# Supplementary material for: SenseNet, a tool for analysis of protein structure networks obtained from molecular dynamics simulations
Source: PLoS One. 2022 Mar 17;17(3):e0265194. doi: 10.1371/journal.pone.0265194 (PMC8929561; doi:10.1371/journal.pone.0265194)
Supplement: S1 Table — Allosteric residues are represented by a value of 1, non-allosteric residues by a value of 0. (XLSX) [file pone.0265194.s002.xlsx]

## Sheet: allosteric-residues
residue index	allosteric
6	0
18	1
20	1
22	1
23	0
26	1
30	1
35	0
39	1
40	1
41	0
45	0
46	0
52	0
58	0
59	0
61	1
64	1
66	1
69	1
70	0
77	0
78	1
81	1
85	1
