# Supplementary material for: SenseNet, a tool for analysis of protein structure networks obtained from molecular dynamics simulations
Source: PLoS One. 2022 Mar 17;17(3):e0265194. doi: 10.1371/journal.pone.0265194 (PMC8929561; doi:10.1371/journal.pone.0265194)
Supplement: S5 Table — (XLSX) [file pone.0265194.s006.xlsx]

## Sheet: Tabelle1
Prediction	Residues
NMR	L18,I20,V22,V26,V30,A39,V40,V61,V64,L66,A69,L78,T81,V85
consensusa	S17,L18,I20,V22,T28,I35,Y36,V40,A46,I52,V58,V61,L66,L78,R79,T81,V85,L87
DNCFb	F7,V9,L11,L18,I20,V30,R31,H32,Y36,V40,D49,R51,I52,R57,V61,L66,E67,L78,T81,V85,L87,E90,K91,Q93,S94,T96
a Predicted by ≥ 50 % of computational methods
b Overlapping residues shown in bold (NMR) and underlined (consensus)
