# Supplementary material for: SenseNet, a tool for analysis of protein structure networks obtained from molecular dynamics simulations
Source: PLoS One. 2022 Mar 17;17(3):e0265194. doi: 10.1371/journal.pone.0265194 (PMC8929561; doi:10.1371/journal.pone.0265194)
Supplement: S1 File — (ZIP) [file pone.0265194.s007.zip]

Archive with 34 entries (25 files):
- md-inputs/
- md-inputs/structures/
- md-inputs/structures/pdz2-apo-NMR/
- md-inputs/structures/pdz2-apo-NMR/pdz2-apo-NMR.prmtop
- md-inputs/structures/pdz2-apo-NMR/pdz2-apo-NMR.incrd
- md-inputs/structures/pdz2-apo-NMR/pdz2-apo-NMR.pdb
- md-inputs/structures/pdz2-pep/
- md-inputs/structures/pdz2-pep/pdz2-pep.incrd
- md-inputs/structures/pdz2-pep/pdz2-pep.prmtop
- md-inputs/structures/pdz2-pep/pdz2-pep.pdb
- md-inputs/structures/pdz2-pep-NMR/
- md-inputs/structures/pdz2-pep-NMR/pdz2-pep-NMR.incrd
- md-inputs/structures/pdz2-pep-NMR/pdz2-pep-NMR.prmtop
- md-inputs/structures/pdz2-pep-NMR/pdz2-pep-NMR.pdb
- md-inputs/structures/pdz2-apo/
- md-inputs/structures/pdz2-apo/pdz2-apo.prmtop
- md-inputs/structures/pdz2-apo/pdz2-apo.pdb
- md-inputs/structures/pdz2-apo/pdz2-apo.incrd
- md-inputs/heatup/
- md-inputs/heatup/heatup-7.in
- md-inputs/heatup/heatup-10.in
- md-inputs/heatup/heatup-5.in
- md-inputs/heatup/heatup-8.in
- md-inputs/heatup/heatup-3.in
- md-inputs/heatup/heatup-1.in
- md-inputs/heatup/heatup-4.in
- md-inputs/heatup/heatup-6.in
- md-inputs/heatup/heatup-9.in
- md-inputs/heatup/heatup-2.in
- md-inputs/prod/
- md-inputs/prod/prod.in
- md-inputs/em/
- md-inputs/em/em.in
- md-inputs/README
