# Supplementary material for: SenseNet, a tool for analysis of protein structure networks obtained from molecular dynamics simulations
Source: PLoS One. 2022 Mar 17;17(3):e0265194. doi: 10.1371/journal.pone.0265194 (PMC8929561; doi:10.1371/journal.pone.0265194)
Supplement: S1 File — (ZIP) [file pone.0265194.s007.zip › md-inputs/structures/pdz2-apo-NMR/pdz2-apo-NMR.incrd]

default_name
 21835
  18.0713282  33.4009494  27.1829466  18.4399194  32.4802059  27.3739235
  18.4461227  33.9467428  26.4202289  16.6293282  33.3169494  26.8959466
  16.2401535  32.3822402  27.2996323  16.4797397  33.3360965  25.8164297
  16.0473282  34.5299494  27.5789466  15.0034233  34.3382599  27.8271723
  16.1092744  35.3865837  26.9077971  16.8663282  34.7539494  28.8049466
  16.4194449  34.2512417  29.6626642  16.9969717  35.8119911  29.0320591
  18.2163282  34.1209494  28.4779466  18.9606375  34.9073610  28.3528125
  18.6533282  33.1809494  29.6009466  18.0183282  33.1139494  30.6539466
  19.7443282  32.4569494  29.3679466  20.2158970  32.5240483  28.4773176
  20.2663282  31.5219494  30.3579466  20.1392846  31.9327188  31.3595591
  19.5173282  30.1909494  30.2769466  19.9821380  29.5107127  30.9906195
  18.4853531  30.3783842  30.5735874  19.5403282  29.5649494  28.8919466
  19.4485138  30.3599621  28.1519291  20.4941599  29.0543171  28.7594257
  18.4043282  28.5709494  28.7109466  18.4825407  27.8115012  29.4889056
  17.4591698  29.1033505  28.8173619  18.4593282  27.9049494  27.3459466
  17.4431112  27.6397693  27.0542563  18.8662467  28.6215984  26.6325527
  19.3073282  26.6809494  27.3579466  18.9301933  26.0165827  28.0186174
  19.3178012  26.2696017  26.4355674  20.2491226  26.9265190  27.6277944
  21.7613282  31.2909494  30.1519466  22.2633282  31.3769494  29.0309466
  22.4963282  30.9889494  31.2369466  21.9783282  30.8629494  32.6099466
  21.0463525  30.2978244  32.5974834  21.7956158  31.8549459  33.0230547
  23.0823282  30.1389494  33.3259466  22.9088669  29.0642471  33.2709448
  23.1044951  30.4498978  34.3704182  24.3423282  30.5229494  32.6299466
  25.0481428  29.6953483  32.7006649  24.8025904  31.4273351  33.0278723
  23.9403282  30.7409494  31.1679466  24.4148551  31.6170061  30.7258524
  24.2723282  29.5089494  30.3339466  23.4473282  29.0359494  29.5539466
  25.4883282  28.9969494  30.4949466  26.1470703  29.4070888  31.1414323
  25.9013282  27.8289494  29.7409466  26.6357955  27.2796363  30.3299390
  25.0273140  27.1997733  29.5726134  26.5133282  28.1909494  28.4029466
  27.2443282  27.3969494  27.8119466  26.2163282  29.3959494  27.9259466
  25.5843909  30.0004964  28.4311967  26.7453282  29.8609494  26.6499466
  26.4830559  29.1545990  25.8623036  26.1613282  31.2289494  26.2939466
  26.6697017  31.5909770  25.4003070  25.1008364  31.0966341  26.0795872
  26.3283282  32.2379494  27.4139466  25.5603282  32.1669494  28.3959466
  27.2273282  33.0979494  27.3089466  28.2613282  29.9359494  26.6919466
  28.8553282  30.2559494  27.7209466  28.8743282  29.6209494  25.5649466
  28.3300577  29.3418843  24.7612105  30.3203282  29.6269494  25.4479466
  30.8020042  29.7034312  26.4227481  30.7993282  28.3429494  24.7369466
  29.9730002  27.9447569  24.1481128  31.9893282  28.6229494  23.8199466
  32.8162681  29.0207599  24.4081793  32.3009158  27.6976276  23.3353918
  31.7007874  29.3504584  23.0612806  31.1593282  27.2699494  25.7639466
  31.4594334  26.3783092  25.2134783  32.0055393  27.6415206  26.3418402
  30.0213282  26.9249494  26.7009466  29.1748585  26.5528428  26.1237763
  30.3476679  26.1572089  27.4024991  29.7209628  27.8160554  27.2521368
  30.8073282  30.8499494  24.6779466  30.1803282  31.2769494  23.7089466
  31.9423282  31.3909494  25.0999466  32.3938929  31.0389999  25.9320043
  32.5283282  32.5429494  24.4319466  32.1777477  32.5841896  23.4006892
  32.1323282  33.8469494  25.1369466  32.2573150  34.6923246  24.4603238
  31.0901741  33.7838263  25.4500448  32.9343282  34.1609494  26.3709466
  34.2473282  34.5989494  26.2709466  34.6999691  34.7060415  25.2851741
  34.9793282  34.8979494  27.4029466  36.0102041  35.2402661  27.3123102
  34.4043282  34.7629494  28.6499466  34.9803758  34.9986623  29.5447697
  33.0983282  34.3289494  28.7639466  32.6418232  34.2230046  29.7480599
  32.3703282  34.0289494  27.6289466  31.3401407  33.6840459  27.7175767
  34.0443282  32.3979494  24.3619466  34.6243282  31.5569494  25.0459466
  34.6803282  33.2049494  23.5219466  34.1636578  33.8643498  22.9577283
  36.1283282  33.1399494  23.3579466  36.5666186  32.5193626  24.1395300
  36.4693282  32.5299494  22.0029466  37.5500464  32.5945823  21.8765746
  36.1691777  31.4824324  22.0297366  35.7833282  33.2219494  20.8429466
  34.7771525  33.4935120  21.1622663  36.3475704  34.1259113  20.6136371
  35.7023282  32.3499494  19.6059466  35.2333282  31.1979494  19.7209466
  36.1063282  32.8189494  18.5219466  36.7743282  34.5139494  23.4729466
  36.2413282  35.5149494  22.9929466  37.9403282  34.5339494  24.0979466
  38.2963241  33.6806537  24.5044592  38.7093282  35.7579494  24.2779466
  38.1185626  36.6471334  24.0578396  39.2733282  35.8809494  25.7219466
  38.6651613  36.5971984  26.2744135  39.2483282  34.5359494  26.4369466
  39.8566957  33.8192532  25.8852797  39.6482874  34.6518813  27.4442662
  38.2220868  34.1730148  26.4935926  40.6853282  36.4579494  25.7239466
  40.6735242  37.4502668  25.2730929  41.0476273  36.5296665  26.7494687
  41.3452744  35.8068223  25.1507055  39.8413282  35.8079494  23.2609466
  40.7453282  34.9729494  23.2829466  39.7733282  36.7749494  22.3589466
  38.9907241  37.4133830  22.3532148  40.7823282  36.9129494  21.3229466
  41.4133233  36.0247866  21.2896120  40.1033282  37.0789494  19.9689466
  39.4900208  36.1931544  19.8036579  39.4615600  37.9575675  20.0342463
  41.0743282  37.2459494  18.8109466  41.4986006  38.2482106  18.8706643
  41.8677018  36.5083326  18.9316900  40.4113282  37.0579494  17.4609466
  39.6133282  36.1069494  17.3199466  40.6883282  37.8609494  16.5459466
  41.7173282  38.0869494  21.5919466  41.6653282  39.1059494  20.9049466
  42.5833282  37.9279494  22.5849466  42.5697126  37.0854299  23.1417902
  43.5443282  38.9679494  22.9289466  43.1275218  39.9464482  22.6903847
  43.8743282  38.9279494  24.4229466  43.0182494  38.4294588  24.8776284
  44.7673862  38.3201421  24.5682658  44.0763282  40.2979494  25.0809466
  44.8653744  40.8299604  24.5494663  42.7933282  41.1159494  25.0349466
  42.0038867  40.5847577  25.5666573  42.9615976  42.0835750  25.5076907
  42.4945232  41.2660627  23.9975064  44.5503282  40.1319494  26.5159466
  45.4963083  39.5905504  26.5263383  44.6890563  41.1135065  26.9691591
  43.8059337  39.5726094  27.0826163  44.8173282  38.7959494  22.1079466
  45.0283282  37.7509494  21.4969466  45.6613282  39.8189494  22.0899466
  45.4324049  40.6799611  22.5657117  46.9063282  39.7569494  21.3339466
  46.8014809  39.0023800  20.5543754  47.2003282  41.0949494  20.6779466
  47.3169917  41.8591198  21.4464083  48.1197142  41.0211884  20.0970947
  46.3755624  41.3660969  20.0189020  48.0693282  39.3349494  22.2239466
  48.7173282  40.1689494  22.8559466  48.3273282  38.0319494  22.2659466
  47.7433614  37.3867667  21.7532854  49.4123282  37.4889494  23.0759466
  49.2200026  37.6767114  24.1322872  49.5213282  35.9789494  22.8599466
  48.5450628  35.6261983  22.5274232  50.2546079  35.8149897  22.0703150
  49.9383282  35.2149494  24.1039466  49.2154830  35.4211377  24.8933020
  49.9294971  34.1497078  23.8731127  51.3253282  35.6199494  24.5699466
  51.9055745  34.7165313  24.7576936  51.8015321  36.1991424  23.7788304
  51.2613282  36.4539494  25.8399466  51.2643699  37.5064375  25.5564677
  50.3294632  36.2194836  26.3544877  52.4113282  36.1809494  26.7469466
  53.2748941  36.3985549  26.2704998  52.3302057  36.7533980  27.5750901
  52.4084453  35.2058346  27.0100848  50.7383282  38.1659494  22.7379466
  51.6013282  38.3319494  23.5989466  50.8913282  38.5609494  21.4809466
  50.1666661  38.3816715  20.8006351  52.1123282  39.2209494  21.0329466
  52.9694283  38.8242525  21.5771066  52.3283282  38.9799494  19.5379466
  52.1087723  37.9358596  19.3148527  51.6495143  39.6215184  18.9760737
  53.7503282  39.2799494  19.1029466  54.5373282  38.3689494  18.8459466
  54.0863282  40.5619494  19.0189466  55.0207747  40.8183090  18.7340092
  53.4058846  41.2747353  19.2403819  52.0503282  40.7179494  21.3149466
  51.0123282  41.3519494  21.1239466  53.1713282  41.2709494  21.7819466
  53.9712548  40.6802412  21.9588094  53.2733282  42.6959494  22.1109466
  54.3125924  43.0138437  22.0274455  52.4223282  43.5479494  21.1609466
  52.4886149  43.1110598  20.1645366  51.3894285  43.5076934  21.5067758
  52.8823282  44.9919494  21.1109466  54.0063282  45.2399494  20.6259466
  52.1183282  45.8739494  21.5559466  52.8623282  42.9599494  23.5579466
  53.3323282  43.9129494  24.1789466  51.9863282  42.1119494  24.0919466
  51.6053767  41.3607863  23.5345156  51.5193282  42.2589494  25.4659466
  52.3602785  42.4900542  26.1197755  50.4973282  43.3939494  25.5639466
  49.8146777  43.3264560  24.7168738  49.9362641  43.2828123  26.4918236
  51.1493282  44.7629494  25.5529466  51.2043282  45.4289494  24.5199466
  51.6483282  45.1899494  26.7079466  52.0940123  46.0948994  26.7582555
  51.5796678  44.6076242  27.5303113  50.8993282  40.9589494  25.9699466
  50.0983282  40.3319494  25.2769466  51.2733282  40.5599494  27.1819466
  51.9532322  41.0951899  27.7028567  50.7513282  39.3359494  27.7799466
  50.5586915  38.5980501  27.0011688  51.7593282  38.7499494  28.7699466
  51.3214290  38.7754294  29.7677914  51.9618604  37.7164647  28.4888950
  52.9703282  39.4859494  28.7669466  53.5827184  39.0969996  29.3956723
  49.4333282  39.6059494  28.4929466  48.7943282  40.6309494  28.2629466
  49.0323282  38.6869494  29.3649466  49.5652733  37.8394684  29.4985308
  47.7923282  38.8459494  30.1079466  47.1186578  39.5042530  29.5593996
  47.0993282  37.4929494  30.3089466  47.7687162  36.9425784  30.9700900
  46.1469624  37.6583114  30.8126874  46.8663282  36.6839494  29.0309466
  46.2289101  35.8310095  29.2639541  46.1963282  37.5419494  27.9679466
  46.8334092  38.3949004  27.7340634  46.0393075  36.9485883  27.0671870
  45.2356051  37.8978954  28.3399869  48.1793282  36.1159494  28.5119466
  48.6179263  35.4643891  29.2677244  47.9941844  35.5437793  27.6028567
  48.8676413  36.9322742  28.2929993  48.0543282  39.5079494  31.4559466
  49.1613282  39.9739494  31.7269466  47.0273282  39.5499494  32.2939466
  46.1332680  39.1571252  32.0361774  47.1583282  40.1599494  33.6019466
  48.1262621  39.8846218  34.0207517  47.1064774  41.2428872  33.4894448
  46.0703282  39.7119494  34.5449466  45.5263282  40.5119494  35.3009466
  45.7383282  38.4319494  34.4809466  46.1833437  37.8292561  33.8035831
  44.6973282  37.8699494  35.3239466  44.2351514  38.6450351  35.9352844
  43.6153282  37.1799494  34.4629466  43.8103275  37.4019778  33.4137664
  43.6263282  35.6779494  34.6719466  43.4309268  35.4551092  35.7208799
  42.8548736  35.2189052  34.0536934  44.6011017  35.2787270  34.3917017
  42.2443282  37.7489494  34.8029466  42.2523350  37.9938549  35.8650473
  42.1220534  38.6623868  34.2208980  41.0983282  36.8099494  34.5119466
  41.2196728  35.8964085  35.0940276  40.1574294  37.2896569  34.7815564
  41.0893927  36.5649386  33.4498780  45.2583282  36.8789494  36.3419466
  46.1153282  36.0559494  36.0189466  44.7303282  36.9359494  37.5579466
  44.0498158  37.6487040  37.7792683  45.1323282  36.0149494  38.6109466
  46.1203819  35.6111880  38.3899810  45.1883282  36.7339494  39.9629466
  46.0272348  37.4298230  39.9532025  44.2595837  37.2872390  40.1022462
  45.3523282  35.8119494  41.0259466  45.3842898  36.2870427  41.8595320
  44.1303282  34.8649494  38.6439466  42.9853282  35.0439494  39.0579466
  44.5443282  33.7019494  38.1489466  45.4800351  33.6052940  37.7812379
  43.6463282  32.5519494  38.0689466  42.5994428  32.8554537  38.0728753
  43.9173282  31.7349494  36.7909466  43.1872472  30.9284232  36.7231493
  43.8073282  32.6219494  35.5619466  44.5374693  33.4285004  35.6288078
  44.0014493  32.0300445  34.6674824  42.8040517  33.0444338  35.5067648
  45.2893282  31.0769494  36.8479466  45.3368517  30.4085148  37.7076202
  45.4572809  30.5060442  35.9347332  46.0573789  31.8445996  36.9423506
  43.7423282  31.6219494  39.2749466  44.7603282  31.5689494  39.9649466
  42.6573282  30.8819494  39.5029466  41.8469613  31.0005530  38.9118983
  42.5763282  29.9299494  40.6039466  43.5556584  29.5027332  40.8195797
  42.0563282  30.6229494  41.8659466  41.0324310  30.2857882  42.0273686
  42.8843282  30.3269494  43.0969466  43.9083153  30.6642746  42.9364418
  42.4605364  30.8491860  43.9547162  42.8815725  29.2538094  43.2879008
  42.0333282  32.0259494  41.6899466  41.7051717  32.4434298  42.4897114
  41.6633282  28.7589494  40.2319466  41.2133282  28.6479494  39.0879466
  41.3853282  27.8939494  41.2039466  41.7688147  28.0135580  42.1306241
  40.5203282  26.7509494  40.9579466  40.2961244  26.2786450  41.9143776
  39.5963186  27.1113906  40.5058538  41.1523282  25.7259494  40.0379466
  42.2113282  25.1799494  40.3419466  40.5013282  25.4689494  38.9079466
  39.6320313  25.9359908  38.6927845  41.0223282  24.5089494  37.9509466
  40.4260452  24.5825348  37.0414792  42.0549635  24.7795561  37.7306384
  40.9833282  23.0789494  38.4519466  40.2543282  22.2489494  37.9089466
  41.7813282  22.7909494  39.4809466  42.3775274  23.5123381  39.8607415
  41.8593282  21.4459494  40.0629466  42.5390462  20.8016085  39.5053558
  42.3213282  21.4949494  41.5319466  42.0130581  20.5753729  42.0293878
  43.8333282  21.6339494  41.6159466  44.1423310  22.5535955  41.1190872
  44.1381575  21.6666252  42.6619446  44.3048057  20.7814003  41.1271004
  41.6333282  22.6319494  42.2669466  40.5539850  22.4823248  42.2398747
  41.9709080  22.6523633  43.3031525  41.8805837  23.5783897  41.7860968
  40.5203282  20.7149494  39.9969466  39.4603282  21.3249494  40.1339466
  40.5803282  19.4049494  39.7809466  41.4745561  18.9560041  39.6434554
  39.3763282  18.5889494  39.6899466  38.6212733  19.1055274  39.0973771
  39.6933282  17.2509494  39.0189466  38.7995656  16.6273545  39.0393667
  39.9832224  17.4357637  37.9845844  40.8183282  16.5079494  39.7119466
  41.9453282  16.9979494  39.7899466  40.5183282  15.3189494  40.2189466
  41.2303599  14.7806224  40.6915084  39.5793324  14.9577460  40.1299536
  38.7723282  18.3489494  41.0709466  38.6853282  17.2109494  41.5329466
  38.3553282  19.4279494  41.7249466  38.4770670  20.3448110  41.3191832
  37.7583282  19.3329494  43.0519466  37.1815363  18.4134202  43.1513255
  38.8483282  19.3449494  44.1259466  38.4849492  19.9492377  44.9571455
  39.2083282  17.9629494  44.6269466  39.5722537  17.3581808  43.7963367
  39.9864163  18.0423966  45.3861344  38.3259573  17.4915241  45.0597056
  40.0323282  19.9449494  43.6329466  40.7023909  19.9426917  44.3204138
  36.7773282  20.4769494  43.2919466  35.5703282  20.2619494  43.3929466
  37.3063282  21.6919494  43.3819466  38.3071817  21.8134508  43.3217057
  36.4793282  22.8709494  43.6119466  35.8259915  22.7044557  44.4684104
  37.3593282  24.0889494  43.8979466  38.1743423  24.1083100  43.1744299
  36.7551975  24.9895388  43.7881061  37.8933282  24.0359494  45.2089466
  38.4404048  24.8095984  45.3631356  35.5813282  23.1499494  42.4109466
  34.4603282  23.6359494  42.5609466  36.0833282  22.8429494  41.2189466
  37.0218841  22.4774772  41.1438327  35.3273282  23.0639494  39.9919466
  34.6205958  23.8877063  40.0922122  36.2633282  23.3599494  38.8039466
  35.6611545  23.5337698  37.9121660  37.1123282  24.5899494  39.0899466
  37.7151676  24.4166972  39.9813888  37.7676485  24.7851284  38.2410880
  36.4631847  25.4503467  39.2525227  37.1423282  22.1549494  38.4969466
  36.5137668  21.3007930  38.2450944  37.7951089  22.3857929  37.6551104
  37.7481803  21.9145083  39.3705781  34.4523282  21.8589494  39.6579466
  34.3563282  20.9129494  40.4389466  33.8133282  21.9029494  38.4929466
  33.8971354  22.7178763  37.9022098  32.9423282  20.8179494  38.0549466
  32.1972377  20.6070947  38.8220709  32.2183282  21.2079494  36.7639466
  32.7053677  22.1017154  36.3739798  32.3461367  20.3876521  36.0576341
  30.7353282  21.4829494  36.9579466  30.1978485  20.5368766  36.8934279
  30.5914133  21.9151887  37.9481788  30.2023282  22.4409494  35.9049466
  30.1234500  23.4373805  36.3396906  30.8960397  22.4656430  35.0645574
  28.8863282  22.0389494  35.4139466  28.6003075  21.0827537  35.5688053
  28.0503282  22.8569494  34.7789466  28.3903282  24.1209494  34.5569466
  29.2873419  24.4621481  34.8716684  27.7504069  24.7355313  34.0743603
  26.8723282  22.4109494  34.3649466  26.6122631  21.4495930  34.5330540
  26.2404822  23.0346197  33.8833815  33.7323282  19.5289494  37.8429466
  33.4683282  18.5149494  38.4889466  34.6983282  19.5709494  36.9289466
  34.8588260  20.4154304  36.3986714  35.5173282  18.4009494  36.6309466
  35.3935512  17.6515937  37.4127677  35.0963282  17.7879494  35.2959466
  35.3136291  18.4757844  34.4787791  35.6248924  16.8491893  35.1302684
  33.6333282  17.4759494  35.2159466  32.7193282  18.3059494  34.6029466
  31.5133282  17.7729494  34.6919466  30.6482444  18.2816217  34.2665273
  31.6123282  16.6269494  35.3379466  30.8509480  15.9989479  35.5524558
  32.9263282  16.4169494  35.6779466  33.2112652  15.5165108  36.2221179
  37.0013282  18.7599494  36.5929466  37.8053282  18.1829494  37.3219466
  37.3563282  19.7079494  35.7329466  36.6690569  20.1603357  35.1471956
  38.7453282  20.1209494  35.6109466  39.1487764  20.2669981  36.6129438
  39.2968164  19.3252024  35.1102004  38.9073282  21.4069494  34.8209466
  39.9883282  21.6939494  34.3079466  37.8393282  22.1939494  34.7369466
  36.9626661  21.9346680  35.1662903  37.9083282  23.4519494  34.0219466
  38.5522804  23.3348321  33.1503341  36.9072141  23.7362427  33.6978367
  38.4683282  24.5439494  34.9039466  38.3413282  24.4749494  36.1269466
  39.0983282  25.5489494  34.3089466  39.2432117  25.5595996  33.3094493
  39.6733282  26.6259494  35.1009466  39.8917007  26.2965336  36.1167703
  40.9593282  27.1989494  34.4569466  41.2463963  26.5542926  33.6262181
  40.7433282  28.6209494  33.9459466  40.4566649  29.2663375  34.7762471
  41.6664267  28.9915720  33.5002688  39.9524261  28.6218410  33.1958984
  42.1213282  27.1379494  35.4609466  41.6948588  26.8456238  36.4205144
  42.7992653  26.3586930  35.1127224  42.8863282  28.4379494  35.6229466
  42.2091009  29.2176244  35.9716155  43.6868075  28.3009031  36.3499613
  43.3135057  28.7306948  34.6638223  38.6703282  27.7439494  35.3389466
  37.7513282  27.9579494  34.5499466  38.8753282  28.4569494  36.4319466
  39.6348870  28.2128335  37.0512826  38.0163282  29.5729494  36.7999466
  37.5104585  29.9553533  35.9134014  36.9593282  29.1299494  37.8129466
  37.4852038  28.6828493  38.6565433  36.4306419  30.0227357  38.1468981
  35.9673282  28.1369494  37.2549466  36.3503282  26.8349494  36.9649466
  37.3828935  26.5372997  37.1474649  35.4493282  25.9229494  36.4539466
  35.7639029  24.9034385  36.2309171  34.1443282  26.3079494  36.2249466
  33.2423282  25.4009494  35.7149466  33.6282598  24.5361518  35.5575249
  33.7393282  27.5959494  36.5049466  32.7083557  27.9007379  36.3252236
  34.6483282  28.5019494  37.0159466  34.3348975  29.5219482  37.2383514
  38.8583282  30.6959494  37.3819466  39.3823282  30.5799494  38.4899466
  39.0043282  31.7729494  36.6239466  38.6072903  31.8114495  35.6960576
  39.8123282  32.8999494  37.0779466  40.8347762  32.5985186  37.3056278
  39.8553282  34.0679494  36.0489466  40.8205004  34.5667683  36.1368187
  39.6703282  33.5739494  34.6299466  38.7051049  33.0753872  34.5411734
  39.7066250  34.4192607  33.9427552  40.4658647  32.8710084  34.3827682
  38.8333282  35.1509494  36.3519466  39.0275034  35.5682884  37.3399882
  38.9069378  35.9402535  35.6038287  37.8314233  34.7222404  36.3296755
  39.3313282  33.4279494  38.4229466  38.1623282  33.2939494  38.7779466
  40.2383282  34.0549494  39.1519466  41.1986092  34.0948456  38.8415146
  39.9063282  34.6399494  40.4359466  39.1215219  34.0559231  40.9166664
  41.1413282  34.6549494  41.3549466  40.8390273  34.1710603  42.2836902
  41.8998778  34.0484881  40.8600656  41.7153282  36.0339494  41.6639466
  42.5338084  36.2352668  40.9728154  40.9315222  36.7785224  41.5248016
  42.2303282  36.1019494  43.0919466  42.2415417  35.0928526  43.5038893
  43.2456248  36.4981565  43.0748536  41.3533282  36.9929494  43.9579466
  41.5303075  38.0297168  43.6717783  40.3111360  36.7368045  43.7673571
  41.6493282  36.8209494  45.4069466  42.6148862  37.0586623  45.5838366
  41.0488933  37.4270954  45.9474694  41.4849880  35.8604198  45.6724165
  39.3543282  36.0379494  40.1979466  38.3063282  36.4049494  40.7249466
  40.0703282  36.8009494  39.3749466  40.9495860  36.4581251  39.0151181
  39.6613282  38.1519494  39.0239466  38.6485271  38.1263699  38.6218535
  39.6743282  39.0479494  40.2489466  40.6838971  39.0908858  40.6576360
  39.3531496  40.0513083  39.9692761  38.9952882  38.6460420  41.0009269
  40.5623282  38.7069494  37.9319466  41.5643282  38.0899494  37.5839466
  40.2183282  39.8789494  37.4099466  39.3705357  40.3414991  37.7055731
  41.0253282  40.5109494  36.3679466  41.6768134  39.7857349  35.8803709
  40.1623282  41.2059494  35.2869466  40.5522864  42.2091335  35.1147447
  40.1963282  40.4189494  33.9859466  39.8060608  39.4157331  34.1572631
  39.5836970  40.9239400  33.2391079  41.2236310  40.3523415  33.6277373
  38.7283282  41.3859494  35.7609466  38.7172174  41.9992172  36.6619911
  38.1461581  41.8765984  34.9809201  38.2924917  40.4112090  35.9801006
  41.9623282  41.5299494  37.0059466  41.5183282  42.5429494  37.5479466
  43.2543282  41.2249494  36.9879466  43.5566209  40.3421415  36.6014643
  44.2513282  42.0809494  37.6179466  43.8543399  42.5506556  38.5178774
  45.5253282  41.2699494  37.9769466  45.7828874  40.6367695  37.1279196
  46.6953282  42.1859494  38.2989466  46.4386731  42.8191594  39.1482250
  47.5706238  41.5850975  38.5457973  46.9166691  42.8112195  37.4339930
  45.2583282  40.3239494  39.1589466  45.9157918  39.4638900  39.0319031
  45.5360113  40.8621671  40.0652100  43.8233282  39.8499494  39.2729466
  43.5450521  39.3112033  38.3671790  43.7261257  39.1877753  40.1332815
  43.1652710  40.7094813  39.4004837  44.6083282  43.3139494  36.7839466
  45.1483282  43.1999494  35.6809466  44.3073282  44.5199494  37.3309466
  43.6683282  44.7169494  38.6459466  44.4152467  44.6146731  39.4331902
  42.8874553  43.9697365  38.7874009  43.1183282  46.1069494  38.5519466
  43.0713360  46.5508248  39.5463637  42.1178749  46.0770609  38.1203203
  44.0553282  46.8509494  37.6689466  44.8790475  47.2461207  38.2634423
  43.5720273  47.6666271  37.1311828  44.5833282  45.8079494  36.6739466
  44.0461681  45.8174217  35.7255439  46.0723282  46.0439494  36.4179466
  46.6533282  46.9969494  36.9359466  46.6873282  45.1789494  35.6179466
  46.1882221  44.3870271  35.2386690  48.1033282  45.3159494  35.3069466
  48.3813677  46.3698486  35.2974732  48.9483282  44.5969494  36.3599466
  48.3412569  43.7889967  36.7683288  49.8155837  44.1771767  35.8502813
  49.4133282  45.5009494  37.4889466  49.3034100  46.5386784  37.1740857
  48.7883524  45.3189324  38.3632332  50.8613282  45.2609494  37.8699466
  51.7763282  45.5889494  37.1149466  51.0753282  44.6849494  39.0479466
  52.0206292  44.5013377  39.3525678  50.2917225  44.4333469  39.6334034
  48.4293282  44.7689494  33.9189466  49.1203282  45.4199494  33.1349466
  47.9453282  43.5669494  33.6229466  47.3798857  43.0508998  34.2817841
  48.2223282  42.9619494  32.3299466  49.2172721  43.2809433  32.0194168
  48.2123328  41.8797524  32.4597506  47.2243282  43.3389494  31.2519466
  46.1653282  43.9029494  31.5309466  47.5773282  43.0129494  30.0139466
  48.4784058  42.5837567  29.8591821  46.7403282  43.3069494  28.8509466
  46.6213737  44.3886962  28.7895222  47.4233282  42.8209494  27.5839466
  47.5412712  41.7381881  27.6265782  46.8158818  43.0859506  26.7185660
  48.4035688  43.2895162  27.4963529  45.3473282  42.6929494  28.9569466
  44.4533282  43.0419494  28.1859466  45.1573282  41.7799494  29.9029466
  45.9192342  41.4891385  30.4987885  43.8623282  41.1369494  30.0749466
  43.4810125  40.8240998  29.1029267  43.9963282  39.9099494  30.9619466
  44.3685763  40.2083554  31.9419901  43.0223509  39.4334666  31.0734486
  44.6942895  39.2068592  30.5073992  42.8543282  42.1099494  30.6699466
  41.8043282  42.3739494  30.0729466  43.1863282  42.6499494  31.8419466
  44.0447008  42.3755273  32.2980039  42.3223282  43.6129494  32.5159466
  41.3609646  43.1504604  32.7395157  42.9583282  44.0849494  33.8329466
  42.2066705  44.6499169  34.3842375  43.2393292  43.2006682  34.4049476
  44.1823282  44.9539494  33.6119466  44.8214174  44.8588776  34.4898003
  44.7088136  44.5728987  32.7368965  43.8343282  46.4149494  33.3959466
  42.6873282  46.8029494  33.7029466  44.7083282  47.1689494  32.9199466
  42.0593282  44.8169494  31.6109466  40.9363282  45.3139494  31.5259466
  43.1183282  45.2869494  30.9459466  44.0226210  44.8574575  31.0797018
  43.0243282  46.4389494  30.0539466  42.7663366  47.3302133  30.6259503
  44.3613282  46.6789494  29.3519466  44.6361450  45.7762391  28.8063377
  44.2440862  47.5051722  28.6507260  45.3793282  46.9939494  30.2869466
  46.2066229  47.1397277  29.8222618  41.9273282  46.2289494  29.0249466
  40.8723282  46.8589494  29.0929466  42.1693282  45.3249494  28.0839466
  43.0555253  44.8417795  28.0478804  41.1803282  45.0259494  27.0639466
  40.9645502  45.9240241  26.4851540  41.6983282  43.9449494  26.1139466
  42.4729285  43.3827634  26.6355215  40.8681401  43.2809956  25.8730047
  42.2693282  44.5239494  24.8349466  43.3683282  45.1159494  24.8899466
  41.6173282  44.3869494  23.7779466  39.8973282  44.5629494  27.7349466
  38.7953282  44.9429494  27.3379466  40.0593282  43.7439494  28.7689466
  40.9833589  43.4585724  29.0601966  38.9223282  43.2389494  29.5049466
  39.2558556  42.9153325  30.4909135  38.1894957  44.0384060  29.6141493
  38.2743282  42.0709494  28.7969466  37.0483282  41.9679494  28.7479466
  39.0973282  41.1949494  28.2329466  40.0969281  41.3360385  28.2644613
  38.5843282  40.0359494  27.5079466  37.6908256  40.3180086  26.9509951
  39.6283282  39.5059494  26.5219466  40.6094950  39.6619357  26.9703652
  39.4503204  38.4373796  26.4012331  39.5793282  40.1839494  25.1629466
  39.3049959  41.2288396  25.3080232  40.5706842  40.1281839  24.7132740
  38.5683282  39.5179494  24.2439466  38.9107932  39.6117270  23.2134018
  38.4923298  38.4627560  24.5064167  37.2443282  40.1239494  24.3539466
  37.0852063  40.7683571  25.1152076  36.2433282  39.8749494  23.5129466
  36.4123282  39.0349494  22.4999466  37.3053948  38.5824028  22.3667791
  35.6471346  38.8519213  21.8666385  35.0703282  40.4689494  23.6859466
  34.9406170  41.1090581  24.4563594  34.3120892  40.2784923  23.0464949
  38.1733282  38.9359494  28.4759466  37.0663282  38.4049494  28.3949466
  39.0683282  38.6069494  29.3959466  39.9756341  39.0506749  29.3976789
  38.8023282  37.5849494  30.3859466  38.1910597  36.7767255  29.9844193
  40.1233282  37.0089494  30.9259466  40.7390001  36.6886226  30.0854472
  40.8743282  38.0569494  31.7339466  40.2594311  38.3774479  32.5749477
  41.8054083  37.6303469  32.1070428  41.0969008  38.9148747  31.0994981
  39.8583282  35.7579494  31.7539466  40.8238464  35.3555008  32.0603946
  39.2948160  36.0607012  32.6364968  39.0873282  34.6989494  31.0039466
  39.6504671  34.3953407  30.1214523  38.9325330  33.8351542  31.6504722
  38.1214370  35.1005422  30.6975523  37.9653282  38.1619494  31.5289466
  37.8733282  39.3799494  31.6799466  37.3433282  37.2939494  32.3209466
  37.4008938  36.3015424  32.1423021  36.5053282  37.7509494  33.4259466
  36.8764820  38.7042915  33.8020886  35.0613282  37.9389494  32.9579466
  34.6847996  37.0148015  32.5194537  34.4266947  38.2279503  33.7956929
  34.9053282  39.0019494  31.9159466  35.0843282  38.7679494  30.5679466
  34.8803282  39.8879494  29.8969466  34.9746933  39.9103490  28.8112705
  34.5753282  40.8399494  30.7599466  34.3682199  41.8022833  30.5338504
  34.5833282  40.3129494  32.0279466  34.3532575  40.9479171  32.8835076
  36.5483282  36.8049494  34.6069466  36.9263282  35.6429494  34.4879466
  36.1703282  37.3449494  35.7539466  35.9077929  38.3201328  35.7678029
  36.1653282  36.6139494  37.0059466  37.1845596  36.4875515  37.3710355
  35.3623282  37.3879494  38.0549466  34.8084202  38.1664740  37.5303661
  34.6615540  36.6874791  38.5092119  36.2193282  38.0189494  39.1369466
  37.0599651  37.3561528  39.3422052  36.5923271  38.9746600  38.7687196
  35.4273282  38.2429494  40.4149466  35.9513666  38.9816539  41.0214104
  34.4420035  38.6253512  40.1484814  35.2733282  36.9549494  41.2069466
  36.1075766  36.2990286  40.9581534  35.3086871  37.2002288  42.2684017
  33.9903282  36.2639494  40.8999466  33.9575505  36.0361962  39.9165068
  33.9261941  35.4156331  41.4443234  33.2171576  36.8714090  41.1308128
  35.5943282  35.2009494  36.8579466  34.5413282  35.0039494  36.2519466
  36.2983282  34.2249494  37.4309466  37.1585924  34.4319817  37.9179603
  35.8543282  32.8419494  37.3739466  36.6581662  32.2141624  37.7584294
  34.9783555  32.7428757  38.0150047  35.4963282  32.3829494  35.9759466
  34.5773282  31.5829494  35.8019466  36.2193282  32.8739494  34.9739466
  36.9408319  33.5608024  35.1405740  35.9463282  32.4779494  33.5969466
  34.8853633  32.6097579  33.3846277  36.7513282  33.3239494  32.6089466
  37.3119158  34.0688259  33.1737472  37.4461067  32.6649145  32.0883164
  35.8633282  34.0199494  31.5989466  35.0613282  33.3269494  30.9379466
  35.9673282  35.2579494  31.4709466  36.2503282  30.9989494  33.3919466
  37.3093282  30.5129494  33.7959466  35.3163282  30.2929494  32.7619466
  34.4552364  30.7394046  32.4803474  35.4763282  28.8679494  32.4939466
  36.0476922  28.4006642  33.2959982  34.1073282  28.1889494  32.4089466
  33.3841255  28.8540231  32.8809149  33.8634430  28.0789816  31.3522881
  34.0593282  26.8279494  33.0839466  34.8298902  26.7977409  33.8542858
  33.0795468  26.7065162  33.5458822  34.2933282  25.7019494  32.0889466
  34.2323143  26.1036030  31.0774869  35.2860856  25.2831756  32.2537514
  33.3063282  24.6349494  32.2289466  32.5397521  24.6166879  31.5715828
  33.3613282  23.6919494  33.1669466  34.3543282  23.6829494  34.0479466
  35.0697611  24.3945857  34.0051732  34.3898202  22.9645066  34.7569457
  32.4223282  22.7579494  33.2249466  31.6659296  22.7643955  32.5556785
  32.4676578  22.0442235  33.9381361  36.2473282  28.6489494  31.1979466
  35.6543282  28.4869494  30.1309466  37.5733282  28.6489494  31.2939466
  38.0191948  28.8425627  32.1792805  38.4183282  28.4539494  30.1229466
  37.9839089  28.9003559  29.2284633  39.8343282  29.0459494  30.3339466
  40.2852926  29.2407971  29.3609282  39.7583282  30.3439494  31.1269466
  39.3078630  30.1498035  32.1003372  40.7623306  30.7451165  31.2653108
  39.1503171  31.0672410  30.5835558  40.7603282  28.0519494  31.0239466
  40.8506129  27.1540015  30.4126854  41.7443717  28.5020017  31.1551369
  40.3493745  27.7877506  31.9983268  38.5073282  26.9749494  29.7539466
  39.0003282  26.1529494  30.5339466  38.0013282  26.6419494  28.5689466
  37.5669580  27.3461592  27.9897139  38.0023282  25.2609494  28.0959466
  38.2840405  24.5901389  28.9075811  36.6083282  24.8709494  27.6009466
  36.3859729  25.5954488  26.8175194  36.6615152  23.8723872  27.1671902
  35.5033282  24.9089494  28.6589466  35.2439418  25.9473050  28.8654345
  34.2713282  24.1679494  28.1639466  34.5298388  23.1293338  27.9576732
  33.4940887  24.2036546  28.9273106  33.9056195  24.6389049  27.2515001
  35.9943282  24.3119494  29.9709466  36.8488090  24.8833749  30.3334862
  35.1936022  24.3486065  30.7095909  36.2925317  23.2759267  29.8102278
  39.0273282  25.0279494  26.9859466  39.3763282  23.8849494  26.6939466
  39.4913282  26.0999494  26.3499466  39.1519397  27.0232203  26.5790443
  40.4543282  25.9669494  25.2599466  41.0480150  25.0702728  25.4377276
  39.7193282  25.8089494  23.9379466  39.1274537  26.7029471  23.7415978
  40.4421739  25.6686382  23.1342631  39.0608166  24.9418609  23.9891247
  41.4163282  27.1489494  25.1869466  41.0663282  28.2789494  25.5269466
  42.6273282  26.8679494  24.7159466  42.8484221  25.9134735  24.4706051
  43.6643282  27.8809494  24.5559466  43.2409278  28.8829607  24.4866307
  44.6823282  27.8559494  25.7099466  45.2742028  26.9433058  25.6401958
  45.6033282  29.0639494  25.6359466  45.0121771  29.9770319  25.7061025
  46.3161521  29.0290309  26.4598175  46.1426804  29.0527986  24.6888053
  43.9703282  27.7949494  27.0529466  43.3610751  26.8924011  27.1011060
  44.7078712  27.7780680  27.8553461  43.3311613  28.6706105  27.1660138
  44.3933282  27.6439494  23.2469466  45.2183282  26.7369494  23.1429466
  44.0563282  28.4339494  22.2349466  43.3471208  29.1431829  22.3537408
  44.6553282  28.2719494  20.9209466  44.2814767  29.0453518  20.2499898
  46.1803282  28.3879494  20.9999466  46.5171994  27.9577301  21.9430946
  46.6215731  27.8349034  20.1707644  46.6523282  29.8279494  20.9279466
  47.5493282  30.1609494  20.1539466  46.0503282  30.6919494  21.7389466
  46.3262763  31.6634921  21.7313803  45.3196940  30.3729775  22.3590526
  44.2493282  26.9179494  20.3339466  44.8463282  26.4409494  19.3689466
  43.2183282  26.3099494  20.9309466  42.7603239  26.7410880  21.7211687
  42.7283282  25.0249494  20.4689466  41.6436915  25.0903240  20.3829892
  43.1593757  24.8348512  19.4860121  43.0823282  23.8739494  21.3949466
  42.8083282  22.7169494  21.0789466  43.6813282  24.1819494  22.5429466
  43.9359520  25.1375079  22.7483096  44.0513282  23.1459494  23.5019466
  44.1216173  22.1634334  23.0352338  45.3973282  23.4619494  24.1929466
  46.1127262  23.7726401  23.4315162  45.2453282  24.5669494  25.2259466
  44.5303801  24.2567810  25.9880134  46.2104485  24.7640031  25.6926511
  44.8860177  25.4734546  24.7388675  45.9763282  22.2069494  24.8279466
  46.1416644  21.4528933  24.0584238  46.9239196  22.4471176  25.3101180
  45.2789148  21.8201890  25.5710022  42.9553282  22.9519494  24.5519466
  42.7643282  23.7909494  25.4309466  42.2353282  21.8409494  24.4499466
  42.4071427  21.1961253  23.6918035  41.1563282  21.5379494  25.3849466
  40.3892568  22.3103260  25.3289542  40.5193282  20.1909494  25.0419466
  41.1085124  19.3985970  25.5036161  39.5064787  20.1713187  25.4442533
  40.4743282  19.9899494  23.6399466  40.0710609  19.1394020  23.4514144
  41.6653282  21.5209494  26.8229466  42.7113282  20.9429494  27.1159466
  40.9153282  22.1599494  27.7139466  40.0822876  22.6462597  27.4145386
  41.2833282  22.2229494  29.1219466  42.3480330  22.0198448  29.2370610
  40.9873282  23.6149494  29.6849466  40.9603973  24.2628944  28.8088522
  40.0048882  23.6019108  30.1569018  42.0223282  24.1439494  30.6779466
  41.7134911  25.1321427  31.0188197  42.1413282  23.2099494  31.8729466
  42.4505997  22.2216109  31.5328924  42.8824935  23.6024710  32.5691517
  41.1762707  23.1356370  32.3741872  43.3733282  24.3199494  29.9969466
  43.2767869  25.0292349  29.1749408  44.0980744  24.6971787  30.7184326
  43.7133137  23.3595648  29.6094286  40.5403282  21.1649494  29.9339466
  40.9653282  20.8009494  31.0299466  39.4263282  20.6749494  29.3899466
  39.1005783  21.0319267  28.5030680  38.6213282  19.6579494  30.0659466
  38.0948560  20.1017918  30.9108905  37.5893282  19.0719494  29.0999466
  37.8118329  19.4644146  28.1076956  37.7203876  17.9898573  29.0998917
  36.1533282  19.4079494  29.4669466  36.1747592  20.1989100  30.2166284
  35.6560233  19.7731202  28.5683714  35.3953282  18.2139494  30.0139466
  35.5483282  17.9139494  31.2159466  34.6473282  17.5799494  29.2389466
  39.5013282  18.5449494  30.6299466  40.0893282  17.7649494  29.8809466
  39.5883282  18.4819494  31.9549466  39.0913547  19.1387915  32.5394764
  40.4003282  17.4669494  32.5979466  39.8827243  17.1246894  33.4940735
  40.5224382  16.6318168  31.9082061  41.7693282  17.9889494  32.9879466
  42.7873282  17.5319494  32.4679466  41.7933282  18.9529494  33.9019466
  40.9278411  19.3234632  34.2676664  43.0443282  19.5429494  34.3579466
  43.7035801  18.7512972  34.7139983  43.7283282  20.2639494  33.2069466
  43.0841703  21.0655482  32.8455603  44.6729465  20.6849275  33.5512922
  43.9188418  19.5589068  32.3977997  42.8093282  20.4989494  35.5249466
  41.6753282  20.8749494  35.8149466  43.8903282  20.8839494  36.1939466
  44.7985031  20.5280259  35.9319617  43.8053282  21.7919494  37.3339466
  42.8203690  21.7407489  37.7979866  44.8573282  21.4219494  38.3789466
  44.6083977  21.9519940  39.2982869  44.9273282  19.9359494  38.6569466
  45.1766894  19.4052410  37.7381064  45.6936490  19.7418841  39.4074066
  43.9621324  19.5889346  39.0258346  46.1443282  21.8439494  37.9609466
  46.7919680  21.6040675  38.6277446  44.0043282  23.2439494  36.9029466
  44.0743282  23.5489494  35.7129466  44.0963282  24.1319494  37.8899466
  43.9859464  23.8263588  38.8462570  44.2913282  25.5549494  37.6369466
  43.5230864  25.9265123  36.9588280  44.1953282  26.3319494  38.9619466
  43.2314233  26.8361510  39.0309927  44.2964951  25.6279042  39.7878918
  45.2463282  27.3849494  39.1639466  45.9853282  27.4919494  40.3229466
  46.8153282  28.5139494  40.2219466  47.4877383  28.7653737  41.0421596
  46.6453282  29.0739494  39.0389466  47.1451024  29.8760011  38.6825217
  45.6693282  28.3869494  38.3579466  45.3826611  28.6994409  37.3538189
  45.6303282  25.7979494  36.9519466  45.6883282  26.3389494  35.8479466
  46.7023282  25.3889494  37.6159466  46.6015463  24.9767101  38.5324623
  48.0463282  25.5529494  37.0759466  48.2956311  26.6121236  37.0119364
  49.0643282  24.8659494  37.9839466  48.8534951  25.1789967  39.0065169
  48.9087636  23.7908416  37.8942645  50.5053282  25.1989494  37.6399466
  50.6073505  25.2078579  36.5547678  50.7336806  26.1892538  38.0339701
  51.4703282  24.1839494  38.2309466  52.4811836  24.5852627  38.1587111
  51.2139381  24.0330780  39.2795654  51.3993282  22.8549494  37.4959466
  51.5734997  22.0562061  38.2169001  50.3997669  22.7510878  37.0738219
  52.4103282  22.7679494  36.4049466  53.3366372  22.8637359  36.7959406
  52.3307878  21.8734034  35.9428202  52.2488499  23.5077379  35.7365628
  48.1323282  24.9799494  35.6689466  48.8893282  25.4699494  34.8349466
  47.3443282  23.9439494  35.4079466  46.7573259  23.5505097  36.1295648
  47.3323282  23.3209494  34.0929466  48.3307826  22.9589281  33.8477353
  46.3643282  22.1389494  34.0669466  46.1982207  21.8280161  35.0983669
  45.4262161  22.4923509  33.6389826  46.8763282  20.9589494  33.2589466
  46.1862838  20.7736655  32.4357762  47.8592108  21.2085374  32.8592597
  46.9963282  19.6929494  34.0849466  46.0123282  19.2049494  34.6399466
  48.2073282  19.1539494  34.1709466  48.3440694  18.3099578  34.7086095
  48.9858101  19.5905858  33.6982776  46.9383282  24.3449494  33.0369466
  47.6593282  24.5549494  32.0619466  45.8003282  24.9989494  33.2499466
  45.2199062  24.7709265  34.0444371  45.3333282  26.0209494  32.3249466
  45.3413548  25.6234531  31.3100419  43.9233282  26.4559494  32.6629466
  43.9009702  26.8647429  33.6731387  43.5985018  27.2189304  31.9555230
  43.2538041  25.5978408  32.6039006  46.2743282  27.2129494  32.3549466
  46.6543282  27.7419494  31.3119466  46.6703282  27.6129494  33.5639466
  46.3037058  27.1600928  34.3889364  47.6013282  28.7229494  33.7399466
  47.1462718  29.6961775  33.5559630  48.1883282  28.7139494  35.1739466
  47.6569940  27.9593922  35.7539696  49.6813282  28.4019494  35.1809466
  50.2134193  29.1563910  34.6014658  50.0491687  28.4064290  36.2069942
  49.8498565  27.4197454  34.7393868  47.9183282  30.0279494  35.8799466
  46.8426893  30.1922635  35.9440089  48.3407559  29.9949191  36.8842192
  48.3771181  30.8428417  35.3199793  48.7113282  28.6099494  32.7089466
  49.1153282  29.5929494  32.0899466  49.1703282  27.3829494  32.5169466
  48.8196561  26.6209368  33.0794989  50.2053282  27.0989494  31.5449466
  51.0467940  27.7762107  31.6910686  50.7023282  25.6609494  31.7019466
  49.8514785  25.0010623  31.5325269  51.4537749  25.4892018  30.9312777
  51.3033282  25.3719494  33.0689466  52.3370159  25.7176832  33.0612859
  50.7371009  25.9374254  33.8090295  51.2663282  23.8979494  33.4229466
  52.0493282  23.1249494  32.8309466  50.4553282  23.5169494  34.2929466
  49.6793282  27.3259494  30.1299466  50.3553282  27.9279494  29.3029466
  48.4653282  26.8429494  29.8549466  47.9576500  26.3098174  30.5464177
  47.8673282  27.0089494  28.5319466  48.5503374  26.6681041  27.7538579
  46.5643282  26.2209494  28.4169466  46.1224282  26.4560357  27.4486702
  46.7573282  24.7249494  28.5329466  47.1987925  24.4890346  29.5012198
  45.7926803  24.2255490  28.4426536  47.4197671  24.3808733  27.7386627
  45.6413282  26.6169494  29.4139466  44.8322663  26.1086324  29.3210324
  47.6203282  28.4809494  28.2099466  48.0753282  28.9809494  27.1819466
  46.9023282  29.1759494  29.0939466  46.5332553  28.7274659  29.9202317
  46.6093282  30.5939494  28.8849466  45.9707067  30.7081900  28.0090408
  45.8883282  31.1939494  30.0989466  46.6917488  31.4202202  30.7999573
  45.4052430  32.1207003  29.7893312  44.8613282  30.2859494  30.7769466
  45.3697895  29.4050546  31.1688550  44.1723282  31.0219494  31.9159466
  43.6632240  31.9027741  31.5247182  43.4445280  30.3620017  32.3880447
  44.9148020  31.3292324  32.6524316  43.8393282  29.7839494  29.7669466
  44.3473834  29.2192669  28.9852094  43.1176059  29.1397241  30.2691337
  43.3200525  30.6328403  29.3221589  47.8993282  31.3569494  28.6409466
  48.0093282  32.1439494  27.6999466  48.8753282  31.1039494  29.4979466
  48.7121873  30.4689375  30.2662201  50.1743282  31.7419494  29.3969466
  50.0599113  32.8218087  29.3025439  50.9853282  31.4449494  30.6589466
  50.2767259  31.3166585  31.4771907  51.5174966  30.5088612  30.4897262
  51.9813282  32.5359494  31.0179466  52.5509015  32.7912945  30.1243661
  51.4274346  33.4111491  31.3575486  52.9333282  32.0829494  32.1129466
  53.1640554  32.9325450  32.7556372  52.4505402  31.3030855  32.7018672
  54.1823282  31.5539494  31.5699466  54.2765314  30.5505929  31.5028587
  55.1953282  32.3159494  31.1619466  55.1073282  33.6379494  31.2269466
  54.2676789  34.0679781  31.5877296  55.8803792  34.2083889  30.9153529
  56.2983282  31.7529494  30.6879466  56.3665181  30.7464981  30.6378867
  57.0652037  32.3331608  30.3791498  50.9203282  31.2519494  28.1569466
  51.2703282  32.0379494  27.2769466  51.1603282  29.9449494  28.1029466
  50.8761259  29.3592549  28.8751449  51.8663282  29.3219494  26.9829466
  52.8087218  29.8387904  26.8016491  52.1663282  27.8559494  27.3029466
  51.2229330  27.3190353  27.4020825  52.7436308  27.4269254  26.4839471
  52.9543282  27.6929494  28.5889466  53.8053282  28.5189494  28.9179466
  52.6743282  26.6219494  29.3219466  53.1687693  26.4633424  30.1882442
  51.9681712  25.9707487  29.0098878  51.0763282  29.4039494  25.6739466
  50.7833282  28.3779494  25.0589466  50.7493282  30.6139494  25.2339466
  50.9643556  31.4369330  25.7785203  50.0183282  30.7839494  23.9829466
  49.4964104  29.8639882  23.7195602  48.9913282  31.9139494  24.0959466
  49.1666873  32.6025913  23.2694347  47.5583282  31.4249494  24.0499466
  47.3820712  30.7365709  24.8764864  46.8809956  32.2747281  24.1347760
  47.3793362  30.9111865  23.1054308  49.1623282  32.6309494  25.3059466
  48.5098605  33.3333142  25.3566407  50.9963282  31.0579494  22.8429466
  51.2273282  30.1989494  21.9919466  51.5843282  32.2519494  22.8429466
  51.3730993  32.9357620  23.5556050  52.5453282  32.6029494  21.8179466
  53.5030005  32.7899597  22.3037347  52.6414635  31.7539042  21.1412047
  52.1503282  33.8279494  21.0189466  52.2833282  34.9589494  21.4869466
  51.6843282  33.5919494  19.8019466  51.6477891  32.6433662  19.4570494
  51.2833282  34.6729494  18.9019466  52.0895920  35.4020774  18.8218830
  50.9743282  34.1269494  17.4999466  50.2677144  34.8160568  17.0374238
  51.9095986  34.1364209  16.9402328  50.3913282  32.7199494  17.4899466
  51.1934354  32.0112879  17.2837337  49.9644401  32.5094755  18.4705430
  49.3093282  32.5449494  16.4429466  48.1543282  32.9109494  16.6599466
  49.6783282  31.9809494  15.2989466  48.9975969  31.8401041  14.5662332
  50.6380487  31.6953741  15.1667169  50.0823282  35.4519494  19.4379466
  50.2393282  36.5169494  20.0339466  48.8833282  34.9259494  19.2039466
  48.8058854  34.0681164  18.6764767  47.6573282  35.5789494  19.6449466
  47.8495661  36.5649974  20.0678570  46.6633282  35.7299494  18.4729466
  46.5308075  34.7552317  18.0034118  45.3143282  36.2499494  18.9519466
  45.4459834  37.2249133  19.4212155  44.6382945  36.3446249  18.1021727
  44.8918861  35.5529904  19.6757507  47.2413282  36.6519494  17.4109466
  48.1751642  36.2337784  17.0352001  46.5316230  36.7508276  16.5895810
  47.4321329  37.6331245  17.8456763  46.9973282  34.8049494  20.7829466
  47.2383282  33.6109494  20.9639466  46.1583282  35.4929494  21.5429466
  46.0191964  36.4795974  21.3778182  45.4623282  34.8769494  22.6579466
  45.9241144  33.9425521  22.9769361  45.4153282  35.8429494  23.8659466
  45.2523947  36.8530847  23.4902090  44.3043282  35.4789494  24.8389466
  44.4668418  34.4690460  25.2154906  44.3058629  36.1815119  25.6723157
  43.3429824  35.5250688  24.3272934  46.7613282  35.8669494  24.5749466
  47.5321376  36.2023451  23.8810700  46.7139153  36.5505231  25.4226368
  47.0035760  34.8651955  24.9297789  44.0493282  34.4669494  22.2459466
  43.0783282  35.1799494  22.5029466  43.9483282  33.3069494  21.6029466
  44.7800796  32.7746016  21.3910628  42.6603282  32.7869494  21.1529466
  41.9302356  33.5949485  21.1060257  42.7943282  32.1679494  19.7609466
  43.5580292  32.6942313  19.1883320  43.0617746  31.1142163  19.8398061
  41.5343282  32.2309494  18.9539466  40.3023282  32.5189494  19.5029466
  39.3843282  32.5039494  18.5519466  38.3393581  32.7081512  18.7852664
  39.9763282  32.2179494  17.4069466  39.5232141  32.1385858  16.5077865
  41.3193282  32.0429494  17.6299466  41.9823607  31.7989204  16.7999231
  42.1363282  31.7479494  22.1379466  42.3093282  30.5449494  21.9399466
  41.5133282  32.2229494  23.2099466  41.4233294  33.2203434  23.3411139
  40.9833282  31.3399494  24.2409466  41.3939456  30.3368914  24.1253308
  41.3713282  31.8709494  25.6229466  41.8620499  32.8234129  25.4226848
  40.4631369  32.0449874  26.2000075  42.3133282  30.9709494  26.4169466
  42.7145670  30.2057021  25.7524883  43.4583282  31.7809494  27.0069466
  43.0578706  32.5461548  27.6719228  44.1188637  31.1210518  27.5693776
  44.0196465  32.2567181  26.2027909  41.5503282  30.2449494  27.5129466
  40.7663199  29.6332504  27.0665670  42.2349809  29.6065071  28.0712863
  41.1017608  30.9737388  28.1880409  39.4663282  31.2019494  24.1529466
  38.7343282  32.1749494  24.3189466  39.0003282  29.9789494  23.9279466
  39.6400457  29.2130633  23.7721287  37.5693282  29.7089494  23.8599466
  37.0353478  30.6261444  23.6115163  37.2623282  28.6579494  22.7879466
  37.5571346  27.7175961  23.2536976  36.1882285  28.6499734  22.6026190
  38.0093282  28.8259494  21.4579466  37.4674444  28.2840892  20.6828012
  38.1163282  30.2939494  21.0699466  38.6585324  30.8364104  21.8444461
  38.6502021  30.3822302  20.1237511  37.1169787  30.7159100  20.9634087
  39.3913282  28.1909494  21.5349466  39.2914929  27.1273362  21.7514163
  39.9049453  28.3206786  20.5823349  39.9681366  28.6696776  22.3262811
  37.0863282  29.2319494  25.2239466  37.3063282  28.0809494  25.6039466
  36.4593282  30.1309494  25.9709466  36.3257249  31.0709403  25.6264661
  35.9803282  29.8109494  27.3109466  36.4330363  28.8804390  27.6534446
  36.3533282  30.9269494  28.2919466  35.4204075  31.4639805  28.4632823
  36.6852309  30.4697346  29.2240920  37.4153282  31.8999494  27.7979466
  37.1727939  32.2027495  26.7793249  37.4683282  33.1249494  28.6899466
  37.7112842  32.8229752  29.7087119  38.2325639  33.8098081  28.3225053
  36.4992893  33.6239281  28.6807636  38.7633282  31.2139494  27.7499466
  38.7142029  30.3622574  27.0714875  39.5170174  31.9171253  27.3955492
  39.0310981  30.8676422  28.7481798  34.4733282  29.6049494  27.3459466
  33.8223282  29.4509494  26.3129466  33.9323282  29.6229494  28.5589466
  34.5319592  29.7138803  29.3665811  32.5033282  29.4589494  28.7759466
  31.9588236  29.7103198  27.8657669  32.1843282  28.0039494  29.1529466
  31.8566174  27.5042715  28.2413398  33.1150448  27.5541639  29.4987204
  31.1163282  27.8499494  30.2279466  31.4827564  28.3278631  31.1364782
  30.2182407  28.3635085  29.8847335  30.7883282  26.3979494  30.5179466
  31.6333282  25.5269494  30.2199466  29.6873282  26.1319494  31.0429466
  32.0313282  30.4209494  29.8619466  32.7213282  30.6299494  30.8599466
  30.8593282  31.0099494  29.6599466  30.3458131  30.8392265  28.8071539
  30.3063282  31.9539494  30.6219466  30.9336620  32.8439086  30.6721883
  28.8993282  32.3719494  30.2019466  28.9026781  32.4929681  29.1186911
  28.2216412  31.5629175  30.4745411  28.4343282  33.6629494  30.8539466
  27.3449675  33.6900048  30.8282120  28.7730087  33.6681347  31.8899826
  28.9883282  34.8819494  30.1339466  29.8367183  34.5677916  29.5259680
  28.2085508  35.2852551  29.4878883  29.4373282  35.9529494  31.1149466
  28.6046986  36.1755413  31.7822406  30.2711223  35.5570653  31.6947416
  29.8633282  37.1989494  30.4209466  29.0907304  37.5661819  29.8839804
  30.1531609  37.8830823  31.1050951  30.6351326  36.9929921  29.8028862
  30.2843282  31.3569494  32.0249466  29.4223282  30.5419494  32.3539466
  31.2473282  31.7669494  32.8439466  31.9367418  32.4373512  32.5351266
  31.3363282  31.2649494  34.2019466  31.2575272  30.1782458  34.1708849
  32.3078262  31.5468117  34.6079571  30.2473282  31.8129494  35.1029466
  29.9563282  33.0089494  35.0809466  29.6453282  30.9349494  35.8989466
  29.8990128  29.9581865  35.8579884  28.5843282  31.3359494  36.8159466
  28.0177258  32.1633725  36.3888260  27.6293282  30.1669494  37.0659466
  28.1588601  29.4389231  37.6804975  26.7751158  30.5563772  37.6198123
  27.1433282  29.4959494  35.7919466  26.3667687  30.1159671  35.3440243
  27.9817254  29.4089192  35.1008475  26.5753282  28.1129494  36.0409466
  25.9983282  27.8469494  37.0959466  26.7353282  27.2229494  35.0689466
  26.3761316  26.2858132  35.1823262  27.2155112  27.4870880  34.2205619
  29.1673282  31.8219494  38.1389466  30.3783282  31.7719494  38.3499466
  28.2973282  32.2919494  39.0259466  27.3155442  32.3436623  38.7945913
  28.7273282  32.7849494  40.3289466  29.7470270  33.1645319  40.2639027
  27.8123282  33.9189494  40.7959466  26.8342243  33.7912323  40.3321575
  27.7103815  33.8609162  41.8796158  28.3423282  35.1829494  40.4389466
  27.7507721  35.8753315  40.7427035  28.7323282  31.6609494  41.3619466
  28.1603282  30.5949494  41.1339466  29.3813282  31.8849494  42.5169466
  30.0903282  33.1299494  42.8699466  29.3640833  33.9250639  43.0386522
  30.7546008  33.4125938  42.0532747  30.8423282  32.7599494  44.1189466
  30.9125976  33.6296271  44.7722628  31.8445981  32.4234171  43.8538006
  30.0643282  31.6619494  44.7569466  29.2700510  32.0970795  45.3634815
  30.6675457  30.9952384  45.3731646  29.4583282  30.8849494  43.5859466
  30.0940395  30.0692930  43.2414557  28.0863282  30.3349494  43.9629466
  27.8453282  29.1299494  43.8809466  27.1903282  31.2249494  44.3769466
  27.4462690  32.1985826  44.4583848  25.8423282  30.8299494  44.7659466
  25.8030291  29.7662947  45.0008791  25.3923282  31.6189494  45.9959466
  25.9273368  31.2186183  46.8571092  25.6573282  33.1049494  45.8839466
  25.1222383  33.5061056  45.0232188  25.3143125  33.6049936  46.7897032
  26.7265434  33.2754001  45.7581450  24.0043282  31.4449494  46.2239466
  23.7419135  31.9472015  46.9988541  24.8593282  31.0469494  43.6199466
  24.7513282  32.1969494  43.1449466  24.2063282  30.0659494  43.2069466
  49.7092290  48.0712800  22.6794990  35.7378050  35.0045650  15.2096080
  40.1085960  52.2374450  33.4505000  40.6318830  43.1911350  19.9471430
  18.9794670  32.3035510  43.9615400  35.5137660  10.4183470  30.8021080
  45.2662980  14.7203900  28.7091330  58.8381590  46.0375050  22.8361140
  34.0485770  27.6764550  16.7372550  25.7019470  23.5556730  44.6496590
  49.0294820  50.6687150  30.7439860  51.3469410  23.7452840  22.1019010
  41.5501150  38.0046960  12.2803160  30.7774070  15.1476970  26.0594630
  27.2227400   9.2663820  32.3035710  59.5913160  37.9110280  28.1415980
  34.6845860  42.3466290  12.5766470  39.1990560  10.8730380  26.4722880
  38.3113970  32.8973650  50.0910950  36.9784530  28.8602730   9.7492270
  55.4655430  52.4209450  27.5369230  19.8374440  23.1993960  34.3857280
  52.3519570  16.2352330  26.3537040  53.6257690  36.0548330  40.8675030
  28.4061610  43.2672590  36.3305880  43.5496350  57.9801770  29.1839220
  18.3389300  30.3306640  18.6327680  19.3459640  24.6541310  46.6876430
  66.7096460  58.6879620  57.4305070  66.6290510  57.7734230  57.1596780
  66.2960880  59.1846690  56.7244780  64.8414500  60.4658640  59.3114340
  64.0656600  59.9859080  59.6012910  65.4927430  59.7864290  59.1370500
  57.2672280  55.7380340  53.9732490  56.3788980  56.0796310  53.8712370
  57.5513470  55.5380660  53.0813320  55.2305290  58.3385990  59.8572190
  55.8021400  57.5708190  59.8575830  55.2306830  58.6374750  58.9478800
  65.3128660  55.9486210  59.5453430  65.6893480  55.0758090  59.4327100
  65.2148170  56.2844910  58.6543870  59.4433670  54.3211840  55.0070870
  59.5500420  55.2215570  55.3139630  58.5326030  54.2729810  54.7165520
  69.0952780  53.4436650  56.4781770  69.9162400  52.9533220  56.5207250
  69.1286860  54.0334310  57.2313610  61.2841400  57.2898210  59.3396050
  61.7919620  57.7879180  59.9801070  61.8154640  56.5133410  59.1635410
  69.3314260  55.3837030  59.2509310  68.6269830  55.6721920  59.8312420
  69.6926420  56.1937140  58.8908870  62.9320720  51.1289000  57.9374510
  63.2395700  50.5735890  57.2210010  62.0021420  51.2633460  57.7547500
  65.3201480  59.1937830  54.6734630  64.3930760  59.1275210  54.9023100
  65.4726300  60.1317960  54.5589870  65.3070560  55.4654830  51.6701790
  64.3674230  55.6268790  51.7554250  65.6253820  56.1840510  51.1237780
  69.3498770  60.7558130  55.1769880  68.7311190  60.4177680  54.5296180
  69.3323220  60.1117890  55.8849070  60.9258120  59.7202570  57.4554360
  60.5215120  59.0079820  56.9600260  61.0121240  59.3755810  58.3442400
  67.5263470  59.9944940  52.1842630  67.9656750  59.1567370  52.0380450
  68.2391890  60.6274340  52.2706770  57.6262750  58.6147550  54.9561010
  57.5060350  59.3409640  54.3442280  57.3163640  57.8450460  54.4788920
  60.0926410  51.9582620  58.3384680  59.6494560  52.7392160  58.0069200
  60.6511400  52.2812510  59.0455620  63.2085230  51.5793320  53.2190510
  62.5839410  51.5753190  53.9443820  63.1215350  50.7124280  52.8226480
  62.1302310  52.5029950  60.1974280  62.4274640  53.4092780  60.1166300
  62.6787870  52.0148730  59.5833850  59.8840630  57.0816190  56.0665930
  59.6581550  56.8653360  56.9712550  59.1033160  57.5144650  55.7211900
  67.1138390  57.0879560  54.6656580  66.5147280  57.8115360  54.4820200
  67.6618000  57.0256340  53.8833030  65.7203260  55.7243100  56.6959860
  66.1132830  56.0415300  55.8828550  66.0820110  54.8454980  56.8104380
  54.7567430  52.3143900  58.9190060  54.4680480  52.8846760  59.6315040
  55.5013190  51.8348350  59.2821290  54.9437660  56.2564020  50.1292780
  54.8612330  57.1994780  50.2707770  54.5920720  56.1138930  49.2505130
  62.7435790  54.9903050  59.1963130  62.7471850  54.5493000  58.3467670
  63.6386910  55.3120380  59.3034950  58.5938170  54.8729540  58.1557340
  58.2538220  55.3504770  58.9124390  57.8315490  54.4194660  57.7958440
  62.8055940  55.9915130  52.1869890  62.9268760  55.9501610  53.1355710
  62.4204450  56.8539280  52.0316620  61.8177440  58.3016270  51.5853190
  61.2494340  57.8534520  50.9589100  62.5266440  58.6609050  51.0518340
  55.9084250  53.7948520  57.0722010  55.6231170  53.4304190  57.9100630
  55.8463110  53.0628980  56.4585150  65.5822840  52.6877780  53.7935380
  64.7687450  52.1890950  53.7180690  65.3884790  53.5276030  53.3771730
  68.2971230  57.0597430  52.0897540  69.1850850  57.3714660  51.9148880
  68.2676320  56.1869680  51.6978120  55.4014910  58.9307470  51.0318710
  56.2709760  59.2132270  51.3154630  54.9105230  59.7443340  50.9167520
  62.5649720  60.3180680  55.1526990  63.0212500  61.1285930  55.3787180
  62.2137930  60.0003820  55.9845480  58.4661500  50.6618330  55.6249510
  58.3376130  50.6536230  56.5734430  57.6423520  51.0001420  55.2740520
  62.2940270  56.1474650  55.0603100  61.5856420  56.6160990  55.5016710
  62.5784750  55.4896660  55.6948290  66.3255700  52.8725310  56.4998890
  66.2023480  52.8911440  55.5508400  67.2740260  52.9204250  56.6197290
  60.4975290  54.4559730  52.4353810  61.3465820  54.8929880  52.3694000
  60.1306560  54.7679990  53.2625870  69.4185070  59.0272490  57.3485380
  68.4775210  59.0422720  57.5233070  69.7329140  58.2408450  57.7945680
  59.3966710  60.7092090  50.9089340  60.1629980  60.5973450  51.4714770
  59.4741400  60.0130060  50.2566110  58.0913470  58.1417160  51.5922230
  58.1717060  57.1944670  51.7039630  58.9833220  58.4724040  51.6982890
  61.4285740  60.7057220  52.8831980  61.8502160  60.5397090  53.7263370
  61.5536580  59.8957450  52.3887120  63.9413380  59.7294830  50.1309080
  64.4619040  59.0143850  49.7650230  64.5881780  60.3680700  50.4309590
  60.3244640  56.7790450  49.8290140  60.1233700  55.9157810  50.1903480
  60.1536690  56.6923810  48.8911740  67.8032950  51.5898680  52.3577020
  68.0835240  50.7466580  52.7136440  67.0298680  51.8221790  52.8715770
  59.1227440  53.8791070  49.8168020  59.4253340  53.8858500  48.9087170
  59.8622030  53.5288930  50.3135680  62.3412370  52.8225690  50.8024220
  61.9934370  52.1449680  50.2226670  62.5425140  52.3615200  51.6167610
  55.6818010  59.3513340  57.1988590  55.0266850  59.0824980  56.5548290
  56.5195960  59.2417820  56.7490570  68.6308450  54.1454630  51.4207080
  69.0493330  53.9585610  50.5803740  68.3244510  53.2933680  51.7310010
  54.8956090  56.5612270  53.1413920  53.9920170  56.8242470  52.9665580
  55.3796710  56.8323440  52.3613880  57.4383300  55.6177810  51.0508300
  58.1475000  55.1961030  50.5655580  56.7223240  55.6853040  50.4191650
  57.0857460  51.6717140  50.0910950  57.8085590  52.2126080  50.4092170
  57.3581980  51.3980560  49.2152490  56.5104300  51.7110400  53.6846520
  57.2683660  51.8239280  53.1110550  56.0481470  52.5479600  53.6389950
  63.0518110  53.8249670  56.6748830  62.2392620  53.4506560  56.3344710
  63.5559750  53.0694750  56.9770020  67.5543090  50.4892120  57.9131900
  68.1572460  51.0612330  58.3880420  66.8136080  51.0531560  57.6905800
  58.8829450  52.2374450  52.2248490  59.4122210  51.4504250  52.0956440
  59.5157770  52.9165640  52.4584020  61.0767290  51.9749590  55.2793880
  60.4470030  51.2736900  55.4464010  60.5372430  52.7353720  55.0627040
  66.7096460  58.6879620  38.6561580  66.6290510  57.7734230  38.3853290
  66.2960880  59.1846690  37.9501290  64.8414500  60.4658640  40.5370850
  64.0656600  59.9859080  40.8269420  65.4927430  59.7864290  40.3627010
  58.8580330  60.7778450  41.4146610  58.0265210  60.5227160  41.8143120
  59.4661310  60.8489220  42.1504530  57.2672280  55.7380340  35.1989000
  56.3788980  56.0796310  35.0968880  57.5513470  55.5380660  34.3069830
  55.2305290  58.3385990  41.0828700  55.8021400  57.5708190  41.0832340
  55.2306830  58.6374750  40.1735310  56.4730160  53.7470350  42.8697630
  56.2933000  52.8496100  43.1500390  56.0710240  54.2942220  43.5444580
  65.3128660  55.9486210  40.7709940  65.6893480  55.0758090  40.6583610
  65.2148170  56.2844910  39.8800380  59.4433670  54.3211840  36.2327380
  59.5500420  55.2215570  36.5396140  58.5326030  54.2729810  35.9422030
  69.0952780  53.4436650  37.7038280  69.9162400  52.9533220  37.7463760
  69.1286860  54.0334310  38.4570120  57.0916830  56.2430850  41.4779970
  57.7726940  56.5069220  42.0967370  56.7764880  55.4031720  41.8117980
  61.2841400  57.2898210  40.5652560  61.7919620  57.7879180  41.2057580
  61.8154640  56.5133410  40.3891920  59.5677500  51.9296770  44.8315980
  59.5695940  52.4469160  44.0261880  58.7381810  51.4526950  44.8085910
  69.3314260  55.3837030  40.4765820  68.6269830  55.6721920  41.0568930
  69.6926420  56.1937140  40.1165380  59.2492830  53.6406730  42.8386430
  59.5909640  54.4848780  42.5440300  58.3108640  53.7890470  42.9551770
  62.9320720  51.1289000  39.1631020  63.2395700  50.5735890  38.4466520
  62.0021420  51.2633460  38.9804010  65.3201480  59.1937830  35.8991140
  64.3930760  59.1275210  36.1279610  65.4726300  60.1317960  35.7846380
  65.3070560  55.4654830  32.8958300  64.3674230  55.6268790  32.9810760
  65.6253820  56.1840510  32.3494290  69.3498770  60.7558130  36.4026390
  68.7311190  60.4177680  35.7552690  69.3323220  60.1117890  37.1105580
  68.7925330  56.9342670  43.8192200  68.3796510  57.7596380  44.0732190
  68.0601280  56.3487710  43.6268560  60.9258120  59.7202570  38.6810870
  60.5215120  59.0079820  38.1856770  61.0121240  59.3755810  39.5698910
  59.6386740  56.4945780  42.4609910  60.1901330  56.6041120  41.6863160
  60.1530250  56.8683380  43.1765140  67.5263470  59.9944940  33.4099140
  67.9656750  59.1567370  33.2636960  68.2391890  60.6274340  33.4963280
  59.3129470  60.0165140  46.0715250  59.1737240  60.8887940  46.4402650
  58.4310830  59.6737950  45.9263190  57.6262750  58.6147550  36.1817520
  57.5060350  59.3409640  35.5698790  57.3163640  57.8450460  35.7045430
  60.0926410  51.9582620  39.5641190  59.6494560  52.7392160  39.2325710
  60.6511400  52.2812510  40.2712130  64.3796220  54.8251140  45.1676510
  63.9175590  55.0334160  45.9796450  63.9774330  54.0110490  44.8647180
  69.3800730  56.0460090  46.2973170  68.5294320  55.7465840  46.6182240
  69.2202520  56.2902100  45.3856990  66.4750440  57.5461840  48.3971960
  66.8003850  56.7125590  48.0574190  67.2630770  58.0690360  48.5450290
  63.2085230  51.5793320  34.4447020  62.5839410  51.5753190  35.1700330
  63.1215350  50.7124280  34.0482990  62.1302310  52.5029950  41.4230790
  62.4274640  53.4092780  41.3422810  62.6787870  52.0148730  40.8090360
  59.8840630  57.0816190  37.2922440  59.6581550  56.8653360  38.1969060
  59.1033160  57.5144650  36.9468410  67.1138390  57.0879560  35.8913090
  66.5147280  57.8115360  35.7076710  67.6618000  57.0256340  35.1089540
  62.3239840  57.9801770  47.9582710  62.2283440  57.0396500  47.8083110
  63.1671820  58.2016840  47.5630780  65.7203260  55.7243100  37.9216370
  66.1132830  56.0415300  37.1085060  66.0820110  54.8454980  38.0360890
  57.4550380  54.3915440  46.1116490  57.0613770  55.2390650  46.3189270
  56.7668780  53.7541810  46.3025130  64.0295430  54.4750410  49.1813230
  63.3393750  54.2822610  49.8159320  64.7727730  54.7585050  49.7137530
  54.7567430  52.3143900  40.1446570  54.4680480  52.8846760  40.8571550
  55.5013190  51.8348350  40.5077800  54.9437660  56.2564020  31.3549290
  54.8612330  57.1994780  31.4964280  54.5920720  56.1138930  30.4761640
  66.3058400  58.3148850  42.0167150  65.5739520  58.8235660  42.3657250
  65.9082740  57.4978830  41.7155930  62.7435790  54.9903050  40.4219640
  62.7471850  54.5493000  39.5724180  63.6386910  55.3120380  40.5291460
  58.5938170  54.8729540  39.3813850  58.2538220  55.3504770  40.1380900
  57.8315490  54.4194660  39.0214950  62.8055940  55.9915130  33.4126400
  62.9268760  55.9501610  34.3612220  62.4204450  56.8539280  33.2573130
  66.7684310  53.7682530  41.4290090  66.7857050  54.2191180  42.2731940
  66.5199890  52.8688170  41.6423530  61.8177440  58.3016270  32.8109700
  61.2494340  57.8534520  32.1845610  62.5266440  58.6609050  32.2774850
  63.0443760  59.0504830  42.1685050  63.4113890  58.5763400  42.9146390
  62.8548820  59.9246400  42.5093390  55.9084250  53.7948520  38.2978520
  55.6231170  53.4304190  39.1357140  55.8463110  53.0628980  37.6841660
  60.8343130  58.0913470  44.4869260  60.5300200  58.9705450  44.7119620
  61.7889590  58.1513260  44.5226700  65.5822840  52.6877780  35.0191890
  64.7687450  52.1890950  34.9437200  65.3884790  53.5276030  34.6028240
  68.2971230  57.0597430  33.3154050  69.1850850  57.3714660  33.1405390
  68.2676320  56.1869680  32.9234630  56.8906860  58.9316210  45.6340620
  56.5321800  59.5970060  46.2213960  56.5961420  58.0999760  46.0053240
  60.0919980  59.3900450  48.5180170  59.7920120  59.5357630  47.6207990
  60.8631220  58.8305740  48.4253560  55.4014910  58.9307470  32.2575220
  56.2709760  59.2132270  32.5411140  54.9105230  59.7443340  32.1424030
  62.5649720  60.3180680  36.3783500  63.0212500  61.1285930  36.6043690
  62.2137930  60.0003820  37.2101990  58.4661500  50.6618330  36.8506020
  58.3376130  50.6536230  37.7990940  57.6423520  51.0001420  36.4997030
  55.4655430  52.4209450  46.3112720  54.7513950  52.6206370  46.9165330
  55.8850470  51.6449020  46.6827520  66.9594210  54.9131760  44.0614170
  67.3275030  54.0926970  44.3893740  66.0992410  54.9733650  44.4769820
  62.2940270  56.1474650  36.2859610  61.5856420  56.6160990  36.7273220
  62.5784750  55.4896660  36.9204800  63.9196200  57.5671350  44.2852140
  64.4181450  58.0417170  44.9503990  64.0619150  56.6434870  44.4922170
  66.3255700  52.8725310  37.7255400  66.2023480  52.8911440  36.7764910
  67.2740260  52.9204250  37.8453800  60.4975290  54.4559730  33.6610320
  61.3465820  54.8929880  33.5950510  60.1306560  54.7679990  34.4882380
  69.4185070  59.0272490  38.5741890  68.4775210  59.0422720  38.7489580
  69.7329140  58.2408450  39.0202190  59.3966710  60.7092090  32.1345850
  60.1629980  60.5973450  32.6971280  59.4741400  60.0130060  31.4822620
  58.0913470  58.1417160  32.8178740  58.1717060  57.1944670  32.9296140
  58.9833220  58.4724040  32.9239400  55.6184270  59.9632080  48.0534910
  56.1223290  59.3839360  48.6251140  54.8791690  60.2472310  48.5911280
  57.6507350  58.1061670  48.9484980  57.6912690  57.8075540  49.8570210
  58.5052850  58.5069280  48.7892500  61.4285740  60.7057220  34.1088490
  61.8502160  60.5397090  34.9519880  61.5536580  59.8957450  33.6143630
  59.5913160  56.6853770  46.9159470  59.0609620  56.1944720  46.2882810
  60.2601230  57.1137970  46.3817400  63.9413380  59.7294830  31.3565590
  64.4619040  59.0143850  30.9906740  64.5881780  60.3680700  31.6566100
  68.9613390  58.4919390  48.6839810  69.5434160  57.7371710  48.5960290
  69.1375160  59.0226830  47.9071290  60.0785460  53.6516140  46.9956760
  59.9842330  53.0336890  46.2707630  59.4982850  54.3782430  46.7686670
  62.8446900  52.2089380  44.0284150  62.3964200  52.2313640  43.1829700
  62.2112100  51.8108400  44.6254450  65.5870350  58.8359890  46.0334430
  65.7066560  58.2401030  46.7729270  66.4464350  58.8729580  45.6135730
  67.9258250  59.3897080  44.6096940  67.3993470  59.9139700  44.0062080
  68.2689590  60.0224470  45.2406670  60.3244640  56.7790450  31.0546650
  60.1233700  55.9157810  31.4159990  60.1536690  56.6923810  30.1168250
  62.3539120  55.3781240  47.2910250  62.9438810  55.0697090  47.9788070
  61.5359360  54.9060990  47.4470150  67.1732550  54.9947050  47.5243270
  66.4848070  54.3328590  47.4593260  67.8938570  54.5485320  47.9691730
  67.8032950  51.5898680  33.5833530  68.0835240  50.7466580  33.9392950
  67.0298680  51.8221790  34.0972280  59.1227440  53.8791070  31.0424530
  59.4253340  53.8858500  30.1343680  59.8622030  53.5288930  31.5392190
  62.3412370  52.8225690  32.0280730  61.9934370  52.1449680  31.4483180
  62.5425140  52.3615200  32.8424120  55.6818010  59.3513340  38.4245100
  55.0266850  59.0824980  37.7804800  56.5195960  59.2417820  37.9747080
  68.6308450  54.1454630  32.6463590  69.0493330  53.9585610  31.8060250
  68.3244510  53.2933680  32.9566520  56.7193940  59.7365910  42.9648440
  57.0866980  59.6493310  43.8444460  56.1504760  58.9732460  42.8655300
  56.2709940  56.6475000  46.8706860  55.3765990  56.6141760  47.2100570
  56.8107490  56.8461790  47.6358110  54.8956090  56.5612270  34.3670430
  53.9920170  56.8242470  34.1922090  55.3796710  56.8323440  33.5870390
  57.4383300  55.6177810  32.2764810  58.1475000  55.1961030  31.7912090
  56.7223240  55.6853040  31.6448160  57.0857460  51.6717140  31.3167460
  57.8085590  52.2126080  31.6348680  57.3581980  51.3980560  30.4409000
  56.7749650  50.9223330  41.2190080  57.4225840  50.3720710  40.7785240
  57.1951490  51.1766480  42.0405890  56.5281650  51.0779000  43.9615400
  56.1796470  51.5342820  44.7273580  56.1969350  50.1836130  44.0437830
  64.0406470  52.2690880  47.4834820  63.9795360  52.8612710  48.2330230
  64.9806850  52.1616840  47.3385080  66.6781030  51.9260940  47.1227110
  67.2921440  52.2440230  46.4608190  67.2230590  51.4409530  47.7422970
  57.2002290  50.6055200  47.2366170  57.7485280  50.4243250  46.4732280
  57.2657600  49.8149310  47.7722480  67.4189070  50.4893080  43.4496400
  66.5448910  50.8228190  43.2469330  67.3099820  50.0166260  44.2748270
  68.3261050  52.6963950  44.8338120  67.9974410  51.8815710  44.4539850
  69.2743350  52.6533760  44.7103810  65.1663890  51.4062920  42.3889310
  64.3835680  51.8808420  42.6686070  64.8726820  50.5017750  42.2802490
  56.5104300  51.7110400  34.9103030  57.2683660  51.8239280  34.3367060
  56.0481470  52.5479600  34.8646460  63.0518110  53.8249670  37.9005340
  62.2392620  53.4506560  37.5601220  63.5559750  53.0694750  38.2026530
  67.5543090  50.4892120  39.1388410  68.1572460  51.0612330  39.6136930
  66.8136080  51.0531560  38.9162310  58.8829450  52.2374450  33.4505000
  59.4122210  51.4504250  33.3212950  59.5157770  52.9165640  33.6840530
  61.0767290  51.9749590  36.5050390  60.4470030  51.2736900  36.6720520
  60.5372430  52.7353720  36.2883550  61.2022850  51.2533570  48.9402880
  60.9207120  51.7567170  48.1763700  61.5842550  50.4555320  48.5745010
  67.8038310  50.6687150  49.5183350  67.6903760  50.9881760  50.4134870
  68.6208050  51.0699660  49.2220630  66.7096460  58.6879620  19.8818090
  66.6290510  57.7734230  19.6109800  66.2960880  59.1846690  19.1757800
  64.8414500  60.4658640  21.7627360  64.0656600  59.9859080  22.0525930
  65.4927430  59.7864290  21.5883520  58.8580330  60.7778450  22.6403120
  58.0265210  60.5227160  23.0399630  59.4661310  60.8489220  23.3761040
  57.2672280  55.7380340  16.4245510  56.3788980  56.0796310  16.3225390
  57.5513470  55.5380660  15.5326340  55.2305290  58.3385990  22.3085210
  55.8021400  57.5708190  22.3088850  55.2306830  58.6374750  21.3991820
  56.4730160  53.7470350  24.0954140  56.2933000  52.8496100  24.3756900
  56.0710240  54.2942220  24.7701090  65.3128660  55.9486210  21.9966450
  65.6893480  55.0758090  21.8840120  65.2148170  56.2844910  21.1056890
  59.4433670  54.3211840  17.4583890  59.5500420  55.2215570  17.7652650
  58.5326030  54.2729810  17.1678540  69.0952780  53.4436650  18.9294790
  69.9162400  52.9533220  18.9720270  69.1286860  54.0334310  19.6826630
  57.0916830  56.2430850  22.7036480  57.7726940  56.5069220  23.3223880
  56.7764880  55.4031720  23.0374490  61.2841400  57.2898210  21.7909070
  61.7919620  57.7879180  22.4314090  61.8154640  56.5133410  21.6148430
  59.5677500  51.9296770  26.0572490  59.5695940  52.4469160  25.2518390
  58.7381810  51.4526950  26.0342420  69.3314260  55.3837030  21.7022330
  68.6269830  55.6721920  22.2825440  69.6926420  56.1937140  21.3421890
  59.2492830  53.6406730  24.0642940  59.5909640  54.4848780  23.7696810
  58.3108640  53.7890470  24.1808280  62.9320720  51.1289000  20.3887530
  63.2395700  50.5735890  19.6723030  62.0021420  51.2633460  20.2060520
  65.3201480  59.1937830  17.1247650  64.3930760  59.1275210  17.3536120
  65.4726300  60.1317960  17.0102890  65.3070560  55.4654830  14.1214810
  64.3674230  55.6268790  14.2067270  65.6253820  56.1840510  13.5750800
  69.3498770  60.7558130  17.6282900  68.7311190  60.4177680  16.9809200
  69.3323220  60.1117890  18.3362090  68.7925330  56.9342670  25.0448710
  68.3796510  57.7596380  25.2988700  68.0601280  56.3487710  24.8525070
  60.9258120  59.7202570  19.9067380  60.5215120  59.0079820  19.4113280
  61.0121240  59.3755810  20.7955420  59.6386740  56.4945780  23.6866420
  60.1901330  56.6041120  22.9119670  60.1530250  56.8683380  24.4021650
  67.5263470  59.9944940  14.6355650  67.9656750  59.1567370  14.4893470
  68.2391890  60.6274340  14.7219790  59.3129470  60.0165140  27.2971760
  59.1737240  60.8887940  27.6659160  58.4310830  59.6737950  27.1519700
  57.6262750  58.6147550  17.4074030  57.5060350  59.3409640  16.7955300
  57.3163640  57.8450460  16.9301940  60.0926410  51.9582620  20.7897700
  59.6494560  52.7392160  20.4582220  60.6511400  52.2812510  21.4968640
  64.3796220  54.8251140  26.3933020  63.9175590  55.0334160  27.2052960
  63.9774330  54.0110490  26.0903690  69.3800730  56.0460090  27.5229680
  68.5294320  55.7465840  27.8438750  69.2202520  56.2902100  26.6113500
  66.4750440  57.5461840  29.6228470  66.8003850  56.7125590  29.2830700
  67.2630770  58.0690360  29.7706800  63.2085230  51.5793320  15.6703530
  62.5839410  51.5753190  16.3956840  63.1215350  50.7124280  15.2739500
  62.1302310  52.5029950  22.6487300  62.4274640  53.4092780  22.5679320
  62.6787870  52.0148730  22.0346870  59.8840630  57.0816190  18.5178950
  59.6581550  56.8653360  19.4225570  59.1033160  57.5144650  18.1724920
  67.1138390  57.0879560  17.1169600  66.5147280  57.8115360  16.9333220
  67.6618000  57.0256340  16.3346050  62.3239840  57.9801770  29.1839220
  62.2283440  57.0396500  29.0339620  63.1671820  58.2016840  28.7887290
  65.7203260  55.7243100  19.1472880  66.1132830  56.0415300  18.3341570
  66.0820110  54.8454980  19.2617400  57.4550380  54.3915440  27.3373000
  57.0613770  55.2390650  27.5445780  56.7668780  53.7541810  27.5281640
  64.0295430  54.4750410  30.4069740  63.3393750  54.2822610  31.0415830
  64.7727730  54.7585050  30.9394040  54.7567430  52.3143900  21.3703080
  54.4680480  52.8846760  22.0828060  55.5013190  51.8348350  21.7334310
  54.9437660  56.2564020  12.5805800  54.8612330  57.1994780  12.7220790
  54.5920720  56.1138930  11.7018150  66.3058400  58.3148850  23.2423660
  65.5739520  58.8235660  23.5913760  65.9082740  57.4978830  22.9412440
  62.7435790  54.9903050  21.6476150  62.7471850  54.5493000  20.7980690
  63.6386910  55.3120380  21.7547970  58.5938170  54.8729540  20.6070360
  58.2538220  55.3504770  21.3637410  57.8315490  54.4194660  20.2471460
  62.8055940  55.9915130  14.6382910  62.9268760  55.9501610  15.5868730
  62.4204450  56.8539280  14.4829640  66.7684310  53.7682530  22.6546600
  66.7857050  54.2191180  23.4988450  66.5199890  52.8688170  22.8680040
  61.8177440  58.3016270  14.0366210  61.2494340  57.8534520  13.4102120
  62.5266440  58.6609050  13.5031360  63.0443760  59.0504830  23.3941560
  63.4113890  58.5763400  24.1402900  62.8548820  59.9246400  23.7349900
  55.9084250  53.7948520  19.5235030  55.6231170  53.4304190  20.3613650
  55.8463110  53.0628980  18.9098170  60.8343130  58.0913470  25.7125770
  60.5300200  58.9705450  25.9376130  61.7889590  58.1513260  25.7483210
  65.5822840  52.6877780  16.2448400  64.7687450  52.1890950  16.1693710
  65.3884790  53.5276030  15.8284750  68.2971230  57.0597430  14.5410560
  69.1850850  57.3714660  14.3661900  68.2676320  56.1869680  14.1491140
  56.8906860  58.9316210  26.8597130  56.5321800  59.5970060  27.4470470
  56.5961420  58.0999760  27.2309750  60.0919980  59.3900450  29.7436680
  59.7920120  59.5357630  28.8464500  60.8631220  58.8305740  29.6510070
  55.4014910  58.9307470  13.4831730  56.2709760  59.2132270  13.7667650
  54.9105230  59.7443340  13.3680540  62.5649720  60.3180680  17.6040010
  63.0212500  61.1285930  17.8300200  62.2137930  60.0003820  18.4358500
  58.4661500  50.6618330  18.0762530  58.3376130  50.6536230  19.0247450
  57.6423520  51.0001420  17.7253540  66.9594210  54.9131760  25.2870680
  67.3275030  54.0926970  25.6150250  66.0992410  54.9733650  25.7026330
  62.2940270  56.1474650  17.5116120  61.5856420  56.6160990  17.9529730
  62.5784750  55.4896660  18.1461310  63.9196200  57.5671350  25.5108650
  64.4181450  58.0417170  26.1760500  64.0619150  56.6434870  25.7178680
  66.3255700  52.8725310  18.9511910  66.2023480  52.8911440  18.0021420
  67.2740260  52.9204250  19.0710310  60.4975290  54.4559730  14.8866830
  61.3465820  54.8929880  14.8207020  60.1306560  54.7679990  15.7138890
  69.4185070  59.0272490  19.7998400  68.4775210  59.0422720  19.9746090
  69.7329140  58.2408450  20.2458700  59.3966710  60.7092090  13.3602360
  60.1629980  60.5973450  13.9227790  59.4741400  60.0130060  12.7079130
  58.0913470  58.1417160  14.0435250  58.1717060  57.1944670  14.1552650
  58.9833220  58.4724040  14.1495910  55.6184270  59.9632080  29.2791420
  56.1223290  59.3839360  29.8507650  54.8791690  60.2472310  29.8167790
  57.6507350  58.1061670  30.1741490  57.6912690  57.8075540  31.0826720
  58.5052850  58.5069280  30.0149010  61.4285740  60.7057220  15.3345000
  61.8502160  60.5397090  16.1776390  61.5536580  59.8957450  14.8400140
  59.5913160  56.6853770  28.1415980  59.0609620  56.1944720  27.5139320
  60.2601230  57.1137970  27.6073910  63.9413380  59.7294830  12.5822100
  64.4619040  59.0143850  12.2163250  64.5881780  60.3680700  12.8822610
  68.9613390  58.4919390  29.9096320  69.5434160  57.7371710  29.8216800
  69.1375160  59.0226830  29.1327800  60.0785460  53.6516140  28.2213270
  59.9842330  53.0336890  27.4964140  59.4982850  54.3782430  27.9943180
  62.8446900  52.2089380  25.2540660  62.3964200  52.2313640  24.4086210
  62.2112100  51.8108400  25.8510960  65.5870350  58.8359890  27.2590940
  65.7066560  58.2401030  27.9985780  66.4464350  58.8729580  26.8392240
  67.9258250  59.3897080  25.8353450  67.3993470  59.9139700  25.2318590
  68.2689590  60.0224470  26.4663180  60.3244640  56.7790450  12.2803160
  60.1233700  55.9157810  12.6416500  60.1536690  56.6923810  11.3424760
  62.3539120  55.3781240  28.5166760  62.9438810  55.0697090  29.2044580
  61.5359360  54.9060990  28.6726660  67.1732550  54.9947050  28.7499780
  66.4848070  54.3328590  28.6849770  67.8938570  54.5485320  29.1948240
  67.8032950  51.5898680  14.8090040  68.0835240  50.7466580  15.1649460
  67.0298680  51.8221790  15.3228790  59.1227440  53.8791070  12.2681040
  59.4253340  53.8858500  11.3600190  59.8622030  53.5288930  12.7648700
  62.3412370  52.8225690  13.2537240  61.9934370  52.1449680  12.6739690
  62.5425140  52.3615200  14.0680630  55.6818010  59.3513340  19.6501610
  55.0266850  59.0824980  19.0061310  56.5195960  59.2417820  19.2003590
  68.6308450  54.1454630  13.8720100  69.0493330  53.9585610  13.0316760
  68.3244510  53.2933680  14.1823030  56.7193940  59.7365910  24.1904950
  57.0866980  59.6493310  25.0700970  56.1504760  58.9732460  24.0911810
  56.2709940  56.6475000  28.0963370  55.3765990  56.6141760  28.4357080
  56.8107490  56.8461790  28.8614620  54.8956090  56.5612270  15.5926940
  53.9920170  56.8242470  15.4178600  55.3796710  56.8323440  14.8126900
  57.4383300  55.6177810  13.5021320  58.1475000  55.1961030  13.0168600
  56.7223240  55.6853040  12.8704670  57.0857460  51.6717140  12.5423970
  57.8085590  52.2126080  12.8605190  57.3581980  51.3980560  11.6665510
  56.7749650  50.9223330  22.4446590  57.4225840  50.3720710  22.0041750
  57.1951490  51.1766480  23.2662400  56.5281650  51.0779000  25.1871910
  56.1796470  51.5342820  25.9530090  56.1969350  50.1836130  25.2694340
  64.0406470  52.2690880  28.7091330  63.9795360  52.8612710  29.4586740
  64.9806850  52.1616840  28.5641590  66.6781030  51.9260940  28.3483620
  67.2921440  52.2440230  27.6864700  67.2230590  51.4409530  28.9679480
  57.2002290  50.6055200  28.4622680  57.7485280  50.4243250  27.6988790
  57.2657600  49.8149310  28.9978990  67.4189070  50.4893080  24.6752910
  66.5448910  50.8228190  24.4725840  67.3099820  50.0166260  25.5004780
  68.3261050  52.6963950  26.0594630  67.9974410  51.8815710  25.6796360
  69.2743350  52.6533760  25.9360320  65.1663890  51.4062920  23.6145820
  64.3835680  51.8808420  23.8942580  64.8726820  50.5017750  23.5059000
  56.5104300  51.7110400  16.1359540  57.2683660  51.8239280  15.5623570
  56.0481470  52.5479600  16.0902970  63.0518110  53.8249670  19.1261850
  62.2392620  53.4506560  18.7857730  63.5559750  53.0694750  19.4283040
  67.5543090  50.4892120  20.3644920  68.1572460  51.0612330  20.8393440
  66.8136080  51.0531560  20.1418820  58.8829450  52.2374450  14.6761510
  59.4122210  51.4504250  14.5469460  59.5157770  52.9165640  14.9097040
  61.0767290  51.9749590  17.7306900  60.4470030  51.2736900  17.8977030
  60.5372430  52.7353720  17.5140060  61.2022850  51.2533570  30.1659390
  60.9207120  51.7567170  29.4020210  61.5842550  50.4555320  29.8001520
  67.8038310  50.6687150  30.7439860  67.6903760  50.9881760  31.6391380
  68.6208050  51.0699660  30.4477140  64.8414500  60.4658640   2.9883870
  64.0656600  59.9859080   3.2782440  65.4927430  59.7864290   2.8140030
  58.8580330  60.7778450   3.8659630  58.0265210  60.5227160   4.2656140
  59.4661310  60.8489220   4.6017550  55.2305290  58.3385990   3.5341720
  55.8021400  57.5708190   3.5345360  55.2306830  58.6374750   2.6248330
  56.4730160  53.7470350   5.3210650  56.2933000  52.8496100   5.6013410
  56.0710240  54.2942220   5.9957600  65.3128660  55.9486210   3.2222960
  65.6893480  55.0758090   3.1096630  65.2148170  56.2844910   2.3313400
  57.0916830  56.2430850   3.9292990  57.7726940  56.5069220   4.5480390
  56.7764880  55.4031720   4.2631000  61.2841400  57.2898210   3.0165580
  61.7919620  57.7879180   3.6570600  61.8154640  56.5133410   2.8404940
  59.5677500  51.9296770   7.2829000  59.5695940  52.4469160   6.4774900
  58.7381810  51.4526950   7.2598930  69.3314260  55.3837030   2.9278840
  68.6269830  55.6721920   3.5081950  69.6926420  56.1937140   2.5678400
  59.2492830  53.6406730   5.2899450  59.5909640  54.4848780   4.9953320
  58.3108640  53.7890470   5.4064790  68.7925330  56.9342670   6.2705220
  68.3796510  57.7596380   6.5245210  68.0601280  56.3487710   6.0781580
  59.6386740  56.4945780   4.9122930  60.1901330  56.6041120   4.1376180
  60.1530250  56.8683380   5.6278160  59.3129470  60.0165140   8.5228270
  59.1737240  60.8887940   8.8915670  58.4310830  59.6737950   8.3776210
  60.0926410  51.9582620   2.0154210  59.6494560  52.7392160   1.6838730
  60.6511400  52.2812510   2.7225150  64.3796220  54.8251140   7.6189530
  63.9175590  55.0334160   8.4309470  63.9774330  54.0110490   7.3160200
  69.3800730  56.0460090   8.7486190  68.5294320  55.7465840   9.0695260
  69.2202520  56.2902100   7.8370010  66.4750440  57.5461840  10.8484980
  66.8003850  56.7125590  10.5087210  67.2630770  58.0690360  10.9963310
  62.1302310  52.5029950   3.8743810  62.4274640  53.4092780   3.7935830
  62.6787870  52.0148730   3.2603380  62.3239840  57.9801770  10.4095730
  62.2283440  57.0396500  10.2596130  63.1671820  58.2016840  10.0143800
  57.4550380  54.3915440   8.5629510  57.0613770  55.2390650   8.7702290
  56.7668780  53.7541810   8.7538150  64.0295430  54.4750410  11.6326250
  63.3393750  54.2822610  12.2672340  64.7727730  54.7585050  12.1650550
  54.7567430  52.3143900   2.5959590  54.4680480  52.8846760   3.3084570
  55.5013190  51.8348350   2.9590820  66.3058400  58.3148850   4.4680170
  65.5739520  58.8235660   4.8170270  65.9082740  57.4978830   4.1668950
  62.7435790  54.9903050   2.8732660  62.7471850  54.5493000   2.0237200
  63.6386910  55.3120380   2.9804480  66.7684310  53.7682530   3.8803110
  66.7857050  54.2191180   4.7244960  66.5199890  52.8688170   4.0936550
  63.0443760  59.0504830   4.6198070  63.4113890  58.5763400   5.3659410
  62.8548820  59.9246400   4.9606410  60.8343130  58.0913470   6.9382280
  60.5300200  58.9705450   7.1632640  61.7889590  58.1513260   6.9739720
  56.8906860  58.9316210   8.0853640  56.5321800  59.5970060   8.6726980
  56.5961420  58.0999760   8.4566260  60.0919980  59.3900450  10.9693190
  59.7920120  59.5357630  10.0721010  60.8631220  58.8305740  10.8766580
  55.4655430  52.4209450   8.7625740  54.7513950  52.6206370   9.3678350
  55.8850470  51.6449020   9.1340540  66.9594210  54.9131760   6.5127190
  67.3275030  54.0926970   6.8406760  66.0992410  54.9733650   6.9282840
  63.9196200  57.5671350   6.7365160  64.4181450  58.0417170   7.4017010
  64.0619150  56.6434870   6.9435190  55.6184270  59.9632080  10.5047930
  56.1223290  59.3839360  11.0764160  54.8791690  60.2472310  11.0424300
  57.6507350  58.1061670  11.3998000  57.6912690  57.8075540  12.3083230
  58.5052850  58.5069280  11.2405520  59.5913160  56.6853770   9.3672490
  59.0609620  56.1944720   8.7395830  60.2601230  57.1137970   8.8330420
  68.9613390  58.4919390  11.1352830  69.5434160  57.7371710  11.0473310
  69.1375160  59.0226830  10.3584310  60.0785460  53.6516140   9.4469780
  59.9842330  53.0336890   8.7220650  59.4982850  54.3782430   9.2199690
  62.8446900  52.2089380   6.4797170  62.3964200  52.2313640   5.6342720
  62.2112100  51.8108400   7.0767470  65.5870350  58.8359890   8.4847450
  65.7066560  58.2401030   9.2242290  66.4464350  58.8729580   8.0648750
  67.9258250  59.3897080   7.0609960  67.3993470  59.9139700   6.4575100
  68.2689590  60.0224470   7.6919690  62.3539120  55.3781240   9.7423270
  62.9438810  55.0697090  10.4301090  61.5359360  54.9060990   9.8983170
  67.1732550  54.9947050   9.9756290  66.4848070  54.3328590   9.9106280
  67.8938570  54.5485320  10.4204750  56.7193940  59.7365910   5.4161460
  57.0866980  59.6493310   6.2957480  56.1504760  58.9732460   5.3168320
  56.2709940  56.6475000   9.3219880  55.3765990  56.6141760   9.6613590
  56.8107490  56.8461790  10.0871130  56.7749650  50.9223330   3.6703100
  57.4225840  50.3720710   3.2298260  57.1951490  51.1766480   4.4918910
  56.5281650  51.0779000   6.4128420  56.1796470  51.5342820   7.1786600
  56.1969350  50.1836130   6.4950850  64.0406470  52.2690880   9.9347840
  63.9795360  52.8612710  10.6843250  64.9806850  52.1616840   9.7898100
  66.6781030  51.9260940   9.5740130  67.2921440  52.2440230   8.9121210
  67.2230590  51.4409530  10.1935990  57.2002290  50.6055200   9.6879190
  57.7485280  50.4243250   8.9245300  57.2657600  49.8149310  10.2235500
  67.4189070  50.4893080   5.9009420  66.5448910  50.8228190   5.6982350
  67.3099820  50.0166260   6.7261290  68.3261050  52.6963950   7.2851140
  67.9974410  51.8815710   6.9052870  69.2743350  52.6533760   7.1616830
  65.1663890  51.4062920   4.8402330  64.3835680  51.8808420   5.1199090
  64.8726820  50.5017750   4.7315510  61.2022850  51.2533570  11.3915900
  60.9207120  51.7567170  10.6276720  61.5842550  50.4555320  11.0258030
  67.8038310  50.6687150  11.9696370  67.6903760  50.9881760  12.8647890
  68.6208050  51.0699660  11.6733650  66.7096460  39.9136130  57.4305070
  66.6290510  38.9990740  57.1596780  66.2960880  40.4103200  56.7244780
  64.8414500  41.6915150  59.3114340  64.0656600  41.2115590  59.6012910
  65.4927430  41.0120800  59.1370500  68.8621930  46.0975340  58.0913470
  68.4003460  45.3262580  58.4200640  69.6747480  46.1241410  58.5965920
  57.2672280  36.9636850  53.9732490  56.3788980  37.3052820  53.8712370
  57.5513470  36.7637170  53.0813320  55.2305290  39.5642500  59.8572190
  55.8021400  38.7964700  59.8575830  55.2306830  39.8631260  58.9478800
  65.0885240  48.3833350  57.7117460  64.4696680  48.8390850  57.1411900
  65.9437020  48.5384810  57.3107160  64.2823490  44.3672340  59.3184500
  64.2131770  43.4262280  59.1573630  65.0443350  44.4573750  59.8907070
  65.3128660  37.1742720  59.5453430  65.6893480  36.3014600  59.4327100
  65.2148170  37.5101420  58.6543870  59.4433670  35.5468350  55.0070870
  59.5500420  36.4472080  55.3139630  58.5326030  35.4986320  54.7165520
  69.0952780  34.6693160  56.4781770  69.9162400  34.1789730  56.5207250
  69.1286860  35.2590820  57.2313610  61.2841400  38.5154720  59.3396050
  61.7919620  39.0135690  59.9801070  61.8154640  37.7389920  59.1635410
  65.9548590  43.2672590  55.1049370  65.3365860  43.7322040  54.5412090
  66.4671840  43.9600070  55.5218880  69.3314260  36.6093540  59.2509310
  68.6269830  36.8978430  59.8312420  69.6926420  37.4193650  58.8908870
  55.3231790  43.9529120  52.4789000  54.9459770  44.4416220  51.7473900
  55.5804860  44.6254400  53.1095530  62.9320720  32.3545510  57.9374510
  63.2395700  31.7992400  57.2210010  62.0021420  32.4889970  57.7547500
  68.4835780  48.0712800  60.2281970  68.4962940  47.6675090  59.3604230
  67.9311000  48.8460090  60.1243400  69.7781200  44.7929020  55.3172140
  69.6677530  43.8503350  55.4421560  69.7749450  45.1544660  56.2034900
  65.3201480  40.4194340  54.6734630  64.3930760  40.3531720  54.9023100
  65.4726300  41.3574470  54.5589870  65.3070560  36.6911340  51.6701790
  64.3674230  36.8525300  51.7554250  65.6253820  37.4097020  51.1237780
  69.3498770  41.9814640  55.1769880  68.7311190  41.6434190  54.5296180
  69.3323220  41.3374400  55.8849070  60.9258120  40.9459080  57.4554360
  60.5215120  40.2336330  56.9600260  61.0121240  40.6012320  58.3442400
  61.3939820  44.6326640  59.6193570  61.0968110  44.0272110  58.9401350
  62.3439640  44.6703950  59.5082930  67.5263470  41.2201450  52.1842630
  67.9656750  40.3823880  52.0380450  68.2391890  41.8530850  52.2706770
  65.6358850  46.1597520  56.1523870  66.0754760  46.9021850  55.7379260
  65.5745740  46.4024090  57.0762830  57.6262750  39.8404060  54.9561010
  57.5060350  40.5666150  54.3442280  57.3163640  39.0706970  54.4788920
  56.5095750  44.7119390  57.1735830  56.1023830  44.8533980  56.3189430
  57.4008760  44.4279550  56.9707040  68.3029030  49.1466640  53.5086880
  68.1430170  48.8569580  54.4068710  68.1375740  48.3706770  52.9732110
  60.7817410  48.9265170  55.2858500  60.6059890  48.0100710  55.0726300
  59.9273150  49.2852460  55.5256300  68.0055160  46.6554200  52.0684880
  67.3120320  46.6531490  51.4087160  68.7478020  46.2313520  51.6379050
  67.5705090  48.2816910  56.1433370  68.0262040  47.5006290  56.4571990
  67.9097610  48.9923730  56.6874550  60.0926410  33.1839130  58.3384680
  59.6494560  33.9648670  58.0069200  60.6511400  33.5069020  59.0455620
  63.2085230  32.8049830  53.2190510  62.5839410  32.8009700  53.9443820
  63.1215350  31.9380790  52.8226480  62.1302310  33.7286460  60.1974280
  62.4274640  34.6349290  60.1166300  62.6787870  33.2405240  59.5833850
  59.8840630  38.3072700  56.0665930  59.6581550  38.0909870  56.9712550
  59.1033160  38.7401160  55.7211900  67.1138390  38.3136070  54.6656580
  66.5147280  39.0371870  54.4820200  67.6618000  38.2512850  53.8833030
  65.7203260  36.9499610  56.6959860  66.1132830  37.2671810  55.8828550
  66.0820110  36.0711490  56.8104380  54.7567430  33.5400410  58.9190060
  54.4680480  34.1103270  59.6315040  55.5013190  33.0604860  59.2821290
  54.9437660  37.4820530  50.1292780  54.8612330  38.4251290  50.2707770
  54.5920720  37.3395440  49.2505130  62.7435790  36.2159560  59.1963130
  62.7471850  35.7749510  58.3467670  63.6386910  36.5376890  59.3034950
  58.5938170  36.0986050  58.1557340  58.2538220  36.5761280  58.9124390
  57.8315490  35.6451170  57.7958440  62.8055940  37.2171640  52.1869890
  62.9268760  37.1758120  53.1355710  62.4204450  38.0795790  52.0316620
  61.8177440  39.5272780  51.5853190  61.2494340  39.0791030  50.9589100
  62.5266440  39.8865560  51.0518340  55.9084250  35.0205030  57.0722010
  55.6231170  34.6560700  57.9100630  55.8463110  34.2885490  56.4585150
  59.3624920  43.5230970  53.8579600  58.5887180  42.9828590  53.6978320
  60.0919550  43.0037580  53.5197360  65.5822840  33.9134290  53.7935380
  64.7687450  33.4147460  53.7180690  65.3884790  34.7532540  53.3771730
  68.2971230  38.2853940  52.0897540  69.1850850  38.5971170  51.9148880
  68.2676320  37.4126190  51.6978120  59.4062320  43.1911350  57.4958410
  59.9240990  42.3879610  57.4415300  58.9546340  43.1290490  58.3375240
  64.2931820  44.4577630  52.7685710  64.6347520  45.2019860  52.2729030
  63.4644530  44.7708750  53.1310540  67.1759230  43.7793470  58.1331220
  67.5283050  43.1821600  57.4732590  66.2921560  43.4537700  58.3039470
  63.2622510  44.5391160  55.5401630  63.9493640  45.0860370  55.9209220
  62.4754930  45.0831890  55.5751240  55.4014910  40.1563980  51.0318710
  56.2709760  40.4388780  51.3154630  54.9105230  40.9699850  50.9167520
  62.5649720  41.5437190  55.1526990  63.0212500  42.3542440  55.3787180
  62.2137930  41.2260330  55.9845480  58.4661500  31.8874840  55.6249510
  58.3376130  31.8792740  56.5734430  57.6423520  32.2257930  55.2740520
  69.9870130  45.3424500  50.8235880  69.7607710  44.6254940  51.4160520
  69.5966330  45.0936940  49.9857630  55.7686160  49.3691360  51.5980340
  56.1283800  49.9680700  50.9437610  55.6278500  49.9151250  52.3715370
  61.7854780  46.7522560  52.4154010  61.7764880  47.4852250  51.7998520
  60.8653140  46.5054140  52.5080970  57.3861420  41.9737450  53.1600770
  56.7789370  42.7136350  53.1696070  57.8610770  42.0636810  52.3338970
  64.7714380  46.8150800  51.0779200  64.8726360  46.6114790  50.1481180
  63.8716120  46.5609080  51.2826980  62.2940270  37.3731160  55.0603100
  61.5856420  37.8417500  55.5016710  62.5784750  36.7153170  55.6948290
  66.3255700  34.0981820  56.4998890  66.2023480  34.1167950  55.5508400
  67.2740260  34.1460760  56.6197290  63.4132490  49.3337120  55.7726870
  63.6673990  49.2958510  54.8506240  62.4644970  49.2070450  55.7655120
  60.4975290  35.6816240  52.4353810  61.3465820  36.1186390  52.3694000
  60.1306560  35.9936500  53.2625870  69.4185070  40.2529000  57.3485380
  68.4775210  40.2679230  57.5233070  69.7329140  39.4664960  57.7945680
  59.3966710  41.9348600  50.9089340  60.1629980  41.8229960  51.4714770
  59.4741400  41.2386570  50.2566110  58.0913470  39.3673670  51.5922230
  58.1717060  38.4201180  51.7039630  58.9833220  39.6980550  51.6982890
  58.8928180  49.5169060  58.6956770  59.6290660  48.9684520  58.9665340
  59.2769100  50.3825070  58.5562760  55.7773660  45.5842630  54.5698280
  54.8513440  45.8263770  54.5603690  56.2430090  46.4116890  54.4483030
  62.0030490  48.6899370  50.5182340  62.7959100  48.9788200  50.0664130
  61.4834840  48.2591540  49.8394820  62.5207890  43.9102780  50.3824690
  62.4158530  43.2955130  51.1086070  62.3532110  43.3868670  49.5987700
  65.7610620  42.9722810  50.9866680  65.2120720  43.4192110  51.6309420
  66.3829880  42.4672060  51.5104350  61.4285740  41.9313730  52.8831980
  61.8502160  41.7653600  53.7263370  61.5536580  41.1213960  52.3887120
  63.9413380  40.9551340  50.1309080  64.4619040  40.2400360  49.7650230
  64.5881780  41.5937210  50.4309590  60.3244640  38.0046960  49.8290140
  60.1233700  37.1414320  50.1903480  60.1536690  37.9180320  48.8911740
  67.8032950  32.8155190  52.3577020  68.0835240  31.9723090  52.7136440
  67.0298680  33.0478300  52.8715770  59.1227440  35.1047580  49.8168020
  59.4253340  35.1115010  48.9087170  59.8622030  34.7545440  50.3135680
  62.3412370  34.0482200  50.8024220  61.9934370  33.3706190  50.2226670
  62.5425140  33.5871710  51.6167610  64.5061410  49.0362950  52.4210820
  65.4012200  49.3747920  52.4429580  64.5379040  48.3142360  51.7935100
  58.1457570  44.4090000  50.6497820  58.5832440  44.9519670  51.3055400
  58.6305300  43.5836950  50.6594160  55.3603370  47.1979030  58.1018080
  55.6906380  46.3300090  57.8696720  55.7894370  47.4037550  58.9323040
  59.9565290  45.5288040  55.7620050  59.6560830  45.4053010  56.6623960
  59.8502780  44.6696630  55.3535780  55.6818010  40.5769850  57.1988590
  55.0266850  40.3081490  56.5548290  56.5195960  40.4674330  56.7490570
  68.6308450  35.3711140  51.4207080  69.0493330  35.1842120  50.5803740
  68.3244510  34.5190190  51.7310010  54.8956090  37.7868780  53.1413920
  53.9920170  38.0498980  52.9665580  55.3796710  38.0579950  52.3613880
  57.4383300  36.8434320  51.0508300  58.1475000  36.4217540  50.5655580
  56.7223240  36.9109550  50.4191650  57.0857460  32.8973650  50.0910950
  57.8085590  33.4382590  50.4092170  57.3581980  32.6237070  49.2152490
  61.2091380  48.0020740  59.7567310  61.7256400  47.3908100  59.2315570
  61.8588760  48.5049520  60.2478320  55.8876280  49.1050130  56.1814660
  55.7198320  48.4720810  56.8796550  55.0210790  49.3109530  55.8308850
  56.5104300  32.9366910  53.6846520  57.2683660  33.0495790  53.1110550
  56.0481470  33.7736110  53.6389950  63.0518110  35.0506180  56.6748830
  62.2392620  34.6763070  56.3344710  63.5559750  34.2951260  56.9770020
  67.5543090  31.7148630  57.9131900  68.1572460  32.2868840  58.3880420
  66.8136080  32.2788070  57.6905800  57.4938980  47.7983360  53.6264800
  56.9686600  48.1791390  52.9226760  57.4183560  48.4234130  54.3474510
  58.8829450  33.4630960  52.2248490  59.4122210  32.6760760  52.0956440
  59.5157770  34.1422150  52.4584020  61.0767290  33.2006100  55.2793880
  60.4470030  32.4993410  55.4464010  60.5372430  33.9610230  55.0627040
  60.0931950  49.7465740  52.5014050  60.8250770  49.4625020  51.9537940
  60.3525620  49.5079020  53.3913430  59.2546740  45.8630470  52.5060380
  58.6255620  46.3315570  53.0546210  59.3694570  45.0179690  52.9406570
  66.7096460  39.9136130  38.6561580  66.6290510  38.9990740  38.3853290
  66.2960880  40.4103200  37.9501290  64.8414500  41.6915150  40.5370850
  64.0656600  41.2115590  40.8269420  65.4927430  41.0120800  40.3627010
  58.8580330  42.0034960  41.4146610  58.0265210  41.7483670  41.8143120
  59.4661310  42.0745730  42.1504530  68.8621930  46.0975340  39.3169980
  68.4003460  45.3262580  39.6457150  69.6747480  46.1241410  39.8222430
  58.8381590  46.0375050  41.6104630  59.1409630  45.1472790  41.4314850
  59.5825180  46.5945270  41.3826880  57.2672280  36.9636850  35.1989000
  56.3788980  37.3052820  35.0968880  57.5513470  36.7637170  34.3069830
  55.2305290  39.5642500  41.0828700  55.8021400  38.7964700  41.0832340
  55.2306830  39.8631260  40.1735310  65.0885240  48.3833350  38.9373970
  64.4696680  48.8390850  38.3668410  65.9437020  48.5384810  38.5363670
  64.2823490  44.3672340  40.5441010  64.2131770  43.4262280  40.3830140
  65.0443350  44.4573750  41.1163580  56.4730160  34.9726860  42.8697630
  56.2933000  34.0752610  43.1500390  56.0710240  35.5198730  43.5444580
  65.3128660  37.1742720  40.7709940  65.6893480  36.3014600  40.6583610
  65.2148170  37.5101420  39.8800380  59.4433670  35.5468350  36.2327380
  59.5500420  36.4472080  36.5396140  58.5326030  35.4986320  35.9422030
  69.0952780  34.6693160  37.7038280  69.9162400  34.1789730  37.7463760
  69.1286860  35.2590820  38.4570120  57.0916830  37.4687360  41.4779970
  57.7726940  37.7325730  42.0967370  56.7764880  36.6288230  41.8117980
  61.2841400  38.5154720  40.5652560  61.7919620  39.0135690  41.2057580
  61.8154640  37.7389920  40.3891920  59.5677500  33.1553280  44.8315980
  59.5695940  33.6725670  44.0261880  58.7381810  32.6783460  44.8085910
  65.9548590  43.2672590  36.3305880  65.3365860  43.7322040  35.7668600
  66.4671840  43.9600070  36.7475390  60.8180350  42.7948460  43.0089480
  60.4849730  43.4217380  43.6510550  60.9947030  43.3210340  42.2291150
  69.3314260  36.6093540  40.4765820  68.6269830  36.8978430  41.0568930
  69.6926420  37.4193650  40.1165380  59.2492830  34.8663240  42.8386430
  59.5909640  35.7105290  42.5440300  58.3108640  35.0146980  42.9551770
  60.0299450  44.7629260  44.8238660  60.6473450  45.4380340  44.5423110
  59.1692570  45.1717240  44.7326160  55.3231790  43.9529120  33.7045510
  54.9459770  44.4416220  32.9730410  55.5804860  44.6254400  34.3352040
  62.9320720  32.3545510  39.1631020  63.2395700  31.7992400  38.4466520
  62.0021420  32.4889970  38.9804010  68.4835780  48.0712800  41.4538480
  68.4962940  47.6675090  40.5860740  67.9311000  48.8460090  41.3499910
  69.7781200  44.7929020  36.5428650  69.6677530  43.8503350  36.6678070
  69.7749450  45.1544660  37.4291410  67.8821220  42.9742640  42.7821090
  68.2990010  42.7602750  41.9474550  68.6061040  43.2315430  43.3529710
  65.3201480  40.4194340  35.8991140  64.3930760  40.3531720  36.1279610
  65.4726300  41.3574470  35.7846380  65.3070560  36.6911340  32.8958300
  64.3674230  36.8525300  32.9810760  65.6253820  37.4097020  32.3494290
  69.3498770  41.9814640  36.4026390  68.7311190  41.6434190  35.7552690
  69.3323220  41.3374400  37.1105580  68.7925330  38.1599180  43.8192200
  68.3796510  38.9852890  44.0732190  68.0601280  37.5744220  43.6268560
  60.9258120  40.9459080  38.6810870  60.5215120  40.2336330  38.1856770
  61.0121240  40.6012320  39.5698910  61.3939820  44.6326640  40.8450080
  61.0968110  44.0272110  40.1657860  62.3439640  44.6703950  40.7339440
  59.6386740  37.7202290  42.4609910  60.1901330  37.8297630  41.6863160
  60.1530250  38.0939890  43.1765140  69.4825430  48.2058510  44.5073180
  69.0055990  49.0130700  44.3145790  68.7987220  47.5536840  44.6599390
  60.4858250  44.3708330  47.4957880  59.5886780  44.5948300  47.7431280
  60.5111120  44.4943270  46.5469280  67.5263470  41.2201450  33.4099140
  67.9656750  40.3823880  33.2636960  68.2391890  41.8530850  33.4963280
  59.3129470  41.2421650  46.0715250  59.1737240  42.1144450  46.4402650
  58.4310830  40.8994460  45.9263190  65.6358850  46.1597520  37.3780380
  66.0754760  46.9021850  36.9635770  65.5745740  46.4024090  38.3019340
  61.1109820  47.1843350  48.2800400  61.0825250  47.5886300  47.4128830
  60.9474790  46.2553710  48.1172000  57.6262750  39.8404060  36.1817520
  57.5060350  40.5666150  35.5698790  57.3163640  39.0706970  35.7045430
  55.2648120  43.0119200  41.9886160  55.3428540  43.1467970  41.0441880
  55.8789800  42.3035090  42.1814280  56.5095750  44.7119390  38.3992340
  56.1023830  44.8533980  37.5445940  57.4008760  44.4279550  38.1963550
  66.3274630  48.8611300  45.3059390  66.8419300  48.7719310  46.1081820
  65.4843710  49.2071000  45.5987300  68.3029030  49.1466640  34.7343390
  68.1430170  48.8569580  35.6325220  68.1375740  48.3706770  34.1988620
  60.7817410  48.9265170  36.5115010  60.6059890  48.0100710  36.2982810
  59.9273150  49.2852460  36.7512810  68.0055160  46.6554200  33.2941390
  67.3120320  46.6531490  32.6343670  68.7478020  46.2313520  32.8635560
  67.5705090  48.2816910  37.3689880  68.0262040  47.5006290  37.6828500
  67.9097610  48.9923730  37.9131060  55.3207640  44.0533370  44.5280620
  55.4838680  43.5838730  43.7099990  55.7860090  43.5456930  45.1929460
  60.0926410  33.1839130  39.5641190  59.6494560  33.9648670  39.2325710
  60.6511400  33.5069020  40.2712130  64.3796220  36.0507650  45.1676510
  63.9175590  36.2590670  45.9796450  63.9774330  35.2367000  44.8647180
  69.3800730  37.2716600  46.2973170  68.5294320  36.9722350  46.6182240
  69.2202520  37.5158610  45.3856990  66.4750440  38.7718350  48.3971960
  66.8003850  37.9382100  48.0574190  67.2630770  39.2946870  48.5450290
  63.2085230  32.8049830  34.4447020  62.5839410  32.8009700  35.1700330
  63.1215350  31.9380790  34.0482990  62.1302310  33.7286460  41.4230790
  62.4274640  34.6349290  41.3422810  62.6787870  33.2405240  40.8090360
  59.8840630  38.3072700  37.2922440  59.6581550  38.0909870  38.1969060
  59.1033160  38.7401160  36.9468410  67.1138390  38.3136070  35.8913090
  66.5147280  39.0371870  35.7076710  67.6618000  38.2512850  35.1089540
  62.3239840  39.2058280  47.9582710  62.2283440  38.2653010  47.8083110
  63.1671820  39.4273350  47.5630780  65.7203260  36.9499610  37.9216370
  66.1132830  37.2671810  37.1085060  66.0820110  36.0711490  38.0360890
  57.4550380  35.6171950  46.1116490  57.0613770  36.4647160  46.3189270
  56.7668780  34.9798320  46.3025130  64.0295430  35.7006920  49.1813230
  63.3393750  35.5079120  49.8159320  64.7727730  35.9841560  49.7137530
  54.7567430  33.5400410  40.1446570  54.4680480  34.1103270  40.8571550
  55.5013190  33.0604860  40.5077800  54.9437660  37.4820530  31.3549290
  54.8612330  38.4251290  31.4964280  54.5920720  37.3395440  30.4761640
  66.3058400  39.5405360  42.0167150  65.5739520  40.0492170  42.3657250
  65.9082740  38.7235340  41.7155930  62.7435790  36.2159560  40.4219640
  62.7471850  35.7749510  39.5724180  63.6386910  36.5376890  40.5291460
  58.5938170  36.0986050  39.3813850  58.2538220  36.5761280  40.1380900
  57.8315490  35.6451170  39.0214950  62.8055940  37.2171640  33.4126400
  62.9268760  37.1758120  34.3612220  62.4204450  38.0795790  33.2573130
  66.7684310  34.9939040  41.4290090  66.7857050  35.4447690  42.2731940
  66.5199890  34.0944680  41.6423530  61.8177440  39.5272780  32.8109700
  61.2494340  39.0791030  32.1845610  62.5266440  39.8865560  32.2774850
  56.8946620  43.4284800  46.6876430  56.5101410  42.7878470  47.2859390
  57.2058810  44.1320920  47.2571160  63.0443760  40.2761340  42.1685050
  63.4113890  39.8019910  42.9146390  62.8548820  41.1502910  42.5093390
  55.9084250  35.0205030  38.2978520  55.6231170  34.6560700  39.1357140
  55.8463110  34.2885490  37.6841660  60.8343130  39.3169980  44.4869260
  60.5300200  40.1961960  44.7119620  61.7889590  39.3769770  44.5226700
  59.3624920  43.5230970  35.0836110  58.5887180  42.9828590  34.9234830
  60.0919550  43.0037580  34.7453870  65.5822840  33.9134290  35.0191890
  64.7687450  33.4147460  34.9437200  65.3884790  34.7532540  34.6028240
  65.5031700  42.5905390  46.7631500  65.4369010  41.6701060  46.5089090
  64.8736840  42.6880830  47.4776140  68.2971230  38.2853940  33.3154050
  69.1850850  38.5971170  33.1405390  68.2676320  37.4126190  32.9234630
  59.4062320  43.1911350  38.7214920  59.9240990  42.3879610  38.6671810
  58.9546340  43.1290490  39.5631750  64.2931820  44.4577630  33.9942220
  64.6347520  45.2019860  33.4985540  63.4644530  44.7708750  34.3567050
  56.8906860  40.1572720  45.6340620  56.5321800  40.8226570  46.2213960
  56.5961420  39.3256270  46.0053240  60.0919980  40.6156960  48.5180170
  59.7920120  40.7614140  47.6207990  60.8631220  40.0562250  48.4253560
  65.4348430  45.4125960  46.5135300  65.4492970  44.4806920  46.2954210
  64.7273530  45.4985720  47.1525070  67.1759230  43.7793470  39.3587730
  67.5283050  43.1821600  38.6989100  66.2921560  43.4537700  39.5295980
  63.2622510  44.5391160  36.7658140  63.9493640  45.0860370  37.1465730
  62.4754930  45.0831890  36.8007750  55.4014910  40.1563980  32.2575220
  56.2709760  40.4388780  32.5411140  54.9105230  40.9699850  32.1424030
  62.5649720  41.5437190  36.3783500  63.0212500  42.3542440  36.6043690
  62.2137930  41.2260330  37.2101990  64.8682330  47.0543530  43.6075800
  65.5124550  47.2602910  44.2849220  65.2311770  46.2931930  43.1546650
  58.4661500  31.8874840  36.8506020  58.3376130  31.8792740  37.7990940
  57.6423520  32.2257930  36.4997030  66.1414410  45.0575880  42.3253250
  66.7836640  44.3569040  42.4385420  66.6663760  45.8374320  42.1450140
  69.9870130  45.3424500  32.0492390  69.7607710  44.6254940  32.6417030
  69.5966330  45.0936940  31.2114140  67.9152030  45.8570780  45.5289310
  68.2508270  46.4437470  46.2067230  66.9952370  45.7263490  45.7587100
  55.7686160  49.3691360  32.8236850  56.1283800  49.9680700  32.1694120
  55.6278500  49.9151250  33.5971880  55.4655430  33.6465960  46.3112720
  54.7513950  33.8462880  46.9165330  55.8850470  32.8705530  46.6827520
  55.7528020  47.6346220  47.2979250  55.8619140  46.6940960  47.1574640
  55.1008580  47.9000970  46.6492980  63.7440610  45.9062110  48.6977370
  63.4237480  45.1871350  49.2423060  63.0698970  46.5817180  48.7713430
  61.7854780  46.7522560  33.6410520  61.7764880  47.4852250  33.0255030
  60.8653140  46.5054140  33.7337480  57.3861420  41.9737450  34.3857280
  56.7789370  42.7136350  34.3952580  57.8610770  42.0636810  33.5595480
  66.9594210  36.1388270  44.0614170  67.3275030  35.3183480  44.3893740
  66.0992410  36.1990160  44.4769820  64.7714380  46.8150800  32.3035710
  64.8726360  46.6114790  31.3737690  63.8716120  46.5609080  32.5083490
  62.2940270  37.3731160  36.2859610  61.5856420  37.8417500  36.7273220
  62.5784750  36.7153170  36.9204800  63.9196200  38.7927860  44.2852140
  64.4181450  39.2673680  44.9503990  64.0619150  37.8691380  44.4922170
  66.3255700  34.0981820  37.7255400  66.2023480  34.1167950  36.7764910
  67.2740260  34.1460760  37.8453800  63.4132490  49.3337120  36.9983380
  63.6673990  49.2958510  36.0762750  62.4644970  49.2070450  36.9911630
  60.4975290  35.6816240  33.6610320  61.3465820  36.1186390  33.5950510
  60.1306560  35.9936500  34.4882380  69.4185070  40.2529000  38.5741890
  68.4775210  40.2679230  38.7489580  69.7329140  39.4664960  39.0202190
  59.3966710  41.9348600  32.1345850  60.1629980  41.8229960  32.6971280
  59.4741400  41.2386570  31.4822620  58.0913470  39.3673670  32.8178740
  58.1717060  38.4201180  32.9296140  58.9833220  39.6980550  32.9239400
  58.8928180  49.5169060  39.9213280  59.6290660  48.9684520  40.1921850
  59.2769100  50.3825070  39.7819270  55.7773660  45.5842630  35.7954790
  54.8513440  45.8263770  35.7860200  56.2430090  46.4116890  35.6739540
  57.8986460  48.7015130  49.1098860  58.6999190  49.0227180  49.5234260
  57.3838280  48.3410710  49.8318770  62.0030490  48.6899370  31.7438850
  62.7959100  48.9788200  31.2920640  61.4834840  48.2591540  31.0651330
  66.7351090  44.8095000  49.0574270  66.1289250  44.8326600  48.3170020
  66.4305200  44.0778040  49.5941520  68.1651460  48.5375290  47.6683680
  69.1173210  48.4533310  47.6183920  68.0179680  49.2017000  48.3417470
  55.6184270  41.1888590  48.0534910  56.1223290  40.6095870  48.6251140
  54.8791690  41.4728820  48.5911280  62.5207890  43.9102780  31.6081200
  62.4158530  43.2955130  32.3342580  62.3532110  43.3868670  30.8244210
  62.6722210  42.5959580  47.5870430  61.9067880  43.1644580  47.5025100
  62.8538170  42.3035790  46.6938660  65.7610620  42.9722810  32.2123190
  65.2120720  43.4192110  32.8565930  66.3829880  42.4672060  32.7360860
  57.6507350  39.3318180  48.9484980  57.6912690  39.0332050  49.8570210
  58.5052850  39.7325790  48.7892500  61.4285740  41.9313730  34.1088490
  61.8502160  41.7653600  34.9519880  61.5536580  41.1213960  33.6143630
  59.5913160  37.9110280  46.9159470  59.0609620  37.4201230  46.2882810
  60.2601230  38.3394480  46.3817400  63.9413380  40.9551340  31.3565590
  64.4619040  40.2400360  30.9906740  64.5881780  41.5937210  31.6566100
  68.4891220  42.3779740  46.6800660  68.9032240  42.5324820  47.5291080
  67.5542220  42.5034960  46.8426440  68.9613390  39.7175900  48.6839810
  69.5434160  38.9628220  48.5960290  69.1375160  40.2483340  47.9071290
  60.0785460  34.8772650  46.9956760  59.9842330  34.2593400  46.2707630
  59.4982850  35.6038940  46.7686670  62.8446900  33.4345890  44.0284150
  62.3964200  33.4570150  43.1829700  62.2112100  33.0364910  44.6254450
  63.2506450  42.3300220  44.6496590  63.6694560  43.1732950  44.4772830
  62.3315080  42.4672260  44.4203370  65.5870350  40.0616400  46.0334430
  65.7066560  39.4657540  46.7729270  66.4464350  40.0986090  45.6135730
  67.9258250  40.6153590  44.6096940  67.3993470  41.1396210  44.0062080
  68.2689590  41.2480980  45.2406670  60.3244640  38.0046960  31.0546650
  60.1233700  37.1414320  31.4159990  60.1536690  37.9180320  30.1168250
  61.1013870  48.6353230  45.7654320  60.5634960  49.3599290  45.4463020
  61.3547830  48.1583570  44.9751660  62.3539120  36.6037750  47.2910250
  62.9438810  36.2953600  47.9788070  61.5359360  36.1317500  47.4470150
  67.1732550  36.2203560  47.5243270  66.4848070  35.5585100  47.4593260
  67.8938570  35.7741830  47.9691730  67.8032950  32.8155190  33.5833530
  68.0835240  31.9723090  33.9392950  67.0298680  33.0478300  34.0972280
  59.1227440  35.1047580  31.0424530  59.4253340  35.1115010  30.1343680
  59.8622030  34.7545440  31.5392190  63.9576080  49.8704440  46.0240970
  63.8834780  50.7739580  46.3313340  63.0554920  49.5516340  45.9963040
  62.3412370  34.0482200  32.0280730  61.9934370  33.3706190  31.4483180
  62.5425140  33.5871710  32.8424120  64.5061410  49.0362950  33.6467330
  65.4012200  49.3747920  33.6686090  64.5379040  48.3142360  33.0191610
  58.1457570  44.4090000  31.8754330  58.5832440  44.9519670  32.5311910
  58.6305300  43.5836950  31.8850670  55.3603370  47.1979030  39.3274590
  55.6906380  46.3300090  39.0953230  55.7894370  47.4037550  40.1579550
  59.9565290  45.5288040  36.9876560  59.6560830  45.4053010  37.8880470
  59.8502780  44.6696630  36.5792290  55.8493580  48.0649620  42.0656220
  55.4124570  48.2450420  42.8980370  56.4171260  48.8224240  41.9237940
  55.6818010  40.5769850  38.4245100  55.0266850  40.3081490  37.7804800
  56.5195960  40.4674330  37.9747080  68.6308450  35.3711140  32.6463590
  69.0493330  35.1842120  31.8060250  68.3244510  34.5190190  32.9566520
  56.7193940  40.9622420  42.9648440  57.0866980  40.8749820  43.8444460
  56.1504760  40.1988970  42.8655300  56.2709940  37.8731510  46.8706860
  55.3765990  37.8398270  47.2100570  56.8107490  38.0718300  47.6358110
  54.8956090  37.7868780  34.3670430  53.9920170  38.0498980  34.1922090
  55.3796710  38.0579950  33.5870390  57.4383300  36.8434320  32.2764810
  58.1475000  36.4217540  31.7912090  56.7223240  36.9109550  31.6448160
  56.7749650  32.1479840  41.2190080  57.4225840  31.5977220  40.7785240
  57.1951490  32.4022990  42.0405890  56.5281650  32.3035510  43.9615400
  56.1796470  32.7599330  44.7273580  56.1969350  31.4092640  44.0437830
  58.1346020  45.4755110  48.1268590  58.0915650  45.1048020  49.0083050
  58.2657030  46.4132680  48.2670410  61.8352050  47.0314700  43.7278310
  61.5943410  47.2989260  42.8408830  62.7754690  47.2020430  43.7829170
  64.0406470  33.4947390  47.4834820  63.9795360  34.0869220  48.2330230
  64.9806850  33.3873350  47.3385080  66.6781030  33.1517450  47.1227110
  67.2921440  33.4696740  46.4608190  67.2230590  32.6666040  47.7422970
  57.2002290  31.8311710  47.2366170  57.7485280  31.6499760  46.4732280
  57.2657600  31.0405820  47.7722480  57.9734050  48.4217360  45.2466370
  57.3794370  48.2902060  45.9856410  57.9657890  47.5855500  44.7808470
  67.4189070  31.7149590  43.4496400  66.5448910  32.0484700  43.2469330
  67.3099820  31.2422770  44.2748270  68.3261050  33.9220460  44.8338120
  67.9974410  33.1072220  44.4539850  69.2743350  33.8790270  44.7103810
  57.6046280  45.7875740  44.1974410  56.8780340  45.1681030  44.1300360
  57.6655430  46.1816350  43.3272490  61.2091380  48.0020740  40.9823820
  61.7256400  47.3908100  40.4572080  61.8588760  48.5049520  41.4734830
  63.9486880  48.8929230  41.8092800  64.2364690  48.6383530  40.9325810
  64.4610100  48.3406590  42.3998370  65.1663890  32.6319430  42.3889310
  64.3835680  33.1064930  42.6686070  64.8726820  31.7274260  42.2802490
  55.8876280  49.1050130  37.4071170  55.7198320  48.4720810  38.1053060
  55.0210790  49.3109530  37.0565360  56.5104300  32.9366910  34.9103030
  57.2683660  33.0495790  34.3367060  56.0481470  33.7736110  34.8646460
  63.0518110  35.0506180  37.9005340  62.2392620  34.6763070  37.5601220
  63.5559750  34.2951260  38.2026530  67.5543090  31.7148630  39.1388410
  68.1572460  32.2868840  39.6136930  66.8136080  32.2788070  38.9162310
  57.4938980  47.7983360  34.8521310  56.9686600  48.1791390  34.1483270
  57.4183560  48.4234130  35.5731020  58.8829450  33.4630960  33.4505000
  59.4122210  32.6760760  33.3212950  59.5157770  34.1422150  33.6840530
  61.0767290  33.2006100  36.5050390  60.4470030  32.4993410  36.6720520
  60.5372430  33.9610230  36.2883550  64.0159240  49.8145330  49.1761000
  64.9426550  49.5789600  49.2196960  64.0009670  50.6417330  48.6947030
  61.2022850  32.4790080  48.9402880  60.9207120  32.9823680  48.1763700
  61.5842550  31.6811830  48.5745010  60.0931950  49.7465740  33.7270560
  60.8250770  49.4625020  33.1794450  60.3525620  49.5079020  34.6169940
  59.2546740  45.8630470  33.7316890  58.6255620  46.3315570  34.2802720
  59.3694570  45.0179690  34.1663080  67.8038310  31.8943660  49.5183350
  67.6903760  32.2138270  50.4134870  68.6208050  32.2956170  49.2220630
  66.7096460  39.9136130  19.8818090  66.6290510  38.9990740  19.6109800
  66.2960880  40.4103200  19.1757800  64.8414500  41.6915150  21.7627360
  64.0656600  41.2115590  22.0525930  65.4927430  41.0120800  21.5883520
  58.8580330  42.0034960  22.6403120  58.0265210  41.7483670  23.0399630
  59.4661310  42.0745730  23.3761040  68.8621930  46.0975340  20.5426490
  68.4003460  45.3262580  20.8713660  69.6747480  46.1241410  21.0478940
  57.2672280  36.9636850  16.4245510  56.3788980  37.3052820  16.3225390
  57.5513470  36.7637170  15.5326340  65.0885240  48.3833350  20.1630480
  64.4696680  48.8390850  19.5924920  65.9437020  48.5384810  19.7620180
  64.2823490  44.3672340  21.7697520  64.2131770  43.4262280  21.6086650
  65.0443350  44.4573750  22.3420090  56.4730160  34.9726860  24.0954140
  56.2933000  34.0752610  24.3756900  56.0710240  35.5198730  24.7701090
  65.3128660  37.1742720  21.9966450  65.6893480  36.3014600  21.8840120
  65.2148170  37.5101420  21.1056890  59.4433670  35.5468350  17.4583890
  59.5500420  36.4472080  17.7652650  58.5326030  35.4986320  17.1678540
  69.0952780  34.6693160  18.9294790  69.9162400  34.1789730  18.9720270
  69.1286860  35.2590820  19.6826630  57.0916830  37.4687360  22.7036480
  57.7726940  37.7325730  23.3223880  56.7764880  36.6288230  23.0374490
  61.2841400  38.5154720  21.7909070  61.7919620  39.0135690  22.4314090
  61.8154640  37.7389920  21.6148430  59.5677500  33.1553280  26.0572490
  59.5695940  33.6725670  25.2518390  58.7381810  32.6783460  26.0342420
  65.9548590  43.2672590  17.5562390  65.3365860  43.7322040  16.9925110
  66.4671840  43.9600070  17.9731900  60.8180350  42.7948460  24.2345990
  60.4849730  43.4217380  24.8767060  60.9947030  43.3210340  23.4547660
  69.3314260  36.6093540  21.7022330  68.6269830  36.8978430  22.2825440
  69.6926420  37.4193650  21.3421890  59.2492830  34.8663240  24.0642940
  59.5909640  35.7105290  23.7696810  58.3108640  35.0146980  24.1808280
  60.0299450  44.7629260  26.0495170  60.6473450  45.4380340  25.7679620
  59.1692570  45.1717240  25.9582670  55.3231790  43.9529120  14.9302020
  54.9459770  44.4416220  14.1986920  55.5804860  44.6254400  15.5608550
  62.9320720  32.3545510  20.3887530  63.2395700  31.7992400  19.6723030
  62.0021420  32.4889970  20.2060520  68.4835780  48.0712800  22.6794990
  68.4962940  47.6675090  21.8117250  67.9311000  48.8460090  22.5756420
  69.7781200  44.7929020  17.7685160  69.6677530  43.8503350  17.8934580
  69.7749450  45.1544660  18.6547920  67.8821220  42.9742640  24.0077600
  68.2990010  42.7602750  23.1731060  68.6061040  43.2315430  24.5786220
  65.3201480  40.4194340  17.1247650  64.3930760  40.3531720  17.3536120
  65.4726300  41.3574470  17.0102890  65.3070560  36.6911340  14.1214810
  64.3674230  36.8525300  14.2067270  65.6253820  37.4097020  13.5750800
  69.3498770  41.9814640  17.6282900  68.7311190  41.6434190  16.9809200
  69.3323220  41.3374400  18.3362090  68.7925330  38.1599180  25.0448710
  68.3796510  38.9852890  25.2988700  68.0601280  37.5744220  24.8525070
  60.9258120  40.9459080  19.9067380  60.5215120  40.2336330  19.4113280
  61.0121240  40.6012320  20.7955420  61.3939820  44.6326640  22.0706590
  61.0968110  44.0272110  21.3914370  62.3439640  44.6703950  21.9595950
  59.6386740  37.7202290  23.6866420  60.1901330  37.8297630  22.9119670
  60.1530250  38.0939890  24.4021650  69.4825430  48.2058510  25.7329690
  69.0055990  49.0130700  25.5402300  68.7987220  47.5536840  25.8855900
  60.4858250  44.3708330  28.7214390  59.5886780  44.5948300  28.9687790
  60.5111120  44.4943270  27.7725790  67.5263470  41.2201450  14.6355650
  67.9656750  40.3823880  14.4893470  68.2391890  41.8530850  14.7219790
  59.3129470  41.2421650  27.2971760  59.1737240  42.1144450  27.6659160
  58.4310830  40.8994460  27.1519700  65.6358850  46.1597520  18.6036890
  66.0754760  46.9021850  18.1892280  65.5745740  46.4024090  19.5275850
  61.1109820  47.1843350  29.5056910  61.0825250  47.5886300  28.6385340
  60.9474790  46.2553710  29.3428510  57.6262750  39.8404060  17.4074030
  57.5060350  40.5666150  16.7955300  57.3163640  39.0706970  16.9301940
  66.3274630  48.8611300  26.5315900  66.8419300  48.7719310  27.3338330
  65.4843710  49.2071000  26.8243810  68.3029030  49.1466640  15.9599900
  68.1430170  48.8569580  16.8581730  68.1375740  48.3706770  15.4245130
  60.7817410  48.9265170  17.7371520  60.6059890  48.0100710  17.5239320
  59.9273150  49.2852460  17.9769320  68.0055160  46.6554200  14.5197900
  67.3120320  46.6531490  13.8600180  68.7478020  46.2313520  14.0892070
  67.5705090  48.2816910  18.5946390  68.0262040  47.5006290  18.9085010
  67.9097610  48.9923730  19.1387570  60.0926410  33.1839130  20.7897700
  59.6494560  33.9648670  20.4582220  60.6511400  33.5069020  21.4968640
  64.3796220  36.0507650  26.3933020  63.9175590  36.2590670  27.2052960
  63.9774330  35.2367000  26.0903690  69.3800730  37.2716600  27.5229680
  68.5294320  36.9722350  27.8438750  69.2202520  37.5158610  26.6113500
  66.4750440  38.7718350  29.6228470  66.8003850  37.9382100  29.2830700
  67.2630770  39.2946870  29.7706800  63.2085230  32.8049830  15.6703530
  62.5839410  32.8009700  16.3956840  63.1215350  31.9380790  15.2739500
  62.1302310  33.7286460  22.6487300  62.4274640  34.6349290  22.5679320
  62.6787870  33.2405240  22.0346870  59.8840630  38.3072700  18.5178950
  59.6581550  38.0909870  19.4225570  59.1033160  38.7401160  18.1724920
  67.1138390  38.3136070  17.1169600  66.5147280  39.0371870  16.9333220
  67.6618000  38.2512850  16.3346050  62.3239840  39.2058280  29.1839220
  62.2283440  38.2653010  29.0339620  63.1671820  39.4273350  28.7887290
  65.7203260  36.9499610  19.1472880  66.1132830  37.2671810  18.3341570
  66.0820110  36.0711490  19.2617400  57.4550380  35.6171950  27.3373000
  57.0613770  36.4647160  27.5445780  56.7668780  34.9798320  27.5281640
  64.0295430  35.7006920  30.4069740  63.3393750  35.5079120  31.0415830
  64.7727730  35.9841560  30.9394040  54.9437660  37.4820530  12.5805800
  54.8612330  38.4251290  12.7220790  54.5920720  37.3395440  11.7018150
  66.3058400  39.5405360  23.2423660  65.5739520  40.0492170  23.5913760
  65.9082740  38.7235340  22.9412440  62.7435790  36.2159560  21.6476150
  62.7471850  35.7749510  20.7980690  63.6386910  36.5376890  21.7547970
  58.5938170  36.0986050  20.6070360  58.2538220  36.5761280  21.3637410
  57.8315490  35.6451170  20.2471460  62.8055940  37.2171640  14.6382910
  62.9268760  37.1758120  15.5868730  62.4204450  38.0795790  14.4829640
  66.7684310  34.9939040  22.6546600  66.7857050  35.4447690  23.4988450
  66.5199890  34.0944680  22.8680040  61.8177440  39.5272780  14.0366210
  61.2494340  39.0791030  13.4102120  62.5266440  39.8865560  13.5031360
  56.8946620  43.4284800  27.9132940  56.5101410  42.7878470  28.5115900
  57.2058810  44.1320920  28.4827670  63.0443760  40.2761340  23.3941560
  63.4113890  39.8019910  24.1402900  62.8548820  41.1502910  23.7349900
  55.9084250  35.0205030  19.5235030  55.6231170  34.6560700  20.3613650
  55.8463110  34.2885490  18.9098170  60.8343130  39.3169980  25.7125770
  60.5300200  40.1961960  25.9376130  61.7889590  39.3769770  25.7483210
  59.3624920  43.5230970  16.3092620  58.5887180  42.9828590  16.1491340
  60.0919550  43.0037580  15.9710380  65.5822840  33.9134290  16.2448400
  64.7687450  33.4147460  16.1693710  65.3884790  34.7532540  15.8284750
  65.5031700  42.5905390  27.9888010  65.4369010  41.6701060  27.7345600
  64.8736840  42.6880830  28.7032650  68.2971230  38.2853940  14.5410560
  69.1850850  38.5971170  14.3661900  68.2676320  37.4126190  14.1491140
  59.4062320  43.1911350  19.9471430  59.9240990  42.3879610  19.8928320
  58.9546340  43.1290490  20.7888260  64.2931820  44.4577630  15.2198730
  64.6347520  45.2019860  14.7242050  63.4644530  44.7708750  15.5823560
  56.8906860  40.1572720  26.8597130  56.5321800  40.8226570  27.4470470
  56.5961420  39.3256270  27.2309750  60.0919980  40.6156960  29.7436680
  59.7920120  40.7614140  28.8464500  60.8631220  40.0562250  29.6510070
  65.4348430  45.4125960  27.7391810  65.4492970  44.4806920  27.5210720
  64.7273530  45.4985720  28.3781580  67.1759230  43.7793470  20.5844240
  67.5283050  43.1821600  19.9245610  66.2921560  43.4537700  20.7552490
  63.2622510  44.5391160  17.9914650  63.9493640  45.0860370  18.3722240
  62.4754930  45.0831890  18.0264260  55.4014910  40.1563980  13.4831730
  56.2709760  40.4388780  13.7667650  54.9105230  40.9699850  13.3680540
  62.5649720  41.5437190  17.6040010  63.0212500  42.3542440  17.8300200
  62.2137930  41.2260330  18.4358500  64.8682330  47.0543530  24.8332310
  65.5124550  47.2602910  25.5105730  65.2311770  46.2931930  24.3803160
  58.4661500  31.8874840  18.0762530  58.3376130  31.8792740  19.0247450
  57.6423520  32.2257930  17.7253540  66.1414410  45.0575880  23.5509760
  66.7836640  44.3569040  23.6641930  66.6663760  45.8374320  23.3706650
  69.9870130  45.3424500  13.2748900  69.7607710  44.6254940  13.8673540
  69.5966330  45.0936940  12.4370650  67.9152030  45.8570780  26.7545820
  68.2508270  46.4437470  27.4323740  66.9952370  45.7263490  26.9843610
  55.7686160  49.3691360  14.0493360  56.1283800  49.9680700  13.3950630
  55.6278500  49.9151250  14.8228390  55.4655430  33.6465960  27.5369230
  54.7513950  33.8462880  28.1421840  55.8850470  32.8705530  27.9084030
  55.7528020  47.6346220  28.5235760  55.8619140  46.6940960  28.3831150
  55.1008580  47.9000970  27.8749490  63.7440610  45.9062110  29.9233880
  63.4237480  45.1871350  30.4679570  63.0698970  46.5817180  29.9969940
  61.7854780  46.7522560  14.8667030  61.7764880  47.4852250  14.2511540
  60.8653140  46.5054140  14.9593990  57.3861420  41.9737450  15.6113790
  56.7789370  42.7136350  15.6209090  57.8610770  42.0636810  14.7851990
  66.9594210  36.1388270  25.2870680  67.3275030  35.3183480  25.6150250
  66.0992410  36.1990160  25.7026330  64.7714380  46.8150800  13.5292220
  64.8726360  46.6114790  12.5994200  63.8716120  46.5609080  13.7340000
  62.2940270  37.3731160  17.5116120  61.5856420  37.8417500  17.9529730
  62.5784750  36.7153170  18.1461310  63.9196200  38.7927860  25.5108650
  64.4181450  39.2673680  26.1760500  64.0619150  37.8691380  25.7178680
  66.3255700  34.0981820  18.9511910  66.2023480  34.1167950  18.0021420
  67.2740260  34.1460760  19.0710310  63.4132490  49.3337120  18.2239890
  63.6673990  49.2958510  17.3019260  62.4644970  49.2070450  18.2168140
  60.4975290  35.6816240  14.8866830  61.3465820  36.1186390  14.8207020
  60.1306560  35.9936500  15.7138890  69.4185070  40.2529000  19.7998400
  68.4775210  40.2679230  19.9746090  69.7329140  39.4664960  20.2458700
  59.3966710  41.9348600  13.3602360  60.1629980  41.8229960  13.9227790
  59.4741400  41.2386570  12.7079130  58.0913470  39.3673670  14.0435250
  58.1717060  38.4201180  14.1552650  58.9833220  39.6980550  14.1495910
  58.8928180  49.5169060  21.1469790  59.6290660  48.9684520  21.4178360
  59.2769100  50.3825070  21.0075780  55.7773660  45.5842630  17.0211300
  54.8513440  45.8263770  17.0116710  56.2430090  46.4116890  16.8996050
  57.8986460  48.7015130  30.3355370  58.6999190  49.0227180  30.7490770
  57.3838280  48.3410710  31.0575280  62.0030490  48.6899370  12.9695360
  62.7959100  48.9788200  12.5177150  61.4834840  48.2591540  12.2907840
  66.7351090  44.8095000  30.2830780  66.1289250  44.8326600  29.5426530
  66.4305200  44.0778040  30.8198030  68.1651460  48.5375290  28.8940190
  69.1173210  48.4533310  28.8440430  68.0179680  49.2017000  29.5673980
  62.5207890  43.9102780  12.8337710  62.4158530  43.2955130  13.5599090
  62.3532110  43.3868670  12.0500720  62.6722210  42.5959580  28.8126940
  61.9067880  43.1644580  28.7281610  62.8538170  42.3035790  27.9195170
  65.7610620  42.9722810  13.4379700  65.2120720  43.4192110  14.0822440
  66.3829880  42.4672060  13.9617370  57.6507350  39.3318180  30.1741490
  57.6912690  39.0332050  31.0826720  58.5052850  39.7325790  30.0149010
  61.4285740  41.9313730  15.3345000  61.8502160  41.7653600  16.1776390
  61.5536580  41.1213960  14.8400140  63.9413380  40.9551340  12.5822100
  64.4619040  40.2400360  12.2163250  64.5881780  41.5937210  12.8822610
  68.4891220  42.3779740  27.9057170  68.9032240  42.5324820  28.7547590
  67.5542220  42.5034960  28.0682950  68.9613390  39.7175900  29.9096320
  69.5434160  38.9628220  29.8216800  69.1375160  40.2483340  29.1327800
  60.0785460  34.8772650  28.2213270  59.9842330  34.2593400  27.4964140
  59.4982850  35.6038940  27.9943180  62.8446900  33.4345890  25.2540660
  62.3964200  33.4570150  24.4086210  62.2112100  33.0364910  25.8510960
  63.2506450  42.3300220  25.8753100  63.6694560  43.1732950  25.7029340
  62.3315080  42.4672260  25.6459880  65.5870350  40.0616400  27.2590940
  65.7066560  39.4657540  27.9985780  66.4464350  40.0986090  26.8392240
  67.9258250  40.6153590  25.8353450  67.3993470  41.1396210  25.2318590
  68.2689590  41.2480980  26.4663180  60.3244640  38.0046960  12.2803160
  60.1233700  37.1414320  12.6416500  60.1536690  37.9180320  11.3424760
  61.1013870  48.6353230  26.9910830  60.5634960  49.3599290  26.6719530
  61.3547830  48.1583570  26.2008170  62.3539120  36.6037750  28.5166760
  62.9438810  36.2953600  29.2044580  61.5359360  36.1317500  28.6726660
  67.1732550  36.2203560  28.7499780  66.4848070  35.5585100  28.6849770
  67.8938570  35.7741830  29.1948240  67.8032950  32.8155190  14.8090040
  68.0835240  31.9723090  15.1649460  67.0298680  33.0478300  15.3228790
  59.1227440  35.1047580  12.2681040  59.4253340  35.1115010  11.3600190
  59.8622030  34.7545440  12.7648700  63.9576080  49.8704440  27.2497480
  63.8834780  50.7739580  27.5569850  63.0554920  49.5516340  27.2219550
  62.3412370  34.0482200  13.2537240  61.9934370  33.3706190  12.6739690
  62.5425140  33.5871710  14.0680630  64.5061410  49.0362950  14.8723840
  65.4012200  49.3747920  14.8942600  64.5379040  48.3142360  14.2448120
  58.1457570  44.4090000  13.1010840  58.5832440  44.9519670  13.7568420
  58.6305300  43.5836950  13.1107180  59.9565290  45.5288040  18.2133070
  59.6560830  45.4053010  19.1136980  59.8502780  44.6696630  17.8048800
  55.8493580  48.0649620  23.2912730  55.4124570  48.2450420  24.1236880
  56.4171260  48.8224240  23.1494450  68.6308450  35.3711140  13.8720100
  69.0493330  35.1842120  13.0316760  68.3244510  34.5190190  14.1823030
  56.7193940  40.9622420  24.1904950  57.0866980  40.8749820  25.0700970
  56.1504760  40.1988970  24.0911810  56.2709940  37.8731510  28.0963370
  55.3765990  37.8398270  28.4357080  56.8107490  38.0718300  28.8614620
  57.4383300  36.8434320  13.5021320  58.1475000  36.4217540  13.0168600
  56.7223240  36.9109550  12.8704670  57.0857460  32.8973650  12.5423970
  57.8085590  33.4382590  12.8605190  57.3581980  32.6237070  11.6665510
  56.7749650  32.1479840  22.4446590  57.4225840  31.5977220  22.0041750
  57.1951490  32.4022990  23.2662400  56.5281650  32.3035510  25.1871910
  56.1796470  32.7599330  25.9530090  56.1969350  31.4092640  25.2694340
  58.1346020  45.4755110  29.3525100  58.0915650  45.1048020  30.2339560
  58.2657030  46.4132680  29.4926920  61.8352050  47.0314700  24.9534820
  61.5943410  47.2989260  24.0665340  62.7754690  47.2020430  25.0085680
  64.0406470  33.4947390  28.7091330  63.9795360  34.0869220  29.4586740
  64.9806850  33.3873350  28.5641590  66.6781030  33.1517450  28.3483620
  67.2921440  33.4696740  27.6864700  67.2230590  32.6666040  28.9679480
  57.9734050  48.4217360  26.4722880  57.3794370  48.2902060  27.2112920
  57.9657890  47.5855500  26.0064980  67.4189070  31.7149590  24.6752910
  66.5448910  32.0484700  24.4725840  67.3099820  31.2422770  25.5004780
  68.3261050  33.9220460  26.0594630  67.9974410  33.1072220  25.6796360
  69.2743350  33.8790270  25.9360320  57.6046280  45.7875740  25.4230920
  56.8780340  45.1681030  25.3556870  57.6655430  46.1816350  24.5529000
  61.2091380  48.0020740  22.2080330  61.7256400  47.3908100  21.6828590
  61.8588760  48.5049520  22.6991340  63.9486880  48.8929230  23.0349310
  64.2364690  48.6383530  22.1582320  64.4610100  48.3406590  23.6254880
  65.1663890  32.6319430  23.6145820  64.3835680  33.1064930  23.8942580
  64.8726820  31.7274260  23.5059000  55.8876280  49.1050130  18.6327680
  55.7198320  48.4720810  19.3309570  55.0210790  49.3109530  18.2821870
  56.5104300  32.9366910  16.1359540  57.2683660  33.0495790  15.5623570
  56.0481470  33.7736110  16.0902970  63.0518110  35.0506180  19.1261850
  62.2392620  34.6763070  18.7857730  63.5559750  34.2951260  19.4283040
  67.5543090  31.7148630  20.3644920  68.1572460  32.2868840  20.8393440
  66.8136080  32.2788070  20.1418820  57.4938980  47.7983360  16.0777820
  56.9686600  48.1791390  15.3739780  57.4183560  48.4234130  16.7987530
  58.8829450  33.4630960  14.6761510  59.4122210  32.6760760  14.5469460
  59.5157770  34.1422150  14.9097040  61.0767290  33.2006100  17.7306900
  60.4470030  32.4993410  17.8977030  60.5372430  33.9610230  17.5140060
  64.0159240  49.8145330  30.4017510  64.9426550  49.5789600  30.4453470
  64.0009670  50.6417330  29.9203540  61.2022850  32.4790080  30.1659390
  60.9207120  32.9823680  29.4020210  61.5842550  31.6811830  29.8001520
  60.0931950  49.7465740  14.9527070  60.8250770  49.4625020  14.4050960
  60.3525620  49.5079020  15.8426450  59.2546740  45.8630470  14.9573400
  58.6255620  46.3315570  15.5059230  59.3694570  45.0179690  15.3919590
  67.8038310  31.8943660  30.7439860  67.6903760  32.2138270  31.6391380
  68.6208050  32.2956170  30.4477140  64.8414500  41.6915150   2.9883870
  64.0656600  41.2115590   3.2782440  65.4927430  41.0120800   2.8140030
  58.8580330  42.0034960   3.8659630  58.0265210  41.7483670   4.2656140
  59.4661310  42.0745730   4.6017550  68.8621930  46.0975340   1.7683000
  68.4003460  45.3262580   2.0970170  69.6747480  46.1241410   2.2735450
  58.8381590  46.0375050   4.0617650  59.1409630  45.1472790   3.8827870
  59.5825180  46.5945270   3.8339900  55.2305290  39.5642500   3.5341720
  55.8021400  38.7964700   3.5345360  55.2306830  39.8631260   2.6248330
  64.2823490  44.3672340   2.9954030  64.2131770  43.4262280   2.8343160
  65.0443350  44.4573750   3.5676600  56.4730160  34.9726860   5.3210650
  56.2933000  34.0752610   5.6013410  56.0710240  35.5198730   5.9957600
  65.3128660  37.1742720   3.2222960  65.6893480  36.3014600   3.1096630
  65.2148170  37.5101420   2.3313400  57.0916830  37.4687360   3.9292990
  57.7726940  37.7325730   4.5480390  56.7764880  36.6288230   4.2631000
  61.2841400  38.5154720   3.0165580  61.7919620  39.0135690   3.6570600
  61.8154640  37.7389920   2.8404940  59.5677500  33.1553280   7.2829000
  59.5695940  33.6725670   6.4774900  58.7381810  32.6783460   7.2598930
  60.8180350  42.7948460   5.4602500  60.4849730  43.4217380   6.1023570
  60.9947030  43.3210340   4.6804170  69.3314260  36.6093540   2.9278840
  68.6269830  36.8978430   3.5081950  69.6926420  37.4193650   2.5678400
  59.2492830  34.8663240   5.2899450  59.5909640  35.7105290   4.9953320
  58.3108640  35.0146980   5.4064790  60.0299450  44.7629260   7.2751680
  60.6473450  45.4380340   6.9936130  59.1692570  45.1717240   7.1839180
  68.4835780  48.0712800   3.9051500  68.4962940  47.6675090   3.0373760
  67.9311000  48.8460090   3.8012930  67.8821220  42.9742640   5.2334110
  68.2990010  42.7602750   4.3987570  68.6061040  43.2315430   5.8042730
  68.7925330  38.1599180   6.2705220  68.3796510  38.9852890   6.5245210
  68.0601280  37.5744220   6.0781580  61.3939820  44.6326640   3.2963100
  61.0968110  44.0272110   2.6170880  62.3439640  44.6703950   3.1852460
  59.6386740  37.7202290   4.9122930  60.1901330  37.8297630   4.1376180
  60.1530250  38.0939890   5.6278160  69.4825430  48.2058510   6.9586200
  69.0055990  49.0130700   6.7658810  68.7987220  47.5536840   7.1112410
  60.4858250  44.3708330   9.9470900  59.5886780  44.5948300  10.1944300
  60.5111120  44.4943270   8.9982300  59.3129470  41.2421650   8.5228270
  59.1737240  42.1144450   8.8915670  58.4310830  40.8994460   8.3776210
  61.1109820  47.1843350  10.7313420  61.0825250  47.5886300   9.8641850
  60.9474790  46.2553710  10.5685020  55.2648120  43.0119200   4.4399180
  55.3428540  43.1467970   3.4954900  55.8789800  42.3035090   4.6327300
  66.3274630  48.8611300   7.7572410  66.8419300  48.7719310   8.5594840
  65.4843710  49.2071000   8.0500320  55.3207640  44.0533370   6.9793640
  55.4838680  43.5838730   6.1613010  55.7860090  43.5456930   7.6442480
  60.0926410  33.1839130   2.0154210  59.6494560  33.9648670   1.6838730
  60.6511400  33.5069020   2.7225150  64.3796220  36.0507650   7.6189530
  63.9175590  36.2590670   8.4309470  63.9774330  35.2367000   7.3160200
  69.3800730  37.2716600   8.7486190  68.5294320  36.9722350   9.0695260
  69.2202520  37.5158610   7.8370010  66.4750440  38.7718350  10.8484980
  66.8003850  37.9382100  10.5087210  67.2630770  39.2946870  10.9963310
  62.1302310  33.7286460   3.8743810  62.4274640  34.6349290   3.7935830
  62.6787870  33.2405240   3.2603380  62.3239840  39.2058280  10.4095730
  62.2283440  38.2653010  10.2596130  63.1671820  39.4273350  10.0143800
  57.4550380  35.6171950   8.5629510  57.0613770  36.4647160   8.7702290
  56.7668780  34.9798320   8.7538150  64.0295430  35.7006920  11.6326250
  63.3393750  35.5079120  12.2672340  64.7727730  35.9841560  12.1650550
  54.7567430  33.5400410   2.5959590  54.4680480  34.1103270   3.3084570
  55.5013190  33.0604860   2.9590820  66.3058400  39.5405360   4.4680170
  65.5739520  40.0492170   4.8170270  65.9082740  38.7235340   4.1668950
  62.7435790  36.2159560   2.8732660  62.7471850  35.7749510   2.0237200
  63.6386910  36.5376890   2.9804480  66.7684310  34.9939040   3.8803110
  66.7857050  35.4447690   4.7244960  66.5199890  34.0944680   4.0936550
  56.8946620  43.4284800   9.1389450  56.5101410  42.7878470   9.7372410
  57.2058810  44.1320920   9.7084180  63.0443760  40.2761340   4.6198070
  63.4113890  39.8019910   5.3659410  62.8548820  41.1502910   4.9606410
  60.8343130  39.3169980   6.9382280  60.5300200  40.1961960   7.1632640
  61.7889590  39.3769770   6.9739720  65.5031700  42.5905390   9.2144520
  65.4369010  41.6701060   8.9602110  64.8736840  42.6880830   9.9289160
  56.8906860  40.1572720   8.0853640  56.5321800  40.8226570   8.6726980
  56.5961420  39.3256270   8.4566260  60.0919980  40.6156960  10.9693190
  59.7920120  40.7614140  10.0721010  60.8631220  40.0562250  10.8766580
  65.4348430  45.4125960   8.9648320  65.4492970  44.4806920   8.7467230
  64.7273530  45.4985720   9.6038090  64.8682330  47.0543530   6.0588820
  65.5124550  47.2602910   6.7362240  65.2311770  46.2931930   5.6059670
  66.1414410  45.0575880   4.7766270  66.7836640  44.3569040   4.8898440
  66.6663760  45.8374320   4.5963160  67.9152030  45.8570780   7.9802330
  68.2508270  46.4437470   8.6580250  66.9952370  45.7263490   8.2100120
  55.4655430  33.6465960   8.7625740  54.7513950  33.8462880   9.3678350
  55.8850470  32.8705530   9.1340540  55.7528020  47.6346220   9.7492270
  55.8619140  46.6940960   9.6087660  55.1008580  47.9000970   9.1006000
  63.7440610  45.9062110  11.1490390  63.4237480  45.1871350  11.6936080
  63.0698970  46.5817180  11.2226450  66.9594210  36.1388270   6.5127190
  67.3275030  35.3183480   6.8406760  66.0992410  36.1990160   6.9282840
  63.9196200  38.7927860   6.7365160  64.4181450  39.2673680   7.4017010
  64.0619150  37.8691380   6.9435190  58.8928180  49.5169060   2.3726300
  59.6290660  48.9684520   2.6434870  59.2769100  50.3825070   2.2332290
  57.8986460  48.7015130  11.5611880  58.6999190  49.0227180  11.9747280
  57.3838280  48.3410710  12.2831790  66.7351090  44.8095000  11.5087290
  66.1289250  44.8326600  10.7683040  66.4305200  44.0778040  12.0454540
  68.1651460  48.5375290  10.1196700  69.1173210  48.4533310  10.0696940
  68.0179680  49.2017000  10.7930490  55.6184270  41.1888590  10.5047930
  56.1223290  40.6095870  11.0764160  54.8791690  41.4728820  11.0424300
  62.6722210  42.5959580  10.0383450  61.9067880  43.1644580   9.9538120
  62.8538170  42.3035790   9.1451680  57.6507350  39.3318180  11.3998000
  57.6912690  39.0332050  12.3083230  58.5052850  39.7325790  11.2405520
  59.5913160  37.9110280   9.3672490  59.0609620  37.4201230   8.7395830
  60.2601230  38.3394480   8.8330420  68.4891220  42.3779740   9.1313680
  68.9032240  42.5324820   9.9804100  67.5542220  42.5034960   9.2939460
  68.9613390  39.7175900  11.1352830  69.5434160  38.9628220  11.0473310
  69.1375160  40.2483340  10.3584310  60.0785460  34.8772650   9.4469780
  59.9842330  34.2593400   8.7220650  59.4982850  35.6038940   9.2199690
  62.8446900  33.4345890   6.4797170  62.3964200  33.4570150   5.6342720
  62.2112100  33.0364910   7.0767470  63.2506450  42.3300220   7.1009610
  63.6694560  43.1732950   6.9285850  62.3315080  42.4672260   6.8716390
  65.5870350  40.0616400   8.4847450  65.7066560  39.4657540   9.2242290
  66.4464350  40.0986090   8.0648750  67.9258250  40.6153590   7.0609960
  67.3993470  41.1396210   6.4575100  68.2689590  41.2480980   7.6919690
  61.1013870  48.6353230   8.2167340  60.5634960  49.3599290   7.8976040
  61.3547830  48.1583570   7.4264680  62.3539120  36.6037750   9.7423270
  62.9438810  36.2953600  10.4301090  61.5359360  36.1317500   9.8983170
  67.1732550  36.2203560   9.9756290  66.4848070  35.5585100   9.9106280
  67.8938570  35.7741830  10.4204750  63.9576080  49.8704440   8.4753990
  63.8834780  50.7739580   8.7826360  63.0554920  49.5516340   8.4476060
  55.3603370  47.1979030   1.7787610  55.6906380  46.3300090   1.5466250
  55.7894370  47.4037550   2.6092570  55.8493580  48.0649620   4.5169240
  55.4124570  48.2450420   5.3493390  56.4171260  48.8224240   4.3750960
  56.7193940  40.9622420   5.4161460  57.0866980  40.8749820   6.2957480
  56.1504760  40.1988970   5.3168320  56.2709940  37.8731510   9.3219880
  55.3765990  37.8398270   9.6613590  56.8107490  38.0718300  10.0871130
  56.7749650  32.1479840   3.6703100  57.4225840  31.5977220   3.2298260
  57.1951490  32.4022990   4.4918910  56.5281650  32.3035510   6.4128420
  56.1796470  32.7599330   7.1786600  56.1969350  31.4092640   6.4950850
  58.1346020  45.4755110  10.5781610  58.0915650  45.1048020  11.4596070
  58.2657030  46.4132680  10.7183430  61.8352050  47.0314700   6.1791330
  61.5943410  47.2989260   5.2921850  62.7754690  47.2020430   6.2342190
  64.0406470  33.4947390   9.9347840  63.9795360  34.0869220  10.6843250
  64.9806850  33.3873350   9.7898100  66.6781030  33.1517450   9.5740130
  67.2921440  33.4696740   8.9121210  67.2230590  32.6666040  10.1935990
  57.2002290  31.8311710   9.6879190  57.7485280  31.6499760   8.9245300
  57.2657600  31.0405820  10.2235500  57.9734050  48.4217360   7.6979390
  57.3794370  48.2902060   8.4369430  57.9657890  47.5855500   7.2321490
  67.4189070  31.7149590   5.9009420  66.5448910  32.0484700   5.6982350
  67.3099820  31.2422770   6.7261290  68.3261050  33.9220460   7.2851140
  67.9974410  33.1072220   6.9052870  69.2743350  33.8790270   7.1616830
  57.6046280  45.7875740   6.6487430  56.8780340  45.1681030   6.5813380
  57.6655430  46.1816350   5.7785510  61.2091380  48.0020740   3.4336840
  61.7256400  47.3908100   2.9085100  61.8588760  48.5049520   3.9247850
  63.9486880  48.8929230   4.2605820  64.2364690  48.6383530   3.3838830
  64.4610100  48.3406590   4.8511390  65.1663890  32.6319430   4.8402330
  64.3835680  33.1064930   5.1199090  64.8726820  31.7274260   4.7315510
  64.0159240  49.8145330  11.6274020  64.9426550  49.5789600  11.6709980
  64.0009670  50.6417330  11.1460050  61.2022850  32.4790080  11.3915900
  60.9207120  32.9823680  10.6276720  61.5842550  31.6811830  11.0258030
  67.8038310  31.8943660  11.9696370  67.6903760  32.2138270  12.8647890
  68.6208050  32.2956170  11.6733650  66.7096460  21.1392640  57.4305070
  66.6290510  20.2247250  57.1596780  66.2960880  21.6359710  56.7244780
  64.8414500  22.9171660  59.3114340  64.0656600  22.4372100  59.6012910
  65.4927430  22.2377310  59.1370500  68.8621930  27.3231850  58.0913470
  68.4003460  26.5519090  58.4200640  69.6747480  27.3497920  58.5965920
  57.2672280  18.1893360  53.9732490  56.3788980  18.5309330  53.8712370
  57.5513470  17.9893680  53.0813320  55.2305290  20.7899010  59.8572190
  55.8021400  20.0221210  59.8575830  55.2306830  21.0887770  58.9478800
  65.0885240  29.6089860  57.7117460  64.4696680  30.0647360  57.1411900
  65.9437020  29.7641320  57.3107160  64.2823490  25.5928850  59.3184500
  64.2131770  24.6518790  59.1573630  65.0443350  25.6830260  59.8907070
  65.3128660  18.3999230  59.5453430  65.6893480  17.5271110  59.4327100
  65.2148170  18.7357930  58.6543870  59.4433670  16.7724860  55.0070870
  59.5500420  17.6728590  55.3139630  58.5326030  16.7242830  54.7165520
  69.0952780  15.8949670  56.4781770  69.9162400  15.4046240  56.5207250
  69.1286860  16.4847330  57.2313610  61.2841400  19.7411230  59.3396050
  61.7919620  20.2392200  59.9801070  61.8154640  18.9646430  59.1635410
  65.9548590  24.4929100  55.1049370  65.3365860  24.9578550  54.5412090
  66.4671840  25.1856580  55.5218880  69.3314260  17.8350050  59.2509310
  68.6269830  18.1234940  59.8312420  69.6926420  18.6450160  58.8908870
  55.3231790  25.1785630  52.4789000  54.9459770  25.6672730  51.7473900
  55.5804860  25.8510910  53.1095530  62.9320720  13.5802020  57.9374510
  63.2395700  13.0248910  57.2210010  62.0021420  13.7146480  57.7547500
  68.4835780  29.2969310  60.2281970  68.4962940  28.8931600  59.3604230
  67.9311000  30.0716600  60.1243400  69.7781200  26.0185530  55.3172140
  69.6677530  25.0759860  55.4421560  69.7749450  26.3801170  56.2034900
  65.3201480  21.6450850  54.6734630  64.3930760  21.5788230  54.9023100
  65.4726300  22.5830980  54.5589870  65.3070560  17.9167850  51.6701790
  64.3674230  18.0781810  51.7554250  65.6253820  18.6353530  51.1237780
  69.3498770  23.2071150  55.1769880  68.7311190  22.8690700  54.5296180
  69.3323220  22.5630910  55.8849070  60.9258120  22.1715590  57.4554360
  60.5215120  21.4592840  56.9600260  61.0121240  21.8268830  58.3442400
  61.3939820  25.8583150  59.6193570  61.0968110  25.2528620  58.9401350
  62.3439640  25.8960460  59.5082930  67.5263470  22.4457960  52.1842630
  67.9656750  21.6080390  52.0380450  68.2391890  23.0787360  52.2706770
  65.6358850  27.3854030  56.1523870  66.0754760  28.1278360  55.7379260
  65.5745740  27.6280600  57.0762830  57.6262750  21.0660570  54.9561010
  57.5060350  21.7922660  54.3442280  57.3163640  20.2963480  54.4788920
  56.5095750  25.9375900  57.1735830  56.1023830  26.0790490  56.3189430
  57.4008760  25.6536060  56.9707040  68.3029030  30.3723150  53.5086880
  68.1430170  30.0826090  54.4068710  68.1375740  29.5963280  52.9732110
  60.7817410  30.1521680  55.2858500  60.6059890  29.2357220  55.0726300
  59.9273150  30.5108970  55.5256300  68.0055160  27.8810710  52.0684880
  67.3120320  27.8788000  51.4087160  68.7478020  27.4570030  51.6379050
  67.5705090  29.5073420  56.1433370  68.0262040  28.7262800  56.4571990
  67.9097610  30.2180240  56.6874550  60.0926410  14.4095640  58.3384680
  59.6494560  15.1905180  58.0069200  60.6511400  14.7325530  59.0455620
  63.2085230  14.0306340  53.2190510  62.5839410  14.0266210  53.9443820
  63.1215350  13.1637300  52.8226480  62.1302310  14.9542970  60.1974280
  62.4274640  15.8605800  60.1166300  62.6787870  14.4661750  59.5833850
  59.8840630  19.5329210  56.0665930  59.6581550  19.3166380  56.9712550
  59.1033160  19.9657670  55.7211900  67.1138390  19.5392580  54.6656580
  66.5147280  20.2628380  54.4820200  67.6618000  19.4769360  53.8833030
  65.7203260  18.1756120  56.6959860  66.1132830  18.4928320  55.8828550
  66.0820110  17.2968000  56.8104380  54.7567430  14.7656920  58.9190060
  54.4680480  15.3359780  59.6315040  55.5013190  14.2861370  59.2821290
  54.9437660  18.7077040  50.1292780  54.8612330  19.6507800  50.2707770
  54.5920720  18.5651950  49.2505130  62.7435790  17.4416070  59.1963130
  62.7471850  17.0006020  58.3467670  63.6386910  17.7633400  59.3034950
  58.5938170  17.3242560  58.1557340  58.2538220  17.8017790  58.9124390
  57.8315490  16.8707680  57.7958440  62.8055940  18.4428150  52.1869890
  62.9268760  18.4014630  53.1355710  62.4204450  19.3052300  52.0316620
  61.8177440  20.7529290  51.5853190  61.2494340  20.3047540  50.9589100
  62.5266440  21.1122070  51.0518340  55.9084250  16.2461540  57.0722010
  55.6231170  15.8817210  57.9100630  55.8463110  15.5142000  56.4585150
  59.3624920  24.7487480  53.8579600  58.5887180  24.2085100  53.6978320
  60.0919550  24.2294090  53.5197360  65.5822840  15.1390800  53.7935380
  64.7687450  14.6403970  53.7180690  65.3884790  15.9789050  53.3771730
  68.2971230  19.5110450  52.0897540  69.1850850  19.8227680  51.9148880
  68.2676320  18.6382700  51.6978120  59.4062320  24.4167860  57.4958410
  59.9240990  23.6136120  57.4415300  58.9546340  24.3547000  58.3375240
  64.2931820  25.6834140  52.7685710  64.6347520  26.4276370  52.2729030
  63.4644530  25.9965260  53.1310540  67.1759230  25.0049980  58.1331220
  67.5283050  24.4078110  57.4732590  66.2921560  24.6794210  58.3039470
  63.2622510  25.7647670  55.5401630  63.9493640  26.3116880  55.9209220
  62.4754930  26.3088400  55.5751240  55.4014910  21.3820490  51.0318710
  56.2709760  21.6645290  51.3154630  54.9105230  22.1956360  50.9167520
  62.5649720  22.7693700  55.1526990  63.0212500  23.5798950  55.3787180
  62.2137930  22.4516840  55.9845480  58.4661500  13.1131350  55.6249510
  58.3376130  13.1049250  56.5734430  57.6423520  13.4514440  55.2740520
  69.9870130  26.5681010  50.8235880  69.7607710  25.8511450  51.4160520
  69.5966330  26.3193450  49.9857630  55.7686160  30.5947870  51.5980340
  56.1283800  31.1937210  50.9437610  55.6278500  31.1407760  52.3715370
  61.7854780  27.9779070  52.4154010  61.7764880  28.7108760  51.7998520
  60.8653140  27.7310650  52.5080970  57.3861420  23.1993960  53.1600770
  56.7789370  23.9392860  53.1696070  57.8610770  23.2893320  52.3338970
  64.7714380  28.0407310  51.0779200  64.8726360  27.8371300  50.1481180
  63.8716120  27.7865590  51.2826980  62.2940270  18.5987670  55.0603100
  61.5856420  19.0674010  55.5016710  62.5784750  17.9409680  55.6948290
  66.3255700  15.3238330  56.4998890  66.2023480  15.3424460  55.5508400
  67.2740260  15.3717270  56.6197290  63.4132490  30.5593630  55.7726870
  63.6673990  30.5215020  54.8506240  62.4644970  30.4326960  55.7655120
  60.4975290  16.9072750  52.4353810  61.3465820  17.3442900  52.3694000
  60.1306560  17.2193010  53.2625870  69.4185070  21.4785510  57.3485380
  68.4775210  21.4935740  57.5233070  69.7329140  20.6921470  57.7945680
  59.3966710  23.1605110  50.9089340  60.1629980  23.0486470  51.4714770
  59.4741400  22.4643080  50.2566110  58.0913470  20.5930180  51.5922230
  58.1717060  19.6457690  51.7039630  58.9833220  20.9237060  51.6982890
  58.8928180  30.7425570  58.6956770  59.6290660  30.1941030  58.9665340
  59.2769100  31.6081580  58.5562760  55.7773660  26.8099140  54.5698280
  54.8513440  27.0520280  54.5603690  56.2430090  27.6373400  54.4483030
  62.0030490  29.9155880  50.5182340  62.7959100  30.2044710  50.0664130
  61.4834840  29.4848050  49.8394820  62.5207890  25.1359290  50.3824690
  62.4158530  24.5211640  51.1086070  62.3532110  24.6125180  49.5987700
  65.7610620  24.1979320  50.9866680  65.2120720  24.6448620  51.6309420
  66.3829880  23.6928570  51.5104350  61.4285740  23.1570240  52.8831980
  61.8502160  22.9910110  53.7263370  61.5536580  22.3470470  52.3887120
  63.9413380  22.1807850  50.1309080  64.4619040  21.4656870  49.7650230
  64.5881780  22.8193720  50.4309590  60.3244640  19.2303470  49.8290140
  60.1233700  18.3670830  50.1903480  60.1536690  19.1436830  48.8911740
  67.8032950  14.0411700  52.3577020  68.0835240  13.1979600  52.7136440
  67.0298680  14.2734810  52.8715770  59.1227440  16.3304090  49.8168020
  59.4253340  16.3371520  48.9087170  59.8622030  15.9801950  50.3135680
  62.3412370  15.2738710  50.8024220  61.9934370  14.5962700  50.2226670
  62.5425140  14.8128220  51.6167610  64.5061410  30.2619460  52.4210820
  65.4012200  30.6004430  52.4429580  64.5379040  29.5398870  51.7935100
  58.1457570  25.6346510  50.6497820  58.5832440  26.1776180  51.3055400
  58.6305300  24.8093460  50.6594160  55.3603370  28.4235540  58.1018080
  55.6906380  27.5556600  57.8696720  55.7894370  28.6294060  58.9323040
  59.9565290  26.7544550  55.7620050  59.6560830  26.6309520  56.6623960
  59.8502780  25.8953140  55.3535780  55.6818010  21.8026360  57.1988590
  55.0266850  21.5338000  56.5548290  56.5195960  21.6930840  56.7490570
  68.6308450  16.5967650  51.4207080  69.0493330  16.4098630  50.5803740
  68.3244510  15.7446700  51.7310010  54.8956090  19.0125290  53.1413920
  53.9920170  19.2755490  52.9665580  55.3796710  19.2836460  52.3613880
  57.4383300  18.0690830  51.0508300  58.1475000  17.6474050  50.5655580
  56.7223240  18.1366060  50.4191650  57.0857460  14.1230160  50.0910950
  57.8085590  14.6639100  50.4092170  57.3581980  13.8493580  49.2152490
  61.2091380  29.2277250  59.7567310  61.7256400  28.6164610  59.2315570
  61.8588760  29.7306030  60.2478320  55.8876280  30.3306640  56.1814660
  55.7198320  29.6977320  56.8796550  55.0210790  30.5366040  55.8308850
  56.5104300  14.1623420  53.6846520  57.2683660  14.2752300  53.1110550
  56.0481470  14.9992620  53.6389950  63.0518110  16.2762690  56.6748830
  62.2392620  15.9019580  56.3344710  63.5559750  15.5207770  56.9770020
  67.5543090  12.9405140  57.9131900  68.1572460  13.5125350  58.3880420
  66.8136080  13.5044580  57.6905800  57.4938980  29.0239870  53.6264800
  56.9686600  29.4047900  52.9226760  57.4183560  29.6490640  54.3474510
  58.8829450  14.6887470  52.2248490  59.4122210  13.9017270  52.0956440
  59.5157770  15.3678660  52.4584020  61.0767290  14.4262610  55.2793880
  60.4470030  13.7249920  55.4464010  60.5372430  15.1866740  55.0627040
  60.0931950  30.9722250  52.5014050  60.8250770  30.6881530  51.9537940
  60.3525620  30.7335530  53.3913430  59.2546740  27.0886980  52.5060380
  58.6255620  27.5572080  53.0546210  59.3694570  26.2436200  52.9406570
  66.7096460  21.1392640  38.6561580  66.6290510  20.2247250  38.3853290
  66.2960880  21.6359710  37.9501290  64.8414500  22.9171660  40.5370850
  64.0656600  22.4372100  40.8269420  65.4927430  22.2377310  40.3627010
  58.8580330  23.2291470  41.4146610  58.0265210  22.9740180  41.8143120
  59.4661310  23.3002240  42.1504530  68.8621930  27.3231850  39.3169980
  68.4003460  26.5519090  39.6457150  69.6747480  27.3497920  39.8222430
  58.8381590  27.2631560  41.6104630  59.1409630  26.3729300  41.4314850
  59.5825180  27.8201780  41.3826880  57.2672280  18.1893360  35.1989000
  56.3788980  18.5309330  35.0968880  57.5513470  17.9893680  34.3069830
  55.2305290  20.7899010  41.0828700  55.8021400  20.0221210  41.0832340
  55.2306830  21.0887770  40.1735310  65.0885240  29.6089860  38.9373970
  64.4696680  30.0647360  38.3668410  65.9437020  29.7641320  38.5363670
  64.2823490  25.5928850  40.5441010  64.2131770  24.6518790  40.3830140
  65.0443350  25.6830260  41.1163580  56.4730160  16.1983370  42.8697630
  56.2933000  15.3009120  43.1500390  56.0710240  16.7455240  43.5444580
  65.3128660  18.3999230  40.7709940  65.6893480  17.5271110  40.6583610
  65.2148170  18.7357930  39.8800380  59.4433670  16.7724860  36.2327380
  59.5500420  17.6728590  36.5396140  58.5326030  16.7242830  35.9422030
  69.0952780  15.8949670  37.7038280  69.9162400  15.4046240  37.7463760
  69.1286860  16.4847330  38.4570120  57.0916830  18.6943870  41.4779970
  57.7726940  18.9582240  42.0967370  56.7764880  17.8544740  41.8117980
  61.2841400  19.7411230  40.5652560  61.7919620  20.2392200  41.2057580
  61.8154640  18.9646430  40.3891920  59.5677500  14.3809790  44.8315980
  59.5695940  14.8982180  44.0261880  58.7381810  13.9039970  44.8085910
  65.9548590  24.4929100  36.3305880  65.3365860  24.9578550  35.7668600
  66.4671840  25.1856580  36.7475390  60.8180350  24.0204970  43.0089480
  60.4849730  24.6473890  43.6510550  60.9947030  24.5466850  42.2291150
  69.3314260  17.8350050  40.4765820  68.6269830  18.1234940  41.0568930
  69.6926420  18.6450160  40.1165380  59.2492830  16.0919750  42.8386430
  59.5909640  16.9361800  42.5440300  58.3108640  16.2403490  42.9551770
  60.0299450  25.9885770  44.8238660  60.6473450  26.6636850  44.5423110
  59.1692570  26.3973750  44.7326160  62.9320720  13.5802020  39.1631020
  63.2395700  13.0248910  38.4466520  62.0021420  13.7146480  38.9804010
  68.4835780  29.2969310  41.4538480  68.4962940  28.8931600  40.5860740
  67.9311000  30.0716600  41.3499910  69.7781200  26.0185530  36.5428650
  69.6677530  25.0759860  36.6678070  69.7749450  26.3801170  37.4291410
  67.8821220  24.1999150  42.7821090  68.2990010  23.9859260  41.9474550
  68.6061040  24.4571940  43.3529710  65.3201480  21.6450850  35.8991140
  64.3930760  21.5788230  36.1279610  65.4726300  22.5830980  35.7846380
  65.3070560  17.9167850  32.8958300  64.3674230  18.0781810  32.9810760
  65.6253820  18.6353530  32.3494290  69.3498770  23.2071150  36.4026390
  68.7311190  22.8690700  35.7552690  69.3323220  22.5630910  37.1105580
  68.7925330  19.3855690  43.8192200  68.3796510  20.2109400  44.0732190
  68.0601280  18.8000730  43.6268560  60.9258120  22.1715590  38.6810870
  60.5215120  21.4592840  38.1856770  61.0121240  21.8268830  39.5698910
  61.3939820  25.8583150  40.8450080  61.0968110  25.2528620  40.1657860
  62.3439640  25.8960460  40.7339440  59.6386740  18.9458800  42.4609910
  60.1901330  19.0554140  41.6863160  60.1530250  19.3196400  43.1765140
  69.4825430  29.4315020  44.5073180  69.0055990  30.2387210  44.3145790
  68.7987220  28.7793350  44.6599390  60.4858250  25.5964840  47.4957880
  59.5886780  25.8204810  47.7431280  60.5111120  25.7199780  46.5469280
  67.5263470  22.4457960  33.4099140  67.9656750  21.6080390  33.2636960
  68.2391890  23.0787360  33.4963280  59.3129470  22.4678160  46.0715250
  59.1737240  23.3400960  46.4402650  58.4310830  22.1250970  45.9263190
  65.6358850  27.3854030  37.3780380  66.0754760  28.1278360  36.9635770
  65.5745740  27.6280600  38.3019340  61.1109820  28.4099860  48.2800400
  61.0825250  28.8142810  47.4128830  60.9474790  27.4810220  48.1172000
  57.6262750  21.0660570  36.1817520  57.5060350  21.7922660  35.5698790
  57.3163640  20.2963480  35.7045430  55.2648120  24.2375710  41.9886160
  55.3428540  24.3724480  41.0441880  55.8789800  23.5291600  42.1814280
  56.5095750  25.9375900  38.3992340  56.1023830  26.0790490  37.5445940
  57.4008760  25.6536060  38.1963550  66.3274630  30.0867810  45.3059390
  66.8419300  29.9975820  46.1081820  65.4843710  30.4327510  45.5987300
  68.3029030  30.3723150  34.7343390  68.1430170  30.0826090  35.6325220
  68.1375740  29.5963280  34.1988620  60.7817410  30.1521680  36.5115010
  60.6059890  29.2357220  36.2982810  59.9273150  30.5108970  36.7512810
  68.0055160  27.8810710  33.2941390  67.3120320  27.8788000  32.6343670
  68.7478020  27.4570030  32.8635560  67.5705090  29.5073420  37.3689880
  68.0262040  28.7262800  37.6828500  67.9097610  30.2180240  37.9131060
  55.3207640  25.2789880  44.5280620  55.4838680  24.8095240  43.7099990
  55.7860090  24.7713440  45.1929460  60.0926410  14.4095640  39.5641190
  59.6494560  15.1905180  39.2325710  60.6511400  14.7325530  40.2712130
  64.3796220  17.2764160  45.1676510  63.9175590  17.4847180  45.9796450
  63.9774330  16.4623510  44.8647180  69.3800730  18.4973110  46.2973170
  68.5294320  18.1978860  46.6182240  69.2202520  18.7415120  45.3856990
  66.4750440  19.9974860  48.3971960  66.8003850  19.1638610  48.0574190
  67.2630770  20.5203380  48.5450290  63.2085230  14.0306340  34.4447020
  62.5839410  14.0266210  35.1700330  63.1215350  13.1637300  34.0482990
  62.1302310  14.9542970  41.4230790  62.4274640  15.8605800  41.3422810
  62.6787870  14.4661750  40.8090360  59.8840630  19.5329210  37.2922440
  59.6581550  19.3166380  38.1969060  59.1033160  19.9657670  36.9468410
  67.1138390  19.5392580  35.8913090  66.5147280  20.2628380  35.7076710
  67.6618000  19.4769360  35.1089540  62.3239840  20.4314790  47.9582710
  62.2283440  19.4909520  47.8083110  63.1671820  20.6529860  47.5630780
  65.7203260  18.1756120  37.9216370  66.1132830  18.4928320  37.1085060
  66.0820110  17.2968000  38.0360890  57.4550380  16.8428460  46.1116490
  57.0613770  17.6903670  46.3189270  56.7668780  16.2054830  46.3025130
  64.0295430  16.9263430  49.1813230  63.3393750  16.7335630  49.8159320
  64.7727730  17.2098070  49.7137530  54.7567430  14.7656920  40.1446570
  54.4680480  15.3359780  40.8571550  55.5013190  14.2861370  40.5077800
  54.9437660  18.7077040  31.3549290  54.8612330  19.6507800  31.4964280
  54.5920720  18.5651950  30.4761640  66.3058400  20.7661870  42.0167150
  65.5739520  21.2748680  42.3657250  65.9082740  19.9491850  41.7155930
  62.7435790  17.4416070  40.4219640  62.7471850  17.0006020  39.5724180
  63.6386910  17.7633400  40.5291460  58.5938170  17.3242560  39.3813850
  58.2538220  17.8017790  40.1380900  57.8315490  16.8707680  39.0214950
  62.8055940  18.4428150  33.4126400  62.9268760  18.4014630  34.3612220
  62.4204450  19.3052300  33.2573130  66.7684310  16.2195550  41.4290090
  66.7857050  16.6704200  42.2731940  66.5199890  15.3201190  41.6423530
  61.8177440  20.7529290  32.8109700  61.2494340  20.3047540  32.1845610
  62.5266440  21.1122070  32.2774850  56.8946620  24.6541310  46.6876430
  56.5101410  24.0134980  47.2859390  57.2058810  25.3577430  47.2571160
  63.0443760  21.5017850  42.1685050  63.4113890  21.0276420  42.9146390
  62.8548820  22.3759420  42.5093390  55.9084250  16.2461540  38.2978520
  55.6231170  15.8817210  39.1357140  55.8463110  15.5142000  37.6841660
  60.8343130  20.5426490  44.4869260  60.5300200  21.4218470  44.7119620
  61.7889590  20.6026280  44.5226700  59.3624920  24.7487480  35.0836110
  58.5887180  24.2085100  34.9234830  60.0919550  24.2294090  34.7453870
  65.5822840  15.1390800  35.0191890  64.7687450  14.6403970  34.9437200
  65.3884790  15.9789050  34.6028240  65.5031700  23.8161900  46.7631500
  65.4369010  22.8957570  46.5089090  64.8736840  23.9137340  47.4776140
  68.2971230  19.5110450  33.3154050  69.1850850  19.8227680  33.1405390
  68.2676320  18.6382700  32.9234630  59.4062320  24.4167860  38.7214920
  59.9240990  23.6136120  38.6671810  58.9546340  24.3547000  39.5631750
  64.2931820  25.6834140  33.9942220  64.6347520  26.4276370  33.4985540
  63.4644530  25.9965260  34.3567050  56.8906860  21.3829230  45.6340620
  56.5321800  22.0483080  46.2213960  56.5961420  20.5512780  46.0053240
  60.0919980  21.8413470  48.5180170  59.7920120  21.9870650  47.6207990
  60.8631220  21.2818760  48.4253560  65.4348430  26.6382470  46.5135300
  65.4492970  25.7063430  46.2954210  64.7273530  26.7242230  47.1525070
  67.1759230  25.0049980  39.3587730  67.5283050  24.4078110  38.6989100
  66.2921560  24.6794210  39.5295980  63.2622510  25.7647670  36.7658140
  63.9493640  26.3116880  37.1465730  62.4754930  26.3088400  36.8007750
  55.4014910  21.3820490  32.2575220  56.2709760  21.6645290  32.5411140
  54.9105230  22.1956360  32.1424030  62.5649720  22.7693700  36.3783500
  63.0212500  23.5798950  36.6043690  62.2137930  22.4516840  37.2101990
  64.8682330  28.2800040  43.6075800  65.5124550  28.4859420  44.2849220
  65.2311770  27.5188440  43.1546650  58.4661500  13.1131350  36.8506020
  58.3376130  13.1049250  37.7990940  57.6423520  13.4514440  36.4997030
  66.1414410  26.2832390  42.3253250  66.7836640  25.5825550  42.4385420
  66.6663760  27.0630830  42.1450140  69.9870130  26.5681010  32.0492390
  69.7607710  25.8511450  32.6417030  69.5966330  26.3193450  31.2114140
  67.9152030  27.0827290  45.5289310  68.2508270  27.6693980  46.2067230
  66.9952370  26.9520000  45.7587100  55.4655430  14.8722470  46.3112720
  54.7513950  15.0719390  46.9165330  55.8850470  14.0962040  46.6827520
  55.7528020  28.8602730  47.2979250  55.8619140  27.9197470  47.1574640
  55.1008580  29.1257480  46.6492980  63.7440610  27.1318620  48.6977370
  63.4237480  26.4127860  49.2423060  63.0698970  27.8073690  48.7713430
  61.7854780  27.9779070  33.6410520  61.7764880  28.7108760  33.0255030
  60.8653140  27.7310650  33.7337480  57.3861420  23.1993960  34.3857280
  56.7789370  23.9392860  34.3952580  57.8610770  23.2893320  33.5595480
  66.9594210  17.3644780  44.0614170  67.3275030  16.5439990  44.3893740
  66.0992410  17.4246670  44.4769820  64.7714380  28.0407310  32.3035710
  64.8726360  27.8371300  31.3737690  63.8716120  27.7865590  32.5083490
  62.2940270  18.5987670  36.2859610  61.5856420  19.0674010  36.7273220
  62.5784750  17.9409680  36.9204800  63.9196200  20.0184370  44.2852140
  64.4181450  20.4930190  44.9503990  64.0619150  19.0947890  44.4922170
  66.3255700  15.3238330  37.7255400  66.2023480  15.3424460  36.7764910
  67.2740260  15.3717270  37.8453800  63.4132490  30.5593630  36.9983380
  63.6673990  30.5215020  36.0762750  62.4644970  30.4326960  36.9911630
  60.4975290  16.9072750  33.6610320  61.3465820  17.3442900  33.5950510
  60.1306560  17.2193010  34.4882380  69.4185070  21.4785510  38.5741890
  68.4775210  21.4935740  38.7489580  69.7329140  20.6921470  39.0202190
  59.3966710  23.1605110  32.1345850  60.1629980  23.0486470  32.6971280
  59.4741400  22.4643080  31.4822620  58.0913470  20.5930180  32.8178740
  58.1717060  19.6457690  32.9296140  58.9833220  20.9237060  32.9239400
  58.8928180  30.7425570  39.9213280  59.6290660  30.1941030  40.1921850
  59.2769100  31.6081580  39.7819270  55.7773660  26.8099140  35.7954790
  54.8513440  27.0520280  35.7860200  56.2430090  27.6373400  35.6739540
  57.8986460  29.9271640  49.1098860  58.6999190  30.2483690  49.5234260
  57.3838280  29.5667220  49.8318770  62.0030490  29.9155880  31.7438850
  62.7959100  30.2044710  31.2920640  61.4834840  29.4848050  31.0651330
  66.7351090  26.0351510  49.0574270  66.1289250  26.0583110  48.3170020
  66.4305200  25.3034550  49.5941520  68.1651460  29.7631800  47.6683680
  69.1173210  29.6789820  47.6183920  68.0179680  30.4273510  48.3417470
  55.6184270  22.4145100  48.0534910  56.1223290  21.8352380  48.6251140
  54.8791690  22.6985330  48.5911280  62.5207890  25.1359290  31.6081200
  62.4158530  24.5211640  32.3342580  62.3532110  24.6125180  30.8244210
  62.6722210  23.8216090  47.5870430  61.9067880  24.3901090  47.5025100
  62.8538170  23.5292300  46.6938660  65.7610620  24.1979320  32.2123190
  65.2120720  24.6448620  32.8565930  66.3829880  23.6928570  32.7360860
  57.6507350  20.5574690  48.9484980  57.6912690  20.2588560  49.8570210
  58.5052850  20.9582300  48.7892500  61.4285740  23.1570240  34.1088490
  61.8502160  22.9910110  34.9519880  61.5536580  22.3470470  33.6143630
  59.5913160  19.1366790  46.9159470  59.0609620  18.6457740  46.2882810
  60.2601230  19.5650990  46.3817400  63.9413380  22.1807850  31.3565590
  64.4619040  21.4656870  30.9906740  64.5881780  22.8193720  31.6566100
  68.4891220  23.6036250  46.6800660  68.9032240  23.7581330  47.5291080
  67.5542220  23.7291470  46.8426440  68.9613390  20.9432410  48.6839810
  69.5434160  20.1884730  48.5960290  69.1375160  21.4739850  47.9071290
  60.0785460  16.1029160  46.9956760  59.9842330  15.4849910  46.2707630
  59.4982850  16.8295450  46.7686670  62.8446900  14.6602400  44.0284150
  62.3964200  14.6826660  43.1829700  62.2112100  14.2621420  44.6254450
  63.2506450  23.5556730  44.6496590  63.6694560  24.3989460  44.4772830
  62.3315080  23.6928770  44.4203370  65.5870350  21.2872910  46.0334430
  65.7066560  20.6914050  46.7729270  66.4464350  21.3242600  45.6135730
  67.9258250  21.8410100  44.6096940  67.3993470  22.3652720  44.0062080
  68.2689590  22.4737490  45.2406670  60.3244640  19.2303470  31.0546650
  60.1233700  18.3670830  31.4159990  60.1536690  19.1436830  30.1168250
  61.1013870  29.8609740  45.7654320  60.5634960  30.5855800  45.4463020
  61.3547830  29.3840080  44.9751660  62.3539120  17.8294260  47.2910250
  62.9438810  17.5210110  47.9788070  61.5359360  17.3574010  47.4470150
  67.1732550  17.4460070  47.5243270  66.4848070  16.7841610  47.4593260
  67.8938570  16.9998340  47.9691730  67.8032950  14.0411700  33.5833530
  68.0835240  13.1979600  33.9392950  67.0298680  14.2734810  34.0972280
  59.1227440  16.3304090  31.0424530  59.4253340  16.3371520  30.1343680
  59.8622030  15.9801950  31.5392190  63.9576080  31.0960950  46.0240970
  63.8834780  31.9996090  46.3313340  63.0554920  30.7772850  45.9963040
  62.3412370  15.2738710  32.0280730  61.9934370  14.5962700  31.4483180
  62.5425140  14.8128220  32.8424120  64.5061410  30.2619460  33.6467330
  65.4012200  30.6004430  33.6686090  64.5379040  29.5398870  33.0191610
  58.1457570  25.6346510  31.8754330  58.5832440  26.1776180  32.5311910
  58.6305300  24.8093460  31.8850670  55.3603370  28.4235540  39.3274590
  55.6906380  27.5556600  39.0953230  55.7894370  28.6294060  40.1579550
  59.9565290  26.7544550  36.9876560  59.6560830  26.6309520  37.8880470
  59.8502780  25.8953140  36.5792290  55.8493580  29.2906130  42.0656220
  55.4124570  29.4706930  42.8980370  56.4171260  30.0480750  41.9237940
  55.6818010  21.8026360  38.4245100  55.0266850  21.5338000  37.7804800
  56.5195960  21.6930840  37.9747080  68.6308450  16.5967650  32.6463590
  69.0493330  16.4098630  31.8060250  68.3244510  15.7446700  32.9566520
  56.7193940  22.1878930  42.9648440  57.0866980  22.1006330  43.8444460
  56.1504760  21.4245480  42.8655300  56.2709940  19.0988020  46.8706860
  55.3765990  19.0654780  47.2100570  56.8107490  19.2974810  47.6358110
  54.8956090  19.0125290  34.3670430  53.9920170  19.2755490  34.1922090
  55.3796710  19.2836460  33.5870390  57.4383300  18.0690830  32.2764810
  58.1475000  17.6474050  31.7912090  56.7223240  18.1366060  31.6448160
  57.0857460  14.1230160  31.3167460  57.8085590  14.6639100  31.6348680
  57.3581980  13.8493580  30.4409000  56.7749650  13.3736350  41.2190080
  57.4225840  12.8233730  40.7785240  57.1951490  13.6279500  42.0405890
  56.5281650  13.5292020  43.9615400  56.1796470  13.9855840  44.7273580
  56.1969350  12.6349150  44.0437830  58.1346020  26.7011620  48.1268590
  58.0915650  26.3304530  49.0083050  58.2657030  27.6389190  48.2670410
  61.8352050  28.2571210  43.7278310  61.5943410  28.5245770  42.8408830
  62.7754690  28.4276940  43.7829170  64.0406470  14.7203900  47.4834820
  63.9795360  15.3125730  48.2330230  64.9806850  14.6129860  47.3385080
  66.6781030  14.3773960  47.1227110  67.2921440  14.6953250  46.4608190
  67.2230590  13.8922550  47.7422970  57.2002290  13.0568220  47.2366170
  57.7485280  12.8756270  46.4732280  57.2657600  12.2662330  47.7722480
  57.9734050  29.6473870  45.2466370  57.3794370  29.5158570  45.9856410
  57.9657890  28.8112010  44.7808470  67.4189070  12.9406100  43.4496400
  66.5448910  13.2741210  43.2469330  67.3099820  12.4679280  44.2748270
  68.3261050  15.1476970  44.8338120  67.9974410  14.3328730  44.4539850
  69.2743350  15.1046780  44.7103810  57.6046280  27.0132250  44.1974410
  56.8780340  26.3937540  44.1300360  57.6655430  27.4072860  43.3272490
  61.2091380  29.2277250  40.9823820  61.7256400  28.6164610  40.4572080
  61.8588760  29.7306030  41.4734830  63.9486880  30.1185740  41.8092800
  64.2364690  29.8640040  40.9325810  64.4610100  29.5663100  42.3998370
  65.1663890  13.8575940  42.3889310  64.3835680  14.3321440  42.6686070
  64.8726820  12.9530770  42.2802490  55.8876280  30.3306640  37.4071170
  55.7198320  29.6977320  38.1053060  55.0210790  30.5366040  37.0565360
  56.5104300  14.1623420  34.9103030  57.2683660  14.2752300  34.3367060
  56.0481470  14.9992620  34.8646460  63.0518110  16.2762690  37.9005340
  62.2392620  15.9019580  37.5601220  63.5559750  15.5207770  38.2026530
  67.5543090  12.9405140  39.1388410  68.1572460  13.5125350  39.6136930
  66.8136080  13.5044580  38.9162310  57.4938980  29.0239870  34.8521310
  56.9686600  29.4047900  34.1483270  57.4183560  29.6490640  35.5731020
  58.8829450  14.6887470  33.4505000  59.4122210  13.9017270  33.3212950
  59.5157770  15.3678660  33.6840530  61.0767290  14.4262610  36.5050390
  60.4470030  13.7249920  36.6720520  60.5372430  15.1866740  36.2883550
  64.0159240  31.0401840  49.1761000  64.9426550  30.8046110  49.2196960
  64.0009670  31.8673840  48.6947030  61.2022850  13.7046590  48.9402880
  60.9207120  14.2080190  48.1763700  61.5842550  12.9068340  48.5745010
  60.0931950  30.9722250  33.7270560  60.8250770  30.6881530  33.1794450
  60.3525620  30.7335530  34.6169940  59.2546740  27.0886980  33.7316890
  58.6255620  27.5572080  34.2802720  59.3694570  26.2436200  34.1663080
  67.8038310  13.1200170  49.5183350  67.6903760  13.4394780  50.4134870
  68.6208050  13.5212680  49.2220630  66.7096460  21.1392640  19.8818090
  66.6290510  20.2247250  19.6109800  66.2960880  21.6359710  19.1757800
  64.8414500  22.9171660  21.7627360  64.0656600  22.4372100  22.0525930
  65.4927430  22.2377310  21.5883520  58.8580330  23.2291470  22.6403120
  58.0265210  22.9740180  23.0399630  59.4661310  23.3002240  23.3761040
  68.8621930  27.3231850  20.5426490  68.4003460  26.5519090  20.8713660
  69.6747480  27.3497920  21.0478940  58.8381590  27.2631560  22.8361140
  59.1409630  26.3729300  22.6571360  59.5825180  27.8201780  22.6083390
  57.2672280  18.1893360  16.4245510  56.3788980  18.5309330  16.3225390
  57.5513470  17.9893680  15.5326340  55.2305290  20.7899010  22.3085210
  55.8021400  20.0221210  22.3088850  55.2306830  21.0887770  21.3991820
  65.0885240  29.6089860  20.1630480  64.4696680  30.0647360  19.5924920
  65.9437020  29.7641320  19.7620180  64.2823490  25.5928850  21.7697520
  64.2131770  24.6518790  21.6086650  65.0443350  25.6830260  22.3420090
  56.4730160  16.1983370  24.0954140  56.2933000  15.3009120  24.3756900
  56.0710240  16.7455240  24.7701090  65.3128660  18.3999230  21.9966450
  65.6893480  17.5271110  21.8840120  65.2148170  18.7357930  21.1056890
  59.4433670  16.7724860  17.4583890  59.5500420  17.6728590  17.7652650
  58.5326030  16.7242830  17.1678540  69.0952780  15.8949670  18.9294790
  69.9162400  15.4046240  18.9720270  69.1286860  16.4847330  19.6826630
  57.0916830  18.6943870  22.7036480  57.7726940  18.9582240  23.3223880
  56.7764880  17.8544740  23.0374490  61.2841400  19.7411230  21.7909070
  61.7919620  20.2392200  22.4314090  61.8154640  18.9646430  21.6148430
  59.5677500  14.3809790  26.0572490  59.5695940  14.8982180  25.2518390
  58.7381810  13.9039970  26.0342420  65.9548590  24.4929100  17.5562390
  65.3365860  24.9578550  16.9925110  66.4671840  25.1856580  17.9731900
  60.8180350  24.0204970  24.2345990  60.4849730  24.6473890  24.8767060
  60.9947030  24.5466850  23.4547660  69.3314260  17.8350050  21.7022330
  68.6269830  18.1234940  22.2825440  69.6926420  18.6450160  21.3421890
  59.2492830  16.0919750  24.0642940  59.5909640  16.9361800  23.7696810
  58.3108640  16.2403490  24.1808280  60.0299450  25.9885770  26.0495170
  60.6473450  26.6636850  25.7679620  59.1692570  26.3973750  25.9582670
  55.3231790  25.1785630  14.9302020  54.9459770  25.6672730  14.1986920
  55.5804860  25.8510910  15.5608550  62.9320720  13.5802020  20.3887530
  63.2395700  13.0248910  19.6723030  62.0021420  13.7146480  20.2060520
  68.4835780  29.2969310  22.6794990  68.4962940  28.8931600  21.8117250
  67.9311000  30.0716600  22.5756420  69.7781200  26.0185530  17.7685160
  69.6677530  25.0759860  17.8934580  69.7749450  26.3801170  18.6547920
  67.8821220  24.1999150  24.0077600  68.2990010  23.9859260  23.1731060
  68.6061040  24.4571940  24.5786220  65.3201480  21.6450850  17.1247650
  64.3930760  21.5788230  17.3536120  65.4726300  22.5830980  17.0102890
  65.3070560  17.9167850  14.1214810  64.3674230  18.0781810  14.2067270
  65.6253820  18.6353530  13.5750800  69.3498770  23.2071150  17.6282900
  68.7311190  22.8690700  16.9809200  69.3323220  22.5630910  18.3362090
  68.7925330  19.3855690  25.0448710  68.3796510  20.2109400  25.2988700
  68.0601280  18.8000730  24.8525070  60.9258120  22.1715590  19.9067380
  60.5215120  21.4592840  19.4113280  61.0121240  21.8268830  20.7955420
  61.3939820  25.8583150  22.0706590  61.0968110  25.2528620  21.3914370
  62.3439640  25.8960460  21.9595950  59.6386740  18.9458800  23.6866420
  60.1901330  19.0554140  22.9119670  60.1530250  19.3196400  24.4021650
  69.4825430  29.4315020  25.7329690  69.0055990  30.2387210  25.5402300
  68.7987220  28.7793350  25.8855900  60.4858250  25.5964840  28.7214390
  59.5886780  25.8204810  28.9687790  60.5111120  25.7199780  27.7725790
  67.5263470  22.4457960  14.6355650  67.9656750  21.6080390  14.4893470
  68.2391890  23.0787360  14.7219790  59.3129470  22.4678160  27.2971760
  59.1737240  23.3400960  27.6659160  58.4310830  22.1250970  27.1519700
  65.6358850  27.3854030  18.6036890  66.0754760  28.1278360  18.1892280
  65.5745740  27.6280600  19.5275850  61.1109820  28.4099860  29.5056910
  61.0825250  28.8142810  28.6385340  60.9474790  27.4810220  29.3428510
  57.6262750  21.0660570  17.4074030  57.5060350  21.7922660  16.7955300
  57.3163640  20.2963480  16.9301940  55.2648120  24.2375710  23.2142670
  55.3428540  24.3724480  22.2698390  55.8789800  23.5291600  23.4070790
  56.5095750  25.9375900  19.6248850  56.1023830  26.0790490  18.7702450
  57.4008760  25.6536060  19.4220060  66.3274630  30.0867810  26.5315900
  66.8419300  29.9975820  27.3338330  65.4843710  30.4327510  26.8243810
  68.3029030  30.3723150  15.9599900  68.1430170  30.0826090  16.8581730
  68.1375740  29.5963280  15.4245130  60.7817410  30.1521680  17.7371520
  60.6059890  29.2357220  17.5239320  59.9273150  30.5108970  17.9769320
  68.0055160  27.8810710  14.5197900  67.3120320  27.8788000  13.8600180
  68.7478020  27.4570030  14.0892070  67.5705090  29.5073420  18.5946390
  68.0262040  28.7262800  18.9085010  67.9097610  30.2180240  19.1387570
  55.3207640  25.2789880  25.7537130  55.4838680  24.8095240  24.9356500
  55.7860090  24.7713440  26.4185970  60.0926410  14.4095640  20.7897700
  59.6494560  15.1905180  20.4582220  60.6511400  14.7325530  21.4968640
  64.3796220  17.2764160  26.3933020  63.9175590  17.4847180  27.2052960
  63.9774330  16.4623510  26.0903690  69.3800730  18.4973110  27.5229680
  68.5294320  18.1978860  27.8438750  69.2202520  18.7415120  26.6113500
  66.4750440  19.9974860  29.6228470  66.8003850  19.1638610  29.2830700
  67.2630770  20.5203380  29.7706800  63.2085230  14.0306340  15.6703530
  62.5839410  14.0266210  16.3956840  63.1215350  13.1637300  15.2739500
  62.1302310  14.9542970  22.6487300  62.4274640  15.8605800  22.5679320
  62.6787870  14.4661750  22.0346870  59.8840630  19.5329210  18.5178950
  59.6581550  19.3166380  19.4225570  59.1033160  19.9657670  18.1724920
  67.1138390  19.5392580  17.1169600  66.5147280  20.2628380  16.9333220
  67.6618000  19.4769360  16.3346050  62.3239840  20.4314790  29.1839220
  62.2283440  19.4909520  29.0339620  63.1671820  20.6529860  28.7887290
  65.7203260  18.1756120  19.1472880  66.1132830  18.4928320  18.3341570
  66.0820110  17.2968000  19.2617400  57.4550380  16.8428460  27.3373000
  57.0613770  17.6903670  27.5445780  56.7668780  16.2054830  27.5281640
  64.0295430  16.9263430  30.4069740  63.3393750  16.7335630  31.0415830
  64.7727730  17.2098070  30.9394040  54.7567430  14.7656920  21.3703080
  54.4680480  15.3359780  22.0828060  55.5013190  14.2861370  21.7334310
  54.9437660  18.7077040  12.5805800  54.8612330  19.6507800  12.7220790
  54.5920720  18.5651950  11.7018150  66.3058400  20.7661870  23.2423660
  65.5739520  21.2748680  23.5913760  65.9082740  19.9491850  22.9412440
  62.7435790  17.4416070  21.6476150  62.7471850  17.0006020  20.7980690
  63.6386910  17.7633400  21.7547970  58.5938170  17.3242560  20.6070360
  58.2538220  17.8017790  21.3637410  57.8315490  16.8707680  20.2471460
  62.8055940  18.4428150  14.6382910  62.9268760  18.4014630  15.5868730
  62.4204450  19.3052300  14.4829640  66.7684310  16.2195550  22.6546600
  66.7857050  16.6704200  23.4988450  66.5199890  15.3201190  22.8680040
  61.8177440  20.7529290  14.0366210  61.2494340  20.3047540  13.4102120
  62.5266440  21.1122070  13.5031360  56.8946620  24.6541310  27.9132940
  56.5101410  24.0134980  28.5115900  57.2058810  25.3577430  28.4827670
  63.0443760  21.5017850  23.3941560  63.4113890  21.0276420  24.1402900
  62.8548820  22.3759420  23.7349900  55.9084250  16.2461540  19.5235030
  55.6231170  15.8817210  20.3613650  55.8463110  15.5142000  18.9098170
  60.8343130  20.5426490  25.7125770  60.5300200  21.4218470  25.9376130
  61.7889590  20.6026280  25.7483210  59.3624920  24.7487480  16.3092620
  58.5887180  24.2085100  16.1491340  60.0919550  24.2294090  15.9710380
  65.5822840  15.1390800  16.2448400  64.7687450  14.6403970  16.1693710
  65.3884790  15.9789050  15.8284750  65.5031700  23.8161900  27.9888010
  65.4369010  22.8957570  27.7345600  64.8736840  23.9137340  28.7032650
  68.2971230  19.5110450  14.5410560  69.1850850  19.8227680  14.3661900
  68.2676320  18.6382700  14.1491140  59.4062320  24.4167860  19.9471430
  59.9240990  23.6136120  19.8928320  58.9546340  24.3547000  20.7888260
  64.2931820  25.6834140  15.2198730  64.6347520  26.4276370  14.7242050
  63.4644530  25.9965260  15.5823560  56.8906860  21.3829230  26.8597130
  56.5321800  22.0483080  27.4470470  56.5961420  20.5512780  27.2309750
  60.0919980  21.8413470  29.7436680  59.7920120  21.9870650  28.8464500
  60.8631220  21.2818760  29.6510070  65.4348430  26.6382470  27.7391810
  65.4492970  25.7063430  27.5210720  64.7273530  26.7242230  28.3781580
  67.1759230  25.0049980  20.5844240  67.5283050  24.4078110  19.9245610
  66.2921560  24.6794210  20.7552490  63.2622510  25.7647670  17.9914650
  63.9493640  26.3116880  18.3722240  62.4754930  26.3088400  18.0264260
  55.4014910  21.3820490  13.4831730  56.2709760  21.6645290  13.7667650
  54.9105230  22.1956360  13.3680540  62.5649720  22.7693700  17.6040010
  63.0212500  23.5798950  17.8300200  62.2137930  22.4516840  18.4358500
  64.8682330  28.2800040  24.8332310  65.5124550  28.4859420  25.5105730
  65.2311770  27.5188440  24.3803160  58.4661500  13.1131350  18.0762530
  58.3376130  13.1049250  19.0247450  57.6423520  13.4514440  17.7253540
  66.1414410  26.2832390  23.5509760  66.7836640  25.5825550  23.6641930
  66.6663760  27.0630830  23.3706650  69.9870130  26.5681010  13.2748900
  69.7607710  25.8511450  13.8673540  69.5966330  26.3193450  12.4370650
  67.9152030  27.0827290  26.7545820  68.2508270  27.6693980  27.4323740
  66.9952370  26.9520000  26.9843610  55.7686160  30.5947870  14.0493360
  56.1283800  31.1937210  13.3950630  55.6278500  31.1407760  14.8228390
  55.4655430  14.8722470  27.5369230  54.7513950  15.0719390  28.1421840
  55.8850470  14.0962040  27.9084030  63.7440610  27.1318620  29.9233880
  63.4237480  26.4127860  30.4679570  63.0698970  27.8073690  29.9969940
  61.7854780  27.9779070  14.8667030  61.7764880  28.7108760  14.2511540
  60.8653140  27.7310650  14.9593990  57.3861420  23.1993960  15.6113790
  56.7789370  23.9392860  15.6209090  57.8610770  23.2893320  14.7851990
  66.9594210  17.3644780  25.2870680  67.3275030  16.5439990  25.6150250
  66.0992410  17.4246670  25.7026330  64.7714380  28.0407310  13.5292220
  64.8726360  27.8371300  12.5994200  63.8716120  27.7865590  13.7340000
  62.2940270  18.5987670  17.5116120  61.5856420  19.0674010  17.9529730
  62.5784750  17.9409680  18.1461310  63.9196200  20.0184370  25.5108650
  64.4181450  20.4930190  26.1760500  64.0619150  19.0947890  25.7178680
  66.3255700  15.3238330  18.9511910  66.2023480  15.3424460  18.0021420
  67.2740260  15.3717270  19.0710310  63.4132490  30.5593630  18.2239890
  63.6673990  30.5215020  17.3019260  62.4644970  30.4326960  18.2168140
  60.4975290  16.9072750  14.8866830  61.3465820  17.3442900  14.8207020
  60.1306560  17.2193010  15.7138890  69.4185070  21.4785510  19.7998400
  68.4775210  21.4935740  19.9746090  69.7329140  20.6921470  20.2458700
  59.3966710  23.1605110  13.3602360  60.1629980  23.0486470  13.9227790
  59.4741400  22.4643080  12.7079130  58.0913470  20.5930180  14.0435250
  58.1717060  19.6457690  14.1552650  58.9833220  20.9237060  14.1495910
  58.8928180  30.7425570  21.1469790  59.6290660  30.1941030  21.4178360
  59.2769100  31.6081580  21.0075780  55.7773660  26.8099140  17.0211300
  54.8513440  27.0520280  17.0116710  56.2430090  27.6373400  16.8996050
  62.0030490  29.9155880  12.9695360  62.7959100  30.2044710  12.5177150
  61.4834840  29.4848050  12.2907840  66.7351090  26.0351510  30.2830780
  66.1289250  26.0583110  29.5426530  66.4305200  25.3034550  30.8198030
  68.1651460  29.7631800  28.8940190  69.1173210  29.6789820  28.8440430
  68.0179680  30.4273510  29.5673980  55.6184270  22.4145100  29.2791420
  56.1223290  21.8352380  29.8507650  54.8791690  22.6985330  29.8167790
  62.5207890  25.1359290  12.8337710  62.4158530  24.5211640  13.5599090
  62.3532110  24.6125180  12.0500720  62.6722210  23.8216090  28.8126940
  61.9067880  24.3901090  28.7281610  62.8538170  23.5292300  27.9195170
  65.7610620  24.1979320  13.4379700  65.2120720  24.6448620  14.0822440
  66.3829880  23.6928570  13.9617370  57.6507350  20.5574690  30.1741490
  57.6912690  20.2588560  31.0826720  58.5052850  20.9582300  30.0149010
  61.4285740  23.1570240  15.3345000  61.8502160  22.9910110  16.1776390
  61.5536580  22.3470470  14.8400140  59.5913160  19.1366790  28.1415980
  59.0609620  18.6457740  27.5139320  60.2601230  19.5650990  27.6073910
  63.9413380  22.1807850  12.5822100  64.4619040  21.4656870  12.2163250
  64.5881780  22.8193720  12.8822610  68.4891220  23.6036250  27.9057170
  68.9032240  23.7581330  28.7547590  67.5542220  23.7291470  28.0682950
  68.9613390  20.9432410  29.9096320  69.5434160  20.1884730  29.8216800
  69.1375160  21.4739850  29.1327800  60.0785460  16.1029160  28.2213270
  59.9842330  15.4849910  27.4964140  59.4982850  16.8295450  27.9943180
  62.8446900  14.6602400  25.2540660  62.3964200  14.6826660  24.4086210
  62.2112100  14.2621420  25.8510960  63.2506450  23.5556730  25.8753100
  63.6694560  24.3989460  25.7029340  62.3315080  23.6928770  25.6459880
  65.5870350  21.2872910  27.2590940  65.7066560  20.6914050  27.9985780
  66.4464350  21.3242600  26.8392240  67.9258250  21.8410100  25.8353450
  67.3993470  22.3652720  25.2318590  68.2689590  22.4737490  26.4663180
  60.3244640  19.2303470  12.2803160  60.1233700  18.3670830  12.6416500
  60.1536690  19.1436830  11.3424760  61.1013870  29.8609740  26.9910830
  60.5634960  30.5855800  26.6719530  61.3547830  29.3840080  26.2008170
  62.3539120  17.8294260  28.5166760  62.9438810  17.5210110  29.2044580
  61.5359360  17.3574010  28.6726660  67.1732550  17.4460070  28.7499780
  66.4848070  16.7841610  28.6849770  67.8938570  16.9998340  29.1948240
  67.8032950  14.0411700  14.8090040  68.0835240  13.1979600  15.1649460
  67.0298680  14.2734810  15.3228790  59.1227440  16.3304090  12.2681040
  59.4253340  16.3371520  11.3600190  59.8622030  15.9801950  12.7648700
  63.9576080  31.0960950  27.2497480  63.8834780  31.9996090  27.5569850
  63.0554920  30.7772850  27.2219550  62.3412370  15.2738710  13.2537240
  61.9934370  14.5962700  12.6739690  62.5425140  14.8128220  14.0680630
  64.5061410  30.2619460  14.8723840  65.4012200  30.6004430  14.8942600
  64.5379040  29.5398870  14.2448120  58.1457570  25.6346510  13.1010840
  58.5832440  26.1776180  13.7568420  58.6305300  24.8093460  13.1107180
  55.3603370  28.4235540  20.5531100  55.6906380  27.5556600  20.3209740
  55.7894370  28.6294060  21.3836060  59.9565290  26.7544550  18.2133070
  59.6560830  26.6309520  19.1136980  59.8502780  25.8953140  17.8048800
  55.8493580  29.2906130  23.2912730  55.4124570  29.4706930  24.1236880
  56.4171260  30.0480750  23.1494450  55.6818010  21.8026360  19.6501610
  55.0266850  21.5338000  19.0061310  56.5195960  21.6930840  19.2003590
  68.6308450  16.5967650  13.8720100  69.0493330  16.4098630  13.0316760
  68.3244510  15.7446700  14.1823030  56.7193940  22.1878930  24.1904950
  57.0866980  22.1006330  25.0700970  56.1504760  21.4245480  24.0911810
  56.2709940  19.0988020  28.0963370  55.3765990  19.0654780  28.4357080
  56.8107490  19.2974810  28.8614620  54.8956090  19.0125290  15.5926940
  53.9920170  19.2755490  15.4178600  55.3796710  19.2836460  14.8126900
  57.4383300  18.0690830  13.5021320  58.1475000  17.6474050  13.0168600
  56.7223240  18.1366060  12.8704670  57.0857460  14.1230160  12.5423970
  57.8085590  14.6639100  12.8605190  57.3581980  13.8493580  11.6665510
  56.7749650  13.3736350  22.4446590  57.4225840  12.8233730  22.0041750
  57.1951490  13.6279500  23.2662400  56.5281650  13.5292020  25.1871910
  56.1796470  13.9855840  25.9530090  56.1969350  12.6349150  25.2694340
  58.1346020  26.7011620  29.3525100  58.0915650  26.3304530  30.2339560
  58.2657030  27.6389190  29.4926920  61.8352050  28.2571210  24.9534820
  61.5943410  28.5245770  24.0665340  62.7754690  28.4276940  25.0085680
  64.0406470  14.7203900  28.7091330  63.9795360  15.3125730  29.4586740
  64.9806850  14.6129860  28.5641590  66.6781030  14.3773960  28.3483620
  67.2921440  14.6953250  27.6864700  67.2230590  13.8922550  28.9679480
  57.2002290  13.0568220  28.4622680  57.7485280  12.8756270  27.6988790
  57.2657600  12.2662330  28.9978990  57.9734050  29.6473870  26.4722880
  57.3794370  29.5158570  27.2112920  57.9657890  28.8112010  26.0064980
  67.4189070  12.9406100  24.6752910  66.5448910  13.2741210  24.4725840
  67.3099820  12.4679280  25.5004780  68.3261050  15.1476970  26.0594630
  67.9974410  14.3328730  25.6796360  69.2743350  15.1046780  25.9360320
  57.6046280  27.0132250  25.4230920  56.8780340  26.3937540  25.3556870
  57.6655430  27.4072860  24.5529000  61.2091380  29.2277250  22.2080330
  61.7256400  28.6164610  21.6828590  61.8588760  29.7306030  22.6991340
  63.9486880  30.1185740  23.0349310  64.2364690  29.8640040  22.1582320
  64.4610100  29.5663100  23.6254880  65.1663890  13.8575940  23.6145820
  64.3835680  14.3321440  23.8942580  64.8726820  12.9530770  23.5059000
  55.8876280  30.3306640  18.6327680  55.7198320  29.6977320  19.3309570
  55.0210790  30.5366040  18.2821870  56.5104300  14.1623420  16.1359540
  57.2683660  14.2752300  15.5623570  56.0481470  14.9992620  16.0902970
  63.0518110  16.2762690  19.1261850  62.2392620  15.9019580  18.7857730
  63.5559750  15.5207770  19.4283040  67.5543090  12.9405140  20.3644920
  68.1572460  13.5125350  20.8393440  66.8136080  13.5044580  20.1418820
  57.4938980  29.0239870  16.0777820  56.9686600  29.4047900  15.3739780
  57.4183560  29.6490640  16.7987530  58.8829450  14.6887470  14.6761510
  59.4122210  13.9017270  14.5469460  59.5157770  15.3678660  14.9097040
  61.0767290  14.4262610  17.7306900  60.4470030  13.7249920  17.8977030
  60.5372430  15.1866740  17.5140060  64.0159240  31.0401840  30.4017510
  64.9426550  30.8046110  30.4453470  64.0009670  31.8673840  29.9203540
  61.2022850  13.7046590  30.1659390  60.9207120  14.2080190  29.4020210
  61.5842550  12.9068340  29.8001520  60.0931950  30.9722250  14.9527070
  60.8250770  30.6881530  14.4050960  60.3525620  30.7335530  15.8426450
  59.2546740  27.0886980  14.9573400  58.6255620  27.5572080  15.5059230
  59.3694570  26.2436200  15.3919590  67.8038310  13.1200170  30.7439860
  67.6903760  13.4394780  31.6391380  68.6208050  13.5212680  30.4477140
  64.8414500  22.9171660   2.9883870  64.0656600  22.4372100   3.2782440
  65.4927430  22.2377310   2.8140030  58.8580330  23.2291470   3.8659630
  58.0265210  22.9740180   4.2656140  59.4661310  23.3002240   4.6017550
  68.8621930  27.3231850   1.7683000  68.4003460  26.5519090   2.0970170
  69.6747480  27.3497920   2.2735450  58.8381590  27.2631560   4.0617650
  59.1409630  26.3729300   3.8827870  59.5825180  27.8201780   3.8339900
  55.2305290  20.7899010   3.5341720  55.8021400  20.0221210   3.5345360
  55.2306830  21.0887770   2.6248330  64.2823490  25.5928850   2.9954030
  64.2131770  24.6518790   2.8343160  65.0443350  25.6830260   3.5676600
  56.4730160  16.1983370   5.3210650  56.2933000  15.3009120   5.6013410
  56.0710240  16.7455240   5.9957600  65.3128660  18.3999230   3.2222960
  65.6893480  17.5271110   3.1096630  65.2148170  18.7357930   2.3313400
  57.0916830  18.6943870   3.9292990  57.7726940  18.9582240   4.5480390
  56.7764880  17.8544740   4.2631000  61.2841400  19.7411230   3.0165580
  61.7919620  20.2392200   3.6570600  61.8154640  18.9646430   2.8404940
  59.5677500  14.3809790   7.2829000  59.5695940  14.8982180   6.4774900
  58.7381810  13.9039970   7.2598930  60.8180350  24.0204970   5.4602500
  60.4849730  24.6473890   6.1023570  60.9947030  24.5466850   4.6804170
  69.3314260  17.8350050   2.9278840  68.6269830  18.1234940   3.5081950
  69.6926420  18.6450160   2.5678400  59.2492830  16.0919750   5.2899450
  59.5909640  16.9361800   4.9953320  58.3108640  16.2403490   5.4064790
  60.0299450  25.9885770   7.2751680  60.6473450  26.6636850   6.9936130
  59.1692570  26.3973750   7.1839180  68.4835780  29.2969310   3.9051500
  68.4962940  28.8931600   3.0373760  67.9311000  30.0716600   3.8012930
  67.8821220  24.1999150   5.2334110  68.2990010  23.9859260   4.3987570
  68.6061040  24.4571940   5.8042730  68.7925330  19.3855690   6.2705220
  68.3796510  20.2109400   6.5245210  68.0601280  18.8000730   6.0781580
  61.3939820  25.8583150   3.2963100  61.0968110  25.2528620   2.6170880
  62.3439640  25.8960460   3.1852460  59.6386740  18.9458800   4.9122930
  60.1901330  19.0554140   4.1376180  60.1530250  19.3196400   5.6278160
  69.4825430  29.4315020   6.9586200  69.0055990  30.2387210   6.7658810
  68.7987220  28.7793350   7.1112410  60.4858250  25.5964840   9.9470900
  59.5886780  25.8204810  10.1944300  60.5111120  25.7199780   8.9982300
  59.3129470  22.4678160   8.5228270  59.1737240  23.3400960   8.8915670
  58.4310830  22.1250970   8.3776210  61.1109820  28.4099860  10.7313420
  61.0825250  28.8142810   9.8641850  60.9474790  27.4810220  10.5685020
  55.2648120  24.2375710   4.4399180  55.3428540  24.3724480   3.4954900
  55.8789800  23.5291600   4.6327300  66.3274630  30.0867810   7.7572410
  66.8419300  29.9975820   8.5594840  65.4843710  30.4327510   8.0500320
  55.3207640  25.2789880   6.9793640  55.4838680  24.8095240   6.1613010
  55.7860090  24.7713440   7.6442480  60.0926410  14.4095640   2.0154210
  59.6494560  15.1905180   1.6838730  60.6511400  14.7325530   2.7225150
  64.3796220  17.2764160   7.6189530  63.9175590  17.4847180   8.4309470
  63.9774330  16.4623510   7.3160200  69.3800730  18.4973110   8.7486190
  68.5294320  18.1978860   9.0695260  69.2202520  18.7415120   7.8370010
  66.4750440  19.9974860  10.8484980  66.8003850  19.1638610  10.5087210
  67.2630770  20.5203380  10.9963310  62.1302310  14.9542970   3.8743810
  62.4274640  15.8605800   3.7935830  62.6787870  14.4661750   3.2603380
  62.3239840  20.4314790  10.4095730  62.2283440  19.4909520  10.2596130
  63.1671820  20.6529860  10.0143800  57.4550380  16.8428460   8.5629510
  57.0613770  17.6903670   8.7702290  56.7668780  16.2054830   8.7538150
  64.0295430  16.9263430  11.6326250  63.3393750  16.7335630  12.2672340
  64.7727730  17.2098070  12.1650550  54.7567430  14.7656920   2.5959590
  54.4680480  15.3359780   3.3084570  55.5013190  14.2861370   2.9590820
  66.3058400  20.7661870   4.4680170  65.5739520  21.2748680   4.8170270
  65.9082740  19.9491850   4.1668950  62.7435790  17.4416070   2.8732660
  62.7471850  17.0006020   2.0237200  63.6386910  17.7633400   2.9804480
  66.7684310  16.2195550   3.8803110  66.7857050  16.6704200   4.7244960
  66.5199890  15.3201190   4.0936550  56.8946620  24.6541310   9.1389450
  56.5101410  24.0134980   9.7372410  57.2058810  25.3577430   9.7084180
  63.0443760  21.5017850   4.6198070  63.4113890  21.0276420   5.3659410
  62.8548820  22.3759420   4.9606410  60.8343130  20.5426490   6.9382280
  60.5300200  21.4218470   7.1632640  61.7889590  20.6026280   6.9739720
  65.5031700  23.8161900   9.2144520  65.4369010  22.8957570   8.9602110
  64.8736840  23.9137340   9.9289160  56.8906860  21.3829230   8.0853640
  56.5321800  22.0483080   8.6726980  56.5961420  20.5512780   8.4566260
  60.0919980  21.8413470  10.9693190  59.7920120  21.9870650  10.0721010
  60.8631220  21.2818760  10.8766580  65.4348430  26.6382470   8.9648320
  65.4492970  25.7063430   8.7467230  64.7273530  26.7242230   9.6038090
  64.8682330  28.2800040   6.0588820  65.5124550  28.4859420   6.7362240
  65.2311770  27.5188440   5.6059670  66.1414410  26.2832390   4.7766270
  66.7836640  25.5825550   4.8898440  66.6663760  27.0630830   4.5963160
  67.9152030  27.0827290   7.9802330  68.2508270  27.6693980   8.6580250
  66.9952370  26.9520000   8.2100120  55.4655430  14.8722470   8.7625740
  54.7513950  15.0719390   9.3678350  55.8850470  14.0962040   9.1340540
  55.7528020  28.8602730   9.7492270  55.8619140  27.9197470   9.6087660
  55.1008580  29.1257480   9.1006000  63.7440610  27.1318620  11.1490390
  63.4237480  26.4127860  11.6936080  63.0698970  27.8073690  11.2226450
  66.9594210  17.3644780   6.5127190  67.3275030  16.5439990   6.8406760
  66.0992410  17.4246670   6.9282840  63.9196200  20.0184370   6.7365160
  64.4181450  20.4930190   7.4017010  64.0619150  19.0947890   6.9435190
  58.8928180  30.7425570   2.3726300  59.6290660  30.1941030   2.6434870
  59.2769100  31.6081580   2.2332290  57.8986460  29.9271640  11.5611880
  58.6999190  30.2483690  11.9747280  57.3838280  29.5667220  12.2831790
  66.7351090  26.0351510  11.5087290  66.1289250  26.0583110  10.7683040
  66.4305200  25.3034550  12.0454540  68.1651460  29.7631800  10.1196700
  69.1173210  29.6789820  10.0696940  68.0179680  30.4273510  10.7930490
  55.6184270  22.4145100  10.5047930  56.1223290  21.8352380  11.0764160
  54.8791690  22.6985330  11.0424300  62.6722210  23.8216090  10.0383450
  61.9067880  24.3901090   9.9538120  62.8538170  23.5292300   9.1451680
  57.6507350  20.5574690  11.3998000  57.6912690  20.2588560  12.3083230
  58.5052850  20.9582300  11.2405520  59.5913160  19.1366790   9.3672490
  59.0609620  18.6457740   8.7395830  60.2601230  19.5650990   8.8330420
  68.4891220  23.6036250   9.1313680  68.9032240  23.7581330   9.9804100
  67.5542220  23.7291470   9.2939460  68.9613390  20.9432410  11.1352830
  69.5434160  20.1884730  11.0473310  69.1375160  21.4739850  10.3584310
  60.0785460  16.1029160   9.4469780  59.9842330  15.4849910   8.7220650
  59.4982850  16.8295450   9.2199690  62.8446900  14.6602400   6.4797170
  62.3964200  14.6826660   5.6342720  62.2112100  14.2621420   7.0767470
  63.2506450  23.5556730   7.1009610  63.6694560  24.3989460   6.9285850
  62.3315080  23.6928770   6.8716390  65.5870350  21.2872910   8.4847450
  65.7066560  20.6914050   9.2242290  66.4464350  21.3242600   8.0648750
  67.9258250  21.8410100   7.0609960  67.3993470  22.3652720   6.4575100
  68.2689590  22.4737490   7.6919690  61.1013870  29.8609740   8.2167340
  60.5634960  30.5855800   7.8976040  61.3547830  29.3840080   7.4264680
  62.3539120  17.8294260   9.7423270  62.9438810  17.5210110  10.4301090
  61.5359360  17.3574010   9.8983170  67.1732550  17.4460070   9.9756290
  66.4848070  16.7841610   9.9106280  67.8938570  16.9998340  10.4204750
  63.9576080  31.0960950   8.4753990  63.8834780  31.9996090   8.7826360
  63.0554920  30.7772850   8.4476060  55.3603370  28.4235540   1.7787610
  55.6906380  27.5556600   1.5466250  55.7894370  28.6294060   2.6092570
  55.8493580  29.2906130   4.5169240  55.4124570  29.4706930   5.3493390
  56.4171260  30.0480750   4.3750960  56.7193940  22.1878930   5.4161460
  57.0866980  22.1006330   6.2957480  56.1504760  21.4245480   5.3168320
  56.2709940  19.0988020   9.3219880  55.3765990  19.0654780   9.6613590
  56.8107490  19.2974810  10.0871130  56.7749650  13.3736350   3.6703100
  57.4225840  12.8233730   3.2298260  57.1951490  13.6279500   4.4918910
  56.5281650  13.5292020   6.4128420  56.1796470  13.9855840   7.1786600
  56.1969350  12.6349150   6.4950850  58.1346020  26.7011620  10.5781610
  58.0915650  26.3304530  11.4596070  58.2657030  27.6389190  10.7183430
  61.8352050  28.2571210   6.1791330  61.5943410  28.5245770   5.2921850
  62.7754690  28.4276940   6.2342190  64.0406470  14.7203900   9.9347840
  63.9795360  15.3125730  10.6843250  64.9806850  14.6129860   9.7898100
  66.6781030  14.3773960   9.5740130  67.2921440  14.6953250   8.9121210
  67.2230590  13.8922550  10.1935990  57.2002290  13.0568220   9.6879190
  57.7485280  12.8756270   8.9245300  57.2657600  12.2662330  10.2235500
  57.9734050  29.6473870   7.6979390  57.3794370  29.5158570   8.4369430
  57.9657890  28.8112010   7.2321490  67.4189070  12.9406100   5.9009420
  66.5448910  13.2741210   5.6982350  67.3099820  12.4679280   6.7261290
  68.3261050  15.1476970   7.2851140  67.9974410  14.3328730   6.9052870
  69.2743350  15.1046780   7.1616830  57.6046280  27.0132250   6.6487430
  56.8780340  26.3937540   6.5813380  57.6655430  27.4072860   5.7785510
  61.2091380  29.2277250   3.4336840  61.7256400  28.6164610   2.9085100
  61.8588760  29.7306030   3.9247850  63.9486880  30.1185740   4.2605820
  64.2364690  29.8640040   3.3838830  64.4610100  29.5663100   4.8511390
  65.1663890  13.8575940   4.8402330  64.3835680  14.3321440   5.1199090
  64.8726820  12.9530770   4.7315510  64.0159240  31.0401840  11.6274020
  64.9426550  30.8046110  11.6709980  64.0009670  31.8673840  11.1460050
  61.2022850  13.7046590  11.3915900  60.9207120  14.2080190  10.6276720
  61.5842550  12.9068340  11.0258030  67.8038310  13.1200170  11.9696370
  67.6903760  13.4394780  12.8647890  68.6208050  13.5212680  11.6733650
  64.8414500   4.1428170  59.3114340  64.0656600   3.6628610  59.6012910
  65.4927430   3.4633820  59.1370500  68.8621930   8.5488360  58.0913470
  68.4003460   7.7775600  58.4200640  69.6747480   8.5754430  58.5965920
  65.0885240  10.8346370  57.7117460  64.4696680  11.2903870  57.1411900
  65.9437020  10.9897830  57.3107160  64.2823490   6.8185360  59.3184500
  64.2131770   5.8775300  59.1573630  65.0443350   6.9086770  59.8907070
  65.9548590   5.7185610  55.1049370  65.3365860   6.1835060  54.5412090
  66.4671840   6.4113090  55.5218880  55.3231790   6.4042140  52.4789000
  54.9459770   6.8929240  51.7473900  55.5804860   7.0767420  53.1095530
  68.4835780  10.5225820  60.2281970  68.4962940  10.1188110  59.3604230
  67.9311000  11.2973110  60.1243400  69.7781200   7.2442040  55.3172140
  69.6677530   6.3016370  55.4421560  69.7749450   7.6057680  56.2034900
  65.3201480   2.8707360  54.6734630  64.3930760   2.8044740  54.9023100
  65.4726300   3.8087490  54.5589870  69.3498770   4.4327660  55.1769880
  68.7311190   4.0947210  54.5296180  69.3323220   3.7887420  55.8849070
  60.9258120   3.3972100  57.4554360  60.5215120   2.6849350  56.9600260
  61.0121240   3.0525340  58.3442400  61.3939820   7.0839660  59.6193570
  61.0968110   6.4785130  58.9401350  62.3439640   7.1216970  59.5082930
  67.5263470   3.6714470  52.1842630  67.9656750   2.8336900  52.0380450
  68.2391890   4.3043870  52.2706770  65.6358850   8.6110540  56.1523870
  66.0754760   9.3534870  55.7379260  65.5745740   8.8537110  57.0762830
  57.6262750   2.2917080  54.9561010  57.5060350   3.0179170  54.3442280
  57.3163640   1.5219990  54.4788920  56.5095750   7.1632410  57.1735830
  56.1023830   7.3047000  56.3189430  57.4008760   6.8792570  56.9707040
  68.3029030  11.5979660  53.5086880  68.1430170  11.3082600  54.4068710
  68.1375740  10.8219790  52.9732110  60.7817410  11.3778190  55.2858500
  60.6059890  10.4613730  55.0726300  59.9273150  11.7365480  55.5256300
  68.0055160   9.1067220  52.0684880  67.3120320   9.1044510  51.4087160
  68.7478020   8.6826540  51.6379050  67.5705090  10.7329930  56.1433370
  68.0262040   9.9519310  56.4571990  67.9097610  11.4436750  56.6874550
  61.8177440   1.9785800  51.5853190  61.2494340   1.5304050  50.9589100
  62.5266440   2.3378580  51.0518340  59.3624920   5.9743990  53.8579600
  58.5887180   5.4341610  53.6978320  60.0919550   5.4550600  53.5197360
  59.4062320   5.6424370  57.4958410  59.9240990   4.8392630  57.4415300
  58.9546340   5.5803510  58.3375240  64.2931820   6.9090650  52.7685710
  64.6347520   7.6532880  52.2729030  63.4644530   7.2221770  53.1310540
  67.1759230   6.2306490  58.1331220  67.5283050   5.6334620  57.4732590
  66.2921560   5.9050720  58.3039470  63.2622510   6.9904180  55.5401630
  63.9493640   7.5373390  55.9209220  62.4754930   7.5344910  55.5751240
  55.4014910   2.6077000  51.0318710  56.2709760   2.8901800  51.3154630
  54.9105230   3.4212870  50.9167520  62.5649720   3.9950210  55.1526990
  63.0212500   4.8055460  55.3787180  62.2137930   3.6773350  55.9845480
  69.9870130   7.7937520  50.8235880  69.7607710   7.0767960  51.4160520
  69.5966330   7.5449960  49.9857630  55.7686160  11.8204380  51.5980340
  56.1283800  12.4193720  50.9437610  55.6278500  12.3664270  52.3715370
  61.7854780   9.2035580  52.4154010  61.7764880   9.9365270  51.7998520
  60.8653140   8.9567160  52.5080970  57.3861420   4.4250470  53.1600770
  56.7789370   5.1649370  53.1696070  57.8610770   4.5149830  52.3338970
  64.7714380   9.2663820  51.0779200  64.8726360   9.0627810  50.1481180
  63.8716120   9.0122100  51.2826980  63.4132490  11.7850140  55.7726870
  63.6673990  11.7471530  54.8506240  62.4644970  11.6583470  55.7655120
  69.4185070   2.7042020  57.3485380  68.4775210   2.7192250  57.5233070
  69.7329140   1.9177980  57.7945680  59.3966710   4.3861620  50.9089340
  60.1629980   4.2742980  51.4714770  59.4741400   3.6899590  50.2566110
  58.8928180  11.9682080  58.6956770  59.6290660  11.4197540  58.9665340
  59.2769100  12.8338090  58.5562760  55.7773660   8.0355650  54.5698280
  54.8513440   8.2776790  54.5603690  56.2430090   8.8629910  54.4483030
  62.0030490  11.1412390  50.5182340  62.7959100  11.4301220  50.0664130
  61.4834840  10.7104560  49.8394820  62.5207890   6.3615800  50.3824690
  62.4158530   5.7468150  51.1086070  62.3532110   5.8381690  49.5987700
  65.7610620   5.4235830  50.9866680  65.2120720   5.8705130  51.6309420
  66.3829880   4.9185080  51.5104350  61.4285740   4.3826750  52.8831980
  61.8502160   4.2166620  53.7263370  61.5536580   3.5726980  52.3887120
  63.9413380   3.4064360  50.1309080  64.4619040   2.6913380  49.7650230
  64.5881780   4.0450230  50.4309590  64.5061410  11.4875970  52.4210820
  65.4012200  11.8260940  52.4429580  64.5379040  10.7655380  51.7935100
  58.1457570   6.8603020  50.6497820  58.5832440   7.4032690  51.3055400
  58.6305300   6.0349970  50.6594160  55.3603370   9.6492050  58.1018080
  55.6906380   8.7813110  57.8696720  55.7894370   9.8550570  58.9323040
  59.9565290   7.9801060  55.7620050  59.6560830   7.8566030  56.6623960
  59.8502780   7.1209650  55.3535780  55.6818010   3.0282870  57.1988590
  55.0266850   2.7594510  56.5548290  56.5195960   2.9187350  56.7490570
  61.2091380  10.4533760  59.7567310  61.7256400   9.8421120  59.2315570
  61.8588760  10.9562540  60.2478320  55.8876280  11.5563150  56.1814660
  55.7198320  10.9233830  56.8796550  55.0210790  11.7622550  55.8308850
  57.4938980  10.2496380  53.6264800  56.9686600  10.6304410  52.9226760
  57.4183560  10.8747150  54.3474510  60.0931950  12.1978760  52.5014050
  60.8250770  11.9138040  51.9537940  60.3525620  11.9592040  53.3913430
  59.2546740   8.3143490  52.5060380  58.6255620   8.7828590  53.0546210
  59.3694570   7.4692710  52.9406570  64.8414500   4.1428170  40.5370850
  64.0656600   3.6628610  40.8269420  65.4927430   3.4633820  40.3627010
  58.8580330   4.4547980  41.4146610  58.0265210   4.1996690  41.8143120
  59.4661310   4.5258750  42.1504530  68.8621930   8.5488360  39.3169980
  68.4003460   7.7775600  39.6457150  69.6747480   8.5754430  39.8222430
  58.8381590   8.4888070  41.6104630  59.1409630   7.5985810  41.4314850
  59.5825180   9.0458290  41.3826880  65.0885240  10.8346370  38.9373970
  64.4696680  11.2903870  38.3668410  65.9437020  10.9897830  38.5363670
  64.2823490   6.8185360  40.5441010  64.2131770   5.8775300  40.3830140
  65.0443350   6.9086770  41.1163580  65.9548590   5.7185610  36.3305880
  65.3365860   6.1835060  35.7668600  66.4671840   6.4113090  36.7475390
  60.8180350   5.2461480  43.0089480  60.4849730   5.8730400  43.6510550
  60.9947030   5.7723360  42.2291150  60.0299450   7.2142280  44.8238660
  60.6473450   7.8893360  44.5423110  59.1692570   7.6230260  44.7326160
  55.3231790   6.4042140  33.7045510  54.9459770   6.8929240  32.9730410
  55.5804860   7.0767420  34.3352040  68.4835780  10.5225820  41.4538480
  68.4962940  10.1188110  40.5860740  67.9311000  11.2973110  41.3499910
  69.7781200   7.2442040  36.5428650  69.6677530   6.3016370  36.6678070
  69.7749450   7.6057680  37.4291410  67.8821220   5.4255660  42.7821090
  68.2990010   5.2115770  41.9474550  68.6061040   5.6828450  43.3529710
  65.3201480   2.8707360  35.8991140  64.3930760   2.8044740  36.1279610
  65.4726300   3.8087490  35.7846380  69.3498770   4.4327660  36.4026390
  68.7311190   4.0947210  35.7552690  69.3323220   3.7887420  37.1105580
  60.9258120   3.3972100  38.6810870  60.5215120   2.6849350  38.1856770
  61.0121240   3.0525340  39.5698910  61.3939820   7.0839660  40.8450080
  61.0968110   6.4785130  40.1657860  62.3439640   7.1216970  40.7339440
  69.4825430  10.6571530  44.5073180  69.0055990  11.4643720  44.3145790
  68.7987220  10.0049860  44.6599390  60.4858250   6.8221350  47.4957880
  59.5886780   7.0461320  47.7431280  60.5111120   6.9456290  46.5469280
  67.5263470   3.6714470  33.4099140  67.9656750   2.8336900  33.2636960
  68.2391890   4.3043870  33.4963280  59.3129470   3.6934670  46.0715250
  59.1737240   4.5657470  46.4402650  58.4310830   3.3507480  45.9263190
  65.6358850   8.6110540  37.3780380  66.0754760   9.3534870  36.9635770
  65.5745740   8.8537110  38.3019340  61.1109820   9.6356370  48.2800400
  61.0825250  10.0399320  47.4128830  60.9474790   8.7066730  48.1172000
  57.6262750   2.2917080  36.1817520  57.5060350   3.0179170  35.5698790
  57.3163640   1.5219990  35.7045430  55.2648120   5.4632220  41.9886160
  55.3428540   5.5980990  41.0441880  55.8789800   4.7548110  42.1814280
  56.5095750   7.1632410  38.3992340  56.1023830   7.3047000  37.5445940
  57.4008760   6.8792570  38.1963550  66.3274630  11.3124320  45.3059390
  66.8419300  11.2232330  46.1081820  65.4843710  11.6584020  45.5987300
  68.3029030  11.5979660  34.7343390  68.1430170  11.3082600  35.6325220
  68.1375740  10.8219790  34.1988620  60.7817410  11.3778190  36.5115010
  60.6059890  10.4613730  36.2982810  59.9273150  11.7365480  36.7512810
  68.0055160   9.1067220  33.2941390  67.3120320   9.1044510  32.6343670
  68.7478020   8.6826540  32.8635560  67.5705090  10.7329930  37.3689880
  68.0262040   9.9519310  37.6828500  67.9097610  11.4436750  37.9131060
  55.3207640   6.5046390  44.5280620  55.4838680   6.0351750  43.7099990
  55.7860090   5.9969950  45.1929460  61.8177440   1.9785800  32.8109700
  61.2494340   1.5304050  32.1845610  62.5266440   2.3378580  32.2774850
  56.8946620   5.8797820  46.6876430  56.5101410   5.2391490  47.2859390
  57.2058810   6.5833940  47.2571160  63.0443760   2.7274360  42.1685050
  63.4113890   2.2532930  42.9146390  62.8548820   3.6015930  42.5093390
  60.8343130   1.7683000  44.4869260  60.5300200   2.6474980  44.7119620
  61.7889590   1.8282790  44.5226700  59.3624920   5.9743990  35.0836110
  58.5887180   5.4341610  34.9234830  60.0919550   5.4550600  34.7453870
  65.5031700   5.0418410  46.7631500  65.4369010   4.1214080  46.5089090
  64.8736840   5.1393850  47.4776140  59.4062320   5.6424370  38.7214920
  59.9240990   4.8392630  38.6671810  58.9546340   5.5803510  39.5631750
  64.2931820   6.9090650  33.9942220  64.6347520   7.6532880  33.4985540
  63.4644530   7.2221770  34.3567050  56.8906860   2.6085740  45.6340620
  56.5321800   3.2739590  46.2213960  56.5961420   1.7769290  46.0053240
  60.0919980   3.0669980  48.5180170  59.7920120   3.2127160  47.6207990
  60.8631220   2.5075270  48.4253560  65.4348430   7.8638980  46.5135300
  65.4492970   6.9319940  46.2954210  64.7273530   7.9498740  47.1525070
  67.1759230   6.2306490  39.3587730  67.5283050   5.6334620  38.6989100
  66.2921560   5.9050720  39.5295980  63.2622510   6.9904180  36.7658140
  63.9493640   7.5373390  37.1465730  62.4754930   7.5344910  36.8007750
  55.4014910   2.6077000  32.2575220  56.2709760   2.8901800  32.5411140
  54.9105230   3.4212870  32.1424030  62.5649720   3.9950210  36.3783500
  63.0212500   4.8055460  36.6043690  62.2137930   3.6773350  37.2101990
  64.8682330   9.5056550  43.6075800  65.5124550   9.7115930  44.2849220
  65.2311770   8.7444950  43.1546650  66.1414410   7.5088900  42.3253250
  66.7836640   6.8082060  42.4385420  66.6663760   8.2887340  42.1450140
  69.9870130   7.7937520  32.0492390  69.7607710   7.0767960  32.6417030
  69.5966330   7.5449960  31.2114140  67.9152030   8.3083800  45.5289310
  68.2508270   8.8950490  46.2067230  66.9952370   8.1776510  45.7587100
  55.7686160  11.8204380  32.8236850  56.1283800  12.4193720  32.1694120
  55.6278500  12.3664270  33.5971880  55.7528020  10.0859240  47.2979250
  55.8619140   9.1453980  47.1574640  55.1008580  10.3513990  46.6492980
  63.7440610   8.3575130  48.6977370  63.4237480   7.6384370  49.2423060
  63.0698970   9.0330200  48.7713430  61.7854780   9.2035580  33.6410520
  61.7764880   9.9365270  33.0255030  60.8653140   8.9567160  33.7337480
  57.3861420   4.4250470  34.3857280  56.7789370   5.1649370  34.3952580
  57.8610770   4.5149830  33.5595480  64.7714380   9.2663820  32.3035710
  64.8726360   9.0627810  31.3737690  63.8716120   9.0122100  32.5083490
  63.4132490  11.7850140  36.9983380  63.6673990  11.7471530  36.0762750
  62.4644970  11.6583470  36.9911630  69.4185070   2.7042020  38.5741890
  68.4775210   2.7192250  38.7489580  69.7329140   1.9177980  39.0202190
  59.3966710   4.3861620  32.1345850  60.1629980   4.2742980  32.6971280
  59.4741400   3.6899590  31.4822620  58.8928180  11.9682080  39.9213280
  59.6290660  11.4197540  40.1921850  59.2769100  12.8338090  39.7819270
  55.7773660   8.0355650  35.7954790  54.8513440   8.2776790  35.7860200
  56.2430090   8.8629910  35.6739540  57.8986460  11.1528150  49.1098860
  58.6999190  11.4740200  49.5234260  57.3838280  10.7923730  49.8318770
  62.0030490  11.1412390  31.7438850  62.7959100  11.4301220  31.2920640
  61.4834840  10.7104560  31.0651330  66.7351090   7.2608020  49.0574270
  66.1289250   7.2839620  48.3170020  66.4305200   6.5291060  49.5941520
  68.1651460  10.9888310  47.6683680  69.1173210  10.9046330  47.6183920
  68.0179680  11.6530020  48.3417470  55.6184270   3.6401610  48.0534910
  56.1223290   3.0608890  48.6251140  54.8791690   3.9241840  48.5911280
  62.5207890   6.3615800  31.6081200  62.4158530   5.7468150  32.3342580
  62.3532110   5.8381690  30.8244210  62.6722210   5.0472600  47.5870430
  61.9067880   5.6157600  47.5025100  62.8538170   4.7548810  46.6938660
  65.7610620   5.4235830  32.2123190  65.2120720   5.8705130  32.8565930
  66.3829880   4.9185080  32.7360860  61.4285740   4.3826750  34.1088490
  61.8502160   4.2166620  34.9519880  61.5536580   3.5726980  33.6143630
  63.9413380   3.4064360  31.3565590  64.4619040   2.6913380  30.9906740
  64.5881780   4.0450230  31.6566100  68.4891220   4.8292760  46.6800660
  68.9032240   4.9837840  47.5291080  67.5542220   4.9547980  46.8426440
  63.2506450   4.7813240  44.6496590  63.6694560   5.6245970  44.4772830
  62.3315080   4.9185280  44.4203370  65.5870350   2.5129420  46.0334430
  65.7066560   1.9170560  46.7729270  66.4464350   2.5499110  45.6135730
  67.9258250   3.0666610  44.6096940  67.3993470   3.5909230  44.0062080
  68.2689590   3.6994000  45.2406670  61.1013870  11.0866250  45.7654320
  60.5634960  11.8112310  45.4463020  61.3547830  10.6096590  44.9751660
  63.9576080  12.3217460  46.0240970  63.8834780  13.2252600  46.3313340
  63.0554920  12.0029360  45.9963040  64.5061410  11.4875970  33.6467330
  65.4012200  11.8260940  33.6686090  64.5379040  10.7655380  33.0191610
  58.1457570   6.8603020  31.8754330  58.5832440   7.4032690  32.5311910
  58.6305300   6.0349970  31.8850670  55.3603370   9.6492050  39.3274590
  55.6906380   8.7813110  39.0953230  55.7894370   9.8550570  40.1579550
  59.9565290   7.9801060  36.9876560  59.6560830   7.8566030  37.8880470
  59.8502780   7.1209650  36.5792290  55.8493580  10.5162640  42.0656220
  55.4124570  10.6963440  42.8980370  56.4171260  11.2737260  41.9237940
  55.6818010   3.0282870  38.4245100  55.0266850   2.7594510  37.7804800
  56.5195960   2.9187350  37.9747080  56.7193940   3.4135440  42.9648440
  57.0866980   3.3262840  43.8444460  56.1504760   2.6501990  42.8655300
  58.1346020   7.9268130  48.1268590  58.0915650   7.5561040  49.0083050
  58.2657030   8.8645700  48.2670410  61.8352050   9.4827720  43.7278310
  61.5943410   9.7502280  42.8408830  62.7754690   9.6533450  43.7829170
  57.9734050  10.8730380  45.2466370  57.3794370  10.7415080  45.9856410
  57.9657890  10.0368520  44.7808470  57.6046280   8.2388760  44.1974410
  56.8780340   7.6194050  44.1300360  57.6655430   8.6329370  43.3272490
  61.2091380  10.4533760  40.9823820  61.7256400   9.8421120  40.4572080
  61.8588760  10.9562540  41.4734830  63.9486880  11.3442250  41.8092800
  64.2364690  11.0896550  40.9325810  64.4610100  10.7919610  42.3998370
  55.8876280  11.5563150  37.4071170  55.7198320  10.9233830  38.1053060
  55.0210790  11.7622550  37.0565360  57.4938980  10.2496380  34.8521310
  56.9686600  10.6304410  34.1483270  57.4183560  10.8747150  35.5731020
  64.0159240  12.2658350  49.1761000  64.9426550  12.0302620  49.2196960
  64.0009670  13.0930350  48.6947030  60.0931950  12.1978760  33.7270560
  60.8250770  11.9138040  33.1794450  60.3525620  11.9592040  34.6169940
  59.2546740   8.3143490  33.7316890  58.6255620   8.7828590  34.2802720
  59.3694570   7.4692710  34.1663080  64.8414500   4.1428170  21.7627360
  64.0656600   3.6628610  22.0525930  65.4927430   3.4633820  21.5883520
  58.8580330   4.4547980  22.6403120  58.0265210   4.1996690  23.0399630
  59.4661310   4.5258750  23.3761040  68.8621930   8.5488360  20.5426490
  68.4003460   7.7775600  20.8713660  69.6747480   8.5754430  21.0478940
  58.8381590   8.4888070  22.8361140  59.1409630   7.5985810  22.6571360
  59.5825180   9.0458290  22.6083390  65.0885240  10.8346370  20.1630480
  64.4696680  11.2903870  19.5924920  65.9437020  10.9897830  19.7620180
  64.2823490   6.8185360  21.7697520  64.2131770   5.8775300  21.6086650
  65.0443350   6.9086770  22.3420090  65.9548590   5.7185610  17.5562390
  65.3365860   6.1835060  16.9925110  66.4671840   6.4113090  17.9731900
  60.8180350   5.2461480  24.2345990  60.4849730   5.8730400  24.8767060
  60.9947030   5.7723360  23.4547660  60.0299450   7.2142280  26.0495170
  60.6473450   7.8893360  25.7679620  59.1692570   7.6230260  25.9582670
  55.3231790   6.4042140  14.9302020  54.9459770   6.8929240  14.1986920
  55.5804860   7.0767420  15.5608550  68.4835780  10.5225820  22.6794990
  68.4962940  10.1188110  21.8117250  67.9311000  11.2973110  22.5756420
  69.7781200   7.2442040  17.7685160  69.6677530   6.3016370  17.8934580
  69.7749450   7.6057680  18.6547920  67.8821220   5.4255660  24.0077600
  68.2990010   5.2115770  23.1731060  68.6061040   5.6828450  24.5786220
  65.3201480   2.8707360  17.1247650  64.3930760   2.8044740  17.3536120
  65.4726300   3.8087490  17.0102890  69.3498770   4.4327660  17.6282900
  68.7311190   4.0947210  16.9809200  69.3323220   3.7887420  18.3362090
  60.9258120   3.3972100  19.9067380  60.5215120   2.6849350  19.4113280
  61.0121240   3.0525340  20.7955420  61.3939820   7.0839660  22.0706590
  61.0968110   6.4785130  21.3914370  62.3439640   7.1216970  21.9595950
  69.4825430  10.6571530  25.7329690  69.0055990  11.4643720  25.5402300
  68.7987220  10.0049860  25.8855900  60.4858250   6.8221350  28.7214390
  59.5886780   7.0461320  28.9687790  60.5111120   6.9456290  27.7725790
  67.5263470   3.6714470  14.6355650  67.9656750   2.8336900  14.4893470
  68.2391890   4.3043870  14.7219790  59.3129470   3.6934670  27.2971760
  59.1737240   4.5657470  27.6659160  58.4310830   3.3507480  27.1519700
  65.6358850   8.6110540  18.6036890  66.0754760   9.3534870  18.1892280
  65.5745740   8.8537110  19.5275850  61.1109820   9.6356370  29.5056910
  61.0825250  10.0399320  28.6385340  60.9474790   8.7066730  29.3428510
  57.6262750   2.2917080  17.4074030  57.5060350   3.0179170  16.7955300
  57.3163640   1.5219990  16.9301940  55.2648120   5.4632220  23.2142670
  55.3428540   5.5980990  22.2698390  55.8789800   4.7548110  23.4070790
  56.5095750   7.1632410  19.6248850  56.1023830   7.3047000  18.7702450
  57.4008760   6.8792570  19.4220060  66.3274630  11.3124320  26.5315900
  66.8419300  11.2232330  27.3338330  65.4843710  11.6584020  26.8243810
  68.3029030  11.5979660  15.9599900  68.1430170  11.3082600  16.8581730
  68.1375740  10.8219790  15.4245130  60.7817410  11.3778190  17.7371520
  60.6059890  10.4613730  17.5239320  59.9273150  11.7365480  17.9769320
  68.0055160   9.1067220  14.5197900  67.3120320   9.1044510  13.8600180
  68.7478020   8.6826540  14.0892070  67.5705090  10.7329930  18.5946390
  68.0262040   9.9519310  18.9085010  67.9097610  11.4436750  19.1387570
  55.3207640   6.5046390  25.7537130  55.4838680   6.0351750  24.9356500
  55.7860090   5.9969950  26.4185970  61.8177440   1.9785800  14.0366210
  61.2494340   1.5304050  13.4102120  62.5266440   2.3378580  13.5031360
  56.8946620   5.8797820  27.9132940  56.5101410   5.2391490  28.5115900
  57.2058810   6.5833940  28.4827670  63.0443760   2.7274360  23.3941560
  63.4113890   2.2532930  24.1402900  62.8548820   3.6015930  23.7349900
  60.8343130   1.7683000  25.7125770  60.5300200   2.6474980  25.9376130
  61.7889590   1.8282790  25.7483210  59.3624920   5.9743990  16.3092620
  58.5887180   5.4341610  16.1491340  60.0919550   5.4550600  15.9710380
  65.5031700   5.0418410  27.9888010  65.4369010   4.1214080  27.7345600
  64.8736840   5.1393850  28.7032650  59.4062320   5.6424370  19.9471430
  59.9240990   4.8392630  19.8928320  58.9546340   5.5803510  20.7888260
  64.2931820   6.9090650  15.2198730  64.6347520   7.6532880  14.7242050
  63.4644530   7.2221770  15.5823560  56.8906860   2.6085740  26.8597130
  56.5321800   3.2739590  27.4470470  56.5961420   1.7769290  27.2309750
  60.0919980   3.0669980  29.7436680  59.7920120   3.2127160  28.8464500
  60.8631220   2.5075270  29.6510070  65.4348430   7.8638980  27.7391810
  65.4492970   6.9319940  27.5210720  64.7273530   7.9498740  28.3781580
  67.1759230   6.2306490  20.5844240  67.5283050   5.6334620  19.9245610
  66.2921560   5.9050720  20.7552490  63.2622510   6.9904180  17.9914650
  63.9493640   7.5373390  18.3722240  62.4754930   7.5344910  18.0264260
  55.4014910   2.6077000  13.4831730  56.2709760   2.8901800  13.7667650
  54.9105230   3.4212870  13.3680540  62.5649720   3.9950210  17.6040010
  63.0212500   4.8055460  17.8300200  62.2137930   3.6773350  18.4358500
  64.8682330   9.5056550  24.8332310  65.5124550   9.7115930  25.5105730
  65.2311770   8.7444950  24.3803160  66.1414410   7.5088900  23.5509760
  66.7836640   6.8082060  23.6641930  66.6663760   8.2887340  23.3706650
  69.9870130   7.7937520  13.2748900  69.7607710   7.0767960  13.8673540
  69.5966330   7.5449960  12.4370650  67.9152030   8.3083800  26.7545820
  68.2508270   8.8950490  27.4323740  66.9952370   8.1776510  26.9843610
  55.7686160  11.8204380  14.0493360  56.1283800  12.4193720  13.3950630
  55.6278500  12.3664270  14.8228390  55.7528020  10.0859240  28.5235760
  55.8619140   9.1453980  28.3831150  55.1008580  10.3513990  27.8749490
  63.7440610   8.3575130  29.9233880  63.4237480   7.6384370  30.4679570
  63.0698970   9.0330200  29.9969940  61.7854780   9.2035580  14.8667030
  61.7764880   9.9365270  14.2511540  60.8653140   8.9567160  14.9593990
  57.3861420   4.4250470  15.6113790  56.7789370   5.1649370  15.6209090
  57.8610770   4.5149830  14.7851990  64.7714380   9.2663820  13.5292220
  64.8726360   9.0627810  12.5994200  63.8716120   9.0122100  13.7340000
  63.4132490  11.7850140  18.2239890  63.6673990  11.7471530  17.3019260
  62.4644970  11.6583470  18.2168140  69.4185070   2.7042020  19.7998400
  68.4775210   2.7192250  19.9746090  69.7329140   1.9177980  20.2458700
  59.3966710   4.3861620  13.3602360  60.1629980   4.2742980  13.9227790
  59.4741400   3.6899590  12.7079130  58.8928180  11.9682080  21.1469790
  59.6290660  11.4197540  21.4178360  59.2769100  12.8338090  21.0075780
  55.7773660   8.0355650  17.0211300  54.8513440   8.2776790  17.0116710
  56.2430090   8.8629910  16.8996050  57.8986460  11.1528150  30.3355370
  58.6999190  11.4740200  30.7490770  57.3838280  10.7923730  31.0575280
  62.0030490  11.1412390  12.9695360  62.7959100  11.4301220  12.5177150
  61.4834840  10.7104560  12.2907840  66.7351090   7.2608020  30.2830780
  66.1289250   7.2839620  29.5426530  66.4305200   6.5291060  30.8198030
  68.1651460  10.9888310  28.8940190  69.1173210  10.9046330  28.8440430
  68.0179680  11.6530020  29.5673980  55.6184270   3.6401610  29.2791420
  56.1223290   3.0608890  29.8507650  54.8791690   3.9241840  29.8167790
  62.5207890   6.3615800  12.8337710  62.4158530   5.7468150  13.5599090
  62.3532110   5.8381690  12.0500720  62.6722210   5.0472600  28.8126940
  61.9067880   5.6157600  28.7281610  62.8538170   4.7548810  27.9195170
  65.7610620   5.4235830  13.4379700  65.2120720   5.8705130  14.0822440
  66.3829880   4.9185080  13.9617370  61.4285740   4.3826750  15.3345000
  61.8502160   4.2166620  16.1776390  61.5536580   3.5726980  14.8400140
  63.9413380   3.4064360  12.5822100  64.4619040   2.6913380  12.2163250
  64.5881780   4.0450230  12.8822610  68.4891220   4.8292760  27.9057170
  68.9032240   4.9837840  28.7547590  67.5542220   4.9547980  28.0682950
  63.2506450   4.7813240  25.8753100  63.6694560   5.6245970  25.7029340
  62.3315080   4.9185280  25.6459880  65.5870350   2.5129420  27.2590940
  65.7066560   1.9170560  27.9985780  66.4464350   2.5499110  26.8392240
  67.9258250   3.0666610  25.8353450  67.3993470   3.5909230  25.2318590
  68.2689590   3.6994000  26.4663180  61.1013870  11.0866250  26.9910830
  60.5634960  11.8112310  26.6719530  61.3547830  10.6096590  26.2008170
  63.9576080  12.3217460  27.2497480  63.8834780  13.2252600  27.5569850
  63.0554920  12.0029360  27.2219550  64.5061410  11.4875970  14.8723840
  65.4012200  11.8260940  14.8942600  64.5379040  10.7655380  14.2448120
  58.1457570   6.8603020  13.1010840  58.5832440   7.4032690  13.7568420
  58.6305300   6.0349970  13.1107180  55.3603370   9.6492050  20.5531100
  55.6906380   8.7813110  20.3209740  55.7894370   9.8550570  21.3836060
  59.9565290   7.9801060  18.2133070  59.6560830   7.8566030  19.1136980
  59.8502780   7.1209650  17.8048800  55.8493580  10.5162640  23.2912730
  55.4124570  10.6963440  24.1236880  56.4171260  11.2737260  23.1494450
  55.6818010   3.0282870  19.6501610  55.0266850   2.7594510  19.0061310
  56.5195960   2.9187350  19.2003590  56.7193940   3.4135440  24.1904950
  57.0866980   3.3262840  25.0700970  56.1504760   2.6501990  24.0911810
  58.1346020   7.9268130  29.3525100  58.0915650   7.5561040  30.2339560
  58.2657030   8.8645700  29.4926920  61.8352050   9.4827720  24.9534820
  61.5943410   9.7502280  24.0665340  62.7754690   9.6533450  25.0085680
  57.9734050  10.8730380  26.4722880  57.3794370  10.7415080  27.2112920
  57.9657890  10.0368520  26.0064980  57.6046280   8.2388760  25.4230920
  56.8780340   7.6194050  25.3556870  57.6655430   8.6329370  24.5529000
  61.2091380  10.4533760  22.2080330  61.7256400   9.8421120  21.6828590
  61.8588760  10.9562540  22.6991340  63.9486880  11.3442250  23.0349310
  64.2364690  11.0896550  22.1582320  64.4610100  10.7919610  23.6254880
  55.8876280  11.5563150  18.6327680  55.7198320  10.9233830  19.3309570
  55.0210790  11.7622550  18.2821870  57.4938980  10.2496380  16.0777820
  56.9686600  10.6304410  15.3739780  57.4183560  10.8747150  16.7987530
  64.0159240  12.2658350  30.4017510  64.9426550  12.0302620  30.4453470
  64.0009670  13.0930350  29.9203540  60.0931950  12.1978760  14.9527070
  60.8250770  11.9138040  14.4050960  60.3525620  11.9592040  15.8426450
  59.2546740   8.3143490  14.9573400  58.6255620   8.7828590  15.5059230
  59.3694570   7.4692710  15.3919590  64.8414500   4.1428170   2.9883870
  64.0656600   3.6628610   3.2782440  65.4927430   3.4633820   2.8140030
  58.8580330   4.4547980   3.8659630  58.0265210   4.1996690   4.2656140
  59.4661310   4.5258750   4.6017550  68.8621930   8.5488360   1.7683000
  68.4003460   7.7775600   2.0970170  69.6747480   8.5754430   2.2735450
  58.8381590   8.4888070   4.0617650  59.1409630   7.5985810   3.8827870
  59.5825180   9.0458290   3.8339900  64.2823490   6.8185360   2.9954030
  64.2131770   5.8775300   2.8343160  65.0443350   6.9086770   3.5676600
  60.8180350   5.2461480   5.4602500  60.4849730   5.8730400   6.1023570
  60.9947030   5.7723360   4.6804170  60.0299450   7.2142280   7.2751680
  60.6473450   7.8893360   6.9936130  59.1692570   7.6230260   7.1839180
  68.4835780  10.5225820   3.9051500  68.4962940  10.1188110   3.0373760
  67.9311000  11.2973110   3.8012930  67.8821220   5.4255660   5.2334110
  68.2990010   5.2115770   4.3987570  68.6061040   5.6828450   5.8042730
  61.3939820   7.0839660   3.2963100  61.0968110   6.4785130   2.6170880
  62.3439640   7.1216970   3.1852460  69.4825430  10.6571530   6.9586200
  69.0055990  11.4643720   6.7658810  68.7987220  10.0049860   7.1112410
  60.4858250   6.8221350   9.9470900  59.5886780   7.0461320  10.1944300
  60.5111120   6.9456290   8.9982300  59.3129470   3.6934670   8.5228270
  59.1737240   4.5657470   8.8915670  58.4310830   3.3507480   8.3776210
  61.1109820   9.6356370  10.7313420  61.0825250  10.0399320   9.8641850
  60.9474790   8.7066730  10.5685020  55.2648120   5.4632220   4.4399180
  55.3428540   5.5980990   3.4954900  55.8789800   4.7548110   4.6327300
  66.3274630  11.3124320   7.7572410  66.8419300  11.2232330   8.5594840
  65.4843710  11.6584020   8.0500320  55.3207640   6.5046390   6.9793640
  55.4838680   6.0351750   6.1613010  55.7860090   5.9969950   7.6442480
  56.8946620   5.8797820   9.1389450  56.5101410   5.2391490   9.7372410
  57.2058810   6.5833940   9.7084180  63.0443760   2.7274360   4.6198070
  63.4113890   2.2532930   5.3659410  62.8548820   3.6015930   4.9606410
  60.8343130   1.7683000   6.9382280  60.5300200   2.6474980   7.1632640
  61.7889590   1.8282790   6.9739720  65.5031700   5.0418410   9.2144520
  65.4369010   4.1214080   8.9602110  64.8736840   5.1393850   9.9289160
  56.8906860   2.6085740   8.0853640  56.5321800   3.2739590   8.6726980
  56.5961420   1.7769290   8.4566260  60.0919980   3.0669980  10.9693190
  59.7920120   3.2127160  10.0721010  60.8631220   2.5075270  10.8766580
  65.4348430   7.8638980   8.9648320  65.4492970   6.9319940   8.7467230
  64.7273530   7.9498740   9.6038090  64.8682330   9.5056550   6.0588820
  65.5124550   9.7115930   6.7362240  65.2311770   8.7444950   5.6059670
  66.1414410   7.5088900   4.7766270  66.7836640   6.8082060   4.8898440
  66.6663760   8.2887340   4.5963160  67.9152030   8.3083800   7.9802330
  68.2508270   8.8950490   8.6580250  66.9952370   8.1776510   8.2100120
  55.7528020  10.0859240   9.7492270  55.8619140   9.1453980   9.6087660
  55.1008580  10.3513990   9.1006000  63.7440610   8.3575130  11.1490390
  63.4237480   7.6384370  11.6936080  63.0698970   9.0330200  11.2226450
  58.8928180  11.9682080   2.3726300  59.6290660  11.4197540   2.6434870
  59.2769100  12.8338090   2.2332290  57.8986460  11.1528150  11.5611880
  58.6999190  11.4740200  11.9747280  57.3838280  10.7923730  12.2831790
  66.7351090   7.2608020  11.5087290  66.1289250   7.2839620  10.7683040
  66.4305200   6.5291060  12.0454540  68.1651460  10.9888310  10.1196700
  69.1173210  10.9046330  10.0696940  68.0179680  11.6530020  10.7930490
  55.6184270   3.6401610  10.5047930  56.1223290   3.0608890  11.0764160
  54.8791690   3.9241840  11.0424300  62.6722210   5.0472600  10.0383450
  61.9067880   5.6157600   9.9538120  62.8538170   4.7548810   9.1451680
  68.4891220   4.8292760   9.1313680  68.9032240   4.9837840   9.9804100
  67.5542220   4.9547980   9.2939460  63.2506450   4.7813240   7.1009610
  63.6694560   5.6245970   6.9285850  62.3315080   4.9185280   6.8716390
  65.5870350   2.5129420   8.4847450  65.7066560   1.9170560   9.2242290
  66.4464350   2.5499110   8.0648750  67.9258250   3.0666610   7.0609960
  67.3993470   3.5909230   6.4575100  68.2689590   3.6994000   7.6919690
  61.1013870  11.0866250   8.2167340  60.5634960  11.8112310   7.8976040
  61.3547830  10.6096590   7.4264680  63.9576080  12.3217460   8.4753990
  63.8834780  13.2252600   8.7826360  63.0554920  12.0029360   8.4476060
  55.3603370   9.6492050   1.7787610  55.6906380   8.7813110   1.5466250
  55.7894370   9.8550570   2.6092570  55.8493580  10.5162640   4.5169240
  55.4124570  10.6963440   5.3493390  56.4171260  11.2737260   4.3750960
  56.7193940   3.4135440   5.4161460  57.0866980   3.3262840   6.2957480
  56.1504760   2.6501990   5.3168320  58.1346020   7.9268130  10.5781610
  58.0915650   7.5561040  11.4596070  58.2657030   8.8645700  10.7183430
  61.8352050   9.4827720   6.1791330  61.5943410   9.7502280   5.2921850
  62.7754690   9.6533450   6.2342190  57.9734050  10.8730380   7.6979390
  57.3794370  10.7415080   8.4369430  57.9657890  10.0368520   7.2321490
  57.6046280   8.2388760   6.6487430  56.8780340   7.6194050   6.5813380
  57.6655430   8.6329370   5.7785510  61.2091380  10.4533760   3.4336840
  61.7256400   9.8421120   2.9085100  61.8588760  10.9562540   3.9247850
  63.9486880  11.3442250   4.2605820  64.2364690  11.0896550   3.3838830
  64.4610100  10.7919610   4.8511390  64.0159240  12.2658350  11.6274020
  64.9426550  12.0302620  11.6709980  64.0009670  13.0930350  11.1460050
  47.9352970  58.6879620  57.4305070  47.8547020  57.7734230  57.1596780
  47.5217390  59.1846690  56.7244780  46.0671010  60.4658640  59.3114340
  45.2913110  59.9859080  59.6012910  46.7183940  59.7864290  59.1370500
  38.4928790  55.7380340  53.9732490  37.6045490  56.0796310  53.8712370
  38.7769980  55.5380660  53.0813320  36.4561800  58.3385990  59.8572190
  37.0277910  57.5708190  59.8575830  36.4563340  58.6374750  58.9478800
  46.5385170  55.9486210  59.5453430  46.9149990  55.0758090  59.4327100
  46.4404680  56.2844910  58.6543870  40.6690180  54.3211840  55.0070870
  40.7756930  55.2215570  55.3139630  39.7582540  54.2729810  54.7165520
  50.3209290  53.4436650  56.4781770  51.1418910  52.9533220  56.5207250
  50.3543370  54.0334310  57.2313610  42.5097910  57.2898210  59.3396050
  43.0176130  57.7879180  59.9801070  43.0411150  56.5133410  59.1635410
  50.5570770  55.3837030  59.2509310  49.8526340  55.6721920  59.8312420
  50.9182930  56.1937140  58.8908870  53.6257690  54.8291820  59.6418520
  52.6782600  54.8630800  59.7733950  53.9507680  55.6430770  60.0267880
  44.1577230  51.1289000  57.9374510  44.4652210  50.5735890  57.2210010
  43.2277930  51.2633460  57.7547500  46.5457990  59.1937830  54.6734630
  45.6187270  59.1275210  54.9023100  46.6982810  60.1317960  54.5589870
  46.5327070  55.4654830  51.6701790  45.5930740  55.6268790  51.7554250
  46.8510330  56.1840510  51.1237780  50.5755280  60.7558130  55.1769880
  49.9567700  60.4177680  54.5296180  50.5579730  60.1117890  55.8849070
  42.1514630  59.7202570  57.4554360  41.7471630  59.0079820  56.9600260
  42.2377750  59.3755810  58.3442400  48.7519980  59.9944940  52.1842630
  49.1913260  59.1567370  52.0380450  49.4648400  60.6274340  52.2706770
  52.3337120  51.2487750  50.4983670  52.0209780  51.3414580  51.3982740
  53.0949590  51.8268780  50.4481100  38.8519260  58.6147550  54.9561010
  38.7316860  59.3409640  54.3442280  38.5420150  57.8450460  54.4788920
  41.3182920  51.9582620  58.3384680  40.8751070  52.7392160  58.0069200
  41.8767910  52.2812510  59.0455620  44.4341740  51.5793320  53.2190510
  43.8095920  51.5753190  53.9443820  44.3471860  50.7124280  52.8226480
  43.3558820  52.5029950  60.1974280  43.6531150  53.4092780  60.1166300
  43.9044380  52.0148730  59.5833850  41.1097140  57.0816190  56.0665930
  40.8838060  56.8653360  56.9712550  40.3289670  57.5144650  55.7211900
  48.3394900  57.0879560  54.6656580  47.7403790  57.8115360  54.4820200
  48.8874510  57.0256340  53.8833030  46.9459770  55.7243100  56.6959860
  47.3389340  56.0415300  55.8828550  47.3076620  54.8454980  56.8104380
  35.9823940  52.3143900  58.9190060  35.6936990  52.8846760  59.6315040
  36.7269700  51.8348350  59.2821290  36.1694170  56.2564020  50.1292780
  36.0868840  57.1994780  50.2707770  35.8177230  56.1138930  49.2505130
  43.9692300  54.9903050  59.1963130  43.9728360  54.5493000  58.3467670
  44.8643420  55.3120380  59.3034950  39.8194680  54.8729540  58.1557340
  39.4794730  55.3504770  58.9124390  39.0572000  54.4194660  57.7958440
  44.0312450  55.9915130  52.1869890  44.1525270  55.9501610  53.1355710
  43.6460960  56.8539280  52.0316620  43.0433950  58.3016270  51.5853190
  42.4750850  57.8534520  50.9589100  43.7522950  58.6609050  51.0518340
  37.1340760  53.7948520  57.0722010  36.8487680  53.4304190  57.9100630
  37.0719620  53.0628980  56.4585150  46.8079350  52.6877780  53.7935380
  45.9943960  52.1890950  53.7180690  46.6141300  53.5276030  53.3771730
  49.5227740  57.0597430  52.0897540  50.4107360  57.3714660  51.9148880
  49.4932830  56.1869680  51.6978120  51.7942010  58.3709270  51.5577400
  51.7105730  58.8023490  50.7073840  52.5136200  58.8307620  51.9904220
  36.6271420  58.9307470  51.0318710  37.4966270  59.2132270  51.3154630
  36.1361740  59.7443340  50.9167520  43.7906230  60.3180680  55.1526990
  44.2469010  61.1285930  55.3787180  43.4394440  60.0003820  55.9845480
  39.6918010  50.6618330  55.6249510  39.5632640  50.6536230  56.5734430
  38.8680030  51.0001420  55.2740520  51.5512750  53.8688700  53.6445220
  50.9225910  53.9734370  52.9303450  51.0564670  54.0885480  54.4339100
  43.5196780  56.1474650  55.0603100  42.8112930  56.6160990  55.5016710
  43.8041260  55.4896660  55.6948290  47.5512210  52.8725310  56.4998890
  47.4279990  52.8911440  55.5508400  48.4996770  52.9204250  56.6197290
  41.7231800  54.4559730  52.4353810  42.5722330  54.8929880  52.3694000
  41.3563070  54.7679990  53.2625870  50.6441580  59.0272490  57.3485380
  49.7031720  59.0422720  57.5233070  50.9585650  58.2408450  57.7945680
  40.6223220  60.7092090  50.9089340  41.3886490  60.5973450  51.4714770
  40.6997910  60.0130060  50.2566110  39.3169980  58.1417160  51.5922230
  39.3973570  57.1944670  51.7039630  40.2089730  58.4724040  51.6982890
  42.6542250  60.7057220  52.8831980  43.0758670  60.5397090  53.7263370
  42.7793090  59.8957450  52.3887120  45.1669890  59.7294830  50.1309080
  45.6875550  59.0143850  49.7650230  45.8138290  60.3680700  50.4309590
  41.5501150  56.7790450  49.8290140  41.3490210  55.9157810  50.1903480
  41.3793200  56.6923810  48.8911740  49.0289460  51.5898680  52.3577020
  49.3091750  50.7466580  52.7136440  48.2555190  51.8221790  52.8715770
  40.3483950  53.8791070  49.8168020  40.6509850  53.8858500  48.9087170
  41.0878540  53.5288930  50.3135680  43.5668880  52.8225690  50.8024220
  43.2190880  52.1449680  50.2226670  43.7681650  52.3615200  51.6167610
  36.9074520  59.3513340  57.1988590  36.2523360  59.0824980  56.5548290
  37.7452470  59.2417820  56.7490570  49.8564960  54.1454630  51.4207080
  50.2749840  53.9585610  50.5803740  49.5501020  53.2933680  51.7310010
  53.3554690  59.0578770  55.1182880  52.9798290  58.2906700  54.6864170
  52.6257810  59.4401470  55.6057810  36.1212600  56.5612270  53.1413920
  35.2176680  56.8242470  52.9665580  36.6053220  56.8323440  52.3613880
  52.6305650  57.2836260  58.4190120  53.1543130  56.7898910  57.7880290
  53.2165070  57.4186620  59.1637690  38.6639810  55.6177810  51.0508300
  39.3731510  55.1961030  50.5655580  37.9479750  55.6853040  50.4191650
  38.3113970  51.6717140  50.0910950  39.0342100  52.2126080  50.4092170
  38.5838490  51.3980560  49.2152490  52.1205620  56.5409610  54.3582530
  52.6164740  56.3080480  55.1431410  51.9221690  55.7021450  53.9420170
  53.5492780  55.1770560  56.8920210  53.4392060  55.0226600  57.8302480
  54.3100370  54.6491500  56.6495620  54.4383050  53.0078480  50.1326350
  55.3632360  52.8759660  49.9244640  54.4158840  53.0871300  51.0862800
  54.5121540  53.7789140  52.7583060  53.7173040  53.7134260  53.2875970
  54.7164820  54.7139780  52.7468410  50.9441470  52.1086020  59.2081890
  51.3849560  52.0531120  58.3603490  50.6749060  53.0244030  59.2792070
  52.8080040  51.7401260  57.2190710  52.7468440  50.7962480  57.0721730
  53.5872070  51.8481350  57.7644170  37.7360810  51.7110400  53.6846520
  38.4940170  51.8239280  53.1110550  37.2737980  52.5479600  53.6389950
  44.2774620  53.8249670  56.6748830  43.4649130  53.4506560  56.3344710
  44.7816260  53.0694750  56.9770020  48.7799600  50.4892120  57.9131900
  49.3828970  51.0612330  58.3880420  48.0392590  51.0531560  57.6905800
  51.9234200  50.8913680  53.1872180  52.1184830  51.7897130  53.4539610
  51.1364070  50.6600760  53.6805130  40.1085960  52.2374450  52.2248490
  40.6378720  51.4504250  52.0956440  40.7414280  52.9165640  52.4584020
  42.3023800  51.9749590  55.2793880  41.6726540  51.2736900  55.4464010
  41.7628940  52.7353720  55.0627040  47.9352970  58.6879620  38.6561580
  47.8547020  57.7734230  38.3853290  47.5217390  59.1846690  37.9501290
  46.0671010  60.4658640  40.5370850  45.2913110  59.9859080  40.8269420
  46.7183940  59.7864290  40.3627010  40.0836840  60.7778450  41.4146610
  39.2521720  60.5227160  41.8143120  40.6917820  60.8489220  42.1504530
  38.4928790  55.7380340  35.1989000  37.6045490  56.0796310  35.0968880
  38.7769980  55.5380660  34.3069830  36.4561800  58.3385990  41.0828700
  37.0277910  57.5708190  41.0832340  36.4563340  58.6374750  40.1735310
  37.6986670  53.7470350  42.8697630  37.5189510  52.8496100  43.1500390
  37.2966750  54.2942220  43.5444580  46.5385170  55.9486210  40.7709940
  46.9149990  55.0758090  40.6583610  46.4404680  56.2844910  39.8800380
  40.6690180  54.3211840  36.2327380  40.7756930  55.2215570  36.5396140
  39.7582540  54.2729810  35.9422030  50.3209290  53.4436650  37.7038280
  51.1418910  52.9533220  37.7463760  50.3543370  54.0334310  38.4570120
  38.3173340  56.2430850  41.4779970  38.9983450  56.5069220  42.0967370
  38.0021390  55.4031720  41.8117980  42.5097910  57.2898210  40.5652560
  43.0176130  57.7879180  41.2057580  43.0411150  56.5133410  40.3891920
  54.6108840  55.4603400  44.2681910  53.9061010  55.8485110  43.7497020
  54.8766760  56.1553690  44.8702840  40.7934010  51.9296770  44.8315980
  40.7952450  52.4469160  44.0261880  39.9638320  51.4526950  44.8085910
  50.5570770  55.3837030  40.4765820  49.8526340  55.6721920  41.0568930
  50.9182930  56.1937140  40.1165380  40.4749340  53.6406730  42.8386430
  40.8166150  54.4848780  42.5440300  39.5365150  53.7890470  42.9551770
  53.6257690  54.8291820  40.8675030  52.6782600  54.8630800  40.9990460
  53.9507680  55.6430770  41.2524390  44.1577230  51.1289000  39.1631020
  44.4652210  50.5735890  38.4466520  43.2277930  51.2633460  38.9804010
  46.5457990  59.1937830  35.8991140  45.6187270  59.1275210  36.1279610
  46.6982810  60.1317960  35.7846380  46.5327070  55.4654830  32.8958300
  45.5930740  55.6268790  32.9810760  46.8510330  56.1840510  32.3494290
  53.0539830  60.1473350  42.8737330  52.2258460  60.2166440  42.3987460
  53.6490310  60.7327660  42.4053160  50.5755280  60.7558130  36.4026390
  49.9567700  60.4177680  35.7552690  50.5579730  60.1117890  37.1105580
  50.0181840  56.9342670  43.8192200  49.6053020  57.7596380  44.0732190
  49.2857790  56.3487710  43.6268560  42.1514630  59.7202570  38.6810870
  41.7471630  59.0079820  38.1856770  42.2377750  59.3755810  39.5698910
  40.8643250  56.4945780  42.4609910  41.4157840  56.6041120  41.6863160
  41.3786760  56.8683380  43.1765140  48.7519980  59.9944940  33.4099140
  49.1913260  59.1567370  33.2636960  49.4648400  60.6274340  33.4963280
  40.5385980  60.0165140  46.0715250  40.3993750  60.8887940  46.4402650
  39.6567340  59.6737950  45.9263190  52.3337120  51.2487750  31.7240180
  52.0209780  51.3414580  32.6239250  53.0949590  51.8268780  31.6737610
  38.8519260  58.6147550  36.1817520  38.7316860  59.3409640  35.5698790
  38.5420150  57.8450460  35.7045430  53.5438410  55.9859250  47.7014320
  52.9282680  56.4938920  47.1729780  53.2234830  55.0857580  47.6440260
  41.3182920  51.9582620  39.5641190  40.8751070  52.7392160  39.2325710
  41.8767910  52.2812510  40.2712130  45.6052730  54.8251140  45.1676510
  45.1432100  55.0334160  45.9796450  45.2030840  54.0110490  44.8647180
  50.6057240  56.0460090  46.2973170  49.7550830  55.7465840  46.6182240
  50.4459030  56.2902100  45.3856990  47.7006950  57.5461840  48.3971960
  48.0260360  56.7125590  48.0574190  48.4887280  58.0690360  48.5450290
  44.4341740  51.5793320  34.4447020  43.8095920  51.5753190  35.1700330
  44.3471860  50.7124280  34.0482990  43.3558820  52.5029950  41.4230790
  43.6531150  53.4092780  41.3422810  43.9044380  52.0148730  40.8090360
  41.1097140  57.0816190  37.2922440  40.8838060  56.8653360  38.1969060
  40.3289670  57.5144650  36.9468410  48.3394900  57.0879560  35.8913090
  47.7403790  57.8115360  35.7076710  48.8874510  57.0256340  35.1089540
  43.5496350  57.9801770  47.9582710  43.4539950  57.0396500  47.8083110
  44.3928330  58.2016840  47.5630780  46.9459770  55.7243100  37.9216370
  47.3389340  56.0415300  37.1085060  47.3076620  54.8454980  38.0360890
  38.6806890  54.3915440  46.1116490  38.2870280  55.2390650  46.3189270
  37.9925290  53.7541810  46.3025130  45.2551940  54.4750410  49.1813230
  44.5650260  54.2822610  49.8159320  45.9984240  54.7585050  49.7137530
  35.9823940  52.3143900  40.1446570  35.6936990  52.8846760  40.8571550
  36.7269700  51.8348350  40.5077800  36.1694170  56.2564020  31.3549290
  36.0868840  57.1994780  31.4964280  35.8177230  56.1138930  30.4761640
  47.5314910  58.3148850  42.0167150  46.7996030  58.8235660  42.3657250
  47.1339250  57.4978830  41.7155930  43.9692300  54.9903050  40.4219640
  43.9728360  54.5493000  39.5724180  44.8643420  55.3120380  40.5291460
  39.8194680  54.8729540  39.3813850  39.4794730  55.3504770  40.1380900
  39.0572000  54.4194660  39.0214950  44.0312450  55.9915130  33.4126400
  44.1525270  55.9501610  34.3612220  43.6460960  56.8539280  33.2573130
  47.9940820  53.7682530  41.4290090  48.0113560  54.2191180  42.2731940
  47.7456400  52.8688170  41.6423530  43.0433950  58.3016270  32.8109700
  42.4750850  57.8534520  32.1845610  43.7522950  58.6609050  32.2774850
  51.4211570  51.1814710  47.2676470  51.7457340  50.4504370  47.7934450
  51.4568080  50.8628350  46.3657460  44.2700270  59.0504830  42.1685050
  44.6370400  58.5763400  42.9146390  44.0805330  59.9246400  42.5093390
  37.1340760  53.7948520  38.2978520  36.8487680  53.4304190  39.1357140
  37.0719620  53.0628980  37.6841660  42.0599640  58.0913470  44.4869260
  41.7556710  58.9705450  44.7119620  43.0146100  58.1513260  44.5226700
  46.8079350  52.6877780  35.0191890  45.9943960  52.1890950  34.9437200
  46.6141300  53.5276030  34.6028240  49.5227740  57.0597430  33.3154050
  50.4107360  57.3714660  33.1405390  49.4932830  56.1869680  32.9234630
  38.1163370  58.9316210  45.6340620  37.7578310  59.5970060  46.2213960
  37.8217930  58.0999760  46.0053240  41.3176490  59.3900450  48.5180170
  41.0176630  59.5357630  47.6207990  42.0887730  58.8305740  48.4253560
  51.7942010  58.3709270  32.7833910  51.7105730  58.8023490  31.9330350
  52.5136200  58.8307620  33.2160730  36.6271420  58.9307470  32.2575220
  37.4966270  59.2132270  32.5411140  36.1361740  59.7443340  32.1424030
  43.7906230  60.3180680  36.3783500  44.2469010  61.1285930  36.6043690
  43.4394440  60.0003820  37.2101990  39.6918010  50.6618330  36.8506020
  39.5632640  50.6536230  37.7990940  38.8680030  51.0001420  36.4997030
  36.6911940  52.4209450  46.3112720  35.9770460  52.6206370  46.9165330
  37.1106980  51.6449020  46.6827520  48.1850720  54.9131760  44.0614170
  48.5531540  54.0926970  44.3893740  47.3248920  54.9733650  44.4769820
  51.5512750  53.8688700  34.8701730  50.9225910  53.9734370  34.1559960
  51.0564670  54.0885480  35.6595610  43.5196780  56.1474650  36.2859610
  42.8112930  56.6160990  36.7273220  43.8041260  55.4896660  36.9204800
  45.1452710  57.5671350  44.2852140  45.6437960  58.0417170  44.9503990
  45.2875660  56.6434870  44.4922170  47.5512210  52.8725310  37.7255400
  47.4279990  52.8911440  36.7764910  48.4996770  52.9204250  37.8453800
  41.7231800  54.4559730  33.6610320  42.5722330  54.8929880  33.5950510
  41.3563070  54.7679990  34.4882380  52.3519570  53.7839310  45.1280530
  51.8493170  54.5244710  45.4674340  53.1676230  54.1723310  44.8117320
  50.6441580  59.0272490  38.5741890  49.7031720  59.0422720  38.7489580
  50.9585650  58.2408450  39.0202190  40.6223220  60.7092090  32.1345850
  41.3886490  60.5973450  32.6971280  40.6997910  60.0130060  31.4822620
  39.3169980  58.1417160  32.8178740  39.3973570  57.1944670  32.9296140
  40.2089730  58.4724040  32.9239400  36.8440780  59.9632080  48.0534910
  37.3479800  59.3839360  48.6251140  36.1048200  60.2472310  48.5911280
  38.8763860  58.1061670  48.9484980  38.9169200  57.8075540  49.8570210
  39.7309360  58.5069280  48.7892500  42.6542250  60.7057220  34.1088490
  43.0758670  60.5397090  34.9519880  42.7793090  59.8957450  33.6143630
  40.8169670  56.6853770  46.9159470  40.2866130  56.1944720  46.2882810
  41.4857740  57.1137970  46.3817400  45.1669890  59.7294830  31.3565590
  45.6875550  59.0143850  30.9906740  45.8138290  60.3680700  31.6566100
  50.1869900  58.4919390  48.6839810  50.7690670  57.7371710  48.5960290
  50.3631670  59.0226830  47.9071290  41.3041970  53.6516140  46.9956760
  41.2098840  53.0336890  46.2707630  40.7239360  54.3782430  46.7686670
  44.0703410  52.2089380  44.0284150  43.6220710  52.2313640  43.1829700
  43.4368610  51.8108400  44.6254450  46.8126860  58.8359890  46.0334430
  46.9323070  58.2401030  46.7729270  47.6720860  58.8729580  45.6135730
  49.1514760  59.3897080  44.6096940  48.6249980  59.9139700  44.0062080
  49.4946100  60.0224470  45.2406670  41.5501150  56.7790450  31.0546650
  41.3490210  55.9157810  31.4159990  41.3793200  56.6923810  30.1168250
  43.5795630  55.3781240  47.2910250  44.1695320  55.0697090  47.9788070
  42.7615870  54.9060990  47.4470150  48.3989060  54.9947050  47.5243270
  47.7104580  54.3328590  47.4593260  49.1195080  54.5485320  47.9691730
  49.0289460  51.5898680  33.5833530  49.3091750  50.7466580  33.9392950
  48.2555190  51.8221790  34.0972280  40.3483950  53.8791070  31.0424530
  40.6509850  53.8858500  30.1343680  41.0878540  53.5288930  31.5392190
  43.5668880  52.8225690  32.0280730  43.2190880  52.1449680  31.4483180
  43.7681650  52.3615200  32.8424120  36.9074520  59.3513340  38.4245100
  36.2523360  59.0824980  37.7804800  37.7452470  59.2417820  37.9747080
  49.8564960  54.1454630  32.6463590  50.2749840  53.9585610  31.8060250
  49.5501020  53.2933680  32.9566520  53.3554690  59.0578770  36.3439390
  52.9798290  58.2906700  35.9120680  52.6257810  59.4401470  36.8314320
  37.9450450  59.7365910  42.9648440  38.3123490  59.6493310  43.8444460
  37.3761270  58.9732460  42.8655300  52.7454310  58.2050290  45.9778910
  52.5140400  57.9763040  45.0776860  53.0058860  59.1249840  45.9323800
  37.4966450  56.6475000  46.8706860  36.6022500  56.6141760  47.2100570
  38.0364000  56.8461790  47.6358110  51.1842380  53.4306720  48.7558610
  52.0612560  53.4390120  49.1392610  51.1963220  52.6937560  48.1450960
  36.1212600  56.5612270  34.3670430  35.2176680  56.8242470  34.1922090
  36.6053220  56.8323440  33.5870390  52.6305650  57.2836260  39.6446630
  53.1543130  56.7898910  39.0136800  53.2165070  57.4186620  40.3894200
  52.8095370  57.3676130  43.1666180  51.8598080  57.3339670  43.2811170
  52.9908380  58.2776240  42.9315950  38.6639810  55.6177810  32.2764810
  39.3731510  55.1961030  31.7912090  37.9479750  55.6853040  31.6448160
  38.3113970  51.6717140  31.3167460  39.0342100  52.2126080  31.6348680
  38.5838490  51.3980560  30.4409000  52.1205620  56.5409610  35.5839040
  52.6164740  56.3080480  36.3687920  51.9221690  55.7021450  35.1676680
  38.0006160  50.9223330  41.2190080  38.6482350  50.3720710  40.7785240
  38.4208000  51.1766480  42.0405890  53.5492780  55.1770560  38.1176720
  53.4392060  55.0226600  39.0558990  54.3100370  54.6491500  37.8752130
  51.8958500  51.1164690  44.5759720  52.5330720  51.7298830  44.9418910
  52.0433390  51.1525350  43.6308950  54.4383050  53.0078480  31.3582860
  55.3632360  52.8759660  31.1501150  54.4158840  53.0871300  32.3119310
  54.5121540  53.7789140  33.9839570  53.7173040  53.7134260  34.5132480
  54.7164820  54.7139780  33.9724920  37.7538160  51.0779000  43.9615400
  37.4052980  51.5342820  44.7273580  37.4225860  50.1836130  44.0437830
  45.2662980  52.2690880  47.4834820  45.2051870  52.8612710  48.2330230
  46.2063360  52.1616840  47.3385080  47.9037540  51.9260940  47.1227110
  48.5177950  52.2440230  46.4608190  48.4487100  51.4409530  47.7422970
  38.4258800  50.6055200  47.2366170  38.9741790  50.4243250  46.4732280
  38.4914110  49.8149310  47.7722480  48.6445580  50.4893080  43.4496400
  47.7705420  50.8228190  43.2469330  48.5356330  50.0166260  44.2748270
  49.5517560  52.6963950  44.8338120  49.2230920  51.8815710  44.4539850
  50.4999860  52.6533760  44.7103810  46.3920400  51.4062920  42.3889310
  45.6092190  51.8808420  42.6686070  46.0983330  50.5017750  42.2802490
  50.9441470  52.1086020  40.4338400  51.3849560  52.0531120  39.5860000
  50.6749060  53.0244030  40.5048580  52.8080040  51.7401260  38.4447220
  52.7468440  50.7962480  38.2978240  53.5872070  51.8481350  38.9900680
  37.7360810  51.7110400  34.9103030  38.4940170  51.8239280  34.3367060
  37.2737980  52.5479600  34.8646460  44.2774620  53.8249670  37.9005340
  43.4649130  53.4506560  37.5601220  44.7816260  53.0694750  38.2026530
  48.7799600  50.4892120  39.1388410  49.3828970  51.0612330  39.6136930
  48.0392590  51.0531560  38.9162310  51.9234200  50.8913680  34.4128690
  52.1184830  51.7897130  34.6796120  51.1364070  50.6600760  34.9061640
  42.3023800  51.9749590  36.5050390  41.6726540  51.2736900  36.6720520
  41.7628940  52.7353720  36.2883550  42.4279360  51.2533570  48.9402880
  42.1463630  51.7567170  48.1763700  42.8099060  50.4555320  48.5745010
  49.0294820  50.6687150  49.5183350  48.9160270  50.9881760  50.4134870
  49.8464560  51.0699660  49.2220630  47.9352970  58.6879620  19.8818090
  47.8547020  57.7734230  19.6109800  47.5217390  59.1846690  19.1757800
  46.0671010  60.4658640  21.7627360  45.2913110  59.9859080  22.0525930
  46.7183940  59.7864290  21.5883520  40.0836840  60.7778450  22.6403120
  39.2521720  60.5227160  23.0399630  40.6917820  60.8489220  23.3761040
  38.4928790  55.7380340  16.4245510  37.6045490  56.0796310  16.3225390
  38.7769980  55.5380660  15.5326340  36.4561800  58.3385990  22.3085210
  37.0277910  57.5708190  22.3088850  36.4563340  58.6374750  21.3991820
  37.6986670  53.7470350  24.0954140  37.5189510  52.8496100  24.3756900
  37.2966750  54.2942220  24.7701090  46.5385170  55.9486210  21.9966450
  46.9149990  55.0758090  21.8840120  46.4404680  56.2844910  21.1056890
  40.6690180  54.3211840  17.4583890  40.7756930  55.2215570  17.7652650
  39.7582540  54.2729810  17.1678540  50.3209290  53.4436650  18.9294790
  51.1418910  52.9533220  18.9720270  50.3543370  54.0334310  19.6826630
  38.3173340  56.2430850  22.7036480  38.9983450  56.5069220  23.3223880
  38.0021390  55.4031720  23.0374490  42.5097910  57.2898210  21.7909070
  43.0176130  57.7879180  22.4314090  43.0411150  56.5133410  21.6148430
  54.6108840  55.4603400  25.4938420  53.9061010  55.8485110  24.9753530
  54.8766760  56.1553690  26.0959350  40.7934010  51.9296770  26.0572490
  40.7952450  52.4469160  25.2518390  39.9638320  51.4526950  26.0342420
  50.5570770  55.3837030  21.7022330  49.8526340  55.6721920  22.2825440
  50.9182930  56.1937140  21.3421890  40.4749340  53.6406730  24.0642940
  40.8166150  54.4848780  23.7696810  39.5365150  53.7890470  24.1808280
  53.6257690  54.8291820  22.0931540  52.6782600  54.8630800  22.2246970
  53.9507680  55.6430770  22.4780900  44.1577230  51.1289000  20.3887530
  44.4652210  50.5735890  19.6723030  43.2277930  51.2633460  20.2060520
  46.5457990  59.1937830  17.1247650  45.6187270  59.1275210  17.3536120
  46.6982810  60.1317960  17.0102890  46.5327070  55.4654830  14.1214810
  45.5930740  55.6268790  14.2067270  46.8510330  56.1840510  13.5750800
  53.0539830  60.1473350  24.0993840  52.2258460  60.2166440  23.6243970
  53.6490310  60.7327660  23.6309670  50.5755280  60.7558130  17.6282900
  49.9567700  60.4177680  16.9809200  50.5579730  60.1117890  18.3362090
  50.0181840  56.9342670  25.0448710  49.6053020  57.7596380  25.2988700
  49.2857790  56.3487710  24.8525070  42.1514630  59.7202570  19.9067380
  41.7471630  59.0079820  19.4113280  42.2377750  59.3755810  20.7955420
  40.8643250  56.4945780  23.6866420  41.4157840  56.6041120  22.9119670
  41.3786760  56.8683380  24.4021650  48.7519980  59.9944940  14.6355650
  49.1913260  59.1567370  14.4893470  49.4648400  60.6274340  14.7219790
  40.5385980  60.0165140  27.2971760  40.3993750  60.8887940  27.6659160
  39.6567340  59.6737950  27.1519700  52.3337120  51.2487750  12.9496690
  52.0209780  51.3414580  13.8495760  53.0949590  51.8268780  12.8994120
  38.8519260  58.6147550  17.4074030  38.7316860  59.3409640  16.7955300
  38.5420150  57.8450460  16.9301940  53.5438410  55.9859250  28.9270830
  52.9282680  56.4938920  28.3986290  53.2234830  55.0857580  28.8696770
  41.3182920  51.9582620  20.7897700  40.8751070  52.7392160  20.4582220
  41.8767910  52.2812510  21.4968640  45.6052730  54.8251140  26.3933020
  45.1432100  55.0334160  27.2052960  45.2030840  54.0110490  26.0903690
  50.6057240  56.0460090  27.5229680  49.7550830  55.7465840  27.8438750
  50.4459030  56.2902100  26.6113500  47.7006950  57.5461840  29.6228470
  48.0260360  56.7125590  29.2830700  48.4887280  58.0690360  29.7706800
  44.4341740  51.5793320  15.6703530  43.8095920  51.5753190  16.3956840
  44.3471860  50.7124280  15.2739500  43.3558820  52.5029950  22.6487300
  43.6531150  53.4092780  22.5679320  43.9044380  52.0148730  22.0346870
  41.1097140  57.0816190  18.5178950  40.8838060  56.8653360  19.4225570
  40.3289670  57.5144650  18.1724920  48.3394900  57.0879560  17.1169600
  47.7403790  57.8115360  16.9333220  48.8874510  57.0256340  16.3346050
  46.9459770  55.7243100  19.1472880  47.3389340  56.0415300  18.3341570
  47.3076620  54.8454980  19.2617400  38.6806890  54.3915440  27.3373000
  38.2870280  55.2390650  27.5445780  37.9925290  53.7541810  27.5281640
  45.2551940  54.4750410  30.4069740  44.5650260  54.2822610  31.0415830
  45.9984240  54.7585050  30.9394040  35.9823940  52.3143900  21.3703080
  35.6936990  52.8846760  22.0828060  36.7269700  51.8348350  21.7334310
  36.1694170  56.2564020  12.5805800  36.0868840  57.1994780  12.7220790
  35.8177230  56.1138930  11.7018150  47.5314910  58.3148850  23.2423660
  46.7996030  58.8235660  23.5913760  47.1339250  57.4978830  22.9412440
  43.9692300  54.9903050  21.6476150  43.9728360  54.5493000  20.7980690
  44.8643420  55.3120380  21.7547970  39.8194680  54.8729540  20.6070360
  39.4794730  55.3504770  21.3637410  39.0572000  54.4194660  20.2471460
  44.0312450  55.9915130  14.6382910  44.1525270  55.9501610  15.5868730
  43.6460960  56.8539280  14.4829640  47.9940820  53.7682530  22.6546600
  48.0113560  54.2191180  23.4988450  47.7456400  52.8688170  22.8680040
  43.0433950  58.3016270  14.0366210  42.4750850  57.8534520  13.4102120
  43.7522950  58.6609050  13.5031360  51.4211570  51.1814710  28.4932980
  51.7457340  50.4504370  29.0190960  51.4568080  50.8628350  27.5913970
  44.2700270  59.0504830  23.3941560  44.6370400  58.5763400  24.1402900
  44.0805330  59.9246400  23.7349900  37.1340760  53.7948520  19.5235030
  36.8487680  53.4304190  20.3613650  37.0719620  53.0628980  18.9098170
  42.0599640  58.0913470  25.7125770  41.7556710  58.9705450  25.9376130
  43.0146100  58.1513260  25.7483210  46.8079350  52.6877780  16.2448400
  45.9943960  52.1890950  16.1693710  46.6141300  53.5276030  15.8284750
  49.5227740  57.0597430  14.5410560  50.4107360  57.3714660  14.3661900
  49.4932830  56.1869680  14.1491140  38.1163370  58.9316210  26.8597130
  37.7578310  59.5970060  27.4470470  37.8217930  58.0999760  27.2309750
  41.3176490  59.3900450  29.7436680  41.0176630  59.5357630  28.8464500
  42.0887730  58.8305740  29.6510070  51.7942010  58.3709270  14.0090420
  51.7105730  58.8023490  13.1586860  52.5136200  58.8307620  14.4417240
  36.6271420  58.9307470  13.4831730  37.4966270  59.2132270  13.7667650
  36.1361740  59.7443340  13.3680540  43.7906230  60.3180680  17.6040010
  44.2469010  61.1285930  17.8300200  43.4394440  60.0003820  18.4358500
  39.6918010  50.6618330  18.0762530  39.5632640  50.6536230  19.0247450
  38.8680030  51.0001420  17.7253540  36.6911940  52.4209450  27.5369230
  35.9770460  52.6206370  28.1421840  37.1106980  51.6449020  27.9084030
  48.1850720  54.9131760  25.2870680  48.5531540  54.0926970  25.6150250
  47.3248920  54.9733650  25.7026330  51.5512750  53.8688700  16.0958240
  50.9225910  53.9734370  15.3816470  51.0564670  54.0885480  16.8852120
  43.5196780  56.1474650  17.5116120  42.8112930  56.6160990  17.9529730
  43.8041260  55.4896660  18.1461310  45.1452710  57.5671350  25.5108650
  45.6437960  58.0417170  26.1760500  45.2875660  56.6434870  25.7178680
  47.5512210  52.8725310  18.9511910  47.4279990  52.8911440  18.0021420
  48.4996770  52.9204250  19.0710310  41.7231800  54.4559730  14.8866830
  42.5722330  54.8929880  14.8207020  41.3563070  54.7679990  15.7138890
  52.3519570  53.7839310  26.3537040  51.8493170  54.5244710  26.6930850
  53.1676230  54.1723310  26.0373830  50.6441580  59.0272490  19.7998400
  49.7031720  59.0422720  19.9746090  50.9585650  58.2408450  20.2458700
  40.6223220  60.7092090  13.3602360  41.3886490  60.5973450  13.9227790
  40.6997910  60.0130060  12.7079130  39.3169980  58.1417160  14.0435250
  39.3973570  57.1944670  14.1552650  40.2089730  58.4724040  14.1495910
  36.8440780  59.9632080  29.2791420  37.3479800  59.3839360  29.8507650
  36.1048200  60.2472310  29.8167790  38.8763860  58.1061670  30.1741490
  38.9169200  57.8075540  31.0826720  39.7309360  58.5069280  30.0149010
  42.6542250  60.7057220  15.3345000  43.0758670  60.5397090  16.1776390
  42.7793090  59.8957450  14.8400140  40.8169670  56.6853770  28.1415980
  40.2866130  56.1944720  27.5139320  41.4857740  57.1137970  27.6073910
  45.1669890  59.7294830  12.5822100  45.6875550  59.0143850  12.2163250
  45.8138290  60.3680700  12.8822610  50.1869900  58.4919390  29.9096320
  50.7690670  57.7371710  29.8216800  50.3631670  59.0226830  29.1327800
  41.3041970  53.6516140  28.2213270  41.2098840  53.0336890  27.4964140
  40.7239360  54.3782430  27.9943180  44.0703410  52.2089380  25.2540660
  43.6220710  52.2313640  24.4086210  43.4368610  51.8108400  25.8510960
  46.8126860  58.8359890  27.2590940  46.9323070  58.2401030  27.9985780
  47.6720860  58.8729580  26.8392240  49.1514760  59.3897080  25.8353450
  48.6249980  59.9139700  25.2318590  49.4946100  60.0224470  26.4663180
  41.5501150  56.7790450  12.2803160  41.3490210  55.9157810  12.6416500
  41.3793200  56.6923810  11.3424760  43.5795630  55.3781240  28.5166760
  44.1695320  55.0697090  29.2044580  42.7615870  54.9060990  28.6726660
  48.3989060  54.9947050  28.7499780  47.7104580  54.3328590  28.6849770
  49.1195080  54.5485320  29.1948240  49.0289460  51.5898680  14.8090040
  49.3091750  50.7466580  15.1649460  48.2555190  51.8221790  15.3228790
  40.3483950  53.8791070  12.2681040  40.6509850  53.8858500  11.3600190
  41.0878540  53.5288930  12.7648700  43.5668880  52.8225690  13.2537240
  43.2190880  52.1449680  12.6739690  43.7681650  52.3615200  14.0680630
  36.9074520  59.3513340  19.6501610  36.2523360  59.0824980  19.0061310
  37.7452470  59.2417820  19.2003590  49.8564960  54.1454630  13.8720100
  50.2749840  53.9585610  13.0316760  49.5501020  53.2933680  14.1823030
  53.3554690  59.0578770  17.5695900  52.9798290  58.2906700  17.1377190
  52.6257810  59.4401470  18.0570830  37.9450450  59.7365910  24.1904950
  38.3123490  59.6493310  25.0700970  37.3761270  58.9732460  24.0911810
  52.7454310  58.2050290  27.2035420  52.5140400  57.9763040  26.3033370
  53.0058860  59.1249840  27.1580310  37.4966450  56.6475000  28.0963370
  36.6022500  56.6141760  28.4357080  38.0364000  56.8461790  28.8614620
  51.1842380  53.4306720  29.9815120  52.0612560  53.4390120  30.3649120
  51.1963220  52.6937560  29.3707470  36.1212600  56.5612270  15.5926940
  35.2176680  56.8242470  15.4178600  36.6053220  56.8323440  14.8126900
  52.6305650  57.2836260  20.8703140  53.1543130  56.7898910  20.2393310
  53.2165070  57.4186620  21.6150710  52.8095370  57.3676130  24.3922690
  51.8598080  57.3339670  24.5067680  52.9908380  58.2776240  24.1572460
  38.6639810  55.6177810  13.5021320  39.3731510  55.1961030  13.0168600
  37.9479750  55.6853040  12.8704670  38.3113970  51.6717140  12.5423970
  39.0342100  52.2126080  12.8605190  38.5838490  51.3980560  11.6665510
  52.1205620  56.5409610  16.8095550  52.6164740  56.3080480  17.5944430
  51.9221690  55.7021450  16.3933190  38.0006160  50.9223330  22.4446590
  38.6482350  50.3720710  22.0041750  38.4208000  51.1766480  23.2662400
  53.5492780  55.1770560  19.3433230  53.4392060  55.0226600  20.2815500
  54.3100370  54.6491500  19.1008640  51.8958500  51.1164690  25.8016230
  52.5330720  51.7298830  26.1675420  52.0433390  51.1525350  24.8565460
  54.4383050  53.0078480  12.5839370  55.3632360  52.8759660  12.3757660
  54.4158840  53.0871300  13.5375820  54.5121540  53.7789140  15.2096080
  53.7173040  53.7134260  15.7388990  54.7164820  54.7139780  15.1981430
  37.7538160  51.0779000  25.1871910  37.4052980  51.5342820  25.9530090
  37.4225860  50.1836130  25.2694340  45.2662980  52.2690880  28.7091330
  45.2051870  52.8612710  29.4586740  46.2063360  52.1616840  28.5641590
  47.9037540  51.9260940  28.3483620  48.5177950  52.2440230  27.6864700
  48.4487100  51.4409530  28.9679480  38.4258800  50.6055200  28.4622680
  38.9741790  50.4243250  27.6988790  38.4914110  49.8149310  28.9978990
  48.6445580  50.4893080  24.6752910  47.7705420  50.8228190  24.4725840
  48.5356330  50.0166260  25.5004780  49.5517560  52.6963950  26.0594630
  49.2230920  51.8815710  25.6796360  50.4999860  52.6533760  25.9360320
  46.3920400  51.4062920  23.6145820  45.6092190  51.8808420  23.8942580
  46.0983330  50.5017750  23.5059000  50.9441470  52.1086020  21.6594910
  51.3849560  52.0531120  20.8116510  50.6749060  53.0244030  21.7305090
  52.8080040  51.7401260  19.6703730  52.7468440  50.7962480  19.5234750
  53.5872070  51.8481350  20.2157190  37.7360810  51.7110400  16.1359540
  38.4940170  51.8239280  15.5623570  37.2737980  52.5479600  16.0902970
  44.2774620  53.8249670  19.1261850  43.4649130  53.4506560  18.7857730
  44.7816260  53.0694750  19.4283040  48.7799600  50.4892120  20.3644920
  49.3828970  51.0612330  20.8393440  48.0392590  51.0531560  20.1418820
  51.9234200  50.8913680  15.6385200  52.1184830  51.7897130  15.9052630
  51.1364070  50.6600760  16.1318150  40.1085960  52.2374450  14.6761510
  40.6378720  51.4504250  14.5469460  40.7414280  52.9165640  14.9097040
  42.3023800  51.9749590  17.7306900  41.6726540  51.2736900  17.8977030
  41.7628940  52.7353720  17.5140060  42.4279360  51.2533570  30.1659390
  42.1463630  51.7567170  29.4020210  42.8099060  50.4555320  29.8001520
  46.0671010  60.4658640   2.9883870  45.2913110  59.9859080   3.2782440
  46.7183940  59.7864290   2.8140030  40.0836840  60.7778450   3.8659630
  39.2521720  60.5227160   4.2656140  40.6917820  60.8489220   4.6017550
  36.4561800  58.3385990   3.5341720  37.0277910  57.5708190   3.5345360
  36.4563340  58.6374750   2.6248330  37.6986670  53.7470350   5.3210650
  37.5189510  52.8496100   5.6013410  37.2966750  54.2942220   5.9957600
  46.5385170  55.9486210   3.2222960  46.9149990  55.0758090   3.1096630
  46.4404680  56.2844910   2.3313400  38.3173340  56.2430850   3.9292990
  38.9983450  56.5069220   4.5480390  38.0021390  55.4031720   4.2631000
  42.5097910  57.2898210   3.0165580  43.0176130  57.7879180   3.6570600
  43.0411150  56.5133410   2.8404940  54.6108840  55.4603400   6.7194930
  53.9061010  55.8485110   6.2010040  54.8766760  56.1553690   7.3215860
  40.7934010  51.9296770   7.2829000  40.7952450  52.4469160   6.4774900
  39.9638320  51.4526950   7.2598930  50.5570770  55.3837030   2.9278840
  49.8526340  55.6721920   3.5081950  50.9182930  56.1937140   2.5678400
  40.4749340  53.6406730   5.2899450  40.8166150  54.4848780   4.9953320
  39.5365150  53.7890470   5.4064790  53.6257690  54.8291820   3.3188050
  52.6782600  54.8630800   3.4503480  53.9507680  55.6430770   3.7037410
  53.0539830  60.1473350   5.3250350  52.2258460  60.2166440   4.8500480
  53.6490310  60.7327660   4.8566180  50.0181840  56.9342670   6.2705220
  49.6053020  57.7596380   6.5245210  49.2857790  56.3487710   6.0781580
  40.8643250  56.4945780   4.9122930  41.4157840  56.6041120   4.1376180
  41.3786760  56.8683380   5.6278160  40.5385980  60.0165140   8.5228270
  40.3993750  60.8887940   8.8915670  39.6567340  59.6737950   8.3776210
  53.5438410  55.9859250  10.1527340  52.9282680  56.4938920   9.6242800
  53.2234830  55.0857580  10.0953280  41.3182920  51.9582620   2.0154210
  40.8751070  52.7392160   1.6838730  41.8767910  52.2812510   2.7225150
  45.6052730  54.8251140   7.6189530  45.1432100  55.0334160   8.4309470
  45.2030840  54.0110490   7.3160200  50.6057240  56.0460090   8.7486190
  49.7550830  55.7465840   9.0695260  50.4459030  56.2902100   7.8370010
  47.7006950  57.5461840  10.8484980  48.0260360  56.7125590  10.5087210
  48.4887280  58.0690360  10.9963310  43.3558820  52.5029950   3.8743810
  43.6531150  53.4092780   3.7935830  43.9044380  52.0148730   3.2603380
  43.5496350  57.9801770  10.4095730  43.4539950  57.0396500  10.2596130
  44.3928330  58.2016840  10.0143800  38.6806890  54.3915440   8.5629510
  38.2870280  55.2390650   8.7702290  37.9925290  53.7541810   8.7538150
  45.2551940  54.4750410  11.6326250  44.5650260  54.2822610  12.2672340
  45.9984240  54.7585050  12.1650550  35.9823940  52.3143900   2.5959590
  35.6936990  52.8846760   3.3084570  36.7269700  51.8348350   2.9590820
  47.5314910  58.3148850   4.4680170  46.7996030  58.8235660   4.8170270
  47.1339250  57.4978830   4.1668950  43.9692300  54.9903050   2.8732660
  43.9728360  54.5493000   2.0237200  44.8643420  55.3120380   2.9804480
  47.9940820  53.7682530   3.8803110  48.0113560  54.2191180   4.7244960
  47.7456400  52.8688170   4.0936550  51.4211570  51.1814710   9.7189490
  51.7457340  50.4504370  10.2447470  51.4568080  50.8628350   8.8170480
  44.2700270  59.0504830   4.6198070  44.6370400  58.5763400   5.3659410
  44.0805330  59.9246400   4.9606410  42.0599640  58.0913470   6.9382280
  41.7556710  58.9705450   7.1632640  43.0146100  58.1513260   6.9739720
  38.1163370  58.9316210   8.0853640  37.7578310  59.5970060   8.6726980
  37.8217930  58.0999760   8.4566260  41.3176490  59.3900450  10.9693190
  41.0176630  59.5357630  10.0721010  42.0887730  58.8305740  10.8766580
  36.6911940  52.4209450   8.7625740  35.9770460  52.6206370   9.3678350
  37.1106980  51.6449020   9.1340540  48.1850720  54.9131760   6.5127190
  48.5531540  54.0926970   6.8406760  47.3248920  54.9733650   6.9282840
  45.1452710  57.5671350   6.7365160  45.6437960  58.0417170   7.4017010
  45.2875660  56.6434870   6.9435190  52.3519570  53.7839310   7.5793550
  51.8493170  54.5244710   7.9187360  53.1676230  54.1723310   7.2630340
  36.8440780  59.9632080  10.5047930  37.3479800  59.3839360  11.0764160
  36.1048200  60.2472310  11.0424300  38.8763860  58.1061670  11.3998000
  38.9169200  57.8075540  12.3083230  39.7309360  58.5069280  11.2405520
  40.8169670  56.6853770   9.3672490  40.2866130  56.1944720   8.7395830
  41.4857740  57.1137970   8.8330420  50.1869900  58.4919390  11.1352830
  50.7690670  57.7371710  11.0473310  50.3631670  59.0226830  10.3584310
  41.3041970  53.6516140   9.4469780  41.2098840  53.0336890   8.7220650
  40.7239360  54.3782430   9.2199690  44.0703410  52.2089380   6.4797170
  43.6220710  52.2313640   5.6342720  43.4368610  51.8108400   7.0767470
  46.8126860  58.8359890   8.4847450  46.9323070  58.2401030   9.2242290
  47.6720860  58.8729580   8.0648750  49.1514760  59.3897080   7.0609960
  48.6249980  59.9139700   6.4575100  49.4946100  60.0224470   7.6919690
  43.5795630  55.3781240   9.7423270  44.1695320  55.0697090  10.4301090
  42.7615870  54.9060990   9.8983170  48.3989060  54.9947050   9.9756290
  47.7104580  54.3328590   9.9106280  49.1195080  54.5485320  10.4204750
  37.9450450  59.7365910   5.4161460  38.3123490  59.6493310   6.2957480
  37.3761270  58.9732460   5.3168320  52.7454310  58.2050290   8.4291930
  52.5140400  57.9763040   7.5289880  53.0058860  59.1249840   8.3836820
  37.4966450  56.6475000   9.3219880  36.6022500  56.6141760   9.6613590
  38.0364000  56.8461790  10.0871130  51.1842380  53.4306720  11.2071630
  52.0612560  53.4390120  11.5905630  51.1963220  52.6937560  10.5963980
  52.8095370  57.3676130   5.6179200  51.8598080  57.3339670   5.7324190
  52.9908380  58.2776240   5.3828970  38.0006160  50.9223330   3.6703100
  38.6482350  50.3720710   3.2298260  38.4208000  51.1766480   4.4918910
  51.8958500  51.1164690   7.0272740  52.5330720  51.7298830   7.3931930
  52.0433390  51.1525350   6.0821970  37.7538160  51.0779000   6.4128420
  37.4052980  51.5342820   7.1786600  37.4225860  50.1836130   6.4950850
  45.2662980  52.2690880   9.9347840  45.2051870  52.8612710  10.6843250
  46.2063360  52.1616840   9.7898100  47.9037540  51.9260940   9.5740130
  48.5177950  52.2440230   8.9121210  48.4487100  51.4409530  10.1935990
  38.4258800  50.6055200   9.6879190  38.9741790  50.4243250   8.9245300
  38.4914110  49.8149310  10.2235500  48.6445580  50.4893080   5.9009420
  47.7705420  50.8228190   5.6982350  48.5356330  50.0166260   6.7261290
  49.5517560  52.6963950   7.2851140  49.2230920  51.8815710   6.9052870
  50.4999860  52.6533760   7.1616830  46.3920400  51.4062920   4.8402330
  45.6092190  51.8808420   5.1199090  46.0983330  50.5017750   4.7315510
  50.9441470  52.1086020   2.8851420  51.3849560  52.0531120   2.0373020
  50.6749060  53.0244030   2.9561600  42.4279360  51.2533570  11.3915900
  42.1463630  51.7567170  10.6276720  42.8099060  50.4555320  11.0258030
  49.0294820  50.6687150  11.9696370  48.9160270  50.9881760  12.8647890
  49.8464560  51.0699660  11.6733650  47.9352970  39.9136130  57.4305070
  47.8547020  38.9990740  57.1596780  47.5217390  40.4103200  56.7244780
  46.0671010  41.6915150  59.3114340  45.2913110  41.2115590  59.6012910
  46.7183940  41.0120800  59.1370500  50.0878440  46.0975340  58.0913470
  49.6259970  45.3262580  58.4200640  50.9003990  46.1241410  58.5965920
  38.4928790  36.9636850  53.9732490  37.6045490  37.3052820  53.8712370
  38.7769980  36.7637170  53.0813320  36.4561800  39.5642500  59.8572190
  37.0277910  38.7964700  59.8575830  36.4563340  39.8631260  58.9478800
  46.3141750  48.3833350  57.7117460  45.6953190  48.8390850  57.1411900
  47.1693530  48.5384810  57.3107160  45.5080000  44.3672340  59.3184500
  45.4388280  43.4262280  59.1573630  46.2699860  44.4573750  59.8907070
  46.5385170  37.1742720  59.5453430  46.9149990  36.3014600  59.4327100
  46.4404680  37.5101420  58.6543870  40.6690180  35.5468350  55.0070870
  40.7756930  36.4472080  55.3139630  39.7582540  35.4986320  54.7165520
  50.3209290  34.6693160  56.4781770  51.1418910  34.1789730  56.5207250
  50.3543370  35.2590820  57.2313610  42.5097910  38.5154720  59.3396050
  43.0176130  39.0135690  59.9801070  43.0411150  37.7389920  59.1635410
  47.1805100  43.2672590  55.1049370  46.5622370  43.7322040  54.5412090
  47.6928350  43.9600070  55.5218880  50.5570770  36.6093540  59.2509310
  49.8526340  36.8978430  59.8312420  50.9182930  37.4193650  58.8908870
  36.5488300  43.9529120  52.4789000  36.1716280  44.4416220  51.7473900
  36.8061370  44.6254400  53.1095530  53.6257690  36.0548330  59.6418520
  52.6782600  36.0887310  59.7733950  53.9507680  36.8687280  60.0267880
  44.1577230  32.3545510  57.9374510  44.4652210  31.7992400  57.2210010
  43.2277930  32.4889970  57.7547500  49.7092290  48.0712800  60.2281970
  49.7219450  47.6675090  59.3604230  49.1567510  48.8460090  60.1243400
  51.0037710  44.7929020  55.3172140  50.8934040  43.8503350  55.4421560
  51.0005960  45.1544660  56.2034900  46.5457990  40.4194340  54.6734630
  45.6187270  40.3531720  54.9023100  46.6982810  41.3574470  54.5589870
  46.5327070  36.6911340  51.6701790  45.5930740  36.8525300  51.7554250
  46.8510330  37.4097020  51.1237780  50.5755280  41.9814640  55.1769880
  49.9567700  41.6434190  54.5296180  50.5579730  41.3374400  55.8849070
  42.1514630  40.9459080  57.4554360  41.7471630  40.2336330  56.9600260
  42.2377750  40.6012320  58.3442400  42.6196330  44.6326640  59.6193570
  42.3224620  44.0272110  58.9401350  43.5696150  44.6703950  59.5082930
  48.7519980  41.2201450  52.1842630  49.1913260  40.3823880  52.0380450
  49.4648400  41.8530850  52.2706770  46.8615360  46.1597520  56.1523870
  47.3011270  46.9021850  55.7379260  46.8002250  46.4024090  57.0762830
  52.3337120  32.4744260  50.4983670  52.0209780  32.5671090  51.3982740
  53.0949590  33.0525290  50.4481100  38.8519260  39.8404060  54.9561010
  38.7316860  40.5666150  54.3442280  38.5420150  39.0706970  54.4788920
  37.7352260  44.7119390  57.1735830  37.3280340  44.8533980  56.3189430
  38.6265270  44.4279550  56.9707040  49.5285540  49.1466640  53.5086880
  49.3686680  48.8569580  54.4068710  49.3632250  48.3706770  52.9732110
  42.0073920  48.9265170  55.2858500  41.8316400  48.0100710  55.0726300
  41.1529660  49.2852460  55.5256300  49.2311670  46.6554200  52.0684880
  48.5376830  46.6531490  51.4087160  49.9734530  46.2313520  51.6379050
  48.7961600  48.2816910  56.1433370  49.2518550  47.5006290  56.4571990
  49.1354120  48.9923730  56.6874550  41.3182920  33.1839130  58.3384680
  40.8751070  33.9648670  58.0069200  41.8767910  33.5069020  59.0455620
  44.4341740  32.8049830  53.2190510  43.8095920  32.8009700  53.9443820
  44.3471860  31.9380790  52.8226480  43.3558820  33.7286460  60.1974280
  43.6531150  34.6349290  60.1166300  43.9044380  33.2405240  59.5833850
  41.1097140  38.3072700  56.0665930  40.8838060  38.0909870  56.9712550
  40.3289670  38.7401160  55.7211900  48.3394900  38.3136070  54.6656580
  47.7403790  39.0371870  54.4820200  48.8874510  38.2512850  53.8833030
  46.9459770  36.9499610  56.6959860  47.3389340  37.2671810  55.8828550
  47.3076620  36.0711490  56.8104380  35.9823940  33.5400410  58.9190060
  35.6936990  34.1103270  59.6315040  36.7269700  33.0604860  59.2821290
  36.1694170  37.4820530  50.1292780  36.0868840  38.4251290  50.2707770
  35.8177230  37.3395440  49.2505130  43.9692300  36.2159560  59.1963130
  43.9728360  35.7749510  58.3467670  44.8643420  36.5376890  59.3034950
  39.8194680  36.0986050  58.1557340  39.4794730  36.5761280  58.9124390
  39.0572000  35.6451170  57.7958440  44.0312450  37.2171640  52.1869890
  44.1525270  37.1758120  53.1355710  43.6460960  38.0795790  52.0316620
  43.0433950  39.5272780  51.5853190  42.4750850  39.0791030  50.9589100
  43.7522950  39.8865560  51.0518340  37.1340760  35.0205030  57.0722010
  36.8487680  34.6560700  57.9100630  37.0719620  34.2885490  56.4585150
  40.5881430  43.5230970  53.8579600  39.8143690  42.9828590  53.6978320
  41.3176060  43.0037580  53.5197360  51.3469410  42.5196330  59.6505990
  52.0668530  43.0151620  59.2602100  51.1451230  41.8414220  59.0059860
  46.8079350  33.9134290  53.7935380  45.9943960  33.4147460  53.7180690
  46.6141300  34.7532540  53.3771730  49.5227740  38.2853940  52.0897540
  50.4107360  38.5971170  51.9148880  49.4932830  37.4126190  51.6978120
  40.6318830  43.1911350  57.4958410  41.1497500  42.3879610  57.4415300
  40.1802850  43.1290490  58.3375240  45.5188330  44.4577630  52.7685710
  45.8604030  45.2019860  52.2729030  44.6901040  44.7708750  53.1310540
  51.7942010  39.5965780  51.5577400  51.7105730  40.0280000  50.7073840
  52.5136200  40.0564130  51.9904220  52.8229260  46.4508040  54.2859530
  52.1805420  45.7963660  54.5603250  52.4359920  46.8563130  53.5100200
  48.4015740  43.7793470  58.1331220  48.7539560  43.1821600  57.4732590
  47.5178070  43.4537700  58.3039470  44.4879020  44.5391160  55.5401630
  45.1750150  45.0860370  55.9209220  43.7011440  45.0831890  55.5751240
  36.6271420  40.1563980  51.0318710  37.4966270  40.4388780  51.3154630
  36.1361740  40.9699850  50.9167520  43.7906230  41.5437190  55.1526990
  44.2469010  42.3542440  55.3787180  43.4394440  41.2260330  55.9845480
  39.6918010  31.8874840  55.6249510  39.5632640  31.8792740  56.5734430
  38.8680030  32.2257930  55.2740520  51.2126640  45.3424500  50.8235880
  50.9864220  44.6254940  51.4160520  50.8222840  45.0936940  49.9857630
  36.9942670  49.3691360  51.5980340  37.3540310  49.9680700  50.9437610
  36.8535010  49.9151250  52.3715370  50.7942890  43.2596440  52.4850040
  50.5064590  43.7209130  53.2727920  51.5895060  42.7994210  52.7534260
  43.0111290  46.7522560  52.4154010  43.0021390  47.4852250  51.7998520
  42.0909650  46.5054140  52.5080970  38.6117930  41.9737450  53.1600770
  38.0045880  42.7136350  53.1696070  39.0867280  42.0636810  52.3338970
  51.5512750  35.0945210  53.6445220  50.9225910  35.1990880  52.9303450
  51.0564670  35.3141990  54.4339100  45.9970890  46.8150800  51.0779200
  46.0982870  46.6114790  50.1481180  45.0972630  46.5609080  51.2826980
  43.5196780  37.3731160  55.0603100  42.8112930  37.8417500  55.5016710
  43.8041260  36.7153170  55.6948290  47.5512210  34.0981820  56.4998890
  47.4279990  34.1167950  55.5508400  48.4996770  34.1460760  56.6197290
  44.6389000  49.3337120  55.7726870  44.8930500  49.2958510  54.8506240
  43.6901480  49.2070450  55.7655120  41.7231800  35.6816240  52.4353810
  42.5722330  36.1186390  52.3694000  41.3563070  35.9936500  53.2625870
  50.6441580  40.2529000  57.3485380  49.7031720  40.2679230  57.5233070
  50.9585650  39.4664960  57.7945680  40.6223220  41.9348600  50.9089340
  41.3886490  41.8229960  51.4714770  40.6997910  41.2386570  50.2566110
  39.3169980  39.3673670  51.5922230  39.3973570  38.4201180  51.7039630
  40.2089730  39.6980550  51.6982890  52.6467160  47.4237850  59.0239640
  52.7714580  48.2469020  59.4963450  53.5132720  47.2128580  58.6763790
  40.1184690  49.5169060  58.6956770  40.8547170  48.9684520  58.9665340
  40.5025610  50.3825070  58.5562760  37.0030170  45.5842630  54.5698280
  36.0769950  45.8263770  54.5603690  37.4686600  46.4116890  54.4483030
  43.2287000  48.6899370  50.5182340  44.0215610  48.9788200  50.0664130
  42.7091350  48.2591540  49.8394820  52.2817170  47.9169500  51.9419080
  51.9958680  47.5034640  51.1273260  52.0836720  48.8457210  51.8219600
  43.7464400  43.9102780  50.3824690  43.6415040  43.2955130  51.1086070
  43.5788620  43.3868670  49.5987700  46.9867130  42.9722810  50.9866680
  46.4377230  43.4192110  51.6309420  47.6086390  42.4672060  51.5104350
  42.6542250  41.9313730  52.8831980  43.0758670  41.7653600  53.7263370
  42.7793090  41.1213960  52.3887120  45.1669890  40.9551340  50.1309080
  45.6875550  40.2400360  49.7650230  45.8138290  41.5937210  50.4309590
  41.5501150  38.0046960  49.8290140  41.3490210  37.1414320  50.1903480
  41.3793200  37.9180320  48.8911740  49.0289460  32.8155190  52.3577020
  49.3091750  31.9723090  52.7136440  48.2555190  33.0478300  52.8715770
  40.3483950  35.1047580  49.8168020  40.6509850  35.1115010  48.9087170
  41.0878540  34.7545440  50.3135680  43.5668880  34.0482200  50.8024220
  43.2190880  33.3706190  50.2226670  43.7681650  33.5871710  51.6167610
  45.7317920  49.0362950  52.4210820  46.6268710  49.3747920  52.4429580
  45.7635550  48.3142360  51.7935100  39.3714080  44.4090000  50.6497820
  39.8088950  44.9519670  51.3055400  39.8561810  43.5836950  50.6594160
  36.5859880  47.1979030  58.1018080  36.9162890  46.3300090  57.8696720
  37.0150880  47.4037550  58.9323040  41.1821800  45.5288040  55.7620050
  40.8817340  45.4053010  56.6623960  41.0759290  44.6696630  55.3535780
  53.9513720  45.3084440  50.4646730  53.1206680  45.3761090  50.9353960
  54.1285550  46.1988560  50.1613590  53.4070180  42.0531920  52.9680930
  54.1689090  42.6228570  53.0740620  53.4224550  41.4859120  53.7389240
  36.9074520  40.5769850  57.1988590  36.2523360  40.3081490  56.5548290
  37.7452470  40.4674330  56.7490570  54.4130150  42.9082020  57.8122860
  54.7838980  42.1249340  57.4058830  55.0532080  43.5971120  57.6340160
  53.4589350  42.3466290  50.1253450  53.7338190  43.2545170  49.9972670
  53.2700090  42.2828820  51.0615440  49.8564960  35.3711140  51.4207080
  50.2749840  35.1842120  50.5803740  49.5501020  34.5190190  51.7310010
  53.3554690  40.2835280  55.1182880  52.9798290  39.5163210  54.6864170
  52.6257810  40.6657980  55.6057810  36.1212600  37.7868780  53.1413920
  35.2176680  38.0498980  52.9665580  36.6053220  38.0579950  52.3613880
  52.6305650  38.5092770  58.4190120  53.1543130  38.0155420  57.7880290
  53.2165070  38.6443130  59.1637690  38.6639810  36.8434320  51.0508300
  39.3731510  36.4217540  50.5655580  37.9479750  36.9109550  50.4191650
  52.1205620  37.7666120  54.3582530  52.6164740  37.5336990  55.1431410
  51.9221690  36.9277960  53.9420170  53.5492780  36.4027070  56.8920210
  53.4392060  36.2483110  57.8302480  54.3100370  35.8748010  56.6495620
  54.4383050  34.2334990  50.1326350  55.3632360  34.1016170  49.9244640
  54.4158840  34.3127810  51.0862800  54.5121540  35.0045650  52.7583060
  53.7173040  34.9390770  53.2875970  54.7164820  35.9396290  52.7468410
  51.4539960  49.0437200  56.7521450  52.0499030  48.7221770  56.0755870
  51.7118110  48.5709020  57.5434720  42.4347890  48.0020740  59.7567310
  42.9512910  47.3908100  59.2315570  43.0845270  48.5049520  60.2478320
  50.9441470  33.3342530  59.2081890  51.3849560  33.2787630  58.3603490
  50.6749060  34.2500540  59.2792070  52.8080040  32.9657770  57.2190710
  52.7468440  32.0218990  57.0721730  53.5872070  33.0737860  57.7644170
  37.1132790  49.1050130  56.1814660  36.9454830  48.4720810  56.8796550
  36.2467300  49.3109530  55.8308850  37.7360810  32.9366910  53.6846520
  38.4940170  33.0495790  53.1110550  37.2737980  33.7736110  53.6389950
  44.2774620  35.0506180  56.6748830  43.4649130  34.6763070  56.3344710
  44.7816260  34.2951260  56.9770020  48.7799600  31.7148630  57.9131900
  49.3828970  32.2868840  58.3880420  48.0392590  32.2788070  57.6905800
  51.9234200  32.1170190  53.1872180  52.1184830  33.0153640  53.4539610
  51.1364070  31.8857270  53.6805130  38.7195490  47.7983360  53.6264800
  38.1943110  48.1791390  52.9226760  38.6440070  48.4234130  54.3474510
  40.1085960  33.4630960  52.2248490  40.6378720  32.6760760  52.0956440
  40.7414280  34.1422150  52.4584020  42.3023800  33.2006100  55.2793880
  41.6726540  32.4993410  55.4464010  41.7628940  33.9610230  55.0627040
  53.4760810  49.3570900  54.9478740  53.6513000  48.6708640  54.3039660
  52.7782380  49.8817950  54.5555410  41.3188460  49.7465740  52.5014050
  42.0507280  49.4625020  51.9537940  41.5782130  49.5079020  53.3913430
  40.4803250  45.8630470  52.5060380  39.8512130  46.3315570  53.0546210
  40.5951080  45.0179690  52.9406570  40.0638100  46.0375050  41.6104630
  40.3666140  45.1472790  41.4314850  40.8081690  46.5945270  41.3826880
  50.3209290  34.6693160  37.7038280  51.1418910  34.1789730  37.7463760
  50.3543370  35.2590820  38.4570120  54.6108840  36.6859910  44.2681910
  53.9061010  37.0741620  43.7497020  54.8766760  37.3810200  44.8702840
  42.0436860  42.7948460  43.0089480  41.7106240  43.4217380  43.6510550
  42.2203540  43.3210340  42.2291150  50.5570770  36.6093540  40.4765820
  49.8526340  36.8978430  41.0568930  50.9182930  37.4193650  40.1165380
  41.2555960  44.7629260  44.8238660  41.8729960  45.4380340  44.5423110
  40.3949080  45.1717240  44.7326160  52.1733550  46.2268670  42.7393300
  51.4897070  46.8967780  42.7309970  52.7127840  46.4249320  41.9738160
  49.7092290  48.0712800  41.4538480  49.7219450  47.6675090  40.5860740
  49.1567510  48.8460090  41.3499910  49.1077730  42.9742640  42.7821090
  49.5246520  42.7602750  41.9474550  49.8317550  43.2315430  43.3529710
  53.0539830  41.3729860  42.8737330  52.2258460  41.4422950  42.3987460
  53.6490310  41.9584170  42.4053160  50.0181840  38.1599180  43.8192200
  49.6053020  38.9852890  44.0732190  49.2857790  37.5744220  43.6268560
  50.7081940  48.2058510  44.5073180  50.2312500  49.0130700  44.3145790
  50.0243730  47.5536840  44.6599390  41.7114760  44.3708330  47.4957880
  40.8143290  44.5948300  47.7431280  41.7367630  44.4943270  46.5469280
  40.5385980  41.2421650  46.0715250  40.3993750  42.1144450  46.4402650
  39.6567340  40.8994460  45.9263190  42.3366330  47.1843350  48.2800400
  42.3081760  47.5886300  47.4128830  42.1731300  46.2553710  48.1172000
  54.2881150  47.9670450  49.5764570  54.7640870  48.4453340  50.2553650
  54.9088310  47.8987940  48.8510070  36.4904630  43.0119200  41.9886160
  36.5685050  43.1467970  41.0441880  37.1046310  42.3035090  42.1814280
  37.7352260  44.7119390  38.3992340  37.3280340  44.8533980  37.5445940
  38.6265270  44.4279550  38.1963550  53.6914400  45.1583300  46.7364580
  53.8177460  44.9195180  45.8181760  53.7335780  44.3267840  47.2086660
  47.5531140  48.8611300  45.3059390  48.0675810  48.7719310  46.1081820
  46.7100220  49.2071000  45.5987300  53.5438410  37.2115760  47.7014320
  52.9282680  37.7195430  47.1729780  53.2234830  36.3114090  47.6440260
  36.5464150  44.0533370  44.5280620  36.7095190  43.5838730  43.7099990
  37.0116600  43.5456930  45.1929460  50.6057240  37.2716600  46.2973170
  49.7550830  36.9722350  46.6182240  50.4459030  37.5158610  45.3856990
  47.7006950  38.7718350  48.3971960  48.0260360  37.9382100  48.0574190
  48.4887280  39.2946870  48.5450290  43.5496350  39.2058280  47.9582710
  43.4539950  38.2653010  47.8083110  44.3928330  39.4273350  47.5630780
  45.2551940  35.7006920  49.1813230  44.5650260  35.5079120  49.8159320
  45.9984240  35.9841560  49.7137530  51.4211570  32.4071220  47.2676470
  51.7457340  31.6760880  47.7934450  51.4568080  32.0884860  46.3657460
  38.1203130  43.4284800  46.6876430  37.7357920  42.7878470  47.2859390
  38.4315320  44.1320920  47.2571160  46.7288210  42.5905390  46.7631500
  46.6625520  41.6701060  46.5089090  46.0993350  42.6880830  47.4776140
  38.1163370  40.1572720  45.6340620  37.7578310  40.8226570  46.2213960
  37.8217930  39.3256270  46.0053240  41.3176490  40.6156960  48.5180170
  41.0176630  40.7614140  47.6207990  42.0887730  40.0562250  48.4253560
  46.6604940  45.4125960  46.5135300  46.6749480  44.4806920  46.2954210
  45.9530040  45.4985720  47.1525070  52.8716150  42.0533300  45.8603880
  52.1464340  42.6462080  45.6633270  53.3991610  42.0456840  45.0617250
  46.0938840  47.0543530  43.6075800  46.7381060  47.2602910  44.2849220
  46.4568280  46.2931930  43.1546650  47.3670920  45.0575880  42.3253250
  48.0093150  44.3569040  42.4385420  47.8920270  45.8374320  42.1450140
  49.1408540  45.8570780  45.5289310  49.4764780  46.4437470  46.2067230
  48.2208880  45.7263490  45.7587100  36.9942670  49.3691360  32.8236850
  37.3540310  49.9680700  32.1694120  36.8535010  49.9151250  33.5971880
  36.6911940  33.6465960  46.3112720  35.9770460  33.8462880  46.9165330
  37.1106980  32.8705530  46.6827520  36.9784530  47.6346220  47.2979250
  37.0875650  46.6940960  47.1574640  36.3265090  47.9000970  46.6492980
  44.9697120  45.9062110  48.6977370  44.6493990  45.1871350  49.2423060
  44.2955480  46.5817180  48.7713430  48.1850720  36.1388270  44.0614170
  48.5531540  35.3183480  44.3893740  47.3248920  36.1990160  44.4769820
  51.5512750  35.0945210  34.8701730  50.9225910  35.1990880  34.1559960
  51.0564670  35.3141990  35.6595610  52.3519570  35.0095820  45.1280530
  51.8493170  35.7501220  45.4674340  53.1676230  35.3979820  44.8117320
  50.6441580  40.2529000  38.5741890  49.7031720  40.2679230  38.7489580
  50.9585650  39.4664960  39.0202190  40.1184690  49.5169060  39.9213280
  40.8547170  48.9684520  40.1921850  40.5025610  50.3825070  39.7819270
  37.0030170  45.5842630  35.7954790  36.0769950  45.8263770  35.7860200
  37.4686600  46.4116890  35.6739540  39.1242970  48.7015130  49.1098860
  39.9255700  49.0227180  49.5234260  38.6094790  48.3410710  49.8318770
  47.9607600  44.8095000  49.0574270  47.3545760  44.8326600  48.3170020
  47.6561710  44.0778040  49.5941520  49.3907970  48.5375290  47.6683680
  50.3429720  48.4533310  47.6183920  49.2436190  49.2017000  48.3417470
  52.2817170  47.9169500  33.1675590  51.9958680  47.5034640  32.3529770
  52.0836720  48.8457210  33.0476110  36.8440780  41.1888590  48.0534910
  37.3479800  40.6095870  48.6251140  36.1048200  41.4728820  48.5911280
  43.8978720  42.5959580  47.5870430  43.1324390  43.1644580  47.5025100
  44.0794680  42.3035790  46.6938660  51.0402070  44.3264910  48.1445450
  51.7811540  44.6640670  47.6412910  50.2774750  44.4956970  47.5915220
  38.8763860  39.3318180  48.9484980  38.9169200  39.0332050  49.8570210
  39.7309360  39.7325790  48.7892500  49.7147730  42.3779740  46.6800660
  50.1288750  42.5324820  47.5291080  48.7798730  42.5034960  46.8426440
  50.1869900  39.7175900  48.6839810  50.7690670  38.9628220  48.5960290
  50.3631670  40.2483340  47.9071290  44.4762960  42.3300220  44.6496590
  44.8951070  43.1732950  44.4772830  43.5571590  42.4672260  44.4203370
  46.8126860  40.0616400  46.0334430  46.9323070  39.4657540  46.7729270
  47.6720860  40.0986090  45.6135730  49.1514760  40.6153590  44.6096940
  48.6249980  41.1396210  44.0062080  49.4946100  41.2480980  45.2406670
  42.3270380  48.6353230  45.7654320  41.7891470  49.3599290  45.4463020
  42.5804340  48.1583570  44.9751660  48.3989060  36.2203560  47.5243270
  47.7104580  35.5585100  47.4593260  49.1195080  35.7741830  47.9691730
  45.1832590  49.8704440  46.0240970  45.1091290  50.7739580  46.3313340
  44.2811430  49.5516340  45.9963040  36.5859880  47.1979030  39.3274590
  36.9162890  46.3300090  39.0953230  37.0150880  47.4037550  40.1579550
  37.0750090  48.0649620  42.0656220  36.6381080  48.2450420  42.8980370
  37.6427770  48.8224240  41.9237940  52.7112270  47.5666620  46.3533530
  52.1114260  47.6259180  45.6097450  52.8406170  46.6271600  46.4830380
  53.9513720  45.3084440  31.6903240  53.1206680  45.3761090  32.1610470
  54.1285550  46.1988560  31.3870100  53.4070180  42.0531920  34.1937440
  54.1689090  42.6228570  34.2997130  53.4224550  41.4859120  34.9645750
  54.4130150  42.9082020  39.0379370  54.7838980  42.1249340  38.6315340
  55.0532080  43.5971120  38.8596670  51.3963910  44.2918600  44.4509690
  50.5823750  44.7215760  44.7135480  51.8038110  44.9037010  43.8378740
  53.4589350  42.3466290  31.3509960  53.7338190  43.2545170  31.2229180
  53.2700090  42.2828820  32.2871950  53.3554690  40.2835280  36.3439390
  52.9798290  39.5163210  35.9120680  52.6257810  40.6657980  36.8314320
  52.7454310  39.4306800  45.9778910  52.5140400  39.2019550  45.0776860
  53.0058860  40.3506350  45.9323800  37.4966450  37.8731510  46.8706860
  36.6022500  37.8398270  47.2100570  38.0364000  38.0718300  47.6358110
  51.1842380  34.6563230  48.7558610  52.0612560  34.6646630  49.1392610
  51.1963220  33.9194070  48.1450960  52.6305650  38.5092770  39.6446630
  53.1543130  38.0155420  39.0136800  53.2165070  38.6443130  40.3894200
  52.8095370  38.5932640  43.1666180  51.8598080  38.5596180  43.2811170
  52.9908380  39.5032750  42.9315950  52.1205620  37.7666120  35.5839040
  52.6164740  37.5336990  36.3687920  51.9221690  36.9277960  35.1676680
  53.5492780  36.4027070  38.1176720  53.4392060  36.2483110  39.0558990
  54.3100370  35.8748010  37.8752130  51.8958500  32.3421200  44.5759720
  52.5330720  32.9555340  44.9418910  52.0433390  32.3781860  43.6308950
  51.4539960  49.0437200  37.9777960  52.0499030  48.7221770  37.3012380
  51.7118110  48.5709020  38.7691230  37.7538160  32.3035510  43.9615400
  37.4052980  32.7599330  44.7273580  37.4225860  31.4092640  44.0437830
  39.3602530  45.4755110  48.1268590  39.3172160  45.1048020  49.0083050
  39.4913540  46.4132680  48.2670410  43.0608560  47.0314700  43.7278310
  42.8199920  47.2989260  42.8408830  44.0011200  47.2020430  43.7829170
  45.2662980  33.4947390  47.4834820  45.2051870  34.0869220  48.2330230
  46.2063360  33.3873350  47.3385080  47.9037540  33.1517450  47.1227110
  48.5177950  33.4696740  46.4608190  48.4487100  32.6666040  47.7422970
  54.3212720  49.0509080  44.5288950  53.8271000  49.4477950  43.8116080
  53.7126010  48.4258290  44.9226230  38.4258800  31.8311710  47.2366170
  38.9741790  31.6499760  46.4732280  38.4914110  31.0405820  47.7722480
  39.1990560  48.4217360  45.2466370  38.6050880  48.2902060  45.9856410
  39.1914400  47.5855500  44.7808470  48.6445580  31.7149590  43.4496400
  47.7705420  32.0484700  43.2469330  48.5356330  31.2422770  44.2748270
  49.5517560  33.9220460  44.8338120  49.2230920  33.1072220  44.4539850
  50.4999860  33.8790270  44.7103810  52.0052170  49.6932500  41.8075690
  51.5455140  50.4448310  41.4333710  51.3764630  48.9738970  41.7490490
  38.8302790  45.7875740  44.1974410  38.1036850  45.1681030  44.1300360
  38.8911940  46.1816350  43.3272490  45.1743390  48.8929230  41.8092800
  45.4621200  48.6383530  40.9325810  45.6866610  48.3406590  42.3998370
  50.9441470  33.3342530  40.4338400  51.3849560  33.2787630  39.5860000
  50.6749060  34.2500540  40.5048580  52.8080040  32.9657770  38.4447220
  52.7468440  32.0218990  38.2978240  53.5872070  33.0737860  38.9900680
  37.1132790  49.1050130  37.4071170  36.9454830  48.4720810  38.1053060
  36.2467300  49.3109530  37.0565360  38.7195490  47.7983360  34.8521310
  38.1943110  48.1791390  34.1483270  38.6440070  48.4234130  35.5731020
  45.2415750  49.8145330  49.1761000  46.1683060  49.5789600  49.2196960
  45.2266180  50.6417330  48.6947030  53.4760810  49.3570900  36.1735250
  53.6513000  48.6708640  35.5296170  52.7782380  49.8817950  35.7811920
  42.4279360  32.4790080  48.9402880  42.1463630  32.9823680  48.1763700
  42.8099060  31.6811830  48.5745010  49.0294820  31.8943660  49.5183350
  48.9160270  32.2138270  50.4134870  49.8464560  32.2956170  49.2220630
  51.8093310  49.0415190  49.0002040  52.6018630  48.5464420  48.7928000
  52.1026460  49.7205330  49.6077650  46.3141750  48.3833350  20.1630480
  45.6953190  48.8390850  19.5924920  47.1693530  48.5384810  19.7620180
  36.5488300  43.9529120  14.9302020  36.1716280  44.4416220  14.1986920
  36.8061370  44.6254400  15.5608550  51.0037710  44.7929020  17.7685160
  50.8934040  43.8503350  17.8934580  51.0005960  45.1544660  18.6547920
  48.7519980  41.2201450  14.6355650  49.1913260  40.3823880  14.4893470
  49.4648400  41.8530850  14.7219790  46.8615360  46.1597520  18.6036890
  47.3011270  46.9021850  18.1892280  46.8002250  46.4024090  19.5275850
  54.2881150  47.9670450  30.8021080  54.7640870  48.4453340  31.4810160
  54.9088310  47.8987940  30.0766580  37.7352260  44.7119390  19.6248850
  37.3280340  44.8533980  18.7702450  38.6265270  44.4279550  19.4220060
  47.5531140  48.8611300  26.5315900  48.0675810  48.7719310  27.3338330
  46.7100220  49.2071000  26.8243810  49.5285540  49.1466640  15.9599900
  49.3686680  48.8569580  16.8581730  49.3632250  48.3706770  15.4245130
  42.0073920  48.9265170  17.7371520  41.8316400  48.0100710  17.5239320
  41.1529660  49.2852460  17.9769320  49.2311670  46.6554200  14.5197900
  48.5376830  46.6531490  13.8600180  49.9734530  46.2313520  14.0892070
  48.7961600  48.2816910  18.5946390  49.2518550  47.5006290  18.9085010
  49.1354120  48.9923730  19.1387570  36.1694170  37.4820530  12.5805800
  36.0868840  38.4251290  12.7220790  35.8177230  37.3395440  11.7018150
  43.0433950  39.5272780  14.0366210  42.4750850  39.0791030  13.4102120
  43.7522950  39.8865560  13.5031360  40.5881430  43.5230970  16.3092620
  39.8143690  42.9828590  16.1491340  41.3176060  43.0037580  15.9710380
  49.5227740  38.2853940  14.5410560  50.4107360  38.5971170  14.3661900
  49.4932830  37.4126190  14.1491140  45.5188330  44.4577630  15.2198730
  45.8604030  45.2019860  14.7242050  44.6901040  44.7708750  15.5823560
  51.7942010  39.5965780  14.0090420  51.7105730  40.0280000  13.1586860
  52.5136200  40.0564130  14.4417240  52.8229260  46.4508040  16.7372550
  52.1805420  45.7963660  17.0116270  52.4359920  46.8563130  15.9613220
  44.4879020  44.5391160  17.9914650  45.1750150  45.0860370  18.3722240
  43.7011440  45.0831890  18.0264260  36.6271420  40.1563980  13.4831730
  37.4966270  40.4388780  13.7667650  36.1361740  40.9699850  13.3680540
  43.7906230  41.5437190  17.6040010  44.2469010  42.3542440  17.8300200
  43.4394440  41.2260330  18.4358500  51.2126640  45.3424500  13.2748900
  50.9864220  44.6254940  13.8673540  50.8222840  45.0936940  12.4370650
  36.9942670  49.3691360  14.0493360  37.3540310  49.9680700  13.3950630
  36.8535010  49.9151250  14.8228390  50.7942890  43.2596440  14.9363060
  50.5064590  43.7209130  15.7240940  51.5895060  42.7994210  15.2047280
  43.0111290  46.7522560  14.8667030  43.0021390  47.4852250  14.2511540
  42.0909650  46.5054140  14.9593990  38.6117930  41.9737450  15.6113790
  38.0045880  42.7136350  15.6209090  39.0867280  42.0636810  14.7851990
  45.9970890  46.8150800  13.5292220  46.0982870  46.6114790  12.5994200
  45.0972630  46.5609080  13.7340000  44.6389000  49.3337120  18.2239890
  44.8930500  49.2958510  17.3019260  43.6901480  49.2070450  18.2168140
  40.6223220  41.9348600  13.3602360  41.3886490  41.8229960  13.9227790
  40.6997910  41.2386570  12.7079130  40.1184690  49.5169060  21.1469790
  40.8547170  48.9684520  21.4178360  40.5025610  50.3825070  21.0075780
  37.0030170  45.5842630  17.0211300  36.0769950  45.8263770  17.0116710
  37.4686600  46.4116890  16.8996050  43.2287000  48.6899370  12.9695360
  44.0215610  48.9788200  12.5177150  42.7091350  48.2591540  12.2907840
  49.3907970  48.5375290  28.8940190  50.3429720  48.4533310  28.8440430
  49.2436190  49.2017000  29.5673980  52.2817170  47.9169500  14.3932100
  51.9958680  47.5034640  13.5786280  52.0836720  48.8457210  14.2732620
  43.7464400  43.9102780  12.8337710  43.6415040  43.2955130  13.5599090
  43.5788620  43.3868670  12.0500720  46.9867130  42.9722810  13.4379700
  46.4377230  43.4192110  14.0822440  47.6086390  42.4672060  13.9617370
  42.6542250  41.9313730  15.3345000  43.0758670  41.7653600  16.1776390
  42.7793090  41.1213960  14.8400140  45.1669890  40.9551340  12.5822100
  45.6875550  40.2400360  12.2163250  45.8138290  41.5937210  12.8822610
  40.3483950  35.1047580  12.2681040  40.6509850  35.1115010  11.3600190
  41.0878540  34.7545440  12.7648700  43.5668880  34.0482200  13.2537240
  43.2190880  33.3706190  12.6739690  43.7681650  33.5871710  14.0680630
  45.7317920  49.0362950  14.8723840  46.6268710  49.3747920  14.8942600
  45.7635550  48.3142360  14.2448120  39.3714080  44.4090000  13.1010840
  39.8088950  44.9519670  13.7568420  39.8561810  43.5836950  13.1107180
  36.5859880  47.1979030  20.5531100  36.9162890  46.3300090  20.3209740
  37.0150880  47.4037550  21.3836060  41.1821800  45.5288040  18.2133070
  40.8817340  45.4053010  19.1136980  41.0759290  44.6696630  17.8048800
  37.0750090  48.0649620  23.2912730  36.6381080  48.2450420  24.1236880
  37.6427770  48.8224240  23.1494450  53.9513720  45.3084440  12.9159750
  53.1206680  45.3761090  13.3866980  54.1285550  46.1988560  12.6126610
  53.4070180  42.0531920  15.4193950  54.1689090  42.6228570  15.5253640
  53.4224550  41.4859120  16.1902260  53.4589350  42.3466290  12.5766470
  53.7338190  43.2545170  12.4485690  53.2700090  42.2828820  13.5128460
  36.1212600  37.7868780  15.5926940  35.2176680  38.0498980  15.4178600
  36.6053220  38.0579950  14.8126900  38.6639810  36.8434320  13.5021320
  39.3731510  36.4217540  13.0168600  37.9479750  36.9109550  12.8704670
  38.3113970  32.8973650  12.5423970  39.0342100  33.4382590  12.8605190
  38.5838490  32.6237070  11.6665510  54.4383050  34.2334990  12.5839370
  55.3632360  34.1016170  12.3757660  54.4158840  34.3127810  13.5375820
  51.4539960  49.0437200  19.2034470  52.0499030  48.7221770  18.5268890
  51.7118110  48.5709020  19.9947740  54.3212720  49.0509080  25.7545460
  53.8271000  49.4477950  25.0372590  53.7126010  48.4258290  26.1482740
  52.0052170  49.6932500  23.0332200  51.5455140  50.4448310  22.6590220
  51.3764630  48.9738970  22.9747000  42.4347890  48.0020740  22.2080330
  42.9512910  47.3908100  21.6828590  43.0845270  48.5049520  22.6991340
  45.1743390  48.8929230  23.0349310  45.4621200  48.6383530  22.1582320
  45.6866610  48.3406590  23.6254880  37.1132790  49.1050130  18.6327680
  36.9454830  48.4720810  19.3309570  36.2467300  49.3109530  18.2821870
  38.7195490  47.7983360  16.0777820  38.1943110  48.1791390  15.3739780
  38.6440070  48.4234130  16.7987530  53.4760810  49.3570900  17.3991760
  53.6513000  48.6708640  16.7552680  52.7782380  49.8817950  17.0068430
  41.3188460  49.7465740  14.9527070  42.0507280  49.4625020  14.4050960
  41.5782130  49.5079020  15.8426450  40.4803250  45.8630470  14.9573400
  39.8512130  46.3315570  15.5059230  40.5951080  45.0179690  15.3919590
  51.8093310  49.0415190  30.2258550  52.6018630  48.5464420  30.0184510
  52.1026460  49.7205330  30.8334160  46.0671010  41.6915150   2.9883870
  45.2913110  41.2115590   3.2782440  46.7183940  41.0120800   2.8140030
  40.0836840  42.0034960   3.8659630  39.2521720  41.7483670   4.2656140
  40.6917820  42.0745730   4.6017550  50.0878440  46.0975340   1.7683000
  49.6259970  45.3262580   2.0970170  50.9003990  46.1241410   2.2735450
  40.0638100  46.0375050   4.0617650  40.3666140  45.1472790   3.8827870
  40.8081690  46.5945270   3.8339900  36.4561800  39.5642500   3.5341720
  37.0277910  38.7964700   3.5345360  36.4563340  39.8631260   2.6248330
  45.5080000  44.3672340   2.9954030  45.4388280  43.4262280   2.8343160
  46.2699860  44.4573750   3.5676600  37.6986670  34.9726860   5.3210650
  37.5189510  34.0752610   5.6013410  37.2966750  35.5198730   5.9957600
  46.5385170  37.1742720   3.2222960  46.9149990  36.3014600   3.1096630
  46.4404680  37.5101420   2.3313400  38.3173340  37.4687360   3.9292990
  38.9983450  37.7325730   4.5480390  38.0021390  36.6288230   4.2631000
  42.5097910  38.5154720   3.0165580  43.0176130  39.0135690   3.6570600
  43.0411150  37.7389920   2.8404940  54.6108840  36.6859910   6.7194930
  53.9061010  37.0741620   6.2010040  54.8766760  37.3810200   7.3215860
  40.7934010  33.1553280   7.2829000  40.7952450  33.6725670   6.4774900
  39.9638320  32.6783460   7.2598930  42.0436860  42.7948460   5.4602500
  41.7106240  43.4217380   6.1023570  42.2203540  43.3210340   4.6804170
  50.5570770  36.6093540   2.9278840  49.8526340  36.8978430   3.5081950
  50.9182930  37.4193650   2.5678400  40.4749340  34.8663240   5.2899450
  40.8166150  35.7105290   4.9953320  39.5365150  35.0146980   5.4064790
  41.2555960  44.7629260   7.2751680  41.8729960  45.4380340   6.9936130
  40.3949080  45.1717240   7.1839180  52.1733550  46.2268670   5.1906320
  51.4897070  46.8967780   5.1822990  52.7127840  46.4249320   4.4251180
  53.6257690  36.0548330   3.3188050  52.6782600  36.0887310   3.4503480
  53.9507680  36.8687280   3.7037410  49.7092290  48.0712800   3.9051500
  49.7219450  47.6675090   3.0373760  49.1567510  48.8460090   3.8012930
  49.1077730  42.9742640   5.2334110  49.5246520  42.7602750   4.3987570
  49.8317550  43.2315430   5.8042730  53.0539830  41.3729860   5.3250350
  52.2258460  41.4422950   4.8500480  53.6490310  41.9584170   4.8566180
  50.0181840  38.1599180   6.2705220  49.6053020  38.9852890   6.5245210
  49.2857790  37.5744220   6.0781580  42.6196330  44.6326640   3.2963100
  42.3224620  44.0272110   2.6170880  43.5696150  44.6703950   3.1852460
  40.8643250  37.7202290   4.9122930  41.4157840  37.8297630   4.1376180
  41.3786760  38.0939890   5.6278160  50.7081940  48.2058510   6.9586200
  50.2312500  49.0130700   6.7658810  50.0243730  47.5536840   7.1112410
  41.7114760  44.3708330   9.9470900  40.8143290  44.5948300  10.1944300
  41.7367630  44.4943270   8.9982300  40.5385980  41.2421650   8.5228270
  40.3993750  42.1144450   8.8915670  39.6567340  40.8994460   8.3776210
  42.3366330  47.1843350  10.7313420  42.3081760  47.5886300   9.8641850
  42.1731300  46.2553710  10.5685020  54.2881150  47.9670450  12.0277590
  54.7640870  48.4453340  12.7066670  54.9088310  47.8987940  11.3023090
  36.4904630  43.0119200   4.4399180  36.5685050  43.1467970   3.4954900
  37.1046310  42.3035090   4.6327300  53.6914400  45.1583300   9.1877600
  53.8177460  44.9195180   8.2694780  53.7335780  44.3267840   9.6599680
  47.5531140  48.8611300   7.7572410  48.0675810  48.7719310   8.5594840
  46.7100220  49.2071000   8.0500320  53.5438410  37.2115760  10.1527340
  52.9282680  37.7195430   9.6242800  53.2234830  36.3114090  10.0953280
  36.5464150  44.0533370   6.9793640  36.7095190  43.5838730   6.1613010
  37.0116600  43.5456930   7.6442480  41.3182920  33.1839130   2.0154210
  40.8751070  33.9648670   1.6838730  41.8767910  33.5069020   2.7225150
  45.6052730  36.0507650   7.6189530  45.1432100  36.2590670   8.4309470
  45.2030840  35.2367000   7.3160200  50.6057240  37.2716600   8.7486190
  49.7550830  36.9722350   9.0695260  50.4459030  37.5158610   7.8370010
  47.7006950  38.7718350  10.8484980  48.0260360  37.9382100  10.5087210
  48.4887280  39.2946870  10.9963310  43.3558820  33.7286460   3.8743810
  43.6531150  34.6349290   3.7935830  43.9044380  33.2405240   3.2603380
  43.5496350  39.2058280  10.4095730  43.4539950  38.2653010  10.2596130
  44.3928330  39.4273350  10.0143800  38.6806890  35.6171950   8.5629510
  38.2870280  36.4647160   8.7702290  37.9925290  34.9798320   8.7538150
  45.2551940  35.7006920  11.6326250  44.5650260  35.5079120  12.2672340
  45.9984240  35.9841560  12.1650550  35.9823940  33.5400410   2.5959590
  35.6936990  34.1103270   3.3084570  36.7269700  33.0604860   2.9590820
  47.5314910  39.5405360   4.4680170  46.7996030  40.0492170   4.8170270
  47.1339250  38.7235340   4.1668950  43.9692300  36.2159560   2.8732660
  43.9728360  35.7749510   2.0237200  44.8643420  36.5376890   2.9804480
  47.9940820  34.9939040   3.8803110  48.0113560  35.4447690   4.7244960
  47.7456400  34.0944680   4.0936550  51.4211570  32.4071220   9.7189490
  51.7457340  31.6760880  10.2447470  51.4568080  32.0884860   8.8170480
  38.1203130  43.4284800   9.1389450  37.7357920  42.7878470   9.7372410
  38.4315320  44.1320920   9.7084180  44.2700270  40.2761340   4.6198070
  44.6370400  39.8019910   5.3659410  44.0805330  41.1502910   4.9606410
  42.0599640  39.3169980   6.9382280  41.7556710  40.1961960   7.1632640
  43.0146100  39.3769770   6.9739720  51.3469410  42.5196330   3.3275520
  52.0668530  43.0151620   2.9371630  51.1451230  41.8414220   2.6829390
  46.7288210  42.5905390   9.2144520  46.6625520  41.6701060   8.9602110
  46.0993350  42.6880830   9.9289160  38.1163370  40.1572720   8.0853640
  37.7578310  40.8226570   8.6726980  37.8217930  39.3256270   8.4566260
  41.3176490  40.6156960  10.9693190  41.0176630  40.7614140  10.0721010
  42.0887730  40.0562250  10.8766580  46.6604940  45.4125960   8.9648320
  46.6749480  44.4806920   8.7467230  45.9530040  45.4985720   9.6038090
  52.8716150  42.0533300   8.3116900  52.1464340  42.6462080   8.1146290
  53.3991610  42.0456840   7.5130270  46.0938840  47.0543530   6.0588820
  46.7381060  47.2602910   6.7362240  46.4568280  46.2931930   5.6059670
  47.3670920  45.0575880   4.7766270  48.0093150  44.3569040   4.8898440
  47.8920270  45.8374320   4.5963160  49.1408540  45.8570780   7.9802330
  49.4764780  46.4437470   8.6580250  48.2208880  45.7263490   8.2100120
  36.6911940  33.6465960   8.7625740  35.9770460  33.8462880   9.3678350
  37.1106980  32.8705530   9.1340540  36.9784530  47.6346220   9.7492270
  37.0875650  46.6940960   9.6087660  36.3265090  47.9000970   9.1006000
  44.9697120  45.9062110  11.1490390  44.6493990  45.1871350  11.6936080
  44.2955480  46.5817180  11.2226450  48.1850720  36.1388270   6.5127190
  48.5531540  35.3183480   6.8406760  47.3248920  36.1990160   6.9282840
  45.1452710  38.7927860   6.7365160  45.6437960  39.2673680   7.4017010
  45.2875660  37.8691380   6.9435190  52.3519570  35.0095820   7.5793550
  51.8493170  35.7501220   7.9187360  53.1676230  35.3979820   7.2630340
  52.6467160  47.4237850   2.7009170  52.7714580  48.2469020   3.1732980
  53.5132720  47.2128580   2.3533320  40.1184690  49.5169060   2.3726300
  40.8547170  48.9684520   2.6434870  40.5025610  50.3825070   2.2332290
  39.1242970  48.7015130  11.5611880  39.9255700  49.0227180  11.9747280
  38.6094790  48.3410710  12.2831790  47.9607600  44.8095000  11.5087290
  47.3545760  44.8326600  10.7683040  47.6561710  44.0778040  12.0454540
  49.3907970  48.5375290  10.1196700  50.3429720  48.4533310  10.0696940
  49.2436190  49.2017000  10.7930490  36.8440780  41.1888590  10.5047930
  37.3479800  40.6095870  11.0764160  36.1048200  41.4728820  11.0424300
  43.8978720  42.5959580  10.0383450  43.1324390  43.1644580   9.9538120
  44.0794680  42.3035790   9.1451680  51.0402070  44.3264910  10.5958470
  51.7811540  44.6640670  10.0925930  50.2774750  44.4956970  10.0428240
  38.8763860  39.3318180  11.3998000  38.9169200  39.0332050  12.3083230
  39.7309360  39.7325790  11.2405520  40.8169670  37.9110280   9.3672490
  40.2866130  37.4201230   8.7395830  41.4857740  38.3394480   8.8330420
  49.7147730  42.3779740   9.1313680  50.1288750  42.5324820   9.9804100
  48.7798730  42.5034960   9.2939460  50.1869900  39.7175900  11.1352830
  50.7690670  38.9628220  11.0473310  50.3631670  40.2483340  10.3584310
  41.3041970  34.8772650   9.4469780  41.2098840  34.2593400   8.7220650
  40.7239360  35.6038940   9.2199690  44.0703410  33.4345890   6.4797170
  43.6220710  33.4570150   5.6342720  43.4368610  33.0364910   7.0767470
  44.4762960  42.3300220   7.1009610  44.8951070  43.1732950   6.9285850
  43.5571590  42.4672260   6.8716390  46.8126860  40.0616400   8.4847450
  46.9323070  39.4657540   9.2242290  47.6720860  40.0986090   8.0648750
  49.1514760  40.6153590   7.0609960  48.6249980  41.1396210   6.4575100
  49.4946100  41.2480980   7.6919690  42.3270380  48.6353230   8.2167340
  41.7891470  49.3599290   7.8976040  42.5804340  48.1583570   7.4264680
  43.5795630  36.6037750   9.7423270  44.1695320  36.2953600  10.4301090
  42.7615870  36.1317500   9.8983170  48.3989060  36.2203560   9.9756290
  47.7104580  35.5585100   9.9106280  49.1195080  35.7741830  10.4204750
  45.1832590  49.8704440   8.4753990  45.1091290  50.7739580   8.7826360
  44.2811430  49.5516340   8.4476060  36.5859880  47.1979030   1.7787610
  36.9162890  46.3300090   1.5466250  37.0150880  47.4037550   2.6092570
  37.0750090  48.0649620   4.5169240  36.6381080  48.2450420   5.3493390
  37.6427770  48.8224240   4.3750960  52.7112270  47.5666620   8.8046550
  52.1114260  47.6259180   8.0610470  52.8406170  46.6271600   8.9343400
  51.3963910  44.2918600   6.9022710  50.5823750  44.7215760   7.1648500
  51.8038110  44.9037010   6.2891760  37.9450450  40.9622420   5.4161460
  38.3123490  40.8749820   6.2957480  37.3761270  40.1988970   5.3168320
  52.7454310  39.4306800   8.4291930  52.5140400  39.2019550   7.5289880
  53.0058860  40.3506350   8.3836820  37.4966450  37.8731510   9.3219880
  36.6022500  37.8398270   9.6613590  38.0364000  38.0718300  10.0871130
  51.1842380  34.6563230  11.2071630  52.0612560  34.6646630  11.5905630
  51.1963220  33.9194070  10.5963980  52.8095370  38.5932640   5.6179200
  51.8598080  38.5596180   5.7324190  52.9908380  39.5032750   5.3828970
  38.0006160  32.1479840   3.6703100  38.6482350  31.5977220   3.2298260
  38.4208000  32.4022990   4.4918910  51.8958500  32.3421200   7.0272740
  52.5330720  32.9555340   7.3931930  52.0433390  32.3781860   6.0821970
  37.7538160  32.3035510   6.4128420  37.4052980  32.7599330   7.1786600
  37.4225860  31.4092640   6.4950850  39.3602530  45.4755110  10.5781610
  39.3172160  45.1048020  11.4596070  39.4913540  46.4132680  10.7183430
  43.0608560  47.0314700   6.1791330  42.8199920  47.2989260   5.2921850
  44.0011200  47.2020430   6.2342190  45.2662980  33.4947390   9.9347840
  45.2051870  34.0869220  10.6843250  46.2063360  33.3873350   9.7898100
  47.9037540  33.1517450   9.5740130  48.5177950  33.4696740   8.9121210
  48.4487100  32.6666040  10.1935990  54.3212720  49.0509080   6.9801970
  53.8271000  49.4477950   6.2629100  53.7126010  48.4258290   7.3739250
  38.4258800  31.8311710   9.6879190  38.9741790  31.6499760   8.9245300
  38.4914110  31.0405820  10.2235500  39.1990560  48.4217360   7.6979390
  38.6050880  48.2902060   8.4369430  39.1914400  47.5855500   7.2321490
  48.6445580  31.7149590   5.9009420  47.7705420  32.0484700   5.6982350
  48.5356330  31.2422770   6.7261290  49.5517560  33.9220460   7.2851140
  49.2230920  33.1072220   6.9052870  50.4999860  33.8790270   7.1616830
  52.0052170  49.6932500   4.2588710  51.5455140  50.4448310   3.8846730
  51.3764630  48.9738970   4.2003510  38.8302790  45.7875740   6.6487430
  38.1036850  45.1681030   6.5813380  38.8911940  46.1816350   5.7785510
  42.4347890  48.0020740   3.4336840  42.9512910  47.3908100   2.9085100
  43.0845270  48.5049520   3.9247850  45.1743390  48.8929230   4.2605820
  45.4621200  48.6383530   3.3838830  45.6866610  48.3406590   4.8511390
  46.3920400  32.6319430   4.8402330  45.6092190  33.1064930   5.1199090
  46.0983330  31.7274260   4.7315510  50.9441470  33.3342530   2.8851420
  51.3849560  33.2787630   2.0373020  50.6749060  34.2500540   2.9561600
  45.2415750  49.8145330  11.6274020  46.1683060  49.5789600  11.6709980
  45.2266180  50.6417330  11.1460050  42.4279360  32.4790080  11.3915900
  42.1463630  32.9823680  10.6276720  42.8099060  31.6811830  11.0258030
  51.8093310  49.0415190  11.4515060  52.6018630  48.5464420  11.2441020
  52.1026460  49.7205330  12.0590670  47.9352970  21.1392640  57.4305070
  47.8547020  20.2247250  57.1596780  47.5217390  21.6359710  56.7244780
  46.0671010  22.9171660  59.3114340  45.2913110  22.4372100  59.6012910
  46.7183940  22.2377310  59.1370500  50.0878440  27.3231850  58.0913470
  49.6259970  26.5519090  58.4200640  50.9003990  27.3497920  58.5965920
  38.4928790  18.1893360  53.9732490  37.6045490  18.5309330  53.8712370
  38.7769980  17.9893680  53.0813320  36.4561800  20.7899010  59.8572190
  37.0277910  20.0221210  59.8575830  36.4563340  21.0887770  58.9478800
  46.3141750  29.6089860  57.7117460  45.6953190  30.0647360  57.1411900
  47.1693530  29.7641320  57.3107160  45.5080000  25.5928850  59.3184500
  45.4388280  24.6518790  59.1573630  46.2699860  25.6830260  59.8907070
  46.5385170  18.3999230  59.5453430  46.9149990  17.5271110  59.4327100
  46.4404680  18.7357930  58.6543870  40.6690180  16.7724860  55.0070870
  40.7756930  17.6728590  55.3139630  39.7582540  16.7242830  54.7165520
  50.3209290  15.8949670  56.4781770  51.1418910  15.4046240  56.5207250
  50.3543370  16.4847330  57.2313610  42.5097910  19.7411230  59.3396050
  43.0176130  20.2392200  59.9801070  43.0411150  18.9646430  59.1635410
  47.1805100  24.4929100  55.1049370  46.5622370  24.9578550  54.5412090
  47.6928350  25.1856580  55.5218880  50.5570770  17.8350050  59.2509310
  49.8526340  18.1234940  59.8312420  50.9182930  18.6450160  58.8908870
  36.5488300  25.1785630  52.4789000  36.1716280  25.6672730  51.7473900
  36.8061370  25.8510910  53.1095530  53.6257690  17.2804840  59.6418520
  52.6782600  17.3143820  59.7733950  53.9507680  18.0943790  60.0267880
  44.1577230  13.5802020  57.9374510  44.4652210  13.0248910  57.2210010
  43.2277930  13.7146480  57.7547500  49.7092290  29.2969310  60.2281970
  49.7219450  28.8931600  59.3604230  49.1567510  30.0716600  60.1243400
  51.0037710  26.0185530  55.3172140  50.8934040  25.0759860  55.4421560
  51.0005960  26.3801170  56.2034900  46.5457990  21.6450850  54.6734630
  45.6187270  21.5788230  54.9023100  46.6982810  22.5830980  54.5589870
  46.5327070  17.9167850  51.6701790  45.5930740  18.0781810  51.7554250
  46.8510330  18.6353530  51.1237780  50.5755280  23.2071150  55.1769880
  49.9567700  22.8690700  54.5296180  50.5579730  22.5630910  55.8849070
  42.1514630  22.1715590  57.4554360  41.7471630  21.4592840  56.9600260
  42.2377750  21.8268830  58.3442400  42.6196330  25.8583150  59.6193570
  42.3224620  25.2528620  58.9401350  43.5696150  25.8960460  59.5082930
  48.7519980  22.4457960  52.1842630  49.1913260  21.6080390  52.0380450
  49.4648400  23.0787360  52.2706770  46.8615360  27.3854030  56.1523870
  47.3011270  28.1278360  55.7379260  46.8002250  27.6280600  57.0762830
  52.3337120  13.7000770  50.4983670  52.0209780  13.7927600  51.3982740
  53.0949590  14.2781800  50.4481100  38.8519260  21.0660570  54.9561010
  38.7316860  21.7922660  54.3442280  38.5420150  20.2963480  54.4788920
  37.7352260  25.9375900  57.1735830  37.3280340  26.0790490  56.3189430
  38.6265270  25.6536060  56.9707040  49.5285540  30.3723150  53.5086880
  49.3686680  30.0826090  54.4068710  49.3632250  29.5963280  52.9732110
  42.0073920  30.1521680  55.2858500  41.8316400  29.2357220  55.0726300
  41.1529660  30.5108970  55.5256300  49.2311670  27.8810710  52.0684880
  48.5376830  27.8788000  51.4087160  49.9734530  27.4570030  51.6379050
  48.7961600  29.5073420  56.1433370  49.2518550  28.7262800  56.4571990
  49.1354120  30.2180240  56.6874550  41.3182920  14.4095640  58.3384680
  40.8751070  15.1905180  58.0069200  41.8767910  14.7325530  59.0455620
  44.4341740  14.0306340  53.2190510  43.8095920  14.0266210  53.9443820
  44.3471860  13.1637300  52.8226480  43.3558820  14.9542970  60.1974280
  43.6531150  15.8605800  60.1166300  43.9044380  14.4661750  59.5833850
  41.1097140  19.5329210  56.0665930  40.8838060  19.3166380  56.9712550
  40.3289670  19.9657670  55.7211900  48.3394900  19.5392580  54.6656580
  47.7403790  20.2628380  54.4820200  48.8874510  19.4769360  53.8833030
  46.9459770  18.1756120  56.6959860  47.3389340  18.4928320  55.8828550
  47.3076620  17.2968000  56.8104380  35.9823940  14.7656920  58.9190060
  35.6936990  15.3359780  59.6315040  36.7269700  14.2861370  59.2821290
  36.1694170  18.7077040  50.1292780  36.0868840  19.6507800  50.2707770
  35.8177230  18.5651950  49.2505130  43.9692300  17.4416070  59.1963130
  43.9728360  17.0006020  58.3467670  44.8643420  17.7633400  59.3034950
  39.8194680  17.3242560  58.1557340  39.4794730  17.8017790  58.9124390
  39.0572000  16.8707680  57.7958440  44.0312450  18.4428150  52.1869890
  44.1525270  18.4014630  53.1355710  43.6460960  19.3052300  52.0316620
  43.0433950  20.7529290  51.5853190  42.4750850  20.3047540  50.9589100
  43.7522950  21.1122070  51.0518340  37.1340760  16.2461540  57.0722010
  36.8487680  15.8817210  57.9100630  37.0719620  15.5142000  56.4585150
  40.5881430  24.7487480  53.8579600  39.8143690  24.2085100  53.6978320
  41.3176060  24.2294090  53.5197360  51.3469410  23.7452840  59.6505990
  52.0668530  24.2408130  59.2602100  51.1451230  23.0670730  59.0059860
  46.8079350  15.1390800  53.7935380  45.9943960  14.6403970  53.7180690
  46.6141300  15.9789050  53.3771730  49.5227740  19.5110450  52.0897540
  50.4107360  19.8227680  51.9148880  49.4932830  18.6382700  51.6978120
  40.6318830  24.4167860  57.4958410  41.1497500  23.6136120  57.4415300
  40.1802850  24.3547000  58.3375240  45.5188330  25.6834140  52.7685710
  45.8604030  26.4276370  52.2729030  44.6901040  25.9965260  53.1310540
  51.7942010  20.8222290  51.5577400  51.7105730  21.2536510  50.7073840
  52.5136200  21.2820640  51.9904220  52.8229260  27.6764550  54.2859530
  52.1805420  27.0220170  54.5603250  52.4359920  28.0819640  53.5100200
  48.4015740  25.0049980  58.1331220  48.7539560  24.4078110  57.4732590
  47.5178070  24.6794210  58.3039470  44.4879020  25.7647670  55.5401630
  45.1750150  26.3116880  55.9209220  43.7011440  26.3088400  55.5751240
  36.6271420  21.3820490  51.0318710  37.4966270  21.6645290  51.3154630
  36.1361740  22.1956360  50.9167520  43.7906230  22.7693700  55.1526990
  44.2469010  23.5798950  55.3787180  43.4394440  22.4516840  55.9845480
  39.6918010  13.1131350  55.6249510  39.5632640  13.1049250  56.5734430
  38.8680030  13.4514440  55.2740520  51.2126640  26.5681010  50.8235880
  50.9864220  25.8511450  51.4160520  50.8222840  26.3193450  49.9857630
  36.9942670  30.5947870  51.5980340  37.3540310  31.1937210  50.9437610
  36.8535010  31.1407760  52.3715370  50.7942890  24.4852950  52.4850040
  50.5064590  24.9465640  53.2727920  51.5895060  24.0250720  52.7534260
  43.0111290  27.9779070  52.4154010  43.0021390  28.7108760  51.7998520
  42.0909650  27.7310650  52.5080970  38.6117930  23.1993960  53.1600770
  38.0045880  23.9392860  53.1696070  39.0867280  23.2893320  52.3338970
  51.5512750  16.3201720  53.6445220  50.9225910  16.4247390  52.9303450
  51.0564670  16.5398500  54.4339100  45.9970890  28.0407310  51.0779200
  46.0982870  27.8371300  50.1481180  45.0972630  27.7865590  51.2826980
  43.5196780  18.5987670  55.0603100  42.8112930  19.0674010  55.5016710
  43.8041260  17.9409680  55.6948290  47.5512210  15.3238330  56.4998890
  47.4279990  15.3424460  55.5508400  48.4996770  15.3717270  56.6197290
  44.6389000  30.5593630  55.7726870  44.8930500  30.5215020  54.8506240
  43.6901480  30.4326960  55.7655120  41.7231800  16.9072750  52.4353810
  42.5722330  17.3442900  52.3694000  41.3563070  17.2193010  53.2625870
  50.6441580  21.4785510  57.3485380  49.7031720  21.4935740  57.5233070
  50.9585650  20.6921470  57.7945680  40.6223220  23.1605110  50.9089340
  41.3886490  23.0486470  51.4714770  40.6997910  22.4643080  50.2566110
  39.3169980  20.5930180  51.5922230  39.3973570  19.6457690  51.7039630
  40.2089730  20.9237060  51.6982890  52.6467160  28.6494360  59.0239640
  52.7714580  29.4725530  59.4963450  53.5132720  28.4385090  58.6763790
  40.1184690  30.7425570  58.6956770  40.8547170  30.1941030  58.9665340
  40.5025610  31.6081580  58.5562760  37.0030170  26.8099140  54.5698280
  36.0769950  27.0520280  54.5603690  37.4686600  27.6373400  54.4483030
  43.2287000  29.9155880  50.5182340  44.0215610  30.2044710  50.0664130
  42.7091350  29.4848050  49.8394820  52.2817170  29.1426010  51.9419080
  51.9958680  28.7291150  51.1273260  52.0836720  30.0713720  51.8219600
  43.7464400  25.1359290  50.3824690  43.6415040  24.5211640  51.1086070
  43.5788620  24.6125180  49.5987700  46.9867130  24.1979320  50.9866680
  46.4377230  24.6448620  51.6309420  47.6086390  23.6928570  51.5104350
  42.6542250  23.1570240  52.8831980  43.0758670  22.9910110  53.7263370
  42.7793090  22.3470470  52.3887120  45.1669890  22.1807850  50.1309080
  45.6875550  21.4656870  49.7650230  45.8138290  22.8193720  50.4309590
  41.5501150  19.2303470  49.8290140  41.3490210  18.3670830  50.1903480
  41.3793200  19.1436830  48.8911740  49.0289460  14.0411700  52.3577020
  49.3091750  13.1979600  52.7136440  48.2555190  14.2734810  52.8715770
  40.3483950  16.3304090  49.8168020  40.6509850  16.3371520  48.9087170
  41.0878540  15.9801950  50.3135680  43.5668880  15.2738710  50.8024220
  43.2190880  14.5962700  50.2226670  43.7681650  14.8128220  51.6167610
  45.7317920  30.2619460  52.4210820  46.6268710  30.6004430  52.4429580
  45.7635550  29.5398870  51.7935100  39.3714080  25.6346510  50.6497820
  39.8088950  26.1776180  51.3055400  39.8561810  24.8093460  50.6594160
  36.5859880  28.4235540  58.1018080  36.9162890  27.5556600  57.8696720
  37.0150880  28.6294060  58.9323040  41.1821800  26.7544550  55.7620050
  40.8817340  26.6309520  56.6623960  41.0759290  25.8953140  55.3535780
  53.9513720  26.5340950  50.4646730  53.1206680  26.6017600  50.9353960
  54.1285550  27.4245070  50.1613590  53.4070180  23.2788430  52.9680930
  54.1689090  23.8485080  53.0740620  53.4224550  22.7115630  53.7389240
  36.9074520  21.8026360  57.1988590  36.2523360  21.5338000  56.5548290
  37.7452470  21.6930840  56.7490570  54.4130150  24.1338530  57.8122860
  54.7838980  23.3505850  57.4058830  55.0532080  24.8227630  57.6340160
  53.4589350  23.5722800  50.1253450  53.7338190  24.4801680  49.9972670
  53.2700090  23.5085330  51.0615440  49.8564960  16.5967650  51.4207080
  50.2749840  16.4098630  50.5803740  49.5501020  15.7446700  51.7310010
  53.3554690  21.5091790  55.1182880  52.9798290  20.7419720  54.6864170
  52.6257810  21.8914490  55.6057810  36.1212600  19.0125290  53.1413920
  35.2176680  19.2755490  52.9665580  36.6053220  19.2836460  52.3613880
  52.6305650  19.7349280  58.4190120  53.1543130  19.2411930  57.7880290
  53.2165070  19.8699640  59.1637690  38.6639810  18.0690830  51.0508300
  39.3731510  17.6474050  50.5655580  37.9479750  18.1366060  50.4191650
  38.3113970  14.1230160  50.0910950  39.0342100  14.6639100  50.4092170
  38.5838490  13.8493580  49.2152490  52.1205620  18.9922630  54.3582530
  52.6164740  18.7593500  55.1431410  51.9221690  18.1534470  53.9420170
  53.5492780  17.6283580  56.8920210  53.4392060  17.4739620  57.8302480
  54.3100370  17.1004520  56.6495620  54.4383050  15.4591500  50.1326350
  55.3632360  15.3272680  49.9244640  54.4158840  15.5384320  51.0862800
  54.5121540  16.2302160  52.7583060  53.7173040  16.1647280  53.2875970
  54.7164820  17.1652800  52.7468410  51.4539960  30.2693710  56.7521450
  52.0499030  29.9478280  56.0755870  51.7118110  29.7965530  57.5434720
  42.4347890  29.2277250  59.7567310  42.9512910  28.6164610  59.2315570
  43.0845270  29.7306030  60.2478320  50.9441470  14.5599040  59.2081890
  51.3849560  14.5044140  58.3603490  50.6749060  15.4757050  59.2792070
  52.8080040  14.1914280  57.2190710  52.7468440  13.2475500  57.0721730
  53.5872070  14.2994370  57.7644170  37.1132790  30.3306640  56.1814660
  36.9454830  29.6977320  56.8796550  36.2467300  30.5366040  55.8308850
  37.7360810  14.1623420  53.6846520  38.4940170  14.2752300  53.1110550
  37.2737980  14.9992620  53.6389950  44.2774620  16.2762690  56.6748830
  43.4649130  15.9019580  56.3344710  44.7816260  15.5207770  56.9770020
  48.7799600  12.9405140  57.9131900  49.3828970  13.5125350  58.3880420
  48.0392590  13.5044580  57.6905800  51.9234200  13.3426700  53.1872180
  52.1184830  14.2410150  53.4539610  51.1364070  13.1113780  53.6805130
  38.7195490  29.0239870  53.6264800  38.1943110  29.4047900  52.9226760
  38.6440070  29.6490640  54.3474510  40.1085960  14.6887470  52.2248490
  40.6378720  13.9017270  52.0956440  40.7414280  15.3678660  52.4584020
  42.3023800  14.4262610  55.2793880  41.6726540  13.7249920  55.4464010
  41.7628940  15.1866740  55.0627040  53.4760810  30.5827410  54.9478740
  53.6513000  29.8965150  54.3039660  52.7782380  31.1074460  54.5555410
  41.3188460  30.9722250  52.5014050  42.0507280  30.6881530  51.9537940
  41.5782130  30.7335530  53.3913430  40.4803250  27.0886980  52.5060380
  39.8512130  27.5572080  53.0546210  40.5951080  26.2436200  52.9406570
  50.3209290  15.8949670  37.7038280  51.1418910  15.4046240  37.7463760
  50.3543370  16.4847330  38.4570120  54.6108840  17.9116420  44.2681910
  53.9061010  18.2998130  43.7497020  54.8766760  18.6066710  44.8702840
  40.7934010  14.3809790  44.8315980  40.7952450  14.8982180  44.0261880
  39.9638320  13.9039970  44.8085910  50.5570770  17.8350050  40.4765820
  49.8526340  18.1234940  41.0568930  50.9182930  18.6450160  40.1165380
  52.1733550  27.4525180  42.7393300  51.4897070  28.1224290  42.7309970
  52.7127840  27.6505830  41.9738160  53.6257690  17.2804840  40.8675030
  52.6782600  17.3143820  40.9990460  53.9507680  18.0943790  41.2524390
  44.1577230  13.5802020  39.1631020  44.4652210  13.0248910  38.4466520
  43.2277930  13.7146480  38.9804010  49.1077730  24.1999150  42.7821090
  49.5246520  23.9859260  41.9474550  49.8317550  24.4571940  43.3529710
  53.0539830  22.5986370  42.8737330  52.2258460  22.6679460  42.3987460
  53.6490310  23.1840680  42.4053160  50.0181840  19.3855690  43.8192200
  49.6053020  20.2109400  44.0732190  49.2857790  18.8000730  43.6268560
  50.7081940  29.4315020  44.5073180  50.2312500  30.2387210  44.3145790
  50.0243730  28.7793350  44.6599390  41.7114760  25.5964840  47.4957880
  40.8143290  25.8204810  47.7431280  41.7367630  25.7199780  46.5469280
  42.3366330  28.4099860  48.2800400  42.3081760  28.8142810  47.4128830
  42.1731300  27.4810220  48.1172000  52.3337120  13.7000770  31.7240180
  52.0209780  13.7927600  32.6239250  53.0949590  14.2781800  31.6737610
  54.2881150  29.1926960  49.5764570  54.7640870  29.6709850  50.2553650
  54.9088310  29.1244450  48.8510070  53.6914400  26.3839810  46.7364580
  53.8177460  26.1451690  45.8181760  53.7335780  25.5524350  47.2086660
  47.5531140  30.0867810  45.3059390  48.0675810  29.9975820  46.1081820
  46.7100220  30.4327510  45.5987300  53.5438410  18.4372270  47.7014320
  52.9282680  18.9451940  47.1729780  53.2234830  17.5370600  47.6440260
  45.6052730  17.2764160  45.1676510  45.1432100  17.4847180  45.9796450
  45.2030840  16.4623510  44.8647180  50.6057240  18.4973110  46.2973170
  49.7550830  18.1978860  46.6182240  50.4459030  18.7415120  45.3856990
  47.7006950  19.9974860  48.3971960  48.0260360  19.1638610  48.0574190
  48.4887280  20.5203380  48.5450290  44.4341740  14.0306340  34.4447020
  43.8095920  14.0266210  35.1700330  44.3471860  13.1637300  34.0482990
  43.5496350  20.4314790  47.9582710  43.4539950  19.4909520  47.8083110
  44.3928330  20.6529860  47.5630780  45.2551940  16.9263430  49.1813230
  44.5650260  16.7335630  49.8159320  45.9984240  17.2098070  49.7137530
  35.9823940  14.7656920  40.1446570  35.6936990  15.3359780  40.8571550
  36.7269700  14.2861370  40.5077800  47.5314910  20.7661870  42.0167150
  46.7996030  21.2748680  42.3657250  47.1339250  19.9491850  41.7155930
  47.9940820  16.2195550  41.4290090  48.0113560  16.6704200  42.2731940
  47.7456400  15.3201190  41.6423530  51.4211570  13.6327730  47.2676470
  51.7457340  12.9017390  47.7934450  51.4568080  13.3141370  46.3657460
  46.8079350  15.1390800  35.0191890  45.9943960  14.6403970  34.9437200
  46.6141300  15.9789050  34.6028240  46.7288210  23.8161900  46.7631500
  46.6625520  22.8957570  46.5089090  46.0993350  23.9137340  47.4776140
  41.3176490  21.8413470  48.5180170  41.0176630  21.9870650  47.6207990
  42.0887730  21.2818760  48.4253560  46.6604940  26.6382470  46.5135300
  46.6749480  25.7063430  46.2954210  45.9530040  26.7242230  47.1525070
  52.8716150  23.2789810  45.8603880  52.1464340  23.8718590  45.6633270
  53.3991610  23.2713350  45.0617250  39.6918010  13.1131350  36.8506020
  39.5632640  13.1049250  37.7990940  38.8680030  13.4514440  36.4997030
  49.1408540  27.0827290  45.5289310  49.4764780  27.6693980  46.2067230
  48.2208880  26.9520000  45.7587100  36.6911940  14.8722470  46.3112720
  35.9770460  15.0719390  46.9165330  37.1106980  14.0962040  46.6827520
  36.9784530  28.8602730  47.2979250  37.0875650  27.9197470  47.1574640
  36.3265090  29.1257480  46.6492980  44.9697120  27.1318620  48.6977370
  44.6493990  26.4127860  49.2423060  44.2955480  27.8073690  48.7713430
  48.1850720  17.3644780  44.0614170  48.5531540  16.5439990  44.3893740
  47.3248920  17.4246670  44.4769820  51.5512750  16.3201720  34.8701730
  50.9225910  16.4247390  34.1559960  51.0564670  16.5398500  35.6595610
  47.5512210  15.3238330  37.7255400  47.4279990  15.3424460  36.7764910
  48.4996770  15.3717270  37.8453800  52.3519570  16.2352330  45.1280530
  51.8493170  16.9757730  45.4674340  53.1676230  16.6236330  44.8117320
  52.6467160  28.6494360  40.2496150  52.7714580  29.4725530  40.7219960
  53.5132720  28.4385090  39.9020300  39.1242970  29.9271640  49.1098860
  39.9255700  30.2483690  49.5234260  38.6094790  29.5667220  49.8318770
  47.9607600  26.0351510  49.0574270  47.3545760  26.0583110  48.3170020
  47.6561710  25.3034550  49.5941520  49.3907970  29.7631800  47.6683680
  50.3429720  29.6789820  47.6183920  49.2436190  30.4273510  48.3417470
  43.8978720  23.8216090  47.5870430  43.1324390  24.3901090  47.5025100
  44.0794680  23.5292300  46.6938660  51.0402070  25.5521420  48.1445450
  51.7811540  25.8897180  47.6412910  50.2774750  25.7213480  47.5915220
  38.8763860  20.5574690  48.9484980  38.9169200  20.2588560  49.8570210
  39.7309360  20.9582300  48.7892500  49.7147730  23.6036250  46.6800660
  50.1288750  23.7581330  47.5291080  48.7798730  23.7291470  46.8426440
  50.1869900  20.9432410  48.6839810  50.7690670  20.1884730  48.5960290
  50.3631670  21.4739850  47.9071290  44.0703410  14.6602400  44.0284150
  43.6220710  14.6826660  43.1829700  43.4368610  14.2621420  44.6254450
  46.8126860  21.2872910  46.0334430  46.9323070  20.6914050  46.7729270
  47.6720860  21.3242600  45.6135730  49.1514760  21.8410100  44.6096940
  48.6249980  22.3652720  44.0062080  49.4946100  22.4737490  45.2406670
  43.5795630  17.8294260  47.2910250  44.1695320  17.5210110  47.9788070
  42.7615870  17.3574010  47.4470150  48.3989060  17.4460070  47.5243270
  47.7104580  16.7841610  47.4593260  49.1195080  16.9998340  47.9691730
  49.0289460  14.0411700  33.5833530  49.3091750  13.1979600  33.9392950
  48.2555190  14.2734810  34.0972280  45.1832590  31.0960950  46.0240970
  45.1091290  31.9996090  46.3313340  44.2811430  30.7772850  45.9963040
  37.0750090  29.2906130  42.0656220  36.6381080  29.4706930  42.8980370
  37.6427770  30.0480750  41.9237940  52.7112270  28.7923130  46.3533530
  52.1114260  28.8515690  45.6097450  52.8406170  27.8528110  46.4830380
  51.3963910  25.5175110  44.4509690  50.5823750  25.9472270  44.7135480
  51.8038110  26.1293520  43.8378740  52.7454310  20.6563310  45.9778910
  52.5140400  20.4276060  45.0776860  53.0058860  21.5762860  45.9323800
  51.1842380  15.8819740  48.7558610  52.0612560  15.8903140  49.1392610
  51.1963220  15.1450580  48.1450960  52.6305650  19.7349280  39.6446630
  53.1543130  19.2411930  39.0136800  53.2165070  19.8699640  40.3894200
  52.8095370  19.8189150  43.1666180  51.8598080  19.7852690  43.2811170
  52.9908380  20.7289260  42.9315950  38.3113970  14.1230160  31.3167460
  39.0342100  14.6639100  31.6348680  38.5838490  13.8493580  30.4409000
  52.1205620  18.9922630  35.5839040  52.6164740  18.7593500  36.3687920
  51.9221690  18.1534470  35.1676680  53.5492780  17.6283580  38.1176720
  53.4392060  17.4739620  39.0558990  54.3100370  17.1004520  37.8752130
  51.8958500  13.5677710  44.5759720  52.5330720  14.1811850  44.9418910
  52.0433390  13.6038370  43.6308950  54.4383050  15.4591500  31.3582860
  55.3632360  15.3272680  31.1501150  54.4158840  15.5384320  32.3119310
  54.5121540  16.2302160  33.9839570  53.7173040  16.1647280  34.5132480
  54.7164820  17.1652800  33.9724920  37.7538160  13.5292020  43.9615400
  37.4052980  13.9855840  44.7273580  37.4225860  12.6349150  44.0437830
  39.3602530  26.7011620  48.1268590  39.3172160  26.3304530  49.0083050
  39.4913540  27.6389190  48.2670410  45.2662980  14.7203900  47.4834820
  45.2051870  15.3125730  48.2330230  46.2063360  14.6129860  47.3385080
  47.9037540  14.3773960  47.1227110  48.5177950  14.6953250  46.4608190
  48.4487100  13.8922550  47.7422970  54.3212720  30.2765590  44.5288950
  53.8271000  30.6734460  43.8116080  53.7126010  29.6514800  44.9226230
  38.4258800  13.0568220  47.2366170  38.9741790  12.8756270  46.4732280
  38.4914110  12.2662330  47.7722480  39.1990560  29.6473870  45.2466370
  38.6050880  29.5158570  45.9856410  39.1914400  28.8112010  44.7808470
  48.6445580  12.9406100  43.4496400  47.7705420  13.2741210  43.2469330
  48.5356330  12.4679280  44.2748270  49.5517560  15.1476970  44.8338120
  49.2230920  14.3328730  44.4539850  50.4999860  15.1046780  44.7103810
  52.0052170  30.9189010  41.8075690  51.5455140  31.6704820  41.4333710
  51.3764630  30.1995480  41.7490490  46.3920400  13.8575940  42.3889310
  45.6092190  14.3321440  42.6686070  46.0983330  12.9530770  42.2802490
  50.9441470  14.5599040  40.4338400  51.3849560  14.5044140  39.5860000
  50.6749060  15.4757050  40.5048580  52.8080040  14.1914280  38.4447220
  52.7468440  13.2475500  38.2978240  53.5872070  14.2994370  38.9900680
  37.7360810  14.1623420  34.9103030  38.4940170  14.2752300  34.3367060
  37.2737980  14.9992620  34.8646460  48.7799600  12.9405140  39.1388410
  49.3828970  13.5125350  39.6136930  48.0392590  13.5044580  38.9162310
  51.9234200  13.3426700  34.4128690  52.1184830  14.2410150  34.6796120
  51.1364070  13.1113780  34.9061640  42.3023800  14.4262610  36.5050390
  41.6726540  13.7249920  36.6720520  41.7628940  15.1866740  36.2883550
  45.2415750  31.0401840  49.1761000  46.1683060  30.8046110  49.2196960
  45.2266180  31.8673840  48.6947030  53.4760810  30.5827410  36.1735250
  53.6513000  29.8965150  35.5296170  52.7782380  31.1074460  35.7811920
  42.4279360  13.7046590  48.9402880  42.1463630  14.2080190  48.1763700
  42.8099060  12.9068340  48.5745010  49.0294820  13.1200170  49.5183350
  48.9160270  13.4394780  50.4134870  49.8464560  13.5212680  49.2220630
  51.8093310  30.2671700  49.0002040  52.6018630  29.7720930  48.7928000
  52.1026460  30.9461840  49.6077650  47.9352970  21.1392640  19.8818090
  47.8547020  20.2247250  19.6109800  47.5217390  21.6359710  19.1757800
  38.4928790  18.1893360  16.4245510  37.6045490  18.5309330  16.3225390
  38.7769980  17.9893680  15.5326340  36.4561800  20.7899010  22.3085210
  37.0277910  20.0221210  22.3088850  36.4563340  21.0887770  21.3991820
  37.6986670  16.1983370  24.0954140  37.5189510  15.3009120  24.3756900
  37.2966750  16.7455240  24.7701090  46.5385170  18.3999230  21.9966450
  46.9149990  17.5271110  21.8840120  46.4404680  18.7357930  21.1056890
  40.6690180  16.7724860  17.4583890  40.7756930  17.6728590  17.7652650
  39.7582540  16.7242830  17.1678540  50.3209290  15.8949670  18.9294790
  51.1418910  15.4046240  18.9720270  50.3543370  16.4847330  19.6826630
  54.6108840  17.9116420  25.4938420  53.9061010  18.2998130  24.9753530
  54.8766760  18.6066710  26.0959350  40.7934010  14.3809790  26.0572490
  40.7952450  14.8982180  25.2518390  39.9638320  13.9039970  26.0342420
  47.1805100  24.4929100  17.5562390  46.5622370  24.9578550  16.9925110
  47.6928350  25.1856580  17.9731900  50.5570770  17.8350050  21.7022330
  49.8526340  18.1234940  22.2825440  50.9182930  18.6450160  21.3421890
  40.4749340  16.0919750  24.0642940  40.8166150  16.9361800  23.7696810
  39.5365150  16.2403490  24.1808280  36.5488300  25.1785630  14.9302020
  36.1716280  25.6672730  14.1986920  36.8061370  25.8510910  15.5608550
  53.6257690  17.2804840  22.0931540  52.6782600  17.3143820  22.2246970
  53.9507680  18.0943790  22.4780900  44.1577230  13.5802020  20.3887530
  44.4652210  13.0248910  19.6723030  43.2277930  13.7146480  20.2060520
  51.0037710  26.0185530  17.7685160  50.8934040  25.0759860  17.8934580
  51.0005960  26.3801170  18.6547920  46.5457990  21.6450850  17.1247650
  45.6187270  21.5788230  17.3536120  46.6982810  22.5830980  17.0102890
  46.5327070  17.9167850  14.1214810  45.5930740  18.0781810  14.2067270
  46.8510330  18.6353530  13.5750800  53.0539830  22.5986370  24.0993840
  52.2258460  22.6679460  23.6243970  53.6490310  23.1840680  23.6309670
  50.5755280  23.2071150  17.6282900  49.9567700  22.8690700  16.9809200
  50.5579730  22.5630910  18.3362090  50.0181840  19.3855690  25.0448710
  49.6053020  20.2109400  25.2988700  49.2857790  18.8000730  24.8525070
  48.7519980  22.4457960  14.6355650  49.1913260  21.6080390  14.4893470
  49.4648400  23.0787360  14.7219790  52.3337120  13.7000770  12.9496690
  52.0209780  13.7927600  13.8495760  53.0949590  14.2781800  12.8994120
  38.8519260  21.0660570  17.4074030  38.7316860  21.7922660  16.7955300
  38.5420150  20.2963480  16.9301940  49.2311670  27.8810710  14.5197900
  48.5376830  27.8788000  13.8600180  49.9734530  27.4570030  14.0892070
  53.5438410  18.4372270  28.9270830  52.9282680  18.9451940  28.3986290
  53.2234830  17.5370600  28.8696770  41.3182920  14.4095640  20.7897700
  40.8751070  15.1905180  20.4582220  41.8767910  14.7325530  21.4968640
  45.6052730  17.2764160  26.3933020  45.1432100  17.4847180  27.2052960
  45.2030840  16.4623510  26.0903690  50.6057240  18.4973110  27.5229680
  49.7550830  18.1978860  27.8438750  50.4459030  18.7415120  26.6113500
  47.7006950  19.9974860  29.6228470  48.0260360  19.1638610  29.2830700
  48.4887280  20.5203380  29.7706800  44.4341740  14.0306340  15.6703530
  43.8095920  14.0266210  16.3956840  44.3471860  13.1637300  15.2739500
  43.3558820  14.9542970  22.6487300  43.6531150  15.8605800  22.5679320
  43.9044380  14.4661750  22.0346870  41.1097140  19.5329210  18.5178950
  40.8838060  19.3166380  19.4225570  40.3289670  19.9657670  18.1724920
  48.3394900  19.5392580  17.1169600  47.7403790  20.2628380  16.9333220
  48.8874510  19.4769360  16.3346050  46.9459770  18.1756120  19.1472880
  47.3389340  18.4928320  18.3341570  47.3076620  17.2968000  19.2617400
  35.9823940  14.7656920  21.3703080  35.6936990  15.3359780  22.0828060
  36.7269700  14.2861370  21.7334310  36.1694170  18.7077040  12.5805800
  36.0868840  19.6507800  12.7220790  35.8177230  18.5651950  11.7018150
  43.9692300  17.4416070  21.6476150  43.9728360  17.0006020  20.7980690
  44.8643420  17.7633400  21.7547970  39.8194680  17.3242560  20.6070360
  39.4794730  17.8017790  21.3637410  39.0572000  16.8707680  20.2471460
  44.0312450  18.4428150  14.6382910  44.1525270  18.4014630  15.5868730
  43.6460960  19.3052300  14.4829640  47.9940820  16.2195550  22.6546600
  48.0113560  16.6704200  23.4988450  47.7456400  15.3201190  22.8680040
  43.0433950  20.7529290  14.0366210  42.4750850  20.3047540  13.4102120
  43.7522950  21.1122070  13.5031360  51.4211570  13.6327730  28.4932980
  51.7457340  12.9017390  29.0190960  51.4568080  13.3141370  27.5913970
  37.1340760  16.2461540  19.5235030  36.8487680  15.8817210  20.3613650
  37.0719620  15.5142000  18.9098170  40.5881430  24.7487480  16.3092620
  39.8143690  24.2085100  16.1491340  41.3176060  24.2294090  15.9710380
  46.8079350  15.1390800  16.2448400  45.9943960  14.6403970  16.1693710
  46.6141300  15.9789050  15.8284750  49.5227740  19.5110450  14.5410560
  50.4107360  19.8227680  14.3661900  49.4932830  18.6382700  14.1491140
  45.5188330  25.6834140  15.2198730  45.8604030  26.4276370  14.7242050
  44.6901040  25.9965260  15.5823560  51.7942010  20.8222290  14.0090420
  51.7105730  21.2536510  13.1586860  52.5136200  21.2820640  14.4417240
  52.8716150  23.2789810  27.0860390  52.1464340  23.8718590  26.8889780
  53.3991610  23.2713350  26.2873760  52.8229260  27.6764550  16.7372550
  52.1805420  27.0220170  17.0116270  52.4359920  28.0819640  15.9613220
  48.4015740  25.0049980  20.5844240  48.7539560  24.4078110  19.9245610
  47.5178070  24.6794210  20.7552490  36.6271420  21.3820490  13.4831730
  37.4966270  21.6645290  13.7667650  36.1361740  22.1956360  13.3680540
  39.6918010  13.1131350  18.0762530  39.5632640  13.1049250  19.0247450
  38.8680030  13.4514440  17.7253540  51.2126640  26.5681010  13.2748900
  50.9864220  25.8511450  13.8673540  50.8222840  26.3193450  12.4370650
  36.9942670  30.5947870  14.0493360  37.3540310  31.1937210  13.3950630
  36.8535010  31.1407760  14.8228390  36.6911940  14.8722470  27.5369230
  35.9770460  15.0719390  28.1421840  37.1106980  14.0962040  27.9084030
  50.7942890  24.4852950  14.9363060  50.5064590  24.9465640  15.7240940
  51.5895060  24.0250720  15.2047280  43.0111290  27.9779070  14.8667030
  43.0021390  28.7108760  14.2511540  42.0909650  27.7310650  14.9593990
  38.6117930  23.1993960  15.6113790  38.0045880  23.9392860  15.6209090
  39.0867280  23.2893320  14.7851990  48.1850720  17.3644780  25.2870680
  48.5531540  16.5439990  25.6150250  47.3248920  17.4246670  25.7026330
  51.5512750  16.3201720  16.0958240  50.9225910  16.4247390  15.3816470
  51.0564670  16.5398500  16.8852120  45.9970890  28.0407310  13.5292220
  46.0982870  27.8371300  12.5994200  45.0972630  27.7865590  13.7340000
  43.5196780  18.5987670  17.5116120  42.8112930  19.0674010  17.9529730
  43.8041260  17.9409680  18.1461310  47.5512210  15.3238330  18.9511910
  47.4279990  15.3424460  18.0021420  48.4996770  15.3717270  19.0710310
  41.7231800  16.9072750  14.8866830  42.5722330  17.3442900  14.8207020
  41.3563070  17.2193010  15.7138890  50.6441580  21.4785510  19.7998400
  49.7031720  21.4935740  19.9746090  50.9585650  20.6921470  20.2458700
  40.6223220  23.1605110  13.3602360  41.3886490  23.0486470  13.9227790
  40.6997910  22.4643080  12.7079130  39.3169980  20.5930180  14.0435250
  39.3973570  19.6457690  14.1552650  40.2089730  20.9237060  14.1495910
  37.0030170  26.8099140  17.0211300  36.0769950  27.0520280  17.0116710
  37.4686600  27.6373400  16.8996050  43.2287000  29.9155880  12.9695360
  44.0215610  30.2044710  12.5177150  42.7091350  29.4848050  12.2907840
  52.2817170  29.1426010  14.3932100  51.9958680  28.7291150  13.5786280
  52.0836720  30.0713720  14.2732620  43.7464400  25.1359290  12.8337710
  43.6415040  24.5211640  13.5599090  43.5788620  24.6125180  12.0500720
  46.9867130  24.1979320  13.4379700  46.4377230  24.6448620  14.0822440
  47.6086390  23.6928570  13.9617370  42.6542250  23.1570240  15.3345000
  43.0758670  22.9910110  16.1776390  42.7793090  22.3470470  14.8400140
  45.1669890  22.1807850  12.5822100  45.6875550  21.4656870  12.2163250
  45.8138290  22.8193720  12.8822610  50.1869900  20.9432410  29.9096320
  50.7690670  20.1884730  29.8216800  50.3631670  21.4739850  29.1327800
  44.0703410  14.6602400  25.2540660  43.6220710  14.6826660  24.4086210
  43.4368610  14.2621420  25.8510960  41.5501150  19.2303470  12.2803160
  41.3490210  18.3670830  12.6416500  41.3793200  19.1436830  11.3424760
  43.5795630  17.8294260  28.5166760  44.1695320  17.5210110  29.2044580
  42.7615870  17.3574010  28.6726660  48.3989060  17.4460070  28.7499780
  47.7104580  16.7841610  28.6849770  49.1195080  16.9998340  29.1948240
  49.0289460  14.0411700  14.8090040  49.3091750  13.1979600  15.1649460
  48.2555190  14.2734810  15.3228790  40.3483950  16.3304090  12.2681040
  40.6509850  16.3371520  11.3600190  41.0878540  15.9801950  12.7648700
  43.5668880  15.2738710  13.2537240  43.2190880  14.5962700  12.6739690
  43.7681650  14.8128220  14.0680630  45.7317920  30.2619460  14.8723840
  46.6268710  30.6004430  14.8942600  45.7635550  29.5398870  14.2448120
  39.3714080  25.6346510  13.1010840  39.8088950  26.1776180  13.7568420
  39.8561810  24.8093460  13.1107180  53.9513720  26.5340950  12.9159750
  53.1206680  26.6017600  13.3866980  54.1285550  27.4245070  12.6126610
  53.4070180  23.2788430  15.4193950  54.1689090  23.8485080  15.5253640
  53.4224550  22.7115630  16.1902260  36.9074520  21.8026360  19.6501610
  36.2523360  21.5338000  19.0061310  37.7452470  21.6930840  19.2003590
  54.4130150  24.1338530  20.2635880  54.7838980  23.3505850  19.8571850
  55.0532080  24.8227630  20.0853180  53.4589350  23.5722800  12.5766470
  53.7338190  24.4801680  12.4485690  53.2700090  23.5085330  13.5128460
  49.8564960  16.5967650  13.8720100  50.2749840  16.4098630  13.0316760
  49.5501020  15.7446700  14.1823030  53.3554690  21.5091790  17.5695900
  52.9798290  20.7419720  17.1377190  52.6257810  21.8914490  18.0570830
  52.7454310  20.6563310  27.2035420  52.5140400  20.4276060  26.3033370
  53.0058860  21.5762860  27.1580310  51.1842380  15.8819740  29.9815120
  52.0612560  15.8903140  30.3649120  51.1963220  15.1450580  29.3707470
  36.1212600  19.0125290  15.5926940  35.2176680  19.2755490  15.4178600
  36.6053220  19.2836460  14.8126900  52.6305650  19.7349280  20.8703140
  53.1543130  19.2411930  20.2393310  53.2165070  19.8699640  21.6150710
  52.8095370  19.8189150  24.3922690  51.8598080  19.7852690  24.5067680
  52.9908380  20.7289260  24.1572460  38.6639810  18.0690830  13.5021320
  39.3731510  17.6474050  13.0168600  37.9479750  18.1366060  12.8704670
  38.3113970  14.1230160  12.5423970  39.0342100  14.6639100  12.8605190
  38.5838490  13.8493580  11.6665510  52.1205620  18.9922630  16.8095550
  52.6164740  18.7593500  17.5944430  51.9221690  18.1534470  16.3933190
  38.0006160  13.3736350  22.4446590  38.6482350  12.8233730  22.0041750
  38.4208000  13.6279500  23.2662400  53.5492780  17.6283580  19.3433230
  53.4392060  17.4739620  20.2815500  54.3100370  17.1004520  19.1008640
  51.8958500  13.5677710  25.8016230  52.5330720  14.1811850  26.1675420
  52.0433390  13.6038370  24.8565460  54.4383050  15.4591500  12.5839370
  55.3632360  15.3272680  12.3757660  54.4158840  15.5384320  13.5375820
  54.5121540  16.2302160  15.2096080  53.7173040  16.1647280  15.7388990
  54.7164820  17.1652800  15.1981430  37.7538160  13.5292020  25.1871910
  37.4052980  13.9855840  25.9530090  37.4225860  12.6349150  25.2694340
  47.9037540  14.3773960  28.3483620  48.5177950  14.6953250  27.6864700
  48.4487100  13.8922550  28.9679480  38.4258800  13.0568220  28.4622680
  38.9741790  12.8756270  27.6988790  38.4914110  12.2662330  28.9978990
  48.6445580  12.9406100  24.6752910  47.7705420  13.2741210  24.4725840
  48.5356330  12.4679280  25.5004780  49.5517560  15.1476970  26.0594630
  49.2230920  14.3328730  25.6796360  50.4999860  15.1046780  25.9360320
  46.3920400  13.8575940  23.6145820  45.6092190  14.3321440  23.8942580
  46.0983330  12.9530770  23.5059000  50.9441470  14.5599040  21.6594910
  51.3849560  14.5044140  20.8116510  50.6749060  15.4757050  21.7305090
  52.8080040  14.1914280  19.6703730  52.7468440  13.2475500  19.5234750
  53.5872070  14.2994370  20.2157190  37.7360810  14.1623420  16.1359540
  38.4940170  14.2752300  15.5623570  37.2737980  14.9992620  16.0902970
  44.2774620  16.2762690  19.1261850  43.4649130  15.9019580  18.7857730
  44.7816260  15.5207770  19.4283040  48.7799600  12.9405140  20.3644920
  49.3828970  13.5125350  20.8393440  48.0392590  13.5044580  20.1418820
  51.9234200  13.3426700  15.6385200  52.1184830  14.2410150  15.9052630
  51.1364070  13.1113780  16.1318150  38.7195490  29.0239870  16.0777820
  38.1943110  29.4047900  15.3739780  38.6440070  29.6490640  16.7987530
  40.1085960  14.6887470  14.6761510  40.6378720  13.9017270  14.5469460
  40.7414280  15.3678660  14.9097040  42.3023800  14.4262610  17.7306900
  41.6726540  13.7249920  17.8977030  41.7628940  15.1866740  17.5140060
  42.4279360  13.7046590  30.1659390  42.1463630  14.2080190  29.4020210
  42.8099060  12.9068340  29.8001520  40.4803250  27.0886980  14.9573400
  39.8512130  27.5572080  15.5059230  40.5951080  26.2436200  15.3919590
  49.0294820  13.1200170  30.7439860  48.9160270  13.4394780  31.6391380
  49.8464560  13.5212680  30.4477140  46.0671010  22.9171660   2.9883870
  45.2913110  22.4372100   3.2782440  46.7183940  22.2377310   2.8140030
  40.0836840  23.2291470   3.8659630  39.2521720  22.9740180   4.2656140
  40.6917820  23.3002240   4.6017550  50.0878440  27.3231850   1.7683000
  49.6259970  26.5519090   2.0970170  50.9003990  27.3497920   2.2735450
  40.0638100  27.2631560   4.0617650  40.3666140  26.3729300   3.8827870
  40.8081690  27.8201780   3.8339900  36.4561800  20.7899010   3.5341720
  37.0277910  20.0221210   3.5345360  36.4563340  21.0887770   2.6248330
  45.5080000  25.5928850   2.9954030  45.4388280  24.6518790   2.8343160
  46.2699860  25.6830260   3.5676600  37.6986670  16.1983370   5.3210650
  37.5189510  15.3009120   5.6013410  37.2966750  16.7455240   5.9957600
  46.5385170  18.3999230   3.2222960  46.9149990  17.5271110   3.1096630
  46.4404680  18.7357930   2.3313400  38.3173340  18.6943870   3.9292990
  38.9983450  18.9582240   4.5480390  38.0021390  17.8544740   4.2631000
  42.5097910  19.7411230   3.0165580  43.0176130  20.2392200   3.6570600
  43.0411150  18.9646430   2.8404940  54.6108840  17.9116420   6.7194930
  53.9061010  18.2998130   6.2010040  54.8766760  18.6066710   7.3215860
  40.7934010  14.3809790   7.2829000  40.7952450  14.8982180   6.4774900
  39.9638320  13.9039970   7.2598930  42.0436860  24.0204970   5.4602500
  41.7106240  24.6473890   6.1023570  42.2203540  24.5466850   4.6804170
  50.5570770  17.8350050   2.9278840  49.8526340  18.1234940   3.5081950
  50.9182930  18.6450160   2.5678400  40.4749340  16.0919750   5.2899450
  40.8166150  16.9361800   4.9953320  39.5365150  16.2403490   5.4064790
  41.2555960  25.9885770   7.2751680  41.8729960  26.6636850   6.9936130
  40.3949080  26.3973750   7.1839180  52.1733550  27.4525180   5.1906320
  51.4897070  28.1224290   5.1822990  52.7127840  27.6505830   4.4251180
  53.6257690  17.2804840   3.3188050  52.6782600  17.3143820   3.4503480
  53.9507680  18.0943790   3.7037410  49.7092290  29.2969310   3.9051500
  49.7219450  28.8931600   3.0373760  49.1567510  30.0716600   3.8012930
  49.1077730  24.1999150   5.2334110  49.5246520  23.9859260   4.3987570
  49.8317550  24.4571940   5.8042730  53.0539830  22.5986370   5.3250350
  52.2258460  22.6679460   4.8500480  53.6490310  23.1840680   4.8566180
  50.0181840  19.3855690   6.2705220  49.6053020  20.2109400   6.5245210
  49.2857790  18.8000730   6.0781580  42.6196330  25.8583150   3.2963100
  42.3224620  25.2528620   2.6170880  43.5696150  25.8960460   3.1852460
  40.8643250  18.9458800   4.9122930  41.4157840  19.0554140   4.1376180
  41.3786760  19.3196400   5.6278160  50.7081940  29.4315020   6.9586200
  50.2312500  30.2387210   6.7658810  50.0243730  28.7793350   7.1112410
  41.7114760  25.5964840   9.9470900  40.8143290  25.8204810  10.1944300
  41.7367630  25.7199780   8.9982300  40.5385980  22.4678160   8.5228270
  40.3993750  23.3400960   8.8915670  39.6567340  22.1250970   8.3776210
  42.3366330  28.4099860  10.7313420  42.3081760  28.8142810   9.8641850
  42.1731300  27.4810220  10.5685020  54.2881150  29.1926960  12.0277590
  54.7640870  29.6709850  12.7066670  54.9088310  29.1244450  11.3023090
  36.4904630  24.2375710   4.4399180  36.5685050  24.3724480   3.4954900
  37.1046310  23.5291600   4.6327300  53.6914400  26.3839810   9.1877600
  53.8177460  26.1451690   8.2694780  53.7335780  25.5524350   9.6599680
  47.5531140  30.0867810   7.7572410  48.0675810  29.9975820   8.5594840
  46.7100220  30.4327510   8.0500320  53.5438410  18.4372270  10.1527340
  52.9282680  18.9451940   9.6242800  53.2234830  17.5370600  10.0953280
  36.5464150  25.2789880   6.9793640  36.7095190  24.8095240   6.1613010
  37.0116600  24.7713440   7.6442480  41.3182920  14.4095640   2.0154210
  40.8751070  15.1905180   1.6838730  41.8767910  14.7325530   2.7225150
  45.6052730  17.2764160   7.6189530  45.1432100  17.4847180   8.4309470
  45.2030840  16.4623510   7.3160200  50.6057240  18.4973110   8.7486190
  49.7550830  18.1978860   9.0695260  50.4459030  18.7415120   7.8370010
  47.7006950  19.9974860  10.8484980  48.0260360  19.1638610  10.5087210
  48.4887280  20.5203380  10.9963310  43.3558820  14.9542970   3.8743810
  43.6531150  15.8605800   3.7935830  43.9044380  14.4661750   3.2603380
  43.5496350  20.4314790  10.4095730  43.4539950  19.4909520  10.2596130
  44.3928330  20.6529860  10.0143800  38.6806890  16.8428460   8.5629510
  38.2870280  17.6903670   8.7702290  37.9925290  16.2054830   8.7538150
  45.2551940  16.9263430  11.6326250  44.5650260  16.7335630  12.2672340
  45.9984240  17.2098070  12.1650550  35.9823940  14.7656920   2.5959590
  35.6936990  15.3359780   3.3084570  36.7269700  14.2861370   2.9590820
  47.5314910  20.7661870   4.4680170  46.7996030  21.2748680   4.8170270
  47.1339250  19.9491850   4.1668950  43.9692300  17.4416070   2.8732660
  43.9728360  17.0006020   2.0237200  44.8643420  17.7633400   2.9804480
  47.9940820  16.2195550   3.8803110  48.0113560  16.6704200   4.7244960
  47.7456400  15.3201190   4.0936550  51.4211570  13.6327730   9.7189490
  51.7457340  12.9017390  10.2447470  51.4568080  13.3141370   8.8170480
  38.1203130  24.6541310   9.1389450  37.7357920  24.0134980   9.7372410
  38.4315320  25.3577430   9.7084180  44.2700270  21.5017850   4.6198070
  44.6370400  21.0276420   5.3659410  44.0805330  22.3759420   4.9606410
  42.0599640  20.5426490   6.9382280  41.7556710  21.4218470   7.1632640
  43.0146100  20.6026280   6.9739720  51.3469410  23.7452840   3.3275520
  52.0668530  24.2408130   2.9371630  51.1451230  23.0670730   2.6829390
  46.7288210  23.8161900   9.2144520  46.6625520  22.8957570   8.9602110
  46.0993350  23.9137340   9.9289160  38.1163370  21.3829230   8.0853640
  37.7578310  22.0483080   8.6726980  37.8217930  20.5512780   8.4566260
  41.3176490  21.8413470  10.9693190  41.0176630  21.9870650  10.0721010
  42.0887730  21.2818760  10.8766580  46.6604940  26.6382470   8.9648320
  46.6749480  25.7063430   8.7467230  45.9530040  26.7242230   9.6038090
  52.8716150  23.2789810   8.3116900  52.1464340  23.8718590   8.1146290
  53.3991610  23.2713350   7.5130270  46.0938840  28.2800040   6.0588820
  46.7381060  28.4859420   6.7362240  46.4568280  27.5188440   5.6059670
  47.3670920  26.2832390   4.7766270  48.0093150  25.5825550   4.8898440
  47.8920270  27.0630830   4.5963160  49.1408540  27.0827290   7.9802330
  49.4764780  27.6693980   8.6580250  48.2208880  26.9520000   8.2100120
  36.6911940  14.8722470   8.7625740  35.9770460  15.0719390   9.3678350
  37.1106980  14.0962040   9.1340540  44.9697120  27.1318620  11.1490390
  44.6493990  26.4127860  11.6936080  44.2955480  27.8073690  11.2226450
  48.1850720  17.3644780   6.5127190  48.5531540  16.5439990   6.8406760
  47.3248920  17.4246670   6.9282840  45.1452710  20.0184370   6.7365160
  45.6437960  20.4930190   7.4017010  45.2875660  19.0947890   6.9435190
  52.3519570  16.2352330   7.5793550  51.8493170  16.9757730   7.9187360
  53.1676230  16.6236330   7.2630340  52.6467160  28.6494360   2.7009170
  52.7714580  29.4725530   3.1732980  53.5132720  28.4385090   2.3533320
  40.1184690  30.7425570   2.3726300  40.8547170  30.1941030   2.6434870
  40.5025610  31.6081580   2.2332290  39.1242970  29.9271640  11.5611880
  39.9255700  30.2483690  11.9747280  38.6094790  29.5667220  12.2831790
  47.9607600  26.0351510  11.5087290  47.3545760  26.0583110  10.7683040
  47.6561710  25.3034550  12.0454540  49.3907970  29.7631800  10.1196700
  50.3429720  29.6789820  10.0696940  49.2436190  30.4273510  10.7930490
  36.8440780  22.4145100  10.5047930  37.3479800  21.8352380  11.0764160
  36.1048200  22.6985330  11.0424300  43.8978720  23.8216090  10.0383450
  43.1324390  24.3901090   9.9538120  44.0794680  23.5292300   9.1451680
  51.0402070  25.5521420  10.5958470  51.7811540  25.8897180  10.0925930
  50.2774750  25.7213480  10.0428240  38.8763860  20.5574690  11.3998000
  38.9169200  20.2588560  12.3083230  39.7309360  20.9582300  11.2405520
  40.8169670  19.1366790   9.3672490  40.2866130  18.6457740   8.7395830
  41.4857740  19.5650990   8.8330420  49.7147730  23.6036250   9.1313680
  50.1288750  23.7581330   9.9804100  48.7798730  23.7291470   9.2939460
  50.1869900  20.9432410  11.1352830  50.7690670  20.1884730  11.0473310
  50.3631670  21.4739850  10.3584310  41.3041970  16.1029160   9.4469780
  41.2098840  15.4849910   8.7220650  40.7239360  16.8295450   9.2199690
  44.0703410  14.6602400   6.4797170  43.6220710  14.6826660   5.6342720
  43.4368610  14.2621420   7.0767470  44.4762960  23.5556730   7.1009610
  44.8951070  24.3989460   6.9285850  43.5571590  23.6928770   6.8716390
  46.8126860  21.2872910   8.4847450  46.9323070  20.6914050   9.2242290
  47.6720860  21.3242600   8.0648750  49.1514760  21.8410100   7.0609960
  48.6249980  22.3652720   6.4575100  49.4946100  22.4737490   7.6919690
  42.3270380  29.8609740   8.2167340  41.7891470  30.5855800   7.8976040
  42.5804340  29.3840080   7.4264680  43.5795630  17.8294260   9.7423270
  44.1695320  17.5210110  10.4301090  42.7615870  17.3574010   9.8983170
  48.3989060  17.4460070   9.9756290  47.7104580  16.7841610   9.9106280
  49.1195080  16.9998340  10.4204750  45.1832590  31.0960950   8.4753990
  45.1091290  31.9996090   8.7826360  44.2811430  30.7772850   8.4476060
  36.5859880  28.4235540   1.7787610  36.9162890  27.5556600   1.5466250
  37.0150880  28.6294060   2.6092570  37.0750090  29.2906130   4.5169240
  36.6381080  29.4706930   5.3493390  37.6427770  30.0480750   4.3750960
  52.7112270  28.7923130   8.8046550  52.1114260  28.8515690   8.0610470
  52.8406170  27.8528110   8.9343400  51.3963910  25.5175110   6.9022710
  50.5823750  25.9472270   7.1648500  51.8038110  26.1293520   6.2891760
  37.9450450  22.1878930   5.4161460  38.3123490  22.1006330   6.2957480
  37.3761270  21.4245480   5.3168320  52.7454310  20.6563310   8.4291930
  52.5140400  20.4276060   7.5289880  53.0058860  21.5762860   8.3836820
  37.4966450  19.0988020   9.3219880  36.6022500  19.0654780   9.6613590
  38.0364000  19.2974810  10.0871130  51.1842380  15.8819740  11.2071630
  52.0612560  15.8903140  11.5905630  51.1963220  15.1450580  10.5963980
  52.8095370  19.8189150   5.6179200  51.8598080  19.7852690   5.7324190
  52.9908380  20.7289260   5.3828970  38.0006160  13.3736350   3.6703100
  38.6482350  12.8233730   3.2298260  38.4208000  13.6279500   4.4918910
  51.8958500  13.5677710   7.0272740  52.5330720  14.1811850   7.3931930
  52.0433390  13.6038370   6.0821970  37.7538160  13.5292020   6.4128420
  37.4052980  13.9855840   7.1786600  37.4225860  12.6349150   6.4950850
  39.3602530  26.7011620  10.5781610  39.3172160  26.3304530  11.4596070
  39.4913540  27.6389190  10.7183430  43.0608560  28.2571210   6.1791330
  42.8199920  28.5245770   5.2921850  44.0011200  28.4276940   6.2342190
  45.2662980  14.7203900   9.9347840  45.2051870  15.3125730  10.6843250
  46.2063360  14.6129860   9.7898100  47.9037540  14.3773960   9.5740130
  48.5177950  14.6953250   8.9121210  48.4487100  13.8922550  10.1935990
  54.3212720  30.2765590   6.9801970  53.8271000  30.6734460   6.2629100
  53.7126010  29.6514800   7.3739250  38.4258800  13.0568220   9.6879190
  38.9741790  12.8756270   8.9245300  38.4914110  12.2662330  10.2235500
  39.1990560  29.6473870   7.6979390  38.6050880  29.5158570   8.4369430
  39.1914400  28.8112010   7.2321490  48.6445580  12.9406100   5.9009420
  47.7705420  13.2741210   5.6982350  48.5356330  12.4679280   6.7261290
  49.5517560  15.1476970   7.2851140  49.2230920  14.3328730   6.9052870
  50.4999860  15.1046780   7.1616830  52.0052170  30.9189010   4.2588710
  51.5455140  31.6704820   3.8846730  51.3764630  30.1995480   4.2003510
  38.8302790  27.0132250   6.6487430  38.1036850  26.3937540   6.5813380
  38.8911940  27.4072860   5.7785510  42.4347890  29.2277250   3.4336840
  42.9512910  28.6164610   2.9085100  43.0845270  29.7306030   3.9247850
  45.1743390  30.1185740   4.2605820  45.4621200  29.8640040   3.3838830
  45.6866610  29.5663100   4.8511390  46.3920400  13.8575940   4.8402330
  45.6092190  14.3321440   5.1199090  46.0983330  12.9530770   4.7315510
  50.9441470  14.5599040   2.8851420  51.3849560  14.5044140   2.0373020
  50.6749060  15.4757050   2.9561600  45.2415750  31.0401840  11.6274020
  46.1683060  30.8046110  11.6709980  45.2266180  31.8673840  11.1460050
  42.4279360  13.7046590  11.3915900  42.1463630  14.2080190  10.6276720
  42.8099060  12.9068340  11.0258030  49.0294820  13.1200170  11.9696370
  48.9160270  13.4394780  12.8647890  49.8464560  13.5212680  11.6733650
  51.8093310  30.2671700  11.4515060  52.6018630  29.7720930  11.2441020
  52.1026460  30.9461840  12.0590670  46.0671010   4.1428170  59.3114340
  45.2913110   3.6628610  59.6012910  46.7183940   3.4633820  59.1370500
  50.0878440   8.5488360  58.0913470  49.6259970   7.7775600  58.4200640
  50.9003990   8.5754430  58.5965920  46.3141750  10.8346370  57.7117460
  45.6953190  11.2903870  57.1411900  47.1693530  10.9897830  57.3107160
  45.5080000   6.8185360  59.3184500  45.4388280   5.8775300  59.1573630
  46.2699860   6.9086770  59.8907070  47.1805100   5.7185610  55.1049370
  46.5622370   6.1835060  54.5412090  47.6928350   6.4113090  55.5218880
  36.5488300   6.4042140  52.4789000  36.1716280   6.8929240  51.7473900
  36.8061370   7.0767420  53.1095530  49.7092290  10.5225820  60.2281970
  49.7219450  10.1188110  59.3604230  49.1567510  11.2973110  60.1243400
  51.0037710   7.2442040  55.3172140  50.8934040   6.3016370  55.4421560
  51.0005960   7.6057680  56.2034900  46.5457990   2.8707360  54.6734630
  45.6187270   2.8044740  54.9023100  46.6982810   3.8087490  54.5589870
  50.5755280   4.4327660  55.1769880  49.9567700   4.0947210  54.5296180
  50.5579730   3.7887420  55.8849070  42.1514630   3.3972100  57.4554360
  41.7471630   2.6849350  56.9600260  42.2377750   3.0525340  58.3442400
  42.6196330   7.0839660  59.6193570  42.3224620   6.4785130  58.9401350
  43.5696150   7.1216970  59.5082930  48.7519980   3.6714470  52.1842630
  49.1913260   2.8336900  52.0380450  49.4648400   4.3043870  52.2706770
  46.8615360   8.6110540  56.1523870  47.3011270   9.3534870  55.7379260
  46.8002250   8.8537110  57.0762830  38.8519260   2.2917080  54.9561010
  38.7316860   3.0179170  54.3442280  38.5420150   1.5219990  54.4788920
  37.7352260   7.1632410  57.1735830  37.3280340   7.3047000  56.3189430
  38.6265270   6.8792570  56.9707040  49.5285540  11.5979660  53.5086880
  49.3686680  11.3082600  54.4068710  49.3632250  10.8219790  52.9732110
  42.0073920  11.3778190  55.2858500  41.8316400  10.4613730  55.0726300
  41.1529660  11.7365480  55.5256300  49.2311670   9.1067220  52.0684880
  48.5376830   9.1044510  51.4087160  49.9734530   8.6826540  51.6379050
  48.7961600  10.7329930  56.1433370  49.2518550   9.9519310  56.4571990
  49.1354120  11.4436750  56.6874550  43.0433950   1.9785800  51.5853190
  42.4750850   1.5304050  50.9589100  43.7522950   2.3378580  51.0518340
  40.5881430   5.9743990  53.8579600  39.8143690   5.4341610  53.6978320
  41.3176060   5.4550600  53.5197360  51.3469410   4.9709350  59.6505990
  52.0668530   5.4664640  59.2602100  51.1451230   4.2927240  59.0059860
  40.6318830   5.6424370  57.4958410  41.1497500   4.8392630  57.4415300
  40.1802850   5.5803510  58.3375240  45.5188330   6.9090650  52.7685710
  45.8604030   7.6532880  52.2729030  44.6901040   7.2221770  53.1310540
  51.7942010   2.0478800  51.5577400  51.7105730   2.4793020  50.7073840
  52.5136200   2.5077150  51.9904220  52.8229260   8.9021060  54.2859530
  52.1805420   8.2476680  54.5603250  52.4359920   9.3076150  53.5100200
  48.4015740   6.2306490  58.1331220  48.7539560   5.6334620  57.4732590
  47.5178070   5.9050720  58.3039470  44.4879020   6.9904180  55.5401630
  45.1750150   7.5373390  55.9209220  43.7011440   7.5344910  55.5751240
  36.6271420   2.6077000  51.0318710  37.4966270   2.8901800  51.3154630
  36.1361740   3.4212870  50.9167520  43.7906230   3.9950210  55.1526990
  44.2469010   4.8055460  55.3787180  43.4394440   3.6773350  55.9845480
  51.2126640   7.7937520  50.8235880  50.9864220   7.0767960  51.4160520
  50.8222840   7.5449960  49.9857630  36.9942670  11.8204380  51.5980340
  37.3540310  12.4193720  50.9437610  36.8535010  12.3664270  52.3715370
  50.7942890   5.7109460  52.4850040  50.5064590   6.1722150  53.2727920
  51.5895060   5.2507230  52.7534260  43.0111290   9.2035580  52.4154010
  43.0021390   9.9365270  51.7998520  42.0909650   8.9567160  52.5080970
  38.6117930   4.4250470  53.1600770  38.0045880   5.1649370  53.1696070
  39.0867280   4.5149830  52.3338970  45.9970890   9.2663820  51.0779200
  46.0982870   9.0627810  50.1481180  45.0972630   9.0122100  51.2826980
  44.6389000  11.7850140  55.7726870  44.8930500  11.7471530  54.8506240
  43.6901480  11.6583470  55.7655120  50.6441580   2.7042020  57.3485380
  49.7031720   2.7192250  57.5233070  50.9585650   1.9177980  57.7945680
  40.6223220   4.3861620  50.9089340  41.3886490   4.2742980  51.4714770
  40.6997910   3.6899590  50.2566110  52.6467160   9.8750870  59.0239640
  52.7714580  10.6982040  59.4963450  53.5132720   9.6641600  58.6763790
  40.1184690  11.9682080  58.6956770  40.8547170  11.4197540  58.9665340
  40.5025610  12.8338090  58.5562760  37.0030170   8.0355650  54.5698280
  36.0769950   8.2776790  54.5603690  37.4686600   8.8629910  54.4483030
  43.2287000  11.1412390  50.5182340  44.0215610  11.4301220  50.0664130
  42.7091350  10.7104560  49.8394820  52.2817170  10.3682520  51.9419080
  51.9958680   9.9547660  51.1273260  52.0836720  11.2970230  51.8219600
  43.7464400   6.3615800  50.3824690  43.6415040   5.7468150  51.1086070
  43.5788620   5.8381690  49.5987700  46.9867130   5.4235830  50.9866680
  46.4377230   5.8705130  51.6309420  47.6086390   4.9185080  51.5104350
  42.6542250   4.3826750  52.8831980  43.0758670   4.2166620  53.7263370
  42.7793090   3.5726980  52.3887120  45.1669890   3.4064360  50.1309080
  45.6875550   2.6913380  49.7650230  45.8138290   4.0450230  50.4309590
  45.7317920  11.4875970  52.4210820  46.6268710  11.8260940  52.4429580
  45.7635550  10.7655380  51.7935100  39.3714080   6.8603020  50.6497820
  39.8088950   7.4032690  51.3055400  39.8561810   6.0349970  50.6594160
  36.5859880   9.6492050  58.1018080  36.9162890   8.7813110  57.8696720
  37.0150880   9.8550570  58.9323040  41.1821800   7.9801060  55.7620050
  40.8817340   7.8566030  56.6623960  41.0759290   7.1209650  55.3535780
  53.9513720   7.7597460  50.4646730  53.1206680   7.8274110  50.9353960
  54.1285550   8.6501580  50.1613590  53.4070180   4.5044940  52.9680930
  54.1689090   5.0741590  53.0740620  53.4224550   3.9372140  53.7389240
  36.9074520   3.0282870  57.1988590  36.2523360   2.7594510  56.5548290
  37.7452470   2.9187350  56.7490570  54.4130150   5.3595040  57.8122860
  54.7838980   4.5762360  57.4058830  55.0532080   6.0484140  57.6340160
  53.4589350   4.7979310  50.1253450  53.7338190   5.7058190  49.9972670
  53.2700090   4.7341840  51.0615440  53.3554690   2.7348300  55.1182880
  52.9798290   1.9676230  54.6864170  52.6257810   3.1171000  55.6057810
  51.4539960  11.4950220  56.7521450  52.0499030  11.1734790  56.0755870
  51.7118110  11.0222040  57.5434720  42.4347890  10.4533760  59.7567310
  42.9512910   9.8421120  59.2315570  43.0845270  10.9562540  60.2478320
  37.1132790  11.5563150  56.1814660  36.9454830  10.9233830  56.8796550
  36.2467300  11.7622550  55.8308850  38.7195490  10.2496380  53.6264800
  38.1943110  10.6304410  52.9226760  38.6440070  10.8747150  54.3474510
  53.4760810  11.8083920  54.9478740  53.6513000  11.1221660  54.3039660
  52.7782380  12.3330970  54.5555410  41.3188460  12.1978760  52.5014050
  42.0507280  11.9138040  51.9537940  41.5782130  11.9592040  53.3913430
  40.4803250   8.3143490  52.5060380  39.8512130   8.7828590  53.0546210
  40.5951080   7.4692710  52.9406570  46.0671010   4.1428170  40.5370850
  45.2913110   3.6628610  40.8269420  46.7183940   3.4633820  40.3627010
  40.0836840   4.4547980  41.4146610  39.2521720   4.1996690  41.8143120
  40.6917820   4.5258750  42.1504530  50.0878440   8.5488360  39.3169980
  49.6259970   7.7775600  39.6457150  50.9003990   8.5754430  39.8222430
  40.0638100   8.4888070  41.6104630  40.3666140   7.5985810  41.4314850
  40.8081690   9.0458290  41.3826880  46.3141750  10.8346370  38.9373970
  45.6953190  11.2903870  38.3668410  47.1693530  10.9897830  38.5363670
  45.5080000   6.8185360  40.5441010  45.4388280   5.8775300  40.3830140
  46.2699860   6.9086770  41.1163580  47.1805100   5.7185610  36.3305880
  46.5622370   6.1835060  35.7668600  47.6928350   6.4113090  36.7475390
  42.0436860   5.2461480  43.0089480  41.7106240   5.8730400  43.6510550
  42.2203540   5.7723360  42.2291150  41.2555960   7.2142280  44.8238660
  41.8729960   7.8893360  44.5423110  40.3949080   7.6230260  44.7326160
  36.5488300   6.4042140  33.7045510  36.1716280   6.8929240  32.9730410
  36.8061370   7.0767420  34.3352040  52.1733550   8.6781690  42.7393300
  51.4897070   9.3480800  42.7309970  52.7127840   8.8762340  41.9738160
  49.7092290  10.5225820  41.4538480  49.7219450  10.1188110  40.5860740
  49.1567510  11.2973110  41.3499910  51.0037710   7.2442040  36.5428650
  50.8934040   6.3016370  36.6678070  51.0005960   7.6057680  37.4291410
  49.1077730   5.4255660  42.7821090  49.5246520   5.2115770  41.9474550
  49.8317550   5.6828450  43.3529710  46.5457990   2.8707360  35.8991140
  45.6187270   2.8044740  36.1279610  46.6982810   3.8087490  35.7846380
  53.0539830   3.8242880  42.8737330  52.2258460   3.8935970  42.3987460
  53.6490310   4.4097190  42.4053160  50.5755280   4.4327660  36.4026390
  49.9567700   4.0947210  35.7552690  50.5579730   3.7887420  37.1105580
  42.1514630   3.3972100  38.6810870  41.7471630   2.6849350  38.1856770
  42.2377750   3.0525340  39.5698910  42.6196330   7.0839660  40.8450080
  42.3224620   6.4785130  40.1657860  43.5696150   7.1216970  40.7339440
  50.7081940  10.6571530  44.5073180  50.2312500  11.4643720  44.3145790
  50.0243730  10.0049860  44.6599390  41.7114760   6.8221350  47.4957880
  40.8143290   7.0461320  47.7431280  41.7367630   6.9456290  46.5469280
  48.7519980   3.6714470  33.4099140  49.1913260   2.8336900  33.2636960
  49.4648400   4.3043870  33.4963280  40.5385980   3.6934670  46.0715250
  40.3993750   4.5657470  46.4402650  39.6567340   3.3507480  45.9263190
  46.8615360   8.6110540  37.3780380  47.3011270   9.3534870  36.9635770
  46.8002250   8.8537110  38.3019340  42.3366330   9.6356370  48.2800400
  42.3081760  10.0399320  47.4128830  42.1731300   8.7066730  48.1172000
  38.8519260   2.2917080  36.1817520  38.7316860   3.0179170  35.5698790
  38.5420150   1.5219990  35.7045430  54.2881150  10.4183470  49.5764570
  54.7640870  10.8966360  50.2553650  54.9088310  10.3500960  48.8510070
  36.4904630   5.4632220  41.9886160  36.5685050   5.5980990  41.0441880
  37.1046310   4.7548110  42.1814280  37.7352260   7.1632410  38.3992340
  37.3280340   7.3047000  37.5445940  38.6265270   6.8792570  38.1963550
  53.6914400   7.6096320  46.7364580  53.8177460   7.3708200  45.8181760
  53.7335780   6.7780860  47.2086660  47.5531140  11.3124320  45.3059390
  48.0675810  11.2232330  46.1081820  46.7100220  11.6584020  45.5987300
  49.5285540  11.5979660  34.7343390  49.3686680  11.3082600  35.6325220
  49.3632250  10.8219790  34.1988620  42.0073920  11.3778190  36.5115010
  41.8316400  10.4613730  36.2982810  41.1529660  11.7365480  36.7512810
  49.2311670   9.1067220  33.2941390  48.5376830   9.1044510  32.6343670
  49.9734530   8.6826540  32.8635560  48.7961600  10.7329930  37.3689880
  49.2518550   9.9519310  37.6828500  49.1354120  11.4436750  37.9131060
  36.5464150   6.5046390  44.5280620  36.7095190   6.0351750  43.7099990
  37.0116600   5.9969950  45.1929460  43.0433950   1.9785800  32.8109700
  42.4750850   1.5304050  32.1845610  43.7522950   2.3378580  32.2774850
  38.1203130   5.8797820  46.6876430  37.7357920   5.2391490  47.2859390
  38.4315320   6.5833940  47.2571160  44.2700270   2.7274360  42.1685050
  44.6370400   2.2532930  42.9146390  44.0805330   3.6015930  42.5093390
  42.0599640   1.7683000  44.4869260  41.7556710   2.6474980  44.7119620
  43.0146100   1.8282790  44.5226700  40.5881430   5.9743990  35.0836110
  39.8143690   5.4341610  34.9234830  41.3176060   5.4550600  34.7453870
  51.3469410   4.9709350  40.8762500  52.0668530   5.4664640  40.4858610
  51.1451230   4.2927240  40.2316370  46.7288210   5.0418410  46.7631500
  46.6625520   4.1214080  46.5089090  46.0993350   5.1393850  47.4776140
  40.6318830   5.6424370  38.7214920  41.1497500   4.8392630  38.6671810
  40.1802850   5.5803510  39.5631750  45.5188330   6.9090650  33.9942220
  45.8604030   7.6532880  33.4985540  44.6901040   7.2221770  34.3567050
  38.1163370   2.6085740  45.6340620  37.7578310   3.2739590  46.2213960
  37.8217930   1.7769290  46.0053240  41.3176490   3.0669980  48.5180170
  41.0176630   3.2127160  47.6207990  42.0887730   2.5075270  48.4253560
  46.6604940   7.8638980  46.5135300  46.6749480   6.9319940  46.2954210
  45.9530040   7.9498740  47.1525070  51.7942010   2.0478800  32.7833910
  51.7105730   2.4793020  31.9330350  52.5136200   2.5077150  33.2160730
  52.8716150   4.5046320  45.8603880  52.1464340   5.0975100  45.6633270
  53.3991610   4.4969860  45.0617250  52.8229260   8.9021060  35.5116040
  52.1805420   8.2476680  35.7859760  52.4359920   9.3076150  34.7356710
  48.4015740   6.2306490  39.3587730  48.7539560   5.6334620  38.6989100
  47.5178070   5.9050720  39.5295980  44.4879020   6.9904180  36.7658140
  45.1750150   7.5373390  37.1465730  43.7011440   7.5344910  36.8007750
  36.6271420   2.6077000  32.2575220  37.4966270   2.8901800  32.5411140
  36.1361740   3.4212870  32.1424030  43.7906230   3.9950210  36.3783500
  44.2469010   4.8055460  36.6043690  43.4394440   3.6773350  37.2101990
  46.0938840   9.5056550  43.6075800  46.7381060   9.7115930  44.2849220
  46.4568280   8.7444950  43.1546650  47.3670920   7.5088900  42.3253250
  48.0093150   6.8082060  42.4385420  47.8920270   8.2887340  42.1450140
  51.2126640   7.7937520  32.0492390  50.9864220   7.0767960  32.6417030
  50.8222840   7.5449960  31.2114140  49.1408540   8.3083800  45.5289310
  49.4764780   8.8950490  46.2067230  48.2208880   8.1776510  45.7587100
  36.9942670  11.8204380  32.8236850  37.3540310  12.4193720  32.1694120
  36.8535010  12.3664270  33.5971880  50.7942890   5.7109460  33.7106550
  50.5064590   6.1722150  34.4984430  51.5895060   5.2507230  33.9790770
  36.9784530  10.0859240  47.2979250  37.0875650   9.1453980  47.1574640
  36.3265090  10.3513990  46.6492980  44.9697120   8.3575130  48.6977370
  44.6493990   7.6384370  49.2423060  44.2955480   9.0330200  48.7713430
  43.0111290   9.2035580  33.6410520  43.0021390   9.9365270  33.0255030
  42.0909650   8.9567160  33.7337480  38.6117930   4.4250470  34.3857280
  38.0045880   5.1649370  34.3952580  39.0867280   4.5149830  33.5595480
  45.9970890   9.2663820  32.3035710  46.0982870   9.0627810  31.3737690
  45.0972630   9.0122100  32.5083490  44.6389000  11.7850140  36.9983380
  44.8930500  11.7471530  36.0762750  43.6901480  11.6583470  36.9911630
  50.6441580   2.7042020  38.5741890  49.7031720   2.7192250  38.7489580
  50.9585650   1.9177980  39.0202190  40.6223220   4.3861620  32.1345850
  41.3886490   4.2742980  32.6971280  40.6997910   3.6899590  31.4822620
  52.6467160   9.8750870  40.2496150  52.7714580  10.6982040  40.7219960
  53.5132720   9.6641600  39.9020300  37.0030170   8.0355650  35.7954790
  36.0769950   8.2776790  35.7860200  37.4686600   8.8629910  35.6739540
  39.1242970  11.1528150  49.1098860  39.9255700  11.4740200  49.5234260
  38.6094790  10.7923730  49.8318770  43.2287000  11.1412390  31.7438850
  44.0215610  11.4301220  31.2920640  42.7091350  10.7104560  31.0651330
  47.9607600   7.2608020  49.0574270  47.3545760   7.2839620  48.3170020
  47.6561710   6.5291060  49.5941520  49.3907970  10.9888310  47.6683680
  50.3429720  10.9046330  47.6183920  49.2436190  11.6530020  48.3417470
  52.2817170  10.3682520  33.1675590  51.9958680   9.9547660  32.3529770
  52.0836720  11.2970230  33.0476110  36.8440780   3.6401610  48.0534910
  37.3479800   3.0608890  48.6251140  36.1048200   3.9241840  48.5911280
  43.7464400   6.3615800  31.6081200  43.6415040   5.7468150  32.3342580
  43.5788620   5.8381690  30.8244210  43.8978720   5.0472600  47.5870430
  43.1324390   5.6157600  47.5025100  44.0794680   4.7548810  46.6938660
  46.9867130   5.4235830  32.2123190  46.4377230   5.8705130  32.8565930
  47.6086390   4.9185080  32.7360860  51.0402070   6.7777930  48.1445450
  51.7811540   7.1153690  47.6412910  50.2774750   6.9469990  47.5915220
  42.6542250   4.3826750  34.1088490  43.0758670   4.2166620  34.9519880
  42.7793090   3.5726980  33.6143630  45.1669890   3.4064360  31.3565590
  45.6875550   2.6913380  30.9906740  45.8138290   4.0450230  31.6566100
  49.7147730   4.8292760  46.6800660  50.1288750   4.9837840  47.5291080
  48.7798730   4.9547980  46.8426440  44.4762960   4.7813240  44.6496590
  44.8951070   5.6245970  44.4772830  43.5571590   4.9185280  44.4203370
  46.8126860   2.5129420  46.0334430  46.9323070   1.9170560  46.7729270
  47.6720860   2.5499110  45.6135730  49.1514760   3.0666610  44.6096940
  48.6249980   3.5909230  44.0062080  49.4946100   3.6994000  45.2406670
  42.3270380  11.0866250  45.7654320  41.7891470  11.8112310  45.4463020
  42.5804340  10.6096590  44.9751660  45.1832590  12.3217460  46.0240970
  45.1091290  13.2252600  46.3313340  44.2811430  12.0029360  45.9963040
  45.7317920  11.4875970  33.6467330  46.6268710  11.8260940  33.6686090
  45.7635550  10.7655380  33.0191610  39.3714080   6.8603020  31.8754330
  39.8088950   7.4032690  32.5311910  39.8561810   6.0349970  31.8850670
  36.5859880   9.6492050  39.3274590  36.9162890   8.7813110  39.0953230
  37.0150880   9.8550570  40.1579550  41.1821800   7.9801060  36.9876560
  40.8817340   7.8566030  37.8880470  41.0759290   7.1209650  36.5792290
  37.0750090  10.5162640  42.0656220  36.6381080  10.6963440  42.8980370
  37.6427770  11.2737260  41.9237940  52.7112270  10.0179640  46.3533530
  52.1114260  10.0772200  45.6097450  52.8406170   9.0784620  46.4830380
  53.9513720   7.7597460  31.6903240  53.1206680   7.8274110  32.1610470
  54.1285550   8.6501580  31.3870100  53.4070180   4.5044940  34.1937440
  54.1689090   5.0741590  34.2997130  53.4224550   3.9372140  34.9645750
  36.9074520   3.0282870  38.4245100  36.2523360   2.7594510  37.7804800
  37.7452470   2.9187350  37.9747080  54.4130150   5.3595040  39.0379370
  54.7838980   4.5762360  38.6315340  55.0532080   6.0484140  38.8596670
  51.3963910   6.7431620  44.4509690  50.5823750   7.1728780  44.7135480
  51.8038110   7.3550030  43.8378740  53.4589350   4.7979310  31.3509960
  53.7338190   5.7058190  31.2229180  53.2700090   4.7341840  32.2871950
  53.3554690   2.7348300  36.3439390  52.9798290   1.9676230  35.9120680
  52.6257810   3.1171000  36.8314320  37.9450450   3.4135440  42.9648440
  38.3123490   3.3262840  43.8444460  37.3761270   2.6501990  42.8655300
  52.7454310   1.8819820  45.9778910  52.5140400   1.6532570  45.0776860
  53.0058860   2.8019370  45.9323800  51.4539960  11.4950220  37.9777960
  52.0499030  11.1734790  37.3012380  51.7118110  11.0222040  38.7691230
  39.3602530   7.9268130  48.1268590  39.3172160   7.5561040  49.0083050
  39.4913540   8.8645700  48.2670410  43.0608560   9.4827720  43.7278310
  42.8199920   9.7502280  42.8408830  44.0011200   9.6533450  43.7829170
  54.3212720  11.5022100  44.5288950  53.8271000  11.8990970  43.8116080
  53.7126010  10.8771310  44.9226230  39.1990560  10.8730380  45.2466370
  38.6050880  10.7415080  45.9856410  39.1914400  10.0368520  44.7808470
  52.0052170  12.1445520  41.8075690  51.5455140  12.8961330  41.4333710
  51.3764630  11.4251990  41.7490490  38.8302790   8.2388760  44.1974410
  38.1036850   7.6194050  44.1300360  38.8911940   8.6329370  43.3272490
  42.4347890  10.4533760  40.9823820  42.9512910   9.8421120  40.4572080
  43.0845270  10.9562540  41.4734830  45.1743390  11.3442250  41.8092800
  45.4621200  11.0896550  40.9325810  45.6866610  10.7919610  42.3998370
  37.1132790  11.5563150  37.4071170  36.9454830  10.9233830  38.1053060
  36.2467300  11.7622550  37.0565360  38.7195490  10.2496380  34.8521310
  38.1943110  10.6304410  34.1483270  38.6440070  10.8747150  35.5731020
  45.2415750  12.2658350  49.1761000  46.1683060  12.0302620  49.2196960
  45.2266180  13.0930350  48.6947030  53.4760810  11.8083920  36.1735250
  53.6513000  11.1221660  35.5296170  52.7782380  12.3330970  35.7811920
  41.3188460  12.1978760  33.7270560  42.0507280  11.9138040  33.1794450
  41.5782130  11.9592040  34.6169940  40.4803250   8.3143490  33.7316890
  39.8512130   8.7828590  34.2802720  40.5951080   7.4692710  34.1663080
  51.8093310  11.4928210  49.0002040  52.6018630  10.9977440  48.7928000
  52.1026460  12.1718350  49.6077650  46.0671010   4.1428170  21.7627360
  45.2913110   3.6628610  22.0525930  46.7183940   3.4633820  21.5883520
  40.0836840   4.4547980  22.6403120  39.2521720   4.1996690  23.0399630
  40.6917820   4.5258750  23.3761040  50.0878440   8.5488360  20.5426490
  49.6259970   7.7775600  20.8713660  50.9003990   8.5754430  21.0478940
  40.0638100   8.4888070  22.8361140  40.3666140   7.5985810  22.6571360
  40.8081690   9.0458290  22.6083390  46.3141750  10.8346370  20.1630480
  45.6953190  11.2903870  19.5924920  47.1693530  10.9897830  19.7620180
  45.5080000   6.8185360  21.7697520  45.4388280   5.8775300  21.6086650
  46.2699860   6.9086770  22.3420090  47.1805100   5.7185610  17.5562390
  46.5622370   6.1835060  16.9925110  47.6928350   6.4113090  17.9731900
  42.0436860   5.2461480  24.2345990  41.7106240   5.8730400  24.8767060
  42.2203540   5.7723360  23.4547660  41.2555960   7.2142280  26.0495170
  41.8729960   7.8893360  25.7679620  40.3949080   7.6230260  25.9582670
  36.5488300   6.4042140  14.9302020  36.1716280   6.8929240  14.1986920
  36.8061370   7.0767420  15.5608550  52.1733550   8.6781690  23.9649810
  51.4897070   9.3480800  23.9566480  52.7127840   8.8762340  23.1994670
  49.7092290  10.5225820  22.6794990  49.7219450  10.1188110  21.8117250
  49.1567510  11.2973110  22.5756420  51.0037710   7.2442040  17.7685160
  50.8934040   6.3016370  17.8934580  51.0005960   7.6057680  18.6547920
  49.1077730   5.4255660  24.0077600  49.5246520   5.2115770  23.1731060
  49.8317550   5.6828450  24.5786220  46.5457990   2.8707360  17.1247650
  45.6187270   2.8044740  17.3536120  46.6982810   3.8087490  17.0102890
  53.0539830   3.8242880  24.0993840  52.2258460   3.8935970  23.6243970
  53.6490310   4.4097190  23.6309670  50.5755280   4.4327660  17.6282900
  49.9567700   4.0947210  16.9809200  50.5579730   3.7887420  18.3362090
  42.1514630   3.3972100  19.9067380  41.7471630   2.6849350  19.4113280
  42.2377750   3.0525340  20.7955420  42.6196330   7.0839660  22.0706590
  42.3224620   6.4785130  21.3914370  43.5696150   7.1216970  21.9595950
  50.7081940  10.6571530  25.7329690  50.2312500  11.4643720  25.5402300
  50.0243730  10.0049860  25.8855900  41.7114760   6.8221350  28.7214390
  40.8143290   7.0461320  28.9687790  41.7367630   6.9456290  27.7725790
  48.7519980   3.6714470  14.6355650  49.1913260   2.8336900  14.4893470
  49.4648400   4.3043870  14.7219790  40.5385980   3.6934670  27.2971760
  40.3993750   4.5657470  27.6659160  39.6567340   3.3507480  27.1519700
  46.8615360   8.6110540  18.6036890  47.3011270   9.3534870  18.1892280
  46.8002250   8.8537110  19.5275850  42.3366330   9.6356370  29.5056910
  42.3081760  10.0399320  28.6385340  42.1731300   8.7066730  29.3428510
  38.8519260   2.2917080  17.4074030  38.7316860   3.0179170  16.7955300
  38.5420150   1.5219990  16.9301940  54.2881150  10.4183470  30.8021080
  54.7640870  10.8966360  31.4810160  54.9088310  10.3500960  30.0766580
  36.4904630   5.4632220  23.2142670  36.5685050   5.5980990  22.2698390
  37.1046310   4.7548110  23.4070790  37.7352260   7.1632410  19.6248850
  37.3280340   7.3047000  18.7702450  38.6265270   6.8792570  19.4220060
  53.6914400   7.6096320  27.9621090  53.8177460   7.3708200  27.0438270
  53.7335780   6.7780860  28.4343170  47.5531140  11.3124320  26.5315900
  48.0675810  11.2232330  27.3338330  46.7100220  11.6584020  26.8243810
  49.5285540  11.5979660  15.9599900  49.3686680  11.3082600  16.8581730
  49.3632250  10.8219790  15.4245130  42.0073920  11.3778190  17.7371520
  41.8316400  10.4613730  17.5239320  41.1529660  11.7365480  17.9769320
  49.2311670   9.1067220  14.5197900  48.5376830   9.1044510  13.8600180
  49.9734530   8.6826540  14.0892070  48.7961600  10.7329930  18.5946390
  49.2518550   9.9519310  18.9085010  49.1354120  11.4436750  19.1387570
  36.5464150   6.5046390  25.7537130  36.7095190   6.0351750  24.9356500
  37.0116600   5.9969950  26.4185970  43.0433950   1.9785800  14.0366210
  42.4750850   1.5304050  13.4102120  43.7522950   2.3378580  13.5031360
  38.1203130   5.8797820  27.9132940  37.7357920   5.2391490  28.5115900
  38.4315320   6.5833940  28.4827670  44.2700270   2.7274360  23.3941560
  44.6370400   2.2532930  24.1402900  44.0805330   3.6015930  23.7349900
  42.0599640   1.7683000  25.7125770  41.7556710   2.6474980  25.9376130
  43.0146100   1.8282790  25.7483210  40.5881430   5.9743990  16.3092620
  39.8143690   5.4341610  16.1491340  41.3176060   5.4550600  15.9710380
  51.3469410   4.9709350  22.1019010  52.0668530   5.4664640  21.7115120
  51.1451230   4.2927240  21.4572880  46.7288210   5.0418410  27.9888010
  46.6625520   4.1214080  27.7345600  46.0993350   5.1393850  28.7032650
  40.6318830   5.6424370  19.9471430  41.1497500   4.8392630  19.8928320
  40.1802850   5.5803510  20.7888260  45.5188330   6.9090650  15.2198730
  45.8604030   7.6532880  14.7242050  44.6901040   7.2221770  15.5823560
  38.1163370   2.6085740  26.8597130  37.7578310   3.2739590  27.4470470
  37.8217930   1.7769290  27.2309750  41.3176490   3.0669980  29.7436680
  41.0176630   3.2127160  28.8464500  42.0887730   2.5075270  29.6510070
  46.6604940   7.8638980  27.7391810  46.6749480   6.9319940  27.5210720
  45.9530040   7.9498740  28.3781580  51.7942010   2.0478800  14.0090420
  51.7105730   2.4793020  13.1586860  52.5136200   2.5077150  14.4417240
  52.8716150   4.5046320  27.0860390  52.1464340   5.0975100  26.8889780
  53.3991610   4.4969860  26.2873760  52.8229260   8.9021060  16.7372550
  52.1805420   8.2476680  17.0116270  52.4359920   9.3076150  15.9613220
  48.4015740   6.2306490  20.5844240  48.7539560   5.6334620  19.9245610
  47.5178070   5.9050720  20.7552490  44.4879020   6.9904180  17.9914650
  45.1750150   7.5373390  18.3722240  43.7011440   7.5344910  18.0264260
  36.6271420   2.6077000  13.4831730  37.4966270   2.8901800  13.7667650
  36.1361740   3.4212870  13.3680540  43.7906230   3.9950210  17.6040010
  44.2469010   4.8055460  17.8300200  43.4394440   3.6773350  18.4358500
  46.0938840   9.5056550  24.8332310  46.7381060   9.7115930  25.5105730
  46.4568280   8.7444950  24.3803160  47.3670920   7.5088900  23.5509760
  48.0093150   6.8082060  23.6641930  47.8920270   8.2887340  23.3706650
  51.2126640   7.7937520  13.2748900  50.9864220   7.0767960  13.8673540
  50.8222840   7.5449960  12.4370650  49.1408540   8.3083800  26.7545820
  49.4764780   8.8950490  27.4323740  48.2208880   8.1776510  26.9843610
  36.9942670  11.8204380  14.0493360  37.3540310  12.4193720  13.3950630
  36.8535010  12.3664270  14.8228390  50.7942890   5.7109460  14.9363060
  50.5064590   6.1722150  15.7240940  51.5895060   5.2507230  15.2047280
  36.9784530  10.0859240  28.5235760  37.0875650   9.1453980  28.3831150
  36.3265090  10.3513990  27.8749490  44.9697120   8.3575130  29.9233880
  44.6493990   7.6384370  30.4679570  44.2955480   9.0330200  29.9969940
  43.0111290   9.2035580  14.8667030  43.0021390   9.9365270  14.2511540
  42.0909650   8.9567160  14.9593990  38.6117930   4.4250470  15.6113790
  38.0045880   5.1649370  15.6209090  39.0867280   4.5149830  14.7851990
  45.9970890   9.2663820  13.5292220  46.0982870   9.0627810  12.5994200
  45.0972630   9.0122100  13.7340000  44.6389000  11.7850140  18.2239890
  44.8930500  11.7471530  17.3019260  43.6901480  11.6583470  18.2168140
  50.6441580   2.7042020  19.7998400  49.7031720   2.7192250  19.9746090
  50.9585650   1.9177980  20.2458700  40.6223220   4.3861620  13.3602360
  41.3886490   4.2742980  13.9227790  40.6997910   3.6899590  12.7079130
  52.6467160   9.8750870  21.4752660  52.7714580  10.6982040  21.9476470
  53.5132720   9.6641600  21.1276810  40.1184690  11.9682080  21.1469790
  40.8547170  11.4197540  21.4178360  40.5025610  12.8338090  21.0075780
  37.0030170   8.0355650  17.0211300  36.0769950   8.2776790  17.0116710
  37.4686600   8.8629910  16.8996050  39.1242970  11.1528150  30.3355370
  39.9255700  11.4740200  30.7490770  38.6094790  10.7923730  31.0575280
  43.2287000  11.1412390  12.9695360  44.0215610  11.4301220  12.5177150
  42.7091350  10.7104560  12.2907840  47.9607600   7.2608020  30.2830780
  47.3545760   7.2839620  29.5426530  47.6561710   6.5291060  30.8198030
  49.3907970  10.9888310  28.8940190  50.3429720  10.9046330  28.8440430
  49.2436190  11.6530020  29.5673980  52.2817170  10.3682520  14.3932100
  51.9958680   9.9547660  13.5786280  52.0836720  11.2970230  14.2732620
  36.8440780   3.6401610  29.2791420  37.3479800   3.0608890  29.8507650
  36.1048200   3.9241840  29.8167790  43.7464400   6.3615800  12.8337710
  43.6415040   5.7468150  13.5599090  43.5788620   5.8381690  12.0500720
  43.8978720   5.0472600  28.8126940  43.1324390   5.6157600  28.7281610
  44.0794680   4.7548810  27.9195170  46.9867130   5.4235830  13.4379700
  46.4377230   5.8705130  14.0822440  47.6086390   4.9185080  13.9617370
  51.0402070   6.7777930  29.3701960  51.7811540   7.1153690  28.8669420
  50.2774750   6.9469990  28.8171730  42.6542250   4.3826750  15.3345000
  43.0758670   4.2166620  16.1776390  42.7793090   3.5726980  14.8400140
  45.1669890   3.4064360  12.5822100  45.6875550   2.6913380  12.2163250
  45.8138290   4.0450230  12.8822610  49.7147730   4.8292760  27.9057170
  50.1288750   4.9837840  28.7547590  48.7798730   4.9547980  28.0682950
  44.4762960   4.7813240  25.8753100  44.8951070   5.6245970  25.7029340
  43.5571590   4.9185280  25.6459880  46.8126860   2.5129420  27.2590940
  46.9323070   1.9170560  27.9985780  47.6720860   2.5499110  26.8392240
  49.1514760   3.0666610  25.8353450  48.6249980   3.5909230  25.2318590
  49.4946100   3.6994000  26.4663180  42.3270380  11.0866250  26.9910830
  41.7891470  11.8112310  26.6719530  42.5804340  10.6096590  26.2008170
  45.1832590  12.3217460  27.2497480  45.1091290  13.2252600  27.5569850
  44.2811430  12.0029360  27.2219550  45.7317920  11.4875970  14.8723840
  46.6268710  11.8260940  14.8942600  45.7635550  10.7655380  14.2448120
  39.3714080   6.8603020  13.1010840  39.8088950   7.4032690  13.7568420
  39.8561810   6.0349970  13.1107180  36.5859880   9.6492050  20.5531100
  36.9162890   8.7813110  20.3209740  37.0150880   9.8550570  21.3836060
  41.1821800   7.9801060  18.2133070  40.8817340   7.8566030  19.1136980
  41.0759290   7.1209650  17.8048800  37.0750090  10.5162640  23.2912730
[truncated: 397,085 more chars]
