# Supplementary material for: SenseNet, a tool for analysis of protein structure networks obtained from molecular dynamics simulations
Source: PLoS One. 2022 Mar 17;17(3):e0265194. doi: 10.1371/journal.pone.0265194 (PMC8929561; doi:10.1371/journal.pone.0265194)
Supplement: S1 File — (ZIP) [file pone.0265194.s007.zip › md-inputs/structures/pdz2-apo-NMR/pdz2-apo-NMR.pdb]

CRYST1   71.755   62.546   61.996  90.00  90.00  90.00 P 1           1
ATOM      1  N   PRO     1     -17.806   2.128  -3.815  1.00  0.00
ATOM      2  H2  PRO     1     -17.438   1.207  -3.624  1.00  0.00
ATOM      3  H3  PRO     1     -17.432   2.674  -4.578  1.00  0.00
ATOM      4  CD  PRO     1     -19.248   2.044  -4.102  1.00  0.00
ATOM      5  HD2 PRO     1     -19.638   1.109  -3.699  1.00  0.00
ATOM      6  HD3 PRO     1     -19.398   2.063  -5.182  1.00  0.00
ATOM      7  CG  PRO     1     -19.830   3.257  -3.419  1.00  0.00
ATOM      8  HG2 PRO     1     -20.874   3.065  -3.171  1.00  0.00
ATOM      9  HG3 PRO     1     -19.768   4.114  -4.090  1.00  0.00
ATOM     10  CB  PRO     1     -19.011   3.481  -2.193  1.00  0.00
ATOM     11  HB2 PRO     1     -19.458   2.978  -1.336  1.00  0.00
ATOM     12  HB3 PRO     1     -18.881   4.539  -1.966  1.00  0.00
ATOM     13  CA  PRO     1     -17.661   2.848  -2.520  1.00  0.00
ATOM     14  HA  PRO     1     -16.917   3.634  -2.645  1.00  0.00
ATOM     15  C   PRO     1     -17.224   1.908  -1.397  1.00  0.00
ATOM     16  O   PRO     1     -17.859   1.841  -0.344  1.00  0.00
ATOM     17  N   LYS     2     -16.133   1.184  -1.630  1.00  0.00
ATOM     18  H   LYS     2     -15.662   1.251  -2.521  1.00  0.00
ATOM     19  CA  LYS     2     -15.611   0.249  -0.640  1.00  0.00
ATOM     20  HA  LYS     2     -15.738   0.660   0.361  1.00  0.00
ATOM     21  CB  LYS     2     -16.360  -1.082  -0.721  1.00  0.00
ATOM     22  HB2 LYS     2     -15.896  -1.762  -0.008  1.00  0.00
ATOM     23  HB3 LYS     2     -17.392  -0.895  -0.425  1.00  0.00
ATOM     24  CG  LYS     2     -16.337  -1.708  -2.106  1.00  0.00
ATOM     25  HG2 LYS     2     -16.429  -0.913  -2.846  1.00  0.00
ATOM     26  HG3 LYS     2     -15.383  -2.219  -2.239  1.00  0.00
ATOM     27  CD  LYS     2     -17.473  -2.702  -2.287  1.00  0.00
ATOM     28  HD2 LYS     2     -17.395  -3.462  -1.509  1.00  0.00
ATOM     29  HD3 LYS     2     -18.418  -2.170  -2.181  1.00  0.00
ATOM     30  CE  LYS     2     -17.418  -3.368  -3.652  1.00  0.00
ATOM     31  HE2 LYS     2     -18.435  -3.633  -3.944  1.00  0.00
ATOM     32  HE3 LYS     2     -17.011  -2.651  -4.366  1.00  0.00
ATOM     33  NZ  LYS     2     -16.570  -4.592  -3.640  1.00  0.00
ATOM     34  HZ1 LYS     2     -16.947  -5.256  -2.980  1.00  0.00
ATOM     35  HZ2 LYS     2     -16.560  -5.003  -4.563  1.00  0.00
ATOM     36  HZ3 LYS     2     -15.629  -4.347  -3.370  1.00  0.00
ATOM     37  C   LYS     2     -14.116   0.018  -0.846  1.00  0.00
ATOM     38  O   LYS     2     -13.614   0.104  -1.967  1.00  0.00
ATOM     39  N   PRO     3     -13.381  -0.284   0.239  1.00  0.00
ATOM     40  CD  PRO     3     -13.899  -0.410   1.612  1.00  0.00
ATOM     41  HD2 PRO     3     -14.831  -0.975   1.599  1.00  0.00
ATOM     42  HD3 PRO     3     -14.082   0.582   2.025  1.00  0.00
ATOM     43  CG  PRO     3     -12.795  -1.134   2.328  1.00  0.00
ATOM     44  HG2 PRO     3     -12.969  -2.209   2.273  1.00  0.00
ATOM     45  HG3 PRO     3     -12.773  -0.823   3.372  1.00  0.00
ATOM     46  CB  PRO     3     -11.535  -0.750   1.632  1.00  0.00
ATOM     47  HB2 PRO     3     -10.830  -1.578   1.702  1.00  0.00
ATOM     48  HB3 PRO     3     -11.075   0.154   2.030  1.00  0.00
ATOM     49  CA  PRO     3     -11.937  -0.532   0.170  1.00  0.00
ATOM     50  HA  PRO     3     -11.463   0.344  -0.272  1.00  0.00
ATOM     51  C   PRO     3     -11.605  -1.764  -0.664  1.00  0.00
ATOM     52  O   PRO     3     -12.430  -2.237  -1.444  1.00  0.00
ATOM     53  N   GLY     4     -10.389  -2.276  -0.503  1.00  0.00
ATOM     54  H   GLY     4      -9.731  -1.866   0.143  1.00  0.00
ATOM     55  CA  GLY     4      -9.976  -3.444  -1.257  1.00  0.00
ATOM     56  HA2 GLY     4      -9.242  -3.993  -0.668  1.00  0.00
ATOM     57  HA3 GLY     4     -10.850  -4.073  -1.426  1.00  0.00
ATOM     58  C   GLY     4      -9.364  -3.082  -2.595  1.00  0.00
ATOM     59  O   GLY     4      -8.633  -3.876  -3.186  1.00  0.00
ATOM     60  N   ASP     5      -9.661  -1.877  -3.072  1.00  0.00
ATOM     61  H   ASP     5     -10.293  -1.273  -2.567  1.00  0.00
ATOM     62  CA  ASP     5      -9.132  -1.412  -4.348  1.00  0.00
ATOM     63  HA  ASP     5      -9.395  -2.118  -5.136  1.00  0.00
ATOM     64  CB  ASP     5      -9.716  -0.044  -4.704  1.00  0.00
ATOM     65  HB2 ASP     5      -9.208   0.318  -5.598  1.00  0.00
ATOM     66  HB3 ASP     5     -10.777  -0.176  -4.919  1.00  0.00
ATOM     67  CG  ASP     5      -9.549   0.965  -3.584  1.00  0.00
ATOM     68  OD1 ASP     5     -10.317   0.894  -2.602  1.00  0.00
ATOM     69  OD2 ASP     5      -8.650   1.825  -3.689  1.00  0.00
ATOM     70  C   ASP     5      -7.616  -1.337  -4.306  1.00  0.00
ATOM     71  O   ASP     5      -7.022  -1.017  -3.277  1.00  0.00
ATOM     72  N   ILE     6      -7.003  -1.652  -5.433  1.00  0.00
ATOM     73  H   ILE     6      -7.548  -1.931  -6.237  1.00  0.00
ATOM     74  CA  ILE     6      -5.557  -1.646  -5.550  1.00  0.00
ATOM     75  HA  ILE     6      -5.076  -1.570  -4.576  1.00  0.00
ATOM     76  CB  ILE     6      -5.078  -2.930  -6.261  1.00  0.00
ATOM     77  HB  ILE     6      -5.905  -3.328  -6.850  1.00  0.00
ATOM     78  CG2 ILE     6      -3.888  -2.650  -7.178  1.00  0.00
ATOM     79 HG21 ILE     6      -3.061  -2.252  -6.590  1.00  0.00
ATOM     80 HG22 ILE     6      -3.577  -3.575  -7.663  1.00  0.00
ATOM     81 HG23 ILE     6      -4.177  -1.923  -7.937  1.00  0.00
ATOM     82  CG1 ILE     6      -4.718  -4.003  -5.234  1.00  0.00
ATOM     83 HG12 ILE     6      -4.418  -4.895  -5.785  1.00  0.00
ATOM     84 HG13 ILE     6      -3.872  -3.632  -4.656  1.00  0.00
ATOM     85  CD1 ILE     6      -5.856  -4.348  -4.297  1.00  0.00
ATOM     86 HD11 ILE     6      -6.703  -4.720  -4.874  1.00  0.00
ATOM     87 HD12 ILE     6      -5.530  -5.116  -3.596  1.00  0.00
ATOM     88 HD13 ILE     6      -6.157  -3.457  -3.746  1.00  0.00
ATOM     89  C   ILE     6      -5.070  -0.423  -6.320  1.00  0.00
ATOM     90  O   ILE     6      -5.697   0.004  -7.289  1.00  0.00
ATOM     91  N   PHE     7      -3.935   0.118  -5.898  1.00  0.00
ATOM     92  H   PHE     7      -3.484  -0.234  -5.066  1.00  0.00
ATOM     93  CA  PHE     7      -3.349   1.270  -6.566  1.00  0.00
ATOM     94  HA  PHE     7      -3.700   1.311  -7.598  1.00  0.00
ATOM     95  CB  PHE     7      -3.745   2.574  -5.861  1.00  0.00
ATOM     96  HB2 PHE     7      -3.620   3.419  -6.538  1.00  0.00
ATOM     97  HB3 PHE     7      -4.787   2.511  -5.548  1.00  0.00
ATOM     98  CG  PHE     7      -2.943   2.888  -4.627  1.00  0.00
ATOM     99  CD1 PHE     7      -1.630   3.326  -4.727  1.00  0.00
ATOM    100  HD1 PHE     7      -1.178   3.433  -5.713  1.00  0.00
ATOM    101  CE1 PHE     7      -0.898   3.625  -3.595  1.00  0.00
ATOM    102  HE1 PHE     7       0.133   3.967  -3.686  1.00  0.00
ATOM    103  CZ  PHE     7      -1.473   3.490  -2.348  1.00  0.00
ATOM    104  HZ  PHE     7      -0.897   3.726  -1.453  1.00  0.00
ATOM    105  CE2 PHE     7      -2.779   3.056  -2.234  1.00  0.00
ATOM    106  HE2 PHE     7      -3.236   2.950  -1.250  1.00  0.00
ATOM    107  CD2 PHE     7      -3.507   2.756  -3.369  1.00  0.00
ATOM    108  HD2 PHE     7      -4.538   2.411  -3.281  1.00  0.00
ATOM    109  C   PHE     7      -1.833   1.125  -6.636  1.00  0.00
ATOM    110  O   PHE     7      -1.253   0.284  -5.952  1.00  0.00
ATOM    111  N   GLU     8      -1.197   1.932  -7.476  1.00  0.00
ATOM    112  H   GLU     8      -1.714   2.591  -8.041  1.00  0.00
ATOM    113  CA  GLU     8       0.251   1.867  -7.640  1.00  0.00
ATOM    114  HA  GLU     8       0.689   1.246  -6.859  1.00  0.00
ATOM    115  CB  GLU     8       0.592   1.257  -8.995  1.00  0.00
ATOM    116  HB2 GLU     8       1.672   1.322  -9.122  1.00  0.00
ATOM    117  HB3 GLU     8       0.292   0.209  -8.969  1.00  0.00
ATOM    118  CG  GLU     8      -0.094   1.949 -10.155  1.00  0.00
ATOM    119  HG2 GLU     8      -1.101   2.220  -9.836  1.00  0.00
ATOM    120  HG3 GLU     8       0.470   2.853 -10.385  1.00  0.00
ATOM    121  CD  GLU     8      -0.175   1.077 -11.392  1.00  0.00
ATOM    122  OE1 GLU     8      -0.644  -0.075 -11.277  1.00  0.00
ATOM    123  OE2 GLU     8       0.229   1.546 -12.476  1.00  0.00
ATOM    124  C   GLU     8       0.897   3.241  -7.525  1.00  0.00
ATOM    125  O   GLU     8       0.364   4.242  -8.005  1.00  0.00
ATOM    126  N   VAL     9       2.063   3.261  -6.900  1.00  0.00
ATOM    127  H   VAL     9       2.419   2.408  -6.494  1.00  0.00
ATOM    128  CA  VAL     9       2.832   4.485  -6.720  1.00  0.00
ATOM    129  HA  VAL     9       2.241   5.374  -6.940  1.00  0.00
ATOM    130  CB  VAL     9       3.396   4.608  -5.276  1.00  0.00
ATOM    131  HB  VAL     9       2.788   5.324  -4.724  1.00  0.00
ATOM    132  CG1 VAL     9       3.371   3.263  -4.561  1.00  0.00
ATOM    133 HG11 VAL     9       3.979   2.546  -5.113  1.00  0.00
ATOM    134 HG12 VAL     9       3.771   3.379  -3.554  1.00  0.00
ATOM    135 HG13 VAL     9       2.344   2.900  -4.505  1.00  0.00
ATOM    136  CG2 VAL     9       4.808   5.185  -5.274  1.00  0.00
ATOM    137 HG21 VAL     9       4.796   6.177  -5.725  1.00  0.00
ATOM    138 HG22 VAL     9       5.170   5.257  -4.249  1.00  0.00
ATOM    139 HG23 VAL     9       5.468   4.534  -5.848  1.00  0.00
ATOM    140  C   VAL     9       3.964   4.535  -7.737  1.00  0.00
ATOM    141  O   VAL     9       4.868   3.700  -7.715  1.00  0.00
ATOM    142  N   GLU    10       3.896   5.502  -8.639  1.00  0.00
ATOM    143  H   GLU    10       3.113   6.140  -8.645  1.00  0.00
ATOM    144  CA  GLU    10       4.905   5.640  -9.675  1.00  0.00
ATOM    145  HA  GLU    10       5.536   4.752  -9.709  1.00  0.00
ATOM    146  CB  GLU    10       4.226   5.806 -11.029  1.00  0.00
ATOM    147  HB2 GLU    10       3.612   4.920 -11.195  1.00  0.00
ATOM    148  HB3 GLU    10       3.584   6.684 -10.964  1.00  0.00
ATOM    149  CG  GLU    10       5.197   5.973 -12.187  1.00  0.00
ATOM    150  HG2 GLU    10       5.621   6.975 -12.128  1.00  0.00
ATOM    151  HG3 GLU    10       5.990   5.235 -12.067  1.00  0.00
ATOM    152  CD  GLU    10       4.534   5.785 -13.537  1.00  0.00
ATOM    153  OE1 GLU    10       3.736   4.834 -13.678  1.00  0.00
ATOM    154  OE2 GLU    10       4.811   6.588 -14.452  1.00  0.00
ATOM    155  C   GLU    10       5.840   6.814  -9.406  1.00  0.00
ATOM    156  O   GLU    10       5.788   7.833 -10.093  1.00  0.00
ATOM    157  N   LEU    11       6.706   6.655  -8.413  1.00  0.00
ATOM    158  H   LEU    11       6.692   5.812  -7.856  1.00  0.00
ATOM    159  CA  LEU    11       7.667   7.695  -8.069  1.00  0.00
ATOM    160  HA  LEU    11       7.250   8.673  -8.308  1.00  0.00
ATOM    161  CB  LEU    11       7.997   7.655  -6.575  1.00  0.00
ATOM    162  HB2 LEU    11       7.141   7.156  -6.121  1.00  0.00
ATOM    163  HB3 LEU    11       8.890   7.047  -6.430  1.00  0.00
ATOM    164  CG  LEU    11       8.199   9.025  -5.917  1.00  0.00
ATOM    165  HG  LEU    11       8.988   9.557  -6.449  1.00  0.00
ATOM    166  CD1 LEU    11       6.916   9.843  -5.963  1.00  0.00
ATOM    167 HD11 LEU    11       6.126   9.312  -5.432  1.00  0.00
ATOM    168 HD12 LEU    11       7.084  10.811  -5.491  1.00  0.00
ATOM    169 HD13 LEU    11       6.617   9.993  -7.001  1.00  0.00
ATOM    170  CD2 LEU    11       8.673   8.859  -4.482  1.00  0.00
ATOM    171 HD21 LEU    11       9.619   8.317  -4.472  1.00  0.00
ATOM    172 HD22 LEU    11       8.811   9.840  -4.029  1.00  0.00
ATOM    173 HD23 LEU    11       7.928   8.300  -3.916  1.00  0.00
ATOM    174  C   LEU    11       8.940   7.523  -8.890  1.00  0.00
ATOM    175  O   LEU    11       9.151   6.478  -9.501  1.00  0.00
ATOM    176  N   ALA    12       9.784   8.546  -8.908  1.00  0.00
ATOM    177  H   ALA    12       9.555   9.407  -8.433  1.00  0.00
ATOM    178  CA  ALA    12      11.029   8.484  -9.664  1.00  0.00
ATOM    179  HA  ALA    12      10.924   7.729 -10.444  1.00  0.00
ATOM    180  CB  ALA    12      11.323   9.822 -10.320  1.00  0.00
ATOM    181  HB1 ALA    12      11.439  10.586  -9.552  1.00  0.00
ATOM    182  HB2 ALA    12      12.242   9.748 -10.901  1.00  0.00
ATOM    183  HB3 ALA    12      10.498  10.093 -10.979  1.00  0.00
ATOM    184  C   ALA    12      12.192   8.062  -8.774  1.00  0.00
ATOM    185  O   ALA    12      12.840   8.896  -8.142  1.00  0.00
ATOM    186  N   LYS    13      12.450   6.759  -8.732  1.00  0.00
ATOM    187  H   LYS    13      11.866   6.114  -9.245  1.00  0.00
ATOM    188  CA  LYS    13      13.535   6.216  -7.922  1.00  0.00
ATOM    189  HA  LYS    13      13.342   6.404  -6.866  1.00  0.00
ATOM    190  CB  LYS    13      13.644   4.706  -8.138  1.00  0.00
ATOM    191  HB2 LYS    13      12.667   4.353  -8.471  1.00  0.00
ATOM    192  HB3 LYS    13      14.377   4.542  -8.928  1.00  0.00
ATOM    193  CG  LYS    13      14.061   3.942  -6.894  1.00  0.00
ATOM    194  HG2 LYS    13      13.338   4.148  -6.105  1.00  0.00
ATOM    195  HG3 LYS    13      14.052   2.877  -7.125  1.00  0.00
ATOM    196  CD  LYS    13      15.448   4.347  -6.428  1.00  0.00
ATOM    197  HD2 LYS    13      16.028   3.443  -6.241  1.00  0.00
ATOM    198  HD3 LYS    13      15.924   4.926  -7.219  1.00  0.00
ATOM    199  CE  LYS    13      15.384   5.181  -5.158  1.00  0.00
ATOM    200  HE2 LYS    13      15.387   6.233  -5.442  1.00  0.00
ATOM    201  HE3 LYS    13      14.452   4.946  -4.644  1.00  0.00
ATOM    202  NZ  LYS    13      16.534   4.908  -4.251  1.00  0.00
ATOM    203  HZ1 LYS    13      17.397   5.125  -4.728  1.00  0.00
ATOM    204  HZ2 LYS    13      16.453   5.480  -3.423  1.00  0.00
ATOM    205  HZ3 LYS    13      16.531   3.933  -3.988  1.00  0.00
ATOM    206  C   LYS    13      14.861   6.893  -8.260  1.00  0.00
ATOM    207  O   LYS    13      15.724   7.059  -7.399  1.00  0.00
ATOM    208  N   ASN    14      15.014   7.288  -9.517  1.00  0.00
ATOM    209  H   ASN    14      14.289   7.109 -10.198  1.00  0.00
ATOM    210  CA  ASN    14      16.235   7.948  -9.965  1.00  0.00
ATOM    211  HA  ASN    14      17.092   7.551  -9.421  1.00  0.00
ATOM    212  CB  ASN    14      16.451   7.707 -11.460  1.00  0.00
ATOM    213  HB2 ASN    14      16.231   6.663 -11.683  1.00  0.00
ATOM    214  HB3 ASN    14      15.772   8.348 -12.022  1.00  0.00
ATOM    215  CG  ASN    14      17.873   8.007 -11.895  1.00  0.00
ATOM    216  OD1 ASN    14      18.660   7.096 -12.152  1.00  0.00
ATOM    217  ND2 ASN    14      18.209   9.289 -11.979  1.00  0.00
ATOM    218 HD21 ASN    14      19.143   9.545 -12.264  1.00  0.00
ATOM    219 HD22 ASN    14      17.528  10.002 -11.758  1.00  0.00
ATOM    220  C   ASN    14      16.173   9.445  -9.683  1.00  0.00
ATOM    221  O   ASN    14      15.135  10.079  -9.874  1.00  0.00
ATOM    222  N   ASP    15      17.294   9.998  -9.216  1.00  0.00
ATOM    223  H   ASP    15      18.094   9.407  -9.039  1.00  0.00
ATOM    224  CA  ASP    15      17.396  11.423  -8.887  1.00  0.00
ATOM    225  HA  ASP    15      18.435  11.741  -8.971  1.00  0.00
ATOM    226  CB  ASP    15      16.545  12.275  -9.837  1.00  0.00
ATOM    227  HB2 ASP    15      16.611  11.838 -10.834  1.00  0.00
ATOM    228  HB3 ASP    15      15.512  12.235  -9.491  1.00  0.00
ATOM    229  CG  ASP    15      17.005  13.719  -9.887  1.00  0.00
ATOM    230  OD1 ASP    15      18.129  13.967 -10.372  1.00  0.00
ATOM    231  OD2 ASP    15      16.241  14.601  -9.442  1.00  0.00
ATOM    232  C   ASP    15      16.985  11.687  -7.440  1.00  0.00
ATOM    233  O   ASP    15      17.455  12.640  -6.819  1.00  0.00
ATOM    234  N   ASN    16      16.109  10.839  -6.906  1.00  0.00
ATOM    235  H   ASN    16      15.728  10.088  -7.464  1.00  0.00
ATOM    236  CA  ASN    16      15.642  10.986  -5.532  1.00  0.00
ATOM    237  HA  ASN    16      16.483  11.217  -4.878  1.00  0.00
ATOM    238  CB  ASN    16      14.620  12.121  -5.434  1.00  0.00
ATOM    239  HB2 ASN    16      13.937  12.053  -6.281  1.00  0.00
ATOM    240  HB3 ASN    16      14.059  12.010  -4.506  1.00  0.00
ATOM    241  CG  ASN    16      15.272  13.490  -5.445  1.00  0.00
ATOM    242  OD1 ASN    16      15.327  14.156  -6.478  1.00  0.00
ATOM    243  ND2 ASN    16      15.771  13.917  -4.290  1.00  0.00
ATOM    244 HD21 ASN    16      16.216  14.822  -4.240  1.00  0.00
ATOM    245 HD22 ASN    16      15.702  13.335  -3.468  1.00  0.00
ATOM    246  C   ASN    16      15.022   9.686  -5.028  1.00  0.00
ATOM    247  O   ASN    16      14.221   9.059  -5.721  1.00  0.00
ATOM    248  N   SER    17      15.396   9.287  -3.816  1.00  0.00
ATOM    249  H   SER    17      16.076   9.822  -3.295  1.00  0.00
ATOM    250  CA  SER    17      14.874   8.063  -3.218  1.00  0.00
ATOM    251  HA  SER    17      14.681   7.325  -3.997  1.00  0.00
ATOM    252  CB  SER    17      15.882   7.477  -2.228  1.00  0.00
ATOM    253  HB2 SER    17      15.444   7.502  -1.230  1.00  0.00
ATOM    254  HB3 SER    17      16.084   6.443  -2.509  1.00  0.00
ATOM    255  OG  SER    17      17.093   8.213  -2.231  1.00  0.00
ATOM    256  HG  SER    17      17.705   7.824  -1.603  1.00  0.00
ATOM    257  C   SER    17      13.556   8.333  -2.505  1.00  0.00
ATOM    258  O   SER    17      12.917   9.358  -2.735  1.00  0.00
ATOM    259  N   LEU    18      13.155   7.414  -1.633  1.00  0.00
ATOM    260  H   LEU    18      13.688   6.566  -1.500  1.00  0.00
ATOM    261  CA  LEU    18      11.915   7.573  -0.890  1.00  0.00
ATOM    262  HA  LEU    18      11.241   8.231  -1.439  1.00  0.00
ATOM    263  CB  LEU    18      11.222   6.220  -0.689  1.00  0.00
ATOM    264  HB2 LEU    18      11.891   5.670  -0.028  1.00  0.00
ATOM    265  HB3 LEU    18      10.269   6.385  -0.186  1.00  0.00
ATOM    266  CG  LEU    18      10.989   5.411  -1.967  1.00  0.00
ATOM    267  HG  LEU    18      10.351   4.558  -1.734  1.00  0.00
ATOM    268  CD1 LEU    18      10.319   6.269  -3.030  1.00  0.00
ATOM    269 HD11 LEU    18      10.956   7.122  -3.264  1.00  0.00
ATOM    270 HD12 LEU    18      10.162   5.676  -3.931  1.00  0.00
ATOM    271 HD13 LEU    18       9.358   6.625  -2.658  1.00  0.00
ATOM    272  CD2 LEU    18      12.302   4.843  -2.486  1.00  0.00
ATOM    273 HD21 LEU    18      12.740   4.191  -1.731  1.00  0.00
ATOM    274 HD22 LEU    18      12.117   4.271  -3.395  1.00  0.00
ATOM    275 HD23 LEU    18      12.990   5.659  -2.705  1.00  0.00
ATOM    276  C   LEU    18      12.177   8.235   0.458  1.00  0.00
ATOM    277  O   LEU    18      13.284   8.701   0.729  1.00  0.00
ATOM    278  N   GLY    19      11.150   8.277   1.296  1.00  0.00
ATOM    279  H   GLY    19      10.256   7.884   1.038  1.00  0.00
ATOM    280  CA  GLY    19      11.281   8.887   2.604  1.00  0.00
ATOM    281  HA2 GLY    19      12.249   8.612   3.023  1.00  0.00
ATOM    282  HA3 GLY    19      11.229   9.970   2.491  1.00  0.00
ATOM    283  C   GLY    19      10.193   8.439   3.547  1.00  0.00
ATOM    284  O   GLY    19       9.649   9.239   4.303  1.00  0.00
ATOM    285  N   ILE    20       9.861   7.159   3.483  1.00  0.00
ATOM    286  H   ILE    20      10.306   6.556   2.805  1.00  0.00
ATOM    287  CA  ILE    20       8.820   6.597   4.326  1.00  0.00
ATOM    288  HA  ILE    20       8.357   7.372   4.937  1.00  0.00
ATOM    289  CB  ILE    20       7.738   5.907   3.465  1.00  0.00
ATOM    290  HB  ILE    20       7.933   6.129   2.416  1.00  0.00
ATOM    291  CG2 ILE    20       7.749   4.405   3.674  1.00  0.00
ATOM    292 HG21 ILE    20       7.553   4.182   4.723  1.00  0.00
ATOM    293 HG22 ILE    20       6.977   3.946   3.055  1.00  0.00
ATOM    294 HG23 ILE    20       8.723   4.006   3.393  1.00  0.00
ATOM    295  CG1 ILE    20       6.367   6.476   3.805  1.00  0.00
ATOM    296 HG12 ILE    20       6.375   6.721   4.867  1.00  0.00
ATOM    297 HG13 ILE    20       6.244   7.389   3.223  1.00  0.00
ATOM    298  CD1 ILE    20       5.221   5.537   3.514  1.00  0.00
ATOM    299 HD11 ILE    20       5.342   4.623   4.096  1.00  0.00
ATOM    300 HD12 ILE    20       4.280   6.017   3.783  1.00  0.00
ATOM    301 HD13 ILE    20       5.212   5.292   2.452  1.00  0.00
ATOM    302  C   ILE    20       9.381   5.606   5.344  1.00  0.00
ATOM    303  O   ILE    20      10.238   4.783   5.021  1.00  0.00
ATOM    304  N   SER    21       8.853   5.663   6.560  1.00  0.00
ATOM    305  H   SER    21       8.172   6.376   6.781  1.00  0.00
ATOM    306  CA  SER    21       9.255   4.742   7.613  1.00  0.00
ATOM    307  HA  SER    21      10.243   4.338   7.392  1.00  0.00
ATOM    308  CB  SER    21       9.311   5.461   8.965  1.00  0.00
ATOM    309  HB2 SER    21      10.150   6.157   8.955  1.00  0.00
ATOM    310  HB3 SER    21       8.382   6.014   9.104  1.00  0.00
ATOM    311  OG  SER    21       9.475   4.539  10.028  1.00  0.00
ATOM    312  HG  SER    21       9.507   5.014  10.861  1.00  0.00
ATOM    313  C   SER    21       8.253   3.592   7.646  1.00  0.00
ATOM    314  O   SER    21       7.108   3.771   8.060  1.00  0.00
ATOM    315  N   VAL    22       8.667   2.429   7.151  1.00  0.00
ATOM    316  H   VAL    22       9.602   2.332   6.783  1.00  0.00
ATOM    317  CA  VAL    22       7.769   1.279   7.071  1.00  0.00
ATOM    318  HA  VAL    22       6.722   1.582   7.075  1.00  0.00
ATOM    319  CB  VAL    22       8.040   0.462   5.793  1.00  0.00
ATOM    320  HB  VAL    22       7.310  -0.345   5.725  1.00  0.00
ATOM    321  CG1 VAL    22       7.930   1.349   4.564  1.00  0.00
ATOM    322 HG11 VAL    22       8.660   2.155   4.631  1.00  0.00
ATOM    323 HG12 VAL    22       8.124   0.757   3.669  1.00  0.00
ATOM    324 HG13 VAL    22       6.926   1.771   4.509  1.00  0.00
ATOM    325  CG2 VAL    22       9.412  -0.196   5.850  1.00  0.00
ATOM    326 HG21 VAL    22       9.459  -0.865   6.709  1.00  0.00
ATOM    327 HG22 VAL    22       9.580  -0.767   4.936  1.00  0.00
ATOM    328 HG23 VAL    22      10.180   0.572   5.944  1.00  0.00
ATOM    329  C   VAL    22       7.865   0.349   8.277  1.00  0.00
ATOM    330  O   VAL    22       8.883   0.296   8.967  1.00  0.00
ATOM    331  N   THR    23       6.780  -0.391   8.505  1.00  0.00
ATOM    332  H   THR    23       5.969  -0.273   7.914  1.00  0.00
ATOM    333  CA  THR    23       6.699  -1.343   9.606  1.00  0.00
ATOM    334  HA  THR    23       7.678  -1.770   9.821  1.00  0.00
ATOM    335  CB  THR    23       6.179  -0.650  10.868  1.00  0.00
ATOM    336  HB  THR    23       5.155  -0.987  11.029  1.00  0.00
ATOM    337  CG2 THR    23       7.007  -0.946  12.099  1.00  0.00
ATOM    338 HG21 THR    23       8.031  -0.609  11.938  1.00  0.00
ATOM    339 HG22 THR    23       6.583  -0.424  12.956  1.00  0.00
ATOM    340 HG23 THR    23       7.004  -2.019  12.290  1.00  0.00
ATOM    341  OG1 THR    23       6.156   0.753  10.692  1.00  0.00
ATOM    342  HG1 THR    23       5.828   1.170  11.491  1.00  0.00
ATOM    343  C   THR    23       5.786  -2.514   9.234  1.00  0.00
ATOM    344  O   THR    23       5.336  -2.625   8.090  1.00  0.00
ATOM    345  N   GLY    24       5.508  -3.379  10.206  1.00  0.00
ATOM    346  H   GLY    24       5.891  -3.260  11.132  1.00  0.00
ATOM    347  CA  GLY    24       4.643  -4.522   9.960  1.00  0.00
ATOM    348  HA2 GLY    24       4.418  -4.994  10.916  1.00  0.00
ATOM    349  HA3 GLY    24       3.719  -4.162   9.508  1.00  0.00
ATOM    350  C   GLY    24       5.275  -5.547   9.040  1.00  0.00
ATOM    351  O   GLY    24       6.334  -6.093   9.344  1.00  0.00
ATOM    352  N   GLY    25       4.624  -5.804   7.910  1.00  0.00
ATOM    353  H   GLY    25       3.754  -5.337   7.695  1.00  0.00
ATOM    354  CA  GLY    25       5.145  -6.764   6.953  1.00  0.00
ATOM    355  HA2 GLY    25       4.548  -6.691   6.043  1.00  0.00
ATOM    356  HA3 GLY    25       6.177  -6.494   6.732  1.00  0.00
ATOM    357  C   GLY    25       5.106  -8.194   7.454  1.00  0.00
ATOM    358  O   GLY    25       4.377  -9.024   6.911  1.00  0.00
ATOM    359  N   VAL    26       5.904  -8.482   8.483  1.00  0.00
ATOM    360  H   VAL    26       6.500  -7.761   8.862  1.00  0.00
ATOM    361  CA  VAL    26       5.982  -9.827   9.065  1.00  0.00
ATOM    362  HA  VAL    26       6.661 -10.471   8.507  1.00  0.00
ATOM    363  CB  VAL    26       6.444  -9.778  10.534  1.00  0.00
ATOM    364  HB  VAL    26       6.135 -10.698  11.031  1.00  0.00
ATOM    365  CG1 VAL    26       7.956  -9.639  10.618  1.00  0.00
ATOM    366 HG11 VAL    26       8.265  -8.719  10.121  1.00  0.00
ATOM    367 HG12 VAL    26       8.261  -9.606  11.664  1.00  0.00
ATOM    368 HG13 VAL    26       8.427 -10.492  10.129  1.00  0.00
ATOM    369  CG2 VAL    26       5.756  -8.641  11.269  1.00  0.00
ATOM    370 HG21 VAL    26       4.676  -8.791  11.242  1.00  0.00
ATOM    371 HG22 VAL    26       6.093  -8.621  12.305  1.00  0.00
ATOM    372 HG23 VAL    26       6.003  -7.695  10.788  1.00  0.00
ATOM    373  C   VAL    26       4.643 -10.558   8.999  1.00  0.00
ATOM    374  O   VAL    26       3.583  -9.948   9.136  1.00  0.00
ATOM    375  N   ASN    27       4.703 -11.868   8.783  1.00  0.00
ATOM    376  H   ASN    27       5.597 -12.317   8.645  1.00  0.00
ATOM    377  CA  ASN    27       3.499 -12.684   8.692  1.00  0.00
ATOM    378  HA  ASN    27       2.744 -12.168   8.099  1.00  0.00
ATOM    379  CB  ASN    27       3.816 -14.022   8.021  1.00  0.00
ATOM    380  HB2 ASN    27       2.922 -14.646   8.041  1.00  0.00
ATOM    381  HB3 ASN    27       4.106 -13.837   6.986  1.00  0.00
ATOM    382  CG  ASN    27       4.941 -14.765   8.714  1.00  0.00
ATOM    383  OD1 ASN    27       6.068 -14.275   8.792  1.00  0.00
ATOM    384  ND2 ASN    27       4.641 -15.954   9.221  1.00  0.00
ATOM    385 HD21 ASN    27       5.353 -16.492   9.693  1.00  0.00
ATOM    386 HD22 ASN    27       3.702 -16.315   9.132  1.00  0.00
ATOM    387  C   ASN    27       2.895 -12.924  10.073  1.00  0.00
ATOM    388  O   ASN    27       2.808 -14.062  10.535  1.00  0.00
ATOM    389  N   THR    28       2.478 -11.845  10.727  1.00  0.00
ATOM    390  H   THR    28       2.599 -10.928  10.321  1.00  0.00
ATOM    391  CA  THR    28       1.881 -11.940  12.054  1.00  0.00
ATOM    392  HA  THR    28       1.304 -12.860  12.153  1.00  0.00
ATOM    393  CB  THR    28       2.971 -11.928  13.128  1.00  0.00
ATOM    394  HB  THR    28       2.607 -11.324  13.959  1.00  0.00
ATOM    395  CG2 THR    28       3.331 -13.310  13.629  1.00  0.00
ATOM    396 HG21 THR    28       3.695 -13.915  12.798  1.00  0.00
ATOM    397 HG22 THR    28       4.109 -13.231  14.388  1.00  0.00
ATOM    398 HG23 THR    28       2.448 -13.782  14.061  1.00  0.00
ATOM    399  OG1 THR    28       4.155 -11.328  12.635  1.00  0.00
ATOM    400  HG1 THR    28       4.825 -11.330  13.322  1.00  0.00
ATOM    401  C   THR    28       0.900 -10.796  12.294  1.00  0.00
ATOM    402  O   THR    28      -0.307 -11.011  12.395  1.00  0.00
ATOM    403  N   SER    29       1.429  -9.581  12.384  1.00  0.00
ATOM    404  H   SER    29       2.430  -9.460  12.323  1.00  0.00
ATOM    405  CA  SER    29       0.602  -8.402  12.614  1.00  0.00
ATOM    406  HA  SER    29      -0.052  -8.569  13.470  1.00  0.00
ATOM    407  CB  SER    29       1.482  -7.184  12.900  1.00  0.00
ATOM    408  HB2 SER    29       2.297  -7.165  12.176  1.00  0.00
ATOM    409  HB3 SER    29       0.878  -6.284  12.790  1.00  0.00
ATOM    410  OG  SER    29       2.016  -7.237  14.211  1.00  0.00
ATOM    411  HG  SER    29       2.563  -6.463  14.365  1.00  0.00
ATOM    412  C   SER    29      -0.296  -8.123  11.413  1.00  0.00
ATOM    413  O   SER    29      -1.417  -7.637  11.563  1.00  0.00
ATOM    414  N   VAL    30       0.206  -8.430  10.221  1.00  0.00
ATOM    415  H   VAL    30       1.144  -8.796  10.146  1.00  0.00
ATOM    416  CA  VAL    30      -0.550  -8.209   8.994  1.00  0.00
ATOM    417  HA  VAL    30      -1.257  -7.385   9.094  1.00  0.00
ATOM    418  CB  VAL    30       0.386  -7.913   7.806  1.00  0.00
ATOM    419  HB  VAL    30      -0.217  -7.739   6.914  1.00  0.00
ATOM    420  CG1 VAL    30       1.235  -6.683   8.092  1.00  0.00
ATOM    421 HG11 VAL    30       1.838  -6.856   8.983  1.00  0.00
ATOM    422 HG12 VAL    30       1.890  -6.488   7.243  1.00  0.00
ATOM    423 HG13 VAL    30       0.586  -5.823   8.254  1.00  0.00
ATOM    424  CG2 VAL    30       1.265  -9.118   7.499  1.00  0.00
ATOM    425 HG21 VAL    30       0.636  -9.972   7.247  1.00  0.00
ATOM    426 HG22 VAL    30       1.917  -8.887   6.657  1.00  0.00
ATOM    427 HG23 VAL    30       1.871  -9.359   8.372  1.00  0.00
ATOM    428  C   VAL    30      -1.425  -9.414   8.660  1.00  0.00
ATOM    429  O   VAL    30      -1.521 -10.360   9.441  1.00  0.00
ATOM    430  N   ARG    31      -2.064  -9.370   7.495  1.00  0.00
ATOM    431  H   ARG    31      -1.981  -8.555   6.904  1.00  0.00
ATOM    432  CA  ARG    31      -2.935 -10.455   7.057  1.00  0.00
ATOM    433  HA  ARG    31      -3.680 -10.666   7.824  1.00  0.00
ATOM    434  CB  ARG    31      -3.659 -10.065   5.766  1.00  0.00
ATOM    435  HB2 ARG    31      -3.172  -9.171   5.376  1.00  0.00
ATOM    436  HB3 ARG    31      -3.532 -10.885   5.059  1.00  0.00
ATOM    437  CG  ARG    31      -5.142  -9.790   5.960  1.00  0.00
ATOM    438  HG2 ARG    31      -5.680 -10.736   5.895  1.00  0.00
ATOM    439  HG3 ARG    31      -5.286  -9.358   6.950  1.00  0.00
ATOM    440  CD  ARG    31      -5.675  -8.832   4.907  1.00  0.00
ATOM    441  HD2 ARG    31      -5.754  -7.836   5.341  1.00  0.00
ATOM    442  HD3 ARG    31      -4.982  -8.807   4.066  1.00  0.00
ATOM    443  NE  ARG    31      -6.991  -9.234   4.416  1.00  0.00
ATOM    444  HE  ARG    31      -7.277 -10.190   4.571  1.00  0.00
ATOM    445  CZ  ARG    31      -7.827  -8.416   3.781  1.00  0.00
ATOM    446  NH1 ARG    31      -7.487  -7.152   3.559  1.00  0.00
ATOM    447 HH11 ARG    31      -6.590  -6.811   3.873  1.00  0.00
ATOM    448 HH12 ARG    31      -8.127  -6.538   3.076  1.00  0.00
ATOM    449  NH2 ARG    31      -9.005  -8.862   3.367  1.00  0.00
ATOM    450 HH21 ARG    31      -9.265  -9.823   3.535  1.00  0.00
ATOM    451 HH22 ARG    31      -9.637  -8.238   2.885  1.00  0.00
ATOM    452  C   ARG    31      -2.145 -11.744   6.845  1.00  0.00
ATOM    453  O   ARG    31      -2.409 -12.758   7.491  1.00  0.00
ATOM    454  N   HIE    32      -1.179 -11.702   5.931  1.00  0.00
ATOM    455  H   HIE    32      -1.019 -10.858   5.400  1.00  0.00
ATOM    456  CA  HIE    32      -0.360 -12.872   5.633  1.00  0.00
ATOM    457  HA  HIE    32      -0.484 -13.621   6.415  1.00  0.00
ATOM    458  CB  HIE    32      -0.781 -13.485   4.298  1.00  0.00
ATOM    459  HB2 HIE    32      -0.564 -12.797   3.481  1.00  0.00
ATOM    460  HB3 HIE    32      -0.253 -14.424   4.132  1.00  0.00
ATOM    461  CG  HIE    32      -2.244 -13.797   4.218  1.00  0.00
ATOM    462  ND1 HIE    32      -3.158 -12.967   3.605  1.00  0.00
ATOM    463  CE1 HIE    32      -4.364 -13.500   3.694  1.00  0.00
ATOM    464  HE1 HIE    32      -5.229 -12.991   3.268  1.00  0.00
ATOM    465  NE2 HIE    32      -4.265 -14.646   4.340  1.00  0.00
ATOM    466  HE2 HIE    32      -5.027 -15.274   4.554  1.00  0.00
ATOM    467  CD2 HIE    32      -2.951 -14.856   4.680  1.00  0.00
ATOM    468  HD2 HIE    32      -2.666 -15.757   5.224  1.00  0.00
ATOM    469  C   HIE    32       1.124 -12.513   5.595  1.00  0.00
ATOM    470  O   HIE    32       1.928 -13.090   6.324  1.00  0.00
ATOM    471  N   GLY    33       1.479 -11.565   4.735  1.00  0.00
ATOM    472  H   GLY    33       0.791 -11.113   4.149  1.00  0.00
ATOM    473  CA  GLY    33       2.868 -11.152   4.613  1.00  0.00
ATOM    474  HA2 GLY    33       3.271 -11.006   5.615  1.00  0.00
ATOM    475  HA3 GLY    33       3.419 -11.948   4.112  1.00  0.00
ATOM    476  C   GLY    33       3.030  -9.866   3.823  1.00  0.00
ATOM    477  O   GLY    33       4.111  -9.579   3.310  1.00  0.00
ATOM    478  N   GLY    34       1.962  -9.079   3.739  1.00  0.00
ATOM    479  H   GLY    34       1.085  -9.338   4.168  1.00  0.00
ATOM    480  CA  GLY    34       2.031  -7.821   3.024  1.00  0.00
ATOM    481  HA2 GLY    34       2.675  -7.938   2.152  1.00  0.00
ATOM    482  HA3 GLY    34       1.030  -7.537   2.700  1.00  0.00
ATOM    483  C   GLY    34       2.591  -6.729   3.906  1.00  0.00
ATOM    484  O   GLY    34       2.464  -6.798   5.129  1.00  0.00
ATOM    485  N   ILE    35       3.221  -5.724   3.311  1.00  0.00
ATOM    486  H   ILE    35       3.366  -5.713   2.311  1.00  0.00
ATOM    487  CA  ILE    35       3.796  -4.647   4.103  1.00  0.00
ATOM    488  HA  ILE    35       4.014  -4.977   5.119  1.00  0.00
ATOM    489  CB  ILE    35       5.082  -4.074   3.459  1.00  0.00
ATOM    490  HB  ILE    35       5.369  -4.719   2.628  1.00  0.00
ATOM    491  CG2 ILE    35       4.866  -2.652   2.948  1.00  0.00
ATOM    492 HG21 ILE    35       4.579  -2.007   3.778  1.00  0.00
ATOM    493 HG22 ILE    35       5.789  -2.282   2.502  1.00  0.00
ATOM    494 HG23 ILE    35       4.075  -2.651   2.198  1.00  0.00
ATOM    495  CG1 ILE    35       6.244  -4.135   4.463  1.00  0.00
ATOM    496 HG12 ILE    35       5.817  -4.427   5.422  1.00  0.00
ATOM    497 HG13 ILE    35       6.922  -4.914   4.114  1.00  0.00
ATOM    498  CD1 ILE    35       7.009  -2.835   4.625  1.00  0.00
ATOM    499 HD11 ILE    35       6.331  -2.055   4.973  1.00  0.00
ATOM    500 HD12 ILE    35       7.809  -2.972   5.352  1.00  0.00
ATOM    501 HD13 ILE    35       7.436  -2.542   3.666  1.00  0.00
ATOM    502  C   ILE    35       2.793  -3.529   4.341  1.00  0.00
ATOM    503  O   ILE    35       1.874  -3.315   3.552  1.00  0.00
ATOM    504  N   TYR    36       2.998  -2.816   5.434  1.00  0.00
ATOM    505  H   TYR    36       3.757  -3.060   6.053  1.00  0.00
ATOM    506  CA  TYR    36       2.139  -1.700   5.802  1.00  0.00
ATOM    507  HA  TYR    36       1.633  -1.318   4.915  1.00  0.00
ATOM    508  CB  TYR    36       1.082  -2.143   6.815  1.00  0.00
ATOM    509  HB2 TYR    36       1.608  -2.590   7.658  1.00  0.00
ATOM    510  HB3 TYR    36       0.553  -1.250   7.149  1.00  0.00
ATOM    511  CG  TYR    36       0.090  -3.136   6.257  1.00  0.00
ATOM    512  CD1 TYR    36       0.473  -4.438   5.967  1.00  0.00
ATOM    513  HD1 TYR    36       1.505  -4.736   6.149  1.00  0.00
ATOM    514  CE1 TYR    36      -0.428  -5.350   5.456  1.00  0.00
ATOM    515  HE1 TYR    36      -0.114  -6.370   5.233  1.00  0.00
ATOM    516  CZ  TYR    36      -1.733  -4.965   5.227  1.00  0.00
ATOM    517  OH  TYR    36      -2.635  -5.872   4.717  1.00  0.00
ATOM    518  HH  TYR    36      -2.249  -6.737   4.559  1.00  0.00
ATOM    519  CE2 TYR    36      -2.138  -3.677   5.507  1.00  0.00
ATOM    520  HE2 TYR    36      -3.169  -3.372   5.327  1.00  0.00
ATOM    521  CD2 TYR    36      -1.229  -2.771   6.018  1.00  0.00
ATOM    522  HD2 TYR    36      -1.543  -1.751   6.240  1.00  0.00
ATOM    523  C   TYR    36       2.981  -0.577   6.384  1.00  0.00
ATOM    524  O   TYR    36       3.505  -0.693   7.492  1.00  0.00
ATOM    525  N   VAL    37       3.127   0.500   5.626  1.00  0.00
ATOM    526  H   VAL    37       2.730   0.538   4.698  1.00  0.00
ATOM    527  CA  VAL    37       3.935   1.627   6.080  1.00  0.00
ATOM    528  HA  VAL    37       4.957   1.325   6.307  1.00  0.00
ATOM    529  CB  VAL    37       3.978   2.795   5.051  1.00  0.00
ATOM    530  HB  VAL    37       4.943   3.294   5.139  1.00  0.00
ATOM    531  CG1 VAL    37       3.793   2.301   3.632  1.00  0.00
ATOM    532 HG11 VAL    37       2.827   1.802   3.543  1.00  0.00
ATOM    533 HG12 VAL    37       3.829   3.146   2.945  1.00  0.00
ATOM    534 HG13 VAL    37       4.588   1.598   3.385  1.00  0.00
ATOM    535  CG2 VAL    37       2.956   3.878   5.354  1.00  0.00
ATOM    536 HG21 VAL    37       3.150   4.295   6.342  1.00  0.00
ATOM    537 HG22 VAL    37       3.029   4.667   4.606  1.00  0.00
ATOM    538 HG23 VAL    37       1.954   3.449   5.331  1.00  0.00
ATOM    539  C   VAL    37       3.454   2.155   7.425  1.00  0.00
ATOM    540  O   VAL    37       2.285   2.021   7.780  1.00  0.00
ATOM    541  N   LYS    38       4.361   2.782   8.154  1.00  0.00
ATOM    542  H   LYS    38       5.321   2.822   7.843  1.00  0.00
ATOM    543  CA  LYS    38       4.029   3.367   9.438  1.00  0.00
ATOM    544  HA  LYS    38       3.244   2.783   9.918  1.00  0.00
ATOM    545  CB  LYS    38       5.264   3.382  10.357  1.00  0.00
ATOM    546  HB2 LYS    38       4.961   2.898  11.285  1.00  0.00
ATOM    547  HB3 LYS    38       6.022   2.775   9.862  1.00  0.00
ATOM    548  CG  LYS    38       5.838   4.761  10.666  1.00  0.00
ATOM    549  HG2 LYS    38       6.656   4.962   9.975  1.00  0.00
ATOM    550  HG3 LYS    38       5.054   5.505  10.527  1.00  0.00
ATOM    551  CD  LYS    38       6.353   4.829  12.094  1.00  0.00
ATOM    552  HD2 LYS    38       6.364   3.820  12.506  1.00  0.00
ATOM    553  HD3 LYS    38       7.368   5.225  12.077  1.00  0.00
ATOM    554  CE  LYS    38       5.476   5.720  12.960  1.00  0.00
ATOM    555  HE2 LYS    38       5.653   6.757  12.674  1.00  0.00
ATOM    556  HE3 LYS    38       4.433   5.464  12.769  1.00  0.00
ATOM    557  NZ  LYS    38       5.772   5.548  14.409  1.00  0.00
ATOM    558  HZ1 LYS    38       6.737   5.786  14.586  1.00  0.00
ATOM    559  HZ2 LYS    38       5.171   6.154  14.949  1.00  0.00
ATOM    560  HZ3 LYS    38       5.607   4.587  14.674  1.00  0.00
ATOM    561  C   LYS    38       3.477   4.765   9.200  1.00  0.00
ATOM    562  O   LYS    38       2.429   5.132   9.727  1.00  0.00
ATOM    563  N   ALA    39       4.193   5.528   8.377  1.00  0.00
ATOM    564  H   ALA    39       5.072   5.185   8.017  1.00  0.00
ATOM    565  CA  ALA    39       3.784   6.879   8.026  1.00  0.00
ATOM    566  HA  ALA    39       2.771   6.853   7.624  1.00  0.00
ATOM    567  CB  ALA    39       3.797   7.775   9.251  1.00  0.00
ATOM    568  HB1 ALA    39       4.806   7.818   9.659  1.00  0.00
ATOM    569  HB2 ALA    39       3.475   8.778   8.971  1.00  0.00
ATOM    570  HB3 ALA    39       3.118   7.373  10.003  1.00  0.00
ATOM    571  C   ALA    39       4.685   7.434   6.934  1.00  0.00
ATOM    572  O   ALA    39       5.687   6.817   6.586  1.00  0.00
ATOM    573  N   VAL    40       4.341   8.606   6.412  1.00  0.00
ATOM    574  H   VAL    40       3.493   9.068   6.707  1.00  0.00
ATOM    575  CA  VAL    40       5.148   9.238   5.370  1.00  0.00
ATOM    576  HA  VAL    40       5.799   8.513   4.882  1.00  0.00
ATOM    577  CB  VAL    40       4.285   9.933   4.289  1.00  0.00
ATOM    578  HB  VAL    40       4.675  10.936   4.116  1.00  0.00
ATOM    579  CG1 VAL    40       4.319   9.146   2.988  1.00  0.00
ATOM    580 HG11 VAL    40       3.928   8.143   3.159  1.00  0.00
ATOM    581 HG12 VAL    40       3.706   9.651   2.241  1.00  0.00
ATOM    582 HG13 VAL    40       5.346   9.079   2.629  1.00  0.00
ATOM    583  CG2 VAL    40       2.851  10.113   4.763  1.00  0.00
ATOM    584 HG21 VAL    40       2.840  10.726   5.664  1.00  0.00
ATOM    585 HG22 VAL    40       2.269  10.604   3.983  1.00  0.00
ATOM    586 HG23 VAL    40       2.415   9.138   4.982  1.00  0.00
ATOM    587  C   VAL    40       6.085  10.257   6.008  1.00  0.00
ATOM    588  O   VAL    40       5.641  11.270   6.550  1.00  0.00
ATOM    589  N   ILE    41       7.377   9.952   5.990  1.00  0.00
ATOM    590  H   ILE    41       7.679   9.069   5.603  1.00  0.00
ATOM    591  CA  ILE    41       8.374  10.808   6.620  1.00  0.00
ATOM    592  HA  ILE    41       7.977  11.278   7.520  1.00  0.00
ATOM    593  CB  ILE    41       9.648   9.997   6.979  1.00  0.00
ATOM    594  HB  ILE    41       9.905   9.364   6.130  1.00  0.00
ATOM    595  CG2 ILE    41      10.818  10.913   7.301  1.00  0.00
ATOM    596 HG21 ILE    41      10.561  11.546   8.150  1.00  0.00
ATOM    597 HG22 ILE    41      11.693  10.312   7.548  1.00  0.00
ATOM    598 HG23 ILE    41      11.039  11.538   6.436  1.00  0.00
ATOM    599  CG1 ILE    41       9.381   9.051   8.161  1.00  0.00
ATOM    600 HG12 ILE    41      10.038   8.191   8.034  1.00  0.00
ATOM    601 HG13 ILE    41       9.658   9.589   9.067  1.00  0.00
ATOM    602  CD1 ILE    41       7.946   8.577   8.275  1.00  0.00
ATOM    603 HD11 ILE    41       7.667   8.038   7.369  1.00  0.00
ATOM    604 HD12 ILE    41       7.848   7.915   9.135  1.00  0.00
ATOM    605 HD13 ILE    41       7.288   9.436   8.402  1.00  0.00
ATOM    606  C   ILE    41       8.731  12.041   5.786  1.00  0.00
ATOM    607  O   ILE    41       9.271  11.927   4.683  1.00  0.00
ATOM    608  N   PRO    42       8.430  13.247   6.333  1.00  0.00
ATOM    609  CD  PRO    42       7.791  13.444   7.648  1.00  0.00
ATOM    610  HD2 PRO    42       8.538  13.342   8.435  1.00  0.00
ATOM    611  HD3 PRO    42       7.010  12.697   7.789  1.00  0.00
ATOM    612  CG  PRO    42       7.241  14.834   7.554  1.00  0.00
ATOM    613  HG2 PRO    42       7.194  15.278   8.548  1.00  0.00
ATOM    614  HG3 PRO    42       6.240  14.804   7.122  1.00  0.00
ATOM    615  CB  PRO    42       8.178  15.578   6.671  1.00  0.00
ATOM    616  HB2 PRO    42       9.001  15.973   7.265  1.00  0.00
ATOM    617  HB3 PRO    42       7.694  16.394   6.133  1.00  0.00
ATOM    618  CA  PRO    42       8.706  14.535   5.676  1.00  0.00
ATOM    619  HA  PRO    42       8.169  14.544   4.727  1.00  0.00
ATOM    620  C   PRO    42      10.195  14.771   5.420  1.00  0.00
ATOM    621  O   PRO    42      10.776  15.724   5.938  1.00  0.00
ATOM    622  N   GLN    43      10.810  13.906   4.620  1.00  0.00
ATOM    623  H   GLN    43      10.311  13.114   4.240  1.00  0.00
ATOM    624  CA  GLN    43      12.226  14.043   4.309  1.00  0.00
ATOM    625  HA  GLN    43      12.504  15.097   4.299  1.00  0.00
ATOM    626  CB  GLN    43      13.071  13.324   5.362  1.00  0.00
ATOM    627  HB2 GLN    43      12.464  12.516   5.770  1.00  0.00
ATOM    628  HB3 GLN    43      13.938  12.904   4.852  1.00  0.00
ATOM    629  CG  GLN    43      13.536  14.228   6.491  1.00  0.00
ATOM    630  HG2 GLN    43      13.426  15.266   6.176  1.00  0.00
ATOM    631  HG3 GLN    43      12.911  14.046   7.365  1.00  0.00
ATOM    632  CD  GLN    43      14.984  13.988   6.872  1.00  0.00
ATOM    633  OE1 GLN    43      15.899  14.316   6.117  1.00  0.00
ATOM    634  NE2 GLN    43      15.198  13.412   8.050  1.00  0.00
ATOM    635 HE21 GLN    43      16.143  13.228   8.354  1.00  0.00
ATOM    636 HE22 GLN    43      14.414  13.160   8.635  1.00  0.00
ATOM    637  C   GLN    43      12.552  13.496   2.921  1.00  0.00
ATOM    638  O   GLN    43      13.243  14.147   2.137  1.00  0.00
ATOM    639  N   GLY    44      12.068  12.294   2.625  1.00  0.00
ATOM    640  H   GLY    44      11.502  11.778   3.284  1.00  0.00
ATOM    641  CA  GLY    44      12.345  11.689   1.332  1.00  0.00
ATOM    642  HA2 GLY    44      13.340  12.008   1.021  1.00  0.00
ATOM    643  HA3 GLY    44      12.335  10.607   1.462  1.00  0.00
ATOM    644  C   GLY    44      11.347  12.066   0.254  1.00  0.00
ATOM    645  O   GLY    44      10.288  12.630   0.533  1.00  0.00
ATOM    646  N   ALA    45      11.700  11.740  -0.984  1.00  0.00
ATOM    647  H   ALA    45      12.601  11.311  -1.139  1.00  0.00
ATOM    648  CA  ALA    45      10.863  12.034  -2.147  1.00  0.00
ATOM    649  HA  ALA    45      10.744  13.116  -2.209  1.00  0.00
ATOM    650  CB  ALA    45      11.546  11.548  -3.414  1.00  0.00
ATOM    651  HB1 ALA    45      11.664  10.465  -3.372  1.00  0.00
ATOM    652  HB2 ALA    45      10.938  11.813  -4.280  1.00  0.00
ATOM    653  HB3 ALA    45      12.526  12.016  -3.502  1.00  0.00
ATOM    654  C   ALA    45       9.470  11.420  -2.041  1.00  0.00
ATOM    655  O   ALA    45       8.576  11.769  -2.812  1.00  0.00
ATOM    656  N   ALA    46       9.280  10.507  -1.095  1.00  0.00
ATOM    657  H   ALA    46      10.042  10.216  -0.499  1.00  0.00
ATOM    658  CA  ALA    46       7.985   9.864  -0.923  1.00  0.00
ATOM    659  HA  ALA    46       7.603   9.551  -1.895  1.00  0.00
ATOM    660  CB  ALA    46       8.119   8.637  -0.036  1.00  0.00
ATOM    661  HB1 ALA    46       8.491   8.935   0.944  1.00  0.00
ATOM    662  HB2 ALA    46       7.145   8.160   0.075  1.00  0.00
ATOM    663  HB3 ALA    46       8.817   7.934  -0.491  1.00  0.00
ATOM    664  C   ALA    46       6.977  10.837  -0.328  1.00  0.00
ATOM    665  O   ALA    46       5.927  11.101  -0.925  1.00  0.00
ATOM    666  N   GLU    47       7.309  11.377   0.844  1.00  0.00
ATOM    667  H   GLU    47       8.167  11.102   1.300  1.00  0.00
ATOM    668  CA  GLU    47       6.445  12.340   1.518  1.00  0.00
ATOM    669  HA  GLU    47       5.483  11.877   1.741  1.00  0.00
ATOM    670  CB  GLU    47       7.081  12.812   2.835  1.00  0.00
ATOM    671  HB2 GLU    47       6.329  13.377   3.386  1.00  0.00
ATOM    672  HB3 GLU    47       7.362  11.928   3.407  1.00  0.00
ATOM    673  CG  GLU    47       8.305  13.681   2.614  1.00  0.00
ATOM    674  HG2 GLU    47       8.944  13.586   3.492  1.00  0.00
ATOM    675  HG3 GLU    47       8.831  13.300   1.739  1.00  0.00
ATOM    676  CD  GLU    47       7.957  15.142   2.398  1.00  0.00
ATOM    677  OE1 GLU    47       6.810  15.530   2.705  1.00  0.00
ATOM    678  OE2 GLU    47       8.831  15.896   1.922  1.00  0.00
ATOM    679  C   GLU    47       6.182  13.544   0.613  1.00  0.00
ATOM    680  O   GLU    47       5.059  14.041   0.528  1.00  0.00
ATOM    681  N   SER    48       7.241  14.014  -0.052  1.00  0.00
ATOM    682  H   SER    48       8.145  13.584   0.081  1.00  0.00
ATOM    683  CA  SER    48       7.147  15.166  -0.944  1.00  0.00
ATOM    684  HA  SER    48       6.889  16.057  -0.372  1.00  0.00
ATOM    685  CB  SER    48       8.484  15.406  -1.646  1.00  0.00
ATOM    686  HB2 SER    48       8.758  14.503  -2.192  1.00  0.00
ATOM    687  HB3 SER    48       8.366  16.232  -2.348  1.00  0.00
ATOM    688  OG  SER    48       9.502  15.721  -0.711  1.00  0.00
ATOM    689  HG  SER    48      10.329  15.867  -1.176  1.00  0.00
ATOM    690  C   SER    48       6.050  14.956  -1.973  1.00  0.00
ATOM    691  O   SER    48       4.995  15.586  -1.905  1.00  0.00
ATOM    692  N   ASP    49       6.292  14.052  -2.914  1.00  0.00
ATOM    693  H   ASP    49       7.178  13.569  -2.950  1.00  0.00
ATOM    694  CA  ASP    49       5.303  13.753  -3.934  1.00  0.00
ATOM    695  HA  ASP    49       5.087  14.651  -4.513  1.00  0.00
ATOM    696  CB  ASP    49       5.821  12.672  -4.884  1.00  0.00
ATOM    697  HB2 ASP    49       6.595  12.110  -4.363  1.00  0.00
ATOM    698  HB3 ASP    49       4.990  12.008  -5.125  1.00  0.00
ATOM    699  CG  ASP    49       6.392  13.251  -6.163  1.00  0.00
ATOM    700  OD1 ASP    49       7.491  13.843  -6.108  1.00  0.00
ATOM    701  OD2 ASP    49       5.740  13.114  -7.220  1.00  0.00
ATOM    702  C   ASP    49       4.020  13.290  -3.263  1.00  0.00
ATOM    703  O   ASP    49       2.918  13.670  -3.660  1.00  0.00
ATOM    704  N   GLY    50       4.182  12.471  -2.229  1.00  0.00
ATOM    705  H   GLY    50       5.106  12.185  -1.938  1.00  0.00
ATOM    706  CA  GLY    50       3.045  11.966  -1.493  1.00  0.00
ATOM    707  HA2 GLY    50       3.378  11.642  -0.507  1.00  0.00
ATOM    708  HA3 GLY    50       2.312  12.765  -1.384  1.00  0.00
ATOM    709  C   GLY    50       2.397  10.798  -2.201  1.00  0.00
ATOM    710  O   GLY    50       1.171  10.695  -2.250  1.00  0.00
ATOM    711  N   ARG    51       3.220   9.922  -2.765  1.00  0.00
ATOM    712  H   ARG    51       4.219  10.063  -2.734  1.00  0.00
ATOM    713  CA  ARG    51       2.707   8.763  -3.490  1.00  0.00
ATOM    714  HA  ARG    51       1.813   9.045  -4.047  1.00  0.00
ATOM    715  CB  ARG    51       3.751   8.233  -4.476  1.00  0.00
ATOM    716  HB2 ARG    51       4.732   8.389  -4.028  1.00  0.00
ATOM    717  HB3 ARG    51       3.573   7.164  -4.597  1.00  0.00
ATOM    718  CG  ARG    51       3.702   8.911  -5.835  1.00  0.00
ATOM    719  HG2 ARG    51       3.427   9.956  -5.690  1.00  0.00
ATOM    720  HG3 ARG    51       4.693   8.855  -6.285  1.00  0.00
ATOM    721  CD  ARG    51       2.691   8.245  -6.754  1.00  0.00
ATOM    722  HD2 ARG    51       3.033   8.339  -7.785  1.00  0.00
ATOM    723  HD3 ARG    51       2.615   7.190  -6.492  1.00  0.00
ATOM    724  NE  ARG    51       1.367   8.851  -6.644  1.00  0.00
ATOM    725  HE  ARG    51       1.208   9.495  -5.883  1.00  0.00
ATOM    726  CZ  ARG    51       0.366   8.602  -7.485  1.00  0.00
ATOM    727  NH1 ARG    51       0.535   7.762  -8.498  1.00  0.00
ATOM    728 HH11 ARG    51       1.428   7.309  -8.631  1.00  0.00
ATOM    729 HH12 ARG    51      -0.231   7.579  -9.132  1.00  0.00
ATOM    730  NH2 ARG    51      -0.807   9.196  -7.312  1.00  0.00
ATOM    731 HH21 ARG    51      -0.937   9.836  -6.542  1.00  0.00
ATOM    732 HH22 ARG    51      -1.566   9.005  -7.952  1.00  0.00
ATOM    733  C   ARG    51       2.296   7.663  -2.522  1.00  0.00
ATOM    734  O   ARG    51       1.189   7.132  -2.603  1.00  0.00
ATOM    735  N   ILE    52       3.191   7.334  -1.602  1.00  0.00
ATOM    736  H   ILE    52       4.098   7.778  -1.601  1.00  0.00
ATOM    737  CA  ILE    52       2.925   6.312  -0.612  1.00  0.00
ATOM    738  HA  ILE    52       2.313   5.504  -1.014  1.00  0.00
ATOM    739  CB  ILE    52       4.246   5.736  -0.072  1.00  0.00
ATOM    740  HB  ILE    52       4.861   5.416  -0.913  1.00  0.00
ATOM    741  CG2 ILE    52       4.997   6.784   0.736  1.00  0.00
ATOM    742 HG21 ILE    52       4.382   7.104   1.577  1.00  0.00
ATOM    743 HG22 ILE    52       5.928   6.357   1.109  1.00  0.00
ATOM    744 HG23 ILE    52       5.219   7.642   0.101  1.00  0.00
ATOM    745  CG1 ILE    52       3.981   4.485   0.756  1.00  0.00
ATOM    746 HG12 ILE    52       4.946   4.082   1.062  1.00  0.00
ATOM    747 HG13 ILE    52       3.417   4.788   1.638  1.00  0.00
ATOM    748  CD1 ILE    52       3.210   3.426   0.006  1.00  0.00
ATOM    749 HD11 ILE    52       3.773   3.122  -0.877  1.00  0.00
ATOM    750 HD12 ILE    52       3.055   2.562   0.652  1.00  0.00
ATOM    751 HD13 ILE    52       2.244   3.827  -0.301  1.00  0.00
ATOM    752  C   ILE    52       2.088   6.889   0.531  1.00  0.00
ATOM    753  O   ILE    52       1.996   8.107   0.682  1.00  0.00
ATOM    754  N   HIE    53       1.466   6.021   1.323  1.00  0.00
ATOM    755  H   HIE    53       1.523   5.028   1.144  1.00  0.00
ATOM    756  CA  HIE    53       0.628   6.478   2.428  1.00  0.00
ATOM    757  HA  HIE    53       0.999   7.431   2.804  1.00  0.00
ATOM    758  CB  HIE    53      -0.816   6.666   1.960  1.00  0.00
ATOM    759  HB2 HIE    53      -1.193   5.742   1.521  1.00  0.00
ATOM    760  HB3 HIE    53      -1.451   6.955   2.797  1.00  0.00
ATOM    761  CG  HIE    53      -0.972   7.729   0.918  1.00  0.00
ATOM    762  ND1 HIE    53      -0.793   7.495  -0.430  1.00  0.00
ATOM    763  CE1 HIE    53      -0.997   8.615  -1.101  1.00  0.00
ATOM    764  HE1 HIE    53      -0.903   8.637  -2.187  1.00  0.00
ATOM    765  NE2 HIE    53      -1.302   9.567  -0.238  1.00  0.00
ATOM    766  HE2 HIE    53      -1.509  10.529  -0.464  1.00  0.00
ATOM    767  CD2 HIE    53      -1.294   9.040   1.030  1.00  0.00
ATOM    768  HD2 HIE    53      -1.524   9.675   1.885  1.00  0.00
ATOM    769  C   HIE    53       0.671   5.532   3.609  1.00  0.00
ATOM    770  O   HIE    53       1.049   4.370   3.490  1.00  0.00
ATOM    771  N   LYS    54       0.293   6.072   4.756  1.00  0.00
ATOM    772  H   LYS    54       0.030   7.047   4.770  1.00  0.00
ATOM    773  CA  LYS    54       0.288   5.341   6.008  1.00  0.00
ATOM    774  HA  LYS    54       1.307   5.214   6.373  1.00  0.00
ATOM    775  CB  LYS    54      -0.515   6.115   7.057  1.00  0.00
ATOM    776  HB2 LYS    54      -1.069   6.893   6.532  1.00  0.00
ATOM    777  HB3 LYS    54      -1.216   5.414   7.511  1.00  0.00
ATOM    778  CG  LYS    54       0.342   6.746   8.139  1.00  0.00
ATOM    779  HG2 LYS    54       1.182   6.083   8.344  1.00  0.00
ATOM    780  HG3 LYS    54       0.715   7.702   7.770  1.00  0.00
ATOM    781  CD  LYS    54      -0.450   6.970   9.417  1.00  0.00
ATOM    782  HD2 LYS    54       0.074   7.709  10.023  1.00  0.00
ATOM    783  HD3 LYS    54      -1.436   7.352   9.150  1.00  0.00
ATOM    784  CE  LYS    54      -0.604   5.682  10.209  1.00  0.00
ATOM    785  HE2 LYS    54       0.230   5.026   9.960  1.00  0.00
ATOM    786  HE3 LYS    54      -0.569   5.927  11.270  1.00  0.00
ATOM    787  NZ  LYS    54      -1.887   4.991   9.902  1.00  0.00
ATOM    788  HZ1 LYS    54      -1.920   4.763   8.918  1.00  0.00
ATOM    789  HZ2 LYS    54      -1.951   4.143  10.446  1.00  0.00
ATOM    790  HZ3 LYS    54      -2.660   5.598  10.133  1.00  0.00
ATOM    791  C   LYS    54      -0.283   3.928   5.860  1.00  0.00
ATOM    792  O   LYS    54      -1.336   3.731   5.254  1.00  0.00
ATOM    793  N   GLY    55       0.421   2.952   6.433  1.00  0.00
ATOM    794  H   GLY    55       1.281   3.159   6.920  1.00  0.00
ATOM    795  CA  GLY    55      -0.023   1.569   6.376  1.00  0.00
ATOM    796  HA2 GLY    55       0.781   0.941   6.760  1.00  0.00
ATOM    797  HA3 GLY    55      -0.899   1.470   7.017  1.00  0.00
ATOM    798  C   GLY    55      -0.381   1.110   4.978  1.00  0.00
ATOM    799  O   GLY    55      -1.300   0.310   4.804  1.00  0.00
ATOM    800  N   ASP    56       0.342   1.601   3.976  1.00  0.00
ATOM    801  H   ASP    56       1.063   2.288   4.142  1.00  0.00
ATOM    802  CA  ASP    56       0.069   1.205   2.599  1.00  0.00
ATOM    803  HA  ASP    56      -0.992   1.337   2.386  1.00  0.00
ATOM    804  CB  ASP    56       0.874   2.051   1.611  1.00  0.00
ATOM    805  HB2 ASP    56       1.434   2.796   2.175  1.00  0.00
ATOM    806  HB3 ASP    56       1.568   1.392   1.090  1.00  0.00
ATOM    807  CG  ASP    56      -0.014   2.747   0.601  1.00  0.00
ATOM    808  OD1 ASP    56      -0.816   2.054  -0.060  1.00  0.00
ATOM    809  OD2 ASP    56       0.090   3.985   0.473  1.00  0.00
ATOM    810  C   ASP    56       0.373  -0.274   2.394  1.00  0.00
ATOM    811  O   ASP    56       1.432  -0.760   2.798  1.00  0.00
ATOM    812  N   ARG    57      -0.561  -0.980   1.764  1.00  0.00
ATOM    813  H   ARG    57      -1.422  -0.534   1.482  1.00  0.00
ATOM    814  CA  ARG    57      -0.401  -2.405   1.496  1.00  0.00
ATOM    815  HA  ARG    57       0.170  -2.872   2.298  1.00  0.00
ATOM    816  CB  ARG    57      -1.770  -3.084   1.411  1.00  0.00
ATOM    817  HB2 ARG    57      -2.494  -2.419   1.883  1.00  0.00
ATOM    818  HB3 ARG    57      -2.014  -3.194   0.354  1.00  0.00
ATOM    819  CG  ARG    57      -1.818  -4.445   2.086  1.00  0.00
ATOM    820  HG2 ARG    57      -1.048  -4.475   2.856  1.00  0.00
ATOM    821  HG3 ARG    57      -2.798  -4.567   2.548  1.00  0.00
ATOM    822  CD  ARG    57      -1.584  -5.571   1.091  1.00  0.00
ATOM    823  HD2 ARG    57      -1.645  -5.169   0.079  1.00  0.00
ATOM    824  HD3 ARG    57      -0.592  -5.990   1.256  1.00  0.00
ATOM    825  NE  ARG    57      -2.571  -6.638   1.231  1.00  0.00
ATOM    826  HE  ARG    57      -3.338  -6.656   0.573  1.00  0.00
ATOM    827  CZ  ARG    57      -2.516  -7.581   2.169  1.00  0.00
ATOM    828  NH1 ARG    57      -1.523  -7.590   3.050  1.00  0.00
ATOM    829 HH11 ARG    57      -0.808  -6.878   3.007  1.00  0.00
ATOM    830 HH12 ARG    57      -1.488  -8.309   3.759  1.00  0.00
ATOM    831  NH2 ARG    57      -3.455  -8.515   2.227  1.00  0.00
ATOM    832 HH21 ARG    57      -4.212  -8.509   1.557  1.00  0.00
ATOM    833 HH22 ARG    57      -3.410  -9.229   2.940  1.00  0.00
ATOM    834  C   ARG    57       0.370  -2.624   0.200  1.00  0.00
ATOM    835  O   ARG    57      -0.223  -2.786  -0.867  1.00  0.00
ATOM    836  N   VAL    58       1.696  -2.624   0.296  1.00  0.00
ATOM    837  H   VAL    58       2.142  -2.431   1.181  1.00  0.00
ATOM    838  CA  VAL    58       2.541  -2.819  -0.875  1.00  0.00
ATOM    839  HA  VAL    58       2.106  -2.373  -1.770  1.00  0.00
ATOM    840  CB  VAL    58       3.957  -2.227  -0.664  1.00  0.00
ATOM    841  HB  VAL    58       4.408  -2.032  -1.637  1.00  0.00
ATOM    842  CG1 VAL    58       3.881  -0.929   0.129  1.00  0.00
ATOM    843 HG11 VAL    58       3.430  -1.123   1.102  1.00  0.00
ATOM    844 HG12 VAL    58       4.885  -0.528   0.267  1.00  0.00
ATOM    845 HG13 VAL    58       3.273  -0.206  -0.415  1.00  0.00
ATOM    846  CG2 VAL    58       4.883  -3.221   0.026  1.00  0.00
ATOM    847 HG21 VAL    58       4.973  -4.119  -0.586  1.00  0.00
ATOM    848 HG22 VAL    58       5.867  -2.771   0.157  1.00  0.00
ATOM    849 HG23 VAL    58       4.472  -3.485   1.000  1.00  0.00
ATOM    850  C   VAL    58       2.630  -4.298  -1.244  1.00  0.00
ATOM    851  O   VAL    58       3.123  -5.120  -0.464  1.00  0.00
ATOM    852  N   LEU    59       2.124  -4.631  -2.429  1.00  0.00
ATOM    853  H   LEU    59       1.689  -3.927  -3.009  1.00  0.00
ATOM    854  CA  LEU    59       2.125  -6.012  -2.902  1.00  0.00
ATOM    855  HA  LEU    59       2.406  -6.683  -2.091  1.00  0.00
ATOM    856  CB  LEU    59       0.731  -6.402  -3.397  1.00  0.00
ATOM    857  HB2 LEU    59       0.508  -5.678  -4.181  1.00  0.00
ATOM    858  HB3 LEU    59       0.784  -7.401  -3.831  1.00  0.00
ATOM    859  CG  LEU    59      -0.374  -6.364  -2.339  1.00  0.00
ATOM    860  HG  LEU    59      -0.634  -5.326  -2.133  1.00  0.00
ATOM    861  CD1 LEU    59      -1.606  -7.105  -2.834  1.00  0.00
ATOM    862 HD11 LEU    59      -1.348  -8.144  -3.041  1.00  0.00
ATOM    863 HD12 LEU    59      -2.384  -7.069  -2.071  1.00  0.00
ATOM    864 HD13 LEU    59      -1.972  -6.634  -3.747  1.00  0.00
ATOM    865  CD2 LEU    59       0.117  -6.961  -1.027  1.00  0.00
ATOM    866 HD21 LEU    59       0.971  -6.390  -0.665  1.00  0.00
ATOM    867 HD22 LEU    59      -0.684  -6.924  -0.289  1.00  0.00
ATOM    868 HD23 LEU    59       0.415  -7.997  -1.188  1.00  0.00
ATOM    869  C   LEU    59       3.150  -6.245  -4.012  1.00  0.00
ATOM    870  O   LEU    59       3.499  -7.388  -4.304  1.00  0.00
ATOM    871  N   ALA    60       3.614  -5.173  -4.648  1.00  0.00
ATOM    872  H   ALA    60       3.274  -4.250  -4.419  1.00  0.00
ATOM    873  CA  ALA    60       4.577  -5.306  -5.738  1.00  0.00
ATOM    874  HA  ALA    60       5.170  -6.203  -5.561  1.00  0.00
ATOM    875  CB  ALA    60       3.842  -5.464  -7.060  1.00  0.00
ATOM    876  HB1 ALA    60       3.250  -4.570  -7.257  1.00  0.00
ATOM    877  HB2 ALA    60       4.565  -5.604  -7.864  1.00  0.00
ATOM    878  HB3 ALA    60       3.183  -6.331  -7.009  1.00  0.00
ATOM    879  C   ALA    60       5.539  -4.124  -5.811  1.00  0.00
ATOM    880  O   ALA    60       5.189  -2.994  -5.471  1.00  0.00
ATOM    881  N   VAL    61       6.750  -4.405  -6.282  1.00  0.00
ATOM    882  H   VAL    61       6.971  -5.360  -6.528  1.00  0.00
ATOM    883  CA  VAL    61       7.787  -3.392  -6.442  1.00  0.00
ATOM    884  HA  VAL    61       7.363  -2.390  -6.512  1.00  0.00
ATOM    885  CB  VAL    61       8.805  -3.417  -5.288  1.00  0.00
ATOM    886  HB  VAL    61       9.397  -4.330  -5.358  1.00  0.00
ATOM    887  CG1 VAL    61       9.726  -2.209  -5.362  1.00  0.00
ATOM    888 HG11 VAL    61       9.135  -1.296  -5.292  1.00  0.00
ATOM    889 HG12 VAL    61      10.438  -2.244  -4.538  1.00  0.00
ATOM    890 HG13 VAL    61      10.265  -2.220  -6.309  1.00  0.00
ATOM    891  CG2 VAL    61       8.093  -3.478  -3.945  1.00  0.00
ATOM    892 HG21 VAL    61       7.483  -4.381  -3.897  1.00  0.00
ATOM    893 HG22 VAL    61       8.830  -3.495  -3.143  1.00  0.00
ATOM    894 HG23 VAL    61       7.454  -2.602  -3.832  1.00  0.00
ATOM    895  C   VAL    61       8.516  -3.629  -7.751  1.00  0.00
ATOM    896  O   VAL    61       9.341  -4.536  -7.855  1.00  0.00
ATOM    897  N   ASN    62       8.179  -2.839  -8.763  1.00  0.00
ATOM    898  H   ASN    62       7.469  -2.130  -8.645  1.00  0.00
ATOM    899  CA  ASN    62       8.778  -3.001 -10.077  1.00  0.00
ATOM    900  HA  ASN    62       8.404  -2.228 -10.748  1.00  0.00
ATOM    901  CB  ASN    62      10.303  -2.885  -9.998  1.00  0.00
ATOM    902  HB2 ASN    62      10.640  -3.315  -9.055  1.00  0.00
ATOM    903  HB3 ASN    62      10.744  -3.438 -10.827  1.00  0.00
ATOM    904  CG  ASN    62      10.775  -1.445 -10.070  1.00  0.00
ATOM    905  OD1 ASN    62      11.672  -1.112 -10.844  1.00  0.00
ATOM    906  ND2 ASN    62      10.173  -0.581  -9.259  1.00  0.00
ATOM    907 HD21 ASN    62      10.449   0.390  -9.267  1.00  0.00
ATOM    908 HD22 ASN    62       9.442  -0.900  -8.639  1.00  0.00
ATOM    909  C   ASN    62       8.372  -4.355 -10.664  1.00  0.00
ATOM    910  O   ASN    62       8.969  -4.832 -11.629  1.00  0.00
ATOM    911  N   GLY    63       7.341  -4.963 -10.067  1.00  0.00
ATOM    912  H   GLY    63       6.883  -4.532  -9.277  1.00  0.00
ATOM    913  CA  GLY    63       6.851  -6.248 -10.529  1.00  0.00
ATOM    914  HA2 GLY    63       5.766  -6.183 -10.615  1.00  0.00
ATOM    915  HA3 GLY    63       7.282  -6.438 -11.512  1.00  0.00
ATOM    916  C   GLY    63       7.205  -7.399  -9.603  1.00  0.00
ATOM    917  O   GLY    63       6.931  -8.556  -9.919  1.00  0.00
ATOM    918  N   VAL    64       7.804  -7.091  -8.455  1.00  0.00
ATOM    919  H   VAL    64       8.058  -6.136  -8.250  1.00  0.00
ATOM    920  CA  VAL    64       8.174  -8.127  -7.496  1.00  0.00
ATOM    921  HA  VAL    64       8.244  -9.110  -7.963  1.00  0.00
ATOM    922  CB  VAL    64       9.520  -7.811  -6.805  1.00  0.00
ATOM    923  HB  VAL    64      10.235  -7.500  -7.567  1.00  0.00
ATOM    924  CG1 VAL    64       9.368  -6.706  -5.772  1.00  0.00
ATOM    925 HG11 VAL    64       8.653  -7.016  -5.010  1.00  0.00
ATOM    926 HG12 VAL    64      10.333  -6.509  -5.306  1.00  0.00
ATOM    927 HG13 VAL    64       9.008  -5.800  -6.259  1.00  0.00
ATOM    928  CG2 VAL    64      10.099  -9.066  -6.170  1.00  0.00
ATOM    929 HG21 VAL    64      10.264  -9.820  -6.940  1.00  0.00
ATOM    930 HG22 VAL    64      11.046  -8.826  -5.688  1.00  0.00
ATOM    931 HG23 VAL    64       9.401  -9.453  -5.427  1.00  0.00
ATOM    932  C   VAL    64       7.078  -8.321  -6.446  1.00  0.00
ATOM    933  O   VAL    64       6.887  -7.482  -5.567  1.00  0.00
ATOM    934  N   SER    65       6.358  -9.432  -6.548  1.00  0.00
ATOM    935  H   SER    65       6.529 -10.077  -7.306  1.00  0.00
ATOM    936  CA  SER    65       5.279  -9.735  -5.613  1.00  0.00
ATOM    937  HA  SER    65       4.512  -8.963  -5.669  1.00  0.00
ATOM    938  CB  SER    65       4.642 -11.082  -5.956  1.00  0.00
ATOM    939  HB2 SER    65       5.231 -11.874  -5.495  1.00  0.00
ATOM    940  HB3 SER    65       3.629 -11.102  -5.554  1.00  0.00
ATOM    941  OG  SER    65       4.597 -11.283  -7.358  1.00  0.00
ATOM    942  HG  SER    65       4.193 -12.134  -7.547  1.00  0.00
ATOM    943  C   SER    65       5.788  -9.752  -4.175  1.00  0.00
ATOM    944  O   SER    65       6.834 -10.330  -3.882  1.00  0.00
ATOM    945  N   LEU    66       5.038  -9.113  -3.284  1.00  0.00
ATOM    946  H   LEU    66       4.205  -8.627  -3.584  1.00  0.00
ATOM    947  CA  LEU    66       5.406  -9.050  -1.876  1.00  0.00
ATOM    948  HA  LEU    66       6.470  -9.253  -1.761  1.00  0.00
ATOM    949  CB  LEU    66       5.110  -7.658  -1.313  1.00  0.00
ATOM    950  HB2 LEU    66       5.083  -7.010  -2.189  1.00  0.00
ATOM    951  HB3 LEU    66       4.127  -7.671  -0.841  1.00  0.00
ATOM    952  CG  LEU    66       6.145  -7.129  -0.320  1.00  0.00
ATOM    953  HG  LEU    66       5.836  -6.141   0.021  1.00  0.00
ATOM    954  CD1 LEU    66       6.264  -8.063   0.875  1.00  0.00
ATOM    955 HD11 LEU    66       6.573  -9.051   0.535  1.00  0.00
ATOM    956 HD12 LEU    66       7.005  -7.671   1.571  1.00  0.00
ATOM    957 HD13 LEU    66       5.299  -8.137   1.376  1.00  0.00
ATOM    958  CD2 LEU    66       7.496  -6.953  -1.001  1.00  0.00
ATOM    959 HD21 LEU    66       7.399  -6.244  -1.823  1.00  0.00
ATOM    960 HD22 LEU    66       8.220  -6.576  -0.280  1.00  0.00
ATOM    961 HD23 LEU    66       7.836  -7.914  -1.389  1.00  0.00
ATOM    962  C   LEU    66       4.663 -10.108  -1.064  1.00  0.00
ATOM    963  O   LEU    66       5.088 -10.472   0.032  1.00  0.00
ATOM    964  N   GLU    67       3.549 -10.598  -1.608  1.00  0.00
ATOM    965  H   GLU    67       3.223 -10.241  -2.495  1.00  0.00
ATOM    966  CA  GLU    67       2.744 -11.615  -0.932  1.00  0.00
ATOM    967  HA  GLU    67       2.217 -11.171  -0.087  1.00  0.00
ATOM    968  CB  GLU    67       1.712 -12.201  -1.898  1.00  0.00
ATOM    969  HB2 GLU    67       1.934 -11.809  -2.891  1.00  0.00
ATOM    970  HB3 GLU    67       1.843 -13.283  -1.898  1.00  0.00
ATOM    971  CG  GLU    67       0.276 -11.865  -1.531  1.00  0.00
ATOM    972  HG2 GLU    67       0.297 -11.074  -0.782  1.00  0.00
ATOM    973  HG3 GLU    67      -0.222 -11.500  -2.430  1.00  0.00
ATOM    974  CD  GLU    67      -0.482 -13.059  -0.984  1.00  0.00
ATOM    975  OE1 GLU    67      -0.329 -13.359   0.218  1.00  0.00
ATOM    976  OE2 GLU    67      -1.230 -13.693  -1.759  1.00  0.00
ATOM    977  C   GLU    67       3.624 -12.728  -0.368  1.00  0.00
ATOM    978  O   GLU    67       4.212 -13.508  -1.117  1.00  0.00
ATOM    979  N   GLY    68       3.711 -12.791   0.957  1.00  0.00
ATOM    980  H   GLY    68       3.214 -12.134   1.541  1.00  0.00
ATOM    981  CA  GLY    68       4.523 -13.806   1.600  1.00  0.00
ATOM    982  HA2 GLY    68       4.005 -14.148   2.496  1.00  0.00
ATOM    983  HA3 GLY    68       4.645 -14.641   0.910  1.00  0.00
ATOM    984  C   GLY    68       5.892 -13.284   1.990  1.00  0.00
ATOM    985  O   GLY    68       6.910 -13.741   1.470  1.00  0.00
ATOM    986  N   ALA    69       5.916 -12.320   2.904  1.00  0.00
ATOM    987  H   ALA    69       5.050 -11.950   3.269  1.00  0.00
ATOM    988  CA  ALA    69       7.167 -11.730   3.360  1.00  0.00
ATOM    989  HA  ALA    69       7.826 -12.522   3.716  1.00  0.00
ATOM    990  CB  ALA    69       7.851 -11.009   2.209  1.00  0.00
ATOM    991  HB1 ALA    69       7.207 -10.208   1.847  1.00  0.00
ATOM    992  HB2 ALA    69       8.795 -10.588   2.553  1.00  0.00
ATOM    993  HB3 ALA    69       8.041 -11.714   1.400  1.00  0.00
ATOM    994  C   ALA    69       6.932 -10.774   4.527  1.00  0.00
ATOM    995  O   ALA    69       5.798 -10.398   4.817  1.00  0.00
ATOM    996  N   THR    70       8.013 -10.389   5.196  1.00  0.00
ATOM    997  H   THR    70       8.921 -10.745   4.934  1.00  0.00
ATOM    998  CA  THR    70       7.928  -9.481   6.336  1.00  0.00
ATOM    999  HA  THR    70       6.943  -9.532   6.800  1.00  0.00
ATOM   1000  CB  THR    70       8.980  -9.851   7.381  1.00  0.00
ATOM   1001  HB  THR    70       8.731  -9.321   8.300  1.00  0.00
ATOM   1002  CG2 THR    70       9.050 -11.337   7.659  1.00  0.00
ATOM   1003 HG21 THR    70       9.299 -11.868   6.740  1.00  0.00
ATOM   1004 HG22 THR    70       9.816 -11.531   8.409  1.00  0.00
ATOM   1005 HG23 THR    70       8.084 -11.684   8.028  1.00  0.00
ATOM   1006  OG1 THR    70      10.267  -9.429   6.963  1.00  0.00
ATOM   1007  HG1 THR    70      10.914  -9.669   7.629  1.00  0.00
ATOM   1008  C   THR    70       8.127  -8.029   5.905  1.00  0.00
ATOM   1009  O   THR    70       8.197  -7.724   4.715  1.00  0.00
ATOM   1010  N   HIE    71       8.219  -7.141   6.892  1.00  0.00
ATOM   1011  H   HIE    71       8.108  -7.447   7.848  1.00  0.00
ATOM   1012  CA  HIE    71       8.414  -5.718   6.639  1.00  0.00
ATOM   1013  HA  HIE    71       7.645  -5.347   5.961  1.00  0.00
ATOM   1014  CB  HIE    71       8.318  -4.941   7.964  1.00  0.00
ATOM   1015  HB2 HIE    71       7.354  -4.437   8.033  1.00  0.00
ATOM   1016  HB3 HIE    71       8.419  -5.645   8.790  1.00  0.00
ATOM   1017  CG  HIE    71       9.369  -3.888   8.166  1.00  0.00
ATOM   1018  ND1 HIE    71      10.108  -3.781   9.325  1.00  0.00
ATOM   1019  CE1 HIE    71      10.938  -2.759   9.224  1.00  0.00
ATOM   1020  HE1 HIE    71      11.610  -2.508  10.044  1.00  0.00
ATOM   1021  NE2 HIE    71      10.768  -2.199   8.041  1.00  0.00
ATOM   1022  HE2 HIE    71      11.267  -1.397   7.684  1.00  0.00
ATOM   1023  CD2 HIE    71       9.792  -2.886   7.360  1.00  0.00
ATOM   1024  HD2 HIE    71       9.505  -2.574   6.356  1.00  0.00
ATOM   1025  C   HIE    71       9.753  -5.475   5.954  1.00  0.00
ATOM   1026  O   HIE    71       9.811  -4.934   4.850  1.00  0.00
ATOM   1027  N   LYS    72      10.825  -5.884   6.618  1.00  0.00
ATOM   1028  H   LYS    72      10.724  -6.296   7.534  1.00  0.00
ATOM   1029  CA  LYS    72      12.169  -5.720   6.078  1.00  0.00
ATOM   1030  HA  LYS    72      12.418  -4.661   6.014  1.00  0.00
ATOM   1031  CB  LYS    72      13.187  -6.407   6.986  1.00  0.00
ATOM   1032  HB2 LYS    72      12.976  -6.094   8.008  1.00  0.00
ATOM   1033  HB3 LYS    72      13.031  -7.482   6.896  1.00  0.00
ATOM   1034  CG  LYS    72      14.628  -6.074   6.642  1.00  0.00
ATOM   1035  HG2 LYS    72      14.730  -6.065   5.557  1.00  0.00
ATOM   1036  HG3 LYS    72      14.856  -5.084   7.036  1.00  0.00
ATOM   1037  CD  LYS    72      15.593  -7.089   7.233  1.00  0.00
ATOM   1038  HD2 LYS    72      16.604  -6.688   7.160  1.00  0.00
ATOM   1039  HD3 LYS    72      15.336  -7.240   8.281  1.00  0.00
ATOM   1040  CE  LYS    72      15.522  -8.418   6.498  1.00  0.00
ATOM   1041  HE2 LYS    72      15.696  -9.217   7.219  1.00  0.00
ATOM   1042  HE3 LYS    72      14.522  -8.522   6.076  1.00  0.00
ATOM   1043  NZ  LYS    72      16.533  -8.505   5.407  1.00  0.00
ATOM   1044  HZ1 LYS    72      17.459  -8.409   5.798  1.00  0.00
ATOM   1045  HZ2 LYS    72      16.453  -9.400   4.945  1.00  0.00
ATOM   1046  HZ3 LYS    72      16.371  -7.765   4.738  1.00  0.00
ATOM   1047  C   LYS    72      12.255  -6.293   4.671  1.00  0.00
ATOM   1048  O   LYS    72      13.012  -5.803   3.837  1.00  0.00
ATOM   1049  N   GLN    73      11.467  -7.329   4.410  1.00  0.00
ATOM   1050  H   GLN    73      10.880  -7.723   5.131  1.00  0.00
ATOM   1051  CA  GLN    73      11.455  -7.952   3.095  1.00  0.00
ATOM   1052  HA  GLN    73      12.453  -8.314   2.849  1.00  0.00
ATOM   1053  CB  GLN    73      10.487  -9.134   3.069  1.00  0.00
ATOM   1054  HB2 GLN    73      10.321  -9.445   4.100  1.00  0.00
ATOM   1055  HB3 GLN    73       9.549  -8.781   2.641  1.00  0.00
ATOM   1056  CG  GLN    73      10.999 -10.314   2.261  1.00  0.00
ATOM   1057  HG2 GLN    73      10.309 -10.499   1.438  1.00  0.00
ATOM   1058  HG3 GLN    73      11.982 -10.065   1.861  1.00  0.00
ATOM   1059  CD  GLN    73      11.119 -11.580   3.087  1.00  0.00
ATOM   1060  OE1 GLN    73      10.135 -12.068   3.642  1.00  0.00
ATOM   1061  NE2 GLN    73      12.330 -12.119   3.173  1.00  0.00
ATOM   1062 HE21 GLN    73      12.466 -12.963   3.710  1.00  0.00
ATOM   1063 HE22 GLN    73      13.108 -11.682   2.700  1.00  0.00
ATOM   1064  C   GLN    73      11.061  -6.928   2.039  1.00  0.00
ATOM   1065  O   GLN    73      11.782  -6.718   1.064  1.00  0.00
ATOM   1066  N   ALA    74       9.923  -6.274   2.252  1.00  0.00
ATOM   1067  H   ALA    74       9.342  -6.502   3.046  1.00  0.00
ATOM   1068  CA  ALA    74       9.456  -5.252   1.327  1.00  0.00
ATOM   1069  HA  ALA    74       9.464  -5.650   0.312  1.00  0.00
ATOM   1070  CB  ALA    74       8.046  -4.817   1.665  1.00  0.00
ATOM   1071  HB1 ALA    74       8.023  -4.408   2.675  1.00  0.00
ATOM   1072  HB2 ALA    74       7.721  -4.054   0.957  1.00  0.00
ATOM   1073  HB3 ALA    74       7.376  -5.675   1.606  1.00  0.00
ATOM   1074  C   ALA    74      10.397  -4.060   1.357  1.00  0.00
ATOM   1075  O   ALA    74      10.777  -3.531   0.314  1.00  0.00
ATOM   1076  N   VAL    75      10.793  -3.660   2.566  1.00  0.00
ATOM   1077  H   VAL    75      10.426  -4.113   3.391  1.00  0.00
ATOM   1078  CA  VAL    75      11.724  -2.550   2.742  1.00  0.00
ATOM   1079  HA  VAL    75      11.269  -1.577   2.558  1.00  0.00
ATOM   1080  CB  VAL    75      12.311  -2.559   4.176  1.00  0.00
ATOM   1081  HB  VAL    75      11.779  -3.314   4.756  1.00  0.00
ATOM   1082  CG1 VAL    75      13.804  -2.871   4.183  1.00  0.00
ATOM   1083 HG11 VAL    75      14.336  -2.117   3.603  1.00  0.00
ATOM   1084 HG12 VAL    75      14.172  -2.867   5.209  1.00  0.00
ATOM   1085 HG13 VAL    75      13.972  -3.853   3.741  1.00  0.00
ATOM   1086  CG2 VAL    75      12.041  -1.245   4.882  1.00  0.00
ATOM   1087 HG21 VAL    75      10.965  -1.081   4.946  1.00  0.00
ATOM   1088 HG22 VAL    75      12.463  -1.278   5.886  1.00  0.00
ATOM   1089 HG23 VAL    75      12.499  -0.430   4.322  1.00  0.00
ATOM   1090  C   VAL    75      12.834  -2.663   1.711  1.00  0.00
ATOM   1091  O   VAL    75      13.238  -1.680   1.092  1.00  0.00
ATOM   1092  N   GLU    76      13.293  -3.890   1.519  1.00  0.00
ATOM   1093  H   GLU    76      12.942  -4.652   2.081  1.00  0.00
ATOM   1094  CA  GLU    76      14.328  -4.174   0.547  1.00  0.00
ATOM   1095  HA  GLU    76      15.169  -3.497   0.693  1.00  0.00
ATOM   1096  CB  GLU    76      14.825  -5.612   0.704  1.00  0.00
ATOM   1097  HB2 GLU    76      13.974  -6.272   0.534  1.00  0.00
ATOM   1098  HB3 GLU    76      15.576  -5.784  -0.067  1.00  0.00
ATOM   1099  CG  GLU    76      15.426  -5.901   2.071  1.00  0.00
ATOM   1100  HG2 GLU    76      16.459  -5.555   2.063  1.00  0.00
ATOM   1101  HG3 GLU    76      14.859  -5.336   2.811  1.00  0.00
ATOM   1102  CD  GLU    76      15.389  -7.375   2.425  1.00  0.00
ATOM   1103  OE1 GLU    76      16.172  -8.148   1.833  1.00  0.00
ATOM   1104  OE2 GLU    76      14.578  -7.756   3.295  1.00  0.00
ATOM   1105  C   GLU    76      13.802  -3.947  -0.868  1.00  0.00
ATOM   1106  O   GLU    76      14.478  -3.345  -1.695  1.00  0.00
ATOM   1107  N   THR    77      12.588  -4.430  -1.143  1.00  0.00
ATOM   1108  H   THR    77      12.080  -4.963  -0.452  1.00  0.00
ATOM   1109  CA  THR    77      11.990  -4.264  -2.466  1.00  0.00
ATOM   1110  HA  THR    77      12.673  -4.605  -3.244  1.00  0.00
ATOM   1111  CB  THR    77      10.687  -5.052  -2.581  1.00  0.00
ATOM   1112  HB  THR    77      10.245  -4.817  -3.550  1.00  0.00
ATOM   1113  CG2 THR    77      10.880  -6.548  -2.465  1.00  0.00
ATOM   1114 HG21 THR    77      11.321  -6.784  -1.497  1.00  0.00
ATOM   1115 HG22 THR    77       9.915  -7.048  -2.556  1.00  0.00
ATOM   1116 HG23 THR    77      11.542  -6.892  -3.260  1.00  0.00
ATOM   1117  OG1 THR    77       9.764  -4.656  -1.584  1.00  0.00
ATOM   1118  HG1 THR    77       8.955  -5.164  -1.677  1.00  0.00
ATOM   1119  C   THR    77      11.743  -2.792  -2.788  1.00  0.00
ATOM   1120  O   THR    77      12.198  -2.292  -3.816  1.00  0.00
ATOM   1121  N   LEU    78      11.025  -2.097  -1.904  1.00  0.00
ATOM   1122  H   LEU    78      10.656  -2.546  -1.078  1.00  0.00
ATOM   1123  CA  LEU    78      10.732  -0.679  -2.113  1.00  0.00
ATOM   1124  HA  LEU    78      10.093  -0.565  -2.989  1.00  0.00
ATOM   1125  CB  LEU    78      10.011  -0.079  -0.899  1.00  0.00
ATOM   1126  HB2 LEU    78      10.814   0.147  -0.198  1.00  0.00
ATOM   1127  HB3 LEU    78       9.528   0.848  -1.209  1.00  0.00
ATOM   1128  CG  LEU    78       8.984  -0.987  -0.221  1.00  0.00
ATOM   1129  HG  LEU    78       9.492  -1.868   0.171  1.00  0.00
ATOM   1130  CD1 LEU    78       8.295  -0.251   0.918  1.00  0.00
ATOM   1131 HD11 LEU    78       7.786   0.630   0.526  1.00  0.00
ATOM   1132 HD12 LEU    78       7.567  -0.911   1.390  1.00  0.00
ATOM   1133 HD13 LEU    78       9.037   0.056   1.654  1.00  0.00
ATOM   1134  CD2 LEU    78       7.962  -1.489  -1.231  1.00  0.00
ATOM   1135 HD21 LEU    78       8.470  -2.054  -2.013  1.00  0.00
ATOM   1136 HD22 LEU    78       7.240  -2.133  -0.729  1.00  0.00
ATOM   1137 HD23 LEU    78       7.442  -0.640  -1.676  1.00  0.00
ATOM   1138  C   LEU    78      12.022   0.084  -2.357  1.00  0.00
ATOM   1139  O   LEU    78      12.132   0.871  -3.298  1.00  0.00
ATOM   1140  N   ARG    79      12.998  -0.169  -1.500  1.00  0.00
ATOM   1141  H   ARG    79      12.835  -0.804  -0.732  1.00  0.00
ATOM   1142  CA  ARG    79      14.297   0.469  -1.601  1.00  0.00
ATOM   1143  HA  ARG    79      14.182   1.549  -1.696  1.00  0.00
ATOM   1144  CB  ARG    79      15.108   0.172  -0.339  1.00  0.00
ATOM   1145  HB2 ARG    79      14.399   0.044   0.479  1.00  0.00
ATOM   1146  HB3 ARG    79      15.640  -0.764  -0.509  1.00  0.00
ATOM   1147  CG  ARG    79      16.104   1.263   0.020  1.00  0.00
ATOM   1148  HG2 ARG    79      16.673   1.518  -0.874  1.00  0.00
ATOM   1149  HG3 ARG    79      15.550   2.138   0.359  1.00  0.00
ATOM   1150  CD  ARG    79      17.056   0.810   1.115  1.00  0.00
ATOM   1151  HD2 ARG    79      17.286   1.659   1.757  1.00  0.00
ATOM   1152  HD3 ARG    79      16.573   0.030   1.704  1.00  0.00
ATOM   1153  NE  ARG    79      18.305   0.281   0.572  1.00  0.00
ATOM   1154  HE  ARG    79      18.399  -0.722   0.505  1.00  0.00
ATOM   1155  CZ  ARG    79      19.318   1.043   0.164  1.00  0.00
ATOM   1156  NH1 ARG    79      19.230   2.365   0.229  1.00  0.00
ATOM   1157 HH11 ARG    79      18.390   2.795   0.589  1.00  0.00
ATOM   1158 HH12 ARG    79      20.003   2.935  -0.083  1.00  0.00
ATOM   1159  NH2 ARG    79      20.421   0.480  -0.310  1.00  0.00
ATOM   1160 HH21 ARG    79      20.489  -0.527  -0.360  1.00  0.00
ATOM   1161 HH22 ARG    79      21.188   1.060  -0.619  1.00  0.00
ATOM   1162  C   ARG    79      15.043  -0.021  -2.841  1.00  0.00
ATOM   1163  O   ARG    79      15.393   0.765  -3.721  1.00  0.00
ATOM   1164  N   ASN    80      15.283  -1.328  -2.895  1.00  0.00
ATOM   1165  H   ASN    80      14.998  -1.914  -2.123  1.00  0.00
ATOM   1166  CA  ASN    80      15.989  -1.951  -4.015  1.00  0.00
ATOM   1167  HA  ASN    80      16.931  -1.434  -4.197  1.00  0.00
ATOM   1168  CB  ASN    80      16.289  -3.417  -3.695  1.00  0.00
ATOM   1169  HB2 ASN    80      15.345  -3.954  -3.596  1.00  0.00
ATOM   1170  HB3 ASN    80      16.866  -3.846  -4.514  1.00  0.00
ATOM   1171  CG  ASN    80      17.077  -3.580  -2.409  1.00  0.00
ATOM   1172  OD1 ASN    80      17.928  -2.754  -2.080  1.00  0.00
ATOM   1173  ND2 ASN    80      16.797  -4.651  -1.676  1.00  0.00
ATOM   1174 HD21 ASN    80      17.291  -4.810  -0.810  1.00  0.00
ATOM   1175 HD22 ASN    80      16.091  -5.302  -1.988  1.00  0.00
ATOM   1176  C   ASN    80      15.199  -1.869  -5.324  1.00  0.00
ATOM   1177  O   ASN    80      14.906  -2.895  -5.939  1.00  0.00
ATOM   1178  N   THR    81      14.872  -0.659  -5.764  1.00  0.00
ATOM   1179  H   THR    81      15.087   0.164  -5.220  1.00  0.00
ATOM   1180  CA  THR    81      14.141  -0.489  -7.015  1.00  0.00
ATOM   1181  HA  THR    81      13.619  -1.409  -7.279  1.00  0.00
ATOM   1182  CB  THR    81      13.114   0.641  -6.902  1.00  0.00
ATOM   1183  HB  THR    81      13.289   1.330  -7.729  1.00  0.00
ATOM   1184  CG2 THR    81      11.681   0.152  -6.948  1.00  0.00
ATOM   1185 HG21 THR    81      11.504  -0.537  -6.122  1.00  0.00
ATOM   1186 HG22 THR    81      11.003   1.002  -6.863  1.00  0.00
ATOM   1187 HG23 THR    81      11.502  -0.362  -7.893  1.00  0.00
ATOM   1188  OG1 THR    81      13.285   1.358  -5.692  1.00  0.00
ATOM   1189  HG1 THR    81      12.632   2.060  -5.642  1.00  0.00
ATOM   1190  C   THR    81      15.119  -0.215  -8.155  1.00  0.00
ATOM   1191  O   THR    81      15.350  -1.074  -9.006  1.00  0.00
ATOM   1192  N   GLY    82      15.707   0.979  -8.155  1.00  0.00
ATOM   1193  H   GLY    82      15.495   1.663  -7.443  1.00  0.00
ATOM   1194  CA  GLY    82      16.668   1.330  -9.180  1.00  0.00
ATOM   1195  HA2 GLY    82      17.625   1.517  -8.695  1.00  0.00
ATOM   1196  HA3 GLY    82      16.764   0.481  -9.857  1.00  0.00
ATOM   1197  C   GLY    82      16.273   2.555  -9.979  1.00  0.00
ATOM   1198  O   GLY    82      16.406   3.686  -9.511  1.00  0.00
ATOM   1199  N   GLN    83      15.807   2.319 -11.196  1.00  0.00
ATOM   1200  H   GLN    83      15.770   1.370 -11.541  1.00  0.00
ATOM   1201  CA  GLN    83      15.406   3.400 -12.096  1.00  0.00
ATOM   1202  HA  GLN    83      16.212   4.129 -12.176  1.00  0.00
ATOM   1203  CB  GLN    83      15.097   2.854 -13.498  1.00  0.00
ATOM   1204  HB2 GLN    83      14.390   3.543 -13.961  1.00  0.00
ATOM   1205  HB3 GLN    83      16.032   2.863 -14.058  1.00  0.00
ATOM   1206  CG  GLN    83      14.514   1.447 -13.508  1.00  0.00
ATOM   1207  HG2 GLN    83      15.316   0.738 -13.715  1.00  0.00
ATOM   1208  HG3 GLN    83      14.087   1.236 -12.528  1.00  0.00
ATOM   1209  CD  GLN    83      13.432   1.272 -14.555  1.00  0.00
ATOM   1210  OE1 GLN    83      12.277   1.638 -14.338  1.00  0.00
ATOM   1211  NE2 GLN    83      13.801   0.708 -15.699  1.00  0.00
ATOM   1212 HE21 GLN    83      13.120   0.567 -16.432  1.00  0.00
ATOM   1213 HE22 GLN    83      14.760   0.422 -15.832  1.00  0.00
ATOM   1214  C   GLN    83      14.205   4.179 -11.560  1.00  0.00
ATOM   1215  O   GLN    83      14.362   5.244 -10.964  1.00  0.00
ATOM   1216  N   VAL    84      13.006   3.653 -11.794  1.00  0.00
ATOM   1217  H   VAL    84      12.928   2.795 -12.322  1.00  0.00
ATOM   1218  CA  VAL    84      11.780   4.306 -11.353  1.00  0.00
ATOM   1219  HA  VAL    84      11.972   5.292 -10.930  1.00  0.00
ATOM   1220  CB  VAL    84      10.786   4.457 -12.525  1.00  0.00
ATOM   1221  HB  VAL    84      10.653   3.482 -12.995  1.00  0.00
ATOM   1222  CG1 VAL    84       9.437   4.977 -12.046  1.00  0.00
ATOM   1223 HG11 VAL    84       9.568   5.952 -11.577  1.00  0.00
ATOM   1224 HG12 VAL    84       8.761   5.072 -12.896  1.00  0.00
ATOM   1225 HG13 VAL    84       9.014   4.280 -11.322  1.00  0.00
ATOM   1226  CG2 VAL    84      11.364   5.379 -13.587  1.00  0.00
ATOM   1227 HG21 VAL    84      12.298   4.961 -13.963  1.00  0.00
ATOM   1228 HG22 VAL    84      10.654   5.478 -14.409  1.00  0.00
ATOM   1229 HG23 VAL    84      11.554   6.360 -13.153  1.00  0.00
ATOM   1230  C   VAL    84      11.120   3.532 -10.215  1.00  0.00
ATOM   1231  O   VAL    84      11.361   2.338 -10.034  1.00  0.00
ATOM   1232  N   VAL    85      10.281   4.220  -9.455  1.00  0.00
ATOM   1233  H   VAL    85      10.142   5.207  -9.620  1.00  0.00
ATOM   1234  CA  VAL    85       9.585   3.604  -8.340  1.00  0.00
ATOM   1235  HA  VAL    85      10.046   2.669  -8.021  1.00  0.00
ATOM   1236  CB  VAL    85       9.538   4.570  -7.132  1.00  0.00
ATOM   1237  HB  VAL    85       9.375   5.580  -7.508  1.00  0.00
ATOM   1238  CG1 VAL    85       8.427   4.206  -6.159  1.00  0.00
ATOM   1239 HG11 VAL    85       8.589   3.196  -5.783  1.00  0.00
ATOM   1240 HG12 VAL    85       8.428   4.908  -5.326  1.00  0.00
ATOM   1241 HG13 VAL    85       7.465   4.252  -6.671  1.00  0.00
ATOM   1242  CG2 VAL    85      10.884   4.594  -6.423  1.00  0.00
ATOM   1243 HG21 VAL    85      11.654   4.929  -7.117  1.00  0.00
ATOM   1244 HG22 VAL    85      10.836   5.277  -5.576  1.00  0.00
ATOM   1245 HG23 VAL    85      11.126   3.592  -6.068  1.00  0.00
ATOM   1246  C   VAL    85       8.172   3.194  -8.752  1.00  0.00
ATOM   1247  O   VAL    85       7.201   3.907  -8.495  1.00  0.00
ATOM   1248  N   HIE    86       8.071   2.034  -9.395  1.00  0.00
ATOM   1249  H   HIE    86       8.902   1.502  -9.607  1.00  0.00
ATOM   1250  CA  HIE    86       6.783   1.514  -9.845  1.00  0.00
ATOM   1251  HA  HIE    86       6.053   2.322  -9.892  1.00  0.00
ATOM   1252  CB  HIE    86       6.917   0.895 -11.237  1.00  0.00
ATOM   1253  HB2 HIE    86       7.680   1.421 -11.810  1.00  0.00
ATOM   1254  HB3 HIE    86       7.184  -0.159 -11.158  1.00  0.00
ATOM   1255  CG  HIE    86       5.657   0.958 -12.044  1.00  0.00
ATOM   1256  ND1 HIE    86       4.425   1.246 -11.495  1.00  0.00
ATOM   1257  CE1 HIE    86       3.507   1.231 -12.446  1.00  0.00
ATOM   1258  HE1 HIE    86       2.462   1.435 -12.213  1.00  0.00
ATOM   1259  NE2 HIE    86       4.099   0.945 -13.591  1.00  0.00
ATOM   1260  HE2 HIE    86       3.646   0.866 -14.490  1.00  0.00
ATOM   1261  CD2 HIE    86       5.442   0.770 -13.368  1.00  0.00
ATOM   1262  HD2 HIE    86       6.105   0.526 -14.198  1.00  0.00
ATOM   1263  C   HIE    86       6.259   0.475  -8.860  1.00  0.00
ATOM   1264  O   HIE    86       6.432  -0.728  -9.058  1.00  0.00
ATOM   1265  N   LEU    87       5.636   0.950  -7.788  1.00  0.00
ATOM   1266  H   LEU    87       5.546   1.947  -7.657  1.00  0.00
ATOM   1267  CA  LEU    87       5.106   0.067  -6.757  1.00  0.00
ATOM   1268  HA  LEU    87       5.516  -0.936  -6.873  1.00  0.00
ATOM   1269  CB  LEU    87       5.494   0.598  -5.375  1.00  0.00
ATOM   1270  HB2 LEU    87       5.984   1.550  -5.576  1.00  0.00
ATOM   1271  HB3 LEU    87       4.585   0.772  -4.798  1.00  0.00
ATOM   1272  CG  LEU    87       6.436  -0.302  -4.581  1.00  0.00
ATOM   1273  HG  LEU    87       6.837  -1.067  -5.246  1.00  0.00
ATOM   1274  CD1 LEU    87       7.581   0.508  -3.991  1.00  0.00
ATOM   1275 HD11 LEU    87       7.180   1.273  -3.326  1.00  0.00
ATOM   1276 HD12 LEU    87       8.241  -0.152  -3.429  1.00  0.00
ATOM   1277 HD13 LEU    87       8.142   0.984  -4.795  1.00  0.00
ATOM   1278  CD2 LEU    87       5.673  -1.028  -3.485  1.00  0.00
ATOM   1279 HD21 LEU    87       4.889  -1.640  -3.932  1.00  0.00
ATOM   1280 HD22 LEU    87       6.357  -1.667  -2.927  1.00  0.00
ATOM   1281 HD23 LEU    87       5.224  -0.299  -2.810  1.00  0.00
ATOM   1282  C   LEU    87       3.589  -0.071  -6.845  1.00  0.00
ATOM   1283  O   LEU    87       2.857   0.902  -6.679  1.00  0.00
ATOM   1284  N   LEU    88       3.123  -1.294  -7.070  1.00  0.00
ATOM   1285  H   LEU    88       3.762  -2.060  -7.226  1.00  0.00
ATOM   1286  CA  LEU    88       1.692  -1.564  -7.138  1.00  0.00
ATOM   1287  HA  LEU    88       1.158  -0.647  -7.387  1.00  0.00
ATOM   1288  CB  LEU    88       1.385  -2.615  -8.210  1.00  0.00
ATOM   1289  HB2 LEU    88       1.679  -3.555  -7.745  1.00  0.00
ATOM   1290  HB3 LEU    88       0.311  -2.623  -8.396  1.00  0.00
ATOM   1291  CG  LEU    88       2.132  -2.447  -9.540  1.00  0.00
ATOM   1292  HG  LEU    88       1.590  -2.989 -10.315  1.00  0.00
ATOM   1293  CD1 LEU    88       2.239  -0.979  -9.928  1.00  0.00
ATOM   1294 HD11 LEU    88       2.781  -0.437  -9.154  1.00  0.00
ATOM   1295 HD12 LEU    88       2.773  -0.891 -10.874  1.00  0.00
ATOM   1296 HD13 LEU    88       1.239  -0.557 -10.035  1.00  0.00
ATOM   1297  CD2 LEU    88       3.514  -3.082  -9.463  1.00  0.00
ATOM   1298 HD21 LEU    88       3.414  -4.146  -9.247  1.00  0.00
ATOM   1299 HD22 LEU    88       4.027  -2.952 -10.416  1.00  0.00
ATOM   1300 HD23 LEU    88       4.090  -2.603  -8.672  1.00  0.00
ATOM   1301  C   LEU    88       1.209  -2.041  -5.774  1.00  0.00
ATOM   1302  O   LEU    88       1.429  -3.192  -5.394  1.00  0.00
ATOM   1303  N   LEU    89       0.582  -1.142  -5.027  1.00  0.00
ATOM   1304  H   LEU    89       0.448  -0.202  -5.372  1.00  0.00
ATOM   1305  CA  LEU    89       0.103  -1.462  -3.687  1.00  0.00
ATOM   1306  HA  LEU    89       0.555  -2.393  -3.345  1.00  0.00
ATOM   1307  CB  LEU    89       0.476  -0.346  -2.706  1.00  0.00
ATOM   1308  HB2 LEU    89      -0.457   0.191  -2.535  1.00  0.00
ATOM   1309  HB3 LEU    89       0.808  -0.803  -1.774  1.00  0.00
ATOM   1310  CG  LEU    89       1.538   0.627  -3.200  1.00  0.00
ATOM   1311  HG  LEU    89       1.295   0.930  -4.219  1.00  0.00
ATOM   1312  CD1 LEU    89       1.591   1.852  -2.308  1.00  0.00
ATOM   1313 HD11 LEU    89       1.834   1.550  -1.290  1.00  0.00
ATOM   1314 HD12 LEU    89       2.355   2.537  -2.676  1.00  0.00
ATOM   1315 HD13 LEU    89       0.622   2.351  -2.317  1.00  0.00
ATOM   1316  CD2 LEU    89       2.886  -0.059  -3.248  1.00  0.00
ATOM   1317 HD21 LEU    89       2.837  -0.911  -3.927  1.00  0.00
ATOM   1318 HD22 LEU    89       3.639   0.644  -3.603  1.00  0.00
ATOM   1319 HD23 LEU    89       3.153  -0.405  -2.250  1.00  0.00
ATOM   1320  C   LEU    89      -1.404  -1.668  -3.652  1.00  0.00
ATOM   1321  O   LEU    89      -2.055  -1.822  -4.685  1.00  0.00
ATOM   1322  N   GLU    90      -1.945  -1.650  -2.439  1.00  0.00
ATOM   1323  H   GLU    90      -1.346  -1.559  -1.632  1.00  0.00
ATOM   1324  CA  GLU    90      -3.374  -1.814  -2.222  1.00  0.00
ATOM   1325  HA  GLU    90      -3.919  -1.563  -3.132  1.00  0.00
ATOM   1326  CB  GLU    90      -3.693  -3.269  -1.845  1.00  0.00
ATOM   1327  HB2 GLU    90      -4.021  -3.769  -2.757  1.00  0.00
ATOM   1328  HB3 GLU    90      -2.763  -3.719  -1.500  1.00  0.00
ATOM   1329  CG  GLU    90      -4.761  -3.423  -0.770  1.00  0.00
ATOM   1330  HG2 GLU    90      -4.395  -2.945   0.138  1.00  0.00
ATOM   1331  HG3 GLU    90      -5.659  -2.910  -1.114  1.00  0.00
ATOM   1332  CD  GLU    90      -5.089  -4.875  -0.480  1.00  0.00
ATOM   1333  OE1 GLU    90      -4.244  -5.746  -0.778  1.00  0.00
ATOM   1334  OE2 GLU    90      -6.190  -5.141   0.045  1.00  0.00
ATOM   1335  C   GLU    90      -3.846  -0.852  -1.136  1.00  0.00
ATOM   1336  O   GLU    90      -3.156  -0.643  -0.138  1.00  0.00
ATOM   1337  N   LYS    91      -5.018  -0.263  -1.338  1.00  0.00
ATOM   1338  H   LYS    91      -5.532  -0.434  -2.191  1.00  0.00
ATOM   1339  CA  LYS    91      -5.571   0.681  -0.376  1.00  0.00
ATOM   1340  HA  LYS    91      -4.944   1.571  -0.326  1.00  0.00
ATOM   1341  CB  LYS    91      -6.978   1.099  -0.796  1.00  0.00
ATOM   1342  HB2 LYS    91      -6.975   1.220  -1.880  1.00  0.00
ATOM   1343  HB3 LYS    91      -7.656   0.290  -0.524  1.00  0.00
ATOM   1344  CG  LYS    91      -7.443   2.390  -0.144  1.00  0.00
ATOM   1345  HG2 LYS    91      -8.533   2.417  -0.170  1.00  0.00
ATOM   1346  HG3 LYS    91      -7.105   2.395   0.892  1.00  0.00
ATOM   1347  CD  LYS    91      -6.889   3.609  -0.864  1.00  0.00
ATOM   1348  HD2 LYS    91      -6.041   3.295  -1.472  1.00  0.00
ATOM   1349  HD3 LYS    91      -7.669   4.012  -1.510  1.00  0.00
ATOM   1350  CE  LYS    91      -6.440   4.680   0.117  1.00  0.00
ATOM   1351  HE2 LYS    91      -7.273   4.902   0.784  1.00  0.00
ATOM   1352  HE3 LYS    91      -5.607   4.284   0.696  1.00  0.00
ATOM   1353  NZ  LYS    91      -6.014   5.926  -0.577  1.00  0.00
ATOM   1354  HZ1 LYS    91      -6.787   6.293  -1.114  1.00  0.00
ATOM   1355  HZ2 LYS    91      -5.724   6.610   0.107  1.00  0.00
ATOM   1356  HZ3 LYS    91      -5.243   5.720  -1.195  1.00  0.00
ATOM   1357  C   LYS    91      -5.593   0.084   1.027  1.00  0.00
ATOM   1358  O   LYS    91      -6.455  -0.731   1.356  1.00  0.00
ATOM   1359  N   GLY    92      -4.630   0.494   1.846  1.00  0.00
ATOM   1360  H   GLY    92      -3.941   1.164   1.537  1.00  0.00
ATOM   1361  CA  GLY    92      -4.541  -0.008   3.204  1.00  0.00
ATOM   1362  HA2 GLY    92      -4.620  -1.095   3.173  1.00  0.00
ATOM   1363  HA3 GLY    92      -3.570   0.274   3.610  1.00  0.00
ATOM   1364  C   GLY    92      -5.630   0.540   4.105  1.00  0.00
ATOM   1365  O   GLY    92      -5.921   1.736   4.083  1.00  0.00
ATOM   1366  N   GLN    93      -6.232  -0.338   4.901  1.00  0.00
ATOM   1367  H   GLN    93      -5.979  -1.315   4.860  1.00  0.00
ATOM   1368  CA  GLN    93      -7.293   0.063   5.818  1.00  0.00
ATOM   1369  HA  GLN    93      -7.860   0.890   5.391  1.00  0.00
ATOM   1370  CB  GLN    93      -8.248  -1.106   6.068  1.00  0.00
ATOM   1371  HB2 GLN    93      -7.719  -1.834   6.682  1.00  0.00
ATOM   1372  HB3 GLN    93      -9.103  -0.717   6.622  1.00  0.00
ATOM   1373  CG  GLN    93      -8.734  -1.777   4.794  1.00  0.00
ATOM   1374  HG2 GLN    93      -9.511  -1.157   4.346  1.00  0.00
ATOM   1375  HG3 GLN    93      -7.896  -1.864   4.103  1.00  0.00
ATOM   1376  CD  GLN    93      -9.302  -3.160   5.043  1.00  0.00
ATOM   1377  OE1 GLN    93      -9.879  -3.426   6.098  1.00  0.00
ATOM   1378  NE2 GLN    93      -9.142  -4.050   4.071  1.00  0.00
ATOM   1379 HE21 GLN    93      -9.502  -4.987   4.184  1.00  0.00
ATOM   1380 HE22 GLN    93      -8.662  -3.786   3.222  1.00  0.00
ATOM   1381  C   GLN    93      -6.710   0.549   7.141  1.00  0.00
ATOM   1382  O   GLN    93      -5.499   0.499   7.352  1.00  0.00
ATOM   1383  N   SER    94      -7.580   1.019   8.028  1.00  0.00
ATOM   1384  H   SER    94      -8.562   1.071   7.796  1.00  0.00
ATOM   1385  CA  SER    94      -7.150   1.512   9.331  1.00  0.00
ATOM   1386  HA  SER    94      -6.131   1.891   9.266  1.00  0.00
ATOM   1387  CB  SER    94      -8.065   2.646   9.798  1.00  0.00
ATOM   1388  HB2 SER    94      -9.043   2.518   9.334  1.00  0.00
ATOM   1389  HB3 SER    94      -8.167   2.588  10.881  1.00  0.00
ATOM   1390  OG  SER    94      -7.535   3.910   9.441  1.00  0.00
ATOM   1391  HG  SER    94      -8.127   4.602   9.744  1.00  0.00
ATOM   1392  C   SER    94      -7.145   0.388  10.364  1.00  0.00
ATOM   1393  O   SER    94      -7.717  -0.678  10.136  1.00  0.00
ATOM   1394  N   PRO    95      -6.496   0.612  11.519  1.00  0.00
ATOM   1395  CD  PRO    95      -5.787   1.857  11.872  1.00  0.00
ATOM   1396  HD2 PRO    95      -6.514   2.652  12.040  1.00  0.00
ATOM   1397  HD3 PRO    95      -5.123   2.140  11.055  1.00  0.00
ATOM   1398  CG  PRO    95      -5.035   1.487  13.121  1.00  0.00
ATOM   1399  HG2 PRO    95      -4.965   2.357  13.774  1.00  0.00
ATOM   1400  HG3 PRO    95      -4.033   1.150  12.856  1.00  0.00
ATOM   1401  CB  PRO    95      -5.813   0.389  13.759  1.00  0.00
ATOM   1402  HB2 PRO    95      -6.608   0.824  14.365  1.00  0.00
ATOM   1403  HB3 PRO    95      -5.210  -0.278  14.375  1.00  0.00
ATOM   1404  CA  PRO    95      -6.419  -0.388  12.588  1.00  0.00
ATOM   1405  HA  PRO    95      -5.784  -1.204  12.243  1.00  0.00
ATOM   1406  C   PRO    95      -7.791  -0.938  12.965  1.00  0.00
ATOM   1407  O   PRO    95      -8.032  -2.143  12.883  1.00  0.00
ATOM   1408  N   THR    96      -8.687  -0.048  13.379  1.00  0.00
ATOM   1409  H   THR    96      -8.431   0.926  13.460  1.00  0.00
ATOM   1410  CA  THR    96     -10.035  -0.443  13.768  1.00  0.00
ATOM   1411  HA  THR    96     -10.075  -1.507  14.003  1.00  0.00
ATOM   1412  CB  THR    96     -10.485   0.346  14.998  1.00  0.00
ATOM   1413  HB  THR    96      -9.950  -0.054  15.859  1.00  0.00
ATOM   1414  CG2 THR    96     -10.220   1.832  14.886  1.00  0.00
ATOM   1415 HG21 THR    96     -10.755   2.233  14.025  1.00  0.00
ATOM   1416 HG22 THR    96     -10.563   2.332  15.791  1.00  0.00
ATOM   1417 HG23 THR    96      -9.151   2.002  14.760  1.00  0.00
ATOM   1418  OG1 THR    96     -11.873   0.172  15.226  1.00  0.00
ATOM   1419  HG1 THR    96     -12.136   0.674  16.001  1.00  0.00
ATOM   1420  C   THR    96     -11.018  -0.226  12.622  1.00  0.00
ATOM   1421  O   THR    96     -11.126   0.924  12.147  1.00  0.00
ATOM   1422  OXT THR    96     -11.671  -1.207  12.209  1.00  0.00
TER   
ATOM   1423 Na+  Na+    97      13.832  16.798  -8.319  1.00  0.00
TER   
ATOM   1424 Na+  Na+    98      -0.140   3.731 -15.789  1.00  0.00
TER   
ATOM   1425 Na+  Na+    99       4.231  20.964   2.452  1.00  0.00
TER   
ATOM   1426 Na+  Na+   100       4.754  11.918 -11.051  1.00  0.00
TER   
ATOM   1427 Na+  Na+   101     -16.898   1.030  12.963  1.00  0.00
TER   
ATOM   1428 Na+  Na+   102      -0.364 -20.855  -0.196  1.00  0.00
TER   
ATOM   1429 Na+  Na+   103       9.389 -16.553  -2.289  1.00  0.00
TER   
ATOM   1430 Na+  Na+   104      22.961  14.764  -8.162  1.00  0.00
TER   
ATOM   1431 Na+  Na+   105      -1.829  -3.597 -14.261  1.00  0.00
TER   
ATOM   1432 Na+  Na+   106     -10.176  -7.717  13.651  1.00  0.00
TER   
ATOM   1433 Na+  Na+   107      13.152  19.396  -0.254  1.00  0.00
TER   
ATOM   1434 Na+  Na+   108      15.469  -7.528  -8.896  1.00  0.00
TER   
ATOM   1435 Na+  Na+   109       5.672   6.732 -18.718  1.00  0.00
TER   
ATOM   1436 Na+  Na+   110      -5.100 -16.125  -4.939  1.00  0.00
TER   
ATOM   1437 Cl-  Cl-   111      -8.655 -22.007   1.305  1.00  0.00
TER   
ATOM   1438 Cl-  Cl-   112      23.714   6.638  -2.857  1.00  0.00
TER   
ATOM   1439 Cl-  Cl-   113      -1.193  11.074 -18.422  1.00  0.00
TER   
ATOM   1440 Cl-  Cl-   114       3.321 -20.400  -4.526  1.00  0.00
TER   
ATOM   1441 Cl-  Cl-   115       2.434   1.624  19.093  1.00  0.00
TER   
ATOM   1442 Cl-  Cl-   116       1.101  -2.413 -21.249  1.00  0.00
TER   
ATOM   1443 Cl-  Cl-   117      19.588  21.148  -3.461  1.00  0.00
TER   
ATOM   1444 Cl-  Cl-   118     -16.040  -8.074   3.387  1.00  0.00
TER   
ATOM   1445 Cl-  Cl-   119      16.474 -15.038  -4.645  1.00  0.00
TER   
ATOM   1446 Cl-  Cl-   120      17.748   4.782   9.869  1.00  0.00
TER   
ATOM   1447 Cl-  Cl-   121      -7.471  11.994   5.332  1.00  0.00
TER   
ATOM   1448 Cl-  Cl-   122       7.672  26.707  -1.814  1.00  0.00
TER   
ATOM   1449 Cl-  Cl-   123     -17.539  -0.942 -12.365  1.00  0.00
TER   
ATOM   1450 Cl-  Cl-   124     -16.532  -6.619  15.689  1.00  0.00
TER   
ATOM   1451  O   WAT   125      30.832  27.415  26.432  1.00  0.00
ATOM   1452  H1  WAT   125      30.751  26.500  26.161  1.00  0.00
ATOM   1453  H2  WAT   125      30.418  27.912  25.726  1.00  0.00
TER   
ATOM   1454  O   WAT   126      28.964  29.193  28.313  1.00  0.00
ATOM   1455  H1  WAT   126      28.188  28.713  28.603  1.00  0.00
ATOM   1456  H2  WAT   126      29.615  28.513  28.139  1.00  0.00
TER   
ATOM   1457  O   WAT   127      21.390  24.465  22.975  1.00  0.00
ATOM   1458  H1  WAT   127      20.501  24.807  22.873  1.00  0.00
ATOM   1459  H2  WAT   127      21.674  24.265  22.083  1.00  0.00
TER   
ATOM   1460  O   WAT   128      19.353  27.066  28.859  1.00  0.00
ATOM   1461  H1  WAT   128      19.924  26.298  28.859  1.00  0.00
ATOM   1462  H2  WAT   128      19.353  27.364  27.950  1.00  0.00
TER   
ATOM   1463  O   WAT   129      29.435  24.676  28.547  1.00  0.00
ATOM   1464  H1  WAT   129      29.812  23.803  28.434  1.00  0.00
ATOM   1465  H2  WAT   129      29.337  25.011  27.656  1.00  0.00
TER   
ATOM   1466  O   WAT   130      23.566  23.048  24.009  1.00  0.00
ATOM   1467  H1  WAT   130      23.672  23.948  24.316  1.00  0.00
ATOM   1468  H2  WAT   130      22.655  23.000  23.718  1.00  0.00
TER   
ATOM   1469  O   WAT   131      33.218  22.171  25.480  1.00  0.00
ATOM   1470  H1  WAT   131      34.039  21.680  25.522  1.00  0.00
ATOM   1471  H2  WAT   131      33.251  22.760  26.233  1.00  0.00
TER   
ATOM   1472  O   WAT   132      25.406  26.017  28.341  1.00  0.00
ATOM   1473  H1  WAT   132      25.914  26.515  28.982  1.00  0.00
ATOM   1474  H2  WAT   132      25.938  25.240  28.165  1.00  0.00
TER   
ATOM   1475  O   WAT   133      33.454  24.111  28.253  1.00  0.00
ATOM   1476  H1  WAT   133      32.749  24.399  28.833  1.00  0.00
ATOM   1477  H2  WAT   133      33.815  24.921  27.893  1.00  0.00
TER   
ATOM   1478  O   WAT   134      27.054  19.856  26.939  1.00  0.00
ATOM   1479  H1  WAT   134      27.362  19.301  26.223  1.00  0.00
ATOM   1480  H2  WAT   134      26.124  19.990  26.757  1.00  0.00
TER   
ATOM   1481  O   WAT   135      29.442  27.921  23.675  1.00  0.00
ATOM   1482  H1  WAT   135      28.515  27.854  23.904  1.00  0.00
ATOM   1483  H2  WAT   135      29.595  28.859  23.561  1.00  0.00
TER   
ATOM   1484  O   WAT   136      29.429  24.192  20.672  1.00  0.00
ATOM   1485  H1  WAT   136      28.490  24.354  20.757  1.00  0.00
ATOM   1486  H2  WAT   136      29.748  24.911  20.126  1.00  0.00
TER   
ATOM   1487  O   WAT   137      33.472  29.483  24.179  1.00  0.00
ATOM   1488  H1  WAT   137      32.853  29.145  23.531  1.00  0.00
ATOM   1489  H2  WAT   137      33.455  28.839  24.887  1.00  0.00
TER   
ATOM   1490  O   WAT   138      25.048  28.447  26.457  1.00  0.00
ATOM   1491  H1  WAT   138      24.644  27.735  25.962  1.00  0.00
ATOM   1492  H2  WAT   138      25.134  28.103  27.346  1.00  0.00
TER   
ATOM   1493  O   WAT   139      31.649  28.721  21.186  1.00  0.00
ATOM   1494  H1  WAT   139      32.088  27.884  21.040  1.00  0.00
ATOM   1495  H2  WAT   139      32.362  29.354  21.272  1.00  0.00
TER   
ATOM   1496  O   WAT   140      21.749  27.342  23.958  1.00  0.00
ATOM   1497  H1  WAT   140      21.628  28.068  23.346  1.00  0.00
ATOM   1498  H2  WAT   140      21.439  26.572  23.481  1.00  0.00
TER   
ATOM   1499  O   WAT   141      24.215  20.685  27.340  1.00  0.00
ATOM   1500  H1  WAT   141      23.772  21.466  27.009  1.00  0.00
ATOM   1501  H2  WAT   141      24.773  21.008  28.047  1.00  0.00
TER   
ATOM   1502  O   WAT   142      27.331  20.306  22.221  1.00  0.00
ATOM   1503  H1  WAT   142      26.706  20.302  22.946  1.00  0.00
ATOM   1504  H2  WAT   142      27.244  19.439  21.824  1.00  0.00
TER   
ATOM   1505  O   WAT   143      26.253  21.230  29.199  1.00  0.00
ATOM   1506  H1  WAT   143      26.550  22.136  29.118  1.00  0.00
ATOM   1507  H2  WAT   143      26.801  20.742  28.585  1.00  0.00
TER   
ATOM   1508  O   WAT   144      24.006  25.809  25.068  1.00  0.00
ATOM   1509  H1  WAT   144      23.780  25.592  25.973  1.00  0.00
ATOM   1510  H2  WAT   144      23.226  26.241  24.723  1.00  0.00
TER   
ATOM   1511  O   WAT   145      31.236  25.815  23.667  1.00  0.00
ATOM   1512  H1  WAT   145      30.637  26.538  23.484  1.00  0.00
ATOM   1513  H2  WAT   145      31.784  25.753  22.885  1.00  0.00
TER   
ATOM   1514  O   WAT   146      29.843  24.451  25.698  1.00  0.00
ATOM   1515  H1  WAT   146      30.236  24.768  24.885  1.00  0.00
ATOM   1516  H2  WAT   146      30.204  23.572  25.812  1.00  0.00
TER   
ATOM   1517  O   WAT   147      18.879  21.041  27.921  1.00  0.00
ATOM   1518  H1  WAT   147      18.590  21.612  28.633  1.00  0.00
ATOM   1519  H2  WAT   147      19.624  20.562  28.284  1.00  0.00
TER   
ATOM   1520  O   WAT   148      19.066  24.983  19.131  1.00  0.00
ATOM   1521  H1  WAT   148      18.984  25.926  19.273  1.00  0.00
ATOM   1522  H2  WAT   148      18.714  24.841  18.252  1.00  0.00
TER   
ATOM   1523  O   WAT   149      26.866  23.717  28.198  1.00  0.00
ATOM   1524  H1  WAT   149      26.870  23.276  27.349  1.00  0.00
ATOM   1525  H2  WAT   149      27.761  24.039  28.305  1.00  0.00
TER   
ATOM   1526  O   WAT   150      22.716  23.600  27.157  1.00  0.00
ATOM   1527  H1  WAT   150      22.376  24.077  27.914  1.00  0.00
ATOM   1528  H2  WAT   150      21.954  23.146  26.798  1.00  0.00
TER   
ATOM   1529  O   WAT   151      26.928  24.718  21.189  1.00  0.00
ATOM   1530  H1  WAT   151      27.049  24.677  22.137  1.00  0.00
ATOM   1531  H2  WAT   151      26.543  25.581  21.033  1.00  0.00
TER   
ATOM   1532  O   WAT   152      25.940  27.029  20.587  1.00  0.00
ATOM   1533  H1  WAT   152      25.372  26.580  19.961  1.00  0.00
ATOM   1534  H2  WAT   152      26.649  27.388  20.054  1.00  0.00
TER   
ATOM   1535  O   WAT   153      20.031  22.522  26.074  1.00  0.00
ATOM   1536  H1  WAT   153      19.745  22.157  26.912  1.00  0.00
ATOM   1537  H2  WAT   153      19.969  21.790  25.460  1.00  0.00
TER   
ATOM   1538  O   WAT   154      29.705  21.415  22.795  1.00  0.00
ATOM   1539  H1  WAT   154      28.891  20.916  22.720  1.00  0.00
ATOM   1540  H2  WAT   154      29.511  22.255  22.379  1.00  0.00
TER   
ATOM   1541  O   WAT   155      32.419  25.787  21.092  1.00  0.00
ATOM   1542  H1  WAT   155      33.307  26.098  20.917  1.00  0.00
ATOM   1543  H2  WAT   155      32.390  24.914  20.700  1.00  0.00
TER   
ATOM   1544  O   WAT   156      19.524  27.658  20.034  1.00  0.00
ATOM   1545  H1  WAT   156      20.393  27.940  20.317  1.00  0.00
ATOM   1546  H2  WAT   156      19.033  28.471  19.919  1.00  0.00
TER   
ATOM   1547  O   WAT   157      26.687  29.045  24.154  1.00  0.00
ATOM   1548  H1  WAT   157      27.144  29.856  24.380  1.00  0.00
ATOM   1549  H2  WAT   157      26.336  28.727  24.986  1.00  0.00
TER   
ATOM   1550  O   WAT   158      22.588  19.389  24.627  1.00  0.00
ATOM   1551  H1  WAT   158      22.460  19.381  25.575  1.00  0.00
ATOM   1552  H2  WAT   158      21.765  19.727  24.276  1.00  0.00
TER   
ATOM   1553  O   WAT   159      26.416  24.874  24.062  1.00  0.00
ATOM   1554  H1  WAT   159      25.708  25.343  24.503  1.00  0.00
ATOM   1555  H2  WAT   159      26.701  24.217  24.697  1.00  0.00
TER   
ATOM   1556  O   WAT   160      30.448  21.599  25.502  1.00  0.00
ATOM   1557  H1  WAT   160      30.325  21.618  24.553  1.00  0.00
ATOM   1558  H2  WAT   160      31.396  21.647  25.621  1.00  0.00
TER   
ATOM   1559  O   WAT   161      24.620  23.183  21.437  1.00  0.00
ATOM   1560  H1  WAT   161      25.469  23.620  21.371  1.00  0.00
ATOM   1561  H2  WAT   161      24.253  23.495  22.264  1.00  0.00
TER   
ATOM   1562  O   WAT   162      33.541  27.754  26.350  1.00  0.00
ATOM   1563  H1  WAT   162      32.600  27.769  26.525  1.00  0.00
ATOM   1564  H2  WAT   162      33.855  26.968  26.796  1.00  0.00
TER   
ATOM   1565  O   WAT   163      23.519  29.436  19.911  1.00  0.00
ATOM   1566  H1  WAT   163      24.285  29.324  20.473  1.00  0.00
ATOM   1567  H2  WAT   163      23.596  28.740  19.258  1.00  0.00
TER   
ATOM   1568  O   WAT   164      22.214  26.869  20.594  1.00  0.00
ATOM   1569  H1  WAT   164      22.294  25.921  20.706  1.00  0.00
ATOM   1570  H2  WAT   164      23.106  27.199  20.700  1.00  0.00
TER   
ATOM   1571  O   WAT   165      25.551  29.433  21.885  1.00  0.00
ATOM   1572  H1  WAT   165      25.973  29.267  22.728  1.00  0.00
ATOM   1573  H2  WAT   165      25.676  28.623  21.390  1.00  0.00
TER   
ATOM   1574  O   WAT   166      28.064  28.456  19.133  1.00  0.00
ATOM   1575  H1  WAT   166      28.584  27.741  18.767  1.00  0.00
ATOM   1576  H2  WAT   166      28.711  29.095  19.433  1.00  0.00
TER   
ATOM   1577  O   WAT   167      24.447  25.506  18.831  1.00  0.00
ATOM   1578  H1  WAT   167      24.246  24.643  19.192  1.00  0.00
ATOM   1579  H2  WAT   167      24.276  25.419  17.893  1.00  0.00
TER   
ATOM   1580  O   WAT   168      31.926  20.317  21.359  1.00  0.00
ATOM   1581  H1  WAT   168      32.206  19.474  21.715  1.00  0.00
ATOM   1582  H2  WAT   168      31.152  20.549  21.873  1.00  0.00
TER   
ATOM   1583  O   WAT   169      23.245  22.606  18.819  1.00  0.00
ATOM   1584  H1  WAT   169      23.548  22.613  17.910  1.00  0.00
ATOM   1585  H2  WAT   169      23.985  22.256  19.315  1.00  0.00
TER   
ATOM   1586  O   WAT   170      26.464  21.549  19.804  1.00  0.00
ATOM   1587  H1  WAT   170      26.116  20.872  19.224  1.00  0.00
ATOM   1588  H2  WAT   170      26.665  21.088  20.619  1.00  0.00
TER   
ATOM   1589  O   WAT   171      19.804  28.078  26.201  1.00  0.00
ATOM   1590  H1  WAT   171      19.149  27.809  25.557  1.00  0.00
ATOM   1591  H2  WAT   171      20.642  27.969  25.751  1.00  0.00
TER   
ATOM   1592  O   WAT   172      32.753  22.872  20.422  1.00  0.00
ATOM   1593  H1  WAT   172      33.172  22.685  19.582  1.00  0.00
ATOM   1594  H2  WAT   172      32.447  22.020  20.733  1.00  0.00
TER   
ATOM   1595  O   WAT   173      19.018  25.288  22.143  1.00  0.00
ATOM   1596  H1  WAT   173      18.114  25.551  21.968  1.00  0.00
ATOM   1597  H2  WAT   173      19.502  25.559  21.363  1.00  0.00
TER   
ATOM   1598  O   WAT   174      21.561  24.345  20.053  1.00  0.00
ATOM   1599  H1  WAT   174      22.270  23.923  19.567  1.00  0.00
ATOM   1600  H2  WAT   174      20.845  24.412  19.421  1.00  0.00
TER   
ATOM   1601  O   WAT   175      21.208  20.399  19.093  1.00  0.00
ATOM   1602  H1  WAT   175      21.931  20.940  19.411  1.00  0.00
ATOM   1603  H2  WAT   175      21.481  20.125  18.217  1.00  0.00
TER   
ATOM   1604  O   WAT   176      20.633  20.438  22.686  1.00  0.00
ATOM   1605  H1  WAT   176      21.391  20.551  22.113  1.00  0.00
ATOM   1606  H2  WAT   176      20.170  21.275  22.641  1.00  0.00
TER   
ATOM   1607  O   WAT   177      27.174  22.552  25.677  1.00  0.00
ATOM   1608  H1  WAT   177      26.362  22.178  25.336  1.00  0.00
ATOM   1609  H2  WAT   177      27.678  21.796  25.979  1.00  0.00
TER   
ATOM   1610  O   WAT   178      31.677  19.216  26.915  1.00  0.00
ATOM   1611  H1  WAT   178      32.280  19.788  27.390  1.00  0.00
ATOM   1612  H2  WAT   178      30.936  19.780  26.692  1.00  0.00
TER   
ATOM   1613  O   WAT   179      23.005  20.964  21.227  1.00  0.00
ATOM   1614  H1  WAT   179      23.535  20.177  21.097  1.00  0.00
ATOM   1615  H2  WAT   179      23.638  21.643  21.460  1.00  0.00
TER   
ATOM   1616  O   WAT   180      25.199  20.702  24.281  1.00  0.00
ATOM   1617  H1  WAT   180      24.569  20.001  24.448  1.00  0.00
ATOM   1618  H2  WAT   180      24.660  21.462  24.064  1.00  0.00
TER   
ATOM   1619  O   WAT   181      30.832  27.415   7.658  1.00  0.00
ATOM   1620  H1  WAT   181      30.751  26.500   7.387  1.00  0.00
ATOM   1621  H2  WAT   181      30.418  27.912   6.952  1.00  0.00
TER   
ATOM   1622  O   WAT   182      28.964  29.193   9.539  1.00  0.00
ATOM   1623  H1  WAT   182      28.188  28.713   9.829  1.00  0.00
ATOM   1624  H2  WAT   182      29.615  28.513   9.364  1.00  0.00
TER   
ATOM   1625  O   WAT   183      22.980  29.505  10.416  1.00  0.00
ATOM   1626  H1  WAT   183      22.149  29.250  10.816  1.00  0.00
ATOM   1627  H2  WAT   183      23.588  29.576  11.152  1.00  0.00
TER   
ATOM   1628  O   WAT   184      21.390  24.465   4.201  1.00  0.00
ATOM   1629  H1  WAT   184      20.501  24.807   4.099  1.00  0.00
ATOM   1630  H2  WAT   184      21.674  24.265   3.309  1.00  0.00
TER   
ATOM   1631  O   WAT   185      19.353  27.066  10.085  1.00  0.00
ATOM   1632  H1  WAT   185      19.924  26.298  10.085  1.00  0.00
ATOM   1633  H2  WAT   185      19.353  27.364   9.175  1.00  0.00
TER   
ATOM   1634  O   WAT   186      20.595  22.474  11.872  1.00  0.00
ATOM   1635  H1  WAT   186      20.416  21.577  12.152  1.00  0.00
ATOM   1636  H2  WAT   186      20.193  23.021  12.546  1.00  0.00
TER   
ATOM   1637  O   WAT   187      29.435  24.676   9.773  1.00  0.00
ATOM   1638  H1  WAT   187      29.812  23.803   9.660  1.00  0.00
ATOM   1639  H2  WAT   187      29.337  25.011   8.882  1.00  0.00
TER   
ATOM   1640  O   WAT   188      23.566  23.048   5.234  1.00  0.00
ATOM   1641  H1  WAT   188      23.672  23.948   5.541  1.00  0.00
ATOM   1642  H2  WAT   188      22.655  23.000   4.944  1.00  0.00
TER   
ATOM   1643  O   WAT   189      33.218  22.171   6.706  1.00  0.00
ATOM   1644  H1  WAT   189      34.039  21.680   6.748  1.00  0.00
ATOM   1645  H2  WAT   189      33.251  22.760   7.459  1.00  0.00
TER   
ATOM   1646  O   WAT   190      21.214  24.970  10.480  1.00  0.00
ATOM   1647  H1  WAT   190      21.895  25.234  11.098  1.00  0.00
ATOM   1648  H2  WAT   190      20.899  24.130  10.814  1.00  0.00
TER   
ATOM   1649  O   WAT   191      25.406  26.017   9.567  1.00  0.00
ATOM   1650  H1  WAT   191      25.914  26.515  10.208  1.00  0.00
ATOM   1651  H2  WAT   191      25.938  25.240   9.391  1.00  0.00
TER   
ATOM   1652  O   WAT   192      23.690  20.657  13.833  1.00  0.00
ATOM   1653  H1  WAT   192      23.692  21.174  13.028  1.00  0.00
ATOM   1654  H2  WAT   192      22.861  20.180  13.810  1.00  0.00
TER   
ATOM   1655  O   WAT   193      33.454  24.111   9.478  1.00  0.00
ATOM   1656  H1  WAT   193      32.749  24.399  10.059  1.00  0.00
ATOM   1657  H2  WAT   193      33.815  24.921   9.118  1.00  0.00
TER   
ATOM   1658  O   WAT   194      23.372  22.368  11.840  1.00  0.00
ATOM   1659  H1  WAT   194      23.713  23.212  11.546  1.00  0.00
ATOM   1660  H2  WAT   194      22.433  22.516  11.957  1.00  0.00
TER   
ATOM   1661  O   WAT   195      27.054  19.856   8.165  1.00  0.00
ATOM   1662  H1  WAT   195      27.362  19.301   7.448  1.00  0.00
ATOM   1663  H2  WAT   195      26.124  19.990   7.982  1.00  0.00
TER   
ATOM   1664  O   WAT   196      29.442  27.921   4.901  1.00  0.00
ATOM   1665  H1  WAT   196      28.515  27.854   5.130  1.00  0.00
ATOM   1666  H2  WAT   196      29.595  28.859   4.786  1.00  0.00
TER   
ATOM   1667  O   WAT   197      29.429  24.192   1.898  1.00  0.00
ATOM   1668  H1  WAT   197      28.490  24.354   1.983  1.00  0.00
ATOM   1669  H2  WAT   197      29.748  24.911   1.351  1.00  0.00
TER   
ATOM   1670  O   WAT   198      33.472  29.483   5.404  1.00  0.00
ATOM   1671  H1  WAT   198      32.853  29.145   4.757  1.00  0.00
ATOM   1672  H2  WAT   198      33.455  28.839   6.112  1.00  0.00
TER   
ATOM   1673  O   WAT   199      32.915  25.661  12.821  1.00  0.00
ATOM   1674  H1  WAT   199      32.502  26.487  13.075  1.00  0.00
ATOM   1675  H2  WAT   199      32.182  25.076  12.629  1.00  0.00
TER   
ATOM   1676  O   WAT   200      25.048  28.447   7.683  1.00  0.00
ATOM   1677  H1  WAT   200      24.644  27.735   7.187  1.00  0.00
ATOM   1678  H2  WAT   200      25.134  28.103   8.572  1.00  0.00
TER   
ATOM   1679  O   WAT   201      23.761  25.222  11.463  1.00  0.00
ATOM   1680  H1  WAT   201      24.312  25.331  10.688  1.00  0.00
ATOM   1681  H2  WAT   201      24.275  25.595  12.178  1.00  0.00
TER   
ATOM   1682  O   WAT   202      31.649  28.721   2.412  1.00  0.00
ATOM   1683  H1  WAT   202      32.088  27.884   2.265  1.00  0.00
ATOM   1684  H2  WAT   202      32.362  29.354   2.498  1.00  0.00
TER   
ATOM   1685  O   WAT   203      23.435  28.743  15.073  1.00  0.00
ATOM   1686  H1  WAT   203      23.296  29.616  15.442  1.00  0.00
ATOM   1687  H2  WAT   203      22.553  28.401  14.928  1.00  0.00
TER   
ATOM   1688  O   WAT   204      21.749  27.342   5.184  1.00  0.00
ATOM   1689  H1  WAT   204      21.628  28.068   4.572  1.00  0.00
ATOM   1690  H2  WAT   204      21.439  26.572   4.706  1.00  0.00
TER   
ATOM   1691  O   WAT   205      24.215  20.685   8.566  1.00  0.00
ATOM   1692  H1  WAT   205      23.772  21.466   8.234  1.00  0.00
ATOM   1693  H2  WAT   205      24.773  21.008   9.273  1.00  0.00
TER   
ATOM   1694  O   WAT   206      28.502  23.552  14.169  1.00  0.00
ATOM   1695  H1  WAT   206      28.040  23.760  14.981  1.00  0.00
ATOM   1696  H2  WAT   206      28.100  22.738  13.866  1.00  0.00
TER   
ATOM   1697  O   WAT   207      33.502  24.773  15.299  1.00  0.00
ATOM   1698  H1  WAT   207      32.652  24.474  15.620  1.00  0.00
ATOM   1699  H2  WAT   207      33.343  25.017  14.387  1.00  0.00
TER   
ATOM   1700  O   WAT   208      30.597  26.273  17.399  1.00  0.00
ATOM   1701  H1  WAT   208      30.923  25.439  17.059  1.00  0.00
ATOM   1702  H2  WAT   208      31.385  26.796  17.547  1.00  0.00
TER   
ATOM   1703  O   WAT   209      27.331  20.306   3.446  1.00  0.00
ATOM   1704  H1  WAT   209      26.706  20.302   4.172  1.00  0.00
ATOM   1705  H2  WAT   209      27.244  19.439   3.050  1.00  0.00
TER   
ATOM   1706  O   WAT   210      26.253  21.230  10.425  1.00  0.00
ATOM   1707  H1  WAT   210      26.550  22.136  10.344  1.00  0.00
ATOM   1708  H2  WAT   210      26.801  20.742   9.811  1.00  0.00
TER   
ATOM   1709  O   WAT   211      24.006  25.809   6.294  1.00  0.00
ATOM   1710  H1  WAT   211      23.780  25.592   7.199  1.00  0.00
ATOM   1711  H2  WAT   211      23.226  26.241   5.949  1.00  0.00
TER   
ATOM   1712  O   WAT   212      31.236  25.815   4.893  1.00  0.00
ATOM   1713  H1  WAT   212      30.637  26.538   4.709  1.00  0.00
ATOM   1714  H2  WAT   212      31.784  25.753   4.111  1.00  0.00
TER   
ATOM   1715  O   WAT   213      26.446  26.707  16.960  1.00  0.00
ATOM   1716  H1  WAT   213      26.351  25.767  16.810  1.00  0.00
ATOM   1717  H2  WAT   213      27.290  26.929  16.565  1.00  0.00
TER   
ATOM   1718  O   WAT   214      29.843  24.451   6.923  1.00  0.00
ATOM   1719  H1  WAT   214      30.236  24.768   6.110  1.00  0.00
ATOM   1720  H2  WAT   214      30.204  23.572   7.038  1.00  0.00
TER   
ATOM   1721  O   WAT   215      21.577  23.118  15.113  1.00  0.00
ATOM   1722  H1  WAT   215      21.184  23.966  15.321  1.00  0.00
ATOM   1723  H2  WAT   215      20.889  22.481  15.304  1.00  0.00
TER   
ATOM   1724  O   WAT   216      28.152  23.202  18.183  1.00  0.00
ATOM   1725  H1  WAT   216      27.462  23.009  18.818  1.00  0.00
ATOM   1726  H2  WAT   216      28.895  23.485  18.716  1.00  0.00
TER   
ATOM   1727  O   WAT   217      18.879  21.041   9.146  1.00  0.00
ATOM   1728  H1  WAT   217      18.590  21.612   9.859  1.00  0.00
ATOM   1729  H2  WAT   217      19.624  20.562   9.510  1.00  0.00
TER   
ATOM   1730  O   WAT   218      19.066  24.983   0.357  1.00  0.00
ATOM   1731  H1  WAT   218      18.984  25.926   0.498  1.00  0.00
ATOM   1732  H2  WAT   218      18.714  24.841  -0.522  1.00  0.00
TER   
ATOM   1733  O   WAT   219      30.428  27.042  11.018  1.00  0.00
ATOM   1734  H1  WAT   219      29.696  27.550  11.367  1.00  0.00
ATOM   1735  H2  WAT   219      30.031  26.225  10.717  1.00  0.00
TER   
ATOM   1736  O   WAT   220      26.866  23.717   9.424  1.00  0.00
ATOM   1737  H1  WAT   220      26.870  23.276   8.574  1.00  0.00
ATOM   1738  H2  WAT   220      27.761  24.039   9.531  1.00  0.00
TER   
ATOM   1739  O   WAT   221      22.716  23.600   8.383  1.00  0.00
ATOM   1740  H1  WAT   221      22.376  24.077   9.140  1.00  0.00
ATOM   1741  H2  WAT   221      21.954  23.146   8.023  1.00  0.00
TER   
ATOM   1742  O   WAT   222      26.928  24.718   2.414  1.00  0.00
ATOM   1743  H1  WAT   222      27.049  24.677   3.363  1.00  0.00
ATOM   1744  H2  WAT   222      26.543  25.581   2.259  1.00  0.00
TER   
ATOM   1745  O   WAT   223      30.891  22.495  10.431  1.00  0.00
ATOM   1746  H1  WAT   223      30.908  22.946  11.275  1.00  0.00
ATOM   1747  H2  WAT   223      30.642  21.596  10.644  1.00  0.00
TER   
ATOM   1748  O   WAT   224      25.940  27.029   1.813  1.00  0.00
ATOM   1749  H1  WAT   224      25.372  26.580   1.186  1.00  0.00
ATOM   1750  H2  WAT   224      26.649  27.388   1.279  1.00  0.00
TER   
ATOM   1751  O   WAT   225      27.167  27.777  11.170  1.00  0.00
ATOM   1752  H1  WAT   225      27.534  27.303  11.916  1.00  0.00
ATOM   1753  H2  WAT   225      26.977  28.652  11.511  1.00  0.00
TER   
ATOM   1754  O   WAT   226      20.031  22.522   7.300  1.00  0.00
ATOM   1755  H1  WAT   226      19.745  22.157   8.137  1.00  0.00
ATOM   1756  H2  WAT   226      19.969  21.790   6.686  1.00  0.00
TER   
ATOM   1757  O   WAT   227      24.957  26.818  13.489  1.00  0.00
ATOM   1758  H1  WAT   227      24.652  27.697  13.714  1.00  0.00
ATOM   1759  H2  WAT   227      25.911  26.878  13.524  1.00  0.00
TER   
ATOM   1760  O   WAT   228      29.705  21.415   4.021  1.00  0.00
ATOM   1761  H1  WAT   228      28.891  20.916   3.945  1.00  0.00
ATOM   1762  H2  WAT   228      29.511  22.255   3.605  1.00  0.00
TER   
ATOM   1763  O   WAT   229      32.419  25.787   2.317  1.00  0.00
ATOM   1764  H1  WAT   229      33.307  26.098   2.142  1.00  0.00
ATOM   1765  H2  WAT   229      32.390  24.914   1.925  1.00  0.00
TER   
ATOM   1766  O   WAT   230      21.013  27.659  14.636  1.00  0.00
ATOM   1767  H1  WAT   230      20.655  28.324  15.223  1.00  0.00
ATOM   1768  H2  WAT   230      20.718  26.827  15.007  1.00  0.00
TER   
ATOM   1769  O   WAT   231      24.214  28.117  17.520  1.00  0.00
ATOM   1770  H1  WAT   231      23.914  28.263  16.623  1.00  0.00
ATOM   1771  H2  WAT   231      24.985  27.558  17.427  1.00  0.00
TER   
ATOM   1772  O   WAT   232      19.524  27.658   1.259  1.00  0.00
ATOM   1773  H1  WAT   232      20.393  27.940   1.543  1.00  0.00
ATOM   1774  H2  WAT   232      19.033  28.471   1.144  1.00  0.00
TER   
ATOM   1775  O   WAT   233      26.687  29.045   5.380  1.00  0.00
ATOM   1776  H1  WAT   233      27.144  29.856   5.606  1.00  0.00
ATOM   1777  H2  WAT   233      26.336  28.727   6.212  1.00  0.00
TER   
ATOM   1778  O   WAT   234      22.588  19.389   5.852  1.00  0.00
ATOM   1779  H1  WAT   234      22.460  19.381   6.801  1.00  0.00
ATOM   1780  H2  WAT   234      21.765  19.727   5.501  1.00  0.00
TER   
ATOM   1781  O   WAT   235      19.588  21.148  15.313  1.00  0.00
ATOM   1782  H1  WAT   235      18.874  21.348  15.918  1.00  0.00
ATOM   1783  H2  WAT   235      20.007  20.372  15.685  1.00  0.00
TER   
ATOM   1784  O   WAT   236      31.082  23.640  13.063  1.00  0.00
ATOM   1785  H1  WAT   236      31.450  22.820  13.391  1.00  0.00
ATOM   1786  H2  WAT   236      30.222  23.700  13.479  1.00  0.00
TER   
ATOM   1787  O   WAT   237      26.416  24.874   5.288  1.00  0.00
ATOM   1788  H1  WAT   237      25.708  25.343   5.729  1.00  0.00
ATOM   1789  H2  WAT   237      26.701  24.217   5.922  1.00  0.00
TER   
ATOM   1790  O   WAT   238      28.042  26.294  13.287  1.00  0.00
ATOM   1791  H1  WAT   238      28.540  26.769  13.952  1.00  0.00
ATOM   1792  H2  WAT   238      28.184  25.370  13.494  1.00  0.00
TER   
ATOM   1793  O   WAT   239      30.448  21.599   6.727  1.00  0.00
ATOM   1794  H1  WAT   239      30.325  21.618   5.778  1.00  0.00
ATOM   1795  H2  WAT   239      31.396  21.647   6.847  1.00  0.00
TER   
ATOM   1796  O   WAT   240      24.620  23.183   2.663  1.00  0.00
ATOM   1797  H1  WAT   240      25.469  23.620   2.597  1.00  0.00
ATOM   1798  H2  WAT   240      24.253  23.495   3.490  1.00  0.00
TER   
ATOM   1799  O   WAT   241      33.541  27.754   7.576  1.00  0.00
ATOM   1800  H1  WAT   241      32.600  27.769   7.751  1.00  0.00
ATOM   1801  H2  WAT   241      33.855  26.968   8.022  1.00  0.00
TER   
ATOM   1802  O   WAT   242      23.519  29.436   1.136  1.00  0.00
ATOM   1803  H1  WAT   242      24.285  29.324   1.699  1.00  0.00
ATOM   1804  H2  WAT   242      23.596  28.740   0.484  1.00  0.00
TER   
ATOM   1805  O   WAT   243      22.214  26.869   1.820  1.00  0.00
ATOM   1806  H1  WAT   243      22.294  25.921   1.931  1.00  0.00
ATOM   1807  H2  WAT   243      23.106  27.199   1.926  1.00  0.00
TER   
ATOM   1808  O   WAT   244      19.741  28.690  17.055  1.00  0.00
ATOM   1809  H1  WAT   244      20.245  28.111  17.627  1.00  0.00
ATOM   1810  H2  WAT   244      19.002  28.974  17.593  1.00  0.00
TER   
ATOM   1811  O   WAT   245      21.773  26.833  17.950  1.00  0.00
ATOM   1812  H1  WAT   245      21.814  26.534  18.859  1.00  0.00
ATOM   1813  H2  WAT   245      22.628  27.234  17.791  1.00  0.00
TER   
ATOM   1814  O   WAT   246      25.551  29.433   3.111  1.00  0.00
ATOM   1815  H1  WAT   246      25.973  29.267   3.954  1.00  0.00
ATOM   1816  H2  WAT   246      25.676  28.623   2.616  1.00  0.00
TER   
ATOM   1817  O   WAT   247      23.714  25.412  15.918  1.00  0.00
ATOM   1818  H1  WAT   247      23.183  24.921  15.290  1.00  0.00
ATOM   1819  H2  WAT   247      24.382  25.841  15.383  1.00  0.00
TER   
ATOM   1820  O   WAT   248      28.064  28.456   0.358  1.00  0.00
ATOM   1821  H1  WAT   248      28.584  27.741  -0.008  1.00  0.00
ATOM   1822  H2  WAT   248      28.711  29.095   0.658  1.00  0.00
TER   
ATOM   1823  O   WAT   249      33.084  27.219  17.686  1.00  0.00
ATOM   1824  H1  WAT   249      33.666  26.464  17.598  1.00  0.00
ATOM   1825  H2  WAT   249      33.260  27.750  16.909  1.00  0.00
TER   
ATOM   1826  O   WAT   250      24.201  22.379  15.997  1.00  0.00
ATOM   1827  H1  WAT   250      24.107  21.761  15.273  1.00  0.00
ATOM   1828  H2  WAT   250      23.621  23.105  15.770  1.00  0.00
TER   
ATOM   1829  O   WAT   251      26.967  20.936  13.030  1.00  0.00
ATOM   1830  H1  WAT   251      26.519  20.958  12.185  1.00  0.00
ATOM   1831  H2  WAT   251      26.334  20.538  13.627  1.00  0.00
TER   
ATOM   1832  O   WAT   252      29.709  27.563  15.035  1.00  0.00
ATOM   1833  H1  WAT   252      29.829  26.967  15.775  1.00  0.00
ATOM   1834  H2  WAT   252      30.569  27.600  14.615  1.00  0.00
TER   
ATOM   1835  O   WAT   253      32.048  28.117  13.611  1.00  0.00
ATOM   1836  H1  WAT   253      31.522  28.641  13.008  1.00  0.00
ATOM   1837  H2  WAT   253      32.391  28.749  14.242  1.00  0.00
TER   
ATOM   1838  O   WAT   254      24.447  25.506   0.056  1.00  0.00
ATOM   1839  H1  WAT   254      24.246  24.643   0.418  1.00  0.00
ATOM   1840  H2  WAT   254      24.276  25.419  -0.881  1.00  0.00
TER   
ATOM   1841  O   WAT   255      26.476  24.105  16.293  1.00  0.00
ATOM   1842  H1  WAT   255      27.066  23.797  16.981  1.00  0.00
ATOM   1843  H2  WAT   255      25.658  23.633  16.449  1.00  0.00
TER   
ATOM   1844  O   WAT   256      31.296  23.722  16.526  1.00  0.00
ATOM   1845  H1  WAT   256      30.607  23.060  16.461  1.00  0.00
ATOM   1846  H2  WAT   256      32.016  23.275  16.971  1.00  0.00
TER   
ATOM   1847  O   WAT   257      31.926  20.317   2.585  1.00  0.00
ATOM   1848  H1  WAT   257      32.206  19.474   2.941  1.00  0.00
ATOM   1849  H2  WAT   257      31.152  20.549   3.099  1.00  0.00
TER   
ATOM   1850  O   WAT   258      23.245  22.606   0.044  1.00  0.00
ATOM   1851  H1  WAT   258      23.548  22.613  -0.864  1.00  0.00
ATOM   1852  H2  WAT   258      23.985  22.256   0.541  1.00  0.00
TER   
ATOM   1853  O   WAT   259      26.464  21.549   1.030  1.00  0.00
ATOM   1854  H1  WAT   259      26.116  20.872   0.450  1.00  0.00
ATOM   1855  H2  WAT   259      26.665  21.088   1.844  1.00  0.00
TER   
ATOM   1856  O   WAT   260      19.804  28.078   7.426  1.00  0.00
ATOM   1857  H1  WAT   260      19.149  27.809   6.782  1.00  0.00
ATOM   1858  H2  WAT   260      20.642  27.969   6.976  1.00  0.00
TER   
ATOM   1859  O   WAT   261      32.753  22.872   1.648  1.00  0.00
ATOM   1860  H1  WAT   261      33.172  22.685   0.808  1.00  0.00
ATOM   1861  H2  WAT   261      32.447  22.020   1.958  1.00  0.00
TER   
ATOM   1862  O   WAT   262      20.842  28.464  11.967  1.00  0.00
ATOM   1863  H1  WAT   262      21.209  28.376  12.846  1.00  0.00
ATOM   1864  H2  WAT   262      20.273  27.700  11.867  1.00  0.00
TER   
ATOM   1865  O   WAT   263      20.393  25.374  15.872  1.00  0.00
ATOM   1866  H1  WAT   263      19.499  25.341  16.212  1.00  0.00
ATOM   1867  H2  WAT   263      20.933  25.573  16.638  1.00  0.00
TER   
ATOM   1868  O   WAT   264      19.018  25.288   3.369  1.00  0.00
ATOM   1869  H1  WAT   264      18.114  25.551   3.194  1.00  0.00
ATOM   1870  H2  WAT   264      19.502  25.559   2.589  1.00  0.00
TER   
ATOM   1871  O   WAT   265      21.561  24.345   1.278  1.00  0.00
ATOM   1872  H1  WAT   265      22.270  23.923   0.793  1.00  0.00
ATOM   1873  H2  WAT   265      20.845  24.412   0.647  1.00  0.00
TER   
ATOM   1874  O   WAT   266      21.208  20.399   0.318  1.00  0.00
ATOM   1875  H1  WAT   266      21.931  20.940   0.637  1.00  0.00
ATOM   1876  H2  WAT   266      21.481  20.125  -0.557  1.00  0.00
TER   
ATOM   1877  O   WAT   267      20.897  19.649  10.221  1.00  0.00
ATOM   1878  H1  WAT   267      21.545  19.099   9.780  1.00  0.00
ATOM   1879  H2  WAT   267      21.317  19.904  11.042  1.00  0.00
TER   
ATOM   1880  O   WAT   268      20.651  19.805  12.963  1.00  0.00
ATOM   1881  H1  WAT   268      20.302  20.261  13.729  1.00  0.00
ATOM   1882  H2  WAT   268      20.319  18.911  13.046  1.00  0.00
TER   
ATOM   1883  O   WAT   269      28.163  20.996  16.485  1.00  0.00
ATOM   1884  H1  WAT   269      28.102  21.588  17.235  1.00  0.00
ATOM   1885  H2  WAT   269      29.103  20.889  16.340  1.00  0.00
TER   
ATOM   1886  O   WAT   270      30.800  20.653  16.124  1.00  0.00
ATOM   1887  H1  WAT   270      31.414  20.971  15.463  1.00  0.00
ATOM   1888  H2  WAT   270      31.345  20.168  16.744  1.00  0.00
TER   
ATOM   1889  O   WAT   271      21.323  19.332  16.238  1.00  0.00
ATOM   1890  H1  WAT   271      21.871  19.151  15.475  1.00  0.00
ATOM   1891  H2  WAT   271      21.388  18.542  16.774  1.00  0.00
TER   
ATOM   1892  O   WAT   272      31.541  19.216  12.451  1.00  0.00
ATOM   1893  H1  WAT   272      30.667  19.550  12.249  1.00  0.00
ATOM   1894  H2  WAT   272      31.432  18.744  13.277  1.00  0.00
TER   
ATOM   1895  O   WAT   273      32.448  21.423  13.836  1.00  0.00
ATOM   1896  H1  WAT   273      32.120  20.608  13.456  1.00  0.00
ATOM   1897  H2  WAT   273      33.397  21.380  13.712  1.00  0.00
TER   
ATOM   1898  O   WAT   274      29.289  20.133  11.391  1.00  0.00
ATOM   1899  H1  WAT   274      28.506  20.608  11.670  1.00  0.00
ATOM   1900  H2  WAT   274      28.995  19.229  11.282  1.00  0.00
TER   
ATOM   1901  O   WAT   275      20.633  20.438   3.912  1.00  0.00
ATOM   1902  H1  WAT   275      21.391  20.551   3.338  1.00  0.00
ATOM   1903  H2  WAT   275      20.170  21.275   3.866  1.00  0.00
TER   
ATOM   1904  O   WAT   276      27.174  22.552   6.902  1.00  0.00
ATOM   1905  H1  WAT   276      26.362  22.178   6.562  1.00  0.00
ATOM   1906  H2  WAT   276      27.678  21.796   7.204  1.00  0.00
TER   
ATOM   1907  O   WAT   277      31.677  19.216   8.141  1.00  0.00
ATOM   1908  H1  WAT   277      32.280  19.788   8.615  1.00  0.00
ATOM   1909  H2  WAT   277      30.936  19.780   7.918  1.00  0.00
TER   
ATOM   1910  O   WAT   278      23.005  20.964   2.452  1.00  0.00
ATOM   1911  H1  WAT   278      23.535  20.177   2.323  1.00  0.00
ATOM   1912  H2  WAT   278      23.638  21.643   2.686  1.00  0.00
TER   
ATOM   1913  O   WAT   279      25.199  20.702   5.507  1.00  0.00
ATOM   1914  H1  WAT   279      24.569  20.001   5.674  1.00  0.00
ATOM   1915  H2  WAT   279      24.660  21.462   5.290  1.00  0.00
TER   
ATOM   1916  O   WAT   280      25.325  19.980  17.942  1.00  0.00
ATOM   1917  H1  WAT   280      25.043  20.484  17.178  1.00  0.00
ATOM   1918  H2  WAT   280      25.707  19.182  17.576  1.00  0.00
TER   
ATOM   1919  O   WAT   281      31.926  19.396  18.520  1.00  0.00
ATOM   1920  H1  WAT   281      31.813  19.715  19.415  1.00  0.00
ATOM   1921  H2  WAT   281      32.743  19.797  18.224  1.00  0.00
TER   
ATOM   1922  O   WAT   282      30.832  27.415 -11.116  1.00  0.00
ATOM   1923  H1  WAT   282      30.751  26.500 -11.387  1.00  0.00
ATOM   1924  H2  WAT   282      30.418  27.912 -11.822  1.00  0.00
TER   
ATOM   1925  O   WAT   283      28.964  29.193  -9.236  1.00  0.00
ATOM   1926  H1  WAT   283      28.188  28.713  -8.946  1.00  0.00
ATOM   1927  H2  WAT   283      29.615  28.513  -9.410  1.00  0.00
TER   
ATOM   1928  O   WAT   284      22.980  29.505  -8.358  1.00  0.00
ATOM   1929  H1  WAT   284      22.149  29.250  -7.958  1.00  0.00
ATOM   1930  H2  WAT   284      23.588  29.576  -7.622  1.00  0.00
TER   
ATOM   1931  O   WAT   285      21.390  24.465 -14.574  1.00  0.00
ATOM   1932  H1  WAT   285      20.501  24.807 -14.676  1.00  0.00
ATOM   1933  H2  WAT   285      21.674  24.265 -15.466  1.00  0.00
TER   
ATOM   1934  O   WAT   286      19.353  27.066  -8.690  1.00  0.00
ATOM   1935  H1  WAT   286      19.924  26.298  -8.689  1.00  0.00
ATOM   1936  H2  WAT   286      19.353  27.364  -9.599  1.00  0.00
TER   
ATOM   1937  O   WAT   287      20.595  22.474  -6.903  1.00  0.00
ATOM   1938  H1  WAT   287      20.416  21.577  -6.623  1.00  0.00
ATOM   1939  H2  WAT   287      20.193  23.021  -6.228  1.00  0.00
TER   
ATOM   1940  O   WAT   288      29.435  24.676  -9.002  1.00  0.00
ATOM   1941  H1  WAT   288      29.812  23.803  -9.114  1.00  0.00
ATOM   1942  H2  WAT   288      29.337  25.011  -9.893  1.00  0.00
TER   
ATOM   1943  O   WAT   289      23.566  23.048 -13.540  1.00  0.00
ATOM   1944  H1  WAT   289      23.672  23.948 -13.233  1.00  0.00
ATOM   1945  H2  WAT   289      22.655  23.000 -13.830  1.00  0.00
TER   
ATOM   1946  O   WAT   290      33.218  22.171 -12.069  1.00  0.00
ATOM   1947  H1  WAT   290      34.039  21.680 -12.026  1.00  0.00
ATOM   1948  H2  WAT   290      33.251  22.760 -11.316  1.00  0.00
TER   
ATOM   1949  O   WAT   291      21.214  24.970  -8.295  1.00  0.00
ATOM   1950  H1  WAT   291      21.895  25.234  -7.676  1.00  0.00
ATOM   1951  H2  WAT   291      20.899  24.130  -7.961  1.00  0.00
TER   
ATOM   1952  O   WAT   292      25.406  26.017  -9.207  1.00  0.00
ATOM   1953  H1  WAT   292      25.914  26.515  -8.567  1.00  0.00
ATOM   1954  H2  WAT   292      25.938  25.240  -9.383  1.00  0.00
TER   
ATOM   1955  O   WAT   293      23.690  20.657  -4.941  1.00  0.00
ATOM   1956  H1  WAT   293      23.692  21.174  -5.746  1.00  0.00
ATOM   1957  H2  WAT   293      22.861  20.180  -4.964  1.00  0.00
TER   
ATOM   1958  O   WAT   294      33.454  24.111  -9.296  1.00  0.00
ATOM   1959  H1  WAT   294      32.749  24.399  -8.716  1.00  0.00
ATOM   1960  H2  WAT   294      33.815  24.921  -9.656  1.00  0.00
TER   
ATOM   1961  O   WAT   295      23.372  22.368  -6.934  1.00  0.00
ATOM   1962  H1  WAT   295      23.713  23.212  -7.229  1.00  0.00
ATOM   1963  H2  WAT   295      22.433  22.516  -6.817  1.00  0.00
TER   
ATOM   1964  O   WAT   296      27.054  19.856 -10.609  1.00  0.00
ATOM   1965  H1  WAT   296      27.362  19.301 -11.326  1.00  0.00
ATOM   1966  H2  WAT   296      26.124  19.990 -10.792  1.00  0.00
TER   
ATOM   1967  O   WAT   297      29.442  27.921 -13.873  1.00  0.00
ATOM   1968  H1  WAT   297      28.515  27.854 -13.645  1.00  0.00
ATOM   1969  H2  WAT   297      29.595  28.859 -13.988  1.00  0.00
TER   
ATOM   1970  O   WAT   298      29.429  24.192 -16.877  1.00  0.00
ATOM   1971  H1  WAT   298      28.490  24.354 -16.792  1.00  0.00
ATOM   1972  H2  WAT   298      29.748  24.911 -17.423  1.00  0.00
TER   
ATOM   1973  O   WAT   299      33.472  29.483 -13.370  1.00  0.00
ATOM   1974  H1  WAT   299      32.853  29.145 -14.017  1.00  0.00
ATOM   1975  H2  WAT   299      33.455  28.839 -12.662  1.00  0.00
TER   
ATOM   1976  O   WAT   300      32.915  25.661  -5.953  1.00  0.00
ATOM   1977  H1  WAT   300      32.502  26.487  -5.699  1.00  0.00
ATOM   1978  H2  WAT   300      32.182  25.076  -6.146  1.00  0.00
TER   
ATOM   1979  O   WAT   301      25.048  28.447 -11.092  1.00  0.00
ATOM   1980  H1  WAT   301      24.644  27.735 -11.587  1.00  0.00
ATOM   1981  H2  WAT   301      25.134  28.103 -10.203  1.00  0.00
TER   
ATOM   1982  O   WAT   302      23.761  25.222  -7.312  1.00  0.00
ATOM   1983  H1  WAT   302      24.312  25.331  -8.086  1.00  0.00
ATOM   1984  H2  WAT   302      24.275  25.595  -6.596  1.00  0.00
TER   
ATOM   1985  O   WAT   303      31.649  28.721 -16.363  1.00  0.00
ATOM   1986  H1  WAT   303      32.088  27.884 -16.509  1.00  0.00
ATOM   1987  H2  WAT   303      32.362  29.354 -16.276  1.00  0.00
TER   
ATOM   1988  O   WAT   304      23.435  28.743  -3.701  1.00  0.00
ATOM   1989  H1  WAT   304      23.296  29.616  -3.332  1.00  0.00
ATOM   1990  H2  WAT   304      22.553  28.401  -3.846  1.00  0.00
TER   
ATOM   1991  O   WAT   305      21.749  27.342 -13.591  1.00  0.00
ATOM   1992  H1  WAT   305      21.628  28.068 -14.203  1.00  0.00
ATOM   1993  H2  WAT   305      21.439  26.572 -14.068  1.00  0.00
TER   
ATOM   1994  O   WAT   306      24.215  20.685 -10.208  1.00  0.00
ATOM   1995  H1  WAT   306      23.772  21.466 -10.540  1.00  0.00
ATOM   1996  H2  WAT   306      24.773  21.008  -9.501  1.00  0.00
TER   
ATOM   1997  O   WAT   307      28.502  23.552  -4.605  1.00  0.00
ATOM   1998  H1  WAT   307      28.040  23.760  -3.793  1.00  0.00
ATOM   1999  H2  WAT   307      28.100  22.738  -4.908  1.00  0.00
TER   
ATOM   2000  O   WAT   308      33.502  24.773  -3.475  1.00  0.00
ATOM   2001  H1  WAT   308      32.652  24.474  -3.154  1.00  0.00
ATOM   2002  H2  WAT   308      33.343  25.017  -4.387  1.00  0.00
TER   
ATOM   2003  O   WAT   309      30.597  26.273  -1.375  1.00  0.00
ATOM   2004  H1  WAT   309      30.923  25.439  -1.715  1.00  0.00
ATOM   2005  H2  WAT   309      31.385  26.796  -1.228  1.00  0.00
TER   
ATOM   2006  O   WAT   310      27.331  20.306 -15.328  1.00  0.00
ATOM   2007  H1  WAT   310      26.706  20.302 -14.603  1.00  0.00
ATOM   2008  H2  WAT   310      27.244  19.439 -15.724  1.00  0.00
TER   
ATOM   2009  O   WAT   311      26.253  21.230  -8.350  1.00  0.00
ATOM   2010  H1  WAT   311      26.550  22.136  -8.430  1.00  0.00
ATOM   2011  H2  WAT   311      26.801  20.742  -8.964  1.00  0.00
TER   
ATOM   2012  O   WAT   312      24.006  25.809 -12.480  1.00  0.00
ATOM   2013  H1  WAT   312      23.780  25.592 -11.576  1.00  0.00
ATOM   2014  H2  WAT   312      23.226  26.241 -12.826  1.00  0.00
TER   
ATOM   2015  O   WAT   313      31.236  25.815 -13.881  1.00  0.00
ATOM   2016  H1  WAT   313      30.637  26.538 -14.065  1.00  0.00
ATOM   2017  H2  WAT   313      31.784  25.753 -14.664  1.00  0.00
TER   
ATOM   2018  O   WAT   314      26.446  26.707  -1.814  1.00  0.00
ATOM   2019  H1  WAT   314      26.351  25.767  -1.964  1.00  0.00
ATOM   2020  H2  WAT   314      27.290  26.929  -2.210  1.00  0.00
TER   
ATOM   2021  O   WAT   315      29.843  24.451 -11.851  1.00  0.00
ATOM   2022  H1  WAT   315      30.236  24.768 -12.664  1.00  0.00
ATOM   2023  H2  WAT   315      30.204  23.572 -11.737  1.00  0.00
TER   
ATOM   2024  O   WAT   316      21.577  23.118  -3.661  1.00  0.00
ATOM   2025  H1  WAT   316      21.184  23.966  -3.454  1.00  0.00
ATOM   2026  H2  WAT   316      20.889  22.481  -3.470  1.00  0.00
TER   
ATOM   2027  O   WAT   317      28.152  23.202  -0.591  1.00  0.00
ATOM   2028  H1  WAT   317      27.462  23.009   0.043  1.00  0.00
ATOM   2029  H2  WAT   317      28.895  23.485  -0.059  1.00  0.00
TER   
ATOM   2030  O   WAT   318      18.879  21.041  -9.628  1.00  0.00
ATOM   2031  H1  WAT   318      18.590  21.612  -8.915  1.00  0.00
ATOM   2032  H2  WAT   318      19.624  20.562  -9.265  1.00  0.00
TER   
ATOM   2033  O   WAT   319      19.066  24.983 -18.418  1.00  0.00
ATOM   2034  H1  WAT   319      18.984  25.926 -18.276  1.00  0.00
ATOM   2035  H2  WAT   319      18.714  24.841 -19.296  1.00  0.00
TER   
ATOM   2036  O   WAT   320      30.428  27.042  -7.756  1.00  0.00
ATOM   2037  H1  WAT   320      29.696  27.550  -7.407  1.00  0.00
ATOM   2038  H2  WAT   320      30.031  26.225  -8.057  1.00  0.00
TER   
ATOM   2039  O   WAT   321      26.866  23.717  -9.351  1.00  0.00
ATOM   2040  H1  WAT   321      26.870  23.276 -10.200  1.00  0.00
ATOM   2041  H2  WAT   321      27.761  24.039  -9.243  1.00  0.00
TER   
ATOM   2042  O   WAT   322      22.716  23.600 -10.391  1.00  0.00
ATOM   2043  H1  WAT   322      22.376  24.077  -9.635  1.00  0.00
ATOM   2044  H2  WAT   322      21.954  23.146 -10.751  1.00  0.00
TER   
ATOM   2045  O   WAT   323      26.928  24.718 -16.360  1.00  0.00
ATOM   2046  H1  WAT   323      27.049  24.677 -15.411  1.00  0.00
ATOM   2047  H2  WAT   323      26.543  25.581 -16.515  1.00  0.00
TER   
ATOM   2048  O   WAT   324      30.891  22.495  -8.344  1.00  0.00
ATOM   2049  H1  WAT   324      30.908  22.946  -7.499  1.00  0.00
ATOM   2050  H2  WAT   324      30.642  21.596  -8.130  1.00  0.00
TER   
ATOM   2051  O   WAT   325      25.940  27.029 -16.962  1.00  0.00
ATOM   2052  H1  WAT   325      25.372  26.580 -17.588  1.00  0.00
ATOM   2053  H2  WAT   325      26.649  27.388 -17.495  1.00  0.00
TER   
ATOM   2054  O   WAT   326      27.167  27.777  -7.604  1.00  0.00
ATOM   2055  H1  WAT   326      27.534  27.303  -6.858  1.00  0.00
ATOM   2056  H2  WAT   326      26.977  28.652  -7.263  1.00  0.00
TER   
ATOM   2057  O   WAT   327      20.031  22.522 -11.475  1.00  0.00
ATOM   2058  H1  WAT   327      19.745  22.157 -10.637  1.00  0.00
ATOM   2059  H2  WAT   327      19.969  21.790 -12.088  1.00  0.00
TER   
ATOM   2060  O   WAT   328      24.957  26.818  -5.286  1.00  0.00
ATOM   2061  H1  WAT   328      24.652  27.697  -5.061  1.00  0.00
ATOM   2062  H2  WAT   328      25.911  26.878  -5.250  1.00  0.00
TER   
ATOM   2063  O   WAT   329      29.705  21.415 -14.753  1.00  0.00
ATOM   2064  H1  WAT   329      28.891  20.916 -14.829  1.00  0.00
ATOM   2065  H2  WAT   329      29.511  22.255 -15.170  1.00  0.00
TER   
ATOM   2066  O   WAT   330      32.419  25.787 -16.457  1.00  0.00
ATOM   2067  H1  WAT   330      33.307  26.098 -16.632  1.00  0.00
ATOM   2068  H2  WAT   330      32.390  24.914 -16.849  1.00  0.00
TER   
ATOM   2069  O   WAT   331      21.013  27.659  -4.139  1.00  0.00
ATOM   2070  H1  WAT   331      20.655  28.324  -3.551  1.00  0.00
ATOM   2071  H2  WAT   331      20.718  26.827  -3.767  1.00  0.00
TER   
ATOM   2072  O   WAT   332      24.214  28.117  -1.255  1.00  0.00
ATOM   2073  H1  WAT   332      23.914  28.263  -2.152  1.00  0.00
ATOM   2074  H2  WAT   332      24.985  27.558  -1.347  1.00  0.00
TER   
ATOM   2075  O   WAT   333      19.524  27.658 -17.515  1.00  0.00
ATOM   2076  H1  WAT   333      20.393  27.940 -17.231  1.00  0.00
ATOM   2077  H2  WAT   333      19.033  28.471 -17.630  1.00  0.00
TER   
ATOM   2078  O   WAT   334      26.687  29.045 -13.394  1.00  0.00
ATOM   2079  H1  WAT   334      27.144  29.856 -13.168  1.00  0.00
ATOM   2080  H2  WAT   334      26.336  28.727 -12.562  1.00  0.00
TER   
ATOM   2081  O   WAT   335      22.588  19.389 -12.922  1.00  0.00
ATOM   2082  H1  WAT   335      22.460  19.381 -11.974  1.00  0.00
ATOM   2083  H2  WAT   335      21.765  19.727 -13.273  1.00  0.00
TER   
ATOM   2084  O   WAT   336      31.082  23.640  -5.711  1.00  0.00
ATOM   2085  H1  WAT   336      31.450  22.820  -5.383  1.00  0.00
ATOM   2086  H2  WAT   336      30.222  23.700  -5.296  1.00  0.00
TER   
ATOM   2087  O   WAT   337      26.416  24.874 -13.487  1.00  0.00
ATOM   2088  H1  WAT   337      25.708  25.343 -13.045  1.00  0.00
ATOM   2089  H2  WAT   337      26.701  24.217 -12.852  1.00  0.00
TER   
ATOM   2090  O   WAT   338      28.042  26.294  -5.487  1.00  0.00
ATOM   2091  H1  WAT   338      28.540  26.769  -4.822  1.00  0.00
ATOM   2092  H2  WAT   338      28.184  25.370  -5.280  1.00  0.00
TER   
ATOM   2093  O   WAT   339      30.448  21.599 -12.047  1.00  0.00
ATOM   2094  H1  WAT   339      30.325  21.618 -12.996  1.00  0.00
ATOM   2095  H2  WAT   339      31.396  21.647 -11.927  1.00  0.00
TER   
ATOM   2096  O   WAT   340      24.620  23.183 -16.112  1.00  0.00
ATOM   2097  H1  WAT   340      25.469  23.620 -16.178  1.00  0.00
ATOM   2098  H2  WAT   340      24.253  23.495 -15.284  1.00  0.00
TER   
ATOM   2099  O   WAT   341      33.541  27.754 -11.198  1.00  0.00
ATOM   2100  H1  WAT   341      32.600  27.769 -11.024  1.00  0.00
ATOM   2101  H2  WAT   341      33.855  26.968 -10.752  1.00  0.00
TER   
ATOM   2102  O   WAT   342      23.519  29.436 -17.638  1.00  0.00
ATOM   2103  H1  WAT   342      24.285  29.324 -17.075  1.00  0.00
ATOM   2104  H2  WAT   342      23.596  28.740 -18.290  1.00  0.00
TER   
ATOM   2105  O   WAT   343      22.214  26.869 -16.955  1.00  0.00
ATOM   2106  H1  WAT   343      22.294  25.921 -16.843  1.00  0.00
ATOM   2107  H2  WAT   343      23.106  27.199 -16.849  1.00  0.00
TER   
ATOM   2108  O   WAT   344      19.741  28.690  -1.719  1.00  0.00
ATOM   2109  H1  WAT   344      20.245  28.111  -1.147  1.00  0.00
ATOM   2110  H2  WAT   344      19.002  28.974  -1.181  1.00  0.00
TER   
ATOM   2111  O   WAT   345      21.773  26.833  -0.824  1.00  0.00
ATOM   2112  H1  WAT   345      21.814  26.534   0.084  1.00  0.00
ATOM   2113  H2  WAT   345      22.628  27.234  -0.983  1.00  0.00
TER   
ATOM   2114  O   WAT   346      25.551  29.433 -15.664  1.00  0.00
ATOM   2115  H1  WAT   346      25.973  29.267 -14.821  1.00  0.00
ATOM   2116  H2  WAT   346      25.676  28.623 -16.158  1.00  0.00
TER   
ATOM   2117  O   WAT   347      23.714  25.412  -2.857  1.00  0.00
ATOM   2118  H1  WAT   347      23.183  24.921  -3.484  1.00  0.00
ATOM   2119  H2  WAT   347      24.382  25.841  -3.391  1.00  0.00
TER   
ATOM   2120  O   WAT   348      28.064  28.456 -18.416  1.00  0.00
ATOM   2121  H1  WAT   348      28.584  27.741 -18.782  1.00  0.00
ATOM   2122  H2  WAT   348      28.711  29.095 -18.116  1.00  0.00
TER   
ATOM   2123  O   WAT   349      33.084  27.219  -1.089  1.00  0.00
ATOM   2124  H1  WAT   349      33.666  26.464  -1.177  1.00  0.00
ATOM   2125  H2  WAT   349      33.260  27.750  -1.865  1.00  0.00
TER   
ATOM   2126  O   WAT   350      24.201  22.379  -2.777  1.00  0.00
ATOM   2127  H1  WAT   350      24.107  21.761  -3.502  1.00  0.00
ATOM   2128  H2  WAT   350      23.621  23.105  -3.004  1.00  0.00
TER   
ATOM   2129  O   WAT   351      26.967  20.936  -5.744  1.00  0.00
ATOM   2130  H1  WAT   351      26.519  20.958  -6.590  1.00  0.00
ATOM   2131  H2  WAT   351      26.334  20.538  -5.147  1.00  0.00
TER   
ATOM   2132  O   WAT   352      29.709  27.563  -3.739  1.00  0.00
ATOM   2133  H1  WAT   352      29.829  26.967  -3.000  1.00  0.00
ATOM   2134  H2  WAT   352      30.569  27.600  -4.159  1.00  0.00
TER   
ATOM   2135  O   WAT   353      32.048  28.117  -5.163  1.00  0.00
ATOM   2136  H1  WAT   353      31.522  28.641  -5.766  1.00  0.00
ATOM   2137  H2  WAT   353      32.391  28.749  -4.532  1.00  0.00
TER   
ATOM   2138  O   WAT   354      24.447  25.506 -18.718  1.00  0.00
ATOM   2139  H1  WAT   354      24.246  24.643 -18.357  1.00  0.00
ATOM   2140  H2  WAT   354      24.276  25.419 -19.656  1.00  0.00
TER   
ATOM   2141  O   WAT   355      26.476  24.105  -2.482  1.00  0.00
ATOM   2142  H1  WAT   355      27.066  23.797  -1.794  1.00  0.00
ATOM   2143  H2  WAT   355      25.658  23.633  -2.326  1.00  0.00
TER   
ATOM   2144  O   WAT   356      31.296  23.722  -2.248  1.00  0.00
ATOM   2145  H1  WAT   356      30.607  23.060  -2.313  1.00  0.00
ATOM   2146  H2  WAT   356      32.016  23.275  -1.803  1.00  0.00
TER   
ATOM   2147  O   WAT   357      31.926  20.317 -16.189  1.00  0.00
ATOM   2148  H1  WAT   357      32.206  19.474 -15.833  1.00  0.00
ATOM   2149  H2  WAT   357      31.152  20.549 -15.675  1.00  0.00
TER   
ATOM   2150  O   WAT   358      23.245  22.606 -18.730  1.00  0.00
ATOM   2151  H1  WAT   358      23.548  22.613 -19.638  1.00  0.00
ATOM   2152  H2  WAT   358      23.985  22.256 -18.233  1.00  0.00
TER   
ATOM   2153  O   WAT   359      26.464  21.549 -17.745  1.00  0.00
ATOM   2154  H1  WAT   359      26.116  20.872 -18.324  1.00  0.00
ATOM   2155  H2  WAT   359      26.665  21.088 -16.930  1.00  0.00
TER   
ATOM   2156  O   WAT   360      19.804  28.078 -11.348  1.00  0.00
ATOM   2157  H1  WAT   360      19.149  27.809 -11.992  1.00  0.00
ATOM   2158  H2  WAT   360      20.642  27.969 -11.798  1.00  0.00
TER   
ATOM   2159  O   WAT   361      32.753  22.872 -17.126  1.00  0.00
ATOM   2160  H1  WAT   361      33.172  22.685 -17.967  1.00  0.00
ATOM   2161  H2  WAT   361      32.447  22.020 -16.816  1.00  0.00
TER   
ATOM   2162  O   WAT   362      20.842  28.464  -6.808  1.00  0.00
ATOM   2163  H1  WAT   362      21.209  28.376  -5.928  1.00  0.00
ATOM   2164  H2  WAT   362      20.273  27.700  -6.907  1.00  0.00
TER   
ATOM   2165  O   WAT   363      20.393  25.374  -2.902  1.00  0.00
ATOM   2166  H1  WAT   363      19.499  25.341  -2.563  1.00  0.00
ATOM   2167  H2  WAT   363      20.933  25.573  -2.137  1.00  0.00
TER   
ATOM   2168  O   WAT   364      19.018  25.288 -15.406  1.00  0.00
ATOM   2169  H1  WAT   364      18.114  25.551 -15.580  1.00  0.00
ATOM   2170  H2  WAT   364      19.502  25.559 -16.186  1.00  0.00
TER   
ATOM   2171  O   WAT   365      21.561  24.345 -17.496  1.00  0.00
ATOM   2172  H1  WAT   365      22.270  23.923 -17.981  1.00  0.00
ATOM   2173  H2  WAT   365      20.845  24.412 -18.128  1.00  0.00
TER   
ATOM   2174  O   WAT   366      21.208  20.399 -18.456  1.00  0.00
ATOM   2175  H1  WAT   366      21.931  20.940 -18.138  1.00  0.00
ATOM   2176  H2  WAT   366      21.481  20.125 -19.332  1.00  0.00
TER   
ATOM   2177  O   WAT   367      20.897  19.649  -8.554  1.00  0.00
ATOM   2178  H1  WAT   367      21.545  19.099  -8.994  1.00  0.00
ATOM   2179  H2  WAT   367      21.317  19.904  -7.732  1.00  0.00
TER   
ATOM   2180  O   WAT   368      20.651  19.805  -5.811  1.00  0.00
ATOM   2181  H1  WAT   368      20.302  20.261  -5.045  1.00  0.00
ATOM   2182  H2  WAT   368      20.319  18.911  -5.729  1.00  0.00
TER   
ATOM   2183  O   WAT   369      28.163  20.996  -2.289  1.00  0.00
ATOM   2184  H1  WAT   369      28.102  21.588  -1.540  1.00  0.00
ATOM   2185  H2  WAT   369      29.103  20.889  -2.434  1.00  0.00
TER   
ATOM   2186  O   WAT   370      30.800  20.653  -2.650  1.00  0.00
ATOM   2187  H1  WAT   370      31.414  20.971  -3.312  1.00  0.00
ATOM   2188  H2  WAT   370      31.345  20.168  -2.030  1.00  0.00
TER   
ATOM   2189  O   WAT   371      21.323  19.332  -2.536  1.00  0.00
ATOM   2190  H1  WAT   371      21.871  19.151  -3.299  1.00  0.00
ATOM   2191  H2  WAT   371      21.388  18.542  -2.000  1.00  0.00
TER   
ATOM   2192  O   WAT   372      31.541  19.216  -6.323  1.00  0.00
ATOM   2193  H1  WAT   372      30.667  19.550  -6.526  1.00  0.00
ATOM   2194  H2  WAT   372      31.432  18.744  -5.498  1.00  0.00
TER   
ATOM   2195  O   WAT   373      32.448  21.423  -4.939  1.00  0.00
ATOM   2196  H1  WAT   373      32.120  20.608  -5.319  1.00  0.00
ATOM   2197  H2  WAT   373      33.397  21.380  -5.062  1.00  0.00
TER   
ATOM   2198  O   WAT   374      29.289  20.133  -7.384  1.00  0.00
ATOM   2199  H1  WAT   374      28.506  20.608  -7.104  1.00  0.00
ATOM   2200  H2  WAT   374      28.995  19.229  -7.492  1.00  0.00
TER   
ATOM   2201  O   WAT   375      20.633  20.438 -14.862  1.00  0.00
ATOM   2202  H1  WAT   375      21.391  20.551 -15.436  1.00  0.00
ATOM   2203  H2  WAT   375      20.170  21.275 -14.908  1.00  0.00
TER   
ATOM   2204  O   WAT   376      27.174  22.552 -11.872  1.00  0.00
ATOM   2205  H1  WAT   376      26.362  22.178 -12.212  1.00  0.00
ATOM   2206  H2  WAT   376      27.678  21.796 -11.570  1.00  0.00
TER   
ATOM   2207  O   WAT   377      31.677  19.216 -10.634  1.00  0.00
ATOM   2208  H1  WAT   377      32.280  19.788 -10.159  1.00  0.00
ATOM   2209  H2  WAT   377      30.936  19.780 -10.856  1.00  0.00
TER   
ATOM   2210  O   WAT   378      23.005  20.964 -16.322  1.00  0.00
ATOM   2211  H1  WAT   378      23.535  20.177 -16.451  1.00  0.00
ATOM   2212  H2  WAT   378      23.638  21.643 -16.089  1.00  0.00
TER   
ATOM   2213  O   WAT   379      25.199  20.702 -13.268  1.00  0.00
ATOM   2214  H1  WAT   379      24.569  20.001 -13.101  1.00  0.00
ATOM   2215  H2  WAT   379      24.660  21.462 -13.484  1.00  0.00
TER   
ATOM   2216  O   WAT   380      25.325  19.980  -0.832  1.00  0.00
ATOM   2217  H1  WAT   380      25.043  20.484  -1.596  1.00  0.00
ATOM   2218  H2  WAT   380      25.707  19.182  -1.198  1.00  0.00
TER   
ATOM   2219  O   WAT   381      31.926  19.396  -0.254  1.00  0.00
ATOM   2220  H1  WAT   381      31.813  19.715   0.641  1.00  0.00
ATOM   2221  H2  WAT   381      32.743  19.797  -0.551  1.00  0.00
TER   
ATOM   2222  O   WAT   382      28.964  29.193 -28.010  1.00  0.00
ATOM   2223  H1  WAT   382      28.188  28.713 -27.720  1.00  0.00
ATOM   2224  H2  WAT   382      29.615  28.513 -28.184  1.00  0.00
TER   
ATOM   2225  O   WAT   383      22.980  29.505 -27.132  1.00  0.00
ATOM   2226  H1  WAT   383      22.149  29.250 -26.733  1.00  0.00
ATOM   2227  H2  WAT   383      23.588  29.576 -26.396  1.00  0.00
TER   
ATOM   2228  O   WAT   384      19.353  27.066 -27.464  1.00  0.00
ATOM   2229  H1  WAT   384      19.924  26.298 -27.464  1.00  0.00
ATOM   2230  H2  WAT   384      19.353  27.364 -28.373  1.00  0.00
TER   
ATOM   2231  O   WAT   385      20.595  22.474 -25.677  1.00  0.00
ATOM   2232  H1  WAT   385      20.416  21.577 -25.397  1.00  0.00
ATOM   2233  H2  WAT   385      20.193  23.021 -25.002  1.00  0.00
TER   
ATOM   2234  O   WAT   386      29.435  24.676 -27.776  1.00  0.00
ATOM   2235  H1  WAT   386      29.812  23.803 -27.889  1.00  0.00
ATOM   2236  H2  WAT   386      29.337  25.011 -28.667  1.00  0.00
TER   
ATOM   2237  O   WAT   387      21.214  24.970 -27.069  1.00  0.00
ATOM   2238  H1  WAT   387      21.895  25.234 -26.450  1.00  0.00
ATOM   2239  H2  WAT   387      20.899  24.130 -26.735  1.00  0.00
TER   
ATOM   2240  O   WAT   388      25.406  26.017 -27.982  1.00  0.00
ATOM   2241  H1  WAT   388      25.914  26.515 -27.341  1.00  0.00
ATOM   2242  H2  WAT   388      25.938  25.240 -28.158  1.00  0.00
TER   
ATOM   2243  O   WAT   389      23.690  20.657 -23.715  1.00  0.00
ATOM   2244  H1  WAT   389      23.692  21.174 -24.521  1.00  0.00
ATOM   2245  H2  WAT   389      22.861  20.180 -23.738  1.00  0.00
TER   
ATOM   2246  O   WAT   390      33.454  24.111 -28.070  1.00  0.00
ATOM   2247  H1  WAT   390      32.749  24.399 -27.490  1.00  0.00
ATOM   2248  H2  WAT   390      33.815  24.921 -28.430  1.00  0.00
TER   
ATOM   2249  O   WAT   391      23.372  22.368 -25.708  1.00  0.00
ATOM   2250  H1  WAT   391      23.713  23.212 -26.003  1.00  0.00
ATOM   2251  H2  WAT   391      22.433  22.516 -25.592  1.00  0.00
TER   
ATOM   2252  O   WAT   392      32.915  25.661 -24.728  1.00  0.00
ATOM   2253  H1  WAT   392      32.502  26.487 -24.474  1.00  0.00
ATOM   2254  H2  WAT   392      32.182  25.076 -24.920  1.00  0.00
TER   
ATOM   2255  O   WAT   393      23.761  25.222 -26.086  1.00  0.00
ATOM   2256  H1  WAT   393      24.312  25.331 -26.861  1.00  0.00
ATOM   2257  H2  WAT   393      24.275  25.595 -25.370  1.00  0.00
TER   
ATOM   2258  O   WAT   394      23.435  28.743 -22.475  1.00  0.00
ATOM   2259  H1  WAT   394      23.296  29.616 -22.107  1.00  0.00
ATOM   2260  H2  WAT   394      22.553  28.401 -22.621  1.00  0.00
TER   
ATOM   2261  O   WAT   395      24.215  20.685 -28.983  1.00  0.00
ATOM   2262  H1  WAT   395      23.772  21.466 -29.314  1.00  0.00
ATOM   2263  H2  WAT   395      24.773  21.008 -28.276  1.00  0.00
TER   
ATOM   2264  O   WAT   396      28.502  23.552 -23.379  1.00  0.00
ATOM   2265  H1  WAT   396      28.040  23.760 -22.567  1.00  0.00
ATOM   2266  H2  WAT   396      28.100  22.738 -23.682  1.00  0.00
TER   
ATOM   2267  O   WAT   397      33.502  24.773 -22.250  1.00  0.00
ATOM   2268  H1  WAT   397      32.652  24.474 -21.929  1.00  0.00
ATOM   2269  H2  WAT   397      33.343  25.017 -23.161  1.00  0.00
TER   
ATOM   2270  O   WAT   398      30.597  26.273 -20.150  1.00  0.00
ATOM   2271  H1  WAT   398      30.923  25.439 -20.490  1.00  0.00
ATOM   2272  H2  WAT   398      31.385  26.796 -20.002  1.00  0.00
TER   
ATOM   2273  O   WAT   399      26.253  21.230 -27.124  1.00  0.00
ATOM   2274  H1  WAT   399      26.550  22.136 -27.205  1.00  0.00
ATOM   2275  H2  WAT   399      26.801  20.742 -27.738  1.00  0.00
TER   
ATOM   2276  O   WAT   400      26.446  26.707 -20.589  1.00  0.00
ATOM   2277  H1  WAT   400      26.351  25.767 -20.739  1.00  0.00
ATOM   2278  H2  WAT   400      27.290  26.929 -20.984  1.00  0.00
TER   
ATOM   2279  O   WAT   401      21.577  23.118 -22.435  1.00  0.00
ATOM   2280  H1  WAT   401      21.184  23.966 -22.228  1.00  0.00
ATOM   2281  H2  WAT   401      20.889  22.481 -22.244  1.00  0.00
TER   
ATOM   2282  O   WAT   402      28.152  23.202 -19.366  1.00  0.00
ATOM   2283  H1  WAT   402      27.462  23.009 -18.731  1.00  0.00
ATOM   2284  H2  WAT   402      28.895  23.485 -18.833  1.00  0.00
TER   
ATOM   2285  O   WAT   403      18.879  21.041 -28.402  1.00  0.00
ATOM   2286  H1  WAT   403      18.590  21.612 -27.690  1.00  0.00
ATOM   2287  H2  WAT   403      19.624  20.562 -28.039  1.00  0.00
TER   
ATOM   2288  O   WAT   404      30.428  27.042 -26.530  1.00  0.00
ATOM   2289  H1  WAT   404      29.696  27.550 -26.181  1.00  0.00
ATOM   2290  H2  WAT   404      30.031  26.225 -26.831  1.00  0.00
TER   
ATOM   2291  O   WAT   405      26.866  23.717 -28.125  1.00  0.00
ATOM   2292  H1  WAT   405      26.870  23.276 -28.975  1.00  0.00
ATOM   2293  H2  WAT   405      27.761  24.039 -28.018  1.00  0.00
TER   
ATOM   2294  O   WAT   406      30.891  22.495 -27.118  1.00  0.00
ATOM   2295  H1  WAT   406      30.908  22.946 -26.274  1.00  0.00
ATOM   2296  H2  WAT   406      30.642  21.596 -26.905  1.00  0.00
TER   
ATOM   2297  O   WAT   407      27.167  27.777 -26.378  1.00  0.00
ATOM   2298  H1  WAT   407      27.534  27.303 -25.632  1.00  0.00
ATOM   2299  H2  WAT   407      26.977  28.652 -26.038  1.00  0.00
TER   
ATOM   2300  O   WAT   408      24.957  26.818 -24.060  1.00  0.00
ATOM   2301  H1  WAT   408      24.652  27.697 -23.835  1.00  0.00
ATOM   2302  H2  WAT   408      25.911  26.878 -24.024  1.00  0.00
TER   
ATOM   2303  O   WAT   409      21.013  27.659 -22.913  1.00  0.00
ATOM   2304  H1  WAT   409      20.655  28.324 -22.326  1.00  0.00
ATOM   2305  H2  WAT   409      20.718  26.827 -22.542  1.00  0.00
TER   
ATOM   2306  O   WAT   410      24.214  28.117 -20.029  1.00  0.00
ATOM   2307  H1  WAT   410      23.914  28.263 -20.926  1.00  0.00
ATOM   2308  H2  WAT   410      24.985  27.558 -20.122  1.00  0.00
TER   
ATOM   2309  O   WAT   411      19.588  21.148 -22.236  1.00  0.00
ATOM   2310  H1  WAT   411      18.874  21.348 -21.630  1.00  0.00
ATOM   2311  H2  WAT   411      20.007  20.372 -21.864  1.00  0.00
TER   
ATOM   2312  O   WAT   412      31.082  23.640 -24.486  1.00  0.00
ATOM   2313  H1  WAT   412      31.450  22.820 -24.158  1.00  0.00
ATOM   2314  H2  WAT   412      30.222  23.700 -24.070  1.00  0.00
TER   
ATOM   2315  O   WAT   413      28.042  26.294 -24.262  1.00  0.00
ATOM   2316  H1  WAT   413      28.540  26.769 -23.597  1.00  0.00
ATOM   2317  H2  WAT   413      28.184  25.370 -24.055  1.00  0.00
TER   
ATOM   2318  O   WAT   414      19.741  28.690 -20.493  1.00  0.00
ATOM   2319  H1  WAT   414      20.245  28.111 -19.922  1.00  0.00
ATOM   2320  H2  WAT   414      19.002  28.974 -19.956  1.00  0.00
TER   
ATOM   2321  O   WAT   415      21.773  26.833 -19.598  1.00  0.00
ATOM   2322  H1  WAT   415      21.814  26.534 -18.690  1.00  0.00
ATOM   2323  H2  WAT   415      22.628  27.234 -19.758  1.00  0.00
TER   
ATOM   2324  O   WAT   416      23.714  25.412 -21.631  1.00  0.00
ATOM   2325  H1  WAT   416      23.183  24.921 -22.259  1.00  0.00
ATOM   2326  H2  WAT   416      24.382  25.841 -22.165  1.00  0.00
TER   
ATOM   2327  O   WAT   417      33.084  27.219 -19.863  1.00  0.00
ATOM   2328  H1  WAT   417      33.666  26.464 -19.951  1.00  0.00
ATOM   2329  H2  WAT   417      33.260  27.750 -20.640  1.00  0.00
TER   
ATOM   2330  O   WAT   418      24.201  22.379 -21.551  1.00  0.00
ATOM   2331  H1  WAT   418      24.107  21.761 -22.276  1.00  0.00
ATOM   2332  H2  WAT   418      23.621  23.105 -21.778  1.00  0.00
TER   
ATOM   2333  O   WAT   419      26.967  20.936 -24.519  1.00  0.00
ATOM   2334  H1  WAT   419      26.519  20.958 -25.364  1.00  0.00
ATOM   2335  H2  WAT   419      26.334  20.538 -23.922  1.00  0.00
TER   
ATOM   2336  O   WAT   420      29.709  27.563 -22.514  1.00  0.00
ATOM   2337  H1  WAT   420      29.829  26.967 -21.774  1.00  0.00
ATOM   2338  H2  WAT   420      30.569  27.600 -22.933  1.00  0.00
TER   
ATOM   2339  O   WAT   421      32.048  28.117 -23.937  1.00  0.00
ATOM   2340  H1  WAT   421      31.522  28.641 -24.541  1.00  0.00
ATOM   2341  H2  WAT   421      32.391  28.749 -23.306  1.00  0.00
TER   
ATOM   2342  O   WAT   422      26.476  24.105 -21.256  1.00  0.00
ATOM   2343  H1  WAT   422      27.066  23.797 -20.568  1.00  0.00
ATOM   2344  H2  WAT   422      25.658  23.633 -21.100  1.00  0.00
TER   
ATOM   2345  O   WAT   423      31.296  23.722 -21.023  1.00  0.00
ATOM   2346  H1  WAT   423      30.607  23.060 -21.088  1.00  0.00
ATOM   2347  H2  WAT   423      32.016  23.275 -20.578  1.00  0.00
TER   
ATOM   2348  O   WAT   424      20.842  28.464 -25.582  1.00  0.00
ATOM   2349  H1  WAT   424      21.209  28.376 -24.703  1.00  0.00
ATOM   2350  H2  WAT   424      20.273  27.700 -25.681  1.00  0.00
TER   
ATOM   2351  O   WAT   425      20.393  25.374 -21.676  1.00  0.00
ATOM   2352  H1  WAT   425      19.499  25.341 -21.337  1.00  0.00
ATOM   2353  H2  WAT   425      20.933  25.573 -20.911  1.00  0.00
TER   
ATOM   2354  O   WAT   426      20.897  19.649 -27.328  1.00  0.00
ATOM   2355  H1  WAT   426      21.545  19.099 -27.768  1.00  0.00
ATOM   2356  H2  WAT   426      21.317  19.904 -26.506  1.00  0.00
TER   
ATOM   2357  O   WAT   427      20.651  19.805 -24.585  1.00  0.00
ATOM   2358  H1  WAT   427      20.302  20.261 -23.820  1.00  0.00
ATOM   2359  H2  WAT   427      20.319  18.911 -24.503  1.00  0.00
TER   
ATOM   2360  O   WAT   428      28.163  20.996 -21.063  1.00  0.00
ATOM   2361  H1  WAT   428      28.102  21.588 -20.314  1.00  0.00
ATOM   2362  H2  WAT   428      29.103  20.889 -21.208  1.00  0.00
TER   
ATOM   2363  O   WAT   429      30.800  20.653 -21.424  1.00  0.00
ATOM   2364  H1  WAT   429      31.414  20.971 -22.086  1.00  0.00
ATOM   2365  H2  WAT   429      31.345  20.168 -20.805  1.00  0.00
TER   
ATOM   2366  O   WAT   430      21.323  19.332 -21.310  1.00  0.00
ATOM   2367  H1  WAT   430      21.871  19.151 -22.074  1.00  0.00
ATOM   2368  H2  WAT   430      21.388  18.542 -20.775  1.00  0.00
TER   
ATOM   2369  O   WAT   431      31.541  19.216 -25.097  1.00  0.00
ATOM   2370  H1  WAT   431      30.667  19.550 -25.300  1.00  0.00
ATOM   2371  H2  WAT   431      31.432  18.744 -24.272  1.00  0.00
TER   
ATOM   2372  O   WAT   432      32.448  21.423 -23.713  1.00  0.00
ATOM   2373  H1  WAT   432      32.120  20.608 -24.093  1.00  0.00
ATOM   2374  H2  WAT   432      33.397  21.380 -23.837  1.00  0.00
TER   
ATOM   2375  O   WAT   433      29.289  20.133 -26.158  1.00  0.00
ATOM   2376  H1  WAT   433      28.506  20.608 -25.878  1.00  0.00
ATOM   2377  H2  WAT   433      28.995  19.229 -26.267  1.00  0.00
TER   
ATOM   2378  O   WAT   434      25.325  19.980 -19.607  1.00  0.00
ATOM   2379  H1  WAT   434      25.043  20.484 -20.371  1.00  0.00
ATOM   2380  H2  WAT   434      25.707  19.182 -19.972  1.00  0.00
TER   
ATOM   2381  O   WAT   435      31.926  19.396 -19.029  1.00  0.00
ATOM   2382  H1  WAT   435      31.813  19.715 -18.133  1.00  0.00
ATOM   2383  H2  WAT   435      32.743  19.797 -19.325  1.00  0.00
TER   
ATOM   2384  O   WAT   436      30.832   8.641  26.432  1.00  0.00
ATOM   2385  H1  WAT   436      30.751   7.726  26.161  1.00  0.00
ATOM   2386  H2  WAT   436      30.418   9.137  25.726  1.00  0.00
TER   
ATOM   2387  O   WAT   437      28.964  10.418  28.313  1.00  0.00
ATOM   2388  H1  WAT   437      28.188   9.938  28.603  1.00  0.00
ATOM   2389  H2  WAT   437      29.615   9.739  28.139  1.00  0.00
TER   
ATOM   2390  O   WAT   438      32.985  14.824  27.093  1.00  0.00
ATOM   2391  H1  WAT   438      32.523  14.053  27.422  1.00  0.00
ATOM   2392  H2  WAT   438      33.797  14.851  27.598  1.00  0.00
TER   
ATOM   2393  O   WAT   439      21.390   5.691  22.975  1.00  0.00
ATOM   2394  H1  WAT   439      20.501   6.032  22.873  1.00  0.00
ATOM   2395  H2  WAT   439      21.674   5.491  22.083  1.00  0.00
TER   
ATOM   2396  O   WAT   440      19.353   8.291  28.859  1.00  0.00
ATOM   2397  H1  WAT   440      19.924   7.523  28.859  1.00  0.00
ATOM   2398  H2  WAT   440      19.353   8.590  27.950  1.00  0.00
TER   
ATOM   2399  O   WAT   441      29.211  17.110  26.713  1.00  0.00
ATOM   2400  H1  WAT   441      28.592  17.566  26.143  1.00  0.00
ATOM   2401  H2  WAT   441      30.066  17.265  26.312  1.00  0.00
TER   
ATOM   2402  O   WAT   442      28.405  13.094  28.320  1.00  0.00
ATOM   2403  H1  WAT   442      28.336  12.153  28.159  1.00  0.00
ATOM   2404  H2  WAT   442      29.167  13.184  28.892  1.00  0.00
TER   
ATOM   2405  O   WAT   443      29.435   5.901  28.547  1.00  0.00
ATOM   2406  H1  WAT   443      29.812   5.028  28.434  1.00  0.00
ATOM   2407  H2  WAT   443      29.337   6.237  27.656  1.00  0.00
TER   
ATOM   2408  O   WAT   444      23.566   4.274  24.009  1.00  0.00
ATOM   2409  H1  WAT   444      23.672   5.174  24.316  1.00  0.00
ATOM   2410  H2  WAT   444      22.655   4.226  23.718  1.00  0.00
TER   
ATOM   2411  O   WAT   445      33.218   3.396  25.480  1.00  0.00
ATOM   2412  H1  WAT   445      34.039   2.906  25.522  1.00  0.00
ATOM   2413  H2  WAT   445      33.251   3.986  26.233  1.00  0.00
TER   
ATOM   2414  O   WAT   446      25.406   7.242  28.341  1.00  0.00
ATOM   2415  H1  WAT   446      25.914   7.740  28.982  1.00  0.00
ATOM   2416  H2  WAT   446      25.938   6.466  28.165  1.00  0.00
TER   
ATOM   2417  O   WAT   447      30.077  11.994  24.107  1.00  0.00
ATOM   2418  H1  WAT   447      29.459  12.459  23.543  1.00  0.00
ATOM   2419  H2  WAT   447      30.590  12.687  24.524  1.00  0.00
TER   
ATOM   2420  O   WAT   448      33.454   5.336  28.253  1.00  0.00
ATOM   2421  H1  WAT   448      32.749   5.625  28.833  1.00  0.00
ATOM   2422  H2  WAT   448      33.815   6.146  27.893  1.00  0.00
TER   
ATOM   2423  O   WAT   449      19.446  12.680  21.481  1.00  0.00
ATOM   2424  H1  WAT   449      19.068  13.169  20.749  1.00  0.00
ATOM   2425  H2  WAT   449      19.703  13.352  22.111  1.00  0.00
TER   
ATOM   2426  O   WAT   450      27.054   1.081  26.939  1.00  0.00
ATOM   2427  H1  WAT   450      27.362   0.526  26.223  1.00  0.00
ATOM   2428  H2  WAT   450      26.124   1.216  26.757  1.00  0.00
TER   
ATOM   2429  O   WAT   451      32.606  16.798  29.230  1.00  0.00
ATOM   2430  H1  WAT   451      32.619  16.394  28.362  1.00  0.00
ATOM   2431  H2  WAT   451      32.053  17.573  29.126  1.00  0.00
TER   
ATOM   2432  O   WAT   452      33.900  13.520  24.319  1.00  0.00
ATOM   2433  H1  WAT   452      33.790  12.577  24.444  1.00  0.00
ATOM   2434  H2  WAT   452      33.897  13.881  25.205  1.00  0.00
TER   
ATOM   2435  O   WAT   453      29.442   9.146  23.675  1.00  0.00
ATOM   2436  H1  WAT   453      28.515   9.080  23.904  1.00  0.00
ATOM   2437  H2  WAT   453      29.595  10.084  23.561  1.00  0.00
TER   
ATOM   2438  O   WAT   454      29.429   5.418  20.672  1.00  0.00
ATOM   2439  H1  WAT   454      28.490   5.579  20.757  1.00  0.00
ATOM   2440  H2  WAT   454      29.748   6.137  20.126  1.00  0.00
TER   
ATOM   2441  O   WAT   455      33.472  10.708  24.179  1.00  0.00
ATOM   2442  H1  WAT   455      32.853  10.370  23.531  1.00  0.00
ATOM   2443  H2  WAT   455      33.455  10.064  24.887  1.00  0.00
TER   
ATOM   2444  O   WAT   456      25.048   9.673  26.457  1.00  0.00
ATOM   2445  H1  WAT   456      24.644   8.961  25.962  1.00  0.00
ATOM   2446  H2  WAT   456      25.134   9.328  27.346  1.00  0.00
TER   
ATOM   2447  O   WAT   457      25.516  13.360  28.621  1.00  0.00
ATOM   2448  H1  WAT   457      25.219  12.754  27.942  1.00  0.00
ATOM   2449  H2  WAT   457      26.466  13.397  28.510  1.00  0.00
TER   
ATOM   2450  O   WAT   458      31.649   9.947  21.186  1.00  0.00
ATOM   2451  H1  WAT   458      32.088   9.109  21.040  1.00  0.00
ATOM   2452  H2  WAT   458      32.362  10.580  21.272  1.00  0.00
TER   
ATOM   2453  O   WAT   459      29.758  14.887  25.154  1.00  0.00
ATOM   2454  H1  WAT   459      30.198  15.629  24.740  1.00  0.00
ATOM   2455  H2  WAT   459      29.697  15.129  26.078  1.00  0.00
TER   
ATOM   2456  O   WAT   460      21.749   8.567  23.958  1.00  0.00
ATOM   2457  H1  WAT   460      21.628   9.294  23.346  1.00  0.00
ATOM   2458  H2  WAT   460      21.439   7.798  23.481  1.00  0.00
TER   
ATOM   2459  O   WAT   461      20.632  13.439  26.175  1.00  0.00
ATOM   2460  H1  WAT   461      20.225  13.580  25.321  1.00  0.00
ATOM   2461  H2  WAT   461      21.523  13.155  25.972  1.00  0.00
TER   
ATOM   2462  O   WAT   462      32.425  17.874  22.510  1.00  0.00
ATOM   2463  H1  WAT   462      32.265  17.584  23.409  1.00  0.00
ATOM   2464  H2  WAT   462      32.260  17.098  21.975  1.00  0.00
TER   
ATOM   2465  O   WAT   463      24.904  17.653  24.288  1.00  0.00
ATOM   2466  H1  WAT   463      24.728  16.737  24.074  1.00  0.00
ATOM   2467  H2  WAT   463      24.050  18.012  24.527  1.00  0.00
TER   
ATOM   2468  O   WAT   464      32.128  15.382  21.070  1.00  0.00
ATOM   2469  H1  WAT   464      31.434  15.380  20.410  1.00  0.00
ATOM   2470  H2  WAT   464      32.870  14.958  20.640  1.00  0.00
TER   
ATOM   2471  O   WAT   465      31.693  17.009  25.145  1.00  0.00
ATOM   2472  H1  WAT   465      32.149  16.228  25.459  1.00  0.00
ATOM   2473  H2  WAT   465      32.032  17.719  25.689  1.00  0.00
TER   
ATOM   2474  O   WAT   466      24.215   1.911  27.340  1.00  0.00
ATOM   2475  H1  WAT   466      23.772   2.692  27.009  1.00  0.00
ATOM   2476  H2  WAT   466      24.773   2.234  28.047  1.00  0.00
TER   
ATOM   2477  O   WAT   467      27.331   1.532  22.221  1.00  0.00
ATOM   2478  H1  WAT   467      26.706   1.528  22.946  1.00  0.00
ATOM   2479  H2  WAT   467      27.244   0.665  21.824  1.00  0.00
TER   
ATOM   2480  O   WAT   468      26.253   2.456  29.199  1.00  0.00
ATOM   2481  H1  WAT   468      26.550   3.362  29.118  1.00  0.00
ATOM   2482  H2  WAT   468      26.801   1.967  28.585  1.00  0.00
TER   
ATOM   2483  O   WAT   469      24.006   7.034  25.068  1.00  0.00
ATOM   2484  H1  WAT   469      23.780   6.818  25.973  1.00  0.00
ATOM   2485  H2  WAT   469      23.226   7.467  24.723  1.00  0.00
TER   
ATOM   2486  O   WAT   470      31.236   7.041  23.667  1.00  0.00
ATOM   2487  H1  WAT   470      30.637   7.764  23.484  1.00  0.00
ATOM   2488  H2  WAT   470      31.784   6.978  22.885  1.00  0.00
TER   
ATOM   2489  O   WAT   471      29.843   5.677  25.698  1.00  0.00
ATOM   2490  H1  WAT   471      30.236   5.994  24.885  1.00  0.00
ATOM   2491  H2  WAT   471      30.204   4.798  25.812  1.00  0.00
TER   
ATOM   2492  O   WAT   472      18.879   2.267  27.921  1.00  0.00
ATOM   2493  H1  WAT   472      18.590   2.837  28.633  1.00  0.00
ATOM   2494  H2  WAT   472      19.624   1.787  28.284  1.00  0.00
TER   
ATOM   2495  O   WAT   473      19.066   6.209  19.131  1.00  0.00
ATOM   2496  H1  WAT   473      18.984   7.152  19.273  1.00  0.00
ATOM   2497  H2  WAT   473      18.714   6.066  18.252  1.00  0.00
TER   
ATOM   2498  O   WAT   474      26.866   4.943  28.198  1.00  0.00
ATOM   2499  H1  WAT   474      26.870   4.502  27.349  1.00  0.00
ATOM   2500  H2  WAT   474      27.761   5.265  28.305  1.00  0.00
TER   
ATOM   2501  O   WAT   475      22.716   4.826  27.157  1.00  0.00
ATOM   2502  H1  WAT   475      22.376   5.303  27.914  1.00  0.00
ATOM   2503  H2  WAT   475      21.954   4.372  26.798  1.00  0.00
TER   
ATOM   2504  O   WAT   476      26.928   5.944  21.189  1.00  0.00
ATOM   2505  H1  WAT   476      27.049   5.903  22.137  1.00  0.00
ATOM   2506  H2  WAT   476      26.543   6.807  21.033  1.00  0.00
TER   
ATOM   2507  O   WAT   477      25.940   8.254  20.587  1.00  0.00
ATOM   2508  H1  WAT   477      25.372   7.806  19.961  1.00  0.00
ATOM   2509  H2  WAT   477      26.649   8.613  20.054  1.00  0.00
TER   
ATOM   2510  O   WAT   478      20.031   3.747  26.074  1.00  0.00
ATOM   2511  H1  WAT   478      19.745   3.383  26.912  1.00  0.00
ATOM   2512  H2  WAT   478      19.969   3.015  25.460  1.00  0.00
TER   
ATOM   2513  O   WAT   479      23.485  12.250  22.860  1.00  0.00
ATOM   2514  H1  WAT   479      22.711  11.710  22.700  1.00  0.00
ATOM   2515  H2  WAT   479      24.214  11.731  22.521  1.00  0.00
TER   
ATOM   2516  O   WAT   480      29.705   2.640  22.795  1.00  0.00
ATOM   2517  H1  WAT   480      28.891   2.142  22.720  1.00  0.00
ATOM   2518  H2  WAT   480      29.511   3.480  22.379  1.00  0.00
TER   
ATOM   2519  O   WAT   481      32.419   7.012  21.092  1.00  0.00
ATOM   2520  H1  WAT   481      33.307   7.324  20.917  1.00  0.00
ATOM   2521  H2  WAT   481      32.390   6.140  20.700  1.00  0.00
TER   
ATOM   2522  O   WAT   482      23.529  11.918  26.498  1.00  0.00
ATOM   2523  H1  WAT   482      24.046  11.115  26.443  1.00  0.00
ATOM   2524  H2  WAT   482      23.077  11.856  27.339  1.00  0.00
TER   
ATOM   2525  O   WAT   483      28.416  13.185  21.770  1.00  0.00
ATOM   2526  H1  WAT   483      28.757  13.929  21.275  1.00  0.00
ATOM   2527  H2  WAT   483      27.587  13.498  22.133  1.00  0.00
TER   
ATOM   2528  O   WAT   484      31.298  12.506  27.135  1.00  0.00
ATOM   2529  H1  WAT   484      31.651  11.909  26.475  1.00  0.00
ATOM   2530  H2  WAT   484      30.414  12.181  27.306  1.00  0.00
TER   
ATOM   2531  O   WAT   485      27.385  13.266  24.542  1.00  0.00
ATOM   2532  H1  WAT   485      28.072  13.813  24.923  1.00  0.00
ATOM   2533  H2  WAT   485      26.598  13.810  24.577  1.00  0.00
TER   
ATOM   2534  O   WAT   486      19.524   8.883  20.034  1.00  0.00
ATOM   2535  H1  WAT   486      20.393   9.166  20.317  1.00  0.00
ATOM   2536  H2  WAT   486      19.033   9.697  19.919  1.00  0.00
TER   
ATOM   2537  O   WAT   487      26.687  10.271  24.154  1.00  0.00
ATOM   2538  H1  WAT   487      27.144  11.081  24.380  1.00  0.00
ATOM   2539  H2  WAT   487      26.336   9.953  24.986  1.00  0.00
TER   
ATOM   2540  O   WAT   488      22.588   0.614  24.627  1.00  0.00
ATOM   2541  H1  WAT   488      22.460   0.606  25.575  1.00  0.00
ATOM   2542  H2  WAT   488      21.765   0.953  24.276  1.00  0.00
TER   
ATOM   2543  O   WAT   489      34.109  14.069  19.825  1.00  0.00
ATOM   2544  H1  WAT   489      33.883  13.352  20.418  1.00  0.00
ATOM   2545  H2  WAT   489      33.719  13.821  18.988  1.00  0.00
TER   
ATOM   2546  O   WAT   490      19.891  18.096  20.600  1.00  0.00
ATOM   2547  H1  WAT   490      20.251  18.695  19.946  1.00  0.00
ATOM   2548  H2  WAT   490      19.750  18.642  21.373  1.00  0.00
TER   
ATOM   2549  O   WAT   491      25.908  15.479  21.417  1.00  0.00
ATOM   2550  H1  WAT   491      25.899  16.212  20.802  1.00  0.00
ATOM   2551  H2  WAT   491      24.988  15.232  21.510  1.00  0.00
TER   
ATOM   2552  O   WAT   492      21.508  10.701  22.162  1.00  0.00
ATOM   2553  H1  WAT   492      20.901  11.441  22.171  1.00  0.00
ATOM   2554  H2  WAT   492      21.983  10.791  21.336  1.00  0.00
TER   
ATOM   2555  O   WAT   493      28.894  15.542  20.080  1.00  0.00
ATOM   2556  H1  WAT   493      28.995  15.338  19.150  1.00  0.00
ATOM   2557  H2  WAT   493      27.994  15.288  20.284  1.00  0.00
TER   
ATOM   2558  O   WAT   494      26.416   6.100  24.062  1.00  0.00
ATOM   2559  H1  WAT   494      25.708   6.569  24.503  1.00  0.00
ATOM   2560  H2  WAT   494      26.701   5.442  24.697  1.00  0.00
TER   
ATOM   2561  O   WAT   495      30.448   2.825  25.502  1.00  0.00
ATOM   2562  H1  WAT   495      30.325   2.844  24.553  1.00  0.00
ATOM   2563  H2  WAT   495      31.396   2.873  25.621  1.00  0.00
TER   
ATOM   2564  O   WAT   496      27.536  18.061  24.774  1.00  0.00
ATOM   2565  H1  WAT   496      27.790  18.023  23.852  1.00  0.00
ATOM   2566  H2  WAT   496      26.587  17.934  24.767  1.00  0.00
TER   
ATOM   2567  O   WAT   497      24.620   4.409  21.437  1.00  0.00
ATOM   2568  H1  WAT   497      25.469   4.846  21.371  1.00  0.00
ATOM   2569  H2  WAT   497      24.253   4.721  22.264  1.00  0.00
TER   
ATOM   2570  O   WAT   498      33.541   8.980  26.350  1.00  0.00
ATOM   2571  H1  WAT   498      32.600   8.995  26.525  1.00  0.00
ATOM   2572  H2  WAT   498      33.855   8.193  26.796  1.00  0.00
TER   
ATOM   2573  O   WAT   499      23.519  10.662  19.911  1.00  0.00
ATOM   2574  H1  WAT   499      24.285  10.550  20.473  1.00  0.00
ATOM   2575  H2  WAT   499      23.596   9.966  19.258  1.00  0.00
TER   
ATOM   2576  O   WAT   500      22.214   8.094  20.594  1.00  0.00
ATOM   2577  H1  WAT   500      22.294   7.147  20.706  1.00  0.00
ATOM   2578  H2  WAT   500      23.106   8.425  20.700  1.00  0.00
TER   
ATOM   2579  O   WAT   501      23.015  18.244  27.697  1.00  0.00
ATOM   2580  H1  WAT   501      23.751  17.695  27.968  1.00  0.00
ATOM   2581  H2  WAT   501      23.399  19.109  27.558  1.00  0.00
TER   
ATOM   2582  O   WAT   502      19.900  14.311  23.572  1.00  0.00
ATOM   2583  H1  WAT   502      18.974  14.553  23.562  1.00  0.00
ATOM   2584  H2  WAT   502      20.365  15.139  23.450  1.00  0.00
TER   
ATOM   2585  O   WAT   503      26.125  17.417  19.520  1.00  0.00
ATOM   2586  H1  WAT   503      26.918  17.706  19.068  1.00  0.00
ATOM   2587  H2  WAT   503      25.606  16.986  18.841  1.00  0.00
TER   
ATOM   2588  O   WAT   504      26.643  12.637  19.384  1.00  0.00
ATOM   2589  H1  WAT   504      26.538  12.022  20.110  1.00  0.00
ATOM   2590  H2  WAT   504      26.476  12.114  18.601  1.00  0.00
TER   
ATOM   2591  O   WAT   505      29.883  11.699  19.988  1.00  0.00
ATOM   2592  H1  WAT   505      29.334  12.146  20.633  1.00  0.00
ATOM   2593  H2  WAT   505      30.505  11.194  20.512  1.00  0.00
TER   
ATOM   2594  O   WAT   506      25.551  10.658  21.885  1.00  0.00
ATOM   2595  H1  WAT   506      25.973  10.492  22.728  1.00  0.00
ATOM   2596  H2  WAT   506      25.676   9.848  21.390  1.00  0.00
TER   
ATOM   2597  O   WAT   507      28.064   9.682  19.133  1.00  0.00
ATOM   2598  H1  WAT   507      28.584   8.967  18.767  1.00  0.00
ATOM   2599  H2  WAT   507      28.711  10.321  19.433  1.00  0.00
TER   
ATOM   2600  O   WAT   508      24.447   6.732  18.831  1.00  0.00
ATOM   2601  H1  WAT   508      24.246   5.868  19.192  1.00  0.00
ATOM   2602  H2  WAT   508      24.276   6.645  17.893  1.00  0.00
TER   
ATOM   2603  O   WAT   509      31.926   1.542  21.359  1.00  0.00
ATOM   2604  H1  WAT   509      32.206   0.699  21.715  1.00  0.00
ATOM   2605  H2  WAT   509      31.152   1.775  21.873  1.00  0.00
TER   
ATOM   2606  O   WAT   510      23.245   3.832  18.819  1.00  0.00
ATOM   2607  H1  WAT   510      23.548   3.838  17.910  1.00  0.00
ATOM   2608  H2  WAT   510      23.985   3.481  19.315  1.00  0.00
TER   
ATOM   2609  O   WAT   511      26.464   2.775  19.804  1.00  0.00
ATOM   2610  H1  WAT   511      26.116   2.098  19.224  1.00  0.00
ATOM   2611  H2  WAT   511      26.665   2.314  20.619  1.00  0.00
TER   
ATOM   2612  O   WAT   512      28.628  17.763  21.423  1.00  0.00
ATOM   2613  H1  WAT   512      29.524  18.102  21.445  1.00  0.00
ATOM   2614  H2  WAT   512      28.660  17.041  20.795  1.00  0.00
TER   
ATOM   2615  O   WAT   513      22.268  13.136  19.652  1.00  0.00
ATOM   2616  H1  WAT   513      22.706  13.679  20.307  1.00  0.00
ATOM   2617  H2  WAT   513      22.753  12.311  19.661  1.00  0.00
TER   
ATOM   2618  O   WAT   514      19.483  15.925  27.104  1.00  0.00
ATOM   2619  H1  WAT   514      19.813  15.057  26.871  1.00  0.00
ATOM   2620  H2  WAT   514      19.912  16.131  27.934  1.00  0.00
TER   
ATOM   2621  O   WAT   515      24.079  14.256  24.764  1.00  0.00
ATOM   2622  H1  WAT   515      23.778  14.132  25.664  1.00  0.00
ATOM   2623  H2  WAT   515      23.973  13.397  24.355  1.00  0.00
TER   
ATOM   2624  O   WAT   516      19.804   9.304  26.201  1.00  0.00
ATOM   2625  H1  WAT   516      19.149   9.035  25.557  1.00  0.00
ATOM   2626  H2  WAT   516      20.642   9.194  25.751  1.00  0.00
TER   
ATOM   2627  O   WAT   517      32.753   4.098  20.422  1.00  0.00
ATOM   2628  H1  WAT   517      33.172   3.911  19.582  1.00  0.00
ATOM   2629  H2  WAT   517      32.447   3.246  20.733  1.00  0.00
TER   
ATOM   2630  O   WAT   518      19.018   6.514  22.143  1.00  0.00
ATOM   2631  H1  WAT   518      18.114   6.777  21.968  1.00  0.00
ATOM   2632  H2  WAT   518      19.502   6.785  21.363  1.00  0.00
TER   
ATOM   2633  O   WAT   519      21.561   5.570  20.053  1.00  0.00
ATOM   2634  H1  WAT   519      22.270   5.149  19.567  1.00  0.00
ATOM   2635  H2  WAT   519      20.845   5.638  19.421  1.00  0.00
TER   
ATOM   2636  O   WAT   520      21.208   1.624  19.093  1.00  0.00
ATOM   2637  H1  WAT   520      21.931   2.165  19.411  1.00  0.00
ATOM   2638  H2  WAT   520      21.481   1.351  18.217  1.00  0.00
TER   
ATOM   2639  O   WAT   521      25.331  16.729  28.758  1.00  0.00
ATOM   2640  H1  WAT   521      25.848  16.118  28.233  1.00  0.00
ATOM   2641  H2  WAT   521      25.981  17.232  29.250  1.00  0.00
TER   
ATOM   2642  O   WAT   522      20.010  17.832  25.183  1.00  0.00
ATOM   2643  H1  WAT   522      19.842  17.199  25.881  1.00  0.00
ATOM   2644  H2  WAT   522      19.143  18.038  24.833  1.00  0.00
TER   
ATOM   2645  O   WAT   523      20.633   1.664  22.686  1.00  0.00
ATOM   2646  H1  WAT   523      21.391   1.777  22.113  1.00  0.00
ATOM   2647  H2  WAT   523      20.170   2.501  22.641  1.00  0.00
TER   
ATOM   2648  O   WAT   524      27.174   3.778  25.677  1.00  0.00
ATOM   2649  H1  WAT   524      26.362   3.403  25.336  1.00  0.00
ATOM   2650  H2  WAT   524      27.678   3.022  25.979  1.00  0.00
TER   
ATOM   2651  O   WAT   525      31.677   0.442  26.915  1.00  0.00
ATOM   2652  H1  WAT   525      32.280   1.014  27.390  1.00  0.00
ATOM   2653  H2  WAT   525      30.936   1.006  26.692  1.00  0.00
TER   
ATOM   2654  O   WAT   526      21.616  16.525  22.628  1.00  0.00
ATOM   2655  H1  WAT   526      21.091  16.906  21.924  1.00  0.00
ATOM   2656  H2  WAT   526      21.541  17.150  23.349  1.00  0.00
TER   
ATOM   2657  O   WAT   527      23.005   2.190  21.227  1.00  0.00
ATOM   2658  H1  WAT   527      23.535   1.403  21.097  1.00  0.00
ATOM   2659  H2  WAT   527      23.638   2.869  21.460  1.00  0.00
TER   
ATOM   2660  O   WAT   528      25.199   1.928  24.281  1.00  0.00
ATOM   2661  H1  WAT   528      24.569   1.226  24.448  1.00  0.00
ATOM   2662  H2  WAT   528      24.660   2.688  24.064  1.00  0.00
TER   
ATOM   2663  O   WAT   529      24.216  18.474  21.503  1.00  0.00
ATOM   2664  H1  WAT   529      24.947  18.189  20.956  1.00  0.00
ATOM   2665  H2  WAT   529      24.475  18.235  22.393  1.00  0.00
TER   
ATOM   2666  O   WAT   530      23.377  14.590  21.508  1.00  0.00
ATOM   2667  H1  WAT   530      22.748  15.058  22.056  1.00  0.00
ATOM   2668  H2  WAT   530      23.492  13.745  21.942  1.00  0.00
TER   
ATOM   2669  O   WAT   531      30.832   8.641   7.658  1.00  0.00
ATOM   2670  H1  WAT   531      30.751   7.726   7.387  1.00  0.00
ATOM   2671  H2  WAT   531      30.418   9.137   6.952  1.00  0.00
TER   
ATOM   2672  O   WAT   532      28.964  10.418   9.539  1.00  0.00
ATOM   2673  H1  WAT   532      28.188   9.938   9.829  1.00  0.00
ATOM   2674  H2  WAT   532      29.615   9.739   9.364  1.00  0.00
TER   
ATOM   2675  O   WAT   533      22.980  10.730  10.416  1.00  0.00
ATOM   2676  H1  WAT   533      22.149  10.475  10.816  1.00  0.00
ATOM   2677  H2  WAT   533      23.588  10.802  11.152  1.00  0.00
TER   
ATOM   2678  O   WAT   534      32.985  14.824   8.319  1.00  0.00
ATOM   2679  H1  WAT   534      32.523  14.053   8.647  1.00  0.00
ATOM   2680  H2  WAT   534      33.797  14.851   8.824  1.00  0.00
TER   
ATOM   2681  O   WAT   535      22.961  14.764  10.612  1.00  0.00
ATOM   2682  H1  WAT   535      23.263  13.874  10.433  1.00  0.00
ATOM   2683  H2  WAT   535      23.705  15.321  10.384  1.00  0.00
TER   
ATOM   2684  O   WAT   536      21.390   5.691   4.201  1.00  0.00
ATOM   2685  H1  WAT   536      20.501   6.032   4.099  1.00  0.00
ATOM   2686  H2  WAT   536      21.674   5.491   3.309  1.00  0.00
TER   
ATOM   2687  O   WAT   537      19.353   8.291  10.085  1.00  0.00
ATOM   2688  H1  WAT   537      19.924   7.523  10.085  1.00  0.00
ATOM   2689  H2  WAT   537      19.353   8.590   9.175  1.00  0.00
TER   
ATOM   2690  O   WAT   538      29.211  17.110   7.939  1.00  0.00
ATOM   2691  H1  WAT   538      28.592  17.566   7.369  1.00  0.00
ATOM   2692  H2  WAT   538      30.066  17.265   7.538  1.00  0.00
TER   
ATOM   2693  O   WAT   539      28.405  13.094   9.546  1.00  0.00
ATOM   2694  H1  WAT   539      28.336  12.153   9.385  1.00  0.00
ATOM   2695  H2  WAT   539      29.167  13.184  10.118  1.00  0.00
TER   
ATOM   2696  O   WAT   540      20.595   3.700  11.872  1.00  0.00
ATOM   2697  H1  WAT   540      20.416   2.802  12.152  1.00  0.00
ATOM   2698  H2  WAT   540      20.193   4.247  12.546  1.00  0.00
TER   
ATOM   2699  O   WAT   541      29.435   5.901   9.773  1.00  0.00
ATOM   2700  H1  WAT   541      29.812   5.028   9.660  1.00  0.00
ATOM   2701  H2  WAT   541      29.337   6.237   8.882  1.00  0.00
TER   
ATOM   2702  O   WAT   542      23.566   4.274   5.234  1.00  0.00
ATOM   2703  H1  WAT   542      23.672   5.174   5.541  1.00  0.00
ATOM   2704  H2  WAT   542      22.655   4.226   4.944  1.00  0.00
TER   
ATOM   2705  O   WAT   543      33.218   3.396   6.706  1.00  0.00
ATOM   2706  H1  WAT   543      34.039   2.906   6.748  1.00  0.00
ATOM   2707  H2  WAT   543      33.251   3.986   7.459  1.00  0.00
TER   
ATOM   2708  O   WAT   544      21.214   6.196  10.480  1.00  0.00
ATOM   2709  H1  WAT   544      21.895   6.460  11.098  1.00  0.00
ATOM   2710  H2  WAT   544      20.899   5.356  10.814  1.00  0.00
TER   
ATOM   2711  O   WAT   545      25.406   7.242   9.567  1.00  0.00
ATOM   2712  H1  WAT   545      25.914   7.740  10.208  1.00  0.00
ATOM   2713  H2  WAT   545      25.938   6.466   9.391  1.00  0.00
TER   
ATOM   2714  O   WAT   546      23.690   1.882  13.833  1.00  0.00
ATOM   2715  H1  WAT   546      23.692   2.399  13.028  1.00  0.00
ATOM   2716  H2  WAT   546      22.861   1.405  13.810  1.00  0.00
TER   
ATOM   2717  O   WAT   547      30.077  11.994   5.332  1.00  0.00
ATOM   2718  H1  WAT   547      29.459  12.459   4.769  1.00  0.00
ATOM   2719  H2  WAT   547      30.590  12.687   5.749  1.00  0.00
TER   
ATOM   2720  O   WAT   548      24.940  11.522  12.011  1.00  0.00
ATOM   2721  H1  WAT   548      24.607  12.149  12.653  1.00  0.00
ATOM   2722  H2  WAT   548      25.117  12.048  11.231  1.00  0.00
TER   
ATOM   2723  O   WAT   549      33.454   5.336   9.478  1.00  0.00
ATOM   2724  H1  WAT   549      32.749   5.625  10.059  1.00  0.00
ATOM   2725  H2  WAT   549      33.815   6.146   9.118  1.00  0.00
TER   
ATOM   2726  O   WAT   550      23.372   3.593  11.840  1.00  0.00
ATOM   2727  H1  WAT   550      23.713   4.437  11.546  1.00  0.00
ATOM   2728  H2  WAT   550      22.433   3.742  11.957  1.00  0.00
TER   
ATOM   2729  O   WAT   551      24.152  13.490  13.826  1.00  0.00
ATOM   2730  H1  WAT   551      24.770  14.165  13.544  1.00  0.00
ATOM   2731  H2  WAT   551      23.292  13.899  13.734  1.00  0.00
TER   
ATOM   2732  O   WAT   552      19.446  12.680   2.706  1.00  0.00
ATOM   2733  H1  WAT   552      19.068  13.169   1.975  1.00  0.00
ATOM   2734  H2  WAT   552      19.703  13.352   3.337  1.00  0.00
TER   
ATOM   2735  O   WAT   553      27.054   1.081   8.165  1.00  0.00
ATOM   2736  H1  WAT   553      27.362   0.526   7.448  1.00  0.00
ATOM   2737  H2  WAT   553      26.124   1.216   7.982  1.00  0.00
TER   
ATOM   2738  O   WAT   554      32.606  16.798  10.456  1.00  0.00
ATOM   2739  H1  WAT   554      32.619  16.394   9.588  1.00  0.00
ATOM   2740  H2  WAT   554      32.053  17.573  10.352  1.00  0.00
TER   
ATOM   2741  O   WAT   555      33.900  13.520   5.545  1.00  0.00
ATOM   2742  H1  WAT   555      33.790  12.577   5.670  1.00  0.00
ATOM   2743  H2  WAT   555      33.897  13.881   6.431  1.00  0.00
TER   
ATOM   2744  O   WAT   556      32.004  11.701  11.784  1.00  0.00
ATOM   2745  H1  WAT   556      32.421  11.487  10.949  1.00  0.00
ATOM   2746  H2  WAT   556      32.728  11.958  12.355  1.00  0.00
TER   
ATOM   2747  O   WAT   557      29.442   9.146   4.901  1.00  0.00
ATOM   2748  H1  WAT   557      28.515   9.080   5.130  1.00  0.00
ATOM   2749  H2  WAT   557      29.595  10.084   4.786  1.00  0.00
TER   
ATOM   2750  O   WAT   558      29.429   5.418   1.898  1.00  0.00
ATOM   2751  H1  WAT   558      28.490   5.579   1.983  1.00  0.00
ATOM   2752  H2  WAT   558      29.748   6.137   1.351  1.00  0.00
TER   
ATOM   2753  O   WAT   559      33.472  10.708   5.404  1.00  0.00
ATOM   2754  H1  WAT   559      32.853  10.370   4.757  1.00  0.00
ATOM   2755  H2  WAT   559      33.455  10.064   6.112  1.00  0.00
TER   
ATOM   2756  O   WAT   560      32.915   6.887  12.821  1.00  0.00
ATOM   2757  H1  WAT   560      32.502   7.712  13.075  1.00  0.00
ATOM   2758  H2  WAT   560      32.182   6.301  12.629  1.00  0.00
TER   
ATOM   2759  O   WAT   561      25.048   9.673   7.683  1.00  0.00
ATOM   2760  H1  WAT   561      24.644   8.961   7.187  1.00  0.00
ATOM   2761  H2  WAT   561      25.134   9.328   8.572  1.00  0.00
TER   
ATOM   2762  O   WAT   562      25.516  13.360   9.847  1.00  0.00
ATOM   2763  H1  WAT   562      25.219  12.754   9.168  1.00  0.00
ATOM   2764  H2  WAT   562      26.466  13.397   9.736  1.00  0.00
TER   
ATOM   2765  O   WAT   563      23.761   6.447  11.463  1.00  0.00
ATOM   2766  H1  WAT   563      24.312   6.557  10.688  1.00  0.00
ATOM   2767  H2  WAT   563      24.275   6.821  12.178  1.00  0.00
TER   
ATOM   2768  O   WAT   564      33.605  16.933  13.509  1.00  0.00
ATOM   2769  H1  WAT   564      33.128  17.740  13.316  1.00  0.00
ATOM   2770  H2  WAT   564      32.921  16.281  13.662  1.00  0.00
TER   
ATOM   2771  O   WAT   565      24.608  13.098  16.498  1.00  0.00
ATOM   2772  H1  WAT   565      23.711  13.322  16.745  1.00  0.00
ATOM   2773  H2  WAT   565      24.633  13.221  15.549  1.00  0.00
TER   
ATOM   2774  O   WAT   566      31.649   9.947   2.412  1.00  0.00
ATOM   2775  H1  WAT   566      32.088   9.109   2.265  1.00  0.00
ATOM   2776  H2  WAT   566      32.362  10.580   2.498  1.00  0.00
TER   
ATOM   2777  O   WAT   567      23.435   9.969  15.073  1.00  0.00
ATOM   2778  H1  WAT   567      23.296  10.841  15.442  1.00  0.00
ATOM   2779  H2  WAT   567      22.553   9.626  14.928  1.00  0.00
TER   
ATOM   2780  O   WAT   568      29.758  14.887   6.380  1.00  0.00
ATOM   2781  H1  WAT   568      30.198  15.629   5.965  1.00  0.00
ATOM   2782  H2  WAT   568      29.697  15.129   7.304  1.00  0.00
TER   
ATOM   2783  O   WAT   569      25.233  15.911  17.282  1.00  0.00
ATOM   2784  H1  WAT   569      25.205  16.316  16.415  1.00  0.00
ATOM   2785  H2  WAT   569      25.070  14.982  17.119  1.00  0.00
TER   
ATOM   2786  O   WAT   570      21.749   8.567   5.184  1.00  0.00
ATOM   2787  H1  WAT   570      21.628   9.294   4.572  1.00  0.00
ATOM   2788  H2  WAT   570      21.439   7.798   4.706  1.00  0.00
TER   
ATOM   2789  O   WAT   571      19.387  11.739  10.990  1.00  0.00
ATOM   2790  H1  WAT   571      19.465  11.874  10.046  1.00  0.00
ATOM   2791  H2  WAT   571      20.001  11.030  11.183  1.00  0.00
TER   
ATOM   2792  O   WAT   572      20.632  13.439   7.401  1.00  0.00
ATOM   2793  H1  WAT   572      20.225  13.580   6.546  1.00  0.00
ATOM   2794  H2  WAT   572      21.523  13.155   7.198  1.00  0.00
TER   
ATOM   2795  O   WAT   573      30.450  17.588  14.308  1.00  0.00
ATOM   2796  H1  WAT   573      30.964  17.499  15.110  1.00  0.00
ATOM   2797  H2  WAT   573      29.607  17.934  14.600  1.00  0.00
TER   
ATOM   2798  O   WAT   574      32.425  17.874   3.736  1.00  0.00
ATOM   2799  H1  WAT   574      32.265  17.584   4.634  1.00  0.00
ATOM   2800  H2  WAT   574      32.260  17.098   3.201  1.00  0.00
TER   
ATOM   2801  O   WAT   575      24.904  17.653   5.513  1.00  0.00
ATOM   2802  H1  WAT   575      24.728  16.737   5.300  1.00  0.00
ATOM   2803  H2  WAT   575      24.050  18.012   5.753  1.00  0.00
TER   
ATOM   2804  O   WAT   576      32.128  15.382   2.296  1.00  0.00
ATOM   2805  H1  WAT   576      31.434  15.380   1.636  1.00  0.00
ATOM   2806  H2  WAT   576      32.870  14.958   1.865  1.00  0.00
TER   
ATOM   2807  O   WAT   577      31.693  17.009   6.371  1.00  0.00
ATOM   2808  H1  WAT   577      32.149  16.228   6.685  1.00  0.00
ATOM   2809  H2  WAT   577      32.032  17.719   6.915  1.00  0.00
TER   
ATOM   2810  O   WAT   578      19.443  12.780  13.530  1.00  0.00
ATOM   2811  H1  WAT   578      19.606  12.311  12.712  1.00  0.00
ATOM   2812  H2  WAT   578      19.908  12.273  14.195  1.00  0.00
TER   
ATOM   2813  O   WAT   579      24.215   1.911   8.566  1.00  0.00
ATOM   2814  H1  WAT   579      23.772   2.692   8.234  1.00  0.00
ATOM   2815  H2  WAT   579      24.773   2.234   9.273  1.00  0.00
TER   
ATOM   2816  O   WAT   580      28.502   4.778  14.169  1.00  0.00
ATOM   2817  H1  WAT   580      28.040   4.986  14.981  1.00  0.00
ATOM   2818  H2  WAT   580      28.100   3.964  13.866  1.00  0.00
TER   
ATOM   2819  O   WAT   581      33.502   5.999  15.299  1.00  0.00
ATOM   2820  H1  WAT   581      32.652   5.699  15.620  1.00  0.00
ATOM   2821  H2  WAT   581      33.343   6.243  14.387  1.00  0.00
TER   
ATOM   2822  O   WAT   582      30.597   7.499  17.399  1.00  0.00
ATOM   2823  H1  WAT   582      30.923   6.665  17.059  1.00  0.00
ATOM   2824  H2  WAT   582      31.385   8.022  17.547  1.00  0.00
TER   
ATOM   2825  O   WAT   583      27.331   1.532   3.446  1.00  0.00
ATOM   2826  H1  WAT   583      26.706   1.528   4.172  1.00  0.00
ATOM   2827  H2  WAT   583      27.244   0.665   3.050  1.00  0.00
TER   
ATOM   2828  O   WAT   584      26.253   2.456  10.425  1.00  0.00
ATOM   2829  H1  WAT   584      26.550   3.362  10.344  1.00  0.00
ATOM   2830  H2  WAT   584      26.801   1.967   9.811  1.00  0.00
TER   
ATOM   2831  O   WAT   585      24.006   7.034   6.294  1.00  0.00
ATOM   2832  H1  WAT   585      23.780   6.818   7.199  1.00  0.00
ATOM   2833  H2  WAT   585      23.226   7.467   5.949  1.00  0.00
TER   
ATOM   2834  O   WAT   586      31.236   7.041   4.893  1.00  0.00
ATOM   2835  H1  WAT   586      30.637   7.764   4.709  1.00  0.00
ATOM   2836  H2  WAT   586      31.784   6.978   4.111  1.00  0.00
TER   
ATOM   2837  O   WAT   587      26.446   7.933  16.960  1.00  0.00
ATOM   2838  H1  WAT   587      26.351   6.992  16.810  1.00  0.00
ATOM   2839  H2  WAT   587      27.290   8.154  16.565  1.00  0.00
TER   
ATOM   2840  O   WAT   588      29.843   5.677   6.923  1.00  0.00
ATOM   2841  H1  WAT   588      30.236   5.994   6.110  1.00  0.00
ATOM   2842  H2  WAT   588      30.204   4.798   7.038  1.00  0.00
TER   
ATOM   2843  O   WAT   589      21.577   4.344  15.113  1.00  0.00
ATOM   2844  H1  WAT   589      21.184   5.192  15.321  1.00  0.00
ATOM   2845  H2  WAT   589      20.889   3.707  15.304  1.00  0.00
TER   
ATOM   2846  O   WAT   590      28.152   4.428  18.183  1.00  0.00
ATOM   2847  H1  WAT   590      27.462   4.235  18.818  1.00  0.00
ATOM   2848  H2  WAT   590      28.895   4.711  18.716  1.00  0.00
TER   
ATOM   2849  O   WAT   591      18.879   2.267   9.146  1.00  0.00
ATOM   2850  H1  WAT   591      18.590   2.837   9.859  1.00  0.00
ATOM   2851  H2  WAT   591      19.624   1.787   9.510  1.00  0.00
TER   
ATOM   2852  O   WAT   592      19.066   6.209   0.357  1.00  0.00
ATOM   2853  H1  WAT   592      18.984   7.152   0.498  1.00  0.00
ATOM   2854  H2  WAT   592      18.714   6.066  -0.522  1.00  0.00
TER   
ATOM   2855  O   WAT   593      30.428   8.267  11.018  1.00  0.00
ATOM   2856  H1  WAT   593      29.696   8.776  11.367  1.00  0.00
ATOM   2857  H2  WAT   593      30.031   7.450  10.717  1.00  0.00
TER   
ATOM   2858  O   WAT   594      26.866   4.943   9.424  1.00  0.00
ATOM   2859  H1  WAT   594      26.870   4.502   8.574  1.00  0.00
ATOM   2860  H2  WAT   594      27.761   5.265   9.531  1.00  0.00
TER   
ATOM   2861  O   WAT   595      22.716   4.826   8.383  1.00  0.00
ATOM   2862  H1  WAT   595      22.376   5.303   9.140  1.00  0.00
ATOM   2863  H2  WAT   595      21.954   4.372   8.023  1.00  0.00
TER   
ATOM   2864  O   WAT   596      26.928   5.944   2.414  1.00  0.00
ATOM   2865  H1  WAT   596      27.049   5.903   3.363  1.00  0.00
ATOM   2866  H2  WAT   596      26.543   6.807   2.259  1.00  0.00
TER   
ATOM   2867  O   WAT   597      30.891   3.721  10.431  1.00  0.00
ATOM   2868  H1  WAT   597      30.908   4.172  11.275  1.00  0.00
ATOM   2869  H2  WAT   597      30.642   2.821  10.644  1.00  0.00
TER   
ATOM   2870  O   WAT   598      25.940   8.254   1.813  1.00  0.00
ATOM   2871  H1  WAT   598      25.372   7.806   1.186  1.00  0.00
ATOM   2872  H2  WAT   598      26.649   8.613   1.279  1.00  0.00
TER   
ATOM   2873  O   WAT   599      21.017  12.155  15.689  1.00  0.00
ATOM   2874  H1  WAT   599      20.632  11.515  16.288  1.00  0.00
ATOM   2875  H2  WAT   599      21.328  12.859  16.259  1.00  0.00
TER   
ATOM   2876  O   WAT   600      27.167   9.003  11.170  1.00  0.00
ATOM   2877  H1  WAT   600      27.534   8.529  11.916  1.00  0.00
ATOM   2878  H2  WAT   600      26.977   9.877  11.511  1.00  0.00
TER   
ATOM   2879  O   WAT   601      20.031   3.747   7.300  1.00  0.00
ATOM   2880  H1  WAT   601      19.745   3.383   8.137  1.00  0.00
ATOM   2881  H2  WAT   601      19.969   3.015   6.686  1.00  0.00
TER   
ATOM   2882  O   WAT   602      24.957   8.044  13.489  1.00  0.00
ATOM   2883  H1  WAT   602      24.652   8.923  13.714  1.00  0.00
ATOM   2884  H2  WAT   602      25.911   8.104  13.524  1.00  0.00
TER   
ATOM   2885  O   WAT   603      23.485  12.250   4.085  1.00  0.00
ATOM   2886  H1  WAT   603      22.711  11.710   3.925  1.00  0.00
ATOM   2887  H2  WAT   603      24.214  11.731   3.747  1.00  0.00
TER   
ATOM   2888  O   WAT   604      29.705   2.640   4.021  1.00  0.00
ATOM   2889  H1  WAT   604      28.891   2.142   3.945  1.00  0.00
ATOM   2890  H2  WAT   604      29.511   3.480   3.605  1.00  0.00
TER   
ATOM   2891  O   WAT   605      29.626  11.317  15.765  1.00  0.00
ATOM   2892  H1  WAT   605      29.559  10.397  15.511  1.00  0.00
ATOM   2893  H2  WAT   605      28.996  11.415  16.479  1.00  0.00
TER   
ATOM   2894  O   WAT   606      32.419   7.012   2.317  1.00  0.00
ATOM   2895  H1  WAT   606      33.307   7.324   2.142  1.00  0.00
ATOM   2896  H2  WAT   606      32.390   6.140   1.925  1.00  0.00
TER   
ATOM   2897  O   WAT   607      23.529  11.918   7.723  1.00  0.00
ATOM   2898  H1  WAT   607      24.046  11.115   7.669  1.00  0.00
ATOM   2899  H2  WAT   607      23.077  11.856   8.565  1.00  0.00
TER   
ATOM   2900  O   WAT   608      28.416  13.185   2.996  1.00  0.00
ATOM   2901  H1  WAT   608      28.757  13.929   2.500  1.00  0.00
ATOM   2902  H2  WAT   608      27.587  13.498   3.358  1.00  0.00
TER   
ATOM   2903  O   WAT   609      21.013   8.884  14.636  1.00  0.00
ATOM   2904  H1  WAT   609      20.655   9.550  15.223  1.00  0.00
ATOM   2905  H2  WAT   609      20.718   8.053  15.007  1.00  0.00
TER   
ATOM   2906  O   WAT   610      24.214   9.343  17.520  1.00  0.00
ATOM   2907  H1  WAT   610      23.914   9.488  16.623  1.00  0.00
ATOM   2908  H2  WAT   610      24.985   8.783  17.427  1.00  0.00
TER   
ATOM   2909  O   WAT   611      29.557  14.140  15.515  1.00  0.00
ATOM   2910  H1  WAT   611      29.572  13.208  15.297  1.00  0.00
ATOM   2911  H2  WAT   611      28.850  14.225  16.154  1.00  0.00
TER   
ATOM   2912  O   WAT   612      31.298  12.506   8.361  1.00  0.00
ATOM   2913  H1  WAT   612      31.651  11.909   7.701  1.00  0.00
ATOM   2914  H2  WAT   612      30.414  12.181   8.531  1.00  0.00
TER   
ATOM   2915  O   WAT   613      27.385  13.266   5.768  1.00  0.00
ATOM   2916  H1  WAT   613      28.072  13.813   6.148  1.00  0.00
ATOM   2917  H2  WAT   613      26.598  13.810   5.803  1.00  0.00
TER   
ATOM   2918  O   WAT   614      19.524   8.883   1.259  1.00  0.00
ATOM   2919  H1  WAT   614      20.393   9.166   1.543  1.00  0.00
ATOM   2920  H2  WAT   614      19.033   9.697   1.144  1.00  0.00
TER   
ATOM   2921  O   WAT   615      26.687  10.271   5.380  1.00  0.00
ATOM   2922  H1  WAT   615      27.144  11.081   5.606  1.00  0.00
ATOM   2923  H2  WAT   615      26.336   9.953   6.212  1.00  0.00
TER   
ATOM   2924  O   WAT   616      28.991  15.781  12.609  1.00  0.00
ATOM   2925  H1  WAT   616      29.635  15.987  13.287  1.00  0.00
ATOM   2926  H2  WAT   616      29.354  15.020  12.156  1.00  0.00
TER   
ATOM   2927  O   WAT   617      22.588   0.614   5.852  1.00  0.00
ATOM   2928  H1  WAT   617      22.460   0.606   6.801  1.00  0.00
ATOM   2929  H2  WAT   617      21.765   0.953   5.501  1.00  0.00
TER   
ATOM   2930  O   WAT   618      30.264  13.785  11.327  1.00  0.00
ATOM   2931  H1  WAT   618      30.906  13.084  11.440  1.00  0.00
ATOM   2932  H2  WAT   618      30.789  14.564  11.147  1.00  0.00
TER   
ATOM   2933  O   WAT   619      34.109  14.069   1.051  1.00  0.00
ATOM   2934  H1  WAT   619      33.883  13.352   1.643  1.00  0.00
ATOM   2935  H2  WAT   619      33.719  13.821   0.213  1.00  0.00
TER   
ATOM   2936  O   WAT   620      32.038  14.584  14.531  1.00  0.00
ATOM   2937  H1  WAT   620      32.373  15.171  15.208  1.00  0.00
ATOM   2938  H2  WAT   620      31.118  14.453  14.760  1.00  0.00
TER   
ATOM   2939  O   WAT   621      19.891  18.096   1.825  1.00  0.00
ATOM   2940  H1  WAT   621      20.251  18.695   1.171  1.00  0.00
ATOM   2941  H2  WAT   621      19.750  18.642   2.599  1.00  0.00
TER   
ATOM   2942  O   WAT   622      19.588   2.374  15.313  1.00  0.00
ATOM   2943  H1  WAT   622      18.874   2.573  15.918  1.00  0.00
ATOM   2944  H2  WAT   622      20.007   1.597  15.685  1.00  0.00
TER   
ATOM   2945  O   WAT   623      19.875  16.362  16.300  1.00  0.00
ATOM   2946  H1  WAT   623      19.984  15.421  16.159  1.00  0.00
ATOM   2947  H2  WAT   623      19.223  16.627  15.651  1.00  0.00
TER   
ATOM   2948  O   WAT   624      27.866  14.633  17.699  1.00  0.00
ATOM   2949  H1  WAT   624      27.546  13.914  18.244  1.00  0.00
ATOM   2950  H2  WAT   624      27.192  15.309  17.773  1.00  0.00
TER   
ATOM   2951  O   WAT   625      25.908  15.479   2.643  1.00  0.00
ATOM   2952  H1  WAT   625      25.899  16.212   2.027  1.00  0.00
ATOM   2953  H2  WAT   625      24.988  15.232   2.735  1.00  0.00
TER   
ATOM   2954  O   WAT   626      21.508  10.701   3.387  1.00  0.00
ATOM   2955  H1  WAT   626      20.901  11.441   3.397  1.00  0.00
ATOM   2956  H2  WAT   626      21.983  10.791   2.561  1.00  0.00
TER   
ATOM   2957  O   WAT   627      31.082   4.866  13.063  1.00  0.00
ATOM   2958  H1  WAT   627      31.450   4.045  13.391  1.00  0.00
ATOM   2959  H2  WAT   627      30.222   4.926  13.479  1.00  0.00
TER   
ATOM   2960  O   WAT   628      28.894  15.542   1.305  1.00  0.00
ATOM   2961  H1  WAT   628      28.995  15.338   0.376  1.00  0.00
ATOM   2962  H2  WAT   628      27.994  15.288   1.510  1.00  0.00
TER   
ATOM   2963  O   WAT   629      26.416   6.100   5.288  1.00  0.00
ATOM   2964  H1  WAT   629      25.708   6.569   5.729  1.00  0.00
ATOM   2965  H2  WAT   629      26.701   5.442   5.922  1.00  0.00
TER   
ATOM   2966  O   WAT   630      28.042   7.520  13.287  1.00  0.00
ATOM   2967  H1  WAT   630      28.540   7.994  13.952  1.00  0.00
ATOM   2968  H2  WAT   630      28.184   6.596  13.494  1.00  0.00
TER   
ATOM   2969  O   WAT   631      30.448   2.825   6.727  1.00  0.00
ATOM   2970  H1  WAT   631      30.325   2.844   5.778  1.00  0.00
ATOM   2971  H2  WAT   631      31.396   2.873   6.847  1.00  0.00
TER   
ATOM   2972  O   WAT   632      27.536  18.061   6.000  1.00  0.00
ATOM   2973  H1  WAT   632      27.790  18.023   5.078  1.00  0.00
ATOM   2974  H2  WAT   632      26.587  17.934   5.993  1.00  0.00
TER   
ATOM   2975  O   WAT   633      24.620   4.409   2.663  1.00  0.00
ATOM   2976  H1  WAT   633      25.469   4.846   2.597  1.00  0.00
ATOM   2977  H2  WAT   633      24.253   4.721   3.490  1.00  0.00
TER   
ATOM   2978  O   WAT   634      33.541   8.980   7.576  1.00  0.00
ATOM   2979  H1  WAT   634      32.600   8.995   7.751  1.00  0.00
ATOM   2980  H2  WAT   634      33.855   8.193   8.022  1.00  0.00
TER   
ATOM   2981  O   WAT   635      23.519  10.662   1.136  1.00  0.00
ATOM   2982  H1  WAT   635      24.285  10.550   1.699  1.00  0.00
ATOM   2983  H2  WAT   635      23.596   9.966   0.484  1.00  0.00
TER   
ATOM   2984  O   WAT   636      22.214   8.094   1.820  1.00  0.00
ATOM   2985  H1  WAT   636      22.294   7.147   1.931  1.00  0.00
ATOM   2986  H2  WAT   636      23.106   8.425   1.926  1.00  0.00
TER   
ATOM   2987  O   WAT   637      23.015  18.244   8.923  1.00  0.00
ATOM   2988  H1  WAT   637      23.751  17.695   9.194  1.00  0.00
ATOM   2989  H2  WAT   637      23.399  19.109   8.784  1.00  0.00
TER   
ATOM   2990  O   WAT   638      19.900  14.311   4.797  1.00  0.00
ATOM   2991  H1  WAT   638      18.974  14.553   4.788  1.00  0.00
ATOM   2992  H2  WAT   638      20.365  15.139   4.676  1.00  0.00
TER   
ATOM   2993  O   WAT   639      22.021  17.428  18.112  1.00  0.00
ATOM   2994  H1  WAT   639      22.822  17.750  18.525  1.00  0.00
ATOM   2995  H2  WAT   639      21.506  17.068  18.834  1.00  0.00
TER   
ATOM   2996  O   WAT   640      26.125  17.417   0.746  1.00  0.00
ATOM   2997  H1  WAT   640      26.918  17.706   0.294  1.00  0.00
ATOM   2998  H2  WAT   640      25.606  16.986   0.067  1.00  0.00
TER   
ATOM   2999  O   WAT   641      30.857  13.536  18.059  1.00  0.00
ATOM   3000  H1  WAT   641      30.251  13.560  17.319  1.00  0.00
ATOM   3001  H2  WAT   641      30.553  12.805  18.596  1.00  0.00
TER   
ATOM   3002  O   WAT   642      32.287  17.264  16.670  1.00  0.00
ATOM   3003  H1  WAT   642      33.240  17.180  16.620  1.00  0.00
ATOM   3004  H2  WAT   642      32.140  17.929  17.343  1.00  0.00
TER   
ATOM   3005  O   WAT   643      19.741   9.916  17.055  1.00  0.00
ATOM   3006  H1  WAT   643      20.245   9.337  17.627  1.00  0.00
ATOM   3007  H2  WAT   643      19.002  10.200  17.593  1.00  0.00
TER   
ATOM   3008  O   WAT   644      26.643  12.637   0.610  1.00  0.00
ATOM   3009  H1  WAT   644      26.538  12.022   1.336  1.00  0.00
ATOM   3010  H2  WAT   644      26.476  12.114  -0.174  1.00  0.00
TER   
ATOM   3011  O   WAT   645      26.795  11.323  16.589  1.00  0.00
ATOM   3012  H1  WAT   645      26.029  11.891  16.504  1.00  0.00
ATOM   3013  H2  WAT   645      26.976  11.031  15.696  1.00  0.00
TER   
ATOM   3014  O   WAT   646      29.883  11.699   1.214  1.00  0.00
ATOM   3015  H1  WAT   646      29.334  12.146   1.858  1.00  0.00
ATOM   3016  H2  WAT   646      30.505  11.194   1.738  1.00  0.00
TER   
ATOM   3017  O   WAT   647      21.773   8.059  17.950  1.00  0.00
ATOM   3018  H1  WAT   647      21.814   7.760  18.859  1.00  0.00
ATOM   3019  H2  WAT   647      22.628   8.460  17.791  1.00  0.00
TER   
ATOM   3020  O   WAT   648      25.551  10.658   3.111  1.00  0.00
ATOM   3021  H1  WAT   648      25.973  10.492   3.954  1.00  0.00
ATOM   3022  H2  WAT   648      25.676   9.848   2.616  1.00  0.00
TER   
ATOM   3023  O   WAT   649      23.714   6.638  15.918  1.00  0.00
ATOM   3024  H1  WAT   649      23.183   6.147  15.290  1.00  0.00
ATOM   3025  H2  WAT   649      24.382   7.066  15.383  1.00  0.00
TER   
ATOM   3026  O   WAT   650      28.064   9.682   0.358  1.00  0.00
ATOM   3027  H1  WAT   650      28.584   8.967  -0.008  1.00  0.00
ATOM   3028  H2  WAT   650      28.711  10.321   0.658  1.00  0.00
TER   
ATOM   3029  O   WAT   651      32.611  11.105  15.682  1.00  0.00
ATOM   3030  H1  WAT   651      33.026  11.259  16.531  1.00  0.00
ATOM   3031  H2  WAT   651      31.677  11.230  15.844  1.00  0.00
TER   
ATOM   3032  O   WAT   652      33.084   8.445  17.686  1.00  0.00
ATOM   3033  H1  WAT   652      33.666   7.690  17.598  1.00  0.00
ATOM   3034  H2  WAT   652      33.260   8.975  16.909  1.00  0.00
TER   
ATOM   3035  O   WAT   653      24.201   3.604  15.997  1.00  0.00
ATOM   3036  H1  WAT   653      24.107   2.986  15.273  1.00  0.00
ATOM   3037  H2  WAT   653      23.621   4.331  15.770  1.00  0.00
TER   
ATOM   3038  O   WAT   654      26.967   2.162  13.030  1.00  0.00
ATOM   3039  H1  WAT   654      26.519   2.184  12.185  1.00  0.00
ATOM   3040  H2  WAT   654      26.334   1.763  13.627  1.00  0.00
TER   
ATOM   3041  O   WAT   655      27.373  11.057  13.651  1.00  0.00
ATOM   3042  H1  WAT   655      27.792  11.900  13.479  1.00  0.00
ATOM   3043  H2  WAT   655      26.454  11.194  13.422  1.00  0.00
TER   
ATOM   3044  O   WAT   656      29.709   8.789  15.035  1.00  0.00
ATOM   3045  H1  WAT   656      29.829   8.193  15.775  1.00  0.00
ATOM   3046  H2  WAT   656      30.569   8.826  14.615  1.00  0.00
TER   
ATOM   3047  O   WAT   657      32.048   9.342  13.611  1.00  0.00
ATOM   3048  H1  WAT   657      31.522   9.867  13.008  1.00  0.00
ATOM   3049  H2  WAT   657      32.391   9.975  14.242  1.00  0.00
TER   
ATOM   3050  O   WAT   658      24.447   6.732   0.056  1.00  0.00
ATOM   3051  H1  WAT   658      24.246   5.868   0.418  1.00  0.00
ATOM   3052  H2  WAT   658      24.276   6.645  -0.881  1.00  0.00
TER   
ATOM   3053  O   WAT   659      25.224  17.362  14.767  1.00  0.00
ATOM   3054  H1  WAT   659      24.686  18.087  14.448  1.00  0.00
ATOM   3055  H2  WAT   659      25.477  16.885  13.977  1.00  0.00
TER   
ATOM   3056  O   WAT   660      26.476   5.331  16.293  1.00  0.00
ATOM   3057  H1  WAT   660      27.066   5.022  16.981  1.00  0.00
ATOM   3058  H2  WAT   660      25.658   4.859  16.449  1.00  0.00
TER   
ATOM   3059  O   WAT   661      31.296   4.947  16.526  1.00  0.00
ATOM   3060  H1  WAT   661      30.607   4.285  16.461  1.00  0.00
ATOM   3061  H2  WAT   661      32.016   4.501  16.971  1.00  0.00
TER   
ATOM   3062  O   WAT   662      31.926   1.542   2.585  1.00  0.00
ATOM   3063  H1  WAT   662      32.206   0.699   2.941  1.00  0.00
ATOM   3064  H2  WAT   662      31.152   1.775   3.099  1.00  0.00
TER   
ATOM   3065  O   WAT   663      23.245   3.832   0.044  1.00  0.00
ATOM   3066  H1  WAT   663      23.548   3.838  -0.864  1.00  0.00
ATOM   3067  H2  WAT   663      23.985   3.481   0.541  1.00  0.00
TER   
ATOM   3068  O   WAT   664      28.080  18.597  15.026  1.00  0.00
ATOM   3069  H1  WAT   664      28.006  19.501  15.333  1.00  0.00
ATOM   3070  H2  WAT   664      27.178  18.279  14.998  1.00  0.00
TER   
ATOM   3071  O   WAT   665      26.464   2.775   1.030  1.00  0.00
ATOM   3072  H1  WAT   665      26.116   2.098   0.450  1.00  0.00
ATOM   3073  H2  WAT   665      26.665   2.314   1.844  1.00  0.00
TER   
ATOM   3074  O   WAT   666      28.628  17.763   2.648  1.00  0.00
ATOM   3075  H1  WAT   666      29.524  18.102   2.670  1.00  0.00
ATOM   3076  H2  WAT   666      28.660  17.041   2.021  1.00  0.00
TER   
ATOM   3077  O   WAT   667      22.268  13.136   0.877  1.00  0.00
ATOM   3078  H1  WAT   667      22.706  13.679   1.533  1.00  0.00
ATOM   3079  H2  WAT   667      22.753  12.311   0.887  1.00  0.00
TER   
ATOM   3080  O   WAT   668      19.483  15.925   8.329  1.00  0.00
ATOM   3081  H1  WAT   668      19.813  15.057   8.097  1.00  0.00
ATOM   3082  H2  WAT   668      19.912  16.131   9.160  1.00  0.00
TER   
ATOM   3083  O   WAT   669      24.079  14.256   5.989  1.00  0.00
ATOM   3084  H1  WAT   669      23.778  14.132   6.890  1.00  0.00
ATOM   3085  H2  WAT   669      23.973  13.397   5.581  1.00  0.00
TER   
ATOM   3086  O   WAT   670      19.972  16.792  11.067  1.00  0.00
ATOM   3087  H1  WAT   670      19.535  16.972  11.900  1.00  0.00
ATOM   3088  H2  WAT   670      20.539  17.549  10.926  1.00  0.00
TER   
ATOM   3089  O   WAT   671      19.804   9.304   7.426  1.00  0.00
ATOM   3090  H1  WAT   671      19.149   9.035   6.782  1.00  0.00
ATOM   3091  H2  WAT   671      20.642   9.194   6.976  1.00  0.00
TER   
ATOM   3092  O   WAT   672      32.753   4.098   1.648  1.00  0.00
ATOM   3093  H1  WAT   672      33.172   3.911   0.808  1.00  0.00
ATOM   3094  H2  WAT   672      32.447   3.246   1.958  1.00  0.00
TER   
ATOM   3095  O   WAT   673      20.842   9.689  11.967  1.00  0.00
ATOM   3096  H1  WAT   673      21.209   9.602  12.846  1.00  0.00
ATOM   3097  H2  WAT   673      20.273   8.926  11.867  1.00  0.00
TER   
ATOM   3098  O   WAT   674      20.393   6.600  15.872  1.00  0.00
ATOM   3099  H1  WAT   674      19.499   6.567  16.212  1.00  0.00
ATOM   3100  H2  WAT   674      20.933   6.799  16.638  1.00  0.00
TER   
ATOM   3101  O   WAT   675      19.018   6.514   3.369  1.00  0.00
ATOM   3102  H1  WAT   675      18.114   6.777   3.194  1.00  0.00
ATOM   3103  H2  WAT   675      19.502   6.785   2.589  1.00  0.00
TER   
ATOM   3104  O   WAT   676      21.561   5.570   1.278  1.00  0.00
ATOM   3105  H1  WAT   676      22.270   5.149   0.793  1.00  0.00
ATOM   3106  H2  WAT   676      20.845   5.638   0.647  1.00  0.00
TER   
ATOM   3107  O   WAT   677      20.897   0.875  10.221  1.00  0.00
ATOM   3108  H1  WAT   677      21.545   0.325   9.780  1.00  0.00
ATOM   3109  H2  WAT   677      21.317   1.129  11.042  1.00  0.00
TER   
ATOM   3110  O   WAT   678      20.651   1.030  12.963  1.00  0.00
ATOM   3111  H1  WAT   678      20.302   1.487  13.729  1.00  0.00
ATOM   3112  H2  WAT   678      20.319   0.136  13.046  1.00  0.00
TER   
ATOM   3113  O   WAT   679      22.257  14.202  17.129  1.00  0.00
ATOM   3114  H1  WAT   679      22.214  13.832  18.010  1.00  0.00
ATOM   3115  H2  WAT   679      22.388  15.140  17.269  1.00  0.00
TER   
ATOM   3116  O   WAT   680      25.958  15.758  12.730  1.00  0.00
ATOM   3117  H1  WAT   680      25.717  16.026  11.843  1.00  0.00
ATOM   3118  H2  WAT   680      26.898  15.929  12.785  1.00  0.00
TER   
ATOM   3119  O   WAT   681      28.163   2.222  16.485  1.00  0.00
ATOM   3120  H1  WAT   681      28.102   2.814  17.235  1.00  0.00
ATOM   3121  H2  WAT   681      29.103   2.114  16.340  1.00  0.00
TER   
ATOM   3122  O   WAT   682      30.800   1.879  16.124  1.00  0.00
ATOM   3123  H1  WAT   682      31.414   2.197  15.463  1.00  0.00
ATOM   3124  H2  WAT   682      31.345   1.394  16.744  1.00  0.00
TER   
ATOM   3125  O   WAT   683      21.323   0.558  16.238  1.00  0.00
ATOM   3126  H1  WAT   683      21.871   0.377  15.475  1.00  0.00
ATOM   3127  H2  WAT   683      21.388  -0.232  16.774  1.00  0.00
TER   
ATOM   3128  O   WAT   684      22.096  17.149  14.248  1.00  0.00
ATOM   3129  H1  WAT   684      21.502  17.017  14.987  1.00  0.00
ATOM   3130  H2  WAT   684      22.088  16.312  13.783  1.00  0.00
TER   
ATOM   3131  O   WAT   685      31.541   0.442  12.451  1.00  0.00
ATOM   3132  H1  WAT   685      30.667   0.775  12.249  1.00  0.00
ATOM   3133  H2  WAT   685      31.432  -0.031  13.277  1.00  0.00
TER   
ATOM   3134  O   WAT   686      32.448   2.649  13.836  1.00  0.00
ATOM   3135  H1  WAT   686      32.120   1.834  13.456  1.00  0.00
ATOM   3136  H2  WAT   686      33.397   2.606  13.712  1.00  0.00
TER   
ATOM   3137  O   WAT   687      21.727  14.515  13.199  1.00  0.00
ATOM   3138  H1  WAT   687      21.000  13.895  13.132  1.00  0.00
ATOM   3139  H2  WAT   687      21.788  14.909  12.329  1.00  0.00
TER   
ATOM   3140  O   WAT   688      25.331  16.729   9.984  1.00  0.00
ATOM   3141  H1  WAT   688      25.848  16.118   9.459  1.00  0.00
ATOM   3142  H2  WAT   688      25.981  17.232  10.475  1.00  0.00
TER   
ATOM   3143  O   WAT   689      28.071  17.620  10.811  1.00  0.00
ATOM   3144  H1  WAT   689      28.359  17.365   9.934  1.00  0.00
ATOM   3145  H2  WAT   689      28.583  17.068  11.402  1.00  0.00
TER   
ATOM   3146  O   WAT   690      29.289   1.359  11.391  1.00  0.00
ATOM   3147  H1  WAT   690      28.506   1.833  11.670  1.00  0.00
ATOM   3148  H2  WAT   690      28.995   0.454  11.282  1.00  0.00
TER   
ATOM   3149  O   WAT   691      20.010  17.832   6.409  1.00  0.00
ATOM   3150  H1  WAT   691      19.842  17.199   7.107  1.00  0.00
ATOM   3151  H2  WAT   691      19.143  18.038   6.058  1.00  0.00
TER   
ATOM   3152  O   WAT   692      20.633   1.664   3.912  1.00  0.00
ATOM   3153  H1  WAT   692      21.391   1.777   3.338  1.00  0.00
ATOM   3154  H2  WAT   692      20.170   2.501   3.866  1.00  0.00
TER   
ATOM   3155  O   WAT   693      27.174   3.778   6.902  1.00  0.00
ATOM   3156  H1  WAT   693      26.362   3.403   6.562  1.00  0.00
ATOM   3157  H2  WAT   693      27.678   3.022   7.204  1.00  0.00
TER   
ATOM   3158  O   WAT   694      31.677   0.442   8.141  1.00  0.00
ATOM   3159  H1  WAT   694      32.280   1.014   8.615  1.00  0.00
ATOM   3160  H2  WAT   694      30.936   1.006   7.918  1.00  0.00
TER   
ATOM   3161  O   WAT   695      21.616  16.525   3.854  1.00  0.00
ATOM   3162  H1  WAT   695      21.091  16.906   3.150  1.00  0.00
ATOM   3163  H2  WAT   695      21.541  17.150   4.575  1.00  0.00
TER   
ATOM   3164  O   WAT   696      23.005   2.190   2.452  1.00  0.00
ATOM   3165  H1  WAT   696      23.535   1.403   2.323  1.00  0.00
ATOM   3166  H2  WAT   696      23.638   2.869   2.686  1.00  0.00
TER   
ATOM   3167  O   WAT   697      25.199   1.928   5.507  1.00  0.00
ATOM   3168  H1  WAT   697      24.569   1.226   5.674  1.00  0.00
ATOM   3169  H2  WAT   697      24.660   2.688   5.290  1.00  0.00
TER   
ATOM   3170  O   WAT   698      28.138  18.541  18.178  1.00  0.00
ATOM   3171  H1  WAT   698      29.065  18.306  18.221  1.00  0.00
ATOM   3172  H2  WAT   698      28.123  19.369  17.696  1.00  0.00
TER   
ATOM   3173  O   WAT   699      25.325   1.206  17.942  1.00  0.00
ATOM   3174  H1  WAT   699      25.043   1.709  17.178  1.00  0.00
ATOM   3175  H2  WAT   699      25.707   0.408  17.576  1.00  0.00
TER   
ATOM   3176  O   WAT   700      24.216  18.474   2.729  1.00  0.00
ATOM   3177  H1  WAT   700      24.947  18.189   2.181  1.00  0.00
ATOM   3178  H2  WAT   700      24.475  18.235   3.619  1.00  0.00
TER   
ATOM   3179  O   WAT   701      23.377  14.590   2.733  1.00  0.00
ATOM   3180  H1  WAT   701      22.748  15.058   3.282  1.00  0.00
ATOM   3181  H2  WAT   701      23.492  13.745   3.168  1.00  0.00
TER   
ATOM   3182  O   WAT   702      31.926   0.621  18.520  1.00  0.00
ATOM   3183  H1  WAT   702      31.813   0.941  19.415  1.00  0.00
ATOM   3184  H2  WAT   702      32.743   1.023  18.224  1.00  0.00
TER   
ATOM   3185  O   WAT   703      30.832   8.641 -11.116  1.00  0.00
ATOM   3186  H1  WAT   703      30.751   7.726 -11.387  1.00  0.00
ATOM   3187  H2  WAT   703      30.418   9.137 -11.822  1.00  0.00
TER   
ATOM   3188  O   WAT   704      28.964  10.418  -9.236  1.00  0.00
ATOM   3189  H1  WAT   704      28.188   9.938  -8.946  1.00  0.00
ATOM   3190  H2  WAT   704      29.615   9.739  -9.410  1.00  0.00
TER   
ATOM   3191  O   WAT   705      22.980  10.730  -8.358  1.00  0.00
ATOM   3192  H1  WAT   705      22.149  10.475  -7.958  1.00  0.00
ATOM   3193  H2  WAT   705      23.588  10.802  -7.622  1.00  0.00
TER   
ATOM   3194  O   WAT   706      32.985  14.824 -10.456  1.00  0.00
ATOM   3195  H1  WAT   706      32.523  14.053 -10.127  1.00  0.00
ATOM   3196  H2  WAT   706      33.797  14.851  -9.950  1.00  0.00
TER   
ATOM   3197  O   WAT   707      21.390   5.691 -14.574  1.00  0.00
ATOM   3198  H1  WAT   707      20.501   6.032 -14.676  1.00  0.00
ATOM   3199  H2  WAT   707      21.674   5.491 -15.466  1.00  0.00
TER   
ATOM   3200  O   WAT   708      29.211  17.110 -10.835  1.00  0.00
ATOM   3201  H1  WAT   708      28.592  17.566 -11.406  1.00  0.00
ATOM   3202  H2  WAT   708      30.066  17.265 -11.236  1.00  0.00
TER   
ATOM   3203  O   WAT   709      28.405  13.094  -9.228  1.00  0.00
ATOM   3204  H1  WAT   709      28.336  12.153  -9.390  1.00  0.00
ATOM   3205  H2  WAT   709      29.167  13.184  -8.656  1.00  0.00
TER   
ATOM   3206  O   WAT   710      20.595   3.700  -6.903  1.00  0.00
ATOM   3207  H1  WAT   710      20.416   2.802  -6.623  1.00  0.00
ATOM   3208  H2  WAT   710      20.193   4.247  -6.228  1.00  0.00
TER   
ATOM   3209  O   WAT   711      29.435   5.901  -9.002  1.00  0.00
ATOM   3210  H1  WAT   711      29.812   5.028  -9.114  1.00  0.00
ATOM   3211  H2  WAT   711      29.337   6.237  -9.893  1.00  0.00
TER   
ATOM   3212  O   WAT   712      23.566   4.274 -13.540  1.00  0.00
ATOM   3213  H1  WAT   712      23.672   5.174 -13.233  1.00  0.00
ATOM   3214  H2  WAT   712      22.655   4.226 -13.830  1.00  0.00
TER   
ATOM   3215  O   WAT   713      33.218   3.396 -12.069  1.00  0.00
ATOM   3216  H1  WAT   713      34.039   2.906 -12.026  1.00  0.00
ATOM   3217  H2  WAT   713      33.251   3.986 -11.316  1.00  0.00
TER   
ATOM   3218  O   WAT   714      21.214   6.196  -8.295  1.00  0.00
ATOM   3219  H1  WAT   714      21.895   6.460  -7.676  1.00  0.00
ATOM   3220  H2  WAT   714      20.899   5.356  -7.961  1.00  0.00
TER   
ATOM   3221  O   WAT   715      25.406   7.242  -9.207  1.00  0.00
ATOM   3222  H1  WAT   715      25.914   7.740  -8.567  1.00  0.00
ATOM   3223  H2  WAT   715      25.938   6.466  -9.383  1.00  0.00
TER   
ATOM   3224  O   WAT   716      23.690   1.882  -4.941  1.00  0.00
ATOM   3225  H1  WAT   716      23.692   2.399  -5.746  1.00  0.00
ATOM   3226  H2  WAT   716      22.861   1.405  -4.964  1.00  0.00
TER   
ATOM   3227  O   WAT   717      30.077  11.994 -13.442  1.00  0.00
ATOM   3228  H1  WAT   717      29.459  12.459 -14.006  1.00  0.00
ATOM   3229  H2  WAT   717      30.590  12.687 -13.025  1.00  0.00
TER   
ATOM   3230  O   WAT   718      24.940  11.522  -6.764  1.00  0.00
ATOM   3231  H1  WAT   718      24.607  12.149  -6.122  1.00  0.00
ATOM   3232  H2  WAT   718      25.117  12.048  -7.543  1.00  0.00
TER   
ATOM   3233  O   WAT   719      33.454   5.336  -9.296  1.00  0.00
ATOM   3234  H1  WAT   719      32.749   5.625  -8.716  1.00  0.00
ATOM   3235  H2  WAT   719      33.815   6.146  -9.656  1.00  0.00
TER   
ATOM   3236  O   WAT   720      23.372   3.593  -6.934  1.00  0.00
ATOM   3237  H1  WAT   720      23.713   4.437  -7.229  1.00  0.00
ATOM   3238  H2  WAT   720      22.433   3.742  -6.817  1.00  0.00
TER   
ATOM   3239  O   WAT   721      24.152  13.490  -4.949  1.00  0.00
ATOM   3240  H1  WAT   721      24.770  14.165  -5.230  1.00  0.00
ATOM   3241  H2  WAT   721      23.292  13.899  -5.040  1.00  0.00
TER   
ATOM   3242  O   WAT   722      19.446  12.680 -16.068  1.00  0.00
ATOM   3243  H1  WAT   722      19.068  13.169 -16.800  1.00  0.00
ATOM   3244  H2  WAT   722      19.703  13.352 -15.437  1.00  0.00
TER   
ATOM   3245  O   WAT   723      27.054   1.081 -10.609  1.00  0.00
ATOM   3246  H1  WAT   723      27.362   0.526 -11.326  1.00  0.00
ATOM   3247  H2  WAT   723      26.124   1.216 -10.792  1.00  0.00
TER   
ATOM   3248  O   WAT   724      32.606  16.798  -8.319  1.00  0.00
ATOM   3249  H1  WAT   724      32.619  16.394  -9.187  1.00  0.00
ATOM   3250  H2  WAT   724      32.053  17.573  -8.423  1.00  0.00
TER   
ATOM   3251  O   WAT   725      33.900  13.520 -13.230  1.00  0.00
ATOM   3252  H1  WAT   725      33.790  12.577 -13.105  1.00  0.00
ATOM   3253  H2  WAT   725      33.897  13.881 -12.343  1.00  0.00
TER   
ATOM   3254  O   WAT   726      32.004  11.701  -6.990  1.00  0.00
ATOM   3255  H1  WAT   726      32.421  11.487  -7.825  1.00  0.00
ATOM   3256  H2  WAT   726      32.728  11.958  -6.420  1.00  0.00
TER   
ATOM   3257  O   WAT   727      29.442   9.146 -13.873  1.00  0.00
ATOM   3258  H1  WAT   727      28.515   9.080 -13.645  1.00  0.00
ATOM   3259  H2  WAT   727      29.595  10.084 -13.988  1.00  0.00
TER   
ATOM   3260  O   WAT   728      29.429   5.418 -16.877  1.00  0.00
ATOM   3261  H1  WAT   728      28.490   5.579 -16.792  1.00  0.00
ATOM   3262  H2  WAT   728      29.748   6.137 -17.423  1.00  0.00
TER   
ATOM   3263  O   WAT   729      33.472  10.708 -13.370  1.00  0.00
ATOM   3264  H1  WAT   729      32.853  10.370 -14.017  1.00  0.00
ATOM   3265  H2  WAT   729      33.455  10.064 -12.662  1.00  0.00
TER   
ATOM   3266  O   WAT   730      32.915   6.887  -5.953  1.00  0.00
ATOM   3267  H1  WAT   730      32.502   7.712  -5.699  1.00  0.00
ATOM   3268  H2  WAT   730      32.182   6.301  -6.146  1.00  0.00
TER   
ATOM   3269  O   WAT   731      25.048   9.673 -11.092  1.00  0.00
ATOM   3270  H1  WAT   731      24.644   8.961 -11.587  1.00  0.00
ATOM   3271  H2  WAT   731      25.134   9.328 -10.203  1.00  0.00
TER   
ATOM   3272  O   WAT   732      25.516  13.360  -8.928  1.00  0.00
ATOM   3273  H1  WAT   732      25.219  12.754  -9.607  1.00  0.00
ATOM   3274  H2  WAT   732      26.466  13.397  -9.039  1.00  0.00
TER   
ATOM   3275  O   WAT   733      23.761   6.447  -7.312  1.00  0.00
ATOM   3276  H1  WAT   733      24.312   6.557  -8.086  1.00  0.00
ATOM   3277  H2  WAT   733      24.275   6.821  -6.596  1.00  0.00
TER   
ATOM   3278  O   WAT   734      33.605  16.933  -5.265  1.00  0.00
ATOM   3279  H1  WAT   734      33.128  17.740  -5.458  1.00  0.00
ATOM   3280  H2  WAT   734      32.921  16.281  -5.113  1.00  0.00
TER   
ATOM   3281  O   WAT   735      24.608  13.098  -2.277  1.00  0.00
ATOM   3282  H1  WAT   735      23.711  13.322  -2.029  1.00  0.00
ATOM   3283  H2  WAT   735      24.633  13.221  -3.226  1.00  0.00
TER   
ATOM   3284  O   WAT   736      31.649   9.947 -16.363  1.00  0.00
ATOM   3285  H1  WAT   736      32.088   9.109 -16.509  1.00  0.00
ATOM   3286  H2  WAT   736      32.362  10.580 -16.276  1.00  0.00
TER   
ATOM   3287  O   WAT   737      23.435   9.969  -3.701  1.00  0.00
ATOM   3288  H1  WAT   737      23.296  10.841  -3.332  1.00  0.00
ATOM   3289  H2  WAT   737      22.553   9.626  -3.846  1.00  0.00
TER   
ATOM   3290  O   WAT   738      29.758  14.887 -12.395  1.00  0.00
ATOM   3291  H1  WAT   738      30.198  15.629 -12.809  1.00  0.00
ATOM   3292  H2  WAT   738      29.697  15.129 -11.471  1.00  0.00
TER   
ATOM   3293  O   WAT   739      25.233  15.911  -1.493  1.00  0.00
ATOM   3294  H1  WAT   739      25.205  16.316  -2.360  1.00  0.00
ATOM   3295  H2  WAT   739      25.070  14.982  -1.655  1.00  0.00
TER   
ATOM   3296  O   WAT   740      21.749   8.567 -13.591  1.00  0.00
ATOM   3297  H1  WAT   740      21.628   9.294 -14.203  1.00  0.00
ATOM   3298  H2  WAT   740      21.439   7.798 -14.068  1.00  0.00
TER   
ATOM   3299  O   WAT   741      30.450  17.588  -4.467  1.00  0.00
ATOM   3300  H1  WAT   741      30.964  17.499  -3.664  1.00  0.00
ATOM   3301  H2  WAT   741      29.607  17.934  -4.174  1.00  0.00
TER   
ATOM   3302  O   WAT   742      32.425  17.874 -15.038  1.00  0.00
ATOM   3303  H1  WAT   742      32.265  17.584 -14.140  1.00  0.00
ATOM   3304  H2  WAT   742      32.260  17.098 -15.574  1.00  0.00
TER   
ATOM   3305  O   WAT   743      24.904  17.653 -13.261  1.00  0.00
ATOM   3306  H1  WAT   743      24.728  16.737 -13.474  1.00  0.00
ATOM   3307  H2  WAT   743      24.050  18.012 -13.021  1.00  0.00
TER   
ATOM   3308  O   WAT   744      32.128  15.382 -16.478  1.00  0.00
ATOM   3309  H1  WAT   744      31.434  15.380 -17.138  1.00  0.00
ATOM   3310  H2  WAT   744      32.870  14.958 -16.909  1.00  0.00
TER   
ATOM   3311  O   WAT   745      31.693  17.009 -12.404  1.00  0.00
ATOM   3312  H1  WAT   745      32.149  16.228 -12.090  1.00  0.00
ATOM   3313  H2  WAT   745      32.032  17.719 -11.859  1.00  0.00
TER   
ATOM   3314  O   WAT   746      24.215   1.911 -10.208  1.00  0.00
ATOM   3315  H1  WAT   746      23.772   2.692 -10.540  1.00  0.00
ATOM   3316  H2  WAT   746      24.773   2.234  -9.501  1.00  0.00
TER   
ATOM   3317  O   WAT   747      28.502   4.778  -4.605  1.00  0.00
ATOM   3318  H1  WAT   747      28.040   4.986  -3.793  1.00  0.00
ATOM   3319  H2  WAT   747      28.100   3.964  -4.908  1.00  0.00
TER   
ATOM   3320  O   WAT   748      33.502   5.999  -3.475  1.00  0.00
ATOM   3321  H1  WAT   748      32.652   5.699  -3.154  1.00  0.00
ATOM   3322  H2  WAT   748      33.343   6.243  -4.387  1.00  0.00
TER   
ATOM   3323  O   WAT   749      30.597   7.499  -1.375  1.00  0.00
ATOM   3324  H1  WAT   749      30.923   6.665  -1.715  1.00  0.00
ATOM   3325  H2  WAT   749      31.385   8.022  -1.228  1.00  0.00
TER   
ATOM   3326  O   WAT   750      27.331   1.532 -15.328  1.00  0.00
ATOM   3327  H1  WAT   750      26.706   1.528 -14.603  1.00  0.00
ATOM   3328  H2  WAT   750      27.244   0.665 -15.724  1.00  0.00
TER   
ATOM   3329  O   WAT   751      26.253   2.456  -8.350  1.00  0.00
ATOM   3330  H1  WAT   751      26.550   3.362  -8.430  1.00  0.00
ATOM   3331  H2  WAT   751      26.801   1.967  -8.964  1.00  0.00
TER   
ATOM   3332  O   WAT   752      24.006   7.034 -12.480  1.00  0.00
ATOM   3333  H1  WAT   752      23.780   6.818 -11.576  1.00  0.00
ATOM   3334  H2  WAT   752      23.226   7.467 -12.826  1.00  0.00
TER   
ATOM   3335  O   WAT   753      31.236   7.041 -13.881  1.00  0.00
ATOM   3336  H1  WAT   753      30.637   7.764 -14.065  1.00  0.00
ATOM   3337  H2  WAT   753      31.784   6.978 -14.664  1.00  0.00
TER   
ATOM   3338  O   WAT   754      26.446   7.933  -1.814  1.00  0.00
ATOM   3339  H1  WAT   754      26.351   6.992  -1.964  1.00  0.00
ATOM   3340  H2  WAT   754      27.290   8.154  -2.210  1.00  0.00
TER   
ATOM   3341  O   WAT   755      29.843   5.677 -11.851  1.00  0.00
ATOM   3342  H1  WAT   755      30.236   5.994 -12.664  1.00  0.00
ATOM   3343  H2  WAT   755      30.204   4.798 -11.737  1.00  0.00
TER   
ATOM   3344  O   WAT   756      21.577   4.344  -3.661  1.00  0.00
ATOM   3345  H1  WAT   756      21.184   5.192  -3.454  1.00  0.00
ATOM   3346  H2  WAT   756      20.889   3.707  -3.470  1.00  0.00
TER   
ATOM   3347  O   WAT   757      28.152   4.428  -0.591  1.00  0.00
ATOM   3348  H1  WAT   757      27.462   4.235   0.043  1.00  0.00
ATOM   3349  H2  WAT   757      28.895   4.711  -0.059  1.00  0.00
TER   
ATOM   3350  O   WAT   758      19.066   6.209 -18.418  1.00  0.00
ATOM   3351  H1  WAT   758      18.984   7.152 -18.276  1.00  0.00
ATOM   3352  H2  WAT   758      18.714   6.066 -19.296  1.00  0.00
TER   
ATOM   3353  O   WAT   759      30.428   8.267  -7.756  1.00  0.00
ATOM   3354  H1  WAT   759      29.696   8.776  -7.407  1.00  0.00
ATOM   3355  H2  WAT   759      30.031   7.450  -8.057  1.00  0.00
TER   
ATOM   3356  O   WAT   760      26.866   4.943  -9.351  1.00  0.00
ATOM   3357  H1  WAT   760      26.870   4.502 -10.200  1.00  0.00
ATOM   3358  H2  WAT   760      27.761   5.265  -9.243  1.00  0.00
TER   
ATOM   3359  O   WAT   761      22.716   4.826 -10.391  1.00  0.00
ATOM   3360  H1  WAT   761      22.376   5.303  -9.635  1.00  0.00
ATOM   3361  H2  WAT   761      21.954   4.372 -10.751  1.00  0.00
TER   
ATOM   3362  O   WAT   762      26.928   5.944 -16.360  1.00  0.00
ATOM   3363  H1  WAT   762      27.049   5.903 -15.411  1.00  0.00
ATOM   3364  H2  WAT   762      26.543   6.807 -16.515  1.00  0.00
TER   
ATOM   3365  O   WAT   763      30.891   3.721  -8.344  1.00  0.00
ATOM   3366  H1  WAT   763      30.908   4.172  -7.499  1.00  0.00
ATOM   3367  H2  WAT   763      30.642   2.821  -8.130  1.00  0.00
TER   
ATOM   3368  O   WAT   764      25.940   8.254 -16.962  1.00  0.00
ATOM   3369  H1  WAT   764      25.372   7.806 -17.588  1.00  0.00
ATOM   3370  H2  WAT   764      26.649   8.613 -17.495  1.00  0.00
TER   
ATOM   3371  O   WAT   765      21.017  12.155  -3.085  1.00  0.00
ATOM   3372  H1  WAT   765      20.632  11.515  -2.487  1.00  0.00
ATOM   3373  H2  WAT   765      21.328  12.859  -2.515  1.00  0.00
TER   
ATOM   3374  O   WAT   766      27.167   9.003  -7.604  1.00  0.00
ATOM   3375  H1  WAT   766      27.534   8.529  -6.858  1.00  0.00
ATOM   3376  H2  WAT   766      26.977   9.877  -7.263  1.00  0.00
TER   
ATOM   3377  O   WAT   767      20.031   3.747 -11.475  1.00  0.00
ATOM   3378  H1  WAT   767      19.745   3.383 -10.637  1.00  0.00
ATOM   3379  H2  WAT   767      19.969   3.015 -12.088  1.00  0.00
TER   
ATOM   3380  O   WAT   768      24.957   8.044  -5.286  1.00  0.00
ATOM   3381  H1  WAT   768      24.652   8.923  -5.061  1.00  0.00
ATOM   3382  H2  WAT   768      25.911   8.104  -5.250  1.00  0.00
TER   
ATOM   3383  O   WAT   769      23.485  12.250 -14.689  1.00  0.00
ATOM   3384  H1  WAT   769      22.711  11.710 -14.849  1.00  0.00
ATOM   3385  H2  WAT   769      24.214  11.731 -15.027  1.00  0.00
TER   
ATOM   3386  O   WAT   770      29.705   2.640 -14.753  1.00  0.00
ATOM   3387  H1  WAT   770      28.891   2.142 -14.829  1.00  0.00
ATOM   3388  H2  WAT   770      29.511   3.480 -15.170  1.00  0.00
TER   
ATOM   3389  O   WAT   771      29.626  11.317  -3.009  1.00  0.00
ATOM   3390  H1  WAT   771      29.559  10.397  -3.264  1.00  0.00
ATOM   3391  H2  WAT   771      28.996  11.415  -2.295  1.00  0.00
TER   
ATOM   3392  O   WAT   772      32.419   7.012 -16.457  1.00  0.00
ATOM   3393  H1  WAT   772      33.307   7.324 -16.632  1.00  0.00
ATOM   3394  H2  WAT   772      32.390   6.140 -16.849  1.00  0.00
TER   
ATOM   3395  O   WAT   773      23.529  11.918 -11.051  1.00  0.00
ATOM   3396  H1  WAT   773      24.046  11.115 -11.105  1.00  0.00
ATOM   3397  H2  WAT   773      23.077  11.856 -10.209  1.00  0.00
TER   
ATOM   3398  O   WAT   774      28.416  13.185 -15.778  1.00  0.00
ATOM   3399  H1  WAT   774      28.757  13.929 -16.274  1.00  0.00
ATOM   3400  H2  WAT   774      27.587  13.498 -15.416  1.00  0.00
TER   
ATOM   3401  O   WAT   775      21.013   8.884  -4.139  1.00  0.00
ATOM   3402  H1  WAT   775      20.655   9.550  -3.551  1.00  0.00
ATOM   3403  H2  WAT   775      20.718   8.053  -3.767  1.00  0.00
TER   
ATOM   3404  O   WAT   776      24.214   9.343  -1.255  1.00  0.00
ATOM   3405  H1  WAT   776      23.914   9.488  -2.152  1.00  0.00
ATOM   3406  H2  WAT   776      24.985   8.783  -1.347  1.00  0.00
TER   
ATOM   3407  O   WAT   777      29.557  14.140  -3.259  1.00  0.00
ATOM   3408  H1  WAT   777      29.572  13.208  -3.477  1.00  0.00
ATOM   3409  H2  WAT   777      28.850  14.225  -2.620  1.00  0.00
TER   
ATOM   3410  O   WAT   778      31.298  12.506 -10.414  1.00  0.00
ATOM   3411  H1  WAT   778      31.651  11.909 -11.074  1.00  0.00
ATOM   3412  H2  WAT   778      30.414  12.181 -10.243  1.00  0.00
TER   
ATOM   3413  O   WAT   779      27.385  13.266 -13.007  1.00  0.00
ATOM   3414  H1  WAT   779      28.072  13.813 -12.626  1.00  0.00
ATOM   3415  H2  WAT   779      26.598  13.810 -12.972  1.00  0.00
TER   
ATOM   3416  O   WAT   780      19.524   8.883 -17.515  1.00  0.00
ATOM   3417  H1  WAT   780      20.393   9.166 -17.231  1.00  0.00
ATOM   3418  H2  WAT   780      19.033   9.697 -17.630  1.00  0.00
TER   
ATOM   3419  O   WAT   781      26.687  10.271 -13.394  1.00  0.00
ATOM   3420  H1  WAT   781      27.144  11.081 -13.168  1.00  0.00
ATOM   3421  H2  WAT   781      26.336   9.953 -12.562  1.00  0.00
TER   
ATOM   3422  O   WAT   782      28.991  15.781  -6.165  1.00  0.00
ATOM   3423  H1  WAT   782      29.635  15.987  -5.488  1.00  0.00
ATOM   3424  H2  WAT   782      29.354  15.020  -6.618  1.00  0.00
TER   
ATOM   3425  O   WAT   783      22.588   0.614 -12.922  1.00  0.00
ATOM   3426  H1  WAT   783      22.460   0.606 -11.974  1.00  0.00
ATOM   3427  H2  WAT   783      21.765   0.953 -13.273  1.00  0.00
TER   
ATOM   3428  O   WAT   784      30.264  13.785  -7.447  1.00  0.00
ATOM   3429  H1  WAT   784      30.906  13.084  -7.334  1.00  0.00
ATOM   3430  H2  WAT   784      30.789  14.564  -7.628  1.00  0.00
TER   
ATOM   3431  O   WAT   785      34.109  14.069 -17.723  1.00  0.00
ATOM   3432  H1  WAT   785      33.883  13.352 -17.131  1.00  0.00
ATOM   3433  H2  WAT   785      33.719  13.821 -18.561  1.00  0.00
TER   
ATOM   3434  O   WAT   786      32.038  14.584  -4.244  1.00  0.00
ATOM   3435  H1  WAT   786      32.373  15.171  -3.566  1.00  0.00
ATOM   3436  H2  WAT   786      31.118  14.453  -4.014  1.00  0.00
TER   
ATOM   3437  O   WAT   787      19.891  18.096 -16.949  1.00  0.00
ATOM   3438  H1  WAT   787      20.251  18.695 -17.603  1.00  0.00
ATOM   3439  H2  WAT   787      19.750  18.642 -16.175  1.00  0.00
TER   
ATOM   3440  O   WAT   788      19.588   2.374  -3.461  1.00  0.00
ATOM   3441  H1  WAT   788      18.874   2.573  -2.856  1.00  0.00
ATOM   3442  H2  WAT   788      20.007   1.597  -3.090  1.00  0.00
TER   
ATOM   3443  O   WAT   789      19.875  16.362  -2.475  1.00  0.00
ATOM   3444  H1  WAT   789      19.984  15.421  -2.615  1.00  0.00
ATOM   3445  H2  WAT   789      19.223  16.627  -3.123  1.00  0.00
TER   
ATOM   3446  O   WAT   790      27.866  14.633  -1.075  1.00  0.00
ATOM   3447  H1  WAT   790      27.546  13.914  -0.530  1.00  0.00
ATOM   3448  H2  WAT   790      27.192  15.309  -1.001  1.00  0.00
TER   
ATOM   3449  O   WAT   791      25.908  15.479 -16.132  1.00  0.00
ATOM   3450  H1  WAT   791      25.899  16.212 -16.747  1.00  0.00
ATOM   3451  H2  WAT   791      24.988  15.232 -16.039  1.00  0.00
TER   
ATOM   3452  O   WAT   792      21.508  10.701 -15.387  1.00  0.00
ATOM   3453  H1  WAT   792      20.901  11.441 -15.377  1.00  0.00
ATOM   3454  H2  WAT   792      21.983  10.791 -16.213  1.00  0.00
TER   
ATOM   3455  O   WAT   793      31.082   4.866  -5.711  1.00  0.00
ATOM   3456  H1  WAT   793      31.450   4.045  -5.383  1.00  0.00
ATOM   3457  H2  WAT   793      30.222   4.926  -5.296  1.00  0.00
TER   
ATOM   3458  O   WAT   794      28.894  15.542 -17.469  1.00  0.00
ATOM   3459  H1  WAT   794      28.995  15.338 -18.399  1.00  0.00
ATOM   3460  H2  WAT   794      27.994  15.288 -17.264  1.00  0.00
TER   
ATOM   3461  O   WAT   795      26.416   6.100 -13.487  1.00  0.00
ATOM   3462  H1  WAT   795      25.708   6.569 -13.045  1.00  0.00
ATOM   3463  H2  WAT   795      26.701   5.442 -12.852  1.00  0.00
TER   
ATOM   3464  O   WAT   796      28.042   7.520  -5.487  1.00  0.00
ATOM   3465  H1  WAT   796      28.540   7.994  -4.822  1.00  0.00
ATOM   3466  H2  WAT   796      28.184   6.596  -5.280  1.00  0.00
TER   
ATOM   3467  O   WAT   797      30.448   2.825 -12.047  1.00  0.00
ATOM   3468  H1  WAT   797      30.325   2.844 -12.996  1.00  0.00
ATOM   3469  H2  WAT   797      31.396   2.873 -11.927  1.00  0.00
TER   
ATOM   3470  O   WAT   798      27.536  18.061 -12.774  1.00  0.00
ATOM   3471  H1  WAT   798      27.790  18.023 -13.696  1.00  0.00
ATOM   3472  H2  WAT   798      26.587  17.934 -12.781  1.00  0.00
TER   
ATOM   3473  O   WAT   799      24.620   4.409 -16.112  1.00  0.00
ATOM   3474  H1  WAT   799      25.469   4.846 -16.178  1.00  0.00
ATOM   3475  H2  WAT   799      24.253   4.721 -15.284  1.00  0.00
TER   
ATOM   3476  O   WAT   800      33.541   8.980 -11.198  1.00  0.00
ATOM   3477  H1  WAT   800      32.600   8.995 -11.024  1.00  0.00
ATOM   3478  H2  WAT   800      33.855   8.193 -10.752  1.00  0.00
TER   
ATOM   3479  O   WAT   801      23.519  10.662 -17.638  1.00  0.00
ATOM   3480  H1  WAT   801      24.285  10.550 -17.075  1.00  0.00
ATOM   3481  H2  WAT   801      23.596   9.966 -18.290  1.00  0.00
TER   
ATOM   3482  O   WAT   802      22.214   8.094 -16.955  1.00  0.00
ATOM   3483  H1  WAT   802      22.294   7.147 -16.843  1.00  0.00
ATOM   3484  H2  WAT   802      23.106   8.425 -16.849  1.00  0.00
TER   
ATOM   3485  O   WAT   803      23.015  18.244  -9.851  1.00  0.00
ATOM   3486  H1  WAT   803      23.751  17.695  -9.580  1.00  0.00
ATOM   3487  H2  WAT   803      23.399  19.109  -9.991  1.00  0.00
TER   
ATOM   3488  O   WAT   804      19.900  14.311 -13.977  1.00  0.00
ATOM   3489  H1  WAT   804      18.974  14.553 -13.987  1.00  0.00
ATOM   3490  H2  WAT   804      20.365  15.139 -14.099  1.00  0.00
TER   
ATOM   3491  O   WAT   805      22.021  17.428  -0.663  1.00  0.00
ATOM   3492  H1  WAT   805      22.822  17.750  -0.249  1.00  0.00
ATOM   3493  H2  WAT   805      21.506  17.068   0.059  1.00  0.00
TER   
ATOM   3494  O   WAT   806      26.125  17.417 -18.029  1.00  0.00
ATOM   3495  H1  WAT   806      26.918  17.706 -18.481  1.00  0.00
ATOM   3496  H2  WAT   806      25.606  16.986 -18.707  1.00  0.00
TER   
ATOM   3497  O   WAT   807      30.857  13.536  -0.715  1.00  0.00
ATOM   3498  H1  WAT   807      30.251  13.560  -1.456  1.00  0.00
ATOM   3499  H2  WAT   807      30.553  12.805  -0.178  1.00  0.00
TER   
ATOM   3500  O   WAT   808      32.287  17.264  -2.104  1.00  0.00
ATOM   3501  H1  WAT   808      33.240  17.180  -2.154  1.00  0.00
ATOM   3502  H2  WAT   808      32.140  17.929  -1.431  1.00  0.00
TER   
ATOM   3503  O   WAT   809      26.643  12.637 -18.164  1.00  0.00
ATOM   3504  H1  WAT   809      26.538  12.022 -17.438  1.00  0.00
ATOM   3505  H2  WAT   809      26.476  12.114 -18.948  1.00  0.00
TER   
ATOM   3506  O   WAT   810      26.795  11.323  -2.186  1.00  0.00
ATOM   3507  H1  WAT   810      26.029  11.891  -2.270  1.00  0.00
ATOM   3508  H2  WAT   810      26.976  11.031  -3.079  1.00  0.00
TER   
ATOM   3509  O   WAT   811      29.883  11.699 -17.560  1.00  0.00
ATOM   3510  H1  WAT   811      29.334  12.146 -16.916  1.00  0.00
ATOM   3511  H2  WAT   811      30.505  11.194 -17.037  1.00  0.00
TER   
ATOM   3512  O   WAT   812      21.773   8.059  -0.824  1.00  0.00
ATOM   3513  H1  WAT   812      21.814   7.760   0.084  1.00  0.00
ATOM   3514  H2  WAT   812      22.628   8.460  -0.983  1.00  0.00
TER   
ATOM   3515  O   WAT   813      25.551  10.658 -15.664  1.00  0.00
ATOM   3516  H1  WAT   813      25.973  10.492 -14.821  1.00  0.00
ATOM   3517  H2  WAT   813      25.676   9.848 -16.158  1.00  0.00
TER   
ATOM   3518  O   WAT   814      28.064   9.682 -18.416  1.00  0.00
ATOM   3519  H1  WAT   814      28.584   8.967 -18.782  1.00  0.00
ATOM   3520  H2  WAT   814      28.711  10.321 -18.116  1.00  0.00
TER   
ATOM   3521  O   WAT   815      32.611  11.105  -3.093  1.00  0.00
ATOM   3522  H1  WAT   815      33.026  11.259  -2.243  1.00  0.00
ATOM   3523  H2  WAT   815      31.677  11.230  -2.930  1.00  0.00
TER   
ATOM   3524  O   WAT   816      33.084   8.445  -1.089  1.00  0.00
ATOM   3525  H1  WAT   816      33.666   7.690  -1.177  1.00  0.00
ATOM   3526  H2  WAT   816      33.260   8.975  -1.865  1.00  0.00
TER   
ATOM   3527  O   WAT   817      24.201   3.604  -2.777  1.00  0.00
ATOM   3528  H1  WAT   817      24.107   2.986  -3.502  1.00  0.00
ATOM   3529  H2  WAT   817      23.621   4.331  -3.004  1.00  0.00
TER   
ATOM   3530  O   WAT   818      26.967   2.162  -5.744  1.00  0.00
ATOM   3531  H1  WAT   818      26.519   2.184  -6.590  1.00  0.00
ATOM   3532  H2  WAT   818      26.334   1.763  -5.147  1.00  0.00
TER   
ATOM   3533  O   WAT   819      27.373  11.057  -5.123  1.00  0.00
ATOM   3534  H1  WAT   819      27.792  11.900  -5.295  1.00  0.00
ATOM   3535  H2  WAT   819      26.454  11.194  -5.352  1.00  0.00
TER   
ATOM   3536  O   WAT   820      29.709   8.789  -3.739  1.00  0.00
ATOM   3537  H1  WAT   820      29.829   8.193  -3.000  1.00  0.00
ATOM   3538  H2  WAT   820      30.569   8.826  -4.159  1.00  0.00
TER   
ATOM   3539  O   WAT   821      32.048   9.342  -5.163  1.00  0.00
ATOM   3540  H1  WAT   821      31.522   9.867  -5.766  1.00  0.00
ATOM   3541  H2  WAT   821      32.391   9.975  -4.532  1.00  0.00
TER   
ATOM   3542  O   WAT   822      24.447   6.732 -18.718  1.00  0.00
ATOM   3543  H1  WAT   822      24.246   5.868 -18.357  1.00  0.00
ATOM   3544  H2  WAT   822      24.276   6.645 -19.656  1.00  0.00
TER   
ATOM   3545  O   WAT   823      25.224  17.362  -4.007  1.00  0.00
ATOM   3546  H1  WAT   823      24.686  18.087  -4.326  1.00  0.00
ATOM   3547  H2  WAT   823      25.477  16.885  -4.797  1.00  0.00
TER   
ATOM   3548  O   WAT   824      26.476   5.331  -2.482  1.00  0.00
ATOM   3549  H1  WAT   824      27.066   5.022  -1.794  1.00  0.00
ATOM   3550  H2  WAT   824      25.658   4.859  -2.326  1.00  0.00
TER   
ATOM   3551  O   WAT   825      31.296   4.947  -2.248  1.00  0.00
ATOM   3552  H1  WAT   825      30.607   4.285  -2.313  1.00  0.00
ATOM   3553  H2  WAT   825      32.016   4.501  -1.803  1.00  0.00
TER   
ATOM   3554  O   WAT   826      31.926   1.542 -16.189  1.00  0.00
ATOM   3555  H1  WAT   826      32.206   0.699 -15.833  1.00  0.00
ATOM   3556  H2  WAT   826      31.152   1.775 -15.675  1.00  0.00
TER   
ATOM   3557  O   WAT   827      23.245   3.832 -18.730  1.00  0.00
ATOM   3558  H1  WAT   827      23.548   3.838 -19.638  1.00  0.00
ATOM   3559  H2  WAT   827      23.985   3.481 -18.233  1.00  0.00
TER   
ATOM   3560  O   WAT   828      28.080  18.597  -3.749  1.00  0.00
ATOM   3561  H1  WAT   828      28.006  19.501  -3.441  1.00  0.00
ATOM   3562  H2  WAT   828      27.178  18.279  -3.776  1.00  0.00
TER   
ATOM   3563  O   WAT   829      26.464   2.775 -17.745  1.00  0.00
ATOM   3564  H1  WAT   829      26.116   2.098 -18.324  1.00  0.00
ATOM   3565  H2  WAT   829      26.665   2.314 -16.930  1.00  0.00
TER   
ATOM   3566  O   WAT   830      28.628  17.763 -16.126  1.00  0.00
ATOM   3567  H1  WAT   830      29.524  18.102 -16.104  1.00  0.00
ATOM   3568  H2  WAT   830      28.660  17.041 -16.753  1.00  0.00
TER   
ATOM   3569  O   WAT   831      22.268  13.136 -17.897  1.00  0.00
ATOM   3570  H1  WAT   831      22.706  13.679 -17.241  1.00  0.00
ATOM   3571  H2  WAT   831      22.753  12.311 -17.888  1.00  0.00
TER   
ATOM   3572  O   WAT   832      24.079  14.256 -12.785  1.00  0.00
ATOM   3573  H1  WAT   832      23.778  14.132 -11.885  1.00  0.00
ATOM   3574  H2  WAT   832      23.973  13.397 -13.193  1.00  0.00
TER   
ATOM   3575  O   WAT   833      19.972  16.792  -7.707  1.00  0.00
ATOM   3576  H1  WAT   833      19.535  16.972  -6.875  1.00  0.00
ATOM   3577  H2  WAT   833      20.539  17.549  -7.849  1.00  0.00
TER   
ATOM   3578  O   WAT   834      32.753   4.098 -17.126  1.00  0.00
ATOM   3579  H1  WAT   834      33.172   3.911 -17.967  1.00  0.00
ATOM   3580  H2  WAT   834      32.447   3.246 -16.816  1.00  0.00
TER   
ATOM   3581  O   WAT   835      20.842   9.689  -6.808  1.00  0.00
ATOM   3582  H1  WAT   835      21.209   9.602  -5.928  1.00  0.00
ATOM   3583  H2  WAT   835      20.273   8.926  -6.907  1.00  0.00
TER   
ATOM   3584  O   WAT   836      20.393   6.600  -2.902  1.00  0.00
ATOM   3585  H1  WAT   836      19.499   6.567  -2.563  1.00  0.00
ATOM   3586  H2  WAT   836      20.933   6.799  -2.137  1.00  0.00
TER   
ATOM   3587  O   WAT   837      21.561   5.570 -17.496  1.00  0.00
ATOM   3588  H1  WAT   837      22.270   5.149 -17.981  1.00  0.00
ATOM   3589  H2  WAT   837      20.845   5.638 -18.128  1.00  0.00
TER   
ATOM   3590  O   WAT   838      21.208   1.624 -18.456  1.00  0.00
ATOM   3591  H1  WAT   838      21.931   2.165 -18.138  1.00  0.00
ATOM   3592  H2  WAT   838      21.481   1.351 -19.332  1.00  0.00
TER   
ATOM   3593  O   WAT   839      20.897   0.875  -8.554  1.00  0.00
ATOM   3594  H1  WAT   839      21.545   0.325  -8.994  1.00  0.00
ATOM   3595  H2  WAT   839      21.317   1.129  -7.732  1.00  0.00
TER   
ATOM   3596  O   WAT   840      20.651   1.030  -5.811  1.00  0.00
ATOM   3597  H1  WAT   840      20.302   1.487  -5.045  1.00  0.00
ATOM   3598  H2  WAT   840      20.319   0.136  -5.729  1.00  0.00
TER   
ATOM   3599  O   WAT   841      22.257  14.202  -1.646  1.00  0.00
ATOM   3600  H1  WAT   841      22.214  13.832  -0.764  1.00  0.00
ATOM   3601  H2  WAT   841      22.388  15.140  -1.506  1.00  0.00
TER   
ATOM   3602  O   WAT   842      25.958  15.758  -6.045  1.00  0.00
ATOM   3603  H1  WAT   842      25.717  16.026  -6.932  1.00  0.00
ATOM   3604  H2  WAT   842      26.898  15.929  -5.990  1.00  0.00
TER   
ATOM   3605  O   WAT   843      28.163   2.222  -2.289  1.00  0.00
ATOM   3606  H1  WAT   843      28.102   2.814  -1.540  1.00  0.00
ATOM   3607  H2  WAT   843      29.103   2.114  -2.434  1.00  0.00
TER   
ATOM   3608  O   WAT   844      30.800   1.879  -2.650  1.00  0.00
ATOM   3609  H1  WAT   844      31.414   2.197  -3.312  1.00  0.00
ATOM   3610  H2  WAT   844      31.345   1.394  -2.030  1.00  0.00
TER   
ATOM   3611  O   WAT   845      22.096  17.149  -4.526  1.00  0.00
ATOM   3612  H1  WAT   845      21.502  17.017  -3.787  1.00  0.00
ATOM   3613  H2  WAT   845      22.088  16.312  -4.992  1.00  0.00
TER   
ATOM   3614  O   WAT   846      31.541   0.442  -6.323  1.00  0.00
ATOM   3615  H1  WAT   846      30.667   0.775  -6.526  1.00  0.00
ATOM   3616  H2  WAT   846      31.432  -0.031  -5.498  1.00  0.00
TER   
ATOM   3617  O   WAT   847      32.448   2.649  -4.939  1.00  0.00
ATOM   3618  H1  WAT   847      32.120   1.834  -5.319  1.00  0.00
ATOM   3619  H2  WAT   847      33.397   2.606  -5.062  1.00  0.00
TER   
ATOM   3620  O   WAT   848      21.727  14.515  -5.575  1.00  0.00
ATOM   3621  H1  WAT   848      21.000  13.895  -5.643  1.00  0.00
ATOM   3622  H2  WAT   848      21.788  14.909  -6.445  1.00  0.00
TER   
ATOM   3623  O   WAT   849      25.331  16.729  -8.790  1.00  0.00
ATOM   3624  H1  WAT   849      25.848  16.118  -9.315  1.00  0.00
ATOM   3625  H2  WAT   849      25.981  17.232  -8.299  1.00  0.00
TER   
ATOM   3626  O   WAT   850      28.071  17.620  -7.963  1.00  0.00
ATOM   3627  H1  WAT   850      28.359  17.365  -8.840  1.00  0.00
ATOM   3628  H2  WAT   850      28.583  17.068  -7.373  1.00  0.00
TER   
ATOM   3629  O   WAT   851      29.289   1.359  -7.384  1.00  0.00
ATOM   3630  H1  WAT   851      28.506   1.833  -7.104  1.00  0.00
ATOM   3631  H2  WAT   851      28.995   0.454  -7.492  1.00  0.00
TER   
ATOM   3632  O   WAT   852      20.010  17.832 -12.365  1.00  0.00
ATOM   3633  H1  WAT   852      19.842  17.199 -11.667  1.00  0.00
ATOM   3634  H2  WAT   852      19.143  18.038 -12.716  1.00  0.00
TER   
ATOM   3635  O   WAT   853      20.633   1.664 -14.862  1.00  0.00
ATOM   3636  H1  WAT   853      21.391   1.777 -15.436  1.00  0.00
ATOM   3637  H2  WAT   853      20.170   2.501 -14.908  1.00  0.00
TER   
ATOM   3638  O   WAT   854      27.174   3.778 -11.872  1.00  0.00
ATOM   3639  H1  WAT   854      26.362   3.403 -12.212  1.00  0.00
ATOM   3640  H2  WAT   854      27.678   3.022 -11.570  1.00  0.00
TER   
ATOM   3641  O   WAT   855      31.677   0.442 -10.634  1.00  0.00
ATOM   3642  H1  WAT   855      32.280   1.014 -10.159  1.00  0.00
ATOM   3643  H2  WAT   855      30.936   1.006 -10.856  1.00  0.00
TER   
ATOM   3644  O   WAT   856      21.616  16.525 -14.920  1.00  0.00
ATOM   3645  H1  WAT   856      21.091  16.906 -15.624  1.00  0.00
ATOM   3646  H2  WAT   856      21.541  17.150 -14.199  1.00  0.00
TER   
ATOM   3647  O   WAT   857      23.005   2.190 -16.322  1.00  0.00
ATOM   3648  H1  WAT   857      23.535   1.403 -16.451  1.00  0.00
ATOM   3649  H2  WAT   857      23.638   2.869 -16.089  1.00  0.00
TER   
ATOM   3650  O   WAT   858      25.199   1.928 -13.268  1.00  0.00
ATOM   3651  H1  WAT   858      24.569   1.226 -13.101  1.00  0.00
ATOM   3652  H2  WAT   858      24.660   2.688 -13.484  1.00  0.00
TER   
ATOM   3653  O   WAT   859      28.138  18.541  -0.596  1.00  0.00
ATOM   3654  H1  WAT   859      29.065  18.306  -0.553  1.00  0.00
ATOM   3655  H2  WAT   859      28.123  19.369  -1.078  1.00  0.00
TER   
ATOM   3656  O   WAT   860      25.325   1.206  -0.832  1.00  0.00
ATOM   3657  H1  WAT   860      25.043   1.709  -1.596  1.00  0.00
ATOM   3658  H2  WAT   860      25.707   0.408  -1.198  1.00  0.00
TER   
ATOM   3659  O   WAT   861      24.216  18.474 -16.046  1.00  0.00
ATOM   3660  H1  WAT   861      24.947  18.189 -16.593  1.00  0.00
ATOM   3661  H2  WAT   861      24.475  18.235 -15.156  1.00  0.00
TER   
ATOM   3662  O   WAT   862      23.377  14.590 -16.041  1.00  0.00
ATOM   3663  H1  WAT   862      22.748  15.058 -15.492  1.00  0.00
ATOM   3664  H2  WAT   862      23.492  13.745 -15.606  1.00  0.00
TER   
ATOM   3665  O   WAT   863      31.926   0.621  -0.254  1.00  0.00
ATOM   3666  H1  WAT   863      31.813   0.941   0.641  1.00  0.00
ATOM   3667  H2  WAT   863      32.743   1.023  -0.551  1.00  0.00
TER   
ATOM   3668  O   WAT   864      28.964  10.418 -28.010  1.00  0.00
ATOM   3669  H1  WAT   864      28.188   9.938 -27.720  1.00  0.00
ATOM   3670  H2  WAT   864      29.615   9.739 -28.184  1.00  0.00
TER   
ATOM   3671  O   WAT   865      22.980  10.730 -27.132  1.00  0.00
ATOM   3672  H1  WAT   865      22.149  10.475 -26.733  1.00  0.00
ATOM   3673  H2  WAT   865      23.588  10.802 -26.396  1.00  0.00
TER   
ATOM   3674  O   WAT   866      32.985  14.824 -29.230  1.00  0.00
ATOM   3675  H1  WAT   866      32.523  14.053 -28.901  1.00  0.00
ATOM   3676  H2  WAT   866      33.797  14.851 -28.725  1.00  0.00
TER   
ATOM   3677  O   WAT   867      22.961  14.764 -26.936  1.00  0.00
ATOM   3678  H1  WAT   867      23.263  13.874 -27.115  1.00  0.00
ATOM   3679  H2  WAT   867      23.705  15.321 -27.164  1.00  0.00
TER   
ATOM   3680  O   WAT   868      19.353   8.291 -27.464  1.00  0.00
ATOM   3681  H1  WAT   868      19.924   7.523 -27.464  1.00  0.00
ATOM   3682  H2  WAT   868      19.353   8.590 -28.373  1.00  0.00
TER   
ATOM   3683  O   WAT   869      28.405  13.094 -28.003  1.00  0.00
ATOM   3684  H1  WAT   869      28.336  12.153 -28.164  1.00  0.00
ATOM   3685  H2  WAT   869      29.167  13.184 -27.431  1.00  0.00
TER   
ATOM   3686  O   WAT   870      20.595   3.700 -25.677  1.00  0.00
ATOM   3687  H1  WAT   870      20.416   2.802 -25.397  1.00  0.00
ATOM   3688  H2  WAT   870      20.193   4.247 -25.002  1.00  0.00
TER   
ATOM   3689  O   WAT   871      29.435   5.901 -27.776  1.00  0.00
ATOM   3690  H1  WAT   871      29.812   5.028 -27.889  1.00  0.00
ATOM   3691  H2  WAT   871      29.337   6.237 -28.667  1.00  0.00
TER   
ATOM   3692  O   WAT   872      21.214   6.196 -27.069  1.00  0.00
ATOM   3693  H1  WAT   872      21.895   6.460 -26.450  1.00  0.00
ATOM   3694  H2  WAT   872      20.899   5.356 -26.735  1.00  0.00
TER   
ATOM   3695  O   WAT   873      25.406   7.242 -27.982  1.00  0.00
ATOM   3696  H1  WAT   873      25.914   7.740 -27.341  1.00  0.00
ATOM   3697  H2  WAT   873      25.938   6.466 -28.158  1.00  0.00
TER   
ATOM   3698  O   WAT   874      23.690   1.882 -23.715  1.00  0.00
ATOM   3699  H1  WAT   874      23.692   2.399 -24.521  1.00  0.00
ATOM   3700  H2  WAT   874      22.861   1.405 -23.738  1.00  0.00
TER   
ATOM   3701  O   WAT   875      24.940  11.522 -25.538  1.00  0.00
ATOM   3702  H1  WAT   875      24.607  12.149 -24.896  1.00  0.00
ATOM   3703  H2  WAT   875      25.117  12.048 -26.318  1.00  0.00
TER   
ATOM   3704  O   WAT   876      33.454   5.336 -28.070  1.00  0.00
ATOM   3705  H1  WAT   876      32.749   5.625 -27.490  1.00  0.00
ATOM   3706  H2  WAT   876      33.815   6.146 -28.430  1.00  0.00
TER   
ATOM   3707  O   WAT   877      23.372   3.593 -25.708  1.00  0.00
ATOM   3708  H1  WAT   877      23.713   4.437 -26.003  1.00  0.00
ATOM   3709  H2  WAT   877      22.433   3.742 -25.592  1.00  0.00
TER   
ATOM   3710  O   WAT   878      24.152  13.490 -23.723  1.00  0.00
ATOM   3711  H1  WAT   878      24.770  14.165 -24.005  1.00  0.00
ATOM   3712  H2  WAT   878      23.292  13.899 -23.814  1.00  0.00
TER   
ATOM   3713  O   WAT   879      32.606  16.798 -27.093  1.00  0.00
ATOM   3714  H1  WAT   879      32.619  16.394 -27.961  1.00  0.00
ATOM   3715  H2  WAT   879      32.053  17.573 -27.197  1.00  0.00
TER   
ATOM   3716  O   WAT   880      32.004  11.701 -25.765  1.00  0.00
ATOM   3717  H1  WAT   880      32.421  11.487 -26.599  1.00  0.00
ATOM   3718  H2  WAT   880      32.728  11.958 -25.194  1.00  0.00
TER   
ATOM   3719  O   WAT   881      32.915   6.887 -24.728  1.00  0.00
ATOM   3720  H1  WAT   881      32.502   7.712 -24.474  1.00  0.00
ATOM   3721  H2  WAT   881      32.182   6.301 -24.920  1.00  0.00
TER   
ATOM   3722  O   WAT   882      25.516  13.360 -27.702  1.00  0.00
ATOM   3723  H1  WAT   882      25.219  12.754 -28.381  1.00  0.00
ATOM   3724  H2  WAT   882      26.466  13.397 -27.813  1.00  0.00
TER   
ATOM   3725  O   WAT   883      23.761   6.447 -26.086  1.00  0.00
ATOM   3726  H1  WAT   883      24.312   6.557 -26.861  1.00  0.00
ATOM   3727  H2  WAT   883      24.275   6.821 -25.370  1.00  0.00
TER   
ATOM   3728  O   WAT   884      33.605  16.933 -24.040  1.00  0.00
ATOM   3729  H1  WAT   884      33.128  17.740 -24.232  1.00  0.00
ATOM   3730  H2  WAT   884      32.921  16.281 -23.887  1.00  0.00
TER   
ATOM   3731  O   WAT   885      24.608  13.098 -21.051  1.00  0.00
ATOM   3732  H1  WAT   885      23.711  13.322 -20.804  1.00  0.00
ATOM   3733  H2  WAT   885      24.633  13.221 -22.000  1.00  0.00
TER   
ATOM   3734  O   WAT   886      23.435   9.969 -22.475  1.00  0.00
ATOM   3735  H1  WAT   886      23.296  10.841 -22.107  1.00  0.00
ATOM   3736  H2  WAT   886      22.553   9.626 -22.621  1.00  0.00
TER   
ATOM   3737  O   WAT   887      25.233  15.911 -20.267  1.00  0.00
ATOM   3738  H1  WAT   887      25.205  16.316 -21.134  1.00  0.00
ATOM   3739  H2  WAT   887      25.070  14.982 -20.430  1.00  0.00
TER   
ATOM   3740  O   WAT   888      19.387  11.739 -26.558  1.00  0.00
ATOM   3741  H1  WAT   888      19.465  11.874 -27.503  1.00  0.00
ATOM   3742  H2  WAT   888      20.001  11.030 -26.366  1.00  0.00
TER   
ATOM   3743  O   WAT   889      30.450  17.588 -23.241  1.00  0.00
ATOM   3744  H1  WAT   889      30.964  17.499 -22.439  1.00  0.00
ATOM   3745  H2  WAT   889      29.607  17.934 -22.948  1.00  0.00
TER   
ATOM   3746  O   WAT   890      19.443  12.780 -24.019  1.00  0.00
ATOM   3747  H1  WAT   890      19.606  12.311 -24.837  1.00  0.00
ATOM   3748  H2  WAT   890      19.908  12.273 -23.354  1.00  0.00
TER   
ATOM   3749  O   WAT   891      24.215   1.911 -28.983  1.00  0.00
ATOM   3750  H1  WAT   891      23.772   2.692 -29.314  1.00  0.00
ATOM   3751  H2  WAT   891      24.773   2.234 -28.276  1.00  0.00
TER   
ATOM   3752  O   WAT   892      28.502   4.778 -23.379  1.00  0.00
ATOM   3753  H1  WAT   892      28.040   4.986 -22.567  1.00  0.00
ATOM   3754  H2  WAT   892      28.100   3.964 -23.682  1.00  0.00
TER   
ATOM   3755  O   WAT   893      33.502   5.999 -22.250  1.00  0.00
ATOM   3756  H1  WAT   893      32.652   5.699 -21.929  1.00  0.00
ATOM   3757  H2  WAT   893      33.343   6.243 -23.161  1.00  0.00
TER   
ATOM   3758  O   WAT   894      30.597   7.499 -20.150  1.00  0.00
ATOM   3759  H1  WAT   894      30.923   6.665 -20.490  1.00  0.00
ATOM   3760  H2  WAT   894      31.385   8.022 -20.002  1.00  0.00
TER   
ATOM   3761  O   WAT   895      26.253   2.456 -27.124  1.00  0.00
ATOM   3762  H1  WAT   895      26.550   3.362 -27.205  1.00  0.00
ATOM   3763  H2  WAT   895      26.801   1.967 -27.738  1.00  0.00
TER   
ATOM   3764  O   WAT   896      26.446   7.933 -20.589  1.00  0.00
ATOM   3765  H1  WAT   896      26.351   6.992 -20.739  1.00  0.00
ATOM   3766  H2  WAT   896      27.290   8.154 -20.984  1.00  0.00
TER   
ATOM   3767  O   WAT   897      21.577   4.344 -22.435  1.00  0.00
ATOM   3768  H1  WAT   897      21.184   5.192 -22.228  1.00  0.00
ATOM   3769  H2  WAT   897      20.889   3.707 -22.244  1.00  0.00
TER   
ATOM   3770  O   WAT   898      28.152   4.428 -19.366  1.00  0.00
ATOM   3771  H1  WAT   898      27.462   4.235 -18.731  1.00  0.00
ATOM   3772  H2  WAT   898      28.895   4.711 -18.833  1.00  0.00
TER   
ATOM   3773  O   WAT   899      18.879   2.267 -28.402  1.00  0.00
ATOM   3774  H1  WAT   899      18.590   2.837 -27.690  1.00  0.00
ATOM   3775  H2  WAT   899      19.624   1.787 -28.039  1.00  0.00
TER   
ATOM   3776  O   WAT   900      30.428   8.267 -26.530  1.00  0.00
ATOM   3777  H1  WAT   900      29.696   8.776 -26.181  1.00  0.00
ATOM   3778  H2  WAT   900      30.031   7.450 -26.831  1.00  0.00
TER   
ATOM   3779  O   WAT   901      26.866   4.943 -28.125  1.00  0.00
ATOM   3780  H1  WAT   901      26.870   4.502 -28.975  1.00  0.00
ATOM   3781  H2  WAT   901      27.761   5.265 -28.018  1.00  0.00
TER   
ATOM   3782  O   WAT   902      30.891   3.721 -27.118  1.00  0.00
ATOM   3783  H1  WAT   902      30.908   4.172 -26.274  1.00  0.00
ATOM   3784  H2  WAT   902      30.642   2.821 -26.905  1.00  0.00
TER   
ATOM   3785  O   WAT   903      21.017  12.155 -21.859  1.00  0.00
ATOM   3786  H1  WAT   903      20.632  11.515 -21.261  1.00  0.00
ATOM   3787  H2  WAT   903      21.328  12.859 -21.290  1.00  0.00
TER   
ATOM   3788  O   WAT   904      27.167   9.003 -26.378  1.00  0.00
ATOM   3789  H1  WAT   904      27.534   8.529 -25.632  1.00  0.00
ATOM   3790  H2  WAT   904      26.977   9.877 -26.038  1.00  0.00
TER   
ATOM   3791  O   WAT   905      24.957   8.044 -24.060  1.00  0.00
ATOM   3792  H1  WAT   905      24.652   8.923 -23.835  1.00  0.00
ATOM   3793  H2  WAT   905      25.911   8.104 -24.024  1.00  0.00
TER   
ATOM   3794  O   WAT   906      29.626  11.317 -21.784  1.00  0.00
ATOM   3795  H1  WAT   906      29.559  10.397 -22.038  1.00  0.00
ATOM   3796  H2  WAT   906      28.996  11.415 -21.069  1.00  0.00
TER   
ATOM   3797  O   WAT   907      21.013   8.884 -22.913  1.00  0.00
ATOM   3798  H1  WAT   907      20.655   9.550 -22.326  1.00  0.00
ATOM   3799  H2  WAT   907      20.718   8.053 -22.542  1.00  0.00
TER   
ATOM   3800  O   WAT   908      24.214   9.343 -20.029  1.00  0.00
ATOM   3801  H1  WAT   908      23.914   9.488 -20.926  1.00  0.00
ATOM   3802  H2  WAT   908      24.985   8.783 -20.122  1.00  0.00
TER   
ATOM   3803  O   WAT   909      29.557  14.140 -22.033  1.00  0.00
ATOM   3804  H1  WAT   909      29.572  13.208 -22.252  1.00  0.00
ATOM   3805  H2  WAT   909      28.850  14.225 -21.394  1.00  0.00
TER   
ATOM   3806  O   WAT   910      28.991  15.781 -24.939  1.00  0.00
ATOM   3807  H1  WAT   910      29.635  15.987 -24.262  1.00  0.00
ATOM   3808  H2  WAT   910      29.354  15.020 -25.392  1.00  0.00
TER   
ATOM   3809  O   WAT   911      30.264  13.785 -26.222  1.00  0.00
ATOM   3810  H1  WAT   911      30.906  13.084 -26.108  1.00  0.00
ATOM   3811  H2  WAT   911      30.789  14.564 -26.402  1.00  0.00
TER   
ATOM   3812  O   WAT   912      32.038  14.584 -23.018  1.00  0.00
ATOM   3813  H1  WAT   912      32.373  15.171 -22.340  1.00  0.00
ATOM   3814  H2  WAT   912      31.118  14.453 -22.788  1.00  0.00
TER   
ATOM   3815  O   WAT   913      19.588   2.374 -22.236  1.00  0.00
ATOM   3816  H1  WAT   913      18.874   2.573 -21.630  1.00  0.00
ATOM   3817  H2  WAT   913      20.007   1.597 -21.864  1.00  0.00
TER   
ATOM   3818  O   WAT   914      19.875  16.362 -21.249  1.00  0.00
ATOM   3819  H1  WAT   914      19.984  15.421 -21.389  1.00  0.00
ATOM   3820  H2  WAT   914      19.223  16.627 -21.898  1.00  0.00
TER   
ATOM   3821  O   WAT   915      27.866  14.633 -19.849  1.00  0.00
ATOM   3822  H1  WAT   915      27.546  13.914 -19.305  1.00  0.00
ATOM   3823  H2  WAT   915      27.192  15.309 -19.776  1.00  0.00
TER   
ATOM   3824  O   WAT   916      31.082   4.866 -24.486  1.00  0.00
ATOM   3825  H1  WAT   916      31.450   4.045 -24.158  1.00  0.00
ATOM   3826  H2  WAT   916      30.222   4.926 -24.070  1.00  0.00
TER   
ATOM   3827  O   WAT   917      28.042   7.520 -24.262  1.00  0.00
ATOM   3828  H1  WAT   917      28.540   7.994 -23.597  1.00  0.00
ATOM   3829  H2  WAT   917      28.184   6.596 -24.055  1.00  0.00
TER   
ATOM   3830  O   WAT   918      23.015  18.244 -28.626  1.00  0.00
ATOM   3831  H1  WAT   918      23.751  17.695 -28.355  1.00  0.00
ATOM   3832  H2  WAT   918      23.399  19.109 -28.765  1.00  0.00
TER   
ATOM   3833  O   WAT   919      22.021  17.428 -19.437  1.00  0.00
ATOM   3834  H1  WAT   919      22.822  17.750 -19.024  1.00  0.00
ATOM   3835  H2  WAT   919      21.506  17.068 -18.715  1.00  0.00
TER   
ATOM   3836  O   WAT   920      30.857  13.536 -19.490  1.00  0.00
ATOM   3837  H1  WAT   920      30.251  13.560 -20.230  1.00  0.00
ATOM   3838  H2  WAT   920      30.553  12.805 -18.953  1.00  0.00
TER   
ATOM   3839  O   WAT   921      32.287  17.264 -20.879  1.00  0.00
ATOM   3840  H1  WAT   921      33.240  17.180 -20.929  1.00  0.00
ATOM   3841  H2  WAT   921      32.140  17.929 -20.205  1.00  0.00
TER   
ATOM   3842  O   WAT   922      19.741   9.916 -20.493  1.00  0.00
ATOM   3843  H1  WAT   922      20.245   9.337 -19.922  1.00  0.00
ATOM   3844  H2  WAT   922      19.002  10.200 -19.956  1.00  0.00
TER   
ATOM   3845  O   WAT   923      26.795  11.323 -20.960  1.00  0.00
ATOM   3846  H1  WAT   923      26.029  11.891 -21.044  1.00  0.00
ATOM   3847  H2  WAT   923      26.976  11.031 -21.853  1.00  0.00
TER   
ATOM   3848  O   WAT   924      21.773   8.059 -19.598  1.00  0.00
ATOM   3849  H1  WAT   924      21.814   7.760 -18.690  1.00  0.00
ATOM   3850  H2  WAT   924      22.628   8.460 -19.758  1.00  0.00
TER   
ATOM   3851  O   WAT   925      23.714   6.638 -21.631  1.00  0.00
ATOM   3852  H1  WAT   925      23.183   6.147 -22.259  1.00  0.00
ATOM   3853  H2  WAT   925      24.382   7.066 -22.165  1.00  0.00
TER   
ATOM   3854  O   WAT   926      32.611  11.105 -21.867  1.00  0.00
ATOM   3855  H1  WAT   926      33.026  11.259 -21.018  1.00  0.00
ATOM   3856  H2  WAT   926      31.677  11.230 -21.704  1.00  0.00
TER   
ATOM   3857  O   WAT   927      33.084   8.445 -19.863  1.00  0.00
ATOM   3858  H1  WAT   927      33.666   7.690 -19.951  1.00  0.00
ATOM   3859  H2  WAT   927      33.260   8.975 -20.640  1.00  0.00
TER   
ATOM   3860  O   WAT   928      24.201   3.604 -21.551  1.00  0.00
ATOM   3861  H1  WAT   928      24.107   2.986 -22.276  1.00  0.00
ATOM   3862  H2  WAT   928      23.621   4.331 -21.778  1.00  0.00
TER   
ATOM   3863  O   WAT   929      26.967   2.162 -24.519  1.00  0.00
ATOM   3864  H1  WAT   929      26.519   2.184 -25.364  1.00  0.00
ATOM   3865  H2  WAT   929      26.334   1.763 -23.922  1.00  0.00
TER   
ATOM   3866  O   WAT   930      27.373  11.057 -23.897  1.00  0.00
ATOM   3867  H1  WAT   930      27.792  11.900 -24.070  1.00  0.00
ATOM   3868  H2  WAT   930      26.454  11.194 -24.127  1.00  0.00
TER   
ATOM   3869  O   WAT   931      29.709   8.789 -22.514  1.00  0.00
ATOM   3870  H1  WAT   931      29.829   8.193 -21.774  1.00  0.00
ATOM   3871  H2  WAT   931      30.569   8.826 -22.933  1.00  0.00
TER   
ATOM   3872  O   WAT   932      32.048   9.342 -23.937  1.00  0.00
ATOM   3873  H1  WAT   932      31.522   9.867 -24.541  1.00  0.00
ATOM   3874  H2  WAT   932      32.391   9.975 -23.306  1.00  0.00
TER   
ATOM   3875  O   WAT   933      25.224  17.362 -22.782  1.00  0.00
ATOM   3876  H1  WAT   933      24.686  18.087 -23.101  1.00  0.00
ATOM   3877  H2  WAT   933      25.477  16.885 -23.572  1.00  0.00
TER   
ATOM   3878  O   WAT   934      26.476   5.331 -21.256  1.00  0.00
ATOM   3879  H1  WAT   934      27.066   5.022 -20.568  1.00  0.00
ATOM   3880  H2  WAT   934      25.658   4.859 -21.100  1.00  0.00
TER   
ATOM   3881  O   WAT   935      31.296   4.947 -21.023  1.00  0.00
ATOM   3882  H1  WAT   935      30.607   4.285 -21.088  1.00  0.00
ATOM   3883  H2  WAT   935      32.016   4.501 -20.578  1.00  0.00
TER   
ATOM   3884  O   WAT   936      28.080  18.597 -22.523  1.00  0.00
ATOM   3885  H1  WAT   936      28.006  19.501 -22.216  1.00  0.00
ATOM   3886  H2  WAT   936      27.178  18.279 -22.551  1.00  0.00
TER   
ATOM   3887  O   WAT   937      19.483  15.925 -29.219  1.00  0.00
ATOM   3888  H1  WAT   937      19.813  15.057 -29.452  1.00  0.00
ATOM   3889  H2  WAT   937      19.912  16.131 -28.389  1.00  0.00
TER   
ATOM   3890  O   WAT   938      19.972  16.792 -26.481  1.00  0.00
ATOM   3891  H1  WAT   938      19.535  16.972 -25.649  1.00  0.00
ATOM   3892  H2  WAT   938      20.539  17.549 -26.623  1.00  0.00
TER   
ATOM   3893  O   WAT   939      20.842   9.689 -25.582  1.00  0.00
ATOM   3894  H1  WAT   939      21.209   9.602 -24.703  1.00  0.00
ATOM   3895  H2  WAT   939      20.273   8.926 -25.681  1.00  0.00
TER   
ATOM   3896  O   WAT   940      20.393   6.600 -21.676  1.00  0.00
ATOM   3897  H1  WAT   940      19.499   6.567 -21.337  1.00  0.00
ATOM   3898  H2  WAT   940      20.933   6.799 -20.911  1.00  0.00
TER   
ATOM   3899  O   WAT   941      20.897   0.875 -27.328  1.00  0.00
ATOM   3900  H1  WAT   941      21.545   0.325 -27.768  1.00  0.00
ATOM   3901  H2  WAT   941      21.317   1.129 -26.506  1.00  0.00
TER   
ATOM   3902  O   WAT   942      20.651   1.030 -24.585  1.00  0.00
ATOM   3903  H1  WAT   942      20.302   1.487 -23.820  1.00  0.00
ATOM   3904  H2  WAT   942      20.319   0.136 -24.503  1.00  0.00
TER   
ATOM   3905  O   WAT   943      22.257  14.202 -20.420  1.00  0.00
ATOM   3906  H1  WAT   943      22.214  13.832 -19.539  1.00  0.00
ATOM   3907  H2  WAT   943      22.388  15.140 -20.280  1.00  0.00
TER   
ATOM   3908  O   WAT   944      25.958  15.758 -24.819  1.00  0.00
ATOM   3909  H1  WAT   944      25.717  16.026 -25.706  1.00  0.00
ATOM   3910  H2  WAT   944      26.898  15.929 -24.764  1.00  0.00
TER   
ATOM   3911  O   WAT   945      28.163   2.222 -21.063  1.00  0.00
ATOM   3912  H1  WAT   945      28.102   2.814 -20.314  1.00  0.00
ATOM   3913  H2  WAT   945      29.103   2.114 -21.208  1.00  0.00
TER   
ATOM   3914  O   WAT   946      30.800   1.879 -21.424  1.00  0.00
ATOM   3915  H1  WAT   946      31.414   2.197 -22.086  1.00  0.00
ATOM   3916  H2  WAT   946      31.345   1.394 -20.805  1.00  0.00
TER   
ATOM   3917  O   WAT   947      21.323   0.558 -21.310  1.00  0.00
ATOM   3918  H1  WAT   947      21.871   0.377 -22.074  1.00  0.00
ATOM   3919  H2  WAT   947      21.388  -0.232 -20.775  1.00  0.00
TER   
ATOM   3920  O   WAT   948      22.096  17.149 -23.300  1.00  0.00
ATOM   3921  H1  WAT   948      21.502  17.017 -22.561  1.00  0.00
ATOM   3922  H2  WAT   948      22.088  16.312 -23.766  1.00  0.00
TER   
ATOM   3923  O   WAT   949      31.541   0.442 -25.097  1.00  0.00
ATOM   3924  H1  WAT   949      30.667   0.775 -25.300  1.00  0.00
ATOM   3925  H2  WAT   949      31.432  -0.031 -24.272  1.00  0.00
TER   
ATOM   3926  O   WAT   950      32.448   2.649 -23.713  1.00  0.00
ATOM   3927  H1  WAT   950      32.120   1.834 -24.093  1.00  0.00
ATOM   3928  H2  WAT   950      33.397   2.606 -23.837  1.00  0.00
TER   
ATOM   3929  O   WAT   951      21.727  14.515 -24.350  1.00  0.00
ATOM   3930  H1  WAT   951      21.000  13.895 -24.417  1.00  0.00
ATOM   3931  H2  WAT   951      21.788  14.909 -25.220  1.00  0.00
TER   
ATOM   3932  O   WAT   952      25.331  16.729 -27.565  1.00  0.00
ATOM   3933  H1  WAT   952      25.848  16.118 -28.090  1.00  0.00
ATOM   3934  H2  WAT   952      25.981  17.232 -27.073  1.00  0.00
TER   
ATOM   3935  O   WAT   953      28.071  17.620 -26.738  1.00  0.00
ATOM   3936  H1  WAT   953      28.359  17.365 -27.614  1.00  0.00
ATOM   3937  H2  WAT   953      28.583  17.068 -26.147  1.00  0.00
TER   
ATOM   3938  O   WAT   954      29.289   1.359 -26.158  1.00  0.00
ATOM   3939  H1  WAT   954      28.506   1.833 -25.878  1.00  0.00
ATOM   3940  H2  WAT   954      28.995   0.454 -26.267  1.00  0.00
TER   
ATOM   3941  O   WAT   955      28.138  18.541 -19.371  1.00  0.00
ATOM   3942  H1  WAT   955      29.065  18.306 -19.327  1.00  0.00
ATOM   3943  H2  WAT   955      28.123  19.369 -19.852  1.00  0.00
TER   
ATOM   3944  O   WAT   956      25.325   1.206 -19.607  1.00  0.00
ATOM   3945  H1  WAT   956      25.043   1.709 -20.371  1.00  0.00
ATOM   3946  H2  WAT   956      25.707   0.408 -19.972  1.00  0.00
TER   
ATOM   3947  O   WAT   957      31.926   0.621 -19.029  1.00  0.00
ATOM   3948  H1  WAT   957      31.813   0.941 -18.133  1.00  0.00
ATOM   3949  H2  WAT   957      32.743   1.023 -19.325  1.00  0.00
TER   
ATOM   3950  O   WAT   958      30.832 -10.134  26.432  1.00  0.00
ATOM   3951  H1  WAT   958      30.751 -11.048  26.161  1.00  0.00
ATOM   3952  H2  WAT   958      30.418  -9.637  25.726  1.00  0.00
TER   
ATOM   3953  O   WAT   959      28.964  -8.356  28.313  1.00  0.00
ATOM   3954  H1  WAT   959      28.188  -8.836  28.603  1.00  0.00
ATOM   3955  H2  WAT   959      29.615  -9.035  28.139  1.00  0.00
TER   
ATOM   3956  O   WAT   960      32.985  -3.950  27.093  1.00  0.00
ATOM   3957  H1  WAT   960      32.523  -4.721  27.422  1.00  0.00
ATOM   3958  H2  WAT   960      33.797  -3.923  27.598  1.00  0.00
TER   
ATOM   3959  O   WAT   961      21.390 -13.084  22.975  1.00  0.00
ATOM   3960  H1  WAT   961      20.501 -12.742  22.873  1.00  0.00
ATOM   3961  H2  WAT   961      21.674 -13.284  22.083  1.00  0.00
TER   
ATOM   3962  O   WAT   962      19.353 -10.483  28.859  1.00  0.00
ATOM   3963  H1  WAT   962      19.924 -11.251  28.859  1.00  0.00
ATOM   3964  H2  WAT   962      19.353 -10.184  27.950  1.00  0.00
TER   
ATOM   3965  O   WAT   963      29.211  -1.664  26.713  1.00  0.00
ATOM   3966  H1  WAT   963      28.592  -1.208  26.143  1.00  0.00
ATOM   3967  H2  WAT   963      30.066  -1.509  26.312  1.00  0.00
TER   
ATOM   3968  O   WAT   964      28.405  -5.680  28.320  1.00  0.00
ATOM   3969  H1  WAT   964      28.336  -6.621  28.159  1.00  0.00
ATOM   3970  H2  WAT   964      29.167  -5.590  28.892  1.00  0.00
TER   
ATOM   3971  O   WAT   965      29.435 -12.873  28.547  1.00  0.00
ATOM   3972  H1  WAT   965      29.812 -13.746  28.434  1.00  0.00
ATOM   3973  H2  WAT   965      29.337 -12.537  27.656  1.00  0.00
TER   
ATOM   3974  O   WAT   966      23.566 -14.501  24.009  1.00  0.00
ATOM   3975  H1  WAT   966      23.672 -13.600  24.316  1.00  0.00
ATOM   3976  H2  WAT   966      22.655 -14.549  23.718  1.00  0.00
TER   
ATOM   3977  O   WAT   967      33.218 -15.378  25.480  1.00  0.00
ATOM   3978  H1  WAT   967      34.039 -15.868  25.522  1.00  0.00
ATOM   3979  H2  WAT   967      33.251 -14.788  26.233  1.00  0.00
TER   
ATOM   3980  O   WAT   968      25.406 -11.532  28.341  1.00  0.00
ATOM   3981  H1  WAT   968      25.914 -11.034  28.982  1.00  0.00
ATOM   3982  H2  WAT   968      25.938 -12.308  28.165  1.00  0.00
TER   
ATOM   3983  O   WAT   969      30.077  -6.780  24.107  1.00  0.00
ATOM   3984  H1  WAT   969      29.459  -6.315  23.543  1.00  0.00
ATOM   3985  H2  WAT   969      30.590  -6.087  24.524  1.00  0.00
TER   
ATOM   3986  O   WAT   970      33.454 -13.438  28.253  1.00  0.00
ATOM   3987  H1  WAT   970      32.749 -13.150  28.833  1.00  0.00
ATOM   3988  H2  WAT   970      33.815 -12.628  27.893  1.00  0.00
TER   
ATOM   3989  O   WAT   971      19.446  -6.095  21.481  1.00  0.00
ATOM   3990  H1  WAT   971      19.068  -5.606  20.749  1.00  0.00
ATOM   3991  H2  WAT   971      19.703  -5.422  22.111  1.00  0.00
TER   
ATOM   3992  O   WAT   972      27.054 -17.693  26.939  1.00  0.00
ATOM   3993  H1  WAT   972      27.362 -18.248  26.223  1.00  0.00
ATOM   3994  H2  WAT   972      26.124 -17.558  26.757  1.00  0.00
TER   
ATOM   3995  O   WAT   973      32.606  -1.976  29.230  1.00  0.00
ATOM   3996  H1  WAT   973      32.619  -2.380  28.362  1.00  0.00
ATOM   3997  H2  WAT   973      32.053  -1.201  29.126  1.00  0.00
TER   
ATOM   3998  O   WAT   974      33.900  -5.255  24.319  1.00  0.00
ATOM   3999  H1  WAT   974      33.790  -6.197  24.444  1.00  0.00
ATOM   4000  H2  WAT   974      33.897  -4.893  25.205  1.00  0.00
TER   
ATOM   4001  O   WAT   975      29.442  -9.628  23.675  1.00  0.00
ATOM   4002  H1  WAT   975      28.515  -9.694  23.904  1.00  0.00
ATOM   4003  H2  WAT   975      29.595  -8.690  23.561  1.00  0.00
TER   
ATOM   4004  O   WAT   976      29.429 -13.356  20.672  1.00  0.00
ATOM   4005  H1  WAT   976      28.490 -13.195  20.757  1.00  0.00
ATOM   4006  H2  WAT   976      29.748 -12.638  20.126  1.00  0.00
TER   
ATOM   4007  O   WAT   977      33.472  -8.066  24.179  1.00  0.00
ATOM   4008  H1  WAT   977      32.853  -8.404  23.531  1.00  0.00
ATOM   4009  H2  WAT   977      33.455  -8.710  24.887  1.00  0.00
TER   
ATOM   4010  O   WAT   978      25.048  -9.102  26.457  1.00  0.00
ATOM   4011  H1  WAT   978      24.644  -9.814  25.962  1.00  0.00
ATOM   4012  H2  WAT   978      25.134  -9.446  27.346  1.00  0.00
TER   
ATOM   4013  O   WAT   979      25.516  -5.415  28.621  1.00  0.00
ATOM   4014  H1  WAT   979      25.219  -6.020  27.942  1.00  0.00
ATOM   4015  H2  WAT   979      26.466  -5.377  28.510  1.00  0.00
TER   
ATOM   4016  O   WAT   980      31.649  -8.827  21.186  1.00  0.00
ATOM   4017  H1  WAT   980      32.088  -9.665  21.040  1.00  0.00
ATOM   4018  H2  WAT   980      32.362  -8.194  21.272  1.00  0.00
TER   
ATOM   4019  O   WAT   981      29.758  -3.888  25.154  1.00  0.00
ATOM   4020  H1  WAT   981      30.198  -3.145  24.740  1.00  0.00
ATOM   4021  H2  WAT   981      29.697  -3.645  26.078  1.00  0.00
TER   
ATOM   4022  O   WAT   982      21.749 -10.207  23.958  1.00  0.00
ATOM   4023  H1  WAT   982      21.628  -9.481  23.346  1.00  0.00
ATOM   4024  H2  WAT   982      21.439 -10.977  23.481  1.00  0.00
TER   
ATOM   4025  O   WAT   983      20.632  -5.335  26.175  1.00  0.00
ATOM   4026  H1  WAT   983      20.225  -5.194  25.321  1.00  0.00
ATOM   4027  H2  WAT   983      21.523  -5.619  25.972  1.00  0.00
TER   
ATOM   4028  O   WAT   984      32.425  -0.901  22.510  1.00  0.00
ATOM   4029  H1  WAT   984      32.265  -1.190  23.409  1.00  0.00
ATOM   4030  H2  WAT   984      32.260  -1.677  21.975  1.00  0.00
TER   
ATOM   4031  O   WAT   985      24.904  -1.121  24.288  1.00  0.00
ATOM   4032  H1  WAT   985      24.728  -2.037  24.074  1.00  0.00
ATOM   4033  H2  WAT   985      24.050  -0.762  24.527  1.00  0.00
TER   
ATOM   4034  O   WAT   986      32.128  -3.392  21.070  1.00  0.00
ATOM   4035  H1  WAT   986      31.434  -3.394  20.410  1.00  0.00
ATOM   4036  H2  WAT   986      32.870  -3.816  20.640  1.00  0.00
TER   
ATOM   4037  O   WAT   987      31.693  -1.766  25.145  1.00  0.00
ATOM   4038  H1  WAT   987      32.149  -2.547  25.459  1.00  0.00
ATOM   4039  H2  WAT   987      32.032  -1.055  25.689  1.00  0.00
TER   
ATOM   4040  O   WAT   988      24.215 -16.864  27.340  1.00  0.00
ATOM   4041  H1  WAT   988      23.772 -16.083  27.009  1.00  0.00
ATOM   4042  H2  WAT   988      24.773 -16.541  28.047  1.00  0.00
TER   
ATOM   4043  O   WAT   989      27.331 -17.242  22.221  1.00  0.00
ATOM   4044  H1  WAT   989      26.706 -17.246  22.946  1.00  0.00
ATOM   4045  H2  WAT   989      27.244 -18.109  21.824  1.00  0.00
TER   
ATOM   4046  O   WAT   990      26.253 -16.319  29.199  1.00  0.00
ATOM   4047  H1  WAT   990      26.550 -15.412  29.118  1.00  0.00
ATOM   4048  H2  WAT   990      26.801 -16.807  28.585  1.00  0.00
TER   
ATOM   4049  O   WAT   991      24.006 -11.740  25.068  1.00  0.00
ATOM   4050  H1  WAT   991      23.780 -11.956  25.973  1.00  0.00
ATOM   4051  H2  WAT   991      23.226 -11.307  24.723  1.00  0.00
TER   
ATOM   4052  O   WAT   992      31.236 -11.734  23.667  1.00  0.00
ATOM   4053  H1  WAT   992      30.637 -11.010  23.484  1.00  0.00
ATOM   4054  H2  WAT   992      31.784 -11.796  22.885  1.00  0.00
TER   
ATOM   4055  O   WAT   993      29.843 -13.097  25.698  1.00  0.00
ATOM   4056  H1  WAT   993      30.236 -12.780  24.885  1.00  0.00
ATOM   4057  H2  WAT   993      30.204 -13.976  25.812  1.00  0.00
TER   
ATOM   4058  O   WAT   994      18.879 -16.507  27.921  1.00  0.00
ATOM   4059  H1  WAT   994      18.590 -15.937  28.633  1.00  0.00
ATOM   4060  H2  WAT   994      19.624 -16.987  28.284  1.00  0.00
TER   
ATOM   4061  O   WAT   995      19.066 -12.565  19.131  1.00  0.00
ATOM   4062  H1  WAT   995      18.984 -11.622  19.273  1.00  0.00
ATOM   4063  H2  WAT   995      18.714 -12.708  18.252  1.00  0.00
TER   
ATOM   4064  O   WAT   996      26.866 -13.831  28.198  1.00  0.00
ATOM   4065  H1  WAT   996      26.870 -14.272  27.349  1.00  0.00
ATOM   4066  H2  WAT   996      27.761 -13.510  28.305  1.00  0.00
TER   
ATOM   4067  O   WAT   997      22.716 -13.949  27.157  1.00  0.00
ATOM   4068  H1  WAT   997      22.376 -13.471  27.914  1.00  0.00
ATOM   4069  H2  WAT   997      21.954 -14.402  26.798  1.00  0.00
TER   
ATOM   4070  O   WAT   998      26.928 -12.830  21.189  1.00  0.00
ATOM   4071  H1  WAT   998      27.049 -12.872  22.137  1.00  0.00
ATOM   4072  H2  WAT   998      26.543 -11.968  21.033  1.00  0.00
TER   
ATOM   4073  O   WAT   999      25.940 -10.520  20.587  1.00  0.00
ATOM   4074  H1  WAT   999      25.372 -10.968  19.961  1.00  0.00
ATOM   4075  H2  WAT   999      26.649 -10.161  20.054  1.00  0.00
TER   
ATOM   4076  O   WAT  1000      20.031 -15.027  26.074  1.00  0.00
ATOM   4077  H1  WAT  1000      19.745 -15.391  26.912  1.00  0.00
ATOM   4078  H2  WAT  1000      19.969 -15.759  25.460  1.00  0.00
TER   
ATOM   4079  O   WAT  1001      23.485  -6.524  22.860  1.00  0.00
ATOM   4080  H1  WAT  1001      22.711  -7.065  22.700  1.00  0.00
ATOM   4081  H2  WAT  1001      24.214  -7.044  22.521  1.00  0.00
TER   
ATOM   4082  O   WAT  1002      29.705 -16.134  22.795  1.00  0.00
ATOM   4083  H1  WAT  1002      28.891 -16.633  22.720  1.00  0.00
ATOM   4084  H2  WAT  1002      29.511 -15.294  22.379  1.00  0.00
TER   
ATOM   4085  O   WAT  1003      32.419 -11.762  21.092  1.00  0.00
ATOM   4086  H1  WAT  1003      33.307 -11.450  20.917  1.00  0.00
ATOM   4087  H2  WAT  1003      32.390 -12.635  20.700  1.00  0.00
TER   
ATOM   4088  O   WAT  1004      23.529  -6.856  26.498  1.00  0.00
ATOM   4089  H1  WAT  1004      24.046  -7.659  26.443  1.00  0.00
ATOM   4090  H2  WAT  1004      23.077  -6.918  27.339  1.00  0.00
TER   
ATOM   4091  O   WAT  1005      28.416  -5.590  21.770  1.00  0.00
ATOM   4092  H1  WAT  1005      28.757  -4.845  21.275  1.00  0.00
ATOM   4093  H2  WAT  1005      27.587  -5.277  22.133  1.00  0.00
TER   
ATOM   4094  O   WAT  1006      31.298  -6.268  27.135  1.00  0.00
ATOM   4095  H1  WAT  1006      31.651  -6.865  26.475  1.00  0.00
ATOM   4096  H2  WAT  1006      30.414  -6.594  27.306  1.00  0.00
TER   
ATOM   4097  O   WAT  1007      27.385  -5.508  24.542  1.00  0.00
ATOM   4098  H1  WAT  1007      28.072  -4.961  24.923  1.00  0.00
ATOM   4099  H2  WAT  1007      26.598  -4.964  24.577  1.00  0.00
TER   
ATOM   4100  O   WAT  1008      19.524  -9.891  20.034  1.00  0.00
ATOM   4101  H1  WAT  1008      20.393  -9.609  20.317  1.00  0.00
ATOM   4102  H2  WAT  1008      19.033  -9.077  19.919  1.00  0.00
TER   
ATOM   4103  O   WAT  1009      26.687  -8.504  24.154  1.00  0.00
ATOM   4104  H1  WAT  1009      27.144  -7.693  24.380  1.00  0.00
ATOM   4105  H2  WAT  1009      26.336  -8.821  24.986  1.00  0.00
TER   
ATOM   4106  O   WAT  1010      22.588 -18.160  24.627  1.00  0.00
ATOM   4107  H1  WAT  1010      22.460 -18.168  25.575  1.00  0.00
ATOM   4108  H2  WAT  1010      21.765 -17.822  24.276  1.00  0.00
TER   
ATOM   4109  O   WAT  1011      34.109  -4.705  19.825  1.00  0.00
ATOM   4110  H1  WAT  1011      33.883  -5.422  20.418  1.00  0.00
ATOM   4111  H2  WAT  1011      33.719  -4.954  18.988  1.00  0.00
TER   
ATOM   4112  O   WAT  1012      19.891  -0.678  20.600  1.00  0.00
ATOM   4113  H1  WAT  1012      20.251  -0.079  19.946  1.00  0.00
ATOM   4114  H2  WAT  1012      19.750  -0.132  21.373  1.00  0.00
TER   
ATOM   4115  O   WAT  1013      25.908  -3.295  21.417  1.00  0.00
ATOM   4116  H1  WAT  1013      25.899  -2.562  20.802  1.00  0.00
ATOM   4117  H2  WAT  1013      24.988  -3.542  21.510  1.00  0.00
TER   
ATOM   4118  O   WAT  1014      21.508  -8.074  22.162  1.00  0.00
ATOM   4119  H1  WAT  1014      20.901  -7.334  22.171  1.00  0.00
ATOM   4120  H2  WAT  1014      21.983  -7.984  21.336  1.00  0.00
TER   
ATOM   4121  O   WAT  1015      28.894  -3.232  20.080  1.00  0.00
ATOM   4122  H1  WAT  1015      28.995  -3.436  19.150  1.00  0.00
ATOM   4123  H2  WAT  1015      27.994  -3.487  20.284  1.00  0.00
TER   
ATOM   4124  O   WAT  1016      26.416 -12.674  24.062  1.00  0.00
ATOM   4125  H1  WAT  1016      25.708 -12.206  24.503  1.00  0.00
ATOM   4126  H2  WAT  1016      26.701 -13.332  24.697  1.00  0.00
TER   
ATOM   4127  O   WAT  1017      30.448 -15.949  25.502  1.00  0.00
ATOM   4128  H1  WAT  1017      30.325 -15.931  24.553  1.00  0.00
ATOM   4129  H2  WAT  1017      31.396 -15.901  25.621  1.00  0.00
TER   
ATOM   4130  O   WAT  1018      27.536  -0.714  24.774  1.00  0.00
ATOM   4131  H1  WAT  1018      27.790  -0.752  23.852  1.00  0.00
ATOM   4132  H2  WAT  1018      26.587  -0.840  24.767  1.00  0.00
TER   
ATOM   4133  O   WAT  1019      24.620 -14.366  21.437  1.00  0.00
ATOM   4134  H1  WAT  1019      25.469 -13.929  21.371  1.00  0.00
ATOM   4135  H2  WAT  1019      24.253 -14.054  22.264  1.00  0.00
TER   
ATOM   4136  O   WAT  1020      33.541  -9.795  26.350  1.00  0.00
ATOM   4137  H1  WAT  1020      32.600  -9.779  26.525  1.00  0.00
ATOM   4138  H2  WAT  1020      33.855 -10.581  26.796  1.00  0.00
TER   
ATOM   4139  O   WAT  1021      23.519  -8.113  19.911  1.00  0.00
ATOM   4140  H1  WAT  1021      24.285  -8.224  20.473  1.00  0.00
ATOM   4141  H2  WAT  1021      23.596  -8.809  19.258  1.00  0.00
TER   
ATOM   4142  O   WAT  1022      22.214 -10.680  20.594  1.00  0.00
ATOM   4143  H1  WAT  1022      22.294 -11.627  20.706  1.00  0.00
ATOM   4144  H2  WAT  1022      23.106 -10.349  20.700  1.00  0.00
TER   
ATOM   4145  O   WAT  1023      23.015  -0.531  27.697  1.00  0.00
ATOM   4146  H1  WAT  1023      23.751  -1.079  27.968  1.00  0.00
ATOM   4147  H2  WAT  1023      23.399   0.335  27.558  1.00  0.00
TER   
ATOM   4148  O   WAT  1024      19.900  -4.463  23.572  1.00  0.00
ATOM   4149  H1  WAT  1024      18.974  -4.221  23.562  1.00  0.00
ATOM   4150  H2  WAT  1024      20.365  -3.636  23.450  1.00  0.00
TER   
ATOM   4151  O   WAT  1025      26.125  -1.357  19.520  1.00  0.00
ATOM   4152  H1  WAT  1025      26.918  -1.069  19.068  1.00  0.00
ATOM   4153  H2  WAT  1025      25.606  -1.788  18.841  1.00  0.00
TER   
ATOM   4154  O   WAT  1026      26.643  -6.137  19.384  1.00  0.00
ATOM   4155  H1  WAT  1026      26.538  -6.752  20.110  1.00  0.00
ATOM   4156  H2  WAT  1026      26.476  -6.661  18.601  1.00  0.00
TER   
ATOM   4157  O   WAT  1027      29.883  -7.075  19.988  1.00  0.00
ATOM   4158  H1  WAT  1027      29.334  -6.628  20.633  1.00  0.00
ATOM   4159  H2  WAT  1027      30.505  -7.580  20.512  1.00  0.00
TER   
ATOM   4160  O   WAT  1028      25.551  -8.116  21.885  1.00  0.00
ATOM   4161  H1  WAT  1028      25.973  -8.282  22.728  1.00  0.00
ATOM   4162  H2  WAT  1028      25.676  -8.926  21.390  1.00  0.00
TER   
ATOM   4163  O   WAT  1029      28.064  -9.092  19.133  1.00  0.00
ATOM   4164  H1  WAT  1029      28.584  -9.807  18.767  1.00  0.00
ATOM   4165  H2  WAT  1029      28.711  -8.454  19.433  1.00  0.00
TER   
ATOM   4166  O   WAT  1030      24.447 -12.043  18.831  1.00  0.00
ATOM   4167  H1  WAT  1030      24.246 -12.906  19.192  1.00  0.00
ATOM   4168  H2  WAT  1030      24.276 -12.129  17.893  1.00  0.00
TER   
ATOM   4169  O   WAT  1031      31.926 -17.232  21.359  1.00  0.00
ATOM   4170  H1  WAT  1031      32.206 -18.075  21.715  1.00  0.00
ATOM   4171  H2  WAT  1031      31.152 -17.000  21.873  1.00  0.00
TER   
ATOM   4172  O   WAT  1032      23.245 -14.943  18.819  1.00  0.00
ATOM   4173  H1  WAT  1032      23.548 -14.936  17.910  1.00  0.00
ATOM   4174  H2  WAT  1032      23.985 -15.293  19.315  1.00  0.00
TER   
ATOM   4175  O   WAT  1033      26.464 -15.999  19.804  1.00  0.00
ATOM   4176  H1  WAT  1033      26.116 -16.677  19.224  1.00  0.00
ATOM   4177  H2  WAT  1033      26.665 -16.460  20.619  1.00  0.00
TER   
ATOM   4178  O   WAT  1034      28.628  -1.011  21.423  1.00  0.00
ATOM   4179  H1  WAT  1034      29.524  -0.673  21.445  1.00  0.00
ATOM   4180  H2  WAT  1034      28.660  -1.733  20.795  1.00  0.00
TER   
ATOM   4181  O   WAT  1035      22.268  -5.638  19.652  1.00  0.00
ATOM   4182  H1  WAT  1035      22.706  -5.095  20.307  1.00  0.00
ATOM   4183  H2  WAT  1035      22.753  -6.464  19.661  1.00  0.00
TER   
ATOM   4184  O   WAT  1036      19.483  -2.850  27.104  1.00  0.00
ATOM   4185  H1  WAT  1036      19.813  -3.717  26.871  1.00  0.00
ATOM   4186  H2  WAT  1036      19.912  -2.644  27.934  1.00  0.00
TER   
ATOM   4187  O   WAT  1037      24.079  -4.519  24.764  1.00  0.00
ATOM   4188  H1  WAT  1037      23.778  -4.642  25.664  1.00  0.00
ATOM   4189  H2  WAT  1037      23.973  -5.378  24.355  1.00  0.00
TER   
ATOM   4190  O   WAT  1038      19.804  -9.470  26.201  1.00  0.00
ATOM   4191  H1  WAT  1038      19.149  -9.739  25.557  1.00  0.00
ATOM   4192  H2  WAT  1038      20.642  -9.580  25.751  1.00  0.00
TER   
ATOM   4193  O   WAT  1039      32.753 -14.676  20.422  1.00  0.00
ATOM   4194  H1  WAT  1039      33.172 -14.863  19.582  1.00  0.00
ATOM   4195  H2  WAT  1039      32.447 -15.528  20.733  1.00  0.00
TER   
ATOM   4196  O   WAT  1040      19.018 -12.261  22.143  1.00  0.00
ATOM   4197  H1  WAT  1040      18.114 -11.998  21.968  1.00  0.00
ATOM   4198  H2  WAT  1040      19.502 -11.989  21.363  1.00  0.00
TER   
ATOM   4199  O   WAT  1041      21.561 -13.204  20.053  1.00  0.00
ATOM   4200  H1  WAT  1041      22.270 -13.626  19.567  1.00  0.00
ATOM   4201  H2  WAT  1041      20.845 -13.136  19.421  1.00  0.00
TER   
ATOM   4202  O   WAT  1042      21.208 -17.150  19.093  1.00  0.00
ATOM   4203  H1  WAT  1042      21.931 -16.609  19.411  1.00  0.00
ATOM   4204  H2  WAT  1042      21.481 -17.424  18.217  1.00  0.00
TER   
ATOM   4205  O   WAT  1043      25.331  -2.045  28.758  1.00  0.00
ATOM   4206  H1  WAT  1043      25.848  -2.657  28.233  1.00  0.00
ATOM   4207  H2  WAT  1043      25.981  -1.542  29.250  1.00  0.00
TER   
ATOM   4208  O   WAT  1044      20.010  -0.942  25.183  1.00  0.00
ATOM   4209  H1  WAT  1044      19.842  -1.575  25.881  1.00  0.00
ATOM   4210  H2  WAT  1044      19.143  -0.736  24.833  1.00  0.00
TER   
ATOM   4211  O   WAT  1045      20.633 -17.111  22.686  1.00  0.00
ATOM   4212  H1  WAT  1045      21.391 -16.998  22.113  1.00  0.00
ATOM   4213  H2  WAT  1045      20.170 -16.274  22.641  1.00  0.00
TER   
ATOM   4214  O   WAT  1046      27.174 -14.997  25.677  1.00  0.00
ATOM   4215  H1  WAT  1046      26.362 -15.371  25.336  1.00  0.00
ATOM   4216  H2  WAT  1046      27.678 -15.752  25.979  1.00  0.00
TER   
ATOM   4217  O   WAT  1047      31.677 -18.333  26.915  1.00  0.00
ATOM   4218  H1  WAT  1047      32.280 -17.761  27.390  1.00  0.00
ATOM   4219  H2  WAT  1047      30.936 -17.769  26.692  1.00  0.00
TER   
ATOM   4220  O   WAT  1048      21.616  -2.249  22.628  1.00  0.00
ATOM   4221  H1  WAT  1048      21.091  -1.868  21.924  1.00  0.00
ATOM   4222  H2  WAT  1048      21.541  -1.624  23.349  1.00  0.00
TER   
ATOM   4223  O   WAT  1049      23.005 -16.584  21.227  1.00  0.00
ATOM   4224  H1  WAT  1049      23.535 -17.371  21.097  1.00  0.00
ATOM   4225  H2  WAT  1049      23.638 -15.905  21.460  1.00  0.00
TER   
ATOM   4226  O   WAT  1050      25.199 -16.847  24.281  1.00  0.00
ATOM   4227  H1  WAT  1050      24.569 -17.548  24.448  1.00  0.00
ATOM   4228  H2  WAT  1050      24.660 -16.086  24.064  1.00  0.00
TER   
ATOM   4229  O   WAT  1051      24.216  -0.301  21.503  1.00  0.00
ATOM   4230  H1  WAT  1051      24.947  -0.585  20.956  1.00  0.00
ATOM   4231  H2  WAT  1051      24.475  -0.540  22.393  1.00  0.00
TER   
ATOM   4232  O   WAT  1052      23.377  -4.184  21.508  1.00  0.00
ATOM   4233  H1  WAT  1052      22.748  -3.716  22.056  1.00  0.00
ATOM   4234  H2  WAT  1052      23.492  -5.029  21.942  1.00  0.00
TER   
ATOM   4235  O   WAT  1053      30.832 -10.134   7.658  1.00  0.00
ATOM   4236  H1  WAT  1053      30.751 -11.048   7.387  1.00  0.00
ATOM   4237  H2  WAT  1053      30.418  -9.637   6.952  1.00  0.00
TER   
ATOM   4238  O   WAT  1054      28.964  -8.356   9.539  1.00  0.00
ATOM   4239  H1  WAT  1054      28.188  -8.836   9.829  1.00  0.00
ATOM   4240  H2  WAT  1054      29.615  -9.035   9.364  1.00  0.00
TER   
ATOM   4241  O   WAT  1055      22.980  -8.044  10.416  1.00  0.00
ATOM   4242  H1  WAT  1055      22.149  -8.299  10.816  1.00  0.00
ATOM   4243  H2  WAT  1055      23.588  -7.973  11.152  1.00  0.00
TER   
ATOM   4244  O   WAT  1056      32.985  -3.950   8.319  1.00  0.00
ATOM   4245  H1  WAT  1056      32.523  -4.721   8.647  1.00  0.00
ATOM   4246  H2  WAT  1056      33.797  -3.923   8.824  1.00  0.00
TER   
ATOM   4247  O   WAT  1057      22.961  -4.010  10.612  1.00  0.00
ATOM   4248  H1  WAT  1057      23.263  -4.900  10.433  1.00  0.00
ATOM   4249  H2  WAT  1057      23.705  -3.453  10.384  1.00  0.00
TER   
ATOM   4250  O   WAT  1058      21.390 -13.084   4.201  1.00  0.00
ATOM   4251  H1  WAT  1058      20.501 -12.742   4.099  1.00  0.00
ATOM   4252  H2  WAT  1058      21.674 -13.284   3.309  1.00  0.00
TER   
ATOM   4253  O   WAT  1059      19.353 -10.483  10.085  1.00  0.00
ATOM   4254  H1  WAT  1059      19.924 -11.251  10.085  1.00  0.00
ATOM   4255  H2  WAT  1059      19.353 -10.184   9.175  1.00  0.00
TER   
ATOM   4256  O   WAT  1060      29.211  -1.664   7.939  1.00  0.00
ATOM   4257  H1  WAT  1060      28.592  -1.208   7.369  1.00  0.00
ATOM   4258  H2  WAT  1060      30.066  -1.509   7.538  1.00  0.00
TER   
ATOM   4259  O   WAT  1061      28.405  -5.680   9.546  1.00  0.00
ATOM   4260  H1  WAT  1061      28.336  -6.621   9.385  1.00  0.00
ATOM   4261  H2  WAT  1061      29.167  -5.590  10.118  1.00  0.00
TER   
ATOM   4262  O   WAT  1062      20.595 -15.075  11.872  1.00  0.00
ATOM   4263  H1  WAT  1062      20.416 -15.972  12.152  1.00  0.00
ATOM   4264  H2  WAT  1062      20.193 -14.528  12.546  1.00  0.00
TER   
ATOM   4265  O   WAT  1063      29.435 -12.873   9.773  1.00  0.00
ATOM   4266  H1  WAT  1063      29.812 -13.746   9.660  1.00  0.00
ATOM   4267  H2  WAT  1063      29.337 -12.537   8.882  1.00  0.00
TER   
ATOM   4268  O   WAT  1064      23.566 -14.501   5.234  1.00  0.00
ATOM   4269  H1  WAT  1064      23.672 -13.600   5.541  1.00  0.00
ATOM   4270  H2  WAT  1064      22.655 -14.549   4.944  1.00  0.00
TER   
ATOM   4271  O   WAT  1065      33.218 -15.378   6.706  1.00  0.00
ATOM   4272  H1  WAT  1065      34.039 -15.868   6.748  1.00  0.00
ATOM   4273  H2  WAT  1065      33.251 -14.788   7.459  1.00  0.00
TER   
ATOM   4274  O   WAT  1066      21.214 -12.579  10.480  1.00  0.00
ATOM   4275  H1  WAT  1066      21.895 -12.315  11.098  1.00  0.00
ATOM   4276  H2  WAT  1066      20.899 -13.419  10.814  1.00  0.00
TER   
ATOM   4277  O   WAT  1067      25.406 -11.532   9.567  1.00  0.00
ATOM   4278  H1  WAT  1067      25.914 -11.034  10.208  1.00  0.00
ATOM   4279  H2  WAT  1067      25.938 -12.308   9.391  1.00  0.00
TER   
ATOM   4280  O   WAT  1068      23.690 -16.892  13.833  1.00  0.00
ATOM   4281  H1  WAT  1068      23.692 -16.375  13.028  1.00  0.00
ATOM   4282  H2  WAT  1068      22.861 -17.369  13.810  1.00  0.00
TER   
ATOM   4283  O   WAT  1069      30.077  -6.780   5.332  1.00  0.00
ATOM   4284  H1  WAT  1069      29.459  -6.315   4.769  1.00  0.00
ATOM   4285  H2  WAT  1069      30.590  -6.087   5.749  1.00  0.00
TER   
ATOM   4286  O   WAT  1070      24.940  -7.253  12.011  1.00  0.00
ATOM   4287  H1  WAT  1070      24.607  -6.626  12.653  1.00  0.00
ATOM   4288  H2  WAT  1070      25.117  -6.726  11.231  1.00  0.00
TER   
ATOM   4289  O   WAT  1071      33.454 -13.438   9.478  1.00  0.00
ATOM   4290  H1  WAT  1071      32.749 -13.150  10.059  1.00  0.00
ATOM   4291  H2  WAT  1071      33.815 -12.628   9.118  1.00  0.00
TER   
ATOM   4292  O   WAT  1072      23.372 -15.181  11.840  1.00  0.00
ATOM   4293  H1  WAT  1072      23.713 -14.337  11.546  1.00  0.00
ATOM   4294  H2  WAT  1072      22.433 -15.033  11.957  1.00  0.00
TER   
ATOM   4295  O   WAT  1073      24.152  -5.284  13.826  1.00  0.00
ATOM   4296  H1  WAT  1073      24.770  -4.609  13.544  1.00  0.00
ATOM   4297  H2  WAT  1073      23.292  -4.876  13.734  1.00  0.00
TER   
ATOM   4298  O   WAT  1074      27.054 -17.693   8.165  1.00  0.00
ATOM   4299  H1  WAT  1074      27.362 -18.248   7.448  1.00  0.00
ATOM   4300  H2  WAT  1074      26.124 -17.558   7.982  1.00  0.00
TER   
ATOM   4301  O   WAT  1075      32.606  -1.976  10.456  1.00  0.00
ATOM   4302  H1  WAT  1075      32.619  -2.380   9.588  1.00  0.00
ATOM   4303  H2  WAT  1075      32.053  -1.201  10.352  1.00  0.00
TER   
ATOM   4304  O   WAT  1076      33.900  -5.255   5.545  1.00  0.00
ATOM   4305  H1  WAT  1076      33.790  -6.197   5.670  1.00  0.00
ATOM   4306  H2  WAT  1076      33.897  -4.893   6.431  1.00  0.00
TER   
ATOM   4307  O   WAT  1077      32.004  -7.073  11.784  1.00  0.00
ATOM   4308  H1  WAT  1077      32.421  -7.287  10.949  1.00  0.00
ATOM   4309  H2  WAT  1077      32.728  -6.816  12.355  1.00  0.00
TER   
ATOM   4310  O   WAT  1078      29.442  -9.628   4.901  1.00  0.00
ATOM   4311  H1  WAT  1078      28.515  -9.694   5.130  1.00  0.00
ATOM   4312  H2  WAT  1078      29.595  -8.690   4.786  1.00  0.00
TER   
ATOM   4313  O   WAT  1079      29.429 -13.356   1.898  1.00  0.00
ATOM   4314  H1  WAT  1079      28.490 -13.195   1.983  1.00  0.00
ATOM   4315  H2  WAT  1079      29.748 -12.638   1.351  1.00  0.00
TER   
ATOM   4316  O   WAT  1080      33.472  -8.066   5.404  1.00  0.00
ATOM   4317  H1  WAT  1080      32.853  -8.404   4.757  1.00  0.00
ATOM   4318  H2  WAT  1080      33.455  -8.710   6.112  1.00  0.00
TER   
ATOM   4319  O   WAT  1081      32.915 -11.888  12.821  1.00  0.00
ATOM   4320  H1  WAT  1081      32.502 -11.062  13.075  1.00  0.00
ATOM   4321  H2  WAT  1081      32.182 -12.473  12.629  1.00  0.00
TER   
ATOM   4322  O   WAT  1082      25.048  -9.102   7.683  1.00  0.00
ATOM   4323  H1  WAT  1082      24.644  -9.814   7.187  1.00  0.00
ATOM   4324  H2  WAT  1082      25.134  -9.446   8.572  1.00  0.00
TER   
ATOM   4325  O   WAT  1083      25.516  -5.415   9.847  1.00  0.00
ATOM   4326  H1  WAT  1083      25.219  -6.020   9.168  1.00  0.00
ATOM   4327  H2  WAT  1083      26.466  -5.377   9.736  1.00  0.00
TER   
ATOM   4328  O   WAT  1084      23.761 -12.327  11.463  1.00  0.00
ATOM   4329  H1  WAT  1084      24.312 -12.218  10.688  1.00  0.00
ATOM   4330  H2  WAT  1084      24.275 -11.953  12.178  1.00  0.00
TER   
ATOM   4331  O   WAT  1085      33.605  -1.842  13.509  1.00  0.00
ATOM   4332  H1  WAT  1085      33.128  -1.034  13.316  1.00  0.00
ATOM   4333  H2  WAT  1085      32.921  -2.494  13.662  1.00  0.00
TER   
ATOM   4334  O   WAT  1086      24.608  -5.677  16.498  1.00  0.00
ATOM   4335  H1  WAT  1086      23.711  -5.453  16.745  1.00  0.00
ATOM   4336  H2  WAT  1086      24.633  -5.553  15.549  1.00  0.00
TER   
ATOM   4337  O   WAT  1087      31.649  -8.827   2.412  1.00  0.00
ATOM   4338  H1  WAT  1087      32.088  -9.665   2.265  1.00  0.00
ATOM   4339  H2  WAT  1087      32.362  -8.194   2.498  1.00  0.00
TER   
ATOM   4340  O   WAT  1088      23.435  -8.805  15.073  1.00  0.00
ATOM   4341  H1  WAT  1088      23.296  -7.933  15.442  1.00  0.00
ATOM   4342  H2  WAT  1088      22.553  -9.148  14.928  1.00  0.00
TER   
ATOM   4343  O   WAT  1089      29.758  -3.888   6.380  1.00  0.00
ATOM   4344  H1  WAT  1089      30.198  -3.145   5.965  1.00  0.00
ATOM   4345  H2  WAT  1089      29.697  -3.645   7.304  1.00  0.00
TER   
ATOM   4346  O   WAT  1090      25.233  -2.863  17.282  1.00  0.00
ATOM   4347  H1  WAT  1090      25.205  -2.459  16.415  1.00  0.00
ATOM   4348  H2  WAT  1090      25.070  -3.792  17.119  1.00  0.00
TER   
ATOM   4349  O   WAT  1091      21.749 -10.207   5.184  1.00  0.00
ATOM   4350  H1  WAT  1091      21.628  -9.481   4.572  1.00  0.00
ATOM   4351  H2  WAT  1091      21.439 -10.977   4.706  1.00  0.00
TER   
ATOM   4352  O   WAT  1092      19.387  -7.036  10.990  1.00  0.00
ATOM   4353  H1  WAT  1092      19.465  -6.901  10.046  1.00  0.00
ATOM   4354  H2  WAT  1092      20.001  -7.744  11.183  1.00  0.00
TER   
ATOM   4355  O   WAT  1093      20.632  -5.335   7.401  1.00  0.00
ATOM   4356  H1  WAT  1093      20.225  -5.194   6.546  1.00  0.00
ATOM   4357  H2  WAT  1093      21.523  -5.619   7.198  1.00  0.00
TER   
ATOM   4358  O   WAT  1094      30.450  -1.186  14.308  1.00  0.00
ATOM   4359  H1  WAT  1094      30.964  -1.275  15.110  1.00  0.00
ATOM   4360  H2  WAT  1094      29.607  -0.840  14.600  1.00  0.00
TER   
ATOM   4361  O   WAT  1095      32.425  -0.901   3.736  1.00  0.00
ATOM   4362  H1  WAT  1095      32.265  -1.190   4.634  1.00  0.00
ATOM   4363  H2  WAT  1095      32.260  -1.677   3.201  1.00  0.00
TER   
ATOM   4364  O   WAT  1096      24.904  -1.121   5.513  1.00  0.00
ATOM   4365  H1  WAT  1096      24.728  -2.037   5.300  1.00  0.00
ATOM   4366  H2  WAT  1096      24.050  -0.762   5.753  1.00  0.00
TER   
ATOM   4367  O   WAT  1097      32.128  -3.392   2.296  1.00  0.00
ATOM   4368  H1  WAT  1097      31.434  -3.394   1.636  1.00  0.00
ATOM   4369  H2  WAT  1097      32.870  -3.816   1.865  1.00  0.00
TER   
ATOM   4370  O   WAT  1098      31.693  -1.766   6.371  1.00  0.00
ATOM   4371  H1  WAT  1098      32.149  -2.547   6.685  1.00  0.00
ATOM   4372  H2  WAT  1098      32.032  -1.055   6.915  1.00  0.00
TER   
ATOM   4373  O   WAT  1099      19.443  -5.994  13.530  1.00  0.00
ATOM   4374  H1  WAT  1099      19.606  -6.464  12.712  1.00  0.00
ATOM   4375  H2  WAT  1099      19.908  -6.502  14.195  1.00  0.00
TER   
ATOM   4376  O   WAT  1100      24.215 -16.864   8.566  1.00  0.00
ATOM   4377  H1  WAT  1100      23.772 -16.083   8.234  1.00  0.00
ATOM   4378  H2  WAT  1100      24.773 -16.541   9.273  1.00  0.00
TER   
ATOM   4379  O   WAT  1101      28.502 -13.997  14.169  1.00  0.00
ATOM   4380  H1  WAT  1101      28.040 -13.788  14.981  1.00  0.00
ATOM   4381  H2  WAT  1101      28.100 -14.811  13.866  1.00  0.00
TER   
ATOM   4382  O   WAT  1102      33.502 -12.776  15.299  1.00  0.00
ATOM   4383  H1  WAT  1102      32.652 -13.075  15.620  1.00  0.00
ATOM   4384  H2  WAT  1102      33.343 -12.532  14.387  1.00  0.00
TER   
ATOM   4385  O   WAT  1103      30.597 -11.276  17.399  1.00  0.00
ATOM   4386  H1  WAT  1103      30.923 -12.109  17.059  1.00  0.00
ATOM   4387  H2  WAT  1103      31.385 -10.753  17.547  1.00  0.00
TER   
ATOM   4388  O   WAT  1104      27.331 -17.242   3.446  1.00  0.00
ATOM   4389  H1  WAT  1104      26.706 -17.246   4.172  1.00  0.00
ATOM   4390  H2  WAT  1104      27.244 -18.109   3.050  1.00  0.00
TER   
ATOM   4391  O   WAT  1105      26.253 -16.319  10.425  1.00  0.00
ATOM   4392  H1  WAT  1105      26.550 -15.412  10.344  1.00  0.00
ATOM   4393  H2  WAT  1105      26.801 -16.807   9.811  1.00  0.00
TER   
ATOM   4394  O   WAT  1106      24.006 -11.740   6.294  1.00  0.00
ATOM   4395  H1  WAT  1106      23.780 -11.956   7.199  1.00  0.00
ATOM   4396  H2  WAT  1106      23.226 -11.307   5.949  1.00  0.00
TER   
ATOM   4397  O   WAT  1107      31.236 -11.734   4.893  1.00  0.00
ATOM   4398  H1  WAT  1107      30.637 -11.010   4.709  1.00  0.00
ATOM   4399  H2  WAT  1107      31.784 -11.796   4.111  1.00  0.00
TER   
ATOM   4400  O   WAT  1108      26.446 -10.842  16.960  1.00  0.00
ATOM   4401  H1  WAT  1108      26.351 -11.782  16.810  1.00  0.00
ATOM   4402  H2  WAT  1108      27.290 -10.620  16.565  1.00  0.00
TER   
ATOM   4403  O   WAT  1109      29.843 -13.097   6.923  1.00  0.00
ATOM   4404  H1  WAT  1109      30.236 -12.780   6.110  1.00  0.00
ATOM   4405  H2  WAT  1109      30.204 -13.976   7.038  1.00  0.00
TER   
ATOM   4406  O   WAT  1110      21.577 -14.430  15.113  1.00  0.00
ATOM   4407  H1  WAT  1110      21.184 -13.583  15.321  1.00  0.00
ATOM   4408  H2  WAT  1110      20.889 -15.068  15.304  1.00  0.00
TER   
ATOM   4409  O   WAT  1111      28.152 -14.347  18.183  1.00  0.00
ATOM   4410  H1  WAT  1111      27.462 -14.540  18.818  1.00  0.00
ATOM   4411  H2  WAT  1111      28.895 -14.063  18.716  1.00  0.00
TER   
ATOM   4412  O   WAT  1112      18.879 -16.507   9.146  1.00  0.00
ATOM   4413  H1  WAT  1112      18.590 -15.937   9.859  1.00  0.00
ATOM   4414  H2  WAT  1112      19.624 -16.987   9.510  1.00  0.00
TER   
ATOM   4415  O   WAT  1113      19.066 -12.565   0.357  1.00  0.00
ATOM   4416  H1  WAT  1113      18.984 -11.622   0.498  1.00  0.00
ATOM   4417  H2  WAT  1113      18.714 -12.708  -0.522  1.00  0.00
TER   
ATOM   4418  O   WAT  1114      30.428 -10.507  11.018  1.00  0.00
ATOM   4419  H1  WAT  1114      29.696  -9.998  11.367  1.00  0.00
ATOM   4420  H2  WAT  1114      30.031 -11.324  10.717  1.00  0.00
TER   
ATOM   4421  O   WAT  1115      26.866 -13.831   9.424  1.00  0.00
ATOM   4422  H1  WAT  1115      26.870 -14.272   8.574  1.00  0.00
ATOM   4423  H2  WAT  1115      27.761 -13.510   9.531  1.00  0.00
TER   
ATOM   4424  O   WAT  1116      22.716 -13.949   8.383  1.00  0.00
ATOM   4425  H1  WAT  1116      22.376 -13.471   9.140  1.00  0.00
ATOM   4426  H2  WAT  1116      21.954 -14.402   8.023  1.00  0.00
TER   
ATOM   4427  O   WAT  1117      26.928 -12.830   2.414  1.00  0.00
ATOM   4428  H1  WAT  1117      27.049 -12.872   3.363  1.00  0.00
ATOM   4429  H2  WAT  1117      26.543 -11.968   2.259  1.00  0.00
TER   
ATOM   4430  O   WAT  1118      30.891 -15.054  10.431  1.00  0.00
ATOM   4431  H1  WAT  1118      30.908 -14.603  11.275  1.00  0.00
ATOM   4432  H2  WAT  1118      30.642 -15.953  10.644  1.00  0.00
TER   
ATOM   4433  O   WAT  1119      25.940 -10.520   1.813  1.00  0.00
ATOM   4434  H1  WAT  1119      25.372 -10.968   1.186  1.00  0.00
ATOM   4435  H2  WAT  1119      26.649 -10.161   1.279  1.00  0.00
TER   
ATOM   4436  O   WAT  1120      21.017  -6.619  15.689  1.00  0.00
ATOM   4437  H1  WAT  1120      20.632  -7.260  16.288  1.00  0.00
ATOM   4438  H2  WAT  1120      21.328  -5.915  16.259  1.00  0.00
TER   
ATOM   4439  O   WAT  1121      27.167  -9.771  11.170  1.00  0.00
ATOM   4440  H1  WAT  1121      27.534 -10.245  11.916  1.00  0.00
ATOM   4441  H2  WAT  1121      26.977  -8.897  11.511  1.00  0.00
TER   
ATOM   4442  O   WAT  1122      20.031 -15.027   7.300  1.00  0.00
ATOM   4443  H1  WAT  1122      19.745 -15.391   8.137  1.00  0.00
ATOM   4444  H2  WAT  1122      19.969 -15.759   6.686  1.00  0.00
TER   
ATOM   4445  O   WAT  1123      24.957 -10.730  13.489  1.00  0.00
ATOM   4446  H1  WAT  1123      24.652  -9.851  13.714  1.00  0.00
ATOM   4447  H2  WAT  1123      25.911 -10.670  13.524  1.00  0.00
TER   
ATOM   4448  O   WAT  1124      23.485  -6.524   4.085  1.00  0.00
ATOM   4449  H1  WAT  1124      22.711  -7.065   3.925  1.00  0.00
ATOM   4450  H2  WAT  1124      24.214  -7.044   3.747  1.00  0.00
TER   
ATOM   4451  O   WAT  1125      29.705 -16.134   4.021  1.00  0.00
ATOM   4452  H1  WAT  1125      28.891 -16.633   3.945  1.00  0.00
ATOM   4453  H2  WAT  1125      29.511 -15.294   3.605  1.00  0.00
TER   
ATOM   4454  O   WAT  1126      29.626  -7.457  15.765  1.00  0.00
ATOM   4455  H1  WAT  1126      29.559  -8.377  15.511  1.00  0.00
ATOM   4456  H2  WAT  1126      28.996  -7.359  16.479  1.00  0.00
TER   
ATOM   4457  O   WAT  1127      32.419 -11.762   2.317  1.00  0.00
ATOM   4458  H1  WAT  1127      33.307 -11.450   2.142  1.00  0.00
ATOM   4459  H2  WAT  1127      32.390 -12.635   1.925  1.00  0.00
TER   
ATOM   4460  O   WAT  1128      23.529  -6.856   7.723  1.00  0.00
ATOM   4461  H1  WAT  1128      24.046  -7.659   7.669  1.00  0.00
ATOM   4462  H2  WAT  1128      23.077  -6.918   8.565  1.00  0.00
TER   
ATOM   4463  O   WAT  1129      28.416  -5.590   2.996  1.00  0.00
ATOM   4464  H1  WAT  1129      28.757  -4.845   2.500  1.00  0.00
ATOM   4465  H2  WAT  1129      27.587  -5.277   3.358  1.00  0.00
TER   
ATOM   4466  O   WAT  1130      21.013  -9.890  14.636  1.00  0.00
ATOM   4467  H1  WAT  1130      20.655  -9.225  15.223  1.00  0.00
ATOM   4468  H2  WAT  1130      20.718 -10.722  15.007  1.00  0.00
TER   
ATOM   4469  O   WAT  1131      24.214  -9.432  17.520  1.00  0.00
ATOM   4470  H1  WAT  1131      23.914  -9.286  16.623  1.00  0.00
ATOM   4471  H2  WAT  1131      24.985  -9.991  17.427  1.00  0.00
TER   
ATOM   4472  O   WAT  1132      29.557  -4.635  15.515  1.00  0.00
ATOM   4473  H1  WAT  1132      29.572  -5.567  15.297  1.00  0.00
ATOM   4474  H2  WAT  1132      28.850  -4.549  16.154  1.00  0.00
TER   
ATOM   4475  O   WAT  1133      31.298  -6.268   8.361  1.00  0.00
ATOM   4476  H1  WAT  1133      31.651  -6.865   7.701  1.00  0.00
ATOM   4477  H2  WAT  1133      30.414  -6.594   8.531  1.00  0.00
TER   
ATOM   4478  O   WAT  1134      27.385  -5.508   5.768  1.00  0.00
ATOM   4479  H1  WAT  1134      28.072  -4.961   6.148  1.00  0.00
ATOM   4480  H2  WAT  1134      26.598  -4.964   5.803  1.00  0.00
TER   
ATOM   4481  O   WAT  1135      19.524  -9.891   1.259  1.00  0.00
ATOM   4482  H1  WAT  1135      20.393  -9.609   1.543  1.00  0.00
ATOM   4483  H2  WAT  1135      19.033  -9.077   1.144  1.00  0.00
TER   
ATOM   4484  O   WAT  1136      26.687  -8.504   5.380  1.00  0.00
ATOM   4485  H1  WAT  1136      27.144  -7.693   5.606  1.00  0.00
ATOM   4486  H2  WAT  1136      26.336  -8.821   6.212  1.00  0.00
TER   
ATOM   4487  O   WAT  1137      28.991  -2.993  12.609  1.00  0.00
ATOM   4488  H1  WAT  1137      29.635  -2.787  13.287  1.00  0.00
ATOM   4489  H2  WAT  1137      29.354  -3.754  12.156  1.00  0.00
TER   
ATOM   4490  O   WAT  1138      22.588 -18.160   5.852  1.00  0.00
ATOM   4491  H1  WAT  1138      22.460 -18.168   6.801  1.00  0.00
ATOM   4492  H2  WAT  1138      21.765 -17.822   5.501  1.00  0.00
TER   
ATOM   4493  O   WAT  1139      30.264  -4.990  11.327  1.00  0.00
ATOM   4494  H1  WAT  1139      30.906  -5.691  11.440  1.00  0.00
ATOM   4495  H2  WAT  1139      30.789  -4.210  11.147  1.00  0.00
TER   
ATOM   4496  O   WAT  1140      34.109  -4.705   1.051  1.00  0.00
ATOM   4497  H1  WAT  1140      33.883  -5.422   1.643  1.00  0.00
ATOM   4498  H2  WAT  1140      33.719  -4.954   0.213  1.00  0.00
TER   
ATOM   4499  O   WAT  1141      32.038  -4.190  14.531  1.00  0.00
ATOM   4500  H1  WAT  1141      32.373  -3.604  15.208  1.00  0.00
ATOM   4501  H2  WAT  1141      31.118  -4.321  14.760  1.00  0.00
TER   
ATOM   4502  O   WAT  1142      19.588 -16.401  15.313  1.00  0.00
ATOM   4503  H1  WAT  1142      18.874 -16.201  15.918  1.00  0.00
ATOM   4504  H2  WAT  1142      20.007 -17.177  15.685  1.00  0.00
TER   
ATOM   4505  O   WAT  1143      19.875  -2.413  16.300  1.00  0.00
ATOM   4506  H1  WAT  1143      19.984  -3.353  16.159  1.00  0.00
ATOM   4507  H2  WAT  1143      19.223  -2.147  15.651  1.00  0.00
TER   
ATOM   4508  O   WAT  1144      27.866  -4.141  17.699  1.00  0.00
ATOM   4509  H1  WAT  1144      27.546  -4.860  18.244  1.00  0.00
ATOM   4510  H2  WAT  1144      27.192  -3.466  17.773  1.00  0.00
TER   
ATOM   4511  O   WAT  1145      25.908  -3.295   2.643  1.00  0.00
ATOM   4512  H1  WAT  1145      25.899  -2.562   2.027  1.00  0.00
ATOM   4513  H2  WAT  1145      24.988  -3.542   2.735  1.00  0.00
TER   
ATOM   4514  O   WAT  1146      21.508  -8.074   3.387  1.00  0.00
ATOM   4515  H1  WAT  1146      20.901  -7.334   3.397  1.00  0.00
ATOM   4516  H2  WAT  1146      21.983  -7.984   2.561  1.00  0.00
TER   
ATOM   4517  O   WAT  1147      31.082 -13.909  13.063  1.00  0.00
ATOM   4518  H1  WAT  1147      31.450 -14.729  13.391  1.00  0.00
ATOM   4519  H2  WAT  1147      30.222 -13.848  13.479  1.00  0.00
TER   
ATOM   4520  O   WAT  1148      28.894  -3.232   1.305  1.00  0.00
ATOM   4521  H1  WAT  1148      28.995  -3.436   0.376  1.00  0.00
ATOM   4522  H2  WAT  1148      27.994  -3.487   1.510  1.00  0.00
TER   
ATOM   4523  O   WAT  1149      26.416 -12.674   5.288  1.00  0.00
ATOM   4524  H1  WAT  1149      25.708 -12.206   5.729  1.00  0.00
ATOM   4525  H2  WAT  1149      26.701 -13.332   5.922  1.00  0.00
TER   
ATOM   4526  O   WAT  1150      28.042 -11.255  13.287  1.00  0.00
ATOM   4527  H1  WAT  1150      28.540 -10.780  13.952  1.00  0.00
ATOM   4528  H2  WAT  1150      28.184 -12.178  13.494  1.00  0.00
TER   
ATOM   4529  O   WAT  1151      30.448 -15.949   6.727  1.00  0.00
ATOM   4530  H1  WAT  1151      30.325 -15.931   5.778  1.00  0.00
ATOM   4531  H2  WAT  1151      31.396 -15.901   6.847  1.00  0.00
TER   
ATOM   4532  O   WAT  1152      27.536  -0.714   6.000  1.00  0.00
ATOM   4533  H1  WAT  1152      27.790  -0.752   5.078  1.00  0.00
ATOM   4534  H2  WAT  1152      26.587  -0.840   5.993  1.00  0.00
TER   
ATOM   4535  O   WAT  1153      24.620 -14.366   2.663  1.00  0.00
ATOM   4536  H1  WAT  1153      25.469 -13.929   2.597  1.00  0.00
ATOM   4537  H2  WAT  1153      24.253 -14.054   3.490  1.00  0.00
TER   
ATOM   4538  O   WAT  1154      33.541  -9.795   7.576  1.00  0.00
ATOM   4539  H1  WAT  1154      32.600  -9.779   7.751  1.00  0.00
ATOM   4540  H2  WAT  1154      33.855 -10.581   8.022  1.00  0.00
TER   
ATOM   4541  O   WAT  1155      23.519  -8.113   1.136  1.00  0.00
ATOM   4542  H1  WAT  1155      24.285  -8.224   1.699  1.00  0.00
ATOM   4543  H2  WAT  1155      23.596  -8.809   0.484  1.00  0.00
TER   
ATOM   4544  O   WAT  1156      22.214 -10.680   1.820  1.00  0.00
ATOM   4545  H1  WAT  1156      22.294 -11.627   1.931  1.00  0.00
ATOM   4546  H2  WAT  1156      23.106 -10.349   1.926  1.00  0.00
TER   
ATOM   4547  O   WAT  1157      23.015  -0.531   8.923  1.00  0.00
ATOM   4548  H1  WAT  1157      23.751  -1.079   9.194  1.00  0.00
ATOM   4549  H2  WAT  1157      23.399   0.335   8.784  1.00  0.00
TER   
ATOM   4550  O   WAT  1158      19.900  -4.463   4.797  1.00  0.00
ATOM   4551  H1  WAT  1158      18.974  -4.221   4.788  1.00  0.00
ATOM   4552  H2  WAT  1158      20.365  -3.636   4.676  1.00  0.00
TER   
ATOM   4553  O   WAT  1159      22.021  -1.346  18.112  1.00  0.00
ATOM   4554  H1  WAT  1159      22.822  -1.025  18.525  1.00  0.00
ATOM   4555  H2  WAT  1159      21.506  -1.706  18.834  1.00  0.00
TER   
ATOM   4556  O   WAT  1160      26.125  -1.357   0.746  1.00  0.00
ATOM   4557  H1  WAT  1160      26.918  -1.069   0.294  1.00  0.00
ATOM   4558  H2  WAT  1160      25.606  -1.788   0.067  1.00  0.00
TER   
ATOM   4559  O   WAT  1161      30.857  -5.238  18.059  1.00  0.00
ATOM   4560  H1  WAT  1161      30.251  -5.215  17.319  1.00  0.00
ATOM   4561  H2  WAT  1161      30.553  -5.970  18.596  1.00  0.00
TER   
ATOM   4562  O   WAT  1162      32.287  -1.510  16.670  1.00  0.00
ATOM   4563  H1  WAT  1162      33.240  -1.594  16.620  1.00  0.00
ATOM   4564  H2  WAT  1162      32.140  -0.846  17.343  1.00  0.00
TER   
ATOM   4565  O   WAT  1163      19.741  -8.859  17.055  1.00  0.00
ATOM   4566  H1  WAT  1163      20.245  -9.438  17.627  1.00  0.00
ATOM   4567  H2  WAT  1163      19.002  -8.575  17.593  1.00  0.00
TER   
ATOM   4568  O   WAT  1164      26.643  -6.137   0.610  1.00  0.00
ATOM   4569  H1  WAT  1164      26.538  -6.752   1.336  1.00  0.00
ATOM   4570  H2  WAT  1164      26.476  -6.661  -0.174  1.00  0.00
TER   
ATOM   4571  O   WAT  1165      26.795  -7.451  16.589  1.00  0.00
ATOM   4572  H1  WAT  1165      26.029  -6.883  16.504  1.00  0.00
ATOM   4573  H2  WAT  1165      26.976  -7.744  15.696  1.00  0.00
TER   
ATOM   4574  O   WAT  1166      29.883  -7.075   1.214  1.00  0.00
ATOM   4575  H1  WAT  1166      29.334  -6.628   1.858  1.00  0.00
ATOM   4576  H2  WAT  1166      30.505  -7.580   1.738  1.00  0.00
TER   
ATOM   4577  O   WAT  1167      21.773 -10.716  17.950  1.00  0.00
ATOM   4578  H1  WAT  1167      21.814 -11.014  18.859  1.00  0.00
ATOM   4579  H2  WAT  1167      22.628 -10.315  17.791  1.00  0.00
TER   
ATOM   4580  O   WAT  1168      25.551  -8.116   3.111  1.00  0.00
ATOM   4581  H1  WAT  1168      25.973  -8.282   3.954  1.00  0.00
ATOM   4582  H2  WAT  1168      25.676  -8.926   2.616  1.00  0.00
TER   
ATOM   4583  O   WAT  1169      23.714 -12.136  15.918  1.00  0.00
ATOM   4584  H1  WAT  1169      23.183 -12.627  15.290  1.00  0.00
ATOM   4585  H2  WAT  1169      24.382 -11.708  15.383  1.00  0.00
TER   
ATOM   4586  O   WAT  1170      28.064  -9.092   0.358  1.00  0.00
ATOM   4587  H1  WAT  1170      28.584  -9.807  -0.008  1.00  0.00
ATOM   4588  H2  WAT  1170      28.711  -8.454   0.658  1.00  0.00
TER   
ATOM   4589  O   WAT  1171      32.611  -7.669  15.682  1.00  0.00
ATOM   4590  H1  WAT  1171      33.026  -7.515  16.531  1.00  0.00
ATOM   4591  H2  WAT  1171      31.677  -7.544  15.844  1.00  0.00
TER   
ATOM   4592  O   WAT  1172      33.084 -10.330  17.686  1.00  0.00
ATOM   4593  H1  WAT  1172      33.666 -11.085  17.598  1.00  0.00
ATOM   4594  H2  WAT  1172      33.260  -9.799  16.909  1.00  0.00
TER   
ATOM   4595  O   WAT  1173      24.201 -15.170  15.997  1.00  0.00
ATOM   4596  H1  WAT  1173      24.107 -15.788  15.273  1.00  0.00
ATOM   4597  H2  WAT  1173      23.621 -14.444  15.770  1.00  0.00
TER   
ATOM   4598  O   WAT  1174      26.967 -16.613  13.030  1.00  0.00
ATOM   4599  H1  WAT  1174      26.519 -16.590  12.185  1.00  0.00
ATOM   4600  H2  WAT  1174      26.334 -17.011  13.627  1.00  0.00
TER   
ATOM   4601  O   WAT  1175      27.373  -7.717  13.651  1.00  0.00
ATOM   4602  H1  WAT  1175      27.792  -6.874  13.479  1.00  0.00
ATOM   4603  H2  WAT  1175      26.454  -7.580  13.422  1.00  0.00
TER   
ATOM   4604  O   WAT  1176      29.709  -9.986  15.035  1.00  0.00
ATOM   4605  H1  WAT  1176      29.829 -10.582  15.775  1.00  0.00
ATOM   4606  H2  WAT  1176      30.569  -9.949  14.615  1.00  0.00
TER   
ATOM   4607  O   WAT  1177      32.048  -9.432  13.611  1.00  0.00
ATOM   4608  H1  WAT  1177      31.522  -8.908  13.008  1.00  0.00
ATOM   4609  H2  WAT  1177      32.391  -8.799  14.242  1.00  0.00
TER   
ATOM   4610  O   WAT  1178      24.447 -12.043   0.056  1.00  0.00
ATOM   4611  H1  WAT  1178      24.246 -12.906   0.418  1.00  0.00
ATOM   4612  H2  WAT  1178      24.276 -12.129  -0.881  1.00  0.00
TER   
ATOM   4613  O   WAT  1179      25.224  -1.412  14.767  1.00  0.00
ATOM   4614  H1  WAT  1179      24.686  -0.687  14.448  1.00  0.00
ATOM   4615  H2  WAT  1179      25.477  -1.889  13.977  1.00  0.00
TER   
ATOM   4616  O   WAT  1180      26.476 -13.444  16.293  1.00  0.00
ATOM   4617  H1  WAT  1180      27.066 -13.752  16.981  1.00  0.00
ATOM   4618  H2  WAT  1180      25.658 -13.916  16.449  1.00  0.00
TER   
ATOM   4619  O   WAT  1181      31.296 -13.827  16.526  1.00  0.00
ATOM   4620  H1  WAT  1181      30.607 -14.489  16.461  1.00  0.00
ATOM   4621  H2  WAT  1181      32.016 -14.273  16.971  1.00  0.00
TER   
ATOM   4622  O   WAT  1182      31.926 -17.232   2.585  1.00  0.00
ATOM   4623  H1  WAT  1182      32.206 -18.075   2.941  1.00  0.00
ATOM   4624  H2  WAT  1182      31.152 -17.000   3.099  1.00  0.00
TER   
ATOM   4625  O   WAT  1183      23.245 -14.943   0.044  1.00  0.00
ATOM   4626  H1  WAT  1183      23.548 -14.936  -0.864  1.00  0.00
ATOM   4627  H2  WAT  1183      23.985 -15.293   0.541  1.00  0.00
TER   
ATOM   4628  O   WAT  1184      28.080  -0.177  15.026  1.00  0.00
ATOM   4629  H1  WAT  1184      28.006   0.727  15.333  1.00  0.00
ATOM   4630  H2  WAT  1184      27.178  -0.496  14.998  1.00  0.00
TER   
ATOM   4631  O   WAT  1185      26.464 -15.999   1.030  1.00  0.00
ATOM   4632  H1  WAT  1185      26.116 -16.677   0.450  1.00  0.00
ATOM   4633  H2  WAT  1185      26.665 -16.460   1.844  1.00  0.00
TER   
ATOM   4634  O   WAT  1186      28.628  -1.011   2.648  1.00  0.00
ATOM   4635  H1  WAT  1186      29.524  -0.673   2.670  1.00  0.00
ATOM   4636  H2  WAT  1186      28.660  -1.733   2.021  1.00  0.00
TER   
ATOM   4637  O   WAT  1187      22.268  -5.638   0.877  1.00  0.00
ATOM   4638  H1  WAT  1187      22.706  -5.095   1.533  1.00  0.00
ATOM   4639  H2  WAT  1187      22.753  -6.464   0.887  1.00  0.00
TER   
ATOM   4640  O   WAT  1188      19.483  -2.850   8.329  1.00  0.00
ATOM   4641  H1  WAT  1188      19.813  -3.717   8.097  1.00  0.00
ATOM   4642  H2  WAT  1188      19.912  -2.644   9.160  1.00  0.00
TER   
ATOM   4643  O   WAT  1189      24.079  -4.519   5.989  1.00  0.00
ATOM   4644  H1  WAT  1189      23.778  -4.642   6.890  1.00  0.00
ATOM   4645  H2  WAT  1189      23.973  -5.378   5.581  1.00  0.00
TER   
ATOM   4646  O   WAT  1190      19.972  -1.982  11.067  1.00  0.00
ATOM   4647  H1  WAT  1190      19.535  -1.802  11.900  1.00  0.00
ATOM   4648  H2  WAT  1190      20.539  -1.225  10.926  1.00  0.00
TER   
ATOM   4649  O   WAT  1191      19.804  -9.470   7.426  1.00  0.00
ATOM   4650  H1  WAT  1191      19.149  -9.739   6.782  1.00  0.00
ATOM   4651  H2  WAT  1191      20.642  -9.580   6.976  1.00  0.00
TER   
ATOM   4652  O   WAT  1192      32.753 -14.676   1.648  1.00  0.00
ATOM   4653  H1  WAT  1192      33.172 -14.863   0.808  1.00  0.00
ATOM   4654  H2  WAT  1192      32.447 -15.528   1.958  1.00  0.00
TER   
ATOM   4655  O   WAT  1193      20.842  -9.085  11.967  1.00  0.00
ATOM   4656  H1  WAT  1193      21.209  -9.172  12.846  1.00  0.00
ATOM   4657  H2  WAT  1193      20.273  -9.849  11.867  1.00  0.00
TER   
ATOM   4658  O   WAT  1194      20.393 -12.174  15.872  1.00  0.00
ATOM   4659  H1  WAT  1194      19.499 -12.208  16.212  1.00  0.00
ATOM   4660  H2  WAT  1194      20.933 -11.976  16.638  1.00  0.00
TER   
ATOM   4661  O   WAT  1195      19.018 -12.261   3.369  1.00  0.00
ATOM   4662  H1  WAT  1195      18.114 -11.998   3.194  1.00  0.00
ATOM   4663  H2  WAT  1195      19.502 -11.989   2.589  1.00  0.00
TER   
ATOM   4664  O   WAT  1196      21.561 -13.204   1.278  1.00  0.00
ATOM   4665  H1  WAT  1196      22.270 -13.626   0.793  1.00  0.00
ATOM   4666  H2  WAT  1196      20.845 -13.136   0.647  1.00  0.00
TER   
ATOM   4667  O   WAT  1197      21.208 -17.150   0.318  1.00  0.00
ATOM   4668  H1  WAT  1197      21.931 -16.609   0.637  1.00  0.00
ATOM   4669  H2  WAT  1197      21.481 -17.424  -0.557  1.00  0.00
TER   
ATOM   4670  O   WAT  1198      20.897 -17.899  10.221  1.00  0.00
ATOM   4671  H1  WAT  1198      21.545 -18.450   9.780  1.00  0.00
ATOM   4672  H2  WAT  1198      21.317 -17.645  11.042  1.00  0.00
TER   
ATOM   4673  O   WAT  1199      20.651 -17.744  12.963  1.00  0.00
ATOM   4674  H1  WAT  1199      20.302 -17.287  13.729  1.00  0.00
ATOM   4675  H2  WAT  1199      20.319 -18.638  13.046  1.00  0.00
TER   
ATOM   4676  O   WAT  1200      22.257  -4.572  17.129  1.00  0.00
ATOM   4677  H1  WAT  1200      22.214  -4.943  18.010  1.00  0.00
ATOM   4678  H2  WAT  1200      22.388  -3.634  17.269  1.00  0.00
TER   
ATOM   4679  O   WAT  1201      25.958  -3.016  12.730  1.00  0.00
ATOM   4680  H1  WAT  1201      25.717  -2.748  11.843  1.00  0.00
ATOM   4681  H2  WAT  1201      26.898  -2.845  12.785  1.00  0.00
TER   
ATOM   4682  O   WAT  1202      28.163 -16.553  16.485  1.00  0.00
ATOM   4683  H1  WAT  1202      28.102 -15.960  17.235  1.00  0.00
ATOM   4684  H2  WAT  1202      29.103 -16.660  16.340  1.00  0.00
TER   
ATOM   4685  O   WAT  1203      30.800 -16.896  16.124  1.00  0.00
ATOM   4686  H1  WAT  1203      31.414 -16.578  15.463  1.00  0.00
ATOM   4687  H2  WAT  1203      31.345 -17.381  16.744  1.00  0.00
TER   
ATOM   4688  O   WAT  1204      21.323 -18.216  16.238  1.00  0.00
ATOM   4689  H1  WAT  1204      21.871 -18.397  15.475  1.00  0.00
ATOM   4690  H2  WAT  1204      21.388 -19.007  16.774  1.00  0.00
TER   
ATOM   4691  O   WAT  1205      22.096  -1.626  14.248  1.00  0.00
ATOM   4692  H1  WAT  1205      21.502  -1.757  14.987  1.00  0.00
ATOM   4693  H2  WAT  1205      22.088  -2.462  13.783  1.00  0.00
TER   
ATOM   4694  O   WAT  1206      31.541 -18.332  12.451  1.00  0.00
ATOM   4695  H1  WAT  1206      30.667 -17.999  12.249  1.00  0.00
ATOM   4696  H2  WAT  1206      31.432 -18.805  13.277  1.00  0.00
TER   
ATOM   4697  O   WAT  1207      32.448 -16.125  13.836  1.00  0.00
ATOM   4698  H1  WAT  1207      32.120 -16.940  13.456  1.00  0.00
ATOM   4699  H2  WAT  1207      33.397 -16.168  13.712  1.00  0.00
TER   
ATOM   4700  O   WAT  1208      21.727  -4.260  13.199  1.00  0.00
ATOM   4701  H1  WAT  1208      21.000  -4.879  13.132  1.00  0.00
ATOM   4702  H2  WAT  1208      21.788  -3.866  12.329  1.00  0.00
TER   
ATOM   4703  O   WAT  1209      25.331  -2.045   9.984  1.00  0.00
ATOM   4704  H1  WAT  1209      25.848  -2.657   9.459  1.00  0.00
ATOM   4705  H2  WAT  1209      25.981  -1.542  10.475  1.00  0.00
TER   
ATOM   4706  O   WAT  1210      28.071  -1.154  10.811  1.00  0.00
ATOM   4707  H1  WAT  1210      28.359  -1.409   9.934  1.00  0.00
ATOM   4708  H2  WAT  1210      28.583  -1.707  11.402  1.00  0.00
TER   
ATOM   4709  O   WAT  1211      29.289 -17.415  11.391  1.00  0.00
ATOM   4710  H1  WAT  1211      28.506 -16.941  11.670  1.00  0.00
ATOM   4711  H2  WAT  1211      28.995 -18.320  11.282  1.00  0.00
TER   
ATOM   4712  O   WAT  1212      20.010  -0.942   6.409  1.00  0.00
ATOM   4713  H1  WAT  1212      19.842  -1.575   7.107  1.00  0.00
ATOM   4714  H2  WAT  1212      19.143  -0.736   6.058  1.00  0.00
TER   
ATOM   4715  O   WAT  1213      20.633 -17.111   3.912  1.00  0.00
ATOM   4716  H1  WAT  1213      21.391 -16.998   3.338  1.00  0.00
ATOM   4717  H2  WAT  1213      20.170 -16.274   3.866  1.00  0.00
TER   
ATOM   4718  O   WAT  1214      27.174 -14.997   6.902  1.00  0.00
ATOM   4719  H1  WAT  1214      26.362 -15.371   6.562  1.00  0.00
ATOM   4720  H2  WAT  1214      27.678 -15.752   7.204  1.00  0.00
TER   
ATOM   4721  O   WAT  1215      31.677 -18.333   8.141  1.00  0.00
ATOM   4722  H1  WAT  1215      32.280 -17.761   8.615  1.00  0.00
ATOM   4723  H2  WAT  1215      30.936 -17.769   7.918  1.00  0.00
TER   
ATOM   4724  O   WAT  1216      21.616  -2.249   3.854  1.00  0.00
ATOM   4725  H1  WAT  1216      21.091  -1.868   3.150  1.00  0.00
ATOM   4726  H2  WAT  1216      21.541  -1.624   4.575  1.00  0.00
TER   
ATOM   4727  O   WAT  1217      23.005 -16.584   2.452  1.00  0.00
ATOM   4728  H1  WAT  1217      23.535 -17.371   2.323  1.00  0.00
ATOM   4729  H2  WAT  1217      23.638 -15.905   2.686  1.00  0.00
TER   
ATOM   4730  O   WAT  1218      25.199 -16.847   5.507  1.00  0.00
ATOM   4731  H1  WAT  1218      24.569 -17.548   5.674  1.00  0.00
ATOM   4732  H2  WAT  1218      24.660 -16.086   5.290  1.00  0.00
TER   
ATOM   4733  O   WAT  1219      28.138  -0.233  18.178  1.00  0.00
ATOM   4734  H1  WAT  1219      29.065  -0.468  18.221  1.00  0.00
ATOM   4735  H2  WAT  1219      28.123   0.594  17.696  1.00  0.00
TER   
ATOM   4736  O   WAT  1220      25.325 -17.568  17.942  1.00  0.00
ATOM   4737  H1  WAT  1220      25.043 -17.065  17.178  1.00  0.00
ATOM   4738  H2  WAT  1220      25.707 -18.366  17.576  1.00  0.00
TER   
ATOM   4739  O   WAT  1221      24.216  -0.301   2.729  1.00  0.00
ATOM   4740  H1  WAT  1221      24.947  -0.585   2.181  1.00  0.00
ATOM   4741  H2  WAT  1221      24.475  -0.540   3.619  1.00  0.00
TER   
ATOM   4742  O   WAT  1222      23.377  -4.184   2.733  1.00  0.00
ATOM   4743  H1  WAT  1222      22.748  -3.716   3.282  1.00  0.00
ATOM   4744  H2  WAT  1222      23.492  -5.029   3.168  1.00  0.00
TER   
ATOM   4745  O   WAT  1223      31.926 -18.153  18.520  1.00  0.00
ATOM   4746  H1  WAT  1223      31.813 -17.834  19.415  1.00  0.00
ATOM   4747  H2  WAT  1223      32.743 -17.752  18.224  1.00  0.00
TER   
ATOM   4748  O   WAT  1224      30.832 -10.134 -11.116  1.00  0.00
ATOM   4749  H1  WAT  1224      30.751 -11.048 -11.387  1.00  0.00
ATOM   4750  H2  WAT  1224      30.418  -9.637 -11.822  1.00  0.00
TER   
ATOM   4751  O   WAT  1225      28.964  -8.356  -9.236  1.00  0.00
ATOM   4752  H1  WAT  1225      28.188  -8.836  -8.946  1.00  0.00
ATOM   4753  H2  WAT  1225      29.615  -9.035  -9.410  1.00  0.00
TER   
ATOM   4754  O   WAT  1226      22.980  -8.044  -8.358  1.00  0.00
ATOM   4755  H1  WAT  1226      22.149  -8.299  -7.958  1.00  0.00
ATOM   4756  H2  WAT  1226      23.588  -7.973  -7.622  1.00  0.00
TER   
ATOM   4757  O   WAT  1227      32.985  -3.950 -10.456  1.00  0.00
ATOM   4758  H1  WAT  1227      32.523  -4.721 -10.127  1.00  0.00
ATOM   4759  H2  WAT  1227      33.797  -3.923  -9.950  1.00  0.00
TER   
ATOM   4760  O   WAT  1228      22.961  -4.010  -8.162  1.00  0.00
ATOM   4761  H1  WAT  1228      23.263  -4.900  -8.341  1.00  0.00
ATOM   4762  H2  WAT  1228      23.705  -3.453  -8.390  1.00  0.00
TER   
ATOM   4763  O   WAT  1229      21.390 -13.084 -14.574  1.00  0.00
ATOM   4764  H1  WAT  1229      20.501 -12.742 -14.676  1.00  0.00
ATOM   4765  H2  WAT  1229      21.674 -13.284 -15.466  1.00  0.00
TER   
ATOM   4766  O   WAT  1230      19.353 -10.483  -8.690  1.00  0.00
ATOM   4767  H1  WAT  1230      19.924 -11.251  -8.689  1.00  0.00
ATOM   4768  H2  WAT  1230      19.353 -10.184  -9.599  1.00  0.00
TER   
ATOM   4769  O   WAT  1231      29.211  -1.664 -10.835  1.00  0.00
ATOM   4770  H1  WAT  1231      28.592  -1.208 -11.406  1.00  0.00
ATOM   4771  H2  WAT  1231      30.066  -1.509 -11.236  1.00  0.00
TER   
ATOM   4772  O   WAT  1232      28.405  -5.680  -9.228  1.00  0.00
ATOM   4773  H1  WAT  1232      28.336  -6.621  -9.390  1.00  0.00
ATOM   4774  H2  WAT  1232      29.167  -5.590  -8.656  1.00  0.00
TER   
ATOM   4775  O   WAT  1233      20.595 -15.075  -6.903  1.00  0.00
ATOM   4776  H1  WAT  1233      20.416 -15.972  -6.623  1.00  0.00
ATOM   4777  H2  WAT  1233      20.193 -14.528  -6.228  1.00  0.00
TER   
ATOM   4778  O   WAT  1234      29.435 -12.873  -9.002  1.00  0.00
ATOM   4779  H1  WAT  1234      29.812 -13.746  -9.114  1.00  0.00
ATOM   4780  H2  WAT  1234      29.337 -12.537  -9.893  1.00  0.00
TER   
ATOM   4781  O   WAT  1235      23.566 -14.501 -13.540  1.00  0.00
ATOM   4782  H1  WAT  1235      23.672 -13.600 -13.233  1.00  0.00
ATOM   4783  H2  WAT  1235      22.655 -14.549 -13.830  1.00  0.00
TER   
ATOM   4784  O   WAT  1236      33.218 -15.378 -12.069  1.00  0.00
ATOM   4785  H1  WAT  1236      34.039 -15.868 -12.026  1.00  0.00
ATOM   4786  H2  WAT  1236      33.251 -14.788 -11.316  1.00  0.00
TER   
ATOM   4787  O   WAT  1237      21.214 -12.579  -8.295  1.00  0.00
ATOM   4788  H1  WAT  1237      21.895 -12.315  -7.676  1.00  0.00
ATOM   4789  H2  WAT  1237      20.899 -13.419  -7.961  1.00  0.00
TER   
ATOM   4790  O   WAT  1238      25.406 -11.532  -9.207  1.00  0.00
ATOM   4791  H1  WAT  1238      25.914 -11.034  -8.567  1.00  0.00
ATOM   4792  H2  WAT  1238      25.938 -12.308  -9.383  1.00  0.00
TER   
ATOM   4793  O   WAT  1239      23.690 -16.892  -4.941  1.00  0.00
ATOM   4794  H1  WAT  1239      23.692 -16.375  -5.746  1.00  0.00
ATOM   4795  H2  WAT  1239      22.861 -17.369  -4.964  1.00  0.00
TER   
ATOM   4796  O   WAT  1240      30.077  -6.780 -13.442  1.00  0.00
ATOM   4797  H1  WAT  1240      29.459  -6.315 -14.006  1.00  0.00
ATOM   4798  H2  WAT  1240      30.590  -6.087 -13.025  1.00  0.00
TER   
ATOM   4799  O   WAT  1241      24.940  -7.253  -6.764  1.00  0.00
ATOM   4800  H1  WAT  1241      24.607  -6.626  -6.122  1.00  0.00
ATOM   4801  H2  WAT  1241      25.117  -6.726  -7.543  1.00  0.00
TER   
ATOM   4802  O   WAT  1242      33.454 -13.438  -9.296  1.00  0.00
ATOM   4803  H1  WAT  1242      32.749 -13.150  -8.716  1.00  0.00
ATOM   4804  H2  WAT  1242      33.815 -12.628  -9.656  1.00  0.00
TER   
ATOM   4805  O   WAT  1243      23.372 -15.181  -6.934  1.00  0.00
ATOM   4806  H1  WAT  1243      23.713 -14.337  -7.229  1.00  0.00
ATOM   4807  H2  WAT  1243      22.433 -15.033  -6.817  1.00  0.00
TER   
ATOM   4808  O   WAT  1244      24.152  -5.284  -4.949  1.00  0.00
ATOM   4809  H1  WAT  1244      24.770  -4.609  -5.230  1.00  0.00
ATOM   4810  H2  WAT  1244      23.292  -4.876  -5.040  1.00  0.00
TER   
ATOM   4811  O   WAT  1245      19.446  -6.095 -16.068  1.00  0.00
ATOM   4812  H1  WAT  1245      19.068  -5.606 -16.800  1.00  0.00
ATOM   4813  H2  WAT  1245      19.703  -5.422 -15.437  1.00  0.00
TER   
ATOM   4814  O   WAT  1246      27.054 -17.693 -10.609  1.00  0.00
ATOM   4815  H1  WAT  1246      27.362 -18.248 -11.326  1.00  0.00
ATOM   4816  H2  WAT  1246      26.124 -17.558 -10.792  1.00  0.00
TER   
ATOM   4817  O   WAT  1247      32.606  -1.976  -8.319  1.00  0.00
ATOM   4818  H1  WAT  1247      32.619  -2.380  -9.187  1.00  0.00
ATOM   4819  H2  WAT  1247      32.053  -1.201  -8.423  1.00  0.00
TER   
ATOM   4820  O   WAT  1248      33.900  -5.255 -13.230  1.00  0.00
ATOM   4821  H1  WAT  1248      33.790  -6.197 -13.105  1.00  0.00
ATOM   4822  H2  WAT  1248      33.897  -4.893 -12.343  1.00  0.00
TER   
ATOM   4823  O   WAT  1249      32.004  -7.073  -6.990  1.00  0.00
ATOM   4824  H1  WAT  1249      32.421  -7.287  -7.825  1.00  0.00
ATOM   4825  H2  WAT  1249      32.728  -6.816  -6.420  1.00  0.00
TER   
ATOM   4826  O   WAT  1250      29.442  -9.628 -13.873  1.00  0.00
ATOM   4827  H1  WAT  1250      28.515  -9.694 -13.645  1.00  0.00
ATOM   4828  H2  WAT  1250      29.595  -8.690 -13.988  1.00  0.00
TER   
ATOM   4829  O   WAT  1251      29.429 -13.356 -16.877  1.00  0.00
ATOM   4830  H1  WAT  1251      28.490 -13.195 -16.792  1.00  0.00
ATOM   4831  H2  WAT  1251      29.748 -12.638 -17.423  1.00  0.00
TER   
ATOM   4832  O   WAT  1252      33.472  -8.066 -13.370  1.00  0.00
ATOM   4833  H1  WAT  1252      32.853  -8.404 -14.017  1.00  0.00
ATOM   4834  H2  WAT  1252      33.455  -8.710 -12.662  1.00  0.00
TER   
ATOM   4835  O   WAT  1253      32.915 -11.888  -5.953  1.00  0.00
ATOM   4836  H1  WAT  1253      32.502 -11.062  -5.699  1.00  0.00
ATOM   4837  H2  WAT  1253      32.182 -12.473  -6.146  1.00  0.00
TER   
ATOM   4838  O   WAT  1254      25.048  -9.102 -11.092  1.00  0.00
ATOM   4839  H1  WAT  1254      24.644  -9.814 -11.587  1.00  0.00
ATOM   4840  H2  WAT  1254      25.134  -9.446 -10.203  1.00  0.00
TER   
ATOM   4841  O   WAT  1255      25.516  -5.415  -8.928  1.00  0.00
ATOM   4842  H1  WAT  1255      25.219  -6.020  -9.607  1.00  0.00
ATOM   4843  H2  WAT  1255      26.466  -5.377  -9.039  1.00  0.00
TER   
ATOM   4844  O   WAT  1256      23.761 -12.327  -7.312  1.00  0.00
ATOM   4845  H1  WAT  1256      24.312 -12.218  -8.086  1.00  0.00
ATOM   4846  H2  WAT  1256      24.275 -11.953  -6.596  1.00  0.00
TER   
ATOM   4847  O   WAT  1257      33.605  -1.842  -5.265  1.00  0.00
ATOM   4848  H1  WAT  1257      33.128  -1.034  -5.458  1.00  0.00
ATOM   4849  H2  WAT  1257      32.921  -2.494  -5.113  1.00  0.00
TER   
ATOM   4850  O   WAT  1258      24.608  -5.677  -2.277  1.00  0.00
ATOM   4851  H1  WAT  1258      23.711  -5.453  -2.029  1.00  0.00
ATOM   4852  H2  WAT  1258      24.633  -5.553  -3.226  1.00  0.00
TER   
ATOM   4853  O   WAT  1259      31.649  -8.827 -16.363  1.00  0.00
ATOM   4854  H1  WAT  1259      32.088  -9.665 -16.509  1.00  0.00
ATOM   4855  H2  WAT  1259      32.362  -8.194 -16.276  1.00  0.00
TER   
ATOM   4856  O   WAT  1260      23.435  -8.805  -3.701  1.00  0.00
ATOM   4857  H1  WAT  1260      23.296  -7.933  -3.332  1.00  0.00
ATOM   4858  H2  WAT  1260      22.553  -9.148  -3.846  1.00  0.00
TER   
ATOM   4859  O   WAT  1261      29.758  -3.888 -12.395  1.00  0.00
ATOM   4860  H1  WAT  1261      30.198  -3.145 -12.809  1.00  0.00
ATOM   4861  H2  WAT  1261      29.697  -3.645 -11.471  1.00  0.00
TER   
ATOM   4862  O   WAT  1262      25.233  -2.863  -1.493  1.00  0.00
ATOM   4863  H1  WAT  1262      25.205  -2.459  -2.360  1.00  0.00
ATOM   4864  H2  WAT  1262      25.070  -3.792  -1.655  1.00  0.00
TER   
ATOM   4865  O   WAT  1263      21.749 -10.207 -13.591  1.00  0.00
ATOM   4866  H1  WAT  1263      21.628  -9.481 -14.203  1.00  0.00
ATOM   4867  H2  WAT  1263      21.439 -10.977 -14.068  1.00  0.00
TER   
ATOM   4868  O   WAT  1264      19.387  -7.036  -7.784  1.00  0.00
ATOM   4869  H1  WAT  1264      19.465  -6.901  -8.728  1.00  0.00
ATOM   4870  H2  WAT  1264      20.001  -7.744  -7.591  1.00  0.00
TER   
ATOM   4871  O   WAT  1265      20.632  -5.335 -11.373  1.00  0.00
ATOM   4872  H1  WAT  1265      20.225  -5.194 -12.228  1.00  0.00
ATOM   4873  H2  WAT  1265      21.523  -5.619 -11.576  1.00  0.00
TER   
ATOM   4874  O   WAT  1266      30.450  -1.186  -4.467  1.00  0.00
ATOM   4875  H1  WAT  1266      30.964  -1.275  -3.664  1.00  0.00
ATOM   4876  H2  WAT  1266      29.607  -0.840  -4.174  1.00  0.00
TER   
ATOM   4877  O   WAT  1267      32.425  -0.901 -15.038  1.00  0.00
ATOM   4878  H1  WAT  1267      32.265  -1.190 -14.140  1.00  0.00
ATOM   4879  H2  WAT  1267      32.260  -1.677 -15.574  1.00  0.00
TER   
ATOM   4880  O   WAT  1268      24.904  -1.121 -13.261  1.00  0.00
ATOM   4881  H1  WAT  1268      24.728  -2.037 -13.474  1.00  0.00
ATOM   4882  H2  WAT  1268      24.050  -0.762 -13.021  1.00  0.00
TER   
ATOM   4883  O   WAT  1269      32.128  -3.392 -16.478  1.00  0.00
ATOM   4884  H1  WAT  1269      31.434  -3.394 -17.138  1.00  0.00
ATOM   4885  H2  WAT  1269      32.870  -3.816 -16.909  1.00  0.00
TER   
ATOM   4886  O   WAT  1270      31.693  -1.766 -12.404  1.00  0.00
ATOM   4887  H1  WAT  1270      32.149  -2.547 -12.090  1.00  0.00
ATOM   4888  H2  WAT  1270      32.032  -1.055 -11.859  1.00  0.00
TER   
ATOM   4889  O   WAT  1271      19.443  -5.994  -5.245  1.00  0.00
ATOM   4890  H1  WAT  1271      19.606  -6.464  -6.063  1.00  0.00
ATOM   4891  H2  WAT  1271      19.908  -6.502  -4.580  1.00  0.00
TER   
ATOM   4892  O   WAT  1272      24.215 -16.864 -10.208  1.00  0.00
ATOM   4893  H1  WAT  1272      23.772 -16.083 -10.540  1.00  0.00
ATOM   4894  H2  WAT  1272      24.773 -16.541  -9.501  1.00  0.00
TER   
ATOM   4895  O   WAT  1273      28.502 -13.997  -4.605  1.00  0.00
ATOM   4896  H1  WAT  1273      28.040 -13.788  -3.793  1.00  0.00
ATOM   4897  H2  WAT  1273      28.100 -14.811  -4.908  1.00  0.00
TER   
ATOM   4898  O   WAT  1274      33.502 -12.776  -3.475  1.00  0.00
ATOM   4899  H1  WAT  1274      32.652 -13.075  -3.154  1.00  0.00
ATOM   4900  H2  WAT  1274      33.343 -12.532  -4.387  1.00  0.00
TER   
ATOM   4901  O   WAT  1275      30.597 -11.276  -1.375  1.00  0.00
ATOM   4902  H1  WAT  1275      30.923 -12.109  -1.715  1.00  0.00
ATOM   4903  H2  WAT  1275      31.385 -10.753  -1.228  1.00  0.00
TER   
ATOM   4904  O   WAT  1276      27.331 -17.242 -15.328  1.00  0.00
ATOM   4905  H1  WAT  1276      26.706 -17.246 -14.603  1.00  0.00
ATOM   4906  H2  WAT  1276      27.244 -18.109 -15.724  1.00  0.00
TER   
ATOM   4907  O   WAT  1277      26.253 -16.319  -8.350  1.00  0.00
ATOM   4908  H1  WAT  1277      26.550 -15.412  -8.430  1.00  0.00
ATOM   4909  H2  WAT  1277      26.801 -16.807  -8.964  1.00  0.00
TER   
ATOM   4910  O   WAT  1278      24.006 -11.740 -12.480  1.00  0.00
ATOM   4911  H1  WAT  1278      23.780 -11.956 -11.576  1.00  0.00
ATOM   4912  H2  WAT  1278      23.226 -11.307 -12.826  1.00  0.00
TER   
ATOM   4913  O   WAT  1279      31.236 -11.734 -13.881  1.00  0.00
ATOM   4914  H1  WAT  1279      30.637 -11.010 -14.065  1.00  0.00
ATOM   4915  H2  WAT  1279      31.784 -11.796 -14.664  1.00  0.00
TER   
ATOM   4916  O   WAT  1280      26.446 -10.842  -1.814  1.00  0.00
ATOM   4917  H1  WAT  1280      26.351 -11.782  -1.964  1.00  0.00
ATOM   4918  H2  WAT  1280      27.290 -10.620  -2.210  1.00  0.00
TER   
ATOM   4919  O   WAT  1281      29.843 -13.097 -11.851  1.00  0.00
ATOM   4920  H1  WAT  1281      30.236 -12.780 -12.664  1.00  0.00
ATOM   4921  H2  WAT  1281      30.204 -13.976 -11.737  1.00  0.00
TER   
ATOM   4922  O   WAT  1282      21.577 -14.430  -3.661  1.00  0.00
ATOM   4923  H1  WAT  1282      21.184 -13.583  -3.454  1.00  0.00
ATOM   4924  H2  WAT  1282      20.889 -15.068  -3.470  1.00  0.00
TER   
ATOM   4925  O   WAT  1283      28.152 -14.347  -0.591  1.00  0.00
ATOM   4926  H1  WAT  1283      27.462 -14.540   0.043  1.00  0.00
ATOM   4927  H2  WAT  1283      28.895 -14.063  -0.059  1.00  0.00
TER   
ATOM   4928  O   WAT  1284      18.879 -16.507  -9.628  1.00  0.00
ATOM   4929  H1  WAT  1284      18.590 -15.937  -8.915  1.00  0.00
ATOM   4930  H2  WAT  1284      19.624 -16.987  -9.265  1.00  0.00
TER   
ATOM   4931  O   WAT  1285      19.066 -12.565 -18.418  1.00  0.00
ATOM   4932  H1  WAT  1285      18.984 -11.622 -18.276  1.00  0.00
ATOM   4933  H2  WAT  1285      18.714 -12.708 -19.296  1.00  0.00
TER   
ATOM   4934  O   WAT  1286      30.428 -10.507  -7.756  1.00  0.00
ATOM   4935  H1  WAT  1286      29.696  -9.998  -7.407  1.00  0.00
ATOM   4936  H2  WAT  1286      30.031 -11.324  -8.057  1.00  0.00
TER   
ATOM   4937  O   WAT  1287      26.866 -13.831  -9.351  1.00  0.00
ATOM   4938  H1  WAT  1287      26.870 -14.272 -10.200  1.00  0.00
ATOM   4939  H2  WAT  1287      27.761 -13.510  -9.243  1.00  0.00
TER   
ATOM   4940  O   WAT  1288      22.716 -13.949 -10.391  1.00  0.00
ATOM   4941  H1  WAT  1288      22.376 -13.471  -9.635  1.00  0.00
ATOM   4942  H2  WAT  1288      21.954 -14.402 -10.751  1.00  0.00
TER   
ATOM   4943  O   WAT  1289      26.928 -12.830 -16.360  1.00  0.00
ATOM   4944  H1  WAT  1289      27.049 -12.872 -15.411  1.00  0.00
ATOM   4945  H2  WAT  1289      26.543 -11.968 -16.515  1.00  0.00
TER   
ATOM   4946  O   WAT  1290      30.891 -15.054  -8.344  1.00  0.00
ATOM   4947  H1  WAT  1290      30.908 -14.603  -7.499  1.00  0.00
ATOM   4948  H2  WAT  1290      30.642 -15.953  -8.130  1.00  0.00
TER   
ATOM   4949  O   WAT  1291      25.940 -10.520 -16.962  1.00  0.00
ATOM   4950  H1  WAT  1291      25.372 -10.968 -17.588  1.00  0.00
ATOM   4951  H2  WAT  1291      26.649 -10.161 -17.495  1.00  0.00
TER   
ATOM   4952  O   WAT  1292      21.017  -6.619  -3.085  1.00  0.00
ATOM   4953  H1  WAT  1292      20.632  -7.260  -2.487  1.00  0.00
ATOM   4954  H2  WAT  1292      21.328  -5.915  -2.515  1.00  0.00
TER   
ATOM   4955  O   WAT  1293      27.167  -9.771  -7.604  1.00  0.00
ATOM   4956  H1  WAT  1293      27.534 -10.245  -6.858  1.00  0.00
ATOM   4957  H2  WAT  1293      26.977  -8.897  -7.263  1.00  0.00
TER   
ATOM   4958  O   WAT  1294      20.031 -15.027 -11.475  1.00  0.00
ATOM   4959  H1  WAT  1294      19.745 -15.391 -10.637  1.00  0.00
ATOM   4960  H2  WAT  1294      19.969 -15.759 -12.088  1.00  0.00
TER   
ATOM   4961  O   WAT  1295      24.957 -10.730  -5.286  1.00  0.00
ATOM   4962  H1  WAT  1295      24.652  -9.851  -5.061  1.00  0.00
ATOM   4963  H2  WAT  1295      25.911 -10.670  -5.250  1.00  0.00
TER   
ATOM   4964  O   WAT  1296      23.485  -6.524 -14.689  1.00  0.00
ATOM   4965  H1  WAT  1296      22.711  -7.065 -14.849  1.00  0.00
ATOM   4966  H2  WAT  1296      24.214  -7.044 -15.027  1.00  0.00
TER   
ATOM   4967  O   WAT  1297      29.705 -16.134 -14.753  1.00  0.00
ATOM   4968  H1  WAT  1297      28.891 -16.633 -14.829  1.00  0.00
ATOM   4969  H2  WAT  1297      29.511 -15.294 -15.170  1.00  0.00
TER   
ATOM   4970  O   WAT  1298      29.626  -7.457  -3.009  1.00  0.00
ATOM   4971  H1  WAT  1298      29.559  -8.377  -3.264  1.00  0.00
ATOM   4972  H2  WAT  1298      28.996  -7.359  -2.295  1.00  0.00
TER   
ATOM   4973  O   WAT  1299      32.419 -11.762 -16.457  1.00  0.00
ATOM   4974  H1  WAT  1299      33.307 -11.450 -16.632  1.00  0.00
ATOM   4975  H2  WAT  1299      32.390 -12.635 -16.849  1.00  0.00
TER   
ATOM   4976  O   WAT  1300      23.529  -6.856 -11.051  1.00  0.00
ATOM   4977  H1  WAT  1300      24.046  -7.659 -11.105  1.00  0.00
ATOM   4978  H2  WAT  1300      23.077  -6.918 -10.209  1.00  0.00
TER   
ATOM   4979  O   WAT  1301      28.416  -5.590 -15.778  1.00  0.00
ATOM   4980  H1  WAT  1301      28.757  -4.845 -16.274  1.00  0.00
ATOM   4981  H2  WAT  1301      27.587  -5.277 -15.416  1.00  0.00
TER   
ATOM   4982  O   WAT  1302      21.013  -9.890  -4.139  1.00  0.00
ATOM   4983  H1  WAT  1302      20.655  -9.225  -3.551  1.00  0.00
ATOM   4984  H2  WAT  1302      20.718 -10.722  -3.767  1.00  0.00
TER   
ATOM   4985  O   WAT  1303      24.214  -9.432  -1.255  1.00  0.00
ATOM   4986  H1  WAT  1303      23.914  -9.286  -2.152  1.00  0.00
ATOM   4987  H2  WAT  1303      24.985  -9.991  -1.347  1.00  0.00
TER   
ATOM   4988  O   WAT  1304      29.557  -4.635  -3.259  1.00  0.00
ATOM   4989  H1  WAT  1304      29.572  -5.567  -3.477  1.00  0.00
ATOM   4990  H2  WAT  1304      28.850  -4.549  -2.620  1.00  0.00
TER   
ATOM   4991  O   WAT  1305      31.298  -6.268 -10.414  1.00  0.00
ATOM   4992  H1  WAT  1305      31.651  -6.865 -11.074  1.00  0.00
ATOM   4993  H2  WAT  1305      30.414  -6.594 -10.243  1.00  0.00
TER   
ATOM   4994  O   WAT  1306      27.385  -5.508 -13.007  1.00  0.00
ATOM   4995  H1  WAT  1306      28.072  -4.961 -12.626  1.00  0.00
ATOM   4996  H2  WAT  1306      26.598  -4.964 -12.972  1.00  0.00
TER   
ATOM   4997  O   WAT  1307      19.524  -9.891 -17.515  1.00  0.00
ATOM   4998  H1  WAT  1307      20.393  -9.609 -17.231  1.00  0.00
ATOM   4999  H2  WAT  1307      19.033  -9.077 -17.630  1.00  0.00
TER   
ATOM   5000  O   WAT  1308      26.687  -8.504 -13.394  1.00  0.00
ATOM   5001  H1  WAT  1308      27.144  -7.693 -13.168  1.00  0.00
ATOM   5002  H2  WAT  1308      26.336  -8.821 -12.562  1.00  0.00
TER   
ATOM   5003  O   WAT  1309      28.991  -2.993  -6.165  1.00  0.00
ATOM   5004  H1  WAT  1309      29.635  -2.787  -5.488  1.00  0.00
ATOM   5005  H2  WAT  1309      29.354  -3.754  -6.618  1.00  0.00
TER   
ATOM   5006  O   WAT  1310      22.588 -18.160 -12.922  1.00  0.00
ATOM   5007  H1  WAT  1310      22.460 -18.168 -11.974  1.00  0.00
ATOM   5008  H2  WAT  1310      21.765 -17.822 -13.273  1.00  0.00
TER   
ATOM   5009  O   WAT  1311      30.264  -4.990  -7.447  1.00  0.00
ATOM   5010  H1  WAT  1311      30.906  -5.691  -7.334  1.00  0.00
ATOM   5011  H2  WAT  1311      30.789  -4.210  -7.628  1.00  0.00
TER   
ATOM   5012  O   WAT  1312      34.109  -4.705 -17.723  1.00  0.00
ATOM   5013  H1  WAT  1312      33.883  -5.422 -17.131  1.00  0.00
ATOM   5014  H2  WAT  1312      33.719  -4.954 -18.561  1.00  0.00
TER   
ATOM   5015  O   WAT  1313      32.038  -4.190  -4.244  1.00  0.00
ATOM   5016  H1  WAT  1313      32.373  -3.604  -3.566  1.00  0.00
ATOM   5017  H2  WAT  1313      31.118  -4.321  -4.014  1.00  0.00
TER   
ATOM   5018  O   WAT  1314      19.891  -0.678 -16.949  1.00  0.00
ATOM   5019  H1  WAT  1314      20.251  -0.079 -17.603  1.00  0.00
ATOM   5020  H2  WAT  1314      19.750  -0.132 -16.175  1.00  0.00
TER   
ATOM   5021  O   WAT  1315      19.588 -16.401  -3.461  1.00  0.00
ATOM   5022  H1  WAT  1315      18.874 -16.201  -2.856  1.00  0.00
ATOM   5023  H2  WAT  1315      20.007 -17.177  -3.090  1.00  0.00
TER   
ATOM   5024  O   WAT  1316      27.866  -4.141  -1.075  1.00  0.00
ATOM   5025  H1  WAT  1316      27.546  -4.860  -0.530  1.00  0.00
ATOM   5026  H2  WAT  1316      27.192  -3.466  -1.001  1.00  0.00
TER   
ATOM   5027  O   WAT  1317      25.908  -3.295 -16.132  1.00  0.00
ATOM   5028  H1  WAT  1317      25.899  -2.562 -16.747  1.00  0.00
ATOM   5029  H2  WAT  1317      24.988  -3.542 -16.039  1.00  0.00
TER   
ATOM   5030  O   WAT  1318      21.508  -8.074 -15.387  1.00  0.00
ATOM   5031  H1  WAT  1318      20.901  -7.334 -15.377  1.00  0.00
ATOM   5032  H2  WAT  1318      21.983  -7.984 -16.213  1.00  0.00
TER   
ATOM   5033  O   WAT  1319      31.082 -13.909  -5.711  1.00  0.00
ATOM   5034  H1  WAT  1319      31.450 -14.729  -5.383  1.00  0.00
ATOM   5035  H2  WAT  1319      30.222 -13.848  -5.296  1.00  0.00
TER   
ATOM   5036  O   WAT  1320      28.894  -3.232 -17.469  1.00  0.00
ATOM   5037  H1  WAT  1320      28.995  -3.436 -18.399  1.00  0.00
ATOM   5038  H2  WAT  1320      27.994  -3.487 -17.264  1.00  0.00
TER   
ATOM   5039  O   WAT  1321      26.416 -12.674 -13.487  1.00  0.00
ATOM   5040  H1  WAT  1321      25.708 -12.206 -13.045  1.00  0.00
ATOM   5041  H2  WAT  1321      26.701 -13.332 -12.852  1.00  0.00
TER   
ATOM   5042  O   WAT  1322      28.042 -11.255  -5.487  1.00  0.00
ATOM   5043  H1  WAT  1322      28.540 -10.780  -4.822  1.00  0.00
ATOM   5044  H2  WAT  1322      28.184 -12.178  -5.280  1.00  0.00
TER   
ATOM   5045  O   WAT  1323      30.448 -15.949 -12.047  1.00  0.00
ATOM   5046  H1  WAT  1323      30.325 -15.931 -12.996  1.00  0.00
ATOM   5047  H2  WAT  1323      31.396 -15.901 -11.927  1.00  0.00
TER   
ATOM   5048  O   WAT  1324      27.536  -0.714 -12.774  1.00  0.00
ATOM   5049  H1  WAT  1324      27.790  -0.752 -13.696  1.00  0.00
ATOM   5050  H2  WAT  1324      26.587  -0.840 -12.781  1.00  0.00
TER   
ATOM   5051  O   WAT  1325      24.620 -14.366 -16.112  1.00  0.00
ATOM   5052  H1  WAT  1325      25.469 -13.929 -16.178  1.00  0.00
ATOM   5053  H2  WAT  1325      24.253 -14.054 -15.284  1.00  0.00
TER   
ATOM   5054  O   WAT  1326      33.541  -9.795 -11.198  1.00  0.00
ATOM   5055  H1  WAT  1326      32.600  -9.779 -11.024  1.00  0.00
ATOM   5056  H2  WAT  1326      33.855 -10.581 -10.752  1.00  0.00
TER   
ATOM   5057  O   WAT  1327      23.519  -8.113 -17.638  1.00  0.00
ATOM   5058  H1  WAT  1327      24.285  -8.224 -17.075  1.00  0.00
ATOM   5059  H2  WAT  1327      23.596  -8.809 -18.290  1.00  0.00
TER   
ATOM   5060  O   WAT  1328      22.214 -10.680 -16.955  1.00  0.00
ATOM   5061  H1  WAT  1328      22.294 -11.627 -16.843  1.00  0.00
ATOM   5062  H2  WAT  1328      23.106 -10.349 -16.849  1.00  0.00
TER   
ATOM   5063  O   WAT  1329      23.015  -0.531  -9.851  1.00  0.00
ATOM   5064  H1  WAT  1329      23.751  -1.079  -9.580  1.00  0.00
ATOM   5065  H2  WAT  1329      23.399   0.335  -9.991  1.00  0.00
TER   
ATOM   5066  O   WAT  1330      19.900  -4.463 -13.977  1.00  0.00
ATOM   5067  H1  WAT  1330      18.974  -4.221 -13.987  1.00  0.00
ATOM   5068  H2  WAT  1330      20.365  -3.636 -14.099  1.00  0.00
TER   
ATOM   5069  O   WAT  1331      26.125  -1.357 -18.029  1.00  0.00
ATOM   5070  H1  WAT  1331      26.918  -1.069 -18.481  1.00  0.00
ATOM   5071  H2  WAT  1331      25.606  -1.788 -18.707  1.00  0.00
TER   
ATOM   5072  O   WAT  1332      30.857  -5.238  -0.715  1.00  0.00
ATOM   5073  H1  WAT  1332      30.251  -5.215  -1.456  1.00  0.00
ATOM   5074  H2  WAT  1332      30.553  -5.970  -0.178  1.00  0.00
TER   
ATOM   5075  O   WAT  1333      32.287  -1.510  -2.104  1.00  0.00
ATOM   5076  H1  WAT  1333      33.240  -1.594  -2.154  1.00  0.00
ATOM   5077  H2  WAT  1333      32.140  -0.846  -1.431  1.00  0.00
TER   
ATOM   5078  O   WAT  1334      19.741  -8.859  -1.719  1.00  0.00
ATOM   5079  H1  WAT  1334      20.245  -9.438  -1.147  1.00  0.00
ATOM   5080  H2  WAT  1334      19.002  -8.575  -1.181  1.00  0.00
TER   
ATOM   5081  O   WAT  1335      26.643  -6.137 -18.164  1.00  0.00
ATOM   5082  H1  WAT  1335      26.538  -6.752 -17.438  1.00  0.00
ATOM   5083  H2  WAT  1335      26.476  -6.661 -18.948  1.00  0.00
TER   
ATOM   5084  O   WAT  1336      26.795  -7.451  -2.186  1.00  0.00
ATOM   5085  H1  WAT  1336      26.029  -6.883  -2.270  1.00  0.00
ATOM   5086  H2  WAT  1336      26.976  -7.744  -3.079  1.00  0.00
TER   
ATOM   5087  O   WAT  1337      29.883  -7.075 -17.560  1.00  0.00
ATOM   5088  H1  WAT  1337      29.334  -6.628 -16.916  1.00  0.00
ATOM   5089  H2  WAT  1337      30.505  -7.580 -17.037  1.00  0.00
TER   
ATOM   5090  O   WAT  1338      21.773 -10.716  -0.824  1.00  0.00
ATOM   5091  H1  WAT  1338      21.814 -11.014   0.084  1.00  0.00
ATOM   5092  H2  WAT  1338      22.628 -10.315  -0.983  1.00  0.00
TER   
ATOM   5093  O   WAT  1339      25.551  -8.116 -15.664  1.00  0.00
ATOM   5094  H1  WAT  1339      25.973  -8.282 -14.821  1.00  0.00
ATOM   5095  H2  WAT  1339      25.676  -8.926 -16.158  1.00  0.00
TER   
ATOM   5096  O   WAT  1340      23.714 -12.136  -2.857  1.00  0.00
ATOM   5097  H1  WAT  1340      23.183 -12.627  -3.484  1.00  0.00
ATOM   5098  H2  WAT  1340      24.382 -11.708  -3.391  1.00  0.00
TER   
ATOM   5099  O   WAT  1341      28.064  -9.092 -18.416  1.00  0.00
ATOM   5100  H1  WAT  1341      28.584  -9.807 -18.782  1.00  0.00
ATOM   5101  H2  WAT  1341      28.711  -8.454 -18.116  1.00  0.00
TER   
ATOM   5102  O   WAT  1342      32.611  -7.669  -3.093  1.00  0.00
ATOM   5103  H1  WAT  1342      33.026  -7.515  -2.243  1.00  0.00
ATOM   5104  H2  WAT  1342      31.677  -7.544  -2.930  1.00  0.00
TER   
ATOM   5105  O   WAT  1343      33.084 -10.330  -1.089  1.00  0.00
ATOM   5106  H1  WAT  1343      33.666 -11.085  -1.177  1.00  0.00
ATOM   5107  H2  WAT  1343      33.260  -9.799  -1.865  1.00  0.00
TER   
ATOM   5108  O   WAT  1344      24.201 -15.170  -2.777  1.00  0.00
ATOM   5109  H1  WAT  1344      24.107 -15.788  -3.502  1.00  0.00
ATOM   5110  H2  WAT  1344      23.621 -14.444  -3.004  1.00  0.00
TER   
ATOM   5111  O   WAT  1345      26.967 -16.613  -5.744  1.00  0.00
ATOM   5112  H1  WAT  1345      26.519 -16.590  -6.590  1.00  0.00
ATOM   5113  H2  WAT  1345      26.334 -17.011  -5.147  1.00  0.00
TER   
ATOM   5114  O   WAT  1346      27.373  -7.717  -5.123  1.00  0.00
ATOM   5115  H1  WAT  1346      27.792  -6.874  -5.295  1.00  0.00
ATOM   5116  H2  WAT  1346      26.454  -7.580  -5.352  1.00  0.00
TER   
ATOM   5117  O   WAT  1347      29.709  -9.986  -3.739  1.00  0.00
ATOM   5118  H1  WAT  1347      29.829 -10.582  -3.000  1.00  0.00
ATOM   5119  H2  WAT  1347      30.569  -9.949  -4.159  1.00  0.00
TER   
ATOM   5120  O   WAT  1348      32.048  -9.432  -5.163  1.00  0.00
ATOM   5121  H1  WAT  1348      31.522  -8.908  -5.766  1.00  0.00
ATOM   5122  H2  WAT  1348      32.391  -8.799  -4.532  1.00  0.00
TER   
ATOM   5123  O   WAT  1349      24.447 -12.043 -18.718  1.00  0.00
ATOM   5124  H1  WAT  1349      24.246 -12.906 -18.357  1.00  0.00
ATOM   5125  H2  WAT  1349      24.276 -12.129 -19.656  1.00  0.00
TER   
ATOM   5126  O   WAT  1350      25.224  -1.412  -4.007  1.00  0.00
ATOM   5127  H1  WAT  1350      24.686  -0.687  -4.326  1.00  0.00
ATOM   5128  H2  WAT  1350      25.477  -1.889  -4.797  1.00  0.00
TER   
ATOM   5129  O   WAT  1351      26.476 -13.444  -2.482  1.00  0.00
ATOM   5130  H1  WAT  1351      27.066 -13.752  -1.794  1.00  0.00
ATOM   5131  H2  WAT  1351      25.658 -13.916  -2.326  1.00  0.00
TER   
ATOM   5132  O   WAT  1352      31.296 -13.827  -2.248  1.00  0.00
ATOM   5133  H1  WAT  1352      30.607 -14.489  -2.313  1.00  0.00
ATOM   5134  H2  WAT  1352      32.016 -14.273  -1.803  1.00  0.00
TER   
ATOM   5135  O   WAT  1353      31.926 -17.232 -16.189  1.00  0.00
ATOM   5136  H1  WAT  1353      32.206 -18.075 -15.833  1.00  0.00
ATOM   5137  H2  WAT  1353      31.152 -17.000 -15.675  1.00  0.00
TER   
ATOM   5138  O   WAT  1354      23.245 -14.943 -18.730  1.00  0.00
ATOM   5139  H1  WAT  1354      23.548 -14.936 -19.638  1.00  0.00
ATOM   5140  H2  WAT  1354      23.985 -15.293 -18.233  1.00  0.00
TER   
ATOM   5141  O   WAT  1355      28.080  -0.177  -3.749  1.00  0.00
ATOM   5142  H1  WAT  1355      28.006   0.727  -3.441  1.00  0.00
ATOM   5143  H2  WAT  1355      27.178  -0.496  -3.776  1.00  0.00
TER   
ATOM   5144  O   WAT  1356      26.464 -15.999 -17.745  1.00  0.00
ATOM   5145  H1  WAT  1356      26.116 -16.677 -18.324  1.00  0.00
ATOM   5146  H2  WAT  1356      26.665 -16.460 -16.930  1.00  0.00
TER   
ATOM   5147  O   WAT  1357      28.628  -1.011 -16.126  1.00  0.00
ATOM   5148  H1  WAT  1357      29.524  -0.673 -16.104  1.00  0.00
ATOM   5149  H2  WAT  1357      28.660  -1.733 -16.753  1.00  0.00
TER   
ATOM   5150  O   WAT  1358      22.268  -5.638 -17.897  1.00  0.00
ATOM   5151  H1  WAT  1358      22.706  -5.095 -17.241  1.00  0.00
ATOM   5152  H2  WAT  1358      22.753  -6.464 -17.888  1.00  0.00
TER   
ATOM   5153  O   WAT  1359      19.483  -2.850 -10.445  1.00  0.00
ATOM   5154  H1  WAT  1359      19.813  -3.717 -10.677  1.00  0.00
ATOM   5155  H2  WAT  1359      19.912  -2.644  -9.615  1.00  0.00
TER   
ATOM   5156  O   WAT  1360      24.079  -4.519 -12.785  1.00  0.00
ATOM   5157  H1  WAT  1360      23.778  -4.642 -11.885  1.00  0.00
ATOM   5158  H2  WAT  1360      23.973  -5.378 -13.193  1.00  0.00
TER   
ATOM   5159  O   WAT  1361      19.972  -1.982  -7.707  1.00  0.00
ATOM   5160  H1  WAT  1361      19.535  -1.802  -6.875  1.00  0.00
ATOM   5161  H2  WAT  1361      20.539  -1.225  -7.849  1.00  0.00
TER   
ATOM   5162  O   WAT  1362      19.804  -9.470 -11.348  1.00  0.00
ATOM   5163  H1  WAT  1362      19.149  -9.739 -11.992  1.00  0.00
ATOM   5164  H2  WAT  1362      20.642  -9.580 -11.798  1.00  0.00
TER   
ATOM   5165  O   WAT  1363      32.753 -14.676 -17.126  1.00  0.00
ATOM   5166  H1  WAT  1363      33.172 -14.863 -17.967  1.00  0.00
ATOM   5167  H2  WAT  1363      32.447 -15.528 -16.816  1.00  0.00
TER   
ATOM   5168  O   WAT  1364      20.842  -9.085  -6.808  1.00  0.00
ATOM   5169  H1  WAT  1364      21.209  -9.172  -5.928  1.00  0.00
ATOM   5170  H2  WAT  1364      20.273  -9.849  -6.907  1.00  0.00
TER   
ATOM   5171  O   WAT  1365      20.393 -12.174  -2.902  1.00  0.00
ATOM   5172  H1  WAT  1365      19.499 -12.208  -2.563  1.00  0.00
ATOM   5173  H2  WAT  1365      20.933 -11.976  -2.137  1.00  0.00
TER   
ATOM   5174  O   WAT  1366      19.018 -12.261 -15.406  1.00  0.00
ATOM   5175  H1  WAT  1366      18.114 -11.998 -15.580  1.00  0.00
ATOM   5176  H2  WAT  1366      19.502 -11.989 -16.186  1.00  0.00
TER   
ATOM   5177  O   WAT  1367      21.561 -13.204 -17.496  1.00  0.00
ATOM   5178  H1  WAT  1367      22.270 -13.626 -17.981  1.00  0.00
ATOM   5179  H2  WAT  1367      20.845 -13.136 -18.128  1.00  0.00
TER   
ATOM   5180  O   WAT  1368      21.208 -17.150 -18.456  1.00  0.00
ATOM   5181  H1  WAT  1368      21.931 -16.609 -18.138  1.00  0.00
ATOM   5182  H2  WAT  1368      21.481 -17.424 -19.332  1.00  0.00
TER   
ATOM   5183  O   WAT  1369      20.897 -17.899  -8.554  1.00  0.00
ATOM   5184  H1  WAT  1369      21.545 -18.450  -8.994  1.00  0.00
ATOM   5185  H2  WAT  1369      21.317 -17.645  -7.732  1.00  0.00
TER   
ATOM   5186  O   WAT  1370      20.651 -17.744  -5.811  1.00  0.00
ATOM   5187  H1  WAT  1370      20.302 -17.287  -5.045  1.00  0.00
ATOM   5188  H2  WAT  1370      20.319 -18.638  -5.729  1.00  0.00
TER   
ATOM   5189  O   WAT  1371      22.257  -4.572  -1.646  1.00  0.00
ATOM   5190  H1  WAT  1371      22.214  -4.943  -0.764  1.00  0.00
ATOM   5191  H2  WAT  1371      22.388  -3.634  -1.506  1.00  0.00
TER   
ATOM   5192  O   WAT  1372      25.958  -3.016  -6.045  1.00  0.00
ATOM   5193  H1  WAT  1372      25.717  -2.748  -6.932  1.00  0.00
ATOM   5194  H2  WAT  1372      26.898  -2.845  -5.990  1.00  0.00
TER   
ATOM   5195  O   WAT  1373      28.163 -16.553  -2.289  1.00  0.00
ATOM   5196  H1  WAT  1373      28.102 -15.960  -1.540  1.00  0.00
ATOM   5197  H2  WAT  1373      29.103 -16.660  -2.434  1.00  0.00
TER   
ATOM   5198  O   WAT  1374      30.800 -16.896  -2.650  1.00  0.00
ATOM   5199  H1  WAT  1374      31.414 -16.578  -3.312  1.00  0.00
ATOM   5200  H2  WAT  1374      31.345 -17.381  -2.030  1.00  0.00
TER   
ATOM   5201  O   WAT  1375      21.323 -18.216  -2.536  1.00  0.00
ATOM   5202  H1  WAT  1375      21.871 -18.397  -3.299  1.00  0.00
ATOM   5203  H2  WAT  1375      21.388 -19.007  -2.000  1.00  0.00
TER   
ATOM   5204  O   WAT  1376      22.096  -1.626  -4.526  1.00  0.00
ATOM   5205  H1  WAT  1376      21.502  -1.757  -3.787  1.00  0.00
ATOM   5206  H2  WAT  1376      22.088  -2.462  -4.992  1.00  0.00
TER   
ATOM   5207  O   WAT  1377      31.541 -18.332  -6.323  1.00  0.00
ATOM   5208  H1  WAT  1377      30.667 -17.999  -6.526  1.00  0.00
ATOM   5209  H2  WAT  1377      31.432 -18.805  -5.498  1.00  0.00
TER   
ATOM   5210  O   WAT  1378      32.448 -16.125  -4.939  1.00  0.00
ATOM   5211  H1  WAT  1378      32.120 -16.940  -5.319  1.00  0.00
ATOM   5212  H2  WAT  1378      33.397 -16.168  -5.062  1.00  0.00
TER   
ATOM   5213  O   WAT  1379      21.727  -4.260  -5.575  1.00  0.00
ATOM   5214  H1  WAT  1379      21.000  -4.879  -5.643  1.00  0.00
ATOM   5215  H2  WAT  1379      21.788  -3.866  -6.445  1.00  0.00
TER   
ATOM   5216  O   WAT  1380      25.331  -2.045  -8.790  1.00  0.00
ATOM   5217  H1  WAT  1380      25.848  -2.657  -9.315  1.00  0.00
ATOM   5218  H2  WAT  1380      25.981  -1.542  -8.299  1.00  0.00
TER   
ATOM   5219  O   WAT  1381      28.071  -1.154  -7.963  1.00  0.00
ATOM   5220  H1  WAT  1381      28.359  -1.409  -8.840  1.00  0.00
ATOM   5221  H2  WAT  1381      28.583  -1.707  -7.373  1.00  0.00
TER   
ATOM   5222  O   WAT  1382      29.289 -17.415  -7.384  1.00  0.00
ATOM   5223  H1  WAT  1382      28.506 -16.941  -7.104  1.00  0.00
ATOM   5224  H2  WAT  1382      28.995 -18.320  -7.492  1.00  0.00
TER   
ATOM   5225  O   WAT  1383      20.010  -0.942 -12.365  1.00  0.00
ATOM   5226  H1  WAT  1383      19.842  -1.575 -11.667  1.00  0.00
ATOM   5227  H2  WAT  1383      19.143  -0.736 -12.716  1.00  0.00
TER   
ATOM   5228  O   WAT  1384      20.633 -17.111 -14.862  1.00  0.00
ATOM   5229  H1  WAT  1384      21.391 -16.998 -15.436  1.00  0.00
ATOM   5230  H2  WAT  1384      20.170 -16.274 -14.908  1.00  0.00
TER   
ATOM   5231  O   WAT  1385      27.174 -14.997 -11.872  1.00  0.00
ATOM   5232  H1  WAT  1385      26.362 -15.371 -12.212  1.00  0.00
ATOM   5233  H2  WAT  1385      27.678 -15.752 -11.570  1.00  0.00
TER   
ATOM   5234  O   WAT  1386      31.677 -18.333 -10.634  1.00  0.00
ATOM   5235  H1  WAT  1386      32.280 -17.761 -10.159  1.00  0.00
ATOM   5236  H2  WAT  1386      30.936 -17.769 -10.856  1.00  0.00
TER   
ATOM   5237  O   WAT  1387      21.616  -2.249 -14.920  1.00  0.00
ATOM   5238  H1  WAT  1387      21.091  -1.868 -15.624  1.00  0.00
ATOM   5239  H2  WAT  1387      21.541  -1.624 -14.199  1.00  0.00
TER   
ATOM   5240  O   WAT  1388      23.005 -16.584 -16.322  1.00  0.00
ATOM   5241  H1  WAT  1388      23.535 -17.371 -16.451  1.00  0.00
ATOM   5242  H2  WAT  1388      23.638 -15.905 -16.089  1.00  0.00
TER   
ATOM   5243  O   WAT  1389      25.199 -16.847 -13.268  1.00  0.00
ATOM   5244  H1  WAT  1389      24.569 -17.548 -13.101  1.00  0.00
ATOM   5245  H2  WAT  1389      24.660 -16.086 -13.484  1.00  0.00
TER   
ATOM   5246  O   WAT  1390      28.138  -0.233  -0.596  1.00  0.00
ATOM   5247  H1  WAT  1390      29.065  -0.468  -0.553  1.00  0.00
ATOM   5248  H2  WAT  1390      28.123   0.594  -1.078  1.00  0.00
TER   
ATOM   5249  O   WAT  1391      25.325 -17.568  -0.832  1.00  0.00
ATOM   5250  H1  WAT  1391      25.043 -17.065  -1.596  1.00  0.00
ATOM   5251  H2  WAT  1391      25.707 -18.366  -1.198  1.00  0.00
TER   
ATOM   5252  O   WAT  1392      24.216  -0.301 -16.046  1.00  0.00
ATOM   5253  H1  WAT  1392      24.947  -0.585 -16.593  1.00  0.00
ATOM   5254  H2  WAT  1392      24.475  -0.540 -15.156  1.00  0.00
TER   
ATOM   5255  O   WAT  1393      23.377  -4.184 -16.041  1.00  0.00
ATOM   5256  H1  WAT  1393      22.748  -3.716 -15.492  1.00  0.00
ATOM   5257  H2  WAT  1393      23.492  -5.029 -15.606  1.00  0.00
TER   
ATOM   5258  O   WAT  1394      31.926 -18.153  -0.254  1.00  0.00
ATOM   5259  H1  WAT  1394      31.813 -17.834   0.641  1.00  0.00
ATOM   5260  H2  WAT  1394      32.743 -17.752  -0.551  1.00  0.00
TER   
ATOM   5261  O   WAT  1395      28.964  -8.356 -28.010  1.00  0.00
ATOM   5262  H1  WAT  1395      28.188  -8.836 -27.720  1.00  0.00
ATOM   5263  H2  WAT  1395      29.615  -9.035 -28.184  1.00  0.00
TER   
ATOM   5264  O   WAT  1396      22.980  -8.044 -27.132  1.00  0.00
ATOM   5265  H1  WAT  1396      22.149  -8.299 -26.733  1.00  0.00
ATOM   5266  H2  WAT  1396      23.588  -7.973 -26.396  1.00  0.00
TER   
ATOM   5267  O   WAT  1397      32.985  -3.950 -29.230  1.00  0.00
ATOM   5268  H1  WAT  1397      32.523  -4.721 -28.901  1.00  0.00
ATOM   5269  H2  WAT  1397      33.797  -3.923 -28.725  1.00  0.00
TER   
ATOM   5270  O   WAT  1398      22.961  -4.010 -26.936  1.00  0.00
ATOM   5271  H1  WAT  1398      23.263  -4.900 -27.115  1.00  0.00
ATOM   5272  H2  WAT  1398      23.705  -3.453 -27.164  1.00  0.00
TER   
ATOM   5273  O   WAT  1399      19.353 -10.483 -27.464  1.00  0.00
ATOM   5274  H1  WAT  1399      19.924 -11.251 -27.464  1.00  0.00
ATOM   5275  H2  WAT  1399      19.353 -10.184 -28.373  1.00  0.00
TER   
ATOM   5276  O   WAT  1400      28.405  -5.680 -28.003  1.00  0.00
ATOM   5277  H1  WAT  1400      28.336  -6.621 -28.164  1.00  0.00
ATOM   5278  H2  WAT  1400      29.167  -5.590 -27.431  1.00  0.00
TER   
ATOM   5279  O   WAT  1401      20.595 -15.075 -25.677  1.00  0.00
ATOM   5280  H1  WAT  1401      20.416 -15.972 -25.397  1.00  0.00
ATOM   5281  H2  WAT  1401      20.193 -14.528 -25.002  1.00  0.00
TER   
ATOM   5282  O   WAT  1402      29.435 -12.873 -27.776  1.00  0.00
ATOM   5283  H1  WAT  1402      29.812 -13.746 -27.889  1.00  0.00
ATOM   5284  H2  WAT  1402      29.337 -12.537 -28.667  1.00  0.00
TER   
ATOM   5285  O   WAT  1403      21.214 -12.579 -27.069  1.00  0.00
ATOM   5286  H1  WAT  1403      21.895 -12.315 -26.450  1.00  0.00
ATOM   5287  H2  WAT  1403      20.899 -13.419 -26.735  1.00  0.00
TER   
ATOM   5288  O   WAT  1404      25.406 -11.532 -27.982  1.00  0.00
ATOM   5289  H1  WAT  1404      25.914 -11.034 -27.341  1.00  0.00
ATOM   5290  H2  WAT  1404      25.938 -12.308 -28.158  1.00  0.00
TER   
ATOM   5291  O   WAT  1405      23.690 -16.892 -23.715  1.00  0.00
ATOM   5292  H1  WAT  1405      23.692 -16.375 -24.521  1.00  0.00
ATOM   5293  H2  WAT  1405      22.861 -17.369 -23.738  1.00  0.00
TER   
ATOM   5294  O   WAT  1406      24.940  -7.253 -25.538  1.00  0.00
ATOM   5295  H1  WAT  1406      24.607  -6.626 -24.896  1.00  0.00
ATOM   5296  H2  WAT  1406      25.117  -6.726 -26.318  1.00  0.00
TER   
ATOM   5297  O   WAT  1407      33.454 -13.438 -28.070  1.00  0.00
ATOM   5298  H1  WAT  1407      32.749 -13.150 -27.490  1.00  0.00
ATOM   5299  H2  WAT  1407      33.815 -12.628 -28.430  1.00  0.00
TER   
ATOM   5300  O   WAT  1408      23.372 -15.181 -25.708  1.00  0.00
ATOM   5301  H1  WAT  1408      23.713 -14.337 -26.003  1.00  0.00
ATOM   5302  H2  WAT  1408      22.433 -15.033 -25.592  1.00  0.00
TER   
ATOM   5303  O   WAT  1409      24.152  -5.284 -23.723  1.00  0.00
ATOM   5304  H1  WAT  1409      24.770  -4.609 -24.005  1.00  0.00
ATOM   5305  H2  WAT  1409      23.292  -4.876 -23.814  1.00  0.00
TER   
ATOM   5306  O   WAT  1410      32.606  -1.976 -27.093  1.00  0.00
ATOM   5307  H1  WAT  1410      32.619  -2.380 -27.961  1.00  0.00
ATOM   5308  H2  WAT  1410      32.053  -1.201 -27.197  1.00  0.00
TER   
ATOM   5309  O   WAT  1411      32.004  -7.073 -25.765  1.00  0.00
ATOM   5310  H1  WAT  1411      32.421  -7.287 -26.599  1.00  0.00
ATOM   5311  H2  WAT  1411      32.728  -6.816 -25.194  1.00  0.00
TER   
ATOM   5312  O   WAT  1412      32.915 -11.888 -24.728  1.00  0.00
ATOM   5313  H1  WAT  1412      32.502 -11.062 -24.474  1.00  0.00
ATOM   5314  H2  WAT  1412      32.182 -12.473 -24.920  1.00  0.00
TER   
ATOM   5315  O   WAT  1413      25.516  -5.415 -27.702  1.00  0.00
ATOM   5316  H1  WAT  1413      25.219  -6.020 -28.381  1.00  0.00
ATOM   5317  H2  WAT  1413      26.466  -5.377 -27.813  1.00  0.00
TER   
ATOM   5318  O   WAT  1414      23.761 -12.327 -26.086  1.00  0.00
ATOM   5319  H1  WAT  1414      24.312 -12.218 -26.861  1.00  0.00
ATOM   5320  H2  WAT  1414      24.275 -11.953 -25.370  1.00  0.00
TER   
ATOM   5321  O   WAT  1415      33.605  -1.842 -24.040  1.00  0.00
ATOM   5322  H1  WAT  1415      33.128  -1.034 -24.232  1.00  0.00
ATOM   5323  H2  WAT  1415      32.921  -2.494 -23.887  1.00  0.00
TER   
ATOM   5324  O   WAT  1416      24.608  -5.677 -21.051  1.00  0.00
ATOM   5325  H1  WAT  1416      23.711  -5.453 -20.804  1.00  0.00
ATOM   5326  H2  WAT  1416      24.633  -5.553 -22.000  1.00  0.00
TER   
ATOM   5327  O   WAT  1417      23.435  -8.805 -22.475  1.00  0.00
ATOM   5328  H1  WAT  1417      23.296  -7.933 -22.107  1.00  0.00
ATOM   5329  H2  WAT  1417      22.553  -9.148 -22.621  1.00  0.00
TER   
ATOM   5330  O   WAT  1418      25.233  -2.863 -20.267  1.00  0.00
ATOM   5331  H1  WAT  1418      25.205  -2.459 -21.134  1.00  0.00
ATOM   5332  H2  WAT  1418      25.070  -3.792 -20.430  1.00  0.00
TER   
ATOM   5333  O   WAT  1419      19.387  -7.036 -26.558  1.00  0.00
ATOM   5334  H1  WAT  1419      19.465  -6.901 -27.503  1.00  0.00
ATOM   5335  H2  WAT  1419      20.001  -7.744 -26.366  1.00  0.00
TER   
ATOM   5336  O   WAT  1420      30.450  -1.186 -23.241  1.00  0.00
ATOM   5337  H1  WAT  1420      30.964  -1.275 -22.439  1.00  0.00
ATOM   5338  H2  WAT  1420      29.607  -0.840 -22.948  1.00  0.00
TER   
ATOM   5339  O   WAT  1421      19.443  -5.994 -24.019  1.00  0.00
ATOM   5340  H1  WAT  1421      19.606  -6.464 -24.837  1.00  0.00
ATOM   5341  H2  WAT  1421      19.908  -6.502 -23.354  1.00  0.00
TER   
ATOM   5342  O   WAT  1422      24.215 -16.864 -28.983  1.00  0.00
ATOM   5343  H1  WAT  1422      23.772 -16.083 -29.314  1.00  0.00
ATOM   5344  H2  WAT  1422      24.773 -16.541 -28.276  1.00  0.00
TER   
ATOM   5345  O   WAT  1423      28.502 -13.997 -23.379  1.00  0.00
ATOM   5346  H1  WAT  1423      28.040 -13.788 -22.567  1.00  0.00
ATOM   5347  H2  WAT  1423      28.100 -14.811 -23.682  1.00  0.00
TER   
ATOM   5348  O   WAT  1424      33.502 -12.776 -22.250  1.00  0.00
ATOM   5349  H1  WAT  1424      32.652 -13.075 -21.929  1.00  0.00
ATOM   5350  H2  WAT  1424      33.343 -12.532 -23.161  1.00  0.00
TER   
ATOM   5351  O   WAT  1425      30.597 -11.276 -20.150  1.00  0.00
ATOM   5352  H1  WAT  1425      30.923 -12.109 -20.490  1.00  0.00
ATOM   5353  H2  WAT  1425      31.385 -10.753 -20.002  1.00  0.00
TER   
ATOM   5354  O   WAT  1426      26.253 -16.319 -27.124  1.00  0.00
ATOM   5355  H1  WAT  1426      26.550 -15.412 -27.205  1.00  0.00
ATOM   5356  H2  WAT  1426      26.801 -16.807 -27.738  1.00  0.00
TER   
ATOM   5357  O   WAT  1427      26.446 -10.842 -20.589  1.00  0.00
ATOM   5358  H1  WAT  1427      26.351 -11.782 -20.739  1.00  0.00
ATOM   5359  H2  WAT  1427      27.290 -10.620 -20.984  1.00  0.00
TER   
ATOM   5360  O   WAT  1428      21.577 -14.430 -22.435  1.00  0.00
ATOM   5361  H1  WAT  1428      21.184 -13.583 -22.228  1.00  0.00
ATOM   5362  H2  WAT  1428      20.889 -15.068 -22.244  1.00  0.00
TER   
ATOM   5363  O   WAT  1429      28.152 -14.347 -19.366  1.00  0.00
ATOM   5364  H1  WAT  1429      27.462 -14.540 -18.731  1.00  0.00
ATOM   5365  H2  WAT  1429      28.895 -14.063 -18.833  1.00  0.00
TER   
ATOM   5366  O   WAT  1430      18.879 -16.507 -28.402  1.00  0.00
ATOM   5367  H1  WAT  1430      18.590 -15.937 -27.690  1.00  0.00
ATOM   5368  H2  WAT  1430      19.624 -16.987 -28.039  1.00  0.00
TER   
ATOM   5369  O   WAT  1431      30.428 -10.507 -26.530  1.00  0.00
ATOM   5370  H1  WAT  1431      29.696  -9.998 -26.181  1.00  0.00
ATOM   5371  H2  WAT  1431      30.031 -11.324 -26.831  1.00  0.00
TER   
ATOM   5372  O   WAT  1432      26.866 -13.831 -28.125  1.00  0.00
ATOM   5373  H1  WAT  1432      26.870 -14.272 -28.975  1.00  0.00
ATOM   5374  H2  WAT  1432      27.761 -13.510 -28.018  1.00  0.00
TER   
ATOM   5375  O   WAT  1433      30.891 -15.054 -27.118  1.00  0.00
ATOM   5376  H1  WAT  1433      30.908 -14.603 -26.274  1.00  0.00
ATOM   5377  H2  WAT  1433      30.642 -15.953 -26.905  1.00  0.00
TER   
ATOM   5378  O   WAT  1434      21.017  -6.619 -21.859  1.00  0.00
ATOM   5379  H1  WAT  1434      20.632  -7.260 -21.261  1.00  0.00
ATOM   5380  H2  WAT  1434      21.328  -5.915 -21.290  1.00  0.00
TER   
ATOM   5381  O   WAT  1435      27.167  -9.771 -26.378  1.00  0.00
ATOM   5382  H1  WAT  1435      27.534 -10.245 -25.632  1.00  0.00
ATOM   5383  H2  WAT  1435      26.977  -8.897 -26.038  1.00  0.00
TER   
ATOM   5384  O   WAT  1436      24.957 -10.730 -24.060  1.00  0.00
ATOM   5385  H1  WAT  1436      24.652  -9.851 -23.835  1.00  0.00
ATOM   5386  H2  WAT  1436      25.911 -10.670 -24.024  1.00  0.00
TER   
ATOM   5387  O   WAT  1437      29.626  -7.457 -21.784  1.00  0.00
ATOM   5388  H1  WAT  1437      29.559  -8.377 -22.038  1.00  0.00
ATOM   5389  H2  WAT  1437      28.996  -7.359 -21.069  1.00  0.00
TER   
ATOM   5390  O   WAT  1438      21.013  -9.890 -22.913  1.00  0.00
ATOM   5391  H1  WAT  1438      20.655  -9.225 -22.326  1.00  0.00
ATOM   5392  H2  WAT  1438      20.718 -10.722 -22.542  1.00  0.00
TER   
ATOM   5393  O   WAT  1439      24.214  -9.432 -20.029  1.00  0.00
ATOM   5394  H1  WAT  1439      23.914  -9.286 -20.926  1.00  0.00
ATOM   5395  H2  WAT  1439      24.985  -9.991 -20.122  1.00  0.00
TER   
ATOM   5396  O   WAT  1440      29.557  -4.635 -22.033  1.00  0.00
ATOM   5397  H1  WAT  1440      29.572  -5.567 -22.252  1.00  0.00
ATOM   5398  H2  WAT  1440      28.850  -4.549 -21.394  1.00  0.00
TER   
ATOM   5399  O   WAT  1441      28.991  -2.993 -24.939  1.00  0.00
ATOM   5400  H1  WAT  1441      29.635  -2.787 -24.262  1.00  0.00
ATOM   5401  H2  WAT  1441      29.354  -3.754 -25.392  1.00  0.00
TER   
ATOM   5402  O   WAT  1442      30.264  -4.990 -26.222  1.00  0.00
ATOM   5403  H1  WAT  1442      30.906  -5.691 -26.108  1.00  0.00
ATOM   5404  H2  WAT  1442      30.789  -4.210 -26.402  1.00  0.00
TER   
ATOM   5405  O   WAT  1443      32.038  -4.190 -23.018  1.00  0.00
ATOM   5406  H1  WAT  1443      32.373  -3.604 -22.340  1.00  0.00
ATOM   5407  H2  WAT  1443      31.118  -4.321 -22.788  1.00  0.00
TER   
ATOM   5408  O   WAT  1444      19.588 -16.401 -22.236  1.00  0.00
ATOM   5409  H1  WAT  1444      18.874 -16.201 -21.630  1.00  0.00
ATOM   5410  H2  WAT  1444      20.007 -17.177 -21.864  1.00  0.00
TER   
ATOM   5411  O   WAT  1445      19.875  -2.413 -21.249  1.00  0.00
ATOM   5412  H1  WAT  1445      19.984  -3.353 -21.389  1.00  0.00
ATOM   5413  H2  WAT  1445      19.223  -2.147 -21.898  1.00  0.00
TER   
ATOM   5414  O   WAT  1446      27.866  -4.141 -19.849  1.00  0.00
ATOM   5415  H1  WAT  1446      27.546  -4.860 -19.305  1.00  0.00
ATOM   5416  H2  WAT  1446      27.192  -3.466 -19.776  1.00  0.00
TER   
ATOM   5417  O   WAT  1447      31.082 -13.909 -24.486  1.00  0.00
ATOM   5418  H1  WAT  1447      31.450 -14.729 -24.158  1.00  0.00
ATOM   5419  H2  WAT  1447      30.222 -13.848 -24.070  1.00  0.00
TER   
ATOM   5420  O   WAT  1448      28.042 -11.255 -24.262  1.00  0.00
ATOM   5421  H1  WAT  1448      28.540 -10.780 -23.597  1.00  0.00
ATOM   5422  H2  WAT  1448      28.184 -12.178 -24.055  1.00  0.00
TER   
ATOM   5423  O   WAT  1449      23.015  -0.531 -28.626  1.00  0.00
ATOM   5424  H1  WAT  1449      23.751  -1.079 -28.355  1.00  0.00
ATOM   5425  H2  WAT  1449      23.399   0.335 -28.765  1.00  0.00
TER   
ATOM   5426  O   WAT  1450      22.021  -1.346 -19.437  1.00  0.00
ATOM   5427  H1  WAT  1450      22.822  -1.025 -19.024  1.00  0.00
ATOM   5428  H2  WAT  1450      21.506  -1.706 -18.715  1.00  0.00
TER   
ATOM   5429  O   WAT  1451      30.857  -5.238 -19.490  1.00  0.00
ATOM   5430  H1  WAT  1451      30.251  -5.215 -20.230  1.00  0.00
ATOM   5431  H2  WAT  1451      30.553  -5.970 -18.953  1.00  0.00
TER   
ATOM   5432  O   WAT  1452      32.287  -1.510 -20.879  1.00  0.00
ATOM   5433  H1  WAT  1452      33.240  -1.594 -20.929  1.00  0.00
ATOM   5434  H2  WAT  1452      32.140  -0.846 -20.205  1.00  0.00
TER   
ATOM   5435  O   WAT  1453      19.741  -8.859 -20.493  1.00  0.00
ATOM   5436  H1  WAT  1453      20.245  -9.438 -19.922  1.00  0.00
ATOM   5437  H2  WAT  1453      19.002  -8.575 -19.956  1.00  0.00
TER   
ATOM   5438  O   WAT  1454      26.795  -7.451 -20.960  1.00  0.00
ATOM   5439  H1  WAT  1454      26.029  -6.883 -21.044  1.00  0.00
ATOM   5440  H2  WAT  1454      26.976  -7.744 -21.853  1.00  0.00
TER   
ATOM   5441  O   WAT  1455      21.773 -10.716 -19.598  1.00  0.00
ATOM   5442  H1  WAT  1455      21.814 -11.014 -18.690  1.00  0.00
ATOM   5443  H2  WAT  1455      22.628 -10.315 -19.758  1.00  0.00
TER   
ATOM   5444  O   WAT  1456      23.714 -12.136 -21.631  1.00  0.00
ATOM   5445  H1  WAT  1456      23.183 -12.627 -22.259  1.00  0.00
ATOM   5446  H2  WAT  1456      24.382 -11.708 -22.165  1.00  0.00
TER   
ATOM   5447  O   WAT  1457      32.611  -7.669 -21.867  1.00  0.00
ATOM   5448  H1  WAT  1457      33.026  -7.515 -21.018  1.00  0.00
ATOM   5449  H2  WAT  1457      31.677  -7.544 -21.704  1.00  0.00
TER   
ATOM   5450  O   WAT  1458      33.084 -10.330 -19.863  1.00  0.00
ATOM   5451  H1  WAT  1458      33.666 -11.085 -19.951  1.00  0.00
ATOM   5452  H2  WAT  1458      33.260  -9.799 -20.640  1.00  0.00
TER   
ATOM   5453  O   WAT  1459      24.201 -15.170 -21.551  1.00  0.00
ATOM   5454  H1  WAT  1459      24.107 -15.788 -22.276  1.00  0.00
ATOM   5455  H2  WAT  1459      23.621 -14.444 -21.778  1.00  0.00
TER   
ATOM   5456  O   WAT  1460      26.967 -16.613 -24.519  1.00  0.00
ATOM   5457  H1  WAT  1460      26.519 -16.590 -25.364  1.00  0.00
ATOM   5458  H2  WAT  1460      26.334 -17.011 -23.922  1.00  0.00
TER   
ATOM   5459  O   WAT  1461      27.373  -7.717 -23.897  1.00  0.00
ATOM   5460  H1  WAT  1461      27.792  -6.874 -24.070  1.00  0.00
ATOM   5461  H2  WAT  1461      26.454  -7.580 -24.127  1.00  0.00
TER   
ATOM   5462  O   WAT  1462      29.709  -9.986 -22.514  1.00  0.00
ATOM   5463  H1  WAT  1462      29.829 -10.582 -21.774  1.00  0.00
ATOM   5464  H2  WAT  1462      30.569  -9.949 -22.933  1.00  0.00
TER   
ATOM   5465  O   WAT  1463      32.048  -9.432 -23.937  1.00  0.00
ATOM   5466  H1  WAT  1463      31.522  -8.908 -24.541  1.00  0.00
ATOM   5467  H2  WAT  1463      32.391  -8.799 -23.306  1.00  0.00
TER   
ATOM   5468  O   WAT  1464      25.224  -1.412 -22.782  1.00  0.00
ATOM   5469  H1  WAT  1464      24.686  -0.687 -23.101  1.00  0.00
ATOM   5470  H2  WAT  1464      25.477  -1.889 -23.572  1.00  0.00
TER   
ATOM   5471  O   WAT  1465      26.476 -13.444 -21.256  1.00  0.00
ATOM   5472  H1  WAT  1465      27.066 -13.752 -20.568  1.00  0.00
ATOM   5473  H2  WAT  1465      25.658 -13.916 -21.100  1.00  0.00
TER   
ATOM   5474  O   WAT  1466      31.296 -13.827 -21.023  1.00  0.00
ATOM   5475  H1  WAT  1466      30.607 -14.489 -21.088  1.00  0.00
ATOM   5476  H2  WAT  1466      32.016 -14.273 -20.578  1.00  0.00
TER   
ATOM   5477  O   WAT  1467      28.080  -0.177 -22.523  1.00  0.00
ATOM   5478  H1  WAT  1467      28.006   0.727 -22.216  1.00  0.00
ATOM   5479  H2  WAT  1467      27.178  -0.496 -22.551  1.00  0.00
TER   
ATOM   5480  O   WAT  1468      19.483  -2.850 -29.219  1.00  0.00
ATOM   5481  H1  WAT  1468      19.813  -3.717 -29.452  1.00  0.00
ATOM   5482  H2  WAT  1468      19.912  -2.644 -28.389  1.00  0.00
TER   
ATOM   5483  O   WAT  1469      19.972  -1.982 -26.481  1.00  0.00
ATOM   5484  H1  WAT  1469      19.535  -1.802 -25.649  1.00  0.00
ATOM   5485  H2  WAT  1469      20.539  -1.225 -26.623  1.00  0.00
TER   
ATOM   5486  O   WAT  1470      20.842  -9.085 -25.582  1.00  0.00
ATOM   5487  H1  WAT  1470      21.209  -9.172 -24.703  1.00  0.00
ATOM   5488  H2  WAT  1470      20.273  -9.849 -25.681  1.00  0.00
TER   
ATOM   5489  O   WAT  1471      20.393 -12.174 -21.676  1.00  0.00
ATOM   5490  H1  WAT  1471      19.499 -12.208 -21.337  1.00  0.00
ATOM   5491  H2  WAT  1471      20.933 -11.976 -20.911  1.00  0.00
TER   
ATOM   5492  O   WAT  1472      20.897 -17.899 -27.328  1.00  0.00
ATOM   5493  H1  WAT  1472      21.545 -18.450 -27.768  1.00  0.00
ATOM   5494  H2  WAT  1472      21.317 -17.645 -26.506  1.00  0.00
TER   
ATOM   5495  O   WAT  1473      20.651 -17.744 -24.585  1.00  0.00
ATOM   5496  H1  WAT  1473      20.302 -17.287 -23.820  1.00  0.00
ATOM   5497  H2  WAT  1473      20.319 -18.638 -24.503  1.00  0.00
TER   
ATOM   5498  O   WAT  1474      22.257  -4.572 -20.420  1.00  0.00
ATOM   5499  H1  WAT  1474      22.214  -4.943 -19.539  1.00  0.00
ATOM   5500  H2  WAT  1474      22.388  -3.634 -20.280  1.00  0.00
TER   
ATOM   5501  O   WAT  1475      25.958  -3.016 -24.819  1.00  0.00
ATOM   5502  H1  WAT  1475      25.717  -2.748 -25.706  1.00  0.00
ATOM   5503  H2  WAT  1475      26.898  -2.845 -24.764  1.00  0.00
TER   
ATOM   5504  O   WAT  1476      28.163 -16.553 -21.063  1.00  0.00
ATOM   5505  H1  WAT  1476      28.102 -15.960 -20.314  1.00  0.00
ATOM   5506  H2  WAT  1476      29.103 -16.660 -21.208  1.00  0.00
TER   
ATOM   5507  O   WAT  1477      30.800 -16.896 -21.424  1.00  0.00
ATOM   5508  H1  WAT  1477      31.414 -16.578 -22.086  1.00  0.00
ATOM   5509  H2  WAT  1477      31.345 -17.381 -20.805  1.00  0.00
TER   
ATOM   5510  O   WAT  1478      21.323 -18.216 -21.310  1.00  0.00
ATOM   5511  H1  WAT  1478      21.871 -18.397 -22.074  1.00  0.00
ATOM   5512  H2  WAT  1478      21.388 -19.007 -20.775  1.00  0.00
TER   
ATOM   5513  O   WAT  1479      22.096  -1.626 -23.300  1.00  0.00
ATOM   5514  H1  WAT  1479      21.502  -1.757 -22.561  1.00  0.00
ATOM   5515  H2  WAT  1479      22.088  -2.462 -23.766  1.00  0.00
TER   
ATOM   5516  O   WAT  1480      31.541 -18.332 -25.097  1.00  0.00
ATOM   5517  H1  WAT  1480      30.667 -17.999 -25.300  1.00  0.00
ATOM   5518  H2  WAT  1480      31.432 -18.805 -24.272  1.00  0.00
TER   
ATOM   5519  O   WAT  1481      32.448 -16.125 -23.713  1.00  0.00
ATOM   5520  H1  WAT  1481      32.120 -16.940 -24.093  1.00  0.00
ATOM   5521  H2  WAT  1481      33.397 -16.168 -23.837  1.00  0.00
TER   
ATOM   5522  O   WAT  1482      21.727  -4.260 -24.350  1.00  0.00
ATOM   5523  H1  WAT  1482      21.000  -4.879 -24.417  1.00  0.00
ATOM   5524  H2  WAT  1482      21.788  -3.866 -25.220  1.00  0.00
TER   
ATOM   5525  O   WAT  1483      25.331  -2.045 -27.565  1.00  0.00
ATOM   5526  H1  WAT  1483      25.848  -2.657 -28.090  1.00  0.00
ATOM   5527  H2  WAT  1483      25.981  -1.542 -27.073  1.00  0.00
TER   
ATOM   5528  O   WAT  1484      28.071  -1.154 -26.738  1.00  0.00
ATOM   5529  H1  WAT  1484      28.359  -1.409 -27.614  1.00  0.00
ATOM   5530  H2  WAT  1484      28.583  -1.707 -26.147  1.00  0.00
TER   
ATOM   5531  O   WAT  1485      29.289 -17.415 -26.158  1.00  0.00
ATOM   5532  H1  WAT  1485      28.506 -16.941 -25.878  1.00  0.00
ATOM   5533  H2  WAT  1485      28.995 -18.320 -26.267  1.00  0.00
TER   
ATOM   5534  O   WAT  1486      28.138  -0.233 -19.371  1.00  0.00
ATOM   5535  H1  WAT  1486      29.065  -0.468 -19.327  1.00  0.00
ATOM   5536  H2  WAT  1486      28.123   0.594 -19.852  1.00  0.00
TER   
ATOM   5537  O   WAT  1487      25.325 -17.568 -19.607  1.00  0.00
ATOM   5538  H1  WAT  1487      25.043 -17.065 -20.371  1.00  0.00
ATOM   5539  H2  WAT  1487      25.707 -18.366 -19.972  1.00  0.00
TER   
ATOM   5540  O   WAT  1488      31.926 -18.153 -19.029  1.00  0.00
ATOM   5541  H1  WAT  1488      31.813 -17.834 -18.133  1.00  0.00
ATOM   5542  H2  WAT  1488      32.743 -17.752 -19.325  1.00  0.00
TER   
ATOM   5543  O   WAT  1489      28.964 -27.130  28.313  1.00  0.00
ATOM   5544  H1  WAT  1489      28.188 -27.610  28.603  1.00  0.00
ATOM   5545  H2  WAT  1489      29.615 -27.810  28.139  1.00  0.00
TER   
ATOM   5546  O   WAT  1490      32.985 -22.724  27.093  1.00  0.00
ATOM   5547  H1  WAT  1490      32.523 -23.496  27.422  1.00  0.00
ATOM   5548  H2  WAT  1490      33.797 -22.698  27.598  1.00  0.00
TER   
ATOM   5549  O   WAT  1491      29.211 -20.438  26.713  1.00  0.00
ATOM   5550  H1  WAT  1491      28.592 -19.983  26.143  1.00  0.00
ATOM   5551  H2  WAT  1491      30.066 -20.283  26.312  1.00  0.00
TER   
ATOM   5552  O   WAT  1492      28.405 -24.455  28.320  1.00  0.00
ATOM   5553  H1  WAT  1492      28.336 -25.396  28.159  1.00  0.00
ATOM   5554  H2  WAT  1492      29.167 -24.364  28.892  1.00  0.00
TER   
ATOM   5555  O   WAT  1493      30.077 -25.555  24.107  1.00  0.00
ATOM   5556  H1  WAT  1493      29.459 -25.090  23.543  1.00  0.00
ATOM   5557  H2  WAT  1493      30.590 -24.862  24.524  1.00  0.00
TER   
ATOM   5558  O   WAT  1494      19.446 -24.869  21.481  1.00  0.00
ATOM   5559  H1  WAT  1494      19.068 -24.380  20.749  1.00  0.00
ATOM   5560  H2  WAT  1494      19.703 -24.196  22.111  1.00  0.00
TER   
ATOM   5561  O   WAT  1495      32.606 -20.750  29.230  1.00  0.00
ATOM   5562  H1  WAT  1495      32.619 -21.154  28.362  1.00  0.00
ATOM   5563  H2  WAT  1495      32.053 -19.976  29.126  1.00  0.00
TER   
ATOM   5564  O   WAT  1496      33.900 -24.029  24.319  1.00  0.00
ATOM   5565  H1  WAT  1496      33.790 -24.971  24.444  1.00  0.00
ATOM   5566  H2  WAT  1496      33.897 -23.667  25.205  1.00  0.00
TER   
ATOM   5567  O   WAT  1497      29.442 -28.402  23.675  1.00  0.00
ATOM   5568  H1  WAT  1497      28.515 -28.469  23.904  1.00  0.00
ATOM   5569  H2  WAT  1497      29.595 -27.464  23.561  1.00  0.00
TER   
ATOM   5570  O   WAT  1498      33.472 -26.840  24.179  1.00  0.00
ATOM   5571  H1  WAT  1498      32.853 -27.178  23.531  1.00  0.00
ATOM   5572  H2  WAT  1498      33.455 -27.484  24.887  1.00  0.00
TER   
ATOM   5573  O   WAT  1499      25.048 -27.876  26.457  1.00  0.00
ATOM   5574  H1  WAT  1499      24.644 -28.588  25.962  1.00  0.00
ATOM   5575  H2  WAT  1499      25.134 -28.221  27.346  1.00  0.00
TER   
ATOM   5576  O   WAT  1500      25.516 -24.189  28.621  1.00  0.00
ATOM   5577  H1  WAT  1500      25.219 -24.795  27.942  1.00  0.00
ATOM   5578  H2  WAT  1500      26.466 -24.151  28.510  1.00  0.00
TER   
ATOM   5579  O   WAT  1501      31.649 -27.602  21.186  1.00  0.00
ATOM   5580  H1  WAT  1501      32.088 -28.439  21.040  1.00  0.00
ATOM   5581  H2  WAT  1501      32.362 -26.969  21.272  1.00  0.00
TER   
ATOM   5582  O   WAT  1502      29.758 -22.662  25.154  1.00  0.00
ATOM   5583  H1  WAT  1502      30.198 -21.920  24.740  1.00  0.00
ATOM   5584  H2  WAT  1502      29.697 -22.419  26.078  1.00  0.00
TER   
ATOM   5585  O   WAT  1503      21.749 -28.981  23.958  1.00  0.00
ATOM   5586  H1  WAT  1503      21.628 -28.255  23.346  1.00  0.00
ATOM   5587  H2  WAT  1503      21.439 -29.751  23.481  1.00  0.00
TER   
ATOM   5588  O   WAT  1504      20.632 -24.110  26.175  1.00  0.00
ATOM   5589  H1  WAT  1504      20.225 -23.968  25.321  1.00  0.00
ATOM   5590  H2  WAT  1504      21.523 -24.394  25.972  1.00  0.00
TER   
ATOM   5591  O   WAT  1505      32.425 -19.675  22.510  1.00  0.00
ATOM   5592  H1  WAT  1505      32.265 -19.965  23.409  1.00  0.00
ATOM   5593  H2  WAT  1505      32.260 -20.451  21.975  1.00  0.00
TER   
ATOM   5594  O   WAT  1506      24.904 -19.895  24.288  1.00  0.00
ATOM   5595  H1  WAT  1506      24.728 -20.812  24.074  1.00  0.00
ATOM   5596  H2  WAT  1506      24.050 -19.537  24.527  1.00  0.00
TER   
ATOM   5597  O   WAT  1507      32.128 -22.166  21.070  1.00  0.00
ATOM   5598  H1  WAT  1507      31.434 -22.169  20.410  1.00  0.00
ATOM   5599  H2  WAT  1507      32.870 -22.590  20.640  1.00  0.00
TER   
ATOM   5600  O   WAT  1508      31.693 -20.540  25.145  1.00  0.00
ATOM   5601  H1  WAT  1508      32.149 -21.321  25.459  1.00  0.00
ATOM   5602  H2  WAT  1508      32.032 -19.829  25.689  1.00  0.00
TER   
ATOM   5603  O   WAT  1509      25.940 -29.294  20.587  1.00  0.00
ATOM   5604  H1  WAT  1509      25.372 -29.743  19.961  1.00  0.00
ATOM   5605  H2  WAT  1509      26.649 -28.935  20.054  1.00  0.00
TER   
ATOM   5606  O   WAT  1510      23.485 -25.299  22.860  1.00  0.00
ATOM   5607  H1  WAT  1510      22.711 -25.839  22.700  1.00  0.00
ATOM   5608  H2  WAT  1510      24.214 -25.818  22.521  1.00  0.00
TER   
ATOM   5609  O   WAT  1511      23.529 -25.631  26.498  1.00  0.00
ATOM   5610  H1  WAT  1511      24.046 -26.434  26.443  1.00  0.00
ATOM   5611  H2  WAT  1511      23.077 -25.693  27.339  1.00  0.00
TER   
ATOM   5612  O   WAT  1512      28.416 -24.364  21.770  1.00  0.00
ATOM   5613  H1  WAT  1512      28.757 -23.620  21.275  1.00  0.00
ATOM   5614  H2  WAT  1512      27.587 -24.051  22.133  1.00  0.00
TER   
ATOM   5615  O   WAT  1513      31.298 -25.042  27.135  1.00  0.00
ATOM   5616  H1  WAT  1513      31.651 -25.640  26.475  1.00  0.00
ATOM   5617  H2  WAT  1513      30.414 -25.368  27.306  1.00  0.00
TER   
ATOM   5618  O   WAT  1514      27.385 -24.283  24.542  1.00  0.00
ATOM   5619  H1  WAT  1514      28.072 -23.736  24.923  1.00  0.00
ATOM   5620  H2  WAT  1514      26.598 -23.739  24.577  1.00  0.00
TER   
ATOM   5621  O   WAT  1515      19.524 -28.665  20.034  1.00  0.00
ATOM   5622  H1  WAT  1515      20.393 -28.383  20.317  1.00  0.00
ATOM   5623  H2  WAT  1515      19.033 -27.852  19.919  1.00  0.00
TER   
ATOM   5624  O   WAT  1516      26.687 -27.278  24.154  1.00  0.00
ATOM   5625  H1  WAT  1516      27.144 -26.468  24.380  1.00  0.00
ATOM   5626  H2  WAT  1516      26.336 -27.596  24.986  1.00  0.00
TER   
ATOM   5627  O   WAT  1517      34.109 -23.479  19.825  1.00  0.00
ATOM   5628  H1  WAT  1517      33.883 -24.196  20.418  1.00  0.00
ATOM   5629  H2  WAT  1517      33.719 -23.728  18.988  1.00  0.00
TER   
ATOM   5630  O   WAT  1518      19.891 -19.453  20.600  1.00  0.00
ATOM   5631  H1  WAT  1518      20.251 -18.854  19.946  1.00  0.00
ATOM   5632  H2  WAT  1518      19.750 -18.907  21.373  1.00  0.00
TER   
ATOM   5633  O   WAT  1519      25.908 -22.070  21.417  1.00  0.00
ATOM   5634  H1  WAT  1519      25.899 -21.337  20.802  1.00  0.00
ATOM   5635  H2  WAT  1519      24.988 -22.316  21.510  1.00  0.00
TER   
ATOM   5636  O   WAT  1520      21.508 -26.848  22.162  1.00  0.00
ATOM   5637  H1  WAT  1520      20.901 -26.108  22.171  1.00  0.00
ATOM   5638  H2  WAT  1520      21.983 -26.758  21.336  1.00  0.00
TER   
ATOM   5639  O   WAT  1521      28.894 -22.007  20.080  1.00  0.00
ATOM   5640  H1  WAT  1521      28.995 -22.210  19.150  1.00  0.00
ATOM   5641  H2  WAT  1521      27.994 -22.261  20.284  1.00  0.00
TER   
ATOM   5642  O   WAT  1522      27.536 -19.488  24.774  1.00  0.00
ATOM   5643  H1  WAT  1522      27.790 -19.526  23.852  1.00  0.00
ATOM   5644  H2  WAT  1522      26.587 -19.615  24.767  1.00  0.00
TER   
ATOM   5645  O   WAT  1523      33.541 -28.569  26.350  1.00  0.00
ATOM   5646  H1  WAT  1523      32.600 -28.554  26.525  1.00  0.00
ATOM   5647  H2  WAT  1523      33.855 -29.355  26.796  1.00  0.00
TER   
ATOM   5648  O   WAT  1524      23.519 -26.887  19.911  1.00  0.00
ATOM   5649  H1  WAT  1524      24.285 -26.999  20.473  1.00  0.00
ATOM   5650  H2  WAT  1524      23.596 -27.583  19.258  1.00  0.00
TER   
ATOM   5651  O   WAT  1525      23.015 -19.305  27.697  1.00  0.00
ATOM   5652  H1  WAT  1525      23.751 -19.853  27.968  1.00  0.00
ATOM   5653  H2  WAT  1525      23.399 -18.439  27.558  1.00  0.00
TER   
ATOM   5654  O   WAT  1526      19.900 -23.238  23.572  1.00  0.00
ATOM   5655  H1  WAT  1526      18.974 -22.995  23.562  1.00  0.00
ATOM   5656  H2  WAT  1526      20.365 -22.410  23.450  1.00  0.00
TER   
ATOM   5657  O   WAT  1527      26.125 -20.132  19.520  1.00  0.00
ATOM   5658  H1  WAT  1527      26.918 -19.843  19.068  1.00  0.00
ATOM   5659  H2  WAT  1527      25.606 -20.563  18.841  1.00  0.00
TER   
ATOM   5660  O   WAT  1528      26.643 -24.911  19.384  1.00  0.00
ATOM   5661  H1  WAT  1528      26.538 -25.526  20.110  1.00  0.00
ATOM   5662  H2  WAT  1528      26.476 -25.435  18.601  1.00  0.00
TER   
ATOM   5663  O   WAT  1529      29.883 -25.849  19.988  1.00  0.00
ATOM   5664  H1  WAT  1529      29.334 -25.403  20.633  1.00  0.00
ATOM   5665  H2  WAT  1529      30.505 -26.355  20.512  1.00  0.00
TER   
ATOM   5666  O   WAT  1530      25.551 -26.890  21.885  1.00  0.00
ATOM   5667  H1  WAT  1530      25.973 -27.056  22.728  1.00  0.00
ATOM   5668  H2  WAT  1530      25.676 -27.700  21.390  1.00  0.00
TER   
ATOM   5669  O   WAT  1531      28.064 -27.867  19.133  1.00  0.00
ATOM   5670  H1  WAT  1531      28.584 -28.582  18.767  1.00  0.00
ATOM   5671  H2  WAT  1531      28.711 -27.228  19.433  1.00  0.00
TER   
ATOM   5672  O   WAT  1532      28.628 -19.785  21.423  1.00  0.00
ATOM   5673  H1  WAT  1532      29.524 -19.447  21.445  1.00  0.00
ATOM   5674  H2  WAT  1532      28.660 -20.508  20.795  1.00  0.00
TER   
ATOM   5675  O   WAT  1533      22.268 -24.413  19.652  1.00  0.00
ATOM   5676  H1  WAT  1533      22.706 -23.870  20.307  1.00  0.00
ATOM   5677  H2  WAT  1533      22.753 -25.238  19.661  1.00  0.00
TER   
ATOM   5678  O   WAT  1534      19.483 -21.624  27.104  1.00  0.00
ATOM   5679  H1  WAT  1534      19.813 -22.492  26.871  1.00  0.00
ATOM   5680  H2  WAT  1534      19.912 -21.418  27.934  1.00  0.00
TER   
ATOM   5681  O   WAT  1535      24.079 -23.293  24.764  1.00  0.00
ATOM   5682  H1  WAT  1535      23.778 -23.416  25.664  1.00  0.00
ATOM   5683  H2  WAT  1535      23.973 -24.152  24.355  1.00  0.00
TER   
ATOM   5684  O   WAT  1536      19.804 -28.245  26.201  1.00  0.00
ATOM   5685  H1  WAT  1536      19.149 -28.514  25.557  1.00  0.00
ATOM   5686  H2  WAT  1536      20.642 -28.354  25.751  1.00  0.00
TER   
ATOM   5687  O   WAT  1537      25.331 -20.820  28.758  1.00  0.00
ATOM   5688  H1  WAT  1537      25.848 -21.431  28.233  1.00  0.00
ATOM   5689  H2  WAT  1537      25.981 -20.317  29.250  1.00  0.00
TER   
ATOM   5690  O   WAT  1538      20.010 -19.717  25.183  1.00  0.00
ATOM   5691  H1  WAT  1538      19.842 -20.350  25.881  1.00  0.00
ATOM   5692  H2  WAT  1538      19.143 -19.511  24.833  1.00  0.00
TER   
ATOM   5693  O   WAT  1539      21.616 -21.023  22.628  1.00  0.00
ATOM   5694  H1  WAT  1539      21.091 -20.643  21.924  1.00  0.00
ATOM   5695  H2  WAT  1539      21.541 -20.398  23.349  1.00  0.00
TER   
ATOM   5696  O   WAT  1540      24.216 -19.075  21.503  1.00  0.00
ATOM   5697  H1  WAT  1540      24.947 -19.359  20.956  1.00  0.00
ATOM   5698  H2  WAT  1540      24.475 -19.314  22.393  1.00  0.00
TER   
ATOM   5699  O   WAT  1541      23.377 -22.959  21.508  1.00  0.00
ATOM   5700  H1  WAT  1541      22.748 -22.490  22.056  1.00  0.00
ATOM   5701  H2  WAT  1541      23.492 -23.804  21.942  1.00  0.00
TER   
ATOM   5702  O   WAT  1542      28.964 -27.130   9.539  1.00  0.00
ATOM   5703  H1  WAT  1542      28.188 -27.610   9.829  1.00  0.00
ATOM   5704  H2  WAT  1542      29.615 -27.810   9.364  1.00  0.00
TER   
ATOM   5705  O   WAT  1543      22.980 -26.818  10.416  1.00  0.00
ATOM   5706  H1  WAT  1543      22.149 -27.073  10.816  1.00  0.00
ATOM   5707  H2  WAT  1543      23.588 -26.747  11.152  1.00  0.00
TER   
ATOM   5708  O   WAT  1544      32.985 -22.724   8.319  1.00  0.00
ATOM   5709  H1  WAT  1544      32.523 -23.496   8.647  1.00  0.00
ATOM   5710  H2  WAT  1544      33.797 -22.698   8.824  1.00  0.00
TER   
ATOM   5711  O   WAT  1545      22.961 -22.784  10.612  1.00  0.00
ATOM   5712  H1  WAT  1545      23.263 -23.674  10.433  1.00  0.00
ATOM   5713  H2  WAT  1545      23.705 -22.227  10.384  1.00  0.00
TER   
ATOM   5714  O   WAT  1546      29.211 -20.438   7.939  1.00  0.00
ATOM   5715  H1  WAT  1546      28.592 -19.983   7.369  1.00  0.00
ATOM   5716  H2  WAT  1546      30.066 -20.283   7.538  1.00  0.00
TER   
ATOM   5717  O   WAT  1547      28.405 -24.455   9.546  1.00  0.00
ATOM   5718  H1  WAT  1547      28.336 -25.396   9.385  1.00  0.00
ATOM   5719  H2  WAT  1547      29.167 -24.364  10.118  1.00  0.00
TER   
ATOM   5720  O   WAT  1548      30.077 -25.555   5.332  1.00  0.00
ATOM   5721  H1  WAT  1548      29.459 -25.090   4.769  1.00  0.00
ATOM   5722  H2  WAT  1548      30.590 -24.862   5.749  1.00  0.00
TER   
ATOM   5723  O   WAT  1549      24.940 -26.027  12.011  1.00  0.00
ATOM   5724  H1  WAT  1549      24.607 -25.400  12.653  1.00  0.00
ATOM   5725  H2  WAT  1549      25.117 -25.501  11.231  1.00  0.00
TER   
ATOM   5726  O   WAT  1550      24.152 -24.059  13.826  1.00  0.00
ATOM   5727  H1  WAT  1550      24.770 -23.384  13.544  1.00  0.00
ATOM   5728  H2  WAT  1550      23.292 -23.650  13.734  1.00  0.00
TER   
ATOM   5729  O   WAT  1551      19.446 -24.869   2.706  1.00  0.00
ATOM   5730  H1  WAT  1551      19.068 -24.380   1.975  1.00  0.00
ATOM   5731  H2  WAT  1551      19.703 -24.196   3.337  1.00  0.00
TER   
ATOM   5732  O   WAT  1552      32.606 -20.750  10.456  1.00  0.00
ATOM   5733  H1  WAT  1552      32.619 -21.154   9.588  1.00  0.00
ATOM   5734  H2  WAT  1552      32.053 -19.976  10.352  1.00  0.00
TER   
ATOM   5735  O   WAT  1553      33.900 -24.029   5.545  1.00  0.00
ATOM   5736  H1  WAT  1553      33.790 -24.971   5.670  1.00  0.00
ATOM   5737  H2  WAT  1553      33.897 -23.667   6.431  1.00  0.00
TER   
ATOM   5738  O   WAT  1554      32.004 -25.848  11.784  1.00  0.00
ATOM   5739  H1  WAT  1554      32.421 -26.061  10.949  1.00  0.00
ATOM   5740  H2  WAT  1554      32.728 -25.590  12.355  1.00  0.00
TER   
ATOM   5741  O   WAT  1555      29.442 -28.402   4.901  1.00  0.00
ATOM   5742  H1  WAT  1555      28.515 -28.469   5.130  1.00  0.00
ATOM   5743  H2  WAT  1555      29.595 -27.464   4.786  1.00  0.00
TER   
ATOM   5744  O   WAT  1556      33.472 -26.840   5.404  1.00  0.00
ATOM   5745  H1  WAT  1556      32.853 -27.178   4.757  1.00  0.00
ATOM   5746  H2  WAT  1556      33.455 -27.484   6.112  1.00  0.00
TER   
ATOM   5747  O   WAT  1557      25.048 -27.876   7.683  1.00  0.00
ATOM   5748  H1  WAT  1557      24.644 -28.588   7.187  1.00  0.00
ATOM   5749  H2  WAT  1557      25.134 -28.221   8.572  1.00  0.00
TER   
ATOM   5750  O   WAT  1558      25.516 -24.189   9.847  1.00  0.00
ATOM   5751  H1  WAT  1558      25.219 -24.795   9.168  1.00  0.00
ATOM   5752  H2  WAT  1558      26.466 -24.151   9.736  1.00  0.00
TER   
ATOM   5753  O   WAT  1559      33.605 -20.616  13.509  1.00  0.00
ATOM   5754  H1  WAT  1559      33.128 -19.809  13.316  1.00  0.00
ATOM   5755  H2  WAT  1559      32.921 -21.268  13.662  1.00  0.00
TER   
ATOM   5756  O   WAT  1560      24.608 -24.451  16.498  1.00  0.00
ATOM   5757  H1  WAT  1560      23.711 -24.227  16.745  1.00  0.00
ATOM   5758  H2  WAT  1560      24.633 -24.327  15.549  1.00  0.00
TER   
ATOM   5759  O   WAT  1561      31.649 -27.602   2.412  1.00  0.00
ATOM   5760  H1  WAT  1561      32.088 -28.439   2.265  1.00  0.00
ATOM   5761  H2  WAT  1561      32.362 -26.969   2.498  1.00  0.00
TER   
ATOM   5762  O   WAT  1562      23.435 -27.580  15.073  1.00  0.00
ATOM   5763  H1  WAT  1562      23.296 -26.707  15.442  1.00  0.00
ATOM   5764  H2  WAT  1562      22.553 -27.922  14.928  1.00  0.00
TER   
ATOM   5765  O   WAT  1563      29.758 -22.662   6.380  1.00  0.00
ATOM   5766  H1  WAT  1563      30.198 -21.920   5.965  1.00  0.00
ATOM   5767  H2  WAT  1563      29.697 -22.419   7.304  1.00  0.00
TER   
ATOM   5768  O   WAT  1564      25.233 -21.637  17.282  1.00  0.00
ATOM   5769  H1  WAT  1564      25.205 -21.233  16.415  1.00  0.00
ATOM   5770  H2  WAT  1564      25.070 -22.566  17.119  1.00  0.00
TER   
ATOM   5771  O   WAT  1565      21.749 -28.981   5.184  1.00  0.00
ATOM   5772  H1  WAT  1565      21.628 -28.255   4.572  1.00  0.00
ATOM   5773  H2  WAT  1565      21.439 -29.751   4.706  1.00  0.00
TER   
ATOM   5774  O   WAT  1566      19.387 -25.810  10.990  1.00  0.00
ATOM   5775  H1  WAT  1566      19.465 -25.675  10.046  1.00  0.00
ATOM   5776  H2  WAT  1566      20.001 -26.518  11.183  1.00  0.00
TER   
ATOM   5777  O   WAT  1567      20.632 -24.110   7.401  1.00  0.00
ATOM   5778  H1  WAT  1567      20.225 -23.968   6.546  1.00  0.00
ATOM   5779  H2  WAT  1567      21.523 -24.394   7.198  1.00  0.00
TER   
ATOM   5780  O   WAT  1568      30.450 -19.961  14.308  1.00  0.00
ATOM   5781  H1  WAT  1568      30.964 -20.050  15.110  1.00  0.00
ATOM   5782  H2  WAT  1568      29.607 -19.615  14.600  1.00  0.00
TER   
ATOM   5783  O   WAT  1569      32.425 -19.675   3.736  1.00  0.00
ATOM   5784  H1  WAT  1569      32.265 -19.965   4.634  1.00  0.00
ATOM   5785  H2  WAT  1569      32.260 -20.451   3.201  1.00  0.00
TER   
ATOM   5786  O   WAT  1570      24.904 -19.895   5.513  1.00  0.00
ATOM   5787  H1  WAT  1570      24.728 -20.812   5.300  1.00  0.00
ATOM   5788  H2  WAT  1570      24.050 -19.537   5.753  1.00  0.00
TER   
ATOM   5789  O   WAT  1571      32.128 -22.166   2.296  1.00  0.00
ATOM   5790  H1  WAT  1571      31.434 -22.169   1.636  1.00  0.00
ATOM   5791  H2  WAT  1571      32.870 -22.590   1.865  1.00  0.00
TER   
ATOM   5792  O   WAT  1572      31.693 -20.540   6.371  1.00  0.00
ATOM   5793  H1  WAT  1572      32.149 -21.321   6.685  1.00  0.00
ATOM   5794  H2  WAT  1572      32.032 -19.829   6.915  1.00  0.00
TER   
ATOM   5795  O   WAT  1573      19.443 -24.768  13.530  1.00  0.00
ATOM   5796  H1  WAT  1573      19.606 -25.238  12.712  1.00  0.00
ATOM   5797  H2  WAT  1573      19.908 -25.276  14.195  1.00  0.00
TER   
ATOM   5798  O   WAT  1574      25.940 -29.294   1.813  1.00  0.00
ATOM   5799  H1  WAT  1574      25.372 -29.743   1.186  1.00  0.00
ATOM   5800  H2  WAT  1574      26.649 -28.935   1.279  1.00  0.00
TER   
ATOM   5801  O   WAT  1575      21.017 -25.393  15.689  1.00  0.00
ATOM   5802  H1  WAT  1575      20.632 -26.034  16.288  1.00  0.00
ATOM   5803  H2  WAT  1575      21.328 -24.690  16.259  1.00  0.00
TER   
ATOM   5804  O   WAT  1576      27.167 -28.546  11.170  1.00  0.00
ATOM   5805  H1  WAT  1576      27.534 -29.020  11.916  1.00  0.00
ATOM   5806  H2  WAT  1576      26.977 -27.671  11.511  1.00  0.00
TER   
ATOM   5807  O   WAT  1577      24.957 -29.505  13.489  1.00  0.00
ATOM   5808  H1  WAT  1577      24.652 -28.626  13.714  1.00  0.00
ATOM   5809  H2  WAT  1577      25.911 -29.445  13.524  1.00  0.00
TER   
ATOM   5810  O   WAT  1578      23.485 -25.299   4.085  1.00  0.00
ATOM   5811  H1  WAT  1578      22.711 -25.839   3.925  1.00  0.00
ATOM   5812  H2  WAT  1578      24.214 -25.818   3.747  1.00  0.00
TER   
ATOM   5813  O   WAT  1579      29.626 -26.231  15.765  1.00  0.00
ATOM   5814  H1  WAT  1579      29.559 -27.152  15.511  1.00  0.00
[truncated: 1,110,802 more chars]
