# Supplementary material for: SenseNet, a tool for analysis of protein structure networks obtained from molecular dynamics simulations
Source: PLoS One. 2022 Mar 17;17(3):e0265194. doi: 10.1371/journal.pone.0265194 (PMC8929561; doi:10.1371/journal.pone.0265194)
Supplement: S1 File — (ZIP) [file pone.0265194.s007.zip › md-inputs/structures/pdz2-pep/pdz2-pep.incrd]

default_name
 25697
  58.5790648  24.2183075  41.5625579  58.0110672  23.3866224  41.4865382
  59.5777309  24.1623529  41.4224344  58.1210648  25.2473075  40.5655579
  57.5744809  24.7389265  39.7712687  59.0000577  25.7362931  40.1456001
  57.2380648  26.2153075  41.3615579  56.1943166  25.9054057  41.3100897
  57.3358890  27.2272372  40.9684551  57.7770648  26.1303075  42.7935579
  56.9055209  26.2824263  43.4302449  58.5612075  26.8318798  43.0781918
  58.2830648  24.6953075  42.9395579  59.1718660  24.6569597  43.5693672
  57.2490648  23.7693075  43.4835579  56.6030648  23.0763075  42.6985579
  57.0990648  23.7153075  44.8215579  57.6892104  24.2567202  45.4369438
  56.0770648  22.9013075  45.4045579  55.9537359  22.0234109  44.7703760
  56.3640648  22.4323075  46.8445579  55.6109901  21.6812496  47.0830739
  57.3492657  21.9662060  46.8294352  56.3380648  23.5353075  47.9055579
  57.1831236  24.1989572  47.7224032  55.4079976  24.0918809  47.7902192
  56.4260648  22.9783075  49.3295579  55.5643763  22.3261648  49.4720425
  57.3408782  22.3884255  49.3866124  56.4410648  24.0473075  50.4205579
  57.2403940  24.7601535  50.2180140  55.4838249  24.5685596  50.4298950
  56.6690648  23.4123075  51.7365579  57.5562140  22.9296097  51.7282570
  56.6784184  24.1216189  52.4555084  55.9282669  22.7520430  51.9246226
  54.8590648  23.7543075  45.4295579  54.9310648  24.9513075  45.1625579
  53.7350648  23.1723075  45.7205579  53.4920648  21.7873075  45.3555579
  53.8294142  21.1522536  46.1747051  54.0705688  21.5617847  44.4596943
  51.9760648  21.6863075  45.1155579  51.5842347  20.7717609  45.5607239
  51.7630252  21.6896694  44.0465845  51.3910648  22.9403075  45.7975579
  51.1195563  22.7760345  46.8403410  50.5242983  23.3122447  45.2512263
  52.5330648  23.9493075  45.7115579  52.4408107  24.4178937  44.7317547
  52.5310648  25.0043075  46.7695579  52.9770648  24.7463075  47.8875579
  52.0230648  26.2013075  46.4165579  51.6893934  26.3335792  45.4724885
  51.9350648  27.3013075  47.3275579  51.0208493  27.8660634  47.1449109
  51.9374855  26.9372531  48.3549614  53.1130648  28.2033075  47.1275579
  53.1020648  29.3483075  47.5795579  54.1700648  27.7243075  46.4405579
  54.2119274  26.7818722  46.0797773  55.3180648  28.5693075  46.2715579
  55.4174060  29.1731790  47.1735389  56.6430648  27.8233075  46.0305579
  56.4856167  27.0060634  45.3266961  57.4100251  28.4936244  45.6425538
  57.0940648  27.2583075  47.3715579  56.2870648  27.3243075  48.3375579
  58.2520648  26.7693075  47.4555579  55.0970648  29.5223075  45.1445579
  54.2910648  29.2883075  44.2435579  55.8410648  30.6433075  45.1845579
  56.5237511  30.7672299  45.9185075  55.7200648  31.6653075  44.1915579
  54.7824733  31.5577414  43.6461673  55.8200648  33.0593075  44.7455579
  56.7458793  33.1807560  45.3078907  55.8130648  34.0313075  43.5545579
  54.8872858  33.9107625  42.9919721  55.8845386  35.0555810  43.9204212
  56.6623984  33.8177385  42.9056204  54.6900648  33.3343075  45.7515579
  54.7797132  32.6025293  46.5544057  54.8450250  34.3353350  46.1540884
  53.2960648  33.2443075  45.1345579  53.1401870  32.2433534  44.7321989
  52.5460943  33.4490801  45.8985682  53.2054996  33.9761580  44.3318795
  56.8470648  31.4943075  43.2255579  57.9780648  31.2213075  43.6245579
  56.5480648  31.5983075  41.9135579  55.5973269  31.7250273  41.5971105
  57.5850648  31.5023075  40.9285579  58.5313525  31.7426849  41.4131789
  57.7070648  30.1093075  40.2705579  58.5456699  30.0771698  39.5749948
  57.8199487  29.3181294  41.0117694  56.4830648  29.7823075  39.4795579
  55.4030648  29.1683075  40.0735579  55.4486574  28.9270388  41.1355422
  54.2770648  28.8593075  39.3455579  53.4310964  28.3744100  39.8327053
  54.2180648  29.1613075  38.0055579  53.3288107  28.9193719  37.4234976
  55.2900648  29.7723075  37.4005579  55.2514784  30.0144965  36.3385053
  56.4120648  30.0783075  38.1355579  57.2626676  30.5623580  37.6556935
  57.3010648  32.5203075  39.8675579  56.1940648  33.0513075  39.7855579
  58.3200648  32.8443075  39.0435579  59.2095820  32.3719126  39.1190657
  58.1560648  33.8263075  38.0075579  57.1050658  34.1110880  37.9585655
  58.9960648  35.0893075  38.2515579  58.8249547  35.7748596  37.4215947
  58.6537576  35.5492899  39.1785649  60.4910648  34.7803075  38.3575579
  60.6616631  33.9941373  39.0930397  60.8749988  34.4604162  37.3888663
  61.2090648  36.0453075  38.7935579  60.5220648  37.0913075  38.9445579
  62.4530648  35.9813075  38.9835579  58.6380648  33.2363075  36.7175579
  59.5630648  32.4243075  36.6995579  58.0000648  33.6283075  35.5935579
  57.2669758  34.3221681  35.6287325  58.3980648  33.1243075  34.3115579
  59.3915427  32.6759231  34.3187840  57.4230648  32.1233075  33.7555579
  56.4272890  32.5645458  33.7126786  57.8680648  31.7233075  32.3375579
  58.8636377  31.2815380  32.3796908  57.1661106  30.9974328  31.9271109
  57.8900533  32.6072633  31.7001881  57.3030648  30.9493075  34.7425579
  56.9464620  31.3176433  35.7044650  56.5984578  30.2155038  34.3512003
  58.2791357  30.4818103  34.8722989  58.4070648  34.2663075  33.3435579
  57.5650648  35.1603075  33.4155579  59.3940648  34.2723075  32.4245579
  60.1231329  33.5741852  32.4589719  59.4030648  35.2133075  31.3395579
  58.7274559  36.0302432  31.5930688  60.7910648  35.7993075  31.0395579
  61.5131480  34.9839899  31.0837430  60.7680634  36.2092641  30.0298517
  61.1980648  36.8923075  32.0225579  60.9019468  36.6169447  33.0347784
  62.2695276  37.0911300  31.9994010  60.4420648  38.1403075  31.5955579
  59.2480648  38.2673075  31.9695579  61.0400648  38.9743075  30.8685579
  58.9890648  34.3883075  30.1645579  59.7340648  33.5123075  29.7255579
  57.7870648  34.6513075  29.6165579  57.2397228  35.4565923  29.8849467
  57.2590648  33.7743075  28.6105579  57.9132224  32.9098951  28.4966799
  55.8520648  33.2793075  29.0025579  56.0617796  32.7824837  29.9498093
  55.1778537  34.1183588  29.1744077  55.1920648  32.2813075  28.0355579
  55.2115368  32.7052245  27.0315579  55.9310648  30.9323075  28.0365579
  55.9116115  30.5075265  29.0401921  55.4409606  30.2484386  27.3435773
  56.9650540  31.0836412  27.7266145  53.6900648  32.1413075  28.3355579
  53.2048546  33.1109814  28.2241890  53.2446696  31.4306414  27.6393696
  53.5547058  31.7829428  29.3560243  57.1490648  34.4923075  27.2985579
  56.5470648  35.5613075  27.2165579  57.7570648  33.9273075  26.2305579
  58.2943903  33.0776852  26.3281422  57.6350648  34.5103075  24.9215579
  57.5602536  35.5950255  24.9982990  58.7900648  34.1633075  23.9645579
  58.8716723  33.0804581  23.8703371  58.5941746  34.5990058  22.9848159
  59.7232377  34.5644359  24.3600116  56.3760648  33.9813075  24.3115579
  56.0180648  32.8243075  24.5195579  55.6780648  34.8133075  23.5145579
  56.0109028  35.7441797  23.3076881  54.4380648  34.3883075  22.9295579
  53.9292154  33.7445137  23.6469846  53.4960648  35.5453075  22.5525579
  54.0756190  36.2491973  21.9552679  52.6976414  35.1230775  21.9423596
  52.8890648  36.2743075  23.7525579  52.1618858  35.6053226  24.2127435
  53.6943204  36.4760534  24.4589318  52.2040648  37.5873075  23.3725579
  52.9623289  38.2285362  22.9231579  51.4423762  37.3506233  22.6296511
  51.5570648  38.3133075  24.5515579  50.8297561  37.6563540  25.0285639
  52.3248274  38.5899470  25.2741300  50.8750648  39.5333075  24.0655579
  50.1633076  39.2771524  23.3963151  50.4475165  40.0130350  24.8447652
  51.5489052  40.1423843  23.6238979  54.6990648  33.6253075  21.6725579
  55.7600648  33.7343075  21.0595579  53.7170648  32.7833075  21.2945579
  52.9012034  32.6904212  21.8826410  53.7440648  32.0703075  20.0545579
  54.6301669  32.3780547  19.4993878  53.7820648  30.5443075  20.2335579
  54.5412202  30.2630344  20.9633988  52.8112407  30.1685883  20.5567229
  54.1310648  29.9043075  18.8975579  54.0890648  30.5473075  17.8505579
  54.4850648  28.5923075  18.9355579  54.7275598  28.1128684  18.0803187
  54.5039831  28.1028975  19.8188590  52.4410648  32.4083075  19.4035579
  51.3910648  32.3153075  20.0365579  52.4660648  32.8163075  18.1205579
  53.3338647  32.8833571  17.6081839  51.2510648  33.1833075  17.4515579
  51.5100372  33.5917823  16.4747361  50.2760648  32.0063075  17.2505579
  50.2116196  31.4320478  18.1747721  49.2855931  32.3734461  16.9817177
  50.8070648  31.1143075  16.1345579  51.7310648  31.5573075  15.4005579
  50.2810648  29.9783075  15.9935579  50.5590648  34.2393075  18.2635579
  49.3320648  34.2713075  18.3375579  51.3470648  35.1463075  18.8765579
  52.3479536  35.0374401  18.7961288  50.8410648  36.2393075  19.6625579
  51.6907742  36.7468922  20.1191221  50.0270648  37.2693075  18.8575579
  49.3684088  36.7590780  18.1547512  49.4347153  37.9121302  19.5087115
  50.9970648  38.1353075  18.0725579  52.2090648  38.0593075  18.2645579
  50.4470648  38.9973075  17.1765579  51.0441463  39.5979993  16.6263190
  49.4438622  39.0331164  17.0651885  49.9650648  35.7443075  20.7695579
  49.0130648  36.4273075  21.1475579  50.2670648  34.5593075  21.3395579
  51.0552134  34.0018617  21.0426145  49.4610648  34.0753075  22.4275579
  48.9285833  34.9225355  22.8597237  48.4320648  33.0093075  22.0085579
  47.7581274  33.4329978  21.2639814  48.9544491  32.1539352  21.5801270
  47.6830648  32.5883075  23.1395579  47.0439954  31.9241901  22.8709723
  50.3560648  33.4313075  23.4495579  51.3980648  32.8663075  23.1225579
  49.9680648  33.5383075  24.7375579  49.1572348  34.1042069  24.9434994
  50.6690648  32.9263075  25.8345579  51.7332145  33.1259195  25.7087019
  50.2330648  33.4383075  27.2185579  49.1478657  33.3726317  27.1402708
  50.5752467  32.8181542  28.0470635  50.6420648  34.9033075  27.4705579
  51.7036292  35.0065981  27.2458073  49.8380648  35.8763075  26.5985579
  48.7763676  35.7739198  26.8230899  50.1558127  36.8981835  26.8056965
  50.0099555  35.6491225  25.5464453  50.6020648  35.2593075  28.9625579
  51.2898961  34.6141371  29.5091315  50.8970356  36.3000765  29.0963237
  49.5908075  35.1169607  29.3436025  50.4750648  31.4403075  25.7895579
  51.3060648  30.6823075  26.2865579  49.3390648  30.9723075  25.2375579
  48.6091673  31.5771995  24.8890545  49.1520648  29.5533075  25.1375579
  48.5431524  29.3261688  24.2624963  50.1210381  29.0632665  25.0424269
  48.4620648  29.0343075  26.3585579  48.6000648  27.8613075  26.7035579
  47.7220648  29.9033075  27.0725579  47.6427212  30.8795665  26.8261392
  46.9990648  29.4303075  28.2155579  46.8460126  28.3513284  28.1936854
  47.6200648  29.8203075  29.5235579  46.9640945  29.5410265  30.3480610
  48.9600648  29.0773075  29.6605579  49.6167839  29.3564520  28.8366047
  49.4302398  29.3463516  30.6064181  48.7840025  28.0019046  29.6358613
  47.7090648  31.3533075  29.6295579  48.4726298  31.6815847  28.9243605
  46.7410788  31.7541441  29.3288376  48.0570648  31.8593075  31.0285579
  49.0252050  31.4592342  31.3297982  48.1009570  32.9483975  31.0210931
  47.2936547  31.5317913  31.7342760  45.6270648  30.0133075  28.1975579
  45.3760648  31.0473075  27.5815579  44.6890648  29.3143075  28.8595579
  44.9247727  28.4346203  29.2962403  43.3600648  29.8143075  29.0175579
  43.2499094  30.6949386  28.3847438  42.2700648  28.7983075  28.6395579
  41.2916914  29.2662731  28.7486126  42.4116807  28.4907520  27.6034814
  42.3470648  27.6603075  29.4855579  41.6627417  27.0329754  29.2411071
  43.2340648  30.0933075  30.4805579  43.7740648  29.3533075  31.3045579
  42.5310648  31.1843075  30.8455579  42.0441114  31.7597063  30.1733288
  42.4380648  31.5333075  32.2325579  42.8823286  30.7690414  32.8702304
  43.0620648  32.8553075  32.5635579  42.8906495  33.0974595  33.6124042
  44.5720648  32.7563075  32.3015579  44.7442951  32.5146196  31.2527373
  45.0454180  33.7095944  32.5366778  44.9997277  31.9743406  32.9290400
  42.3530648  33.9513075  31.7475579  41.2935307  33.9671157  32.0029786
  42.7962091  34.9202440  31.9775248  42.4667172  33.7437077  30.6835625
  41.0040648  31.6423075  32.6305579  40.1280648  31.9363075  31.8175579
  40.7420648  31.3843075  33.9255579  41.4988437  31.1401827  34.5482843
  39.4230648  31.4853075  34.4685579  38.7616476  31.9507870  33.7378354
  38.8440648  30.1543075  34.8615579  37.8674178  30.3035711  35.3219721
  38.6910648  29.2723075  33.6085579  39.6674344  29.1222074  33.1478280
  38.2714155  28.3071007  33.8920530  38.0258933  29.7624212  32.8976177
  39.6870648  29.5193075  35.8125579  39.3105305  28.6710007  36.0579102
  39.5200648  32.3133075  35.7135579  40.6160648  32.6223075  36.1755579
  38.3630648  32.7253075  36.2735579  37.4703228  32.5553197  35.8328593
  38.3810648  33.4253075  37.5285579  37.5676330  33.0466095  38.1474405
  39.3334396  33.2283069  38.0207695  38.2170648  34.9013075  37.3595579
  38.1200648  35.4283075  36.2525579  38.1630648  35.5963075  38.5145579
  38.2546805  35.0826041  39.3793207  37.9840648  37.0143075  38.5835579
  38.9280281  37.5333700  38.7497101  37.5079980  37.4059413  37.6846237
  37.0850648  37.2533075  39.7535579  36.4210648  36.3373075  40.2375579
  37.0070648  38.5153075  40.2085579  37.4550782  39.2575650  39.6904488
  36.2330648  38.8643075  41.3655579  36.5217753  38.3352839  42.2737866
  36.2490648  40.3373075  41.6435579  35.8362634  40.8813836  40.7940431
  35.3910648  40.6073075  42.8905579  35.8035448  40.0638942  43.7406539
  35.3912220  41.6753920  43.1080343  34.3693082  40.2743145  42.7082651
  37.7020648  40.8263075  41.7175579  38.2008797  40.6298092  40.7685194
  37.7156785  41.8973192  41.9196674  38.2229706  40.2995537  42.5171131
  34.7970648  38.5333075  41.0975579  34.0490648  38.1583075  41.9985579
  34.3630648  38.7243075  39.8425579  35.0013585  39.1227547  39.1688219
  32.9940648  38.5293075  39.4515579  32.3517829  38.9097880  40.2457919
  32.6280648  39.2463075  38.1355579  31.6075640  38.9793016  37.8609943
  32.7023030  40.3279347  38.2481243  33.5610648  38.8093075  37.0195579
  34.6810648  38.3653075  37.2625579  33.0960648  38.9633075  35.7515579
  33.6727821  38.6899308  34.9687667  32.1759347  39.3504153  35.5979059
  32.5690648  37.0853075  39.3915579  31.3740648  36.8033075  39.4615579
  33.5020648  36.1273075  39.2225579  34.4874951  36.3487082  39.2254127
  33.1100648  34.7523075  39.0225579  32.1106348  34.7361837  38.5878408
  34.0390648  34.0203075  38.1105579  33.6522658  33.0232444  37.8999589
  34.1440648  34.8163075  36.7995579  34.5312586  35.8133959  37.0093085
  34.8181785  34.3019956  36.1146104  33.1573093  34.8987193  36.3439019
  35.3210648  33.9153075  38.7135579  35.9144162  33.4443006  38.1239080
  33.0650648  33.9683075  40.3025579  33.3550648  34.4693075  41.3865579
  32.6060648  32.7023075  40.1685579  32.3537049  32.4581708  39.2215568
  32.4450648  31.7073075  41.1955579  32.1027194  32.1889837  42.1114656
  31.4230648  30.6393075  40.7925579  31.7542613  30.1514240  39.8758367
  31.3424095  29.8992034  41.5886990  30.1560648  31.2413075  40.5765579
  29.5204355  30.5674799  40.3245030  33.7340648  30.9913075  41.4985579
  33.7920648  30.2123075  42.4505579  34.7900648  31.2093075  40.6905579
  34.7142872  31.8819276  39.9409318  36.0360648  30.5063075  40.8535579
  35.8969493  29.4252262  40.8566121  37.0580648  30.8563075  39.8075579
  36.5819497  30.8854817  38.8274750  37.6610648  32.2353075  40.1255579
  38.1377953  32.2067842  41.1053617  38.4024067  32.4915569  39.3686901
  36.8708684  32.9860964  40.1282706  38.0940648  29.7293075  39.7435579
  37.5989056  28.7943693  39.4812413  38.8439603  29.9668441  38.9890165
  38.5774000  29.6238031  40.7148234  36.6110648  30.8413075  42.1935579
  36.3700648  31.9193075  42.7325579  37.4080648  29.9053075  42.7475579
  37.6085594  29.0780023  42.2039888  37.9400648  29.9913075  44.0745579
  37.1278733  29.9256764  44.7985308  38.9330648  28.8473075  44.3445579
  38.3899610  27.9196071  44.1642539  39.7292964  28.9507309  43.6073884
  39.5370648  28.8183075  45.7435579  40.2917181  29.6027901  45.8000042
  38.7408891  29.0287158  46.4576550  40.1780648  27.4693075  46.0775579
  40.3654773  27.3903272  47.1484163  39.5317664  26.6506609  45.7609894
  41.4780648  27.3583075  45.3555579  42.3245783  27.7283613  45.7636933
  41.5510648  26.7693075  44.1255579  40.4170648  26.4213075  43.4505579
  39.5126042  26.6002081  43.8629238  40.4874048  25.9864319  42.5416931
  42.7700648  26.5123075  43.5695579  43.6120336  26.7587523  44.0700113
  42.8251102  26.0767486  42.6599662  38.6120648  31.3103075  44.3135579
  39.5780648  31.6843075  43.6515579  38.0610648  32.0493075  45.2975579
  37.1848894  31.6806252  45.6388632  38.5340648  33.2933075  45.8395579
  37.8161094  33.6520053  46.5771046  39.9010648  33.1523075  46.5155579
  40.6478112  32.7913066  45.8083469  40.2462694  34.0840591  46.9636346
  39.8350648  32.1443075  47.6205579  39.0540648  32.2953075  48.7445579
  39.2360648  31.1833075  49.5005579  38.6857160  31.1319160  50.4400121
  40.0780648  30.3323075  48.9415579  40.4062363  29.4319492  49.2605535
  40.4550648  30.9403075  47.7575579  41.1590959  30.4436239  47.0899151
  38.6110648  34.3873075  44.8205579  39.1780648  35.4433075  45.0975579
  37.9990648  34.1963075  43.6395579  37.5551139  33.3172483  43.4153661
  37.9620648  35.2473075  42.6605579  37.2238891  35.0065521  41.8955528
  37.6907603  36.1858420  43.1439275  39.3060648  35.4033075  42.0105579
  39.5240648  36.3683075  41.2785579  40.2290648  34.4423075  42.2345579
  39.9760260  33.6310356  42.7803680  41.5700648  34.5283075  41.7225579
  41.9484593  35.5418308  41.8555514  42.2118394  33.8283106  42.2575618
  41.5880648  34.1883075  40.2615579  40.5800648  33.7823075  39.6855579
  42.7700648  34.3443075  39.6275579  43.5831478  34.6433729  40.1467450
  42.9180648  34.0793075  38.2245579  41.9568981  33.9118472  37.7385385
  43.6350648  35.1993075  37.5385579  44.6109857  35.3483164  38.0005915
  43.8200648  34.8433075  36.0545579  42.8444886  34.6945929  35.5917020
  44.3420332  35.6551074  35.5479707  44.4050315  33.9274418  35.9702778
  42.8340648  36.4913075  37.7675579  41.9712155  36.4562742  37.1024530
  42.4945384  36.4792596  38.8032587  43.6230648  37.7663075  37.5075579
  43.9625524  37.7792910  36.4718555  42.9867140  38.6319073  37.6916609
  44.4858772  37.8022752  38.1726602  43.7280648  32.8223075  38.1085579
  44.8710648  32.7703075  38.5585579  43.1540648  31.7713075  37.4805579
  42.2752974  31.8656593  36.9917175  43.8170648  30.4933075  37.4525579
  44.7745653  30.5961159  37.9631678  43.0120648  29.3573075  38.1335579
  42.0488221  29.2460572  37.6356762  43.5810537  28.4329935  38.0335812
  42.7920648  29.6533075  39.5855579  41.7530648  30.4663075  39.9765579
  41.0978220  30.8897872  39.2153606  41.5350648  30.7473075  41.3055579
  40.7084925  31.3975945  41.5919262  42.3530648  30.2103075  42.2705579
  42.1310648  30.4993075  43.6345579  41.3815173  31.0818678  43.7773921
  43.3910648  29.3903075  41.8935579  44.0464216  28.9601792  42.6509202
  43.6030648  29.1123075  40.5605579  44.4214706  28.4562364  40.2641078
  44.0020648  30.0523075  36.0305579  43.2800648  30.4743075  35.1265579
  45.0090648  29.1803075  35.8025579  45.5871354  28.8548989  36.5641634
  45.2670648  28.6693075  34.4855579  45.0322251  29.4088902  33.7200732
  46.6850648  28.2123075  34.2925579  46.9371999  27.4552968  35.0351627
  46.8150648  27.6113075  32.8845579  46.5635169  28.3679152  32.1413423
  47.8392687  27.2736098  32.7262319  46.1347652  26.7654134  32.7857786
  47.6260648  29.4043075  34.5385579  47.4909414  29.7705559  35.5562542
  48.6596037  29.0862621  34.4016486  47.3952946  30.2018419  33.8323109
  44.3730648  27.4813075  34.2975579  44.5290648  26.4593075  34.9635579
  43.3620648  27.6243075  33.4165579  43.2598243  28.5071707  32.9367676
  42.4130648  26.5833075  33.1365579  42.0719982  26.1587396  34.0807586
  41.1890648  27.0893075  32.3545579  40.7254049  27.8822233  32.9414167
  41.5456444  27.4986354  31.4093586  40.1600648  25.9913075  32.0785579
  39.3857918  26.4199658  31.4422763  40.6698713  25.1917483  31.5410596
  39.5210648  25.4253075  33.3475579  40.3274960  25.0558112  33.9809931
  39.0124940  26.2478143  33.8504871  38.5240648  24.2963075  33.0815579
  37.9293017  24.1230899  33.9784153  37.8671406  24.5827852  32.2602904
  39.2490648  23.0563075  32.7235579  39.8575222  22.7904408  33.4846061
  38.5843819  22.3160280  32.5495382  39.7999147  23.2164765  31.8922882
  43.0260648  25.4853075  32.3335579  42.7390648  24.3123075  32.5635579
  43.8580648  25.8283075  31.3315579  44.1073217  26.7841472  31.1209854
  44.4370648  24.7833075  30.5365579  44.7915458  23.9777500  31.1796128
  43.4730648  24.1913075  29.4925579  43.1166218  24.9845208  28.8353965
  43.9942553  23.4377664  28.9021034  42.6247604  23.7318587  29.9998898
  45.5960648  25.3533075  29.7935579  45.6970648  26.5653075  29.6095579
  46.5220648  24.4723075  29.3725579  46.4500771  23.4919248  29.6044350
  47.6340648  24.9023075  28.5835579  47.6431971  25.9905191  28.5218225
  48.9670648  24.4403075  29.0855579  49.7404375  24.6650467  28.3510607
  49.2750648  25.1773075  30.3925579  48.5023172  24.9526750  31.1277466
  50.2435165  24.8531770  30.7735319  49.2988441  26.2512692  30.2077814
  48.9090648  22.9203075  29.2625579  48.6858572  22.4506966  28.3045673
  49.8704872  22.5596239  29.6281723  48.1295042  22.6671540  29.9810976
  47.4170648  24.3423075  27.2165579  47.1350648  23.1573075  27.0495579
  47.5590648  25.2073075  26.1995579  47.8822813  26.1429601  26.4000188
  47.2610648  24.8683075  24.8395579  46.4013712  24.2015058  24.7732121
  47.0100648  26.0883075  24.0125579  47.8860783  26.7365489  24.0345537
  46.7290648  25.6563075  22.5645579  45.8528492  25.0083691  22.5416966
  46.5443073  26.5381522  21.9511124  47.5904719  25.1155957  22.1725022
  45.8570648  26.8803075  24.6475579  44.9334736  26.3458006  24.4253364
  46.0216211  26.8878759  25.7250380  45.7490648  28.3103075  24.1415579
  45.5840270  28.3035394  23.0641459  44.9134732  28.8081996  24.6334820
  46.6721762  28.8456142  24.3638458  48.4020648  24.1113075  24.2395579
  49.5730648  24.4223075  24.4495579  48.0660648  23.0993075  23.4855579
  46.8310648  22.3653075  23.7065579  46.0290724  22.8709066  23.1687123
  46.6125282  22.3724340  24.7744015  47.0990648  20.9463075  23.1715579
  46.2342597  20.5841818  22.6156116  47.3101439  20.2667239  23.9972171
  48.3300648  21.1013075  22.2585579  48.0463980  21.3282315  21.2308723
  48.9682794  20.2177930  22.2721215  49.0720648  22.2893075  22.8665579
  49.7239692  21.8900513  23.6435479  49.8820648  23.0803075  21.8975579
  49.3260648  23.8573075  21.1235579  51.2060648  22.8673075  21.9335579
  51.5664813  22.2169237  22.6170784  52.1260648  23.4793075  21.0315579
  53.1071666  23.0139218  21.1261865  51.6390648  23.3073075  19.5865579
  51.0264230  22.4066830  19.5460009  51.0273852  24.1738142  19.3353325
  52.7780648  23.1883075  18.5935579  52.4968297  23.2141028  17.5407796
  53.5577988  23.9270405  18.7790044  53.3280648  21.8123075  18.9145579
  54.4820648  21.6683075  19.3115579  52.4600648  20.7723075  18.7835579
  52.7695689  19.8319430  18.9836161  51.5102894  20.9455269  18.4868710
  52.2010648  24.9513075  21.3095579  52.7720648  25.6973075  20.5165579
  51.6670648  25.4083075  22.4595579  51.2412488  24.7826861  23.1284211
  51.6930648  26.8143075  22.7615579  51.6972297  27.3928164  21.8377564
  50.8186983  27.0833444  23.3541806  52.9280648  27.1353075  23.5425579
  53.7060648  26.2563075  23.9085579  53.1090648  28.4343075  23.8475579
  52.3981445  29.1036842  23.5894369  54.2790648  28.9123075  24.5235579
  55.1583163  28.6203909  23.9492751  54.2760648  30.4413075  24.6735579
  53.4062159  30.7482260  25.2543022  55.1845083  30.7584475  25.1856642
  54.2353378  30.9035824  23.6872808  54.3840648  28.3253075  25.8985579
  55.4490648  27.8533075  26.2925579  53.2730648  28.3123075  26.6605579
  52.3852690  28.6191523  26.2893918  53.3200648  27.8513075  28.0205579
  54.0627026  28.4249982  28.5750551  51.9640648  27.9803075  28.7365579
  51.2119746  27.4036624  28.1980964  52.0524499  27.6004137  29.7543836
  51.6659142  29.0283496  28.7650753  53.7050648  26.4073075  28.0505579
  54.5250648  25.9923075  28.8695579  53.1270648  25.5963075  27.1465579
  52.4968437  25.9468355  26.4394151  53.3950648  24.1883075  27.1805579
  53.1866843  23.8206268  28.1852906  52.5470648  23.3903075  26.1805579
  51.5126401  23.7165567  26.2883825  52.9011408  23.6320065  25.1784043
  52.6300648  21.8783075  26.3995579  53.6503730  21.5313343  26.2362127
  52.3151061  21.6163804  27.4096541  51.7020648  21.2163075  25.3915579
  51.6680648  21.6923075  24.2265579  51.0110648  20.2333075  25.7735579
  54.8300648  23.9293075  26.8635579  55.4770648  23.1063075  27.5105579
  55.3770648  24.6333075  25.8585579  54.8607059  25.3396123  25.3539726
  56.7320648  24.3743075  25.4695579  56.8300454  23.3126142  25.2430489
  57.1700648  25.1823075  24.2365579  57.0020038  26.2428595  24.4238654
  58.2304763  25.0099924  24.0523436  56.4210648  24.7783075  23.1005579
  56.7002617  25.2869751  22.3357663  57.6510648  24.7163075  26.6025579
  58.6220648  24.0023075  26.8485579  57.3690648  25.8213075  27.3255579
  56.5562138  26.3816903  27.1126174  58.2200648  26.2373075  28.4105579
  59.2364394  26.3516517  28.0337193  57.7740648  27.5723075  29.0365579
  57.7319482  28.3439856  28.2678979  56.7911489  27.4625805  29.4947460
  58.7890648  27.9713075  30.1015579  59.8900648  28.4543075  29.7275579
  58.4750648  27.7923075  31.3095579  58.2060648  25.1853075  29.4825579
  59.2630648  24.7763075  29.9615579  57.0040648  24.7213075  29.8845579
  56.1566808  25.1458834  29.5355952  56.8870648  23.6243075  30.8085579
  56.0267498  23.0242982  30.5120007  57.7925924  23.0222774  30.7331992
  56.7080648  24.0653075  32.2415579  56.3920648  23.2403075  33.0965579
  56.9480648  25.3493075  32.5655579  57.3006152  25.9767347  31.8569376
  56.8400648  25.8383075  33.9215579  57.2123960  25.0708855  34.6001831
  57.6410648  27.1283075  34.1525579  57.4553091  27.8017045  33.3158199
  57.2888651  27.5900435  35.0749761  59.1440648  26.8523075  34.2615579
  59.2759905  26.1455233  35.0807969  59.4469541  26.3832781  33.3254107
  60.0070648  28.0923075  34.5135579  59.5196879  28.7669057  35.2174613
  60.9865526  27.8105393  34.8999640  60.1920648  28.8063075  33.2175579
  60.0025219  28.3536360  32.3348001  60.6360648  30.0973075  33.2055579
  60.8660648  30.7513075  34.3815579  60.7067654  30.2772204  35.2590345
  61.1944988  31.7063311  34.3688847  60.8410648  30.7383075  32.0175579
  60.6632727  30.2545343  31.1489650  61.1695841  31.6933729  32.0126762
  55.4290648  26.0393075  34.4195579  55.1740648  25.9023075  35.6155579
  54.4780648  26.4023075  33.5335579  54.6971784  26.4329535  32.5480888
  53.1360648  26.7283075  33.9455579  53.0523900  26.8972216  35.0191341
  52.6010648  27.9213075  33.2085579  52.6996158  27.7695845  32.1336773
  51.1160648  28.0923075  33.5675579  51.0167445  28.2445492  34.6422944
  50.7112635  28.9558822  33.0398503  50.5657826  27.1979071  33.2754337
  53.4740648  29.1533075  33.5075579  53.2396404  29.4761786  34.5219051
  54.5141440  28.8305905  33.4607775  53.2580648  30.3163075  32.5405579
  52.2182469  30.6398974  32.5871225  53.9088787  31.1456060  32.8176941
  53.4927486  29.9943083  31.5259940  52.2240648  25.5803075  33.6505579
  52.3000648  24.9623075  32.5905579  51.3270648  25.2623075  34.6085579
  51.2512186  25.7901371  35.4663123  50.4440648  24.1513075  34.4145579
  50.4061432  23.9083714  33.3526525  50.9060648  22.9083075  35.1855579
  50.9121331  23.1015647  36.2582713  50.2648600  22.0524446  34.9747141
  52.3030648  22.5003075  34.8145579  52.6140648  21.6613075  33.7675579
  53.9660648  21.5383075  33.7525579  54.3917309  20.9002340  32.9781100
  54.5430648  22.2383075  34.7125579  55.5188174  22.3436263  34.9511257
  53.4930648  22.8443075  35.3795579  53.6913076  23.4936211  36.2323139
  49.0800648  24.5223075  34.9035579  48.9000648  25.5193075  35.6005579
  48.0690648  23.7083075  34.5425579  48.2266693  22.8751300  33.9938545
  46.7340648  24.0003075  34.9635579  46.4568094  24.9713422  34.5532894
  45.6940648  22.9633075  34.5155579  45.7122064  22.9165288  33.4267136
  45.9846872  21.9959068  34.9251608  44.2830648  23.3123075  34.9865579
  44.2875813  23.2736097  36.0758618  44.0768842  24.3317843  34.6605844
  43.2010648  22.3773075  34.4485579  42.2789773  22.9538802  34.3749533
  43.5105180  22.0592158  33.4529898  42.9640648  21.1473075  35.3255579
  43.8512422  20.5144290  35.3036113  42.7724342  21.4680413  36.3495241
  41.8010648  20.3833075  34.8225579  41.9786089  20.0856466  33.8738874
  41.6519633  19.5733596  35.4072400  40.9787944  20.9694336  34.8432132
  46.7130648  24.0163075  36.4575579  47.3720648  23.2133075  37.1175579
  45.9450648  24.9683075  37.0225579  45.4596182  25.6354742  36.4400380
  45.7910648  25.0683075  38.4415579  44.7575030  25.3194429  38.6798441
  46.0491034  24.1159963  38.9048277  46.6910648  26.1363075  38.9875579
  46.5250648  26.5503075  40.1335579  47.6670648  26.6223075  38.1945579
  47.7950724  26.3041977  37.2445476  48.5340648  27.6553075  38.6895579
  48.9035803  27.3483194  39.6679830  49.7400648  27.9443075  37.7765579
  49.4020596  28.0663345  36.7474995  50.2395393  28.8558037  38.1048870
  50.7130648  26.7763075  37.8555579  50.5690648  25.9403075  38.7875579
  51.6160648  26.7063075  36.9795579  47.7250648  28.9113075  38.7595579
  46.7560648  29.0803075  38.0215579  48.1060648  29.8313075  39.6655579
  48.9197972  29.6807288  40.2445786  47.3640648  31.0483075  39.8375579
  46.4548866  31.0065214  39.2377678  46.9710648  31.2593075  41.3145579
  46.5173249  30.3207514  41.6328844  47.9098746  31.4077706  41.8481259
  46.0190648  32.4173075  41.6255579  46.5514242  33.3556761  41.4701271
  45.1717878  32.3633165  40.9419581  45.5140648  32.3503075  43.0705579
  44.8403042  31.5028967  43.1972094  46.3523829  32.2535642  43.7604585
  44.7730648  33.6013075  43.3925579  44.3154651  34.1717768  42.6959471
  44.7190648  33.9983075  44.6975579  45.4150648  33.2953075  45.6365579
  45.9609975  32.4919779  45.3595758  45.3813993  33.5812148  46.6046608
  43.9740648  35.0793075  45.0695579  43.4547253  35.5946109  44.3732469
  43.9453108  35.3592944  46.0395472  48.2440648  32.1713075  39.3755579
  49.4450648  32.1883075  39.6435579  47.6620648  33.1383075  38.6375579
  46.6714504  33.1434906  38.4406933  48.4600648  34.2203075  38.1385579
  49.5187671  33.9614227  38.1234812  48.0560648  34.6663075  36.7645579
  47.0007938  34.9390981  36.7551953  48.9040648  35.8893075  36.3845579
  49.9595069  35.6171544  36.3932538  48.6253473  36.2296610  35.3872733
  48.7299766  36.6902395  37.1031001  48.2150648  33.4823075  35.7965579
  47.5784195  32.6591444  36.1208839  47.9247428  33.7916827  34.7925162
  49.2549097  33.1555545  35.7890794  48.2730648  35.3853075  39.0555579
  47.1890648  35.9653075  39.1225579  49.3250648  35.7053075  39.8405579
  50.1457250  35.1179816  39.7997593  49.3270648  36.8183075  40.7535579
  48.3729108  36.8309588  41.2803683  50.4620648  36.7563075  41.7925579
  51.3302664  36.5866130  41.1557464  50.5811375  37.7002928  42.3243600
  50.3390648  35.6043075  42.8115579  49.3618452  35.6668827  43.2903344
  50.4870648  34.2383075  42.1285579  51.4642903  34.1748039  41.6499177
  50.3956383  33.4474478  42.8730597  49.7065515  34.1209108  41.3768150
  51.3100648  35.7863075  43.9905579  51.0896264  36.7231907  44.5021790
  51.1953361  34.9564161  44.6878519  52.3342888  35.8084701  43.6183040
  49.4510648  38.1423075  40.0515579  48.7230648  39.0863075  40.3555579
  50.3810648  38.2613075  39.0835579  50.9329829  37.4849768  38.7477062
  50.6040648  39.5633075  38.4995579  49.6461638  40.0764256  38.4145008
  51.5630648  40.4443075  39.3225579  52.5296276  39.9478907  39.4087369
  51.6918960  41.4053720  38.8247047  51.1471850  40.6039044  40.3173805
  51.1950648  39.4133075  37.1295579  51.7680648  38.3813075  36.7955579
  51.0410648  40.4543075  36.2845579  50.5385573  41.2785881  36.5814535
  51.6040648  40.4393075  34.9645579  52.2468471  39.5718359  34.8148144
  50.5740648  40.4693075  33.8685579  49.9331739  41.3425659  33.9901217
  51.2900648  40.5443075  32.5085579  51.9308344  39.6710890  32.3860645
  50.5500966  40.5664332  31.7085217  51.8971650  41.4486031  32.4663635
  49.6650648  39.2353075  34.0205579  49.1743707  39.2624803  34.9934829
  48.9108988  39.2397840  33.2335934  50.2657011  38.3290975  33.9423259
  52.4260648  41.6683075  34.8595579  51.9660648  42.7503075  35.2255579
  53.6640648  41.5353075  34.3415579  54.0388987  40.6793740  33.9581825
  54.4950648  42.6903075  34.3525579  55.4495508  42.4300596  33.8950355
  53.8930648  43.8853075  33.5895579  52.8676038  44.0873229  33.8989425
  54.4977233  44.7812019  33.7304879  53.8930648  43.5243075  32.1025579
  54.8800648  43.0203075  31.5685579  52.7500648  43.7783075  31.4125579
  52.6986029  43.5582994  30.4281556  51.9572377  44.1859342  31.8872856
  54.6200648  42.9693075  35.8185579  54.7080648  42.0713075  36.6365579
  54.7170648  44.2163075  36.2275579  54.7384919  44.9778408  35.5644537
  54.7950648  44.5293075  37.6255579  55.4858170  43.8191822  38.0801816
  55.2018689  45.5368954  37.7114437  53.4780648  44.4683075  38.3555579
  53.4700648  44.3853075  39.5835579  52.3480648  44.6183075  37.6275579
  52.4416938  44.5953777  36.6221688  51.0340648  44.8523075  38.1895579
  51.0523124  45.4577767  39.0957440  50.1220648  45.5053075  37.1955579
  50.0335805  44.8748537  36.3107993  48.7350648  45.6953075  37.8295579
  48.8226787  46.3260820  38.7141755  48.0680458  46.1701105  37.1100107
  48.3293320  44.7246784  38.1147977  50.7890648  46.8063075  36.7205579
  51.7475949  46.5751634  36.2559135  50.1442009  47.3018782  35.9948445
  50.9490192  47.4656833  37.5736341  50.3240648  43.6293075  38.6985579
  50.3160648  42.5733075  38.0695579  49.6660648  43.7833075  39.8735579
  49.6926562  44.6863271  40.3251637  48.9330648  42.7233075  40.5115579
  49.4693571  41.7872225  40.3558832  48.7570648  42.9433075  42.0235579
  49.7401456  43.0033519  42.4905118  48.2203795  43.8779557  42.1863511
  48.0250648  41.8713075  42.5985579  47.9234320  42.0224998  43.5411137
  47.5590648  42.6013075  39.9155579  46.9340648  43.5833075  39.5215579
  47.0910648  41.3433075  39.8025579  47.7645644  40.6343235  40.0552224
  45.8070648  40.9213075  39.3235579  45.5156182  41.5650379  38.4936367
  45.8030648  39.4653075  38.8395579  46.2176419  38.9321031  39.6950801
  44.8065253  39.0815601  38.6210469  46.7140648  39.2563075  37.6135579
  47.7435087  39.4567223  37.9105089  46.6080648  37.8233075  37.0695579
  45.5789278  37.6222979  36.7719491  47.2637298  37.7125636  36.2058798
  46.9062296  37.1170006  37.8443668  46.4560648  40.3233075  36.5375579
  46.6533844  41.3122920  36.9511690  47.1139779  40.1481628  35.6863377
  45.4176226  40.2671590  36.2110856  44.7390648  41.0873075  40.3645579
  43.5520648  41.0223075  40.0505579  45.1230648  41.2193075  41.6475579
  46.0975242  41.2635478  41.9094185  44.1360648  41.2163075  42.6925579
  43.6307771  40.2506345  42.6764549  44.7130648  41.4453075  44.0985579
  45.5110398  40.7202219  44.2585139  45.1262803  42.4533189  44.1341381
  43.6570648  41.2893075  45.1915579  44.1126460  41.4301258  46.1717195
  42.8435005  42.0033462  45.0636476  43.1100648  39.8733075  45.0855579
  43.9270648  38.9343075  44.8855579  41.8640648  39.7133075  45.1865579
  43.0490648  42.2243075  42.4625579  43.2910648  43.3693075  42.0845579
  41.7930648  41.7703075  42.6755579  41.6854271  40.7947158  42.9137476
  40.6110648  42.5843075  42.5845579  39.8147995  42.1498775  43.1889843
  40.8271913  43.5920484  42.9393071  40.1570648  42.6563075  41.1595579
  39.1180648  43.2433075  40.8555579  40.9120648  42.0363075  40.2385579
  41.7270462  41.4936564  40.4864177  40.5680648  42.1503075  38.8535579
  40.3587036  43.1998792  38.6469996  41.6860648  41.6763075  37.9075579
  41.9006423  40.6244103  38.0961551  41.3650328  41.8013690  36.8734407
  42.5853050  42.2670237  38.0822596  39.3530648  41.3433075  38.5385579
  39.1550648  40.2413075  39.0495579  38.4950648  41.9103075  37.6685579
  38.6506118  42.8520794  37.3384517  37.3740648  41.1903075  37.1565579
  36.9338053  40.5796449  37.9448230  36.3070648  42.0643075  36.5765579
  35.5810230  41.4519574  36.0417767  35.6040648  42.8153075  37.7105579
  36.3294337  43.4282754  38.2455437  34.8248650  43.4545360  37.2954269
  35.1567039  42.0985239  38.3991726  36.8750648  42.9633075  35.6375579
  36.1849768  43.5203244  35.2699833  37.9370648  40.3523075  36.0635579
  39.0530648  40.5953075  35.6055579  37.1680648  39.3533075  35.5985579
  36.2151318  39.2240320  35.9072745  37.6900648  38.4553075  34.6135579
  38.5407050  37.9290819  35.0466826  36.6660648  37.4173075  34.1275579
  36.2174772  36.8676031  34.9550200  35.8826394  37.9126215  33.5539651
  37.2830648  36.3963075  33.2185579  37.6840648  35.1453075  33.6285579
  38.2110648  34.5273075  32.5425579  38.5836132  33.5133516  32.6881605
  38.1770648  35.2913075  31.4665579  38.4919222  35.1099823  30.5241748
  37.5900648  36.4693075  31.8945579  37.4362788  37.2882770  31.1918916
  38.1020648  39.2483075  33.4175579  39.1650648  39.0133075  32.8455579
  37.2700648  40.2233075  33.0195579  36.4396051  40.4199831  33.5597011
  37.5200648  41.0093075  31.8465579  37.6099398  40.3543379  30.9799343
  36.3710648  42.0023075  31.5955579  35.4457714  41.4666883  31.8077922
  36.4959856  42.8104225  32.3162832  36.3100648  42.5843075  30.1835579
  37.0944424  43.3359514  30.0947665  36.5004808  41.7760526  29.4774645
  34.9540648  43.2233075  29.8735579  34.8546452  44.1128604  30.4955791
  34.9545915  43.5134777  28.8228913  33.7780648  42.2793075  30.1415579
  33.7908131  41.4782180  29.4025087  33.8849662  41.8540455  31.1394675
  32.4940648  43.0123075  30.0525579  32.3946140  43.4060804  29.1278135
  31.7302057  42.3762514  30.2315887  32.4818737  43.7543905  30.7375858
  38.7900648  41.7893075  32.0185579  39.6070648  41.8703075  31.1025579
  38.9950648  42.3903075  33.2045579  38.3256063  42.3322480  33.9585830
  40.1670648  43.1933075  33.3965579  40.2412208  43.8942832  32.5651536
  40.1560648  43.9883075  34.7085579  39.9108348  43.3057141  35.5222088
  41.1520890  44.4010008  34.8689326  39.1350648  45.1233075  34.6715579
  39.3016478  45.7799601  33.8176502  38.1207324  44.7262851  34.6314956
  39.2880648  45.9343075  35.9435579  39.9880648  45.5363075  36.8725579
  38.6170648  47.1163075  35.9815579  38.6788613  47.7024297  36.8017673
  38.0598623  47.4028718  35.1894041  41.4060648  42.3543075  33.3525579
  42.4020648  42.7443075  32.7455579  41.3780648  41.1713075  33.9895579
  40.5390737  40.8412623  34.4448200  42.5470648  40.3413075  34.0335579
  43.3800292  40.9101505  34.4467008  42.3480648  39.0743075  34.8825579
  41.5230367  38.4895750  34.4757206  43.2597227  38.4771119  34.8641867
  42.1202071  39.3570659  35.9102873  42.9030648  39.9043075  32.6495579
  44.0750648  39.8773075  32.2825579  41.9000648  39.5373075  31.8345579
  40.9351210  39.5047297  32.1310737  42.2200648  39.0883075  30.5105579
  43.0131362  38.3420428  30.5577382  41.0610648  38.5103075  29.7455579
  41.3319068  38.3674767  28.6994493  40.7130648  37.1553075  30.3725579
  40.4416510  37.2973959  31.4186202  39.8738566  36.7113825  29.8370575
  41.5759095  36.4923685  30.3084280  39.8740648  39.4823075  29.7745579
  40.1671921  40.4282596  29.3191975  39.0400281  39.0547924  29.2180390
  39.5705976  39.6553102  30.8070687  42.8270648  40.2093075  29.7375579
  43.7680648  40.0023075  28.9735579  42.3130648  41.4373075  29.9215579
  41.5616459  41.6113332  30.5736193  42.8390648  42.5443075  29.1805579
  42.7697373  42.3165009  28.1168864  42.0830648  43.8553075  29.4525579
  41.0163211  43.6397614  29.3917546  42.3314028  44.1755643  30.4644195
  42.4350648  44.9693075  28.4645579  41.9913674  45.9135333  28.7802651
  43.5159413  45.0851224  28.3846073  41.8660648  44.5693075  27.1095579
  41.0560648  43.6053075  27.0725579  42.2330648  45.2183075  26.0935579
  44.2710648  42.7463075  29.5675579  45.1170648  43.0003075  28.7115579
  44.5930648  42.6153075  30.8695579  43.9105936  42.3683253  31.5719341
  45.9400648  42.8763075  31.2915579  46.2200049  43.8697751  30.9411940
  46.1390648  42.8183075  32.7855579  45.3242723  43.3528333  33.2739180
  46.1550648  41.3603075  33.2665579  46.9699399  40.8252254  32.7789461
  46.2994882  41.3350596  34.3466521  45.2071409  40.8840956  33.0160323
  47.3720648  43.4353075  33.1235579  47.4983626  43.3981960  34.0744900
  46.8620648  41.8873075  30.6415579  47.9530648  42.2473075  30.2005579
  46.4450648  40.6083075  30.5605579  45.5344284  40.3511460  30.9136990
  47.2620648  39.5833075  29.9735579  48.2286561  39.5754308  30.4772824
  46.6340648  38.1833075  30.0925579  45.6066810  38.3392770  29.7635360
  47.1232083  37.4701344  29.4290651  46.6340648  37.6303075  31.5295579
  46.0901997  38.3245150  32.1701729  45.9680648  36.2483075  31.5915579
  46.5116871  35.5533909  30.9515075  45.9827454  35.8830748  32.6184417
  44.9362738  36.3259348  31.2488018  48.0570648  37.6043075  32.1125579
  48.4622329  38.6160785  32.1286121  48.0270670  37.2093378  33.1280382
  48.6918166  36.9690542  31.4947858  47.4570648  39.8663075  28.5155579
  48.5420648  39.6743075  27.9715579  46.3850648  40.2983075  27.8345579
  45.5044230  40.3967991  28.3191905  46.4190648  40.5633075  26.4255579
  46.8921735  39.7283605  25.9087108  44.9980648  40.7473075  25.8645579
  44.4830953  41.5013167  26.4598526  45.0723044  41.0886867  24.8320615
  44.2090648  39.4313075  25.9125579  44.7271760  38.7377848  25.2502227
  44.2749732  39.0704962  26.9389951  42.7380648  39.5283075  25.4995579
  42.1511088  40.0747532  26.2377846  42.6273769  40.0028886  24.5245603
  42.2180648  38.1323075  25.4135579  42.8109163  37.3756951  25.1034545
  40.9280648  37.8493075  25.7595579  40.1150648  38.8403075  26.2235579
  40.4703352  39.7818110  26.3098949  39.1610909  38.6285903  26.4789188
  40.4500648  36.5763075  25.6355579  41.0536225  35.8452180  25.2872385
  39.4950722  36.3714618  25.8927079  47.2570648  41.7663075  26.1025579
  48.0150648  41.7443075  25.1335579  47.1610648  42.8493075  26.9035579
  46.6064373  42.8554896  27.7476251  47.8950648  44.0373075  26.5615579
  47.8702501  44.1440955  25.4770858  47.3470648  45.3283075  27.1955579
  46.9690182  45.1469197  28.2016784  48.1330511  46.0825375  27.2338037
  46.2100648  45.8553075  26.3375579  45.1640648  46.2543075  26.8465579
  46.4300648  45.8753075  24.9955579  45.7102767  46.2152780  24.3739270
  47.3122404  45.5501004  24.6266307  49.2950648  43.8993075  27.0425579
  49.7030648  44.5493075  28.0025579  50.0840648  43.0723075  26.3405579
  49.7287062  42.5674366  25.5412301  51.4450648  42.8693075  26.7185579
  51.8212489  43.7407454  27.2544503  51.6190648  41.6583075  27.5895579
  50.9918769  41.7583528  28.4754058  51.2140648  40.4003075  26.8175579
  51.8411696  40.2993310  25.9317572  51.3425074  39.5252862  27.4546916
  50.1696801  40.4791299  26.5156503  52.9610648  41.5553075  28.0215579
  53.0597420  40.7784300  28.5768276  52.2390648  42.7103075  25.4595579
  51.6720648  42.6653075  24.3685579  53.5820648  42.6453075  25.5765579
  54.0200152  42.6687010  26.4863664  54.4260648  42.5413075  24.4155579
  53.9310332  42.9945660  23.5567217  55.3721768  43.0504086  24.5993720
  54.6990648  41.0973075  24.1155579  53.9870648  40.2013075  24.5655579
  55.7650648  40.8543075  23.3235579  56.3279169  41.6446475  23.0430947
  56.1740648  39.5423075  22.9015579  55.3573156  39.0858567  22.3423866
  57.4260648  39.5663075  22.0105579  58.0656391  40.3657198  22.3847020
  57.9278220  38.6078640  22.1436960  57.1460648  39.7913075  20.5295579
  56.2846344  40.4437197  20.3867405  58.0018732  40.1970321  19.9900382
  56.8170648  38.4193075  19.9585579  55.6580648  38.1003075  19.7005579
  57.8650648  37.5723075  19.7765579  57.7045885  36.6487633  19.4005062
  58.7992868  37.8705060  20.0182357  56.5470648  38.7103075  24.0785579
  56.1710648  37.5413075  24.1545579  57.3110648  39.2843075  25.0235579
  57.6167998  40.2455707  24.9725825  57.6890648  38.5123075  26.1665579
  57.3915516  37.4683496  26.0678816  59.1560648  38.5653075  26.4845579
  59.7336658  38.3870753  25.5775245  59.5030648  39.9543075  27.0485579
  58.9261533  40.1330820  27.9559243  60.5671662  39.9972501  27.2808176
  59.2620224  40.7178994  26.3090124  59.4900648  37.4003075  27.4285579
  59.2484289  36.4559776  26.9407514  60.5524650  37.4218332  27.6713379
  58.9066213  37.4953170  28.3443459  56.9470648  39.0893075  27.3255579
  56.8100648  40.3063075  27.4415579  56.4290648  38.2143075  28.2085579
  56.5914199  37.2198052  28.1399620  55.6530648  38.7013075  29.3095579
  55.6830168  39.7874745  29.3958323  54.2130648  38.2623075  29.2545579
  54.1583297  37.1737111  29.2467404  53.4820648  38.8033075  30.4955579
  53.5359773  39.8919424  30.5038251  52.4378590  38.4919623  30.4672945
  53.9537377  38.4098414  31.3960082  53.6060648  38.7123075  27.9135579
  54.1610985  38.2586355  27.0924481  52.5631336  38.3995108  27.8630362
  53.6635088  39.7978973  27.8342122  56.2230648  38.1473075  30.5735579
  56.6570648  36.9983075  30.6335579  56.2260648  38.9803075  31.6285579
  55.8482496  39.9099870  31.5143166  56.7050648  38.5963075  32.9225579
  57.4286892  37.7889650  32.8100194  57.3840648  39.7663075  33.6525579
  58.2542912  40.0952193  33.0845594  56.6914791  40.5997112  33.7703006
  57.8740648  39.4193075  35.0245579  58.9240648  38.5693075  35.2885579
  59.0630648  38.5273075  36.6385579  59.8584455  37.8933240  37.0303914
  58.1780648  39.2893075  37.2565579  58.0353101  39.4615061  38.2414785
  57.4290648  39.8483075  36.2365579  56.6116959  40.5301616  36.4712585
  55.5120648  38.1833075  33.7185579  54.6020648  38.9853075  33.9275579
  55.4790648  36.9103075  34.1745579  56.2532395  36.2758403  34.0396347
  54.3430648  36.4493075  34.9245579  53.5973582  37.2436641  34.9564696
  53.6990648  35.1943075  34.3065579  54.5453791  34.5113338  34.2330855
  52.9439914  34.7667248  34.9662073  53.0930648  35.4133075  32.9065579
  53.8835449  35.7560619  32.2389043  52.4750648  34.1193075  32.3475579
  51.6841353  33.7761714  33.0144815  52.0578604  34.3127076  31.3593081
  53.2449063  33.3513224  32.2724356  52.0890648  36.5763075  32.9095579
  52.5942380  37.4923030  33.2159102  51.6791093  36.7056601  31.9079064
  51.2805562  36.3572123  33.6069890  54.7950648  36.0503075  36.2975579
  55.9000648  35.5453075  36.4795579  53.9320648  36.2873075  37.3055579
  53.0323869  36.6845469  37.0756016  54.1930648  35.9403075  38.6735579
  55.2047669  35.5404908  38.7421485  54.0710648  37.1393075  39.6345579
  54.8509049  37.8077005  39.2695930  53.1022769  37.6315843  39.5496248
  54.3420648  36.7923075  41.1085579  53.6676724  35.9902181  41.4084718
  55.7940648  36.3413075  41.3105579  56.4690872  37.1431006  41.0112732
  55.9579889  36.1022856  42.3613187  55.9884625  35.4575732  40.7028378
  53.9530648  37.9503075  42.0385579  52.8909758  38.1673516  41.9247239
  54.1576139  37.6712978  43.0721993  54.5340397  38.8355684  41.7799457
  53.1100648  34.9733075  39.0215579  51.9340648  35.3163075  38.9115579
  53.4690648  33.7353075  39.4295579  54.4279844  33.4432557  39.5531634
  52.4290648  32.7823075  39.6895579  51.4880407  33.3277204  39.7609554
  52.2830648  31.6863075  38.6145579  53.3035938  31.3061143  38.5690281
  51.6104937  30.8846147  38.9195772  51.8660648  32.2053075  37.2245579
  51.0161107  32.8759824  37.3505496  53.0120648  32.9563075  36.5265579
  53.8622700  32.2860985  36.3997913  52.6766279  33.3055586  35.5500301
  53.3107961  33.8103699  37.1343715  51.2690648  31.0813075  36.3635579
  50.3883167  30.6724016  36.8587127  50.9852916  31.4805300  35.3898046
  52.0094936  30.2925320  36.2305263  52.6480648  32.0653075  40.9845579
  53.7210648  32.1043075  41.5855579  51.5680648  31.4103075  41.4535579
  50.7201198  31.4587627  40.9069861  51.5710648  30.5953075  42.6315579
  52.5026758  30.7534659  43.1748681  50.3970648  30.9373075  43.5605579
  50.4714772  32.0037168  43.7734740  49.4868321  30.7432637  42.9931750
  50.3540648  30.1593075  44.8715579  50.2680598  29.0870769  44.6954173
  51.2418906  30.3583205  45.4717732  49.1210648  30.6513075  45.6125579
  48.4430648  31.5783075  45.0915579  48.8380648  30.1013075  46.7085579
  51.3650648  29.1993075  42.1315579  50.4450648  28.9453075  41.3545579
  52.2260648  28.2523075  42.5515579  52.9699395  28.4558402  43.2037268
  52.1020648  26.9093075  42.0575579  51.9954447  26.9542534  40.9737170
  53.3050648  26.0113075  42.3965579  54.1965302  26.4765131  41.9758770
  53.3947457  25.9710200  43.4821150  53.1620648  24.5933075  41.8445579
  53.9793650  23.9990034  42.2531211  52.2115340  24.1972154  42.2019152
  53.1990648  24.5283075  40.3155579  52.4012498  25.1704338  39.9423770
  54.1629498  24.9240065  39.9954837  53.0180648  23.1143075  39.7585579
  53.8998245  22.5205626  39.9995296  52.1389813  22.6605997  40.2162266
  52.8410648  23.1603075  38.2905579  53.6557213  23.5802978  37.8662435
  52.7228236  22.2219462  37.9361612  52.0238131  23.7100831  38.0670730
  50.8780648  26.2843075  42.6495579  50.6170648  26.4063075  43.8455579
  50.0880648  25.5923075  41.8005579  50.3457020  25.5150598  40.8270307
  48.8780648  24.9533075  42.2375579  48.4822602  25.4548159  43.1206928
  48.1311843  24.9728828  41.4439045  49.1850648  23.5293075  42.5825579
  50.3410648  23.1113075  42.5815579  48.1280648  22.7423075  42.8775579
  47.1900792  23.1126840  42.8218487  48.2940648  21.3583075  43.2215579
  49.1573861  21.2699245  43.8810759  47.0700648  20.7543075  43.9305579
  46.1854126  21.1442818  43.4271598  47.1209727  19.6745763  43.7902405
  46.9870648  21.0703075  45.4235579  47.5390875  21.9766162  45.6725083
  45.9581613  21.1653277  45.7705893  47.6360648  19.8923075  46.1405579
  48.0480648  18.9253075  45.5025579  47.7250648  19.9603075  47.4955579
  48.1481976  19.2007788  48.0095387  47.3676480  20.7700451  47.9820552
  48.4650648  20.6023075  41.9535579  47.5660648  20.5693075  41.1145579
  49.6400648  19.9643075  41.8015579  50.2944181  19.9293064  42.5701254
  49.9530648  19.2373075  40.6115579  49.1078052  18.5974082  40.3582514
  50.2460648  20.1643075  39.4135579  51.1016111  20.7927903  39.6608414
  50.4868892  19.5480589  38.5473355  49.1270648  20.9853075  39.1135579
  49.3360895  21.5505583  38.3662962  51.2340648  18.5243075  40.8975579
  51.6760648  18.4603075  42.0425579  51.8290648  17.9623075  39.8815579
  51.0460648  17.3043075  38.8455579  50.8948104  18.0124168  38.0308165
  50.0809250  17.0286743  39.2705643  51.8690648  16.0793075  38.4175579
  51.8097315  15.9394491  37.3381978  51.5057229  15.1828933  38.9200771
  53.3030648  16.4153075  38.8625579  53.8422778  16.9620383  38.0889729
  53.8730812  15.5304309  39.1457085  53.0930648  17.3113075  40.0805579
  53.0185160  16.6650741  40.9551567  54.1880648  18.3093075  40.2905579
  54.1040648  19.4173075  39.7645579  55.2270648  17.9393075  41.0595579
  55.2664473  17.0287034  41.4946998  56.2990648  18.8553075  41.3045579
  56.2914825  19.6623832  40.5719799  56.2420648  19.4563075  42.6825579
  55.3274335  20.0403791  42.7845879  56.2560648  18.3383075  43.7375579
  57.1706801  17.7540517  43.6364456  56.2146599  18.7779016  44.7341229
  55.3927954  17.6891136  43.5912232  57.3300648  20.3483075  42.8725579
  57.2841789  20.7257945  43.7540330  57.6200648  18.1093075  41.1245579
  58.4150648  17.9853075  42.0965579  57.8480648  17.6513075  39.9745579
  20.0750648  23.6293075  44.0165579  20.8546777  24.1453540  43.6344574
  20.1094863  23.6881238  45.0242563  19.2353871  23.8973996  43.5234377
  20.2730648  22.1973075  43.7015579  20.3227136  21.6170896  44.6229598
  19.1030648  21.6743075  42.8545579  18.9217516  22.2563922  41.9510082
  19.2007310  20.6204859  42.5937489  17.8760648  21.7943075  43.6925579
  17.5390648  20.8063075  44.5865579  18.1780593  19.9281987  44.6798897
  16.4070648  20.9183075  45.3595579  16.1494024  20.1259226  46.0622933
  15.6020648  22.0253075  45.2475579  14.7051227  22.1193747  45.8597230
  15.9330648  23.0173075  44.3575579  15.2962617  23.8968449  44.2627107
  17.0660648  22.9023075  43.5865579  17.3295567  23.6926928  42.8837329
  21.5390648  22.0093075  42.9325579  21.6350648  22.3803075  41.7645579
  22.5530648  21.4263075  43.5945579  22.4203571  21.1344364  44.5523153
  23.8300648  21.2003075  42.9865579  24.0912969  22.0547412  42.3622183
  24.9630648  20.9683075  44.0015579  24.7201647  20.1101134  44.6281379
  25.8948103  20.7768098  43.4693182  25.0779430  21.8534230  44.6272357
  23.7360648  19.9893075  42.1205579  22.7470648  19.2583075  42.1565579
  24.7840648  19.7713075  41.2975579  25.5418365  20.4386525  41.2744902
  24.8290648  18.6613075  40.3935579  25.6457926  18.8320684  39.6922053
  25.0450648  17.3013075  41.0775579  24.4243272  17.2171203  41.9695761
  24.8234928  16.4750542  40.4020496  26.5150648  17.2513075  41.4755579
  27.2630648  18.1763075  41.0595579  26.9140648  16.2913075  42.1875579
  23.5660648  18.6673075  39.6105579  22.8640648  17.6643075  39.4885579
  23.2660648  19.8523075  39.0585579  23.9136188  20.6167878  39.1863972
  22.1070648  20.0753075  38.2615579  21.5882531  19.1240549  38.1430165
  21.1300648  21.0953075  38.8625579  21.6752331  22.0014477  39.1267561
  20.3635214  21.3349261  38.1256087  20.5170648  20.5563075  40.0245579
  19.9082878  21.2005416  40.3932758  22.6130648  20.6383075  36.9765579
  23.6640648  20.2283075  36.4865579  21.8390648  21.5603075  36.3725579
  20.9530296  21.8242808  36.7792015  22.2000648  22.1243075  35.1055579
  22.4360684  21.3134818  34.4163822  21.0740648  22.9783075  34.4935579
  21.4429636  23.3560781  33.5399845  20.2289699  22.3127404  34.3176738
  20.6260648  24.1503075  35.3665579  20.3803157  23.8053827  36.3709159
  21.4134133  24.9019254  35.4235837  19.3880648  24.7603075  34.7225579
  19.1080648  24.4243075  33.5405579  18.7040648  25.5693075  35.4045579
  23.4590648  22.9433075  35.1705579  24.3480648  22.7343075  34.3475579
  23.6180648  23.8863075  36.1285579  22.9773988  24.1328038  36.8694263
  24.8630648  24.5983075  36.0395579  25.6609176  23.8556570  36.0390366
  24.9830648  25.4503075  34.7625579  24.1962258  26.2045589  34.7531125
  25.9562043  25.9409210  34.7426035  24.8818295  24.8094122  33.8867132
  25.0600648  25.5383075  37.1875579  24.1290648  25.8993075  37.9055579
  26.3400648  25.9273075  37.3765579  27.0046866  25.5304550  36.7278012
  26.8050648  26.9163075  38.3075579  25.9399624  27.3250828  38.8296688
  27.7940648  26.3683075  39.3495579  28.6114364  25.8575591  38.8405010
  28.1935483  27.1914238  39.9420041  27.0740648  25.3863075  40.2655579
  25.8200648  25.2933075  40.1975579  27.7830648  24.7093075  41.0565579
  27.6000648  27.8373075  37.4305579  28.1080648  27.3853075  36.4065579
  27.7320648  29.1443075  37.7545579  27.3721174  29.5990207  38.5814636
  28.4580648  29.9413075  36.7975579  28.6420057  29.3307581  35.9135362
  27.7120648  31.2143075  36.3685579  27.3462563  31.7032636  37.2714451
  28.4293459  31.8652346  35.8686561  26.5390648  30.9343075  35.4305579
  25.9450739  30.1031526  35.8106332  25.9037256  31.8128620  35.3183739
  27.1290648  30.5593075  34.0785579  27.6260648  29.4093075  33.9495579
  27.1020648  31.4233075  33.1615579  29.7820648  30.3903075  37.3325579
  29.9730648  31.5733075  37.6075579  30.7240648  29.4513075  37.5235579
  30.4657448  28.4822772  37.4037651  32.0680648  29.7523075  37.9265579
  32.0623614  30.6361132  38.5644875  32.7000648  28.5873075  38.7065579
  33.7396033  28.8023372  38.9539872  32.1431457  28.3872424  39.6219349
  32.6560648  27.3453075  37.8295579  31.6170648  26.9933075  37.2725579
  33.8200648  26.6563075  37.6975579  33.8484566  25.8235321  37.1267875
  34.6514793  26.9801439  38.1708239  32.9330648  30.0693075  36.7495579
  33.8950648  30.8323075  36.8355579  32.5900648  29.4723075  35.6035579
  31.7100325  28.9856348  35.5097911  33.5030648  29.4263075  34.5185579
  34.4791185  29.7410036  34.8878609  33.6460648  28.0383075  33.8735579
  33.6996650  27.2913597  34.6655777  32.7675879  27.8502160  33.2563060
  34.9050648  27.9543075  33.0075579  34.8877963  28.7367677  32.2489021
  35.7831502  28.0820565  33.6406024  34.9620648  26.5953075  32.3315579
  33.8740648  26.0073075  32.0925579  36.0960648  26.1303075  32.0355579
  33.2640648  30.3733075  33.4035579  32.3560648  30.2193075  32.5875579
  34.1470648  31.3793075  33.3525579  34.7934692  31.4836559  34.1215651
  34.3220648  32.2063075  32.2065579  33.5177813  31.9708949  31.5095585
  34.3080648  33.7163075  32.4795579  35.0514865  33.9104837  33.2526808
  34.6064566  34.2130458  31.5563497  32.9540648  34.2533075  32.9305579
  32.2021229  34.1011703  32.1562592  32.6163668  33.7938624  33.8595209
  33.1200648  35.7463075  33.1595579  33.3650648  36.5073075  32.2255579
  33.0020648  36.1753075  34.4435579  33.1028937  37.1575816  34.6558610
  32.8140616  35.5099578  35.1798092  35.7320648  31.8743075  31.8725579
  36.6260648  32.0943075  32.6885579  35.9700648  31.2853075  30.6915579
  35.2459401  31.1043978  30.0111062  37.3190648  30.9513075  30.3515579
  38.0030285  31.1656293  31.1727515  37.5130648  29.5253075  29.9255579
  36.8479593  29.2879865  29.0952491  38.9760648  29.3523075  29.4765579
  39.6418037  29.5890219  30.3065332  39.1406750  28.3217596  29.1619551
  39.1826254  30.0235289  28.6429536  37.0920648  28.6013075  31.0815579
  36.0434354  28.7751685  31.3229101  37.2283970  27.5615045  30.7843662
  37.7056887  28.8117340  31.9575072  37.6620648  31.7993075  29.1835579
  36.8220648  32.0183075  28.3135579  38.9050648  32.3183075  29.1505579
  39.5945668  32.1107182  29.8587902  39.2870648  33.1603075  28.0575579
  38.5705082  33.0184734  27.2485283  39.3270648  34.6543075  28.4225579
  40.0162174  34.7994049  29.2544922  39.6749606  35.2225478  27.5599042
  38.0340648  35.1053075  28.7955579  38.0729768  36.0377569  29.0205551
  40.6730648  32.7883075  27.6365579  41.4950648  32.3773075  28.4535579
  40.9550648  32.9243075  26.3255579  40.2533619  33.2803310  25.6923442
  42.2480648  32.6043075  25.7965579  42.6946484  31.7897176  26.3667383
  42.2120648  32.2033075  24.3125579  41.7757275  33.0128124  23.7273983
  43.2262075  32.0090545  23.9634439  41.6087030  31.3033929  24.1933625
  43.1270648  33.8113075  25.8945579  42.6810648  34.9393075  25.6905579
  44.4180648  33.5953075  26.2155579  44.7655543  32.6671258  26.4100549
  45.3420648  34.6893075  26.2585579  45.0151394  35.5134078  25.6244620
  45.5990648  35.2183075  27.6365579  46.3666321  35.9915149  27.6035420
  44.2910648  35.8183075  28.1745579  43.5230942  35.0455310  28.2083032
  44.4561598  36.2098246  29.1783300  43.9646135  36.6258635  27.5192836
  46.1730648  34.0863075  28.5035579  47.1053240  33.7295931  28.0656657
  46.3642846  34.4597344  29.5095832  45.4572119  33.2657022  28.5511224
  46.6710648  34.1803075  25.7145579  46.8350648  32.9343075  25.6275579
  47.5370648  35.0293075  25.3775579  28.5627650  23.5556730  28.6494430
  64.2893920  41.9313730  36.8829820  21.0649220  28.8602730  31.2977090
  53.9010250  25.5521420  13.3699800  57.4717020  17.9116420  28.2679750
  27.6533570  15.2738710  34.8022060  61.3269680  13.1131350  39.6247350
  36.8319000  39.4306800  48.7520240  40.6146340  51.0779000  27.9613240
  64.1449580  38.5154720  43.3393890  30.6249860  18.3999230  43.5451270
  48.0440770  31.0960950  11.2495320  62.8907630  25.9885770  28.8236500
  14.0641180  22.4457960  36.1840470  51.8903000  31.8943660  52.2924680
  59.7554800  43.4284800  30.6874270  42.9792870  49.5169060  42.6954610
  33.6092430  19.5110450  36.0895380  33.6382250  52.6963950  28.8335960
  64.0631030  13.7046590  32.9400720  61.6989770  46.0375050  44.3845960
  36.8960060  19.8189150  45.9407510  52.9486620  27.3231850   4.5424330
  53.8645890  26.0185530  58.0913470  64.8638670  48.6899370  34.5180180
  28.1568100  14.6602400  28.0281990  38.4077410  49.0509080  47.3030280
   7.4635830  22.1715590  41.4552200  67.6322560  28.0407310  35.0777040
  69.5704640  58.6879620  60.2046400  69.4898690  57.7734230  59.9338110
  69.1569060  59.1846690  59.4986110  67.7022680  60.4658640  62.0855670
  66.9264780  59.9859080  62.3754240  68.3535610  59.7864290  61.9111830
  61.7188510  60.7778450  62.9631430  60.8873390  60.5227160  63.3627940
  62.3269490  60.8489220  63.6989350  60.1280460  55.7380340  56.7473820
  59.2397160  56.0796310  56.6453700  60.4121650  55.5380660  55.8554650
  58.0913470  58.3385990  62.6313520  58.6629580  57.5708190  62.6317160
  58.0915010  58.6374750  61.7220130  59.3338340  53.7470350  64.4182450
  59.1541180  52.8496100  64.6985210  58.9318420  54.2942220  65.0929400
  68.1736840  55.9486210  62.3194760  68.5501660  55.0758090  62.2068430
  68.0756350  56.2844910  61.4285200  62.3041850  54.3211840  57.7812200
  62.4108600  55.2215570  58.0880960  61.3934210  54.2729810  57.4906850
  71.9560960  53.4436650  59.2523100  72.7770580  52.9533220  59.2948580
  71.9895040  54.0334310  60.0054940  59.9525010  56.2430850  63.0264790
  60.6335120  56.5069220  63.6452190  59.6373060  55.4031720  63.3602800
  64.1449580  57.2898210  62.1137380  64.6527800  57.7879180  62.7542400
  64.6762820  56.5133410  61.9376740  72.1922440  55.3837030  62.0250640
  71.4878010  55.6721920  62.6053750  72.5534600  56.1937140  61.6650200
  62.1101010  53.6406730  64.3871250  62.4517820  54.4848780  64.0925120
  61.1716820  53.7890470  64.5036590  75.2609360  54.8291820  62.4159850
  74.3134270  54.8630800  62.5475280  75.5859350  55.6430770  62.8009210
  65.7928900  51.1289000  60.7115840  66.1003880  50.5735890  59.9951340
  64.8629600  51.2633460  60.5288830  68.1809660  59.1937830  57.4475960
  67.2538940  59.1275210  57.6764430  68.3334480  60.1317960  57.3331200
  68.1678740  55.4654830  54.4443120  67.2282410  55.6268790  54.5295580
  68.4862000  56.1840510  53.8979110  74.6891500  60.1473350  64.4222150
  73.8610130  60.2166440  63.9472280  75.2841980  60.7327660  63.9537980
  72.2106950  60.7558130  57.9511210  71.5919370  60.4177680  57.3037510
  72.1931400  60.1117890  58.6590400  63.7866300  59.7202570  60.2295690
  63.3823300  59.0079820  59.7341590  63.8729420  59.3755810  61.1183730
  62.4994920  56.4945780  64.0094730  63.0509510  56.6041120  63.2347980
  63.0138430  56.8683380  64.7249960  70.3871650  59.9944940  54.9583960
  70.8264930  59.1567370  54.8121780  71.1000070  60.6274340  55.0448100
  73.9688790  51.2487750  53.2725000  73.6561450  51.3414580  54.1724070
  74.7301260  51.8268780  53.2222430  60.4870930  58.6147550  57.7302340
  60.3668530  59.3409640  57.1183610  60.1771820  57.8450460  57.2530250
  62.9534590  51.9582620  61.1126010  62.5102740  52.7392160  60.7810530
  63.5119580  52.2812510  61.8196950  66.0693410  51.5793320  55.9931840
  65.4447590  51.5753190  56.7185150  65.9823530  50.7124280  55.5967810
  64.9910490  52.5029950  62.9715610  65.2882820  53.4092780  62.8907630
  65.5396050  52.0148730  62.3575180  62.7448810  57.0816190  58.8407260
  62.5189730  56.8653360  59.7453880  61.9641340  57.5144650  58.4953230
  69.9746570  57.0879560  57.4397910  69.3755460  57.8115360  57.2561530
  70.5226180  57.0256340  56.6574360  68.5811440  55.7243100  59.4701190
  68.9741010  56.0415300  58.6569880  68.9428290  54.8454980  59.5845710
  57.6175610  52.3143900  61.6931390  57.3288660  52.8846760  62.4056370
  58.3621370  51.8348350  62.0562620  57.8045840  56.2564020  52.9034110
  57.7220510  57.1994780  53.0449100  57.4528900  56.1138930  52.0246460
  69.1666580  58.3148850  63.5651970  68.4347700  58.8235660  63.9142070
  68.7690920  57.4978830  63.2640750  65.6043970  54.9903050  61.9704460
  65.6080030  54.5493000  61.1209000  66.4995090  55.3120380  62.0776280
  61.4546350  54.8729540  60.9298670  61.1146400  55.3504770  61.6865720
  60.6923670  54.4194660  60.5699770  65.6664120  55.9915130  54.9611220
  65.7876940  55.9501610  55.9097040  65.2812630  56.8539280  54.8057950
  69.6292490  53.7682530  62.9774910  69.6465230  54.2191180  63.8216760
  69.3808070  52.8688170  63.1908350  64.6785620  58.3016270  54.3594520
  64.1102520  57.8534520  53.7330430  65.3874620  58.6609050  53.8259670
  65.9051940  59.0504830  63.7169870  66.2722070  58.5763400  64.4631210
  65.7157000  59.9246400  64.0578210  58.7692430  53.7948520  59.8463340
  58.4839350  53.4304190  60.6841960  58.7071290  53.0628980  59.2326480
  68.4431020  52.6877780  56.5676710  67.6295630  52.1890950  56.4922020
  68.2492970  53.5276030  56.1513060  71.1579410  57.0597430  54.8638870
  72.0459030  57.3714660  54.6890210  71.1284500  56.1869680  54.4719450
  73.4293680  58.3709270  54.3318730  73.3457400  58.8023490  53.4815170
  74.1487870  58.8307620  54.7645550  58.2623090  58.9307470  53.8060040
  59.1317940  59.2132270  54.0895960  57.7713410  59.7443340  53.6908850
  61.3269680  50.6618330  58.3990840  61.1984310  50.6536230  59.3475760
  60.5031700  51.0001420  58.0481850  73.1864420  53.8688700  56.4186550
  72.5577580  53.9734370  55.7044780  72.6916340  54.0885480  57.2080430
  65.1548450  56.1474650  57.8344430  64.4464600  56.6160990  58.2758040
  65.4392930  55.4896660  58.4689620  69.1863880  52.8725310  59.2740220
  69.0631660  52.8911440  58.3249730  70.1348440  52.9204250  59.3938620
  63.3583470  54.4559730  55.2095140  64.2074000  54.8929880  55.1435330
  62.9914740  54.7679990  56.0367200  72.2793250  59.0272490  60.1226710
  71.3383390  59.0422720  60.2974400  72.5937320  58.2408450  60.5687010
  62.2574890  60.7092090  53.6830670  63.0238160  60.5973450  54.2456100
  62.3349580  60.0130060  53.0307440  60.9521650  58.1417160  54.3663560
  61.0325240  57.1944670  54.4780960  61.8441400  58.4724040  54.4724220
  64.2893920  60.7057220  55.6573310  64.7110340  60.5397090  56.5004700
  64.4144760  59.8957450  55.1628450  66.8021560  59.7294830  52.9050410
  67.3227220  59.0143850  52.5391560  67.4489960  60.3680700  53.2050920
  63.1852820  56.7790450  52.6031470  62.9841880  55.9157810  52.9644810
  63.0144870  56.6923810  51.6653070  70.6641130  51.5898680  55.1318350
  70.9443420  50.7466580  55.4877770  69.8906860  51.8221790  55.6457100
  61.9835620  53.8791070  52.5909350  62.2861520  53.8858500  51.6828500
  62.7230210  53.5288930  53.0877010  65.2020550  52.8225690  53.5765550
  64.8542550  52.1449680  52.9968000  65.4033320  52.3615200  54.3908940
  58.5426190  59.3513340  59.9729920  57.8875030  59.0824980  59.3289620
  59.3804140  59.2417820  59.5231900  71.4916630  54.1454630  54.1948410
  71.9101510  53.9585610  53.3545070  71.1852690  53.2933680  54.5051340
  74.9906360  59.0578770  57.8924210  74.6149960  58.2906700  57.4605500
  74.2609480  59.4401470  58.3799140  59.5802120  59.7365910  64.5133260
  59.9475160  59.6493310  65.3929280  59.0112940  58.9732460  64.4140120
  57.7564270  56.5612270  55.9155250  56.8528350  56.8242470  55.7406910
  58.2404890  56.8323440  55.1355210  74.2657320  57.2836260  61.1931450
  74.7894800  56.7898910  60.5621620  74.8516740  57.4186620  61.9379020
  74.4447040  57.3676130  64.7151000  73.4949750  57.3339670  64.8295990
  74.6260050  58.2776240  64.4800770  60.2991480  55.6177810  53.8249630
  61.0083180  55.1961030  53.3396910  59.5831420  55.6853040  53.1932980
  59.9465640  51.6717140  52.8652280  60.6693770  52.2126080  53.1833500
  60.2190160  51.3980560  51.9893820  73.7557290  56.5409610  57.1323860
  74.2516410  56.3080480  57.9172740  73.5573360  55.7021450  56.7161500
  59.6357830  50.9223330  62.7674900  60.2834020  50.3720710  62.3270060
  60.0559670  51.1766480  63.5890710  75.1844450  55.1770560  59.6661540
  75.0743730  55.0226600  60.6043810  75.9452040  54.6491500  59.4236950
  68.0272070  51.4062920  63.9374130  67.2443860  51.8808420  64.2170890
  67.7335000  50.5017750  63.8287310  72.5793140  52.1086020  61.9823220
  73.0201230  52.0531120  61.1344820  72.3100730  53.0244030  62.0533400
  74.4431710  51.7401260  59.9932040  74.3820110  50.7962480  59.8463060
  75.2223740  51.8481350  60.5385500  59.3712480  51.7110400  56.4587850
  60.1291840  51.8239280  55.8851880  58.9089650  52.5479600  56.4131280
  65.9126290  53.8249670  59.4490160  65.1000800  53.4506560  59.1086040
  66.4167930  53.0694750  59.7511350  70.4151270  50.4892120  60.6873230
  71.0180640  51.0612330  61.1621750  69.6744260  51.0531560  60.4647130
  73.5585870  50.8913680  55.9613510  73.7536500  51.7897130  56.2280940
  72.7715740  50.6600760  56.4546460  61.7437630  52.2374450  54.9989820
  62.2730390  51.4504250  54.8697770  62.3765950  52.9165640  55.2325350
  63.9375470  51.9749590  58.0535210  63.3078210  51.2736900  58.2205340
  63.3980610  52.7353720  57.8368370  69.5704640  58.6879620  41.4302910
  69.4898690  57.7734230  41.1594620  69.1569060  59.1846690  40.7242620
  67.7022680  60.4658640  43.3112180  66.9264780  59.9859080  43.6010750
  68.3535610  59.7864290  43.1368340  61.7188510  60.7778450  44.1887940
  60.8873390  60.5227160  44.5884450  62.3269490  60.8489220  44.9245860
  60.1280460  55.7380340  37.9730330  59.2397160  56.0796310  37.8710210
  60.4121650  55.5380660  37.0811160  58.0913470  58.3385990  43.8570030
  58.6629580  57.5708190  43.8573670  58.0915010  58.6374750  42.9476640
  59.3338340  53.7470350  45.6438960  59.1541180  52.8496100  45.9241720
  58.9318420  54.2942220  46.3185910  68.1736840  55.9486210  43.5451270
  68.5501660  55.0758090  43.4324940  68.0756350  56.2844910  42.6541710
  62.3041850  54.3211840  39.0068710  62.4108600  55.2215570  39.3137470
  61.3934210  54.2729810  38.7163360  71.9560960  53.4436650  40.4779610
  72.7770580  52.9533220  40.5205090  71.9895040  54.0334310  41.2311450
  59.9525010  56.2430850  44.2521300  60.6335120  56.5069220  44.8708700
  59.6373060  55.4031720  44.5859310  64.1449580  57.2898210  43.3393890
  64.6527800  57.7879180  43.9798910  64.6762820  56.5133410  43.1633250
  62.4285680  51.9296770  47.6057310  62.4304120  52.4469160  46.8003210
  61.5989990  51.4526950  47.5827240  72.1922440  55.3837030  43.2507150
  71.4878010  55.6721920  43.8310260  72.5534600  56.1937140  42.8906710
  62.1101010  53.6406730  45.6127760  62.4517820  54.4848780  45.3181630
  61.1716820  53.7890470  45.7293100  75.2609360  54.8291820  43.6416360
  74.3134270  54.8630800  43.7731790  75.5859350  55.6430770  44.0265720
  65.7928900  51.1289000  41.9372350  66.1003880  50.5735890  41.2207850
  64.8629600  51.2633460  41.7545340  68.1809660  59.1937830  38.6732470
  67.2538940  59.1275210  38.9020940  68.3334480  60.1317960  38.5587710
  68.1678740  55.4654830  35.6699630  67.2282410  55.6268790  35.7552090
  68.4862000  56.1840510  35.1235620  74.6891500  60.1473350  45.6478660
  73.8610130  60.2166440  45.1728790  75.2841980  60.7327660  45.1794490
  72.2106950  60.7558130  39.1767720  71.5919370  60.4177680  38.5294020
  72.1931400  60.1117890  39.8846910  71.6533510  56.9342670  46.5933530
  71.2404690  57.7596380  46.8473520  70.9209460  56.3487710  46.4009890
  63.7866300  59.7202570  41.4552200  63.3823300  59.0079820  40.9598100
  63.8729420  59.3755810  42.3440240  62.4994920  56.4945780  45.2351240
  63.0509510  56.6041120  44.4604490  63.0138430  56.8683380  45.9506470
  70.3871650  59.9944940  36.1840470  70.8264930  59.1567370  36.0378290
  71.1000070  60.6274340  36.2704610  62.1737650  60.0165140  48.8456580
  62.0345420  60.8887940  49.2143980  61.2919010  59.6737950  48.7004520
  73.9688790  51.2487750  34.4981510  73.6561450  51.3414580  35.3980580
  74.7301260  51.8268780  34.4478940  60.4870930  58.6147550  38.9558850
  60.3668530  59.3409640  38.3440120  60.1771820  57.8450460  38.4786760
  75.1790080  55.9859250  50.4755650  74.5634350  56.4938920  49.9471110
  74.8586500  55.0857580  50.4181590  62.9534590  51.9582620  42.3382520
  62.5102740  52.7392160  42.0067040  63.5119580  52.2812510  43.0453460
  67.2404400  54.8251140  47.9417840  66.7783770  55.0334160  48.7537780
  66.8382510  54.0110490  47.6388510  72.2408910  56.0460090  49.0714500
  71.3902500  55.7465840  49.3923570  72.0810700  56.2902100  48.1598320
  69.3358620  57.5461840  51.1713290  69.6612030  56.7125590  50.8315520
  70.1238950  58.0690360  51.3191620  66.0693410  51.5793320  37.2188350
  65.4447590  51.5753190  37.9441660  65.9823530  50.7124280  36.8224320
  64.9910490  52.5029950  44.1972120  65.2882820  53.4092780  44.1164140
  65.5396050  52.0148730  43.5831690  62.7448810  57.0816190  40.0663770
  62.5189730  56.8653360  40.9710390  61.9641340  57.5144650  39.7209740
  69.9746570  57.0879560  38.6654420  69.3755460  57.8115360  38.4818040
  70.5226180  57.0256340  37.8830870  65.1848020  57.9801770  50.7324040
  65.0891620  57.0396500  50.5824440  66.0280000  58.2016840  50.3372110
  68.5811440  55.7243100  40.6957700  68.9741010  56.0415300  39.8826390
  68.9428290  54.8454980  40.8102220  60.3158560  54.3915440  48.8857820
  59.9221950  55.2390650  49.0930600  59.6276960  53.7541810  49.0766460
  66.8903610  54.4750410  51.9554560  66.2001930  54.2822610  52.5900650
  67.6335910  54.7585050  52.4878860  57.6175610  52.3143900  42.9187900
  57.3288660  52.8846760  43.6312880  58.3621370  51.8348350  43.2819130
  57.8045840  56.2564020  34.1290620  57.7220510  57.1994780  34.2705610
  57.4528900  56.1138930  33.2502970  69.1666580  58.3148850  44.7908480
  68.4347700  58.8235660  45.1398580  68.7690920  57.4978830  44.4897260
  65.6043970  54.9903050  43.1960970  65.6080030  54.5493000  42.3465510
  66.4995090  55.3120380  43.3032790  61.4546350  54.8729540  42.1555180
  61.1146400  55.3504770  42.9122230  60.6923670  54.4194660  41.7956280
  65.6664120  55.9915130  36.1867730  65.7876940  55.9501610  37.1353550
  65.2812630  56.8539280  36.0314460  69.6292490  53.7682530  44.2031420
  69.6465230  54.2191180  45.0473270  69.3808070  52.8688170  44.4164860
  64.6785620  58.3016270  35.5851030  64.1102520  57.8534520  34.9586940
  65.3874620  58.6609050  35.0516180  73.0563240  51.1814710  50.0417800
  73.3809010  50.4504370  50.5675780  73.0919750  50.8628350  49.1398790
  65.9051940  59.0504830  44.9426380  66.2722070  58.5763400  45.6887720
  65.7157000  59.9246400  45.2834720  58.7692430  53.7948520  41.0719850
  58.4839350  53.4304190  41.9098470  58.7071290  53.0628980  40.4582990
  63.6951310  58.0913470  47.2610590  63.3908380  58.9705450  47.4860950
  64.6497770  58.1513260  47.2968030  68.4431020  52.6877780  37.7933220
  67.6295630  52.1890950  37.7178530  68.2492970  53.5276030  37.3769570
  71.1579410  57.0597430  36.0895380  72.0459030  57.3714660  35.9146720
  71.1284500  56.1869680  35.6975960  59.7515040  58.9316210  48.4081950
  59.3929980  59.5970060  48.9955290  59.4569600  58.0999760  48.7794570
  62.9528160  59.3900450  51.2921500  62.6528300  59.5357630  50.3949320
  63.7239400  58.8305740  51.1994890  73.4293680  58.3709270  35.5575240
  73.3457400  58.8023490  34.7071680  74.1487870  58.8307620  35.9902060
  58.2623090  58.9307470  35.0316550  59.1317940  59.2132270  35.3152470
  57.7713410  59.7443340  34.9165360  61.3269680  50.6618330  39.6247350
  61.1984310  50.6536230  40.5732270  60.5031700  51.0001420  39.2738360
  58.3263610  52.4209450  49.0854050  57.6122130  52.6206370  49.6906660
  58.7458650  51.6449020  49.4568850  69.8202390  54.9131760  46.8355500
  70.1883210  54.0926970  47.1635070  68.9600590  54.9733650  47.2511150
  73.1864420  53.8688700  37.6443060  72.5577580  53.9734370  36.9301290
  72.6916340  54.0885480  38.4336940  65.1548450  56.1474650  39.0600940
  64.4464600  56.6160990  39.5014550  65.4392930  55.4896660  39.6946130
  66.7804380  57.5671350  47.0593470  67.2789630  58.0417170  47.7245320
  66.9227330  56.6434870  47.2663500  69.1863880  52.8725310  40.4996730
  69.0631660  52.8911440  39.5506240  70.1348440  52.9204250  40.6195130
  63.3583470  54.4559730  36.4351650  64.2074000  54.8929880  36.3691840
  62.9914740  54.7679990  37.2623710  73.9871240  53.7839310  47.9021860
  73.4844840  54.5244710  48.2415670  74.8027900  54.1723310  47.5858650
  72.2793250  59.0272490  41.3483220  71.3383390  59.0422720  41.5230910
  72.5937320  58.2408450  41.7943520  62.2574890  60.7092090  34.9087180
  63.0238160  60.5973450  35.4712610  62.3349580  60.0130060  34.2563950
  60.9521650  58.1417160  35.5920070  61.0325240  57.1944670  35.7037470
  61.8441400  58.4724040  35.6980730  58.4792450  59.9632080  50.8276240
  58.9831470  59.3839360  51.3992470  57.7399870  60.2472310  51.3652610
  60.5115530  58.1061670  51.7226310  60.5520870  57.8075540  52.6311540
  61.3661030  58.5069280  51.5633830  64.2893920  60.7057220  36.8829820
  64.7110340  60.5397090  37.7261210  64.4144760  59.8957450  36.3884960
  62.4521340  56.6853770  49.6900800  61.9217800  56.1944720  49.0624140
  63.1209410  57.1137970  49.1558730  66.8021560  59.7294830  34.1306920
  67.3227220  59.0143850  33.7648070  67.4489960  60.3680700  34.4307430
  71.8221570  58.4919390  51.4581140  72.4042340  57.7371710  51.3701620
  71.9983340  59.0226830  50.6812620  62.9393640  53.6516140  49.7698090
  62.8450510  53.0336890  49.0448960  62.3591030  54.3782430  49.5428000
  65.7055080  52.2089380  46.8025480  65.2572380  52.2313640  45.9571030
  65.0720280  51.8108400  47.3995780  68.4478530  58.8359890  48.8075760
  68.5674740  58.2401030  49.5470600  69.3072530  58.8729580  48.3877060
  70.7866430  59.3897080  47.3838270  70.2601650  59.9139700  46.7803410
  71.1297770  60.0224470  48.0148000  63.1852820  56.7790450  33.8287980
  62.9841880  55.9157810  34.1901320  63.0144870  56.6923810  32.8909580
  65.2147300  55.3781240  50.0651580  65.8046990  55.0697090  50.7529400
  64.3967540  54.9060990  50.2211480  70.0340730  54.9947050  50.2984600
  69.3456250  54.3328590  50.2334590  70.7546750  54.5485320  50.7433060
  70.6641130  51.5898680  36.3574860  70.9443420  50.7466580  36.7134280
  69.8906860  51.8221790  36.8713610  61.9835620  53.8791070  33.8165860
  62.2861520  53.8858500  32.9085010  62.7230210  53.5288930  34.3133520
  65.2020550  52.8225690  34.8022060  64.8542550  52.1449680  34.2224510
  65.4033320  52.3615200  35.6165450  58.5426190  59.3513340  41.1986430
  57.8875030  59.0824980  40.5546130  59.3804140  59.2417820  40.7488410
  71.4916630  54.1454630  35.4204920  71.9101510  53.9585610  34.5801580
  71.1852690  53.2933680  35.7307850  74.9906360  59.0578770  39.1180720
  74.6149960  58.2906700  38.6862010  74.2609480  59.4401470  39.6055650
  59.5802120  59.7365910  45.7389770  59.9475160  59.6493310  46.6185790
  59.0112940  58.9732460  45.6396630  74.3805980  58.2050290  48.7520240
  74.1492070  57.9763040  47.8518190  74.6410530  59.1249840  48.7065130
  59.1318120  56.6475000  49.6448190  58.2374170  56.6141760  49.9841900
  59.6715670  56.8461790  50.4099440  72.8194050  53.4306720  51.5299940
  73.6964230  53.4390120  51.9133940  72.8314890  52.6937560  50.9192290
  57.7564270  56.5612270  37.1411760  56.8528350  56.8242470  36.9663420
  58.2404890  56.8323440  36.3611720  74.2657320  57.2836260  42.4187960
  74.7894800  56.7898910  41.7878130  74.8516740  57.4186620  43.1635530
  74.4447040  57.3676130  45.9407510  73.4949750  57.3339670  46.0552500
  74.6260050  58.2776240  45.7057280  60.2991480  55.6177810  35.0506140
  61.0083180  55.1961030  34.5653420  59.5831420  55.6853040  34.4189490
  59.9465640  51.6717140  34.0908790  60.6693770  52.2126080  34.4090010
  60.2190160  51.3980560  33.2150330  73.7557290  56.5409610  38.3580370
  74.2516410  56.3080480  39.1429250  73.5573360  55.7021450  37.9418010
  59.6357830  50.9223330  43.9931410  60.2834020  50.3720710  43.5526570
  60.0559670  51.1766480  44.8147220  75.1844450  55.1770560  40.8918050
  75.0743730  55.0226600  41.8300320  75.9452040  54.6491500  40.6493460
  73.5310170  51.1164690  47.3501050  74.1682390  51.7298830  47.7160240
  73.6785060  51.1525350  46.4050280  59.3889830  51.0779000  46.7356730
  59.0404650  51.5342820  47.5014910  59.0577530  50.1836130  46.8179160
  66.9014650  52.2690880  50.2576150  66.8403540  52.8612710  51.0071560
  67.8415030  52.1616840  50.1126410  69.5389210  51.9260940  49.8968440
  70.1529620  52.2440230  49.2349520  70.0838770  51.4409530  50.5164300
  60.0610470  50.6055200  50.0107500  60.6093460  50.4243250  49.2473610
  60.1265780  49.8149310  50.5463810  70.2797250  50.4893080  46.2237730
  69.4057090  50.8228190  46.0210660  70.1708000  50.0166260  47.0489600
  71.1869230  52.6963950  47.6079450  70.8582590  51.8815710  47.2281180
  72.1351530  52.6533760  47.4845140  68.0272070  51.4062920  45.1630640
  67.2443860  51.8808420  45.4427400  67.7335000  50.5017750  45.0543820
  72.5793140  52.1086020  43.2079730  73.0201230  52.0531120  42.3601330
  72.3100730  53.0244030  43.2789910  74.4431710  51.7401260  41.2188550
  74.3820110  50.7962480  41.0719570  75.2223740  51.8481350  41.7642010
  59.3712480  51.7110400  37.6844360  60.1291840  51.8239280  37.1108390
  58.9089650  52.5479600  37.6387790  65.9126290  53.8249670  40.6746670
  65.1000800  53.4506560  40.3342550  66.4167930  53.0694750  40.9767860
  70.4151270  50.4892120  41.9129740  71.0180640  51.0612330  42.3878260
  69.6744260  51.0531560  41.6903640  73.5585870  50.8913680  37.1870020
  73.7536500  51.7897130  37.4537450  72.7715740  50.6600760  37.6802970
  61.7437630  52.2374450  36.2246330  62.2730390  51.4504250  36.0954280
  62.3765950  52.9165640  36.4581860  63.9375470  51.9749590  39.2791720
  63.3078210  51.2736900  39.4461850  63.3980610  52.7353720  39.0624880
  64.0631030  51.2533570  51.7144210  63.7815300  51.7567170  50.9505030
  64.4450730  50.4555320  51.3486340  70.6646490  50.6687150  52.2924680
  70.5511940  50.9881760  53.1876200  71.4816230  51.0699660  51.9961960
  69.5704640  58.6879620  22.6559420  69.4898690  57.7734230  22.3851130
  69.1569060  59.1846690  21.9499130  67.7022680  60.4658640  24.5368690
  66.9264780  59.9859080  24.8267260  68.3535610  59.7864290  24.3624850
  61.7188510  60.7778450  25.4144450  60.8873390  60.5227160  25.8140960
  62.3269490  60.8489220  26.1502370  60.1280460  55.7380340  19.1986840
  59.2397160  56.0796310  19.0966720  60.4121650  55.5380660  18.3067670
  58.0913470  58.3385990  25.0826540  58.6629580  57.5708190  25.0830180
  58.0915010  58.6374750  24.1733150  59.3338340  53.7470350  26.8695470
  59.1541180  52.8496100  27.1498230  58.9318420  54.2942220  27.5442420
  68.1736840  55.9486210  24.7707780  68.5501660  55.0758090  24.6581450
  68.0756350  56.2844910  23.8798220  62.3041850  54.3211840  20.2325220
  62.4108600  55.2215570  20.5393980  61.3934210  54.2729810  19.9419870
  71.9560960  53.4436650  21.7036120  72.7770580  52.9533220  21.7461600
  71.9895040  54.0334310  22.4567960  59.9525010  56.2430850  25.4777810
  60.6335120  56.5069220  26.0965210  59.6373060  55.4031720  25.8115820
  64.1449580  57.2898210  24.5650400  64.6527800  57.7879180  25.2055420
  64.6762820  56.5133410  24.3889760  62.4285680  51.9296770  28.8313820
  62.4304120  52.4469160  28.0259720  61.5989990  51.4526950  28.8083750
  72.1922440  55.3837030  24.4763660  71.4878010  55.6721920  25.0566770
  72.5534600  56.1937140  24.1163220  62.1101010  53.6406730  26.8384270
  62.4517820  54.4848780  26.5438140  61.1716820  53.7890470  26.9549610
  75.2609360  54.8291820  24.8672870  74.3134270  54.8630800  24.9988300
  75.5859350  55.6430770  25.2522230  65.7928900  51.1289000  23.1628860
  66.1003880  50.5735890  22.4464360  64.8629600  51.2633460  22.9801850
  68.1809660  59.1937830  19.8988980  67.2538940  59.1275210  20.1277450
  68.3334480  60.1317960  19.7844220  68.1678740  55.4654830  16.8956140
  67.2282410  55.6268790  16.9808600  68.4862000  56.1840510  16.3492130
  74.6891500  60.1473350  26.8735170  73.8610130  60.2166440  26.3985300
  75.2841980  60.7327660  26.4051000  72.2106950  60.7558130  20.4024230
  71.5919370  60.4177680  19.7550530  72.1931400  60.1117890  21.1103420
  71.6533510  56.9342670  27.8190040  71.2404690  57.7596380  28.0730030
  70.9209460  56.3487710  27.6266400  63.7866300  59.7202570  22.6808710
  63.3823300  59.0079820  22.1854610  63.8729420  59.3755810  23.5696750
  62.4994920  56.4945780  26.4607750  63.0509510  56.6041120  25.6861000
  63.0138430  56.8683380  27.1762980  70.3871650  59.9944940  17.4096980
  70.8264930  59.1567370  17.2634800  71.1000070  60.6274340  17.4961120
  62.1737650  60.0165140  30.0713090  62.0345420  60.8887940  30.4400490
  61.2919010  59.6737950  29.9261030  73.9688790  51.2487750  15.7238020
  73.6561450  51.3414580  16.6237090  74.7301260  51.8268780  15.6735450
  60.4870930  58.6147550  20.1815360  60.3668530  59.3409640  19.5696630
  60.1771820  57.8450460  19.7043270  75.1790080  55.9859250  31.7012160
  74.5634350  56.4938920  31.1727620  74.8586500  55.0857580  31.6438100
  62.9534590  51.9582620  23.5639030  62.5102740  52.7392160  23.2323550
  63.5119580  52.2812510  24.2709970  67.2404400  54.8251140  29.1674350
  66.7783770  55.0334160  29.9794290  66.8382510  54.0110490  28.8645020
  72.2408910  56.0460090  30.2971010  71.3902500  55.7465840  30.6180080
  72.0810700  56.2902100  29.3854830  69.3358620  57.5461840  32.3969800
  69.6612030  56.7125590  32.0572030  70.1238950  58.0690360  32.5448130
  66.0693410  51.5793320  18.4444860  65.4447590  51.5753190  19.1698170
  65.9823530  50.7124280  18.0480830  64.9910490  52.5029950  25.4228630
  65.2882820  53.4092780  25.3420650  65.5396050  52.0148730  24.8088200
  62.7448810  57.0816190  21.2920280  62.5189730  56.8653360  22.1966900
  61.9641340  57.5144650  20.9466250  69.9746570  57.0879560  19.8910930
  69.3755460  57.8115360  19.7074550  70.5226180  57.0256340  19.1087380
  65.1848020  57.9801770  31.9580550  65.0891620  57.0396500  31.8080950
  66.0280000  58.2016840  31.5628620  68.5811440  55.7243100  21.9214210
  68.9741010  56.0415300  21.1082900  68.9428290  54.8454980  22.0358730
  60.3158560  54.3915440  30.1114330  59.9221950  55.2390650  30.3187110
  59.6276960  53.7541810  30.3022970  66.8903610  54.4750410  33.1811070
  66.2001930  54.2822610  33.8157160  67.6335910  54.7585050  33.7135370
  57.6175610  52.3143900  24.1444410  57.3288660  52.8846760  24.8569390
  58.3621370  51.8348350  24.5075640  57.8045840  56.2564020  15.3547130
  57.7220510  57.1994780  15.4962120  57.4528900  56.1138930  14.4759480
  69.1666580  58.3148850  26.0164990  68.4347700  58.8235660  26.3655090
  68.7690920  57.4978830  25.7153770  65.6043970  54.9903050  24.4217480
  65.6080030  54.5493000  23.5722020  66.4995090  55.3120380  24.5289300
  61.4546350  54.8729540  23.3811690  61.1146400  55.3504770  24.1378740
  60.6923670  54.4194660  23.0212790  65.6664120  55.9915130  17.4124240
  65.7876940  55.9501610  18.3610060  65.2812630  56.8539280  17.2570970
  69.6292490  53.7682530  25.4287930  69.6465230  54.2191180  26.2729780
  69.3808070  52.8688170  25.6421370  64.6785620  58.3016270  16.8107540
  64.1102520  57.8534520  16.1843450  65.3874620  58.6609050  16.2772690
  73.0563240  51.1814710  31.2674310  73.3809010  50.4504370  31.7932290
  73.0919750  50.8628350  30.3655300  65.9051940  59.0504830  26.1682890
  66.2722070  58.5763400  26.9144230  65.7157000  59.9246400  26.5091230
  58.7692430  53.7948520  22.2976360  58.4839350  53.4304190  23.1354980
  58.7071290  53.0628980  21.6839500  63.6951310  58.0913470  28.4867100
  63.3908380  58.9705450  28.7117460  64.6497770  58.1513260  28.5224540
  68.4431020  52.6877780  19.0189730  67.6295630  52.1890950  18.9435040
  68.2492970  53.5276030  18.6026080  71.1579410  57.0597430  17.3151890
  72.0459030  57.3714660  17.1403230  71.1284500  56.1869680  16.9232470
  59.7515040  58.9316210  29.6338460  59.3929980  59.5970060  30.2211800
  59.4569600  58.0999760  30.0051080  62.9528160  59.3900450  32.5178010
  62.6528300  59.5357630  31.6205830  63.7239400  58.8305740  32.4251400
  73.4293680  58.3709270  16.7831750  73.3457400  58.8023490  15.9328190
  74.1487870  58.8307620  17.2158570  58.2623090  58.9307470  16.2573060
  59.1317940  59.2132270  16.5408980  57.7713410  59.7443340  16.1421870
  61.3269680  50.6618330  20.8503860  61.1984310  50.6536230  21.7988780
  60.5031700  51.0001420  20.4994870  58.3263610  52.4209450  30.3110560
  57.6122130  52.6206370  30.9163170  58.7458650  51.6449020  30.6825360
  69.8202390  54.9131760  28.0612010  70.1883210  54.0926970  28.3891580
  68.9600590  54.9733650  28.4767660  73.1864420  53.8688700  18.8699570
  72.5577580  53.9734370  18.1557800  72.6916340  54.0885480  19.6593450
  65.1548450  56.1474650  20.2857450  64.4464600  56.6160990  20.7271060
  65.4392930  55.4896660  20.9202640  66.7804380  57.5671350  28.2849980
  67.2789630  58.0417170  28.9501830  66.9227330  56.6434870  28.4920010
  69.1863880  52.8725310  21.7253240  69.0631660  52.8911440  20.7762750
  70.1348440  52.9204250  21.8451640  63.3583470  54.4559730  17.6608160
  64.2074000  54.8929880  17.5948350  62.9914740  54.7679990  18.4880220
  73.9871240  53.7839310  29.1278370  73.4844840  54.5244710  29.4672180
  74.8027900  54.1723310  28.8115160  72.2793250  59.0272490  22.5739730
  71.3383390  59.0422720  22.7487420  72.5937320  58.2408450  23.0200030
  62.2574890  60.7092090  16.1343690  63.0238160  60.5973450  16.6969120
  62.3349580  60.0130060  15.4820460  60.9521650  58.1417160  16.8176580
  61.0325240  57.1944670  16.9293980  61.8441400  58.4724040  16.9237240
  58.4792450  59.9632080  32.0532750  58.9831470  59.3839360  32.6248980
  57.7399870  60.2472310  32.5909120  60.5115530  58.1061670  32.9482820
  60.5520870  57.8075540  33.8568050  61.3661030  58.5069280  32.7890340
  64.2893920  60.7057220  18.1086330  64.7110340  60.5397090  18.9517720
  64.4144760  59.8957450  17.6141470  62.4521340  56.6853770  30.9157310
  61.9217800  56.1944720  30.2880650  63.1209410  57.1137970  30.3815240
  66.8021560  59.7294830  15.3563430  67.3227220  59.0143850  14.9904580
  67.4489960  60.3680700  15.6563940  71.8221570  58.4919390  32.6837650
  72.4042340  57.7371710  32.5958130  71.9983340  59.0226830  31.9069130
  62.9393640  53.6516140  30.9954600  62.8450510  53.0336890  30.2705470
  62.3591030  54.3782430  30.7684510  65.7055080  52.2089380  28.0281990
  65.2572380  52.2313640  27.1827540  65.0720280  51.8108400  28.6252290
  68.4478530  58.8359890  30.0332270  68.5674740  58.2401030  30.7727110
  69.3072530  58.8729580  29.6133570  70.7866430  59.3897080  28.6094780
  70.2601650  59.9139700  28.0059920  71.1297770  60.0224470  29.2404510
  63.1852820  56.7790450  15.0544490  62.9841880  55.9157810  15.4157830
  63.0144870  56.6923810  14.1166090  65.2147300  55.3781240  31.2908090
  65.8046990  55.0697090  31.9785910  64.3967540  54.9060990  31.4467990
  70.0340730  54.9947050  31.5241110  69.3456250  54.3328590  31.4591100
  70.7546750  54.5485320  31.9689570  70.6641130  51.5898680  17.5831370
  70.9443420  50.7466580  17.9390790  69.8906860  51.8221790  18.0970120
  61.9835620  53.8791070  15.0422370  62.2861520  53.8858500  14.1341520
  62.7230210  53.5288930  15.5390030  65.2020550  52.8225690  16.0278570
  64.8542550  52.1449680  15.4481020  65.4033320  52.3615200  16.8421960
  58.5426190  59.3513340  22.4242940  57.8875030  59.0824980  21.7802640
  59.3804140  59.2417820  21.9744920  71.4916630  54.1454630  16.6461430
  71.9101510  53.9585610  15.8058090  71.1852690  53.2933680  16.9564360
  74.9906360  59.0578770  20.3437230  74.6149960  58.2906700  19.9118520
  74.2609480  59.4401470  20.8312160  59.5802120  59.7365910  26.9646280
  59.9475160  59.6493310  27.8442300  59.0112940  58.9732460  26.8653140
  74.3805980  58.2050290  29.9776750  74.1492070  57.9763040  29.0774700
  74.6410530  59.1249840  29.9321640  59.1318120  56.6475000  30.8704700
  58.2374170  56.6141760  31.2098410  59.6715670  56.8461790  31.6355950
  72.8194050  53.4306720  32.7556450  73.6964230  53.4390120  33.1390450
  72.8314890  52.6937560  32.1448800  57.7564270  56.5612270  18.3668270
  56.8528350  56.8242470  18.1919930  58.2404890  56.8323440  17.5868230
  74.2657320  57.2836260  23.6444470  74.7894800  56.7898910  23.0134640
  74.8516740  57.4186620  24.3892040  74.4447040  57.3676130  27.1664020
  73.4949750  57.3339670  27.2809010  74.6260050  58.2776240  26.9313790
  60.2991480  55.6177810  16.2762650  61.0083180  55.1961030  15.7909930
  59.5831420  55.6853040  15.6446000  59.9465640  51.6717140  15.3165300
  60.6693770  52.2126080  15.6346520  60.2190160  51.3980560  14.4406840
  73.7557290  56.5409610  19.5836880  74.2516410  56.3080480  20.3685760
  73.5573360  55.7021450  19.1674520  59.6357830  50.9223330  25.2187920
  60.2834020  50.3720710  24.7783080  60.0559670  51.1766480  26.0403730
  75.1844450  55.1770560  22.1174560  75.0743730  55.0226600  23.0556830
  75.9452040  54.6491500  21.8749970  73.5310170  51.1164690  28.5757560
  74.1682390  51.7298830  28.9416750  73.6785060  51.1525350  27.6306790
  59.3889830  51.0779000  27.9613240  59.0404650  51.5342820  28.7271420
  59.0577530  50.1836130  28.0435670  66.9014650  52.2690880  31.4832660
  66.8403540  52.8612710  32.2328070  67.8415030  52.1616840  31.3382920
  69.5389210  51.9260940  31.1224950  70.1529620  52.2440230  30.4606030
  70.0838770  51.4409530  31.7420810  60.0610470  50.6055200  31.2364010
  60.6093460  50.4243250  30.4730120  60.1265780  49.8149310  31.7720320
  70.2797250  50.4893080  27.4494240  69.4057090  50.8228190  27.2467170
  70.1708000  50.0166260  28.2746110  71.1869230  52.6963950  28.8335960
  70.8582590  51.8815710  28.4537690  72.1351530  52.6533760  28.7101650
  68.0272070  51.4062920  26.3887150  67.2443860  51.8808420  26.6683910
  67.7335000  50.5017750  26.2800330  72.5793140  52.1086020  24.4336240
  73.0201230  52.0531120  23.5857840  72.3100730  53.0244030  24.5046420
  74.4431710  51.7401260  22.4445060  74.3820110  50.7962480  22.2976080
  75.2223740  51.8481350  22.9898520  59.3712480  51.7110400  18.9100870
  60.1291840  51.8239280  18.3364900  58.9089650  52.5479600  18.8644300
  65.9126290  53.8249670  21.9003180  65.1000800  53.4506560  21.5599060
  66.4167930  53.0694750  22.2024370  70.4151270  50.4892120  23.1386250
  71.0180640  51.0612330  23.6134770  69.6744260  51.0531560  22.9160150
  73.5585870  50.8913680  18.4126530  73.7536500  51.7897130  18.6793960
  72.7715740  50.6600760  18.9059480  61.7437630  52.2374450  17.4502840
  62.2730390  51.4504250  17.3210790  62.3765950  52.9165640  17.6838370
  63.9375470  51.9749590  20.5048230  63.3078210  51.2736900  20.6718360
  63.3980610  52.7353720  20.2881390  64.0631030  51.2533570  32.9400720
  63.7815300  51.7567170  32.1761540  64.4450730  50.4555320  32.5742850
  70.6646490  50.6687150  33.5181190  70.5511940  50.9881760  34.4132710
  71.4816230  51.0699660  33.2218470  69.5704640  58.6879620   3.8815930
  69.4898690  57.7734230   3.6107640  69.1569060  59.1846690   3.1755640
  67.7022680  60.4658640   5.7625200  66.9264780  59.9859080   6.0523770
  68.3535610  59.7864290   5.5881360  61.7188510  60.7778450   6.6400960
  60.8873390  60.5227160   7.0397470  62.3269490  60.8489220   7.3758880
  58.0913470  58.3385990   6.3083050  58.6629580  57.5708190   6.3086690
  58.0915010  58.6374750   5.3989660  59.3338340  53.7470350   8.0951980
  59.1541180  52.8496100   8.3754740  58.9318420  54.2942220   8.7698930
  68.1736840  55.9486210   5.9964290  68.5501660  55.0758090   5.8837960
  68.0756350  56.2844910   5.1054730  71.9560960  53.4436650   2.9292630
  72.7770580  52.9533220   2.9718110  71.9895040  54.0334310   3.6824470
  59.9525010  56.2430850   6.7034320  60.6335120  56.5069220   7.3221720
  59.6373060  55.4031720   7.0372330  64.1449580  57.2898210   5.7906910
  64.6527800  57.7879180   6.4311930  64.6762820  56.5133410   5.6146270
  62.4285680  51.9296770  10.0570330  62.4304120  52.4469160   9.2516230
  61.5989990  51.4526950  10.0340260  72.1922440  55.3837030   5.7020170
  71.4878010  55.6721920   6.2823280  72.5534600  56.1937140   5.3419730
  62.1101010  53.6406730   8.0640780  62.4517820  54.4848780   7.7694650
  61.1716820  53.7890470   8.1806120  75.2609360  54.8291820   6.0929380
  74.3134270  54.8630800   6.2244810  75.5859350  55.6430770   6.4778740
  65.7928900  51.1289000   4.3885370  66.1003880  50.5735890   3.6720870
  64.8629600  51.2633460   4.2058360  74.6891500  60.1473350   8.0991680
  73.8610130  60.2166440   7.6241810  75.2841980  60.7327660   7.6307510
  71.6533510  56.9342670   9.0446550  71.2404690  57.7596380   9.2986540
  70.9209460  56.3487710   8.8522910  63.7866300  59.7202570   3.9065220
  63.3823300  59.0079820   3.4111120  63.8729420  59.3755810   4.7953260
  62.4994920  56.4945780   7.6864260  63.0509510  56.6041120   6.9117510
  63.0138430  56.8683380   8.4019490  62.1737650  60.0165140  11.2969600
  62.0345420  60.8887940  11.6657000  61.2919010  59.6737950  11.1517540
  75.1790080  55.9859250  12.9268670  74.5634350  56.4938920  12.3984130
  74.8586500  55.0857580  12.8694610  62.9534590  51.9582620   4.7895540
  62.5102740  52.7392160   4.4580060  63.5119580  52.2812510   5.4966480
  67.2404400  54.8251140  10.3930860  66.7783770  55.0334160  11.2050800
  66.8382510  54.0110490  10.0901530  72.2408910  56.0460090  11.5227520
  71.3902500  55.7465840  11.8436590  72.0810700  56.2902100  10.6111340
  69.3358620  57.5461840  13.6226310  69.6612030  56.7125590  13.2828540
  70.1238950  58.0690360  13.7704640  64.9910490  52.5029950   6.6485140
  65.2882820  53.4092780   6.5677160  65.5396050  52.0148730   6.0344710
  62.7448810  57.0816190   2.5176790  62.5189730  56.8653360   3.4223410
  61.9641340  57.5144650   2.1722760  65.1848020  57.9801770  13.1837060
  65.0891620  57.0396500  13.0337460  66.0280000  58.2016840  12.7885130
  68.5811440  55.7243100   3.1470720  68.9741010  56.0415300   2.3339410
  68.9428290  54.8454980   3.2615240  60.3158560  54.3915440  11.3370840
  59.9221950  55.2390650  11.5443620  59.6276960  53.7541810  11.5279480
  66.8903610  54.4750410  14.4067580  66.2001930  54.2822610  15.0413670
  67.6335910  54.7585050  14.9391880  57.6175610  52.3143900   5.3700920
  57.3288660  52.8846760   6.0825900  58.3621370  51.8348350   5.7332150
  69.1666580  58.3148850   7.2421500  68.4347700  58.8235660   7.5911600
  68.7690920  57.4978830   6.9410280  65.6043970  54.9903050   5.6473990
  65.6080030  54.5493000   4.7978530  66.4995090  55.3120380   5.7545810
  61.4546350  54.8729540   4.6068200  61.1146400  55.3504770   5.3635250
  60.6923670  54.4194660   4.2469300  69.6292490  53.7682530   6.6544440
  69.6465230  54.2191180   7.4986290  69.3808070  52.8688170   6.8677880
  73.0563240  51.1814710  12.4930820  73.3809010  50.4504370  13.0188800
  73.0919750  50.8628350  11.5911810  65.9051940  59.0504830   7.3939400
  66.2722070  58.5763400   8.1400740  65.7157000  59.9246400   7.7347740
  58.7692430  53.7948520   3.5232870  58.4839350  53.4304190   4.3611490
  58.7071290  53.0628980   2.9096010  63.6951310  58.0913470   9.7123610
  63.3908380  58.9705450   9.9373970  64.6497770  58.1513260   9.7481050
  59.7515040  58.9316210  10.8594970  59.3929980  59.5970060  11.4468310
  59.4569600  58.0999760  11.2307590  62.9528160  59.3900450  13.7434520
  62.6528300  59.5357630  12.8462340  63.7239400  58.8305740  13.6507910
  58.3263610  52.4209450  11.5367070  57.6122130  52.6206370  12.1419680
  58.7458650  51.6449020  11.9081870  69.8202390  54.9131760   9.2868520
  70.1883210  54.0926970   9.6148090  68.9600590  54.9733650   9.7024170
  66.7804380  57.5671350   9.5106490  67.2789630  58.0417170  10.1758340
  66.9227330  56.6434870   9.7176520  69.1863880  52.8725310   2.9509750
  69.0631660  52.8911440   2.0019260  70.1348440  52.9204250   3.0708150
  73.9871240  53.7839310  10.3534880  73.4844840  54.5244710  10.6928690
  74.8027900  54.1723310  10.0371670  72.2793250  59.0272490   3.7996240
  71.3383390  59.0422720   3.9743930  72.5937320  58.2408450   4.2456540
  58.4792450  59.9632080  13.2789260  58.9831470  59.3839360  13.8505490
  57.7399870  60.2472310  13.8165630  60.5115530  58.1061670  14.1739330
  60.5520870  57.8075540  15.0824560  61.3661030  58.5069280  14.0146850
  62.4521340  56.6853770  12.1413820  61.9217800  56.1944720  11.5137160
  63.1209410  57.1137970  11.6071750  71.8221570  58.4919390  13.9094160
  72.4042340  57.7371710  13.8214640  71.9983340  59.0226830  13.1325640
  62.9393640  53.6516140  12.2211110  62.8450510  53.0336890  11.4961980
  62.3591030  54.3782430  11.9941020  65.7055080  52.2089380   9.2538500
  65.2572380  52.2313640   8.4084050  65.0720280  51.8108400   9.8508800
  68.4478530  58.8359890  11.2588780  68.5674740  58.2401030  11.9983620
  69.3072530  58.8729580  10.8390080  70.7866430  59.3897080   9.8351290
  70.2601650  59.9139700   9.2316430  71.1297770  60.0224470  10.4661020
  65.2147300  55.3781240  12.5164600  65.8046990  55.0697090  13.2042420
  64.3967540  54.9060990  12.6724500  70.0340730  54.9947050  12.7497620
  69.3456250  54.3328590  12.6847610  70.7546750  54.5485320  13.1946080
  58.5426190  59.3513340   3.6499450  57.8875030  59.0824980   3.0059150
  59.3804140  59.2417820   3.2001430  59.5802120  59.7365910   8.1902790
  59.9475160  59.6493310   9.0698810  59.0112940  58.9732460   8.0909650
  74.3805980  58.2050290  11.2033260  74.1492070  57.9763040  10.3031210
  74.6410530  59.1249840  11.1578150  59.1318120  56.6475000  12.0961210
  58.2374170  56.6141760  12.4354920  59.6715670  56.8461790  12.8612460
  72.8194050  53.4306720  13.9812960  73.6964230  53.4390120  14.3646960
  72.8314890  52.6937560  13.3705310  74.2657320  57.2836260   4.8700980
  74.7894800  56.7898910   4.2391150  74.8516740  57.4186620   5.6148550
  74.4447040  57.3676130   8.3920530  73.4949750  57.3339670   8.5065520
  74.6260050  58.2776240   8.1570300  59.6357830  50.9223330   6.4444430
  60.2834020  50.3720710   6.0039590  60.0559670  51.1766480   7.2660240
  75.1844450  55.1770560   3.3431070  75.0743730  55.0226600   4.2813340
  75.9452040  54.6491500   3.1006480  73.5310170  51.1164690   9.8014070
  74.1682390  51.7298830  10.1673260  73.6785060  51.1525350   8.8563300
  59.3889830  51.0779000   9.1869750  59.0404650  51.5342820   9.9527930
  59.0577530  50.1836130   9.2692180  66.9014650  52.2690880  12.7089170
  66.8403540  52.8612710  13.4584580  67.8415030  52.1616840  12.5639430
  69.5389210  51.9260940  12.3481460  70.1529620  52.2440230  11.6862540
  70.0838770  51.4409530  12.9677320  60.0610470  50.6055200  12.4620520
  60.6093460  50.4243250  11.6986630  60.1265780  49.8149310  12.9976830
  70.2797250  50.4893080   8.6750750  69.4057090  50.8228190   8.4723680
  70.1708000  50.0166260   9.5002620  71.1869230  52.6963950  10.0592470
  70.8582590  51.8815710   9.6794200  72.1351530  52.6533760   9.9358160
  68.0272070  51.4062920   7.6143660  67.2443860  51.8808420   7.8940420
  67.7335000  50.5017750   7.5056840  72.5793140  52.1086020   5.6592750
  73.0201230  52.0531120   4.8114350  72.3100730  53.0244030   5.7302930
  74.4431710  51.7401260   3.6701570  74.3820110  50.7962480   3.5232590
  75.2223740  51.8481350   4.2155030  65.9126290  53.8249670   3.1259690
  65.1000800  53.4506560   2.7855570  66.4167930  53.0694750   3.4280880
  70.4151270  50.4892120   4.3642760  71.0180640  51.0612330   4.8391280
  69.6744260  51.0531560   4.1416660  64.0631030  51.2533570  14.1657230
  63.7815300  51.7567170  13.4018050  64.4450730  50.4555320  13.7999360
  70.6646490  50.6687150  14.7437700  70.5511940  50.9881760  15.6389220
  71.4816230  51.0699660  14.4474980  69.5704640  39.9136130  60.2046400
  69.4898690  38.9990740  59.9338110  69.1569060  40.4103200  59.4986110
  67.7022680  41.6915150  62.0855670  66.9264780  41.2115590  62.3754240
  68.3535610  41.0120800  61.9111830  61.7188510  42.0034960  62.9631430
  60.8873390  41.7483670  63.3627940  62.3269490  42.0745730  63.6989350
  71.7230110  46.0975340  60.8654800  71.2611640  45.3262580  61.1941970
  72.5355660  46.1241410  61.3707250  61.6989770  46.0375050  63.1589450
  62.0017810  45.1472790  62.9799670  62.4433360  46.5945270  62.9311700
  60.1280460  36.9636850  56.7473820  59.2397160  37.3052820  56.6453700
  60.4121650  36.7637170  55.8554650  58.0913470  39.5642500  62.6313520
  58.6629580  38.7964700  62.6317160  58.0915010  39.8631260  61.7220130
  67.9493420  48.3833350  60.4858790  67.3304860  48.8390850  59.9153230
  68.8045200  48.5384810  60.0848490  67.1431670  44.3672340  62.0925830
  67.0739950  43.4262280  61.9314960  67.9051530  44.4573750  62.6648400
  59.3338340  34.9726860  64.4182450  59.1541180  34.0752610  64.6985210
  58.9318420  35.5198730  65.0929400  68.1736840  37.1742720  62.3194760
  68.5501660  36.3014600  62.2068430  68.0756350  37.5101420  61.4285200
  62.3041850  35.5468350  57.7812200  62.4108600  36.4472080  58.0880960
  61.3934210  35.4986320  57.4906850  71.9560960  34.6693160  59.2523100
  72.7770580  34.1789730  59.2948580  71.9895040  35.2590820  60.0054940
  59.9525010  37.4687360  63.0264790  60.6335120  37.7325730  63.6452190
  59.6373060  36.6288230  63.3602800  64.1449580  38.5154720  62.1137380
  64.6527800  39.0135690  62.7542400  64.6762820  37.7389920  61.9376740
  68.8156770  43.2672590  57.8790700  68.1974040  43.7322040  57.3153420
  69.3280020  43.9600070  58.2960210  63.6788530  42.7948460  64.5574300
  63.3457910  43.4217380  65.1995370  63.8555210  43.3210340  63.7775970
  72.1922440  36.6093540  62.0250640  71.4878010  36.8978430  62.6053750
  72.5534600  37.4193650  61.6650200  62.1101010  34.8663240  64.3871250
  62.4517820  35.7105290  64.0925120  61.1716820  35.0146980  64.5036590
  58.1839970  43.9529120  55.2530330  57.8067950  44.4416220  54.5215230
  58.4413040  44.6254400  55.8836860  73.8085220  46.2268670  64.2878120
  73.1248740  46.8967780  64.2794790  74.3479510  46.4249320  63.5222980
  75.2609360  36.0548330  62.4159850  74.3134270  36.0887310  62.5475280
  75.5859350  36.8687280  62.8009210  65.7928900  32.3545510  60.7115840
  66.1003880  31.7992400  59.9951340  64.8629600  32.4889970  60.5288830
  71.3443960  48.0712800  63.0023300  71.3571120  47.6675090  62.1345560
  70.7919180  48.8460090  62.8984730  72.6389380  44.7929020  58.0913470
  72.5285710  43.8503350  58.2162890  72.6357630  45.1544660  58.9776230
  70.7429400  42.9742640  64.3305910  71.1598190  42.7602750  63.4959370
  71.4669220  43.2315430  64.9014530  68.1809660  40.4194340  57.4475960
  67.2538940  40.3531720  57.6764430  68.3334480  41.3574470  57.3331200
  68.1678740  36.6911340  54.4443120  67.2282410  36.8525300  54.5295580
  68.4862000  37.4097020  53.8979110  74.6891500  41.3729860  64.4222150
  73.8610130  41.4422950  63.9472280  75.2841980  41.9584170  63.9537980
  72.2106950  41.9814640  57.9511210  71.5919370  41.6434190  57.3037510
  72.1931400  41.3374400  58.6590400  63.7866300  40.9459080  60.2295690
  63.3823300  40.2336330  59.7341590  63.8729420  40.6012320  61.1183730
  64.2548000  44.6326640  62.3934900  63.9576290  44.0272110  61.7142680
  65.2047820  44.6703950  62.2824260  62.4994920  37.7202290  64.0094730
  63.0509510  37.8297630  63.2347980  63.0138430  38.0939890  64.7249960
  70.3871650  41.2201450  54.9583960  70.8264930  40.3823880  54.8121780
  71.1000070  41.8530850  55.0448100  68.4967030  46.1597520  58.9265200
  68.9362940  46.9021850  58.5120590  68.4353920  46.4024090  59.8504160
  73.9688790  32.4744260  53.2725000  73.6561450  32.5671090  54.1724070
  74.7301260  33.0525290  53.2222430  60.4870930  39.8404060  57.7302340
  60.3668530  40.5666150  57.1183610  60.1771820  39.0706970  57.2530250
  58.1256300  43.0119200  63.5370980  58.2036720  43.1467970  62.5926700
  58.7397980  42.3035090  63.7299100  59.3703930  44.7119390  59.9477160
  58.9632010  44.8533980  59.0930760  60.2616940  44.4279550  59.7448370
  71.1637210  49.1466640  56.2828210  71.0038350  48.8569580  57.1810040
  70.9983920  48.3706770  55.7473440  63.6425590  48.9265170  58.0599830
  63.4668070  48.0100710  57.8467630  62.7881330  49.2852460  58.2997630
  70.8663340  46.6554200  54.8426210  70.1728500  46.6531490  54.1828490
  71.6086200  46.2313520  54.4120380  70.4313270  48.2816910  58.9174700
  70.8870220  47.5006290  59.2313320  70.7705790  48.9923730  59.4615880
  62.9534590  33.1839130  61.1126010  62.5102740  33.9648670  60.7810530
  63.5119580  33.5069020  61.8196950  66.0693410  32.8049830  55.9931840
  65.4447590  32.8009700  56.7185150  65.9823530  31.9380790  55.5967810
  64.9910490  33.7286460  62.9715610  65.2882820  34.6349290  62.8907630
  65.5396050  33.2405240  62.3575180  62.7448810  38.3072700  58.8407260
  62.5189730  38.0909870  59.7453880  61.9641340  38.7401160  58.4953230
  69.9746570  38.3136070  57.4397910  69.3755460  39.0371870  57.2561530
  70.5226180  38.2512850  56.6574360  68.5811440  36.9499610  59.4701190
  68.9741010  37.2671810  58.6569880  68.9428290  36.0711490  59.5845710
  57.6175610  33.5400410  61.6931390  57.3288660  34.1103270  62.4056370
  58.3621370  33.0604860  62.0562620  57.8045840  37.4820530  52.9034110
  57.7220510  38.4251290  53.0449100  57.4528900  37.3395440  52.0246460
  69.1666580  39.5405360  63.5651970  68.4347700  40.0492170  63.9142070
  68.7690920  38.7235340  63.2640750  65.6043970  36.2159560  61.9704460
  65.6080030  35.7749510  61.1209000  66.4995090  36.5376890  62.0776280
  61.4546350  36.0986050  60.9298670  61.1146400  36.5761280  61.6865720
  60.6923670  35.6451170  60.5699770  65.6664120  37.2171640  54.9611220
  65.7876940  37.1758120  55.9097040  65.2812630  38.0795790  54.8057950
  69.6292490  34.9939040  62.9774910  69.6465230  35.4447690  63.8216760
  69.3808070  34.0944680  63.1908350  64.6785620  39.5272780  54.3594520
  64.1102520  39.0791030  53.7330430  65.3874620  39.8865560  53.8259670
  65.9051940  40.2761340  63.7169870  66.2722070  39.8019910  64.4631210
  65.7157000  41.1502910  64.0578210  58.7692430  35.0205030  59.8463340
  58.4839350  34.6560700  60.6841960  58.7071290  34.2885490  59.2326480
  62.2233100  43.5230970  56.6320930  61.4495360  42.9828590  56.4719650
  62.9527730  43.0037580  56.2938690  72.9821080  42.5196330  62.4247320
  73.7020200  43.0151620  62.0343430  72.7802900  41.8414220  61.7801190
  68.4431020  33.9134290  56.5676710  67.6295630  33.4147460  56.4922020
  68.2492970  34.7532540  56.1513060  71.1579410  38.2853940  54.8638870
  72.0459030  38.5971170  54.6890210  71.1284500  37.4126190  54.4719450
  62.2670500  43.1911350  60.2699740  62.7849170  42.3879610  60.2156630
  61.8154520  43.1290490  61.1116570  67.1540000  44.4577630  55.5427040
  67.4955700  45.2019860  55.0470360  66.3252710  44.7708750  55.9051870
  73.4293680  39.5965780  54.3318730  73.3457400  40.0280000  53.4815170
  74.1487870  40.0564130  54.7645550  74.4580930  46.4508040  57.0600860
  73.8157090  45.7963660  57.3344580  74.0711590  46.8563130  56.2841530
  70.0367410  43.7793470  60.9072550  70.3891230  43.1821600  60.2473920
  69.1529740  43.4537700  61.0780800  66.1230690  44.5391160  58.3142960
  66.8101820  45.0860370  58.6950550  65.3363110  45.0831890  58.3492570
  58.2623090  40.1563980  53.8060040  59.1317940  40.4388780  54.0895960
  57.7713410  40.9699850  53.6908850  65.4257900  41.5437190  57.9268320
  65.8820680  42.3542440  58.1528510  65.0746110  41.2260330  58.7586810
  61.3269680  31.8874840  58.3990840  61.1984310  31.8792740  59.3475760
  60.5031700  32.2257930  58.0481850  69.0022590  45.0575880  63.8738070
  69.6444820  44.3569040  63.9870240  69.5271940  45.8374320  63.6934960
  72.8478310  45.3424500  53.5977210  72.6215890  44.6254940  54.1901850
  72.4574510  45.0936940  52.7598960  58.6294340  49.3691360  54.3721670
  58.9891980  49.9680700  53.7178940  58.4886680  49.9151250  55.1456700
  72.4294560  43.2596440  55.2591370  72.1416260  43.7209130  56.0469250
  73.2246730  42.7994210  55.5275590  64.6462960  46.7522560  55.1895340
  64.6373060  47.4852250  54.5739850  63.7261320  46.5054140  55.2822300
  60.2469600  41.9737450  55.9342100  59.6397550  42.7136350  55.9437400
  60.7218950  42.0636810  55.1080300  73.1864420  35.0945210  56.4186550
  72.5577580  35.1990880  55.7044780  72.6916340  35.3141990  57.2080430
  67.6322560  46.8150800  53.8520530  67.7334540  46.6114790  52.9222510
  66.7324300  46.5609080  54.0568310  65.1548450  37.3731160  57.8344430
  64.4464600  37.8417500  58.2758040  65.4392930  36.7153170  58.4689620
  69.1863880  34.0981820  59.2740220  69.0631660  34.1167950  58.3249730
  70.1348440  34.1460760  59.3938620  66.2740670  49.3337120  58.5468200
  66.5282170  49.2958510  57.6247570  65.3253150  49.2070450  58.5396450
  63.3583470  35.6816240  55.2095140  64.2074000  36.1186390  55.1435330
  62.9914740  35.9936500  56.0367200  72.2793250  40.2529000  60.1226710
  71.3383390  40.2679230  60.2974400  72.5937320  39.4664960  60.5687010
  62.2574890  41.9348600  53.6830670  63.0238160  41.8229960  54.2456100
  62.3349580  41.2386570  53.0307440  60.9521650  39.3673670  54.3663560
  61.0325240  38.4201180  54.4780960  61.8441400  39.6980550  54.4724220
  74.2818830  47.4237850  61.7980970  74.4066250  48.2469020  62.2704780
  75.1484390  47.2128580  61.4505120  61.7536360  49.5169060  61.4698100
  62.4898840  48.9684520  61.7406670  62.1377280  50.3825070  61.3304090
  58.6381840  45.5842630  57.3439610  57.7121620  45.8263770  57.3345020
  59.1038270  46.4116890  57.2224360  64.8638670  48.6899370  53.2923670
  65.6567280  48.9788200  52.8405460  64.3443020  48.2591540  52.6136150
  73.9168840  47.9169500  54.7160410  73.6310350  47.5034640  53.9014590
  73.7188390  48.8457210  54.5960930  65.3816070  43.9102780  53.1566020
  65.2766710  43.2955130  53.8827400  65.2140290  43.3868670  52.3729030
  68.6218800  42.9722810  53.7608010  68.0728900  43.4192110  54.4050750
  69.2438060  42.4672060  54.2845680  64.2893920  41.9313730  55.6573310
  64.7110340  41.7653600  56.5004700  64.4144760  41.1213960  55.1628450
  66.8021560  40.9551340  52.9050410  67.3227220  40.2400360  52.5391560
  67.4489960  41.5937210  53.2050920  63.1852820  38.0046960  52.6031470
  62.9841880  37.1414320  52.9644810  63.0144870  37.9180320  51.6653070
  70.6641130  32.8155190  55.1318350  70.9443420  31.9723090  55.4877770
  69.8906860  33.0478300  55.6457100  61.9835620  35.1047580  52.5909350
  62.2861520  35.1115010  51.6828500  62.7230210  34.7545440  53.0877010
  65.2020550  34.0482200  53.5765550  64.8542550  33.3706190  52.9968000
  65.4033320  33.5871710  54.3908940  67.3669590  49.0362950  55.1952150
  68.2620380  49.3747920  55.2170910  67.3987220  48.3142360  54.5676430
  61.0065750  44.4090000  53.4239150  61.4440620  44.9519670  54.0796730
  61.4913480  43.5836950  53.4335490  58.2211550  47.1979030  60.8759410
  58.5514560  46.3300090  60.6438050  58.6502550  47.4037550  61.7064370
  62.8173470  45.5288040  58.5361380  62.5169010  45.4053010  59.4365290
  62.7110960  44.6696630  58.1277110  58.7101760  48.0649620  63.6141040
  58.2732750  48.2450420  64.4465190  59.2779440  48.8224240  63.4722760
  75.5865390  45.3084440  53.2388060  74.7558350  45.3761090  53.7095290
  75.7637220  46.1988560  52.9354920  75.0421850  42.0531920  55.7422260
  75.8040760  42.6228570  55.8481950  75.0576220  41.4859120  56.5130570
  58.5426190  40.5769850  59.9729920  57.8875030  40.3081490  59.3289620
  59.3804140  40.4674330  59.5231900  75.0941020  42.3466290  52.8994780
  75.3689860  43.2545170  52.7714000  74.9051760  42.2828820  53.8356770
  71.4916630  35.3711140  54.1948410  71.9101510  35.1842120  53.3545070
  71.1852690  34.5190190  54.5051340  74.9906360  40.2835280  57.8924210
  74.6149960  39.5163210  57.4605500  74.2609480  40.6657980  58.3799140
  59.5802120  40.9622420  64.5133260  59.9475160  40.8749820  65.3929280
  59.0112940  40.1988970  64.4140120  57.7564270  37.7868780  55.9155250
  56.8528350  38.0498980  55.7406910  58.2404890  38.0579950  55.1355210
  74.2657320  38.5092770  61.1931450  74.7894800  38.0155420  60.5621620
  74.8516740  38.6443130  61.9379020  74.4447040  38.5932640  64.7151000
  73.4949750  38.5596180  64.8295990  74.6260050  39.5032750  64.4800770
  60.2991480  36.8434320  53.8249630  61.0083180  36.4217540  53.3396910
  59.5831420  36.9109550  53.1932980  59.9465640  32.8973650  52.8652280
  60.6693770  33.4382590  53.1833500  60.2190160  32.6237070  51.9893820
  73.7557290  37.7666120  57.1323860  74.2516410  37.5336990  57.9172740
  73.5573360  36.9277960  56.7161500  59.6357830  32.1479840  62.7674900
  60.2834020  31.5977220  62.3270060  60.0559670  32.4022990  63.5890710
  75.1844450  36.4027070  59.6661540  75.0743730  36.2483110  60.6043810
  75.9452040  35.8748010  59.4236950  73.0891630  49.0437200  59.5262780
  73.6850700  48.7221770  58.8497200  73.3469780  48.5709020  60.3176050
  64.6960230  47.0314700  65.2763130  64.4551590  47.2989260  64.3893650
  65.6362870  47.2020430  65.3313990  73.6403840  49.6932500  63.3560510
  73.1806810  50.4448310  62.9818530  73.0116300  48.9738970  63.2975310
  64.0699560  48.0020740  62.5308640  64.5864580  47.3908100  62.0056900
  64.7196940  48.5049520  63.0219650  66.8095060  48.8929230  63.3577620
  67.0972870  48.6383530  62.4810630  67.3218280  48.3406590  63.9483190
  68.0272070  32.6319430  63.9374130  67.2443860  33.1064930  64.2170890
  67.7335000  31.7274260  63.8287310  72.5793140  33.3342530  61.9823220
  73.0201230  33.2787630  61.1344820  72.3100730  34.2500540  62.0533400
  74.4431710  32.9657770  59.9932040  74.3820110  32.0218990  59.8463060
  75.2223740  33.0737860  60.5385500  58.7484460  49.1050130  58.9555990
  58.5806500  48.4720810  59.6537880  57.8818970  49.3109530  58.6050180
  59.3712480  32.9366910  56.4587850  60.1291840  33.0495790  55.8851880
  58.9089650  33.7736110  56.4131280  65.9126290  35.0506180  59.4490160
  65.1000800  34.6763070  59.1086040  66.4167930  34.2951260  59.7511350
  70.4151270  31.7148630  60.6873230  71.0180640  32.2868840  61.1621750
  69.6744260  32.2788070  60.4647130  73.5585870  32.1170190  55.9613510
  73.7536500  33.0153640  56.2280940  72.7715740  31.8857270  56.4546460
  60.3547160  47.7983360  56.4006130  59.8294780  48.1791390  55.6968090
  60.2791740  48.4234130  57.1215840  61.7437630  33.4630960  54.9989820
  62.2730390  32.6760760  54.8697770  62.3765950  34.1422150  55.2325350
  63.9375470  33.2006100  58.0535210  63.3078210  32.4993410  58.2205340
  63.3980610  33.9610230  57.8368370  75.1112480  49.3570900  57.7220070
  75.2864670  48.6708640  57.0780990  74.4134050  49.8817950  57.3296740
  62.9540130  49.7465740  55.2755380  63.6858950  49.4625020  54.7279270
  63.2133800  49.5079020  56.1654760  62.1154920  45.8630470  55.2801710
  61.4863800  46.3315570  55.8287540  62.2302750  45.0179690  55.7147900
  69.5704640  39.9136130  41.4302910  69.4898690  38.9990740  41.1594620
  69.1569060  40.4103200  40.7242620  67.7022680  41.6915150  43.3112180
  66.9264780  41.2115590  43.6010750  68.3535610  41.0120800  43.1368340
  61.7188510  42.0034960  44.1887940  60.8873390  41.7483670  44.5884450
  62.3269490  42.0745730  44.9245860  71.7230110  46.0975340  42.0911310
  71.2611640  45.3262580  42.4198480  72.5355660  46.1241410  42.5963760
  58.0913470  39.5642500  43.8570030  58.6629580  38.7964700  43.8573670
  58.0915010  39.8631260  42.9476640  67.9493420  48.3833350  41.7115300
  67.3304860  48.8390850  41.1409740  68.8045200  48.5384810  41.3105000
  67.1431670  44.3672340  43.3182340  67.0739950  43.4262280  43.1571470
  67.9051530  44.4573750  43.8904910  68.1736840  37.1742720  43.5451270
  68.5501660  36.3014600  43.4324940  68.0756350  37.5101420  42.6541710
  71.9560960  34.6693160  40.4779610  72.7770580  34.1789730  40.5205090
  71.9895040  35.2590820  41.2311450  59.9525010  37.4687360  44.2521300
  60.6335120  37.7325730  44.8708700  59.6373060  36.6288230  44.5859310
  62.4285680  33.1553280  47.6057310  62.4304120  33.6725670  46.8003210
  61.5989990  32.6783460  47.5827240  68.8156770  43.2672590  39.1047210
  68.1974040  43.7322040  38.5409930  69.3280020  43.9600070  39.5216720
  63.6788530  42.7948460  45.7830810  63.3457910  43.4217380  46.4251880
  63.8555210  43.3210340  45.0032480  72.1922440  36.6093540  43.2507150
  71.4878010  36.8978430  43.8310260  72.5534600  37.4193650  42.8906710
  62.1101010  34.8663240  45.6127760  62.4517820  35.7105290  45.3181630
  61.1716820  35.0146980  45.7293100  62.8907630  44.7629260  47.5979990
  63.5081630  45.4380340  47.3164440  62.0300750  45.1717240  47.5067490
  73.8085220  46.2268670  45.5134630  73.1248740  46.8967780  45.5051300
  74.3479510  46.4249320  44.7479490  75.2609360  36.0548330  43.6416360
  74.3134270  36.0887310  43.7731790  75.5859350  36.8687280  44.0265720
  65.7928900  32.3545510  41.9372350  66.1003880  31.7992400  41.2207850
  64.8629600  32.4889970  41.7545340  71.3443960  48.0712800  44.2279810
  71.3571120  47.6675090  43.3602070  70.7919180  48.8460090  44.1241240
  72.6389380  44.7929020  39.3169980  72.5285710  43.8503350  39.4419400
  72.6357630  45.1544660  40.2032740  70.7429400  42.9742640  45.5562420
  71.1598190  42.7602750  44.7215880  71.4669220  43.2315430  46.1271040
  68.1809660  40.4194340  38.6732470  67.2538940  40.3531720  38.9020940
  68.3334480  41.3574470  38.5587710  68.1678740  36.6911340  35.6699630
  67.2282410  36.8525300  35.7552090  68.4862000  37.4097020  35.1235620
  74.6891500  41.3729860  45.6478660  73.8610130  41.4422950  45.1728790
  75.2841980  41.9584170  45.1794490  72.2106950  41.9814640  39.1767720
  71.5919370  41.6434190  38.5294020  72.1931400  41.3374400  39.8846910
  71.6533510  38.1599180  46.5933530  71.2404690  38.9852890  46.8473520
  70.9209460  37.5744220  46.4009890  63.7866300  40.9459080  41.4552200
  63.3823300  40.2336330  40.9598100  63.8729420  40.6012320  42.3440240
  64.2548000  44.6326640  43.6191410  63.9576290  44.0272110  42.9399190
  65.2047820  44.6703950  43.5080770  62.4994920  37.7202290  45.2351240
  63.0509510  37.8297630  44.4604490  63.0138430  38.0939890  45.9506470
  72.3433610  48.2058510  47.2814510  71.8664170  49.0130700  47.0887120
  71.6595400  47.5536840  47.4340720  63.3466430  44.3708330  50.2699210
  62.4494960  44.5948300  50.5172610  63.3719300  44.4943270  49.3210610
  70.3871650  41.2201450  36.1840470  70.8264930  40.3823880  36.0378290
  71.1000070  41.8530850  36.2704610  62.1737650  41.2421650  48.8456580
  62.0345420  42.1144450  49.2143980  61.2919010  40.8994460  48.7004520
  68.4967030  46.1597520  40.1521710  68.9362940  46.9021850  39.7377100
  68.4353920  46.4024090  41.0760670  63.9718000  47.1843350  51.0541730
  63.9433430  47.5886300  50.1870160  63.8082970  46.2553710  50.8913330
  73.9688790  32.4744260  34.4981510  73.6561450  32.5671090  35.3980580
  74.7301260  33.0525290  34.4478940  58.1256300  43.0119200  44.7627490
  58.2036720  43.1467970  43.8183210  58.7397980  42.3035090  44.9555610
  59.3703930  44.7119390  41.1733670  58.9632010  44.8533980  40.3187270
  60.2616940  44.4279550  40.9704880  75.3266070  45.1583300  49.5105910
  75.4529130  44.9195180  48.5923090  75.3687450  44.3267840  49.9827990
  69.1882810  48.8611300  48.0800720  69.7027480  48.7719310  48.8823150
  68.3451890  49.2071000  48.3728630  71.1637210  49.1466640  37.5084720
  71.0038350  48.8569580  38.4066550  70.9983920  48.3706770  36.9729950
  63.6425590  48.9265170  39.2856340  63.4668070  48.0100710  39.0724140
  62.7881330  49.2852460  39.5254140  70.8663340  46.6554200  36.0682720
  70.1728500  46.6531490  35.4085000  71.6086200  46.2313520  35.6376890
  70.4313270  48.2816910  40.1431210  70.8870220  47.5006290  40.4569830
  70.7705790  48.9923730  40.6872390  75.1790080  37.2115760  50.4755650
  74.5634350  37.7195430  49.9471110  74.8586500  36.3114090  50.4181590
  58.1815820  44.0533370  47.3021950  58.3446860  43.5838730  46.4841320
  58.6468270  43.5456930  47.9670790  62.9534590  33.1839130  42.3382520
  62.5102740  33.9648670  42.0067040  63.5119580  33.5069020  43.0453460
  67.2404400  36.0507650  47.9417840  66.7783770  36.2590670  48.7537780
  66.8382510  35.2367000  47.6388510  72.2408910  37.2716600  49.0714500
  71.3902500  36.9722350  49.3923570  72.0810700  37.5158610  48.1598320
  69.3358620  38.7718350  51.1713290  69.6612030  37.9382100  50.8315520
  70.1238950  39.2946870  51.3191620  66.0693410  32.8049830  37.2188350
  65.4447590  32.8009700  37.9441660  65.9823530  31.9380790  36.8224320
  64.9910490  33.7286460  44.1972120  65.2882820  34.6349290  44.1164140
  65.5396050  33.2405240  43.5831690  69.9746570  38.3136070  38.6654420
  69.3755460  39.0371870  38.4818040  70.5226180  38.2512850  37.8830870
  65.1848020  39.2058280  50.7324040  65.0891620  38.2653010  50.5824440
  66.0280000  39.4273350  50.3372110  68.5811440  36.9499610  40.6957700
  68.9741010  37.2671810  39.8826390  68.9428290  36.0711490  40.8102220
  60.3158560  35.6171950  48.8857820  59.9221950  36.4647160  49.0930600
  59.6276960  34.9798320  49.0766460  66.8903610  35.7006920  51.9554560
  66.2001930  35.5079120  52.5900650  67.6335910  35.9841560  52.4878860
  69.1666580  39.5405360  44.7908480  68.4347700  40.0492170  45.1398580
  68.7690920  38.7235340  44.4897260  65.6043970  36.2159560  43.1960970
  65.6080030  35.7749510  42.3465510  66.4995090  36.5376890  43.3032790
  65.6664120  37.2171640  36.1867730  65.7876940  37.1758120  37.1353550
  65.2812630  38.0795790  36.0314460  69.6292490  34.9939040  44.2031420
  69.6465230  35.4447690  45.0473270  69.3808070  34.0944680  44.4164860
  64.6785620  39.5272780  35.5851030  64.1102520  39.0791030  34.9586940
  65.3874620  39.8865560  35.0516180  73.0563240  32.4071220  50.0417800
  73.3809010  31.6760880  50.5675780  73.0919750  32.0884860  49.1398790
  59.7554800  43.4284800  49.4617760  59.3709590  42.7878470  50.0600720
  60.0666990  44.1320920  50.0312490  65.9051940  40.2761340  44.9426380
  66.2722070  39.8019910  45.6887720  65.7157000  41.1502910  45.2834720
  63.6951310  39.3169980  47.2610590  63.3908380  40.1961960  47.4860950
  64.6497770  39.3769770  47.2968030  62.2233100  43.5230970  37.8577440
  61.4495360  42.9828590  37.6976160  62.9527730  43.0037580  37.5195200
  72.9821080  42.5196330  43.6503830  73.7020200  43.0151620  43.2599940
  72.7802900  41.8414220  43.0057700  68.4431020  33.9134290  37.7933220
  67.6295630  33.4147460  37.7178530  68.2492970  34.7532540  37.3769570
  68.3639880  42.5905390  49.5372830  68.2977190  41.6701060  49.2830420
  67.7345020  42.6880830  50.2517470  71.1579410  38.2853940  36.0895380
  72.0459030  38.5971170  35.9146720  71.1284500  37.4126190  35.6975960
  62.2670500  43.1911350  41.4956250  62.7849170  42.3879610  41.4413140
  61.8154520  43.1290490  42.3373080  67.1540000  44.4577630  36.7683550
  67.4955700  45.2019860  36.2726870  66.3252710  44.7708750  37.1308380
  59.7515040  40.1572720  48.4081950  59.3929980  40.8226570  48.9955290
  59.4569600  39.3256270  48.7794570  62.9528160  40.6156960  51.2921500
  62.6528300  40.7614140  50.3949320  63.7239400  40.0562250  51.1994890
  68.2956610  45.4125960  49.2876630  68.3101150  44.4806920  49.0695540
  67.5881710  45.4985720  49.9266400  73.4293680  39.5965780  35.5575240
  73.3457400  40.0280000  34.7071680  74.1487870  40.0564130  35.9902060
  74.5067820  42.0533300  48.6345210  73.7816010  42.6462080  48.4374600
  75.0343280  42.0456840  47.8358580  74.4580930  46.4508040  38.2857370
  73.8157090  45.7963660  38.5601090  74.0711590  46.8563130  37.5098040
  70.0367410  43.7793470  42.1329060  70.3891230  43.1821600  41.4730430
  69.1529740  43.4537700  42.3037310  66.1230690  44.5391160  39.5399470
  66.8101820  45.0860370  39.9207060  65.3363110  45.0831890  39.5749080
  65.4257900  41.5437190  39.1524830  65.8820680  42.3542440  39.3785020
  65.0746110  41.2260330  39.9843320  67.7290510  47.0543530  46.3817130
  68.3732730  47.2602910  47.0590550  68.0919950  46.2931930  45.9287980
  69.0022590  45.0575880  45.0994580  69.6444820  44.3569040  45.2126750
  69.5271940  45.8374320  44.9191470  72.8478310  45.3424500  34.8233720
  72.6215890  44.6254940  35.4158360  72.4574510  45.0936940  33.9855470
  70.7760210  45.8570780  48.3030640  71.1116450  46.4437470  48.9808560
  69.8560550  45.7263490  48.5328430  58.6294340  49.3691360  35.5978180
  58.9891980  49.9680700  34.9435450  58.4886680  49.9151250  36.3713210
  58.3263610  33.6465960  49.0854050  57.6122130  33.8462880  49.6906660
  58.7458650  32.8705530  49.4568850  72.4294560  43.2596440  36.4847880
  72.1416260  43.7209130  37.2725760  73.2246730  42.7994210  36.7532100
  58.6136200  47.6346220  50.0720580  58.7227320  46.6940960  49.9315970
  57.9616760  47.9000970  49.4234310  66.6048790  45.9062110  51.4718700
  66.2845660  45.1871350  52.0164390  65.9307150  46.5817180  51.5454760
  64.6462960  46.7522560  36.4151850  64.6373060  47.4852250  35.7996360
  63.7261320  46.5054140  36.5078810  69.8202390  36.1388270  46.8355500
  70.1883210  35.3183480  47.1635070  68.9600590  36.1990160  47.2511150
  73.1864420  35.0945210  37.6443060  72.5577580  35.1990880  36.9301290
  72.6916340  35.3141990  38.4336940  67.6322560  46.8150800  35.0777040
  67.7334540  46.6114790  34.1479020  66.7324300  46.5609080  35.2824820
  66.7804380  38.7927860  47.0593470  67.2789630  39.2673680  47.7245320
  66.9227330  37.8691380  47.2663500  69.1863880  34.0981820  40.4996730
  69.0631660  34.1167950  39.5506240  70.1348440  34.1460760  40.6195130
  66.2740670  49.3337120  39.7724710  66.5282170  49.2958510  38.8504080
  65.3253150  49.2070450  39.7652960  73.9871240  35.0095820  47.9021860
  73.4844840  35.7501220  48.2415670  74.8027900  35.3979820  47.5858650
  72.2793250  40.2529000  41.3483220  71.3383390  40.2679230  41.5230910
  72.5937320  39.4664960  41.7943520  62.2574890  41.9348600  34.9087180
  63.0238160  41.8229960  35.4712610  62.3349580  41.2386570  34.2563950
  74.2818830  47.4237850  43.0237480  74.4066250  48.2469020  43.4961290
  75.1484390  47.2128580  42.6761630  61.7536360  49.5169060  42.6954610
  62.4898840  48.9684520  42.9663180  62.1377280  50.3825070  42.5560600
  58.6381840  45.5842630  38.5696120  57.7121620  45.8263770  38.5601530
  59.1038270  46.4116890  38.4480870  60.7594640  48.7015130  51.8840190
  61.5607370  49.0227180  52.2975590  60.2446460  48.3410710  52.6060100
  69.5959270  44.8095000  51.8315600  68.9897430  44.8326600  51.0911350
  69.2913380  44.0778040  52.3682850  71.0259640  48.5375290  50.4425010
  71.9781390  48.4533310  50.3925250  70.8787860  49.2017000  51.1158800
  73.9168840  47.9169500  35.9416920  73.6310350  47.5034640  35.1271100
  73.7188390  48.8457210  35.8217440  58.4792450  41.1888590  50.8276240
  58.9831470  40.6095870  51.3992470  57.7399870  41.4728820  51.3652610
  65.3816070  43.9102780  34.3822530  65.2766710  43.2955130  35.1083910
  65.2140290  43.3868670  33.5985540  65.5330390  42.5959580  50.3611760
  64.7676060  43.1644580  50.2766430  65.7146350  42.3035790  49.4679990
  68.6218800  42.9722810  34.9864520  68.0728900  43.4192110  35.6307260
  69.2438060  42.4672060  35.5102190  72.6753740  44.3264910  50.9186780
  73.4163210  44.6640670  50.4154240  71.9126420  44.4956970  50.3656550
  60.5115530  39.3318180  51.7226310  60.5520870  39.0332050  52.6311540
  61.3661030  39.7325790  51.5633830  62.4521340  37.9110280  49.6900800
  61.9217800  37.4201230  49.0624140  63.1209410  38.3394480  49.1558730
  66.8021560  40.9551340  34.1306920  67.3227220  40.2400360  33.7648070
  67.4489960  41.5937210  34.4307430  71.3499400  42.3779740  49.4541990
  71.7640420  42.5324820  50.3032410  70.4150400  42.5034960  49.6167770
  71.8221570  39.7175900  51.4581140  72.4042340  38.9628220  51.3701620
  71.9983340  40.2483340  50.6812620  62.9393640  34.8772650  49.7698090
  62.8450510  34.2593400  49.0448960  62.3591030  35.6038940  49.5428000
  65.7055080  33.4345890  46.8025480  65.2572380  33.4570150  45.9571030
  65.0720280  33.0364910  47.3995780  66.1114630  42.3300220  47.4237920
  66.5302740  43.1732950  47.2514160  65.1923260  42.4672260  47.1944700
  68.4478530  40.0616400  48.8075760  68.5674740  39.4657540  49.5470600
  69.3072530  40.0986090  48.3877060  70.7866430  40.6153590  47.3838270
  70.2601650  41.1396210  46.7803410  71.1297770  41.2480980  48.0148000
  63.9622050  48.6353230  48.5395650  63.4243140  49.3599290  48.2204350
  64.2156010  48.1583570  47.7492990  65.2147300  36.6037750  50.0651580
  65.8046990  36.2953600  50.7529400  64.3967540  36.1317500  50.2211480
  70.0340730  36.2203560  50.2984600  69.3456250  35.5585100  50.2334590
  70.7546750  35.7741830  50.7433060  70.6641130  32.8155190  36.3574860
  70.9443420  31.9723090  36.7134280  69.8906860  33.0478300  36.8713610
  66.8184260  49.8704440  48.7982300  66.7442960  50.7739580  49.1054670
  65.9163100  49.5516340  48.7704370  65.2020550  34.0482200  34.8022060
  64.8542550  33.3706190  34.2224510  65.4033320  33.5871710  35.6165450
  67.3669590  49.0362950  36.4208660  68.2620380  49.3747920  36.4427420
  67.3987220  48.3142360  35.7932940  61.0065750  44.4090000  34.6495660
  61.4440620  44.9519670  35.3053240  61.4913480  43.5836950  34.6592000
  58.2211550  47.1979030  42.1015920  58.5514560  46.3300090  41.8694560
  58.6502550  47.4037550  42.9320880  62.8173470  45.5288040  39.7617890
  62.5169010  45.4053010  40.6621800  62.7110960  44.6696630  39.3533620
  58.7101760  48.0649620  44.8397550  58.2732750  48.2450420  45.6721700
  59.2779440  48.8224240  44.6979270  74.3463940  47.5666620  49.1274860
  73.7465930  47.6259180  48.3838780  74.4757840  46.6271600  49.2571710
  75.5865390  45.3084440  34.4644570  74.7558350  45.3761090  34.9351800
  75.7637220  46.1988560  34.1611430  75.0421850  42.0531920  36.9678770
  75.8040760  42.6228570  37.0738460  75.0576220  41.4859120  37.7387080
  58.5426190  40.5769850  41.1986430  57.8875030  40.3081490  40.5546130
  59.3804140  40.4674330  40.7488410  73.0315580  44.2918600  47.2251020
  72.2175420  44.7215760  47.4876810  73.4389780  44.9037010  46.6120070
  75.0941020  42.3466290  34.1251290  75.3689860  43.2545170  33.9970510
  74.9051760  42.2828820  35.0613280  71.4916630  35.3711140  35.4204920
  71.9101510  35.1842120  34.5801580  71.1852690  34.5190190  35.7307850
  74.9906360  40.2835280  39.1180720  74.6149960  39.5163210  38.6862010
  74.2609480  40.6657980  39.6055650  59.5802120  40.9622420  45.7389770
  59.9475160  40.8749820  46.6185790  59.0112940  40.1988970  45.6396630
  74.3805980  39.4306800  48.7520240  74.1492070  39.2019550  47.8518190
  74.6410530  40.3506350  48.7065130  59.1318120  37.8731510  49.6448190
  58.2374170  37.8398270  49.9841900  59.6715670  38.0718300  50.4099440
  72.8194050  34.6563230  51.5299940  73.6964230  34.6646630  51.9133940
  72.8314890  33.9194070  50.9192290  74.2657320  38.5092770  42.4187960
  74.7894800  38.0155420  41.7878130  74.8516740  38.6443130  43.1635530
  74.4447040  38.5932640  45.9407510  73.4949750  38.5596180  46.0552500
  74.6260050  39.5032750  45.7057280  73.7557290  37.7666120  38.3580370
  74.2516410  37.5336990  39.1429250  73.5573360  36.9277960  37.9418010
  75.1844450  36.4027070  40.8918050  75.0743730  36.2483110  41.8300320
  75.9452040  35.8748010  40.6493460  73.5310170  32.3421200  47.3501050
  74.1682390  32.9555340  47.7160240  73.6785060  32.3781860  46.4050280
  73.0891630  49.0437200  40.7519290  73.6850700  48.7221770  40.0753710
  73.3469780  48.5709020  41.5432560  60.9954200  45.4755110  50.9009920
  60.9523830  45.1048020  51.7824380  61.1265210  46.4132680  51.0411740
  64.6960230  47.0314700  46.5019640  64.4551590  47.2989260  45.6150160
  65.6362870  47.2020430  46.5570500  66.9014650  33.4947390  50.2576150
  66.8403540  34.0869220  51.0071560  67.8415030  33.3873350  50.1126410
  69.5389210  33.1517450  49.8968440  70.1529620  33.4696740  49.2349520
  70.0838770  32.6666040  50.5164300  75.9564390  49.0509080  47.3030280
  75.4622670  49.4477950  46.5857410  75.3477680  48.4258290  47.6967560
  60.0610470  31.8311710  50.0107500  60.6093460  31.6499760  49.2473610
  60.1265780  31.0405820  50.5463810  60.8342230  48.4217360  48.0207700
  60.2402550  48.2902060  48.7597740  60.8266070  47.5855500  47.5549800
  70.2797250  31.7149590  46.2237730  69.4057090  32.0484700  46.0210660
  70.1708000  31.2422770  47.0489600  71.1869230  33.9220460  47.6079450
  70.8582590  33.1072220  47.2281180  72.1351530  33.8790270  47.4845140
  73.6403840  49.6932500  44.5817020  73.1806810  50.4448310  44.2075040
  73.0116300  48.9738970  44.5231820  60.4654460  45.7875740  46.9715740
  59.7388520  45.1681030  46.9041690  60.5263610  46.1816350  46.1013820
  64.0699560  48.0020740  43.7565150  64.5864580  47.3908100  43.2313410
  64.7196940  48.5049520  44.2476160  66.8095060  48.8929230  44.5834130
  67.0972870  48.6383530  43.7067140  67.3218280  48.3406590  45.1739700
  68.0272070  32.6319430  45.1630640  67.2443860  33.1064930  45.4427400
  67.7335000  31.7274260  45.0543820  72.5793140  33.3342530  43.2079730
  73.0201230  33.2787630  42.3601330  72.3100730  34.2500540  43.2789910
  74.4431710  32.9657770  41.2188550  74.3820110  32.0218990  41.0719570
  75.2223740  33.0737860  41.7642010  58.7484460  49.1050130  40.1812500
  58.5806500  48.4720810  40.8794390  57.8818970  49.3109530  39.8306690
  65.9126290  35.0506180  40.6746670  65.1000800  34.6763070  40.3342550
  66.4167930  34.2951260  40.9767860  70.4151270  31.7148630  41.9129740
  71.0180640  32.2868840  42.3878260  69.6744260  32.2788070  41.6903640
  73.5585870  32.1170190  37.1870020  73.7536500  33.0153640  37.4537450
  72.7715740  31.8857270  37.6802970  60.3547160  47.7983360  37.6262640
  59.8294780  48.1791390  36.9224600  60.2791740  48.4234130  38.3472350
  66.8767420  49.8145330  51.9502330  67.8034730  49.5789600  51.9938290
  66.8617850  50.6417330  51.4688360  75.1112480  49.3570900  38.9476580
  75.2864670  48.6708640  38.3037500  74.4134050  49.8817950  38.5553250
  64.0631030  32.4790080  51.7144210  63.7815300  32.9823680  50.9505030
  64.4450730  31.6811830  51.3486340  62.9540130  49.7465740  36.5011890
  63.6858950  49.4625020  35.9535780  63.2133800  49.5079020  37.3911270
  62.1154920  45.8630470  36.5058220  61.4863800  46.3315570  37.0544050
  62.2302750  45.0179690  36.9404410  70.6646490  31.8943660  52.2924680
  70.5511940  32.2138270  53.1876200  71.4816230  32.2956170  51.9961960
  73.4444980  49.0415190  51.7743370  74.2370300  48.5464420  51.5669330
  73.7378130  49.7205330  52.3818980  69.5704640  39.9136130  22.6559420
  69.4898690  38.9990740  22.3851130  69.1569060  40.4103200  21.9499130
  67.7022680  41.6915150  24.5368690  66.9264780  41.2115590  24.8267260
  68.3535610  41.0120800  24.3624850  71.7230110  46.0975340  23.3167820
  71.2611640  45.3262580  23.6454990  72.5355660  46.1241410  23.8220270
  61.6989770  46.0375050  25.6102470  62.0017810  45.1472790  25.4312690
  62.4433360  46.5945270  25.3824720  67.9493420  48.3833350  22.9371810
  67.3304860  48.8390850  22.3666250  68.8045200  48.5384810  22.5361510
  67.1431670  44.3672340  24.5438850  67.0739950  43.4262280  24.3827980
  67.9051530  44.4573750  25.1161420  68.1736840  37.1742720  24.7707780
  68.5501660  36.3014600  24.6581450  68.0756350  37.5101420  23.8798220
  62.3041850  35.5468350  20.2325220  62.4108600  36.4472080  20.5393980
  61.3934210  35.4986320  19.9419870  71.9560960  34.6693160  21.7036120
  72.7770580  34.1789730  21.7461600  71.9895040  35.2590820  22.4567960
  64.1449580  38.5154720  24.5650400  64.6527800  39.0135690  25.2055420
  64.6762820  37.7389920  24.3889760  68.8156770  43.2672590  20.3303720
  68.1974040  43.7322040  19.7666440  69.3280020  43.9600070  20.7473230
  63.6788530  42.7948460  27.0087320  63.3457910  43.4217380  27.6508390
  63.8555210  43.3210340  26.2288990  72.1922440  36.6093540  24.4763660
  71.4878010  36.8978430  25.0566770  72.5534600  37.4193650  24.1163220
  62.8907630  44.7629260  28.8236500  63.5081630  45.4380340  28.5420950
  62.0300750  45.1717240  28.7324000  58.1839970  43.9529120  17.7043350
  57.8067950  44.4416220  16.9728250  58.4413040  44.6254400  18.3349880
  73.8085220  46.2268670  26.7391140  73.1248740  46.8967780  26.7307810
  74.3479510  46.4249320  25.9736000  75.2609360  36.0548330  24.8672870
  74.3134270  36.0887310  24.9988300  75.5859350  36.8687280  25.2522230
  65.7928900  32.3545510  23.1628860  66.1003880  31.7992400  22.4464360
  64.8629600  32.4889970  22.9801850  71.3443960  48.0712800  25.4536320
  71.3571120  47.6675090  24.5858580  70.7919180  48.8460090  25.3497750
  72.6389380  44.7929020  20.5426490  72.5285710  43.8503350  20.6675910
  72.6357630  45.1544660  21.4289250  70.7429400  42.9742640  26.7818930
  71.1598190  42.7602750  25.9472390  71.4669220  43.2315430  27.3527550
  68.1809660  40.4194340  19.8988980  67.2538940  40.3531720  20.1277450
  68.3334480  41.3574470  19.7844220  68.1678740  36.6911340  16.8956140
  67.2282410  36.8525300  16.9808600  68.4862000  37.4097020  16.3492130
  74.6891500  41.3729860  26.8735170  73.8610130  41.4422950  26.3985300
  75.2841980  41.9584170  26.4051000  72.2106950  41.9814640  20.4024230
  71.5919370  41.6434190  19.7550530  72.1931400  41.3374400  21.1103420
  71.6533510  38.1599180  27.8190040  71.2404690  38.9852890  28.0730030
  70.9209460  37.5744220  27.6266400  63.7866300  40.9459080  22.6808710
  63.3823300  40.2336330  22.1854610  63.8729420  40.6012320  23.5696750
  64.2548000  44.6326640  24.8447920  63.9576290  44.0272110  24.1655700
  65.2047820  44.6703950  24.7337280  72.3433610  48.2058510  28.5071020
  71.8664170  49.0130700  28.3143630  71.6595400  47.5536840  28.6597230
  63.3466430  44.3708330  31.4955720  62.4494960  44.5948300  31.7429120
  63.3719300  44.4943270  30.5467120  70.3871650  41.2201450  17.4096980
  70.8264930  40.3823880  17.2634800  71.1000070  41.8530850  17.4961120
  68.4967030  46.1597520  21.3778220  68.9362940  46.9021850  20.9633610
  68.4353920  46.4024090  22.3017180  63.9718000  47.1843350  32.2798240
  63.9433430  47.5886300  31.4126670  63.8082970  46.2553710  32.1169840
  73.9688790  32.4744260  15.7238020  73.6561450  32.5671090  16.6237090
  74.7301260  33.0525290  15.6735450  59.3703930  44.7119390  22.3990180
  58.9632010  44.8533980  21.5443780  60.2616940  44.4279550  22.1961390
  75.3266070  45.1583300  30.7362420  75.4529130  44.9195180  29.8179600
  75.3687450  44.3267840  31.2084500  69.1882810  48.8611300  29.3057230
  69.7027480  48.7719310  30.1079660  68.3451890  49.2071000  29.5985140
  71.1637210  49.1466640  18.7341230  71.0038350  48.8569580  19.6323060
  70.9983920  48.3706770  18.1986460  63.6425590  48.9265170  20.5112850
  63.4668070  48.0100710  20.2980650  62.7881330  49.2852460  20.7510650
  70.8663340  46.6554200  17.2939230  70.1728500  46.6531490  16.6341510
  71.6086200  46.2313520  16.8633400  70.4313270  48.2816910  21.3687720
  70.8870220  47.5006290  21.6826340  70.7705790  48.9923730  21.9128900
  75.1790080  37.2115760  31.7012160  74.5634350  37.7195430  31.1727620
  74.8586500  36.3114090  31.6438100  58.1815820  44.0533370  28.5278460
  58.3446860  43.5838730  27.7097830  58.6468270  43.5456930  29.1927300
  62.9534590  33.1839130  23.5639030  62.5102740  33.9648670  23.2323550
  63.5119580  33.5069020  24.2709970  67.2404400  36.0507650  29.1674350
  66.7783770  36.2590670  29.9794290  66.8382510  35.2367000  28.8645020
  72.2408910  37.2716600  30.2971010  71.3902500  36.9722350  30.6180080
  72.0810700  37.5158610  29.3854830  69.3358620  38.7718350  32.3969800
  69.6612030  37.9382100  32.0572030  70.1238950  39.2946870  32.5448130
  66.0693410  32.8049830  18.4444860  65.4447590  32.8009700  19.1698170
  65.9823530  31.9380790  18.0480830  64.9910490  33.7286460  25.4228630
  65.2882820  34.6349290  25.3420650  65.5396050  33.2405240  24.8088200
  62.7448810  38.3072700  21.2920280  62.5189730  38.0909870  22.1966900
  61.9641340  38.7401160  20.9466250  69.9746570  38.3136070  19.8910930
  69.3755460  39.0371870  19.7074550  70.5226180  38.2512850  19.1087380
  65.1848020  39.2058280  31.9580550  65.0891620  38.2653010  31.8080950
  66.0280000  39.4273350  31.5628620  68.5811440  36.9499610  21.9214210
  68.9741010  37.2671810  21.1082900  68.9428290  36.0711490  22.0358730
  66.8903610  35.7006920  33.1811070  66.2001930  35.5079120  33.8157160
  67.6335910  35.9841560  33.7135370  57.8045840  37.4820530  15.3547130
  57.7220510  38.4251290  15.4962120  57.4528900  37.3395440  14.4759480
  69.1666580  39.5405360  26.0164990  68.4347700  40.0492170  26.3655090
  68.7690920  38.7235340  25.7153770  65.6043970  36.2159560  24.4217480
  65.6080030  35.7749510  23.5722020  66.4995090  36.5376890  24.5289300
  65.6664120  37.2171640  17.4124240  65.7876940  37.1758120  18.3610060
  65.2812630  38.0795790  17.2570970  69.6292490  34.9939040  25.4287930
  69.6465230  35.4447690  26.2729780  69.3808070  34.0944680  25.6421370
  64.6785620  39.5272780  16.8107540  64.1102520  39.0791030  16.1843450
  65.3874620  39.8865560  16.2772690  73.0563240  32.4071220  31.2674310
  73.3809010  31.6760880  31.7932290  73.0919750  32.0884860  30.3655300
  65.9051940  40.2761340  26.1682890  66.2722070  39.8019910  26.9144230
  65.7157000  41.1502910  26.5091230  63.6951310  39.3169980  28.4867100
  63.3908380  40.1961960  28.7117460  64.6497770  39.3769770  28.5224540
  62.2233100  43.5230970  19.0833950  61.4495360  42.9828590  18.9232670
  62.9527730  43.0037580  18.7451710  72.9821080  42.5196330  24.8760340
  73.7020200  43.0151620  24.4856450  72.7802900  41.8414220  24.2314210
  68.4431020  33.9134290  19.0189730  67.6295630  33.4147460  18.9435040
  68.2492970  34.7532540  18.6026080  68.3639880  42.5905390  30.7629340
  68.2977190  41.6701060  30.5086930  67.7345020  42.6880830  31.4773980
  71.1579410  38.2853940  17.3151890  72.0459030  38.5971170  17.1403230
  71.1284500  37.4126190  16.9232470  62.2670500  43.1911350  22.7212760
  62.7849170  42.3879610  22.6669650  61.8154520  43.1290490  23.5629590
  67.1540000  44.4577630  17.9940060  67.4955700  45.2019860  17.4983380
  66.3252710  44.7708750  18.3564890  68.2956610  45.4125960  30.5133140
  68.3101150  44.4806920  30.2952050  67.5881710  45.4985720  31.1522910
  73.4293680  39.5965780  16.7831750  73.3457400  40.0280000  15.9328190
  74.1487870  40.0564130  17.2158570  74.5067820  42.0533300  29.8601720
  73.7816010  42.6462080  29.6631110  75.0343280  42.0456840  29.0615090
  74.4580930  46.4508040  19.5113880  73.8157090  45.7963660  19.7857600
  74.0711590  46.8563130  18.7354550  70.0367410  43.7793470  23.3585570
  70.3891230  43.1821600  22.6986940  69.1529740  43.4537700  23.5293820
  66.1230690  44.5391160  20.7655980  66.8101820  45.0860370  21.1463570
  65.3363110  45.0831890  20.8005590  58.2623090  40.1563980  16.2573060
  59.1317940  40.4388780  16.5408980  57.7713410  40.9699850  16.1421870
  65.4257900  41.5437190  20.3781340  65.8820680  42.3542440  20.6041530
  65.0746110  41.2260330  21.2099830  67.7290510  47.0543530  27.6073640
  68.3732730  47.2602910  28.2847060  68.0919950  46.2931930  27.1544490
  61.3269680  31.8874840  20.8503860  61.1984310  31.8792740  21.7988780
  60.5031700  32.2257930  20.4994870  69.0022590  45.0575880  26.3251090
  69.6444820  44.3569040  26.4383260  69.5271940  45.8374320  26.1447980
  72.8478310  45.3424500  16.0490230  72.6215890  44.6254940  16.6414870
  72.4574510  45.0936940  15.2111980  70.7760210  45.8570780  29.5287150
  71.1116450  46.4437470  30.2065070  69.8560550  45.7263490  29.7584940
  58.6294340  49.3691360  16.8234690  58.9891980  49.9680700  16.1691960
  58.4886680  49.9151250  17.5969720  72.4294560  43.2596440  17.7104390
  72.1416260  43.7209130  18.4982270  73.2246730  42.7994210  17.9788610
  58.6136200  47.6346220  31.2977090  58.7227320  46.6940960  31.1572480
  57.9616760  47.9000970  30.6490820  66.6048790  45.9062110  32.6975210
  66.2845660  45.1871350  33.2420900  65.9307150  46.5817180  32.7711270
  64.6462960  46.7522560  17.6408360  64.6373060  47.4852250  17.0252870
  63.7261320  46.5054140  17.7335320  60.2469600  41.9737450  18.3855120
  59.6397550  42.7136350  18.3950420  60.7218950  42.0636810  17.5593320
  69.8202390  36.1388270  28.0612010  70.1883210  35.3183480  28.3891580
  68.9600590  36.1990160  28.4767660  73.1864420  35.0945210  18.8699570
  72.5577580  35.1990880  18.1557800  72.6916340  35.3141990  19.6593450
  67.6322560  46.8150800  16.3033550  67.7334540  46.6114790  15.3735530
  66.7324300  46.5609080  16.5081330  65.1548450  37.3731160  20.2857450
  64.4464600  37.8417500  20.7271060  65.4392930  36.7153170  20.9202640
  66.7804380  38.7927860  28.2849980  67.2789630  39.2673680  28.9501830
  66.9227330  37.8691380  28.4920010  69.1863880  34.0981820  21.7253240
  69.0631660  34.1167950  20.7762750  70.1348440  34.1460760  21.8451640
  66.2740670  49.3337120  20.9981220  66.5282170  49.2958510  20.0760590
  65.3253150  49.2070450  20.9909470  63.3583470  35.6816240  17.6608160
  64.2074000  36.1186390  17.5948350  62.9914740  35.9936500  18.4880220
  73.9871240  35.0095820  29.1278370  73.4844840  35.7501220  29.4672180
  74.8027900  35.3979820  28.8115160  72.2793250  40.2529000  22.5739730
  71.3383390  40.2679230  22.7487420  72.5937320  39.4664960  23.0200030
  62.2574890  41.9348600  16.1343690  63.0238160  41.8229960  16.6969120
  62.3349580  41.2386570  15.4820460  60.9521650  39.3673670  16.8176580
  61.0325240  38.4201180  16.9293980  61.8441400  39.6980550  16.9237240
  74.2818830  47.4237850  24.2493990  74.4066250  48.2469020  24.7217800
  75.1484390  47.2128580  23.9018140  61.7536360  49.5169060  23.9211120
  62.4898840  48.9684520  24.1919690  62.1377280  50.3825070  23.7817110
  58.6381840  45.5842630  19.7952630  57.7121620  45.8263770  19.7858040
  59.1038270  46.4116890  19.6737380  60.7594640  48.7015130  33.1096700
  61.5607370  49.0227180  33.5232100  60.2446460  48.3410710  33.8316610
  64.8638670  48.6899370  15.7436690  65.6567280  48.9788200  15.2918480
  64.3443020  48.2591540  15.0649170  69.5959270  44.8095000  33.0572110
  68.9897430  44.8326600  32.3167860  69.2913380  44.0778040  33.5939360
  71.0259640  48.5375290  31.6681520  71.9781390  48.4533310  31.6181760
  70.8787860  49.2017000  32.3415310  73.9168840  47.9169500  17.1673430
  73.6310350  47.5034640  16.3527610  73.7188390  48.8457210  17.0473950
  65.3816070  43.9102780  15.6079040  65.2766710  43.2955130  16.3340420
  65.2140290  43.3868670  14.8242050  65.5330390  42.5959580  31.5868270
  64.7676060  43.1644580  31.5022940  65.7146350  42.3035790  30.6936500
  68.6218800  42.9722810  16.2121030  68.0728900  43.4192110  16.8563770
  69.2438060  42.4672060  16.7358700  72.6753740  44.3264910  32.1443290
  73.4163210  44.6640670  31.6410750  71.9126420  44.4956970  31.5913060
  64.2893920  41.9313730  18.1086330  64.7110340  41.7653600  18.9517720
  64.4144760  41.1213960  17.6141470  66.8021560  40.9551340  15.3563430
  67.3227220  40.2400360  14.9904580  67.4489960  41.5937210  15.6563940
  71.3499400  42.3779740  30.6798500  71.7640420  42.5324820  31.5288920
  70.4150400  42.5034960  30.8424280  71.8221570  39.7175900  32.6837650
  72.4042340  38.9628220  32.5958130  71.9983340  40.2483340  31.9069130
  65.7055080  33.4345890  28.0281990  65.2572380  33.4570150  27.1827540
  65.0720280  33.0364910  28.6252290  66.1114630  42.3300220  28.6494430
  66.5302740  43.1732950  28.4770670  65.1923260  42.4672260  28.4201210
  68.4478530  40.0616400  30.0332270  68.5674740  39.4657540  30.7727110
  69.3072530  40.0986090  29.6133570  70.7866430  40.6153590  28.6094780
  70.2601650  41.1396210  28.0059920  71.1297770  41.2480980  29.2404510
  63.1852820  38.0046960  15.0544490  62.9841880  37.1414320  15.4157830
  63.0144870  37.9180320  14.1166090  63.9622050  48.6353230  29.7652160
  63.4243140  49.3599290  29.4460860  64.2156010  48.1583570  28.9749500
  70.0340730  36.2203560  31.5241110  69.3456250  35.5585100  31.4591100
  70.7546750  35.7741830  31.9689570  70.6641130  32.8155190  17.5831370
  70.9443420  31.9723090  17.9390790  69.8906860  33.0478300  18.0970120
  61.9835620  35.1047580  15.0422370  62.2861520  35.1115010  14.1341520
  62.7230210  34.7545440  15.5390030  66.8184260  49.8704440  30.0238810
  66.7442960  50.7739580  30.3311180  65.9163100  49.5516340  29.9960880
  65.2020550  34.0482200  16.0278570  64.8542550  33.3706190  15.4481020
  65.4033320  33.5871710  16.8421960  67.3669590  49.0362950  17.6465170
  68.2620380  49.3747920  17.6683930  67.3987220  48.3142360  17.0189450
  61.0065750  44.4090000  15.8752170  61.4440620  44.9519670  16.5309750
  61.4913480  43.5836950  15.8848510  58.2211550  47.1979030  23.3272430
  58.5514560  46.3300090  23.0951070  58.6502550  47.4037550  24.1577390
  62.8173470  45.5288040  20.9874400  62.5169010  45.4053010  21.8878310
  62.7110960  44.6696630  20.5790130  58.7101760  48.0649620  26.0654060
  58.2732750  48.2450420  26.8978210  59.2779440  48.8224240  25.9235780
  74.3463940  47.5666620  30.3531370  73.7465930  47.6259180  29.6095290
  74.4757840  46.6271600  30.4828220  75.5865390  45.3084440  15.6901080
  74.7558350  45.3761090  16.1608310  75.7637220  46.1988560  15.3867940
  75.0421850  42.0531920  18.1935280  75.8040760  42.6228570  18.2994970
  75.0576220  41.4859120  18.9643590  73.0315580  44.2918600  28.4507530
  72.2175420  44.7215760  28.7133320  73.4389780  44.9037010  27.8376580
  75.0941020  42.3466290  15.3507800  75.3689860  43.2545170  15.2227020
  74.9051760  42.2828820  16.2869790  71.4916630  35.3711140  16.6461430
  71.9101510  35.1842120  15.8058090  71.1852690  34.5190190  16.9564360
  74.9906360  40.2835280  20.3437230  74.6149960  39.5163210  19.9118520
  74.2609480  40.6657980  20.8312160  74.3805980  39.4306800  29.9776750
  74.1492070  39.2019550  29.0774700  74.6410530  40.3506350  29.9321640
  72.8194050  34.6563230  32.7556450  73.6964230  34.6646630  33.1390450
  72.8314890  33.9194070  32.1448800  74.2657320  38.5092770  23.6444470
  74.7894800  38.0155420  23.0134640  74.8516740  38.6443130  24.3892040
  74.4447040  38.5932640  27.1664020  73.4949750  38.5596180  27.2809010
  74.6260050  39.5032750  26.9313790  60.2991480  36.8434320  16.2762650
  61.0083180  36.4217540  15.7909930  59.5831420  36.9109550  15.6446000
  59.9465640  32.8973650  15.3165300  60.6693770  33.4382590  15.6346520
  60.2190160  32.6237070  14.4406840  73.7557290  37.7666120  19.5836880
  74.2516410  37.5336990  20.3685760  73.5573360  36.9277960  19.1674520
  75.1844450  36.4027070  22.1174560  75.0743730  36.2483110  23.0556830
  75.9452040  35.8748010  21.8749970  73.5310170  32.3421200  28.5757560
  74.1682390  32.9555340  28.9416750  73.6785060  32.3781860  27.6306790
  73.0891630  49.0437200  21.9775800  73.6850700  48.7221770  21.3010220
  73.3469780  48.5709020  22.7689070  60.9954200  45.4755110  32.1266430
  60.9523830  45.1048020  33.0080890  61.1265210  46.4132680  32.2668250
  64.6960230  47.0314700  27.7276150  64.4551590  47.2989260  26.8406670
  65.6362870  47.2020430  27.7827010  66.9014650  33.4947390  31.4832660
  66.8403540  34.0869220  32.2328070  67.8415030  33.3873350  31.3382920
  69.5389210  33.1517450  31.1224950  70.1529620  33.4696740  30.4606030
  70.0838770  32.6666040  31.7420810  75.9564390  49.0509080  28.5286790
  75.4622670  49.4477950  27.8113920  75.3477680  48.4258290  28.9224070
  60.8342230  48.4217360  29.2464210  60.2402550  48.2902060  29.9854250
  60.8266070  47.5855500  28.7806310  70.2797250  31.7149590  27.4494240
  69.4057090  32.0484700  27.2467170  70.1708000  31.2422770  28.2746110
  71.1869230  33.9220460  28.8335960  70.8582590  33.1072220  28.4537690
  72.1351530  33.8790270  28.7101650  73.6403840  49.6932500  25.8073530
  73.1806810  50.4448310  25.4331550  73.0116300  48.9738970  25.7488330
  60.4654460  45.7875740  28.1972250  59.7388520  45.1681030  28.1298200
  60.5263610  46.1816350  27.3270330  64.0699560  48.0020740  24.9821660
  64.5864580  47.3908100  24.4569920  64.7196940  48.5049520  25.4732670
  66.8095060  48.8929230  25.8090640  67.0972870  48.6383530  24.9323650
  67.3218280  48.3406590  26.3996210  68.0272070  32.6319430  26.3887150
  67.2443860  33.1064930  26.6683910  67.7335000  31.7274260  26.2800330
  72.5793140  33.3342530  24.4336240  73.0201230  33.2787630  23.5857840
  72.3100730  34.2500540  24.5046420  74.4431710  32.9657770  22.4445060
  74.3820110  32.0218990  22.2976080  75.2223740  33.0737860  22.9898520
  58.7484460  49.1050130  21.4069010  58.5806500  48.4720810  22.1050900
  57.8818970  49.3109530  21.0563200  59.3712480  32.9366910  18.9100870
  60.1291840  33.0495790  18.3364900  58.9089650  33.7736110  18.8644300
  65.9126290  35.0506180  21.9003180  65.1000800  34.6763070  21.5599060
  66.4167930  34.2951260  22.2024370  70.4151270  31.7148630  23.1386250
  71.0180640  32.2868840  23.6134770  69.6744260  32.2788070  22.9160150
  73.5585870  32.1170190  18.4126530  73.7536500  33.0153640  18.6793960
  72.7715740  31.8857270  18.9059480  60.3547160  47.7983360  18.8519150
  59.8294780  48.1791390  18.1481110  60.2791740  48.4234130  19.5728860
  61.7437630  33.4630960  17.4502840  62.2730390  32.6760760  17.3210790
  62.3765950  34.1422150  17.6838370  63.9375470  33.2006100  20.5048230
  63.3078210  32.4993410  20.6718360  63.3980610  33.9610230  20.2881390
  66.8767420  49.8145330  33.1758840  67.8034730  49.5789600  33.2194800
  66.8617850  50.6417330  32.6944870  75.1112480  49.3570900  20.1733090
  75.2864670  48.6708640  19.5294010  74.4134050  49.8817950  19.7809760
  64.0631030  32.4790080  32.9400720  63.7815300  32.9823680  32.1761540
  64.4450730  31.6811830  32.5742850  62.9540130  49.7465740  17.7268400
  63.6858950  49.4625020  17.1792290  63.2133800  49.5079020  18.6167780
  62.1154920  45.8630470  17.7314730  61.4863800  46.3315570  18.2800560
  62.2302750  45.0179690  18.1660920  70.6646490  31.8943660  33.5181190
  70.5511940  32.2138270  34.4132710  71.4816230  32.2956170  33.2218470
  73.4444980  49.0415190  32.9999880  74.2370300  48.5464420  32.7925840
  73.7378130  49.7205330  33.6075490  69.5704640  39.9136130   3.8815930
  69.4898690  38.9990740   3.6107640  69.1569060  40.4103200   3.1755640
  67.7022680  41.6915150   5.7625200  66.9264780  41.2115590   6.0523770
  68.3535610  41.0120800   5.5881360  61.7188510  42.0034960   6.6400960
  60.8873390  41.7483670   7.0397470  62.3269490  42.0745730   7.3758880
  71.7230110  46.0975340   4.5424330  71.2611640  45.3262580   4.8711500
  72.5355660  46.1241410   5.0476780  61.6989770  46.0375050   6.8358980
  62.0017810  45.1472790   6.6569200  62.4433360  46.5945270   6.6081230
  58.0913470  39.5642500   6.3083050  58.6629580  38.7964700   6.3086690
  58.0915010  39.8631260   5.3989660  67.9493420  48.3833350   4.1628320
  67.3304860  48.8390850   3.5922760  68.8045200  48.5384810   3.7618020
  67.1431670  44.3672340   5.7695360  67.0739950  43.4262280   5.6084490
  67.9051530  44.4573750   6.3417930  59.3338340  34.9726860   8.0951980
  59.1541180  34.0752610   8.3754740  58.9318420  35.5198730   8.7698930
  68.1736840  37.1742720   5.9964290  68.5501660  36.3014600   5.8837960
  68.0756350  37.5101420   5.1054730  71.9560960  34.6693160   2.9292630
  72.7770580  34.1789730   2.9718110  71.9895040  35.2590820   3.6824470
  59.9525010  37.4687360   6.7034320  60.6335120  37.7325730   7.3221720
  59.6373060  36.6288230   7.0372330  64.1449580  38.5154720   5.7906910
  64.6527800  39.0135690   6.4311930  64.6762820  37.7389920   5.6146270
  62.4285680  33.1553280  10.0570330  62.4304120  33.6725670   9.2516230
  61.5989990  32.6783460  10.0340260  63.6788530  42.7948460   8.2343830
  63.3457910  43.4217380   8.8764900  63.8555210  43.3210340   7.4545500
  72.1922440  36.6093540   5.7020170  71.4878010  36.8978430   6.2823280
  72.5534600  37.4193650   5.3419730  62.1101010  34.8663240   8.0640780
  62.4517820  35.7105290   7.7694650  61.1716820  35.0146980   8.1806120
  62.8907630  44.7629260  10.0493010  63.5081630  45.4380340   9.7677460
  62.0300750  45.1717240   9.9580510  73.8085220  46.2268670   7.9647650
  73.1248740  46.8967780   7.9564320  74.3479510  46.4249320   7.1992510
  75.2609360  36.0548330   6.0929380  74.3134270  36.0887310   6.2244810
  75.5859350  36.8687280   6.4778740  65.7928900  32.3545510   4.3885370
  66.1003880  31.7992400   3.6720870  64.8629600  32.4889970   4.2058360
  71.3443960  48.0712800   6.6792830  71.3571120  47.6675090   5.8115090
  70.7919180  48.8460090   6.5754260  72.6389380  44.7929020   1.7683000
  72.5285710  43.8503350   1.8932420  72.6357630  45.1544660   2.6545760
  70.7429400  42.9742640   8.0075440  71.1598190  42.7602750   7.1728900
  71.4669220  43.2315430   8.5784060  74.6891500  41.3729860   8.0991680
  73.8610130  41.4422950   7.6241810  75.2841980  41.9584170   7.6307510
  71.6533510  38.1599180   9.0446550  71.2404690  38.9852890   9.2986540
  70.9209460  37.5744220   8.8522910  63.7866300  40.9459080   3.9065220
  63.3823300  40.2336330   3.4111120  63.8729420  40.6012320   4.7953260
  64.2548000  44.6326640   6.0704430  63.9576290  44.0272110   5.3912210
  65.2047820  44.6703950   5.9593790  62.4994920  37.7202290   7.6864260
  63.0509510  37.8297630   6.9117510  63.0138430  38.0939890   8.4019490
  72.3433610  48.2058510   9.7327530  71.8664170  49.0130700   9.5400140
  71.6595400  47.5536840   9.8853740  63.3466430  44.3708330  12.7212230
  62.4494960  44.5948300  12.9685630  63.3719300  44.4943270  11.7723630
  62.1737650  41.2421650  11.2969600  62.0345420  42.1144450  11.6657000
  61.2919010  40.8994460  11.1517540  68.4967030  46.1597520   2.6034730
  68.9362940  46.9021850   2.1890120  68.4353920  46.4024090   3.5273690
  63.9718000  47.1843350  13.5054750  63.9433430  47.5886300  12.6383180
  63.8082970  46.2553710  13.3426350  58.1256300  43.0119200   7.2140510
  58.2036720  43.1467970   6.2696230  58.7397980  42.3035090   7.4068630
  59.3703930  44.7119390   3.6246690  58.9632010  44.8533980   2.7700290
  60.2616940  44.4279550   3.4217900  75.3266070  45.1583300  11.9618930
  75.4529130  44.9195180  11.0436110  75.3687450  44.3267840  12.4341010
  69.1882810  48.8611300  10.5313740  69.7027480  48.7719310  11.3336170
  68.3451890  49.2071000  10.8241650  70.4313270  48.2816910   2.5944230
  70.8870220  47.5006290   2.9082850  70.7705790  48.9923730   3.1385410
  75.1790080  37.2115760  12.9268670  74.5634350  37.7195430  12.3984130
  74.8586500  36.3114090  12.8694610  58.1815820  44.0533370   9.7534970
  58.3446860  43.5838730   8.9354340  58.6468270  43.5456930  10.4183810
  62.9534590  33.1839130   4.7895540  62.5102740  33.9648670   4.4580060
  63.5119580  33.5069020   5.4966480  67.2404400  36.0507650  10.3930860
  66.7783770  36.2590670  11.2050800  66.8382510  35.2367000  10.0901530
  72.2408910  37.2716600  11.5227520  71.3902500  36.9722350  11.8436590
  72.0810700  37.5158610  10.6111340  69.3358620  38.7718350  13.6226310
  69.6612030  37.9382100  13.2828540  70.1238950  39.2946870  13.7704640
  64.9910490  33.7286460   6.6485140  65.2882820  34.6349290   6.5677160
  65.5396050  33.2405240   6.0344710  62.7448810  38.3072700   2.5176790
  62.5189730  38.0909870   3.4223410  61.9641340  38.7401160   2.1722760
  65.1848020  39.2058280  13.1837060  65.0891620  38.2653010  13.0337460
  66.0280000  39.4273350  12.7885130  68.5811440  36.9499610   3.1470720
  68.9741010  37.2671810   2.3339410  68.9428290  36.0711490   3.2615240
  60.3158560  35.6171950  11.3370840  59.9221950  36.4647160  11.5443620
  59.6276960  34.9798320  11.5279480  66.8903610  35.7006920  14.4067580
  66.2001930  35.5079120  15.0413670  67.6335910  35.9841560  14.9391880
  57.6175610  33.5400410   5.3700920  57.3288660  34.1103270   6.0825900
  58.3621370  33.0604860   5.7332150  69.1666580  39.5405360   7.2421500
  68.4347700  40.0492170   7.5911600  68.7690920  38.7235340   6.9410280
  65.6043970  36.2159560   5.6473990  65.6080030  35.7749510   4.7978530
  66.4995090  36.5376890   5.7545810  61.4546350  36.0986050   4.6068200
  61.1146400  36.5761280   5.3635250  60.6923670  35.6451170   4.2469300
  69.6292490  34.9939040   6.6544440  69.6465230  35.4447690   7.4986290
  69.3808070  34.0944680   6.8677880  73.0563240  32.4071220  12.4930820
  73.3809010  31.6760880  13.0188800  73.0919750  32.0884860  11.5911810
  59.7554800  43.4284800  11.9130780  59.3709590  42.7878470  12.5113740
  60.0666990  44.1320920  12.4825510  65.9051940  40.2761340   7.3939400
  66.2722070  39.8019910   8.1400740  65.7157000  41.1502910   7.7347740
  58.7692430  35.0205030   3.5232870  58.4839350  34.6560700   4.3611490
  58.7071290  34.2885490   2.9096010  63.6951310  39.3169980   9.7123610
  63.3908380  40.1961960   9.9373970  64.6497770  39.3769770   9.7481050
  72.9821080  42.5196330   6.1016850  73.7020200  43.0151620   5.7112960
  72.7802900  41.8414220   5.4570720  68.3639880  42.5905390  11.9885850
  68.2977190  41.6701060  11.7343440  67.7345020  42.6880830  12.7030490
  62.2670500  43.1911350   3.9469270  62.7849170  42.3879610   3.8926160
  61.8154520  43.1290490   4.7886100  59.7515040  40.1572720  10.8594970
  59.3929980  40.8226570  11.4468310  59.4569600  39.3256270  11.2307590
  62.9528160  40.6156960  13.7434520  62.6528300  40.7614140  12.8462340
  63.7239400  40.0562250  13.6507910  68.2956610  45.4125960  11.7389650
  68.3101150  44.4806920  11.5208560  67.5881710  45.4985720  12.3779420
  74.5067820  42.0533300  11.0858230  73.7816010  42.6462080  10.8887620
  75.0343280  42.0456840  10.2871600  70.0367410  43.7793470   4.5842080
  70.3891230  43.1821600   3.9243450  69.1529740  43.4537700   4.7550330
  66.1230690  44.5391160   1.9912490  66.8101820  45.0860370   2.3720080
  65.3363110  45.0831890   2.0262100  67.7290510  47.0543530   8.8330150
  68.3732730  47.2602910   9.5103570  68.0919950  46.2931930   8.3801000
  69.0022590  45.0575880   7.5507600  69.6444820  44.3569040   7.6639770
  69.5271940  45.8374320   7.3704490  70.7760210  45.8570780  10.7543660
  71.1116450  46.4437470  11.4321580  69.8560550  45.7263490  10.9841450
  58.3263610  33.6465960  11.5367070  57.6122130  33.8462880  12.1419680
  58.7458650  32.8705530  11.9081870  58.6136200  47.6346220  12.5233600
  58.7227320  46.6940960  12.3828990  57.9616760  47.9000970  11.8747330
  66.6048790  45.9062110  13.9231720  66.2845660  45.1871350  14.4677410
  65.9307150  46.5817180  13.9967780  69.8202390  36.1388270   9.2868520
  70.1883210  35.3183480   9.6148090  68.9600590  36.1990160   9.7024170
  66.7804380  38.7927860   9.5106490  67.2789630  39.2673680  10.1758340
  66.9227330  37.8691380   9.7176520  69.1863880  34.0981820   2.9509750
  69.0631660  34.1167950   2.0019260  70.1348440  34.1460760   3.0708150
  73.9871240  35.0095820  10.3534880  73.4844840  35.7501220  10.6928690
  74.8027900  35.3979820  10.0371670  72.2793250  40.2529000   3.7996240
  71.3383390  40.2679230   3.9743930  72.5937320  39.4664960   4.2456540
  74.2818830  47.4237850   5.4750500  74.4066250  48.2469020   5.9474310
  75.1484390  47.2128580   5.1274650  61.7536360  49.5169060   5.1467630
  62.4898840  48.9684520   5.4176200  62.1377280  50.3825070   5.0073620
  60.7594640  48.7015130  14.3353210  61.5607370  49.0227180  14.7488610
  60.2446460  48.3410710  15.0573120  69.5959270  44.8095000  14.2828620
  68.9897430  44.8326600  13.5424370  69.2913380  44.0778040  14.8195870
  71.0259640  48.5375290  12.8938030  71.9781390  48.4533310  12.8438270
  70.8787860  49.2017000  13.5671820  58.4792450  41.1888590  13.2789260
  58.9831470  40.6095870  13.8505490  57.7399870  41.4728820  13.8165630
  65.5330390  42.5959580  12.8124780  64.7676060  43.1644580  12.7279450
  65.7146350  42.3035790  11.9193010  72.6753740  44.3264910  13.3699800
  73.4163210  44.6640670  12.8667260  71.9126420  44.4956970  12.8169570
  60.5115530  39.3318180  14.1739330  60.5520870  39.0332050  15.0824560
  61.3661030  39.7325790  14.0146850  62.4521340  37.9110280  12.1413820
  61.9217800  37.4201230  11.5137160  63.1209410  38.3394480  11.6071750
  71.3499400  42.3779740  11.9055010  71.7640420  42.5324820  12.7545430
  70.4150400  42.5034960  12.0680790  71.8221570  39.7175900  13.9094160
  72.4042340  38.9628220  13.8214640  71.9983340  40.2483340  13.1325640
  62.9393640  34.8772650  12.2211110  62.8450510  34.2593400  11.4961980
  62.3591030  35.6038940  11.9941020  65.7055080  33.4345890   9.2538500
  65.2572380  33.4570150   8.4084050  65.0720280  33.0364910   9.8508800
  66.1114630  42.3300220   9.8750940  66.5302740  43.1732950   9.7027180
  65.1923260  42.4672260   9.6457720  68.4478530  40.0616400  11.2588780
  68.5674740  39.4657540  11.9983620  69.3072530  40.0986090  10.8390080
  70.7866430  40.6153590   9.8351290  70.2601650  41.1396210   9.2316430
  71.1297770  41.2480980  10.4661020  63.9622050  48.6353230  10.9908670
  63.4243140  49.3599290  10.6717370  64.2156010  48.1583570  10.2006010
  65.2147300  36.6037750  12.5164600  65.8046990  36.2953600  13.2042420
  64.3967540  36.1317500  12.6724500  70.0340730  36.2203560  12.7497620
  69.3456250  35.5585100  12.6847610  70.7546750  35.7741830  13.1946080
  66.8184260  49.8704440  11.2495320  66.7442960  50.7739580  11.5567690
  65.9163100  49.5516340  11.2217390  58.2211550  47.1979030   4.5528940
  58.5514560  46.3300090   4.3207580  58.6502550  47.4037550   5.3833900
  62.8173470  45.5288040   2.2130910  62.5169010  45.4053010   3.1134820
  62.7110960  44.6696630   1.8046640  58.7101760  48.0649620   7.2910570
  58.2732750  48.2450420   8.1234720  59.2779440  48.8224240   7.1492290
  74.3463940  47.5666620  11.5787880  73.7465930  47.6259180  10.8351800
  74.4757840  46.6271600  11.7084730  58.5426190  40.5769850   3.6499450
  57.8875030  40.3081490   3.0059150  59.3804140  40.4674330   3.2001430
  73.0315580  44.2918600   9.6764040  72.2175420  44.7215760   9.9389830
  73.4389780  44.9037010   9.0633090  59.5802120  40.9622420   8.1902790
  59.9475160  40.8749820   9.0698810  59.0112940  40.1988970   8.0909650
  74.3805980  39.4306800  11.2033260  74.1492070  39.2019550  10.3031210
  74.6410530  40.3506350  11.1578150  59.1318120  37.8731510  12.0961210
  58.2374170  37.8398270  12.4354920  59.6715670  38.0718300  12.8612460
  72.8194050  34.6563230  13.9812960  73.6964230  34.6646630  14.3646960
  72.8314890  33.9194070  13.3705310  74.2657320  38.5092770   4.8700980
  74.7894800  38.0155420   4.2391150  74.8516740  38.6443130   5.6148550
  74.4447040  38.5932640   8.3920530  73.4949750  38.5596180   8.5065520
  74.6260050  39.5032750   8.1570300  59.6357830  32.1479840   6.4444430
  60.2834020  31.5977220   6.0039590  60.0559670  32.4022990   7.2660240
  75.1844450  36.4027070   3.3431070  75.0743730  36.2483110   4.2813340
  75.9452040  35.8748010   3.1006480  73.5310170  32.3421200   9.8014070
  74.1682390  32.9555340  10.1673260  73.6785060  32.3781860   8.8563300
  73.0891630  49.0437200   3.2032310  73.6850700  48.7221770   2.5266730
  73.3469780  48.5709020   3.9945580  59.3889830  32.3035510   9.1869750
  59.0404650  32.7599330   9.9527930  59.0577530  31.4092640   9.2692180
  60.9954200  45.4755110  13.3522940  60.9523830  45.1048020  14.2337400
  61.1265210  46.4132680  13.4924760  64.6960230  47.0314700   8.9532660
  64.4551590  47.2989260   8.0663180  65.6362870  47.2020430   9.0083520
  66.9014650  33.4947390  12.7089170  66.8403540  34.0869220  13.4584580
  67.8415030  33.3873350  12.5639430  69.5389210  33.1517450  12.3481460
  70.1529620  33.4696740  11.6862540  70.0838770  32.6666040  12.9677320
  75.9564390  49.0509080   9.7543300  75.4622670  49.4477950   9.0370430
  75.3477680  48.4258290  10.1480580  60.0610470  31.8311710  12.4620520
  60.6093460  31.6499760  11.6986630  60.1265780  31.0405820  12.9976830
  60.8342230  48.4217360  10.4720720  60.2402550  48.2902060  11.2110760
  60.8266070  47.5855500  10.0062820  70.2797250  31.7149590   8.6750750
  69.4057090  32.0484700   8.4723680  70.1708000  31.2422770   9.5002620
  71.1869230  33.9220460  10.0592470  70.8582590  33.1072220   9.6794200
  72.1351530  33.8790270   9.9358160  73.6403840  49.6932500   7.0330040
  73.1806810  50.4448310   6.6588060  73.0116300  48.9738970   6.9744840
  60.4654460  45.7875740   9.4228760  59.7388520  45.1681030   9.3554710
  60.5263610  46.1816350   8.5526840  64.0699560  48.0020740   6.2078170
  64.5864580  47.3908100   5.6826430  64.7196940  48.5049520   6.6989180
  66.8095060  48.8929230   7.0347150  67.0972870  48.6383530   6.1580160
  67.3218280  48.3406590   7.6252720  68.0272070  32.6319430   7.6143660
  67.2443860  33.1064930   7.8940420  67.7335000  31.7274260   7.5056840
  72.5793140  33.3342530   5.6592750  73.0201230  33.2787630   4.8114350
  72.3100730  34.2500540   5.7302930  74.4431710  32.9657770   3.6701570
  74.3820110  32.0218990   3.5232590  75.2223740  33.0737860   4.2155030
  58.7484460  49.1050130   2.6325520  58.5806500  48.4720810   3.3307410
  57.8818970  49.3109530   2.2819710  65.9126290  35.0506180   3.1259690
  65.1000800  34.6763070   2.7855570  66.4167930  34.2951260   3.4280880
  70.4151270  31.7148630   4.3642760  71.0180640  32.2868840   4.8391280
  69.6744260  32.2788070   4.1416660  66.8767420  49.8145330  14.4015350
  67.8034730  49.5789600  14.4451310  66.8617850  50.6417330  13.9201380
  64.0631030  32.4790080  14.1657230  63.7815300  32.9823680  13.4018050
  64.4450730  31.6811830  13.7999360  70.6646490  31.8943660  14.7437700
  70.5511940  32.2138270  15.6389220  71.4816230  32.2956170  14.4474980
  73.4444980  49.0415190  14.2256390  74.2370300  48.5464420  14.0182350
  73.7378130  49.7205330  14.8332000  69.5704640  21.1392640  60.2046400
  69.4898690  20.2247250  59.9338110  69.1569060  21.6359710  59.4986110
  67.7022680  22.9171660  62.0855670  66.9264780  22.4372100  62.3754240
  68.3535610  22.2377310  61.9111830  61.7188510  23.2291470  62.9631430
  60.8873390  22.9740180  63.3627940  62.3269490  23.3002240  63.6989350
  71.7230110  27.3231850  60.8654800  71.2611640  26.5519090  61.1941970
  72.5355660  27.3497920  61.3707250  61.6989770  27.2631560  63.1589450
  62.0017810  26.3729300  62.9799670  62.4433360  27.8201780  62.9311700
  60.1280460  18.1893360  56.7473820  59.2397160  18.5309330  56.6453700
  60.4121650  17.9893680  55.8554650  58.0913470  20.7899010  62.6313520
  58.6629580  20.0221210  62.6317160  58.0915010  21.0887770  61.7220130
  67.9493420  29.6089860  60.4858790  67.3304860  30.0647360  59.9153230
  68.8045200  29.7641320  60.0848490  67.1431670  25.5928850  62.0925830
  67.0739950  24.6518790  61.9314960  67.9051530  25.6830260  62.6648400
  59.3338340  16.1983370  64.4182450  59.1541180  15.3009120  64.6985210
  58.9318420  16.7455240  65.0929400  68.1736840  18.3999230  62.3194760
  68.5501660  17.5271110  62.2068430  68.0756350  18.7357930  61.4285200
  62.3041850  16.7724860  57.7812200  62.4108600  17.6728590  58.0880960
  61.3934210  16.7242830  57.4906850  71.9560960  15.8949670  59.2523100
  72.7770580  15.4046240  59.2948580  71.9895040  16.4847330  60.0054940
  59.9525010  18.6943870  63.0264790  60.6335120  18.9582240  63.6452190
  59.6373060  17.8544740  63.3602800  64.1449580  19.7411230  62.1137380
  64.6527800  20.2392200  62.7542400  64.6762820  18.9646430  61.9376740
  68.8156770  24.4929100  57.8790700  68.1974040  24.9578550  57.3153420
  69.3280020  25.1856580  58.2960210  63.6788530  24.0204970  64.5574300
  63.3457910  24.6473890  65.1995370  63.8555210  24.5466850  63.7775970
  72.1922440  17.8350050  62.0250640  71.4878010  18.1234940  62.6053750
  72.5534600  18.6450160  61.6650200  62.1101010  16.0919750  64.3871250
  62.4517820  16.9361800  64.0925120  61.1716820  16.2403490  64.5036590
  58.1839970  25.1785630  55.2530330  57.8067950  25.6672730  54.5215230
  58.4413040  25.8510910  55.8836860  73.8085220  27.4525180  64.2878120
  73.1248740  28.1224290  64.2794790  74.3479510  27.6505830  63.5222980
  75.2609360  17.2804840  62.4159850  74.3134270  17.3143820  62.5475280
  75.5859350  18.0943790  62.8009210  65.7928900  13.5802020  60.7115840
  66.1003880  13.0248910  59.9951340  64.8629600  13.7146480  60.5288830
  71.3443960  29.2969310  63.0023300  71.3571120  28.8931600  62.1345560
  70.7919180  30.0716600  62.8984730  72.6389380  26.0185530  58.0913470
  72.5285710  25.0759860  58.2162890  72.6357630  26.3801170  58.9776230
  70.7429400  24.1999150  64.3305910  71.1598190  23.9859260  63.4959370
  71.4669220  24.4571940  64.9014530  68.1809660  21.6450850  57.4475960
  67.2538940  21.5788230  57.6764430  68.3334480  22.5830980  57.3331200
  68.1678740  17.9167850  54.4443120  67.2282410  18.0781810  54.5295580
  68.4862000  18.6353530  53.8979110  74.6891500  22.5986370  64.4222150
  73.8610130  22.6679460  63.9472280  75.2841980  23.1840680  63.9537980
  72.2106950  23.2071150  57.9511210  71.5919370  22.8690700  57.3037510
  72.1931400  22.5630910  58.6590400  63.7866300  22.1715590  60.2295690
  63.3823300  21.4592840  59.7341590  63.8729420  21.8268830  61.1183730
  64.2548000  25.8583150  62.3934900  63.9576290  25.2528620  61.7142680
  65.2047820  25.8960460  62.2824260  62.4994920  18.9458800  64.0094730
  63.0509510  19.0554140  63.2347980  63.0138430  19.3196400  64.7249960
  70.3871650  22.4457960  54.9583960  70.8264930  21.6080390  54.8121780
  71.1000070  23.0787360  55.0448100  68.4967030  27.3854030  58.9265200
  68.9362940  28.1278360  58.5120590  68.4353920  27.6280600  59.8504160
  73.9688790  13.7000770  53.2725000  73.6561450  13.7927600  54.1724070
  74.7301260  14.2781800  53.2222430  60.4870930  21.0660570  57.7302340
  60.3668530  21.7922660  57.1183610  60.1771820  20.2963480  57.2530250
  58.1256300  24.2375710  63.5370980  58.2036720  24.3724480  62.5926700
  58.7397980  23.5291600  63.7299100  59.3703930  25.9375900  59.9477160
  58.9632010  26.0790490  59.0930760  60.2616940  25.6536060  59.7448370
  71.1637210  30.3723150  56.2828210  71.0038350  30.0826090  57.1810040
  70.9983920  29.5963280  55.7473440  63.6425590  30.1521680  58.0599830
  63.4668070  29.2357220  57.8467630  62.7881330  30.5108970  58.2997630
  70.8663340  27.8810710  54.8426210  70.1728500  27.8788000  54.1828490
  71.6086200  27.4570030  54.4120380  70.4313270  29.5073420  58.9174700
  70.8870220  28.7262800  59.2313320  70.7705790  30.2180240  59.4615880
  62.9534590  14.4095640  61.1126010  62.5102740  15.1905180  60.7810530
  63.5119580  14.7325530  61.8196950  66.0693410  14.0306340  55.9931840
  65.4447590  14.0266210  56.7185150  65.9823530  13.1637300  55.5967810
  64.9910490  14.9542970  62.9715610  65.2882820  15.8605800  62.8907630
  65.5396050  14.4661750  62.3575180  62.7448810  19.5329210  58.8407260
  62.5189730  19.3166380  59.7453880  61.9641340  19.9657670  58.4953230
  69.9746570  19.5392580  57.4397910  69.3755460  20.2628380  57.2561530
  70.5226180  19.4769360  56.6574360  68.5811440  18.1756120  59.4701190
  68.9741010  18.4928320  58.6569880  68.9428290  17.2968000  59.5845710
  57.6175610  14.7656920  61.6931390  57.3288660  15.3359780  62.4056370
  58.3621370  14.2861370  62.0562620  57.8045840  18.7077040  52.9034110
  57.7220510  19.6507800  53.0449100  57.4528900  18.5651950  52.0246460
  69.1666580  20.7661870  63.5651970  68.4347700  21.2748680  63.9142070
  68.7690920  19.9491850  63.2640750  65.6043970  17.4416070  61.9704460
  65.6080030  17.0006020  61.1209000  66.4995090  17.7633400  62.0776280
  61.4546350  17.3242560  60.9298670  61.1146400  17.8017790  61.6865720
  60.6923670  16.8707680  60.5699770  65.6664120  18.4428150  54.9611220
  65.7876940  18.4014630  55.9097040  65.2812630  19.3052300  54.8057950
  69.6292490  16.2195550  62.9774910  69.6465230  16.6704200  63.8216760
  69.3808070  15.3201190  63.1908350  64.6785620  20.7529290  54.3594520
  64.1102520  20.3047540  53.7330430  65.3874620  21.1122070  53.8259670
  65.9051940  21.5017850  63.7169870  66.2722070  21.0276420  64.4631210
  65.7157000  22.3759420  64.0578210  58.7692430  16.2461540  59.8463340
  58.4839350  15.8817210  60.6841960  58.7071290  15.5142000  59.2326480
  62.2233100  24.7487480  56.6320930  61.4495360  24.2085100  56.4719650
  62.9527730  24.2294090  56.2938690  72.9821080  23.7452840  62.4247320
  73.7020200  24.2408130  62.0343430  72.7802900  23.0670730  61.7801190
  68.4431020  15.1390800  56.5676710  67.6295630  14.6403970  56.4922020
  68.2492970  15.9789050  56.1513060  71.1579410  19.5110450  54.8638870
  72.0459030  19.8227680  54.6890210  71.1284500  18.6382700  54.4719450
  62.2670500  24.4167860  60.2699740  62.7849170  23.6136120  60.2156630
  61.8154520  24.3547000  61.1116570  67.1540000  25.6834140  55.5427040
  67.4955700  26.4276370  55.0470360  66.3252710  25.9965260  55.9051870
  73.4293680  20.8222290  54.3318730  73.3457400  21.2536510  53.4815170
  74.1487870  21.2820640  54.7645550  74.4580930  27.6764550  57.0600860
  73.8157090  27.0220170  57.3344580  74.0711590  28.0819640  56.2841530
  70.0367410  25.0049980  60.9072550  70.3891230  24.4078110  60.2473920
  69.1529740  24.6794210  61.0780800  66.1230690  25.7647670  58.3142960
  66.8101820  26.3116880  58.6950550  65.3363110  26.3088400  58.3492570
  65.4257900  22.7693700  57.9268320  65.8820680  23.5798950  58.1528510
  65.0746110  22.4516840  58.7586810  61.3269680  13.1131350  58.3990840
  61.1984310  13.1049250  59.3475760  60.5031700  13.4514440  58.0481850
  69.0022590  26.2832390  63.8738070  69.6444820  25.5825550  63.9870240
  69.5271940  27.0630830  63.6934960  72.8478310  26.5681010  53.5977210
  72.6215890  25.8511450  54.1901850  72.4574510  26.3193450  52.7598960
  58.6294340  30.5947870  54.3721670  58.9891980  31.1937210  53.7178940
  58.4886680  31.1407760  55.1456700  72.4294560  24.4852950  55.2591370
  72.1416260  24.9465640  56.0469250  73.2246730  24.0250720  55.5275590
  64.6462960  27.9779070  55.1895340  64.6373060  28.7108760  54.5739850
  63.7261320  27.7310650  55.2822300  60.2469600  23.1993960  55.9342100
  59.6397550  23.9392860  55.9437400  60.7218950  23.2893320  55.1080300
  73.1864420  16.3201720  56.4186550  72.5577580  16.4247390  55.7044780
  72.6916340  16.5398500  57.2080430  67.6322560  28.0407310  53.8520530
  67.7334540  27.8371300  52.9222510  66.7324300  27.7865590  54.0568310
  65.1548450  18.5987670  57.8344430  64.4464600  19.0674010  58.2758040
  65.4392930  17.9409680  58.4689620  69.1863880  15.3238330  59.2740220
  69.0631660  15.3424460  58.3249730  70.1348440  15.3717270  59.3938620
  66.2740670  30.5593630  58.5468200  66.5282170  30.5215020  57.6247570
  65.3253150  30.4326960  58.5396450  63.3583470  16.9072750  55.2095140
  64.2074000  17.3442900  55.1435330  62.9914740  17.2193010  56.0367200
  72.2793250  21.4785510  60.1226710  71.3383390  21.4935740  60.2974400
  72.5937320  20.6921470  60.5687010  62.2574890  23.1605110  53.6830670
  63.0238160  23.0486470  54.2456100  62.3349580  22.4643080  53.0307440
  60.9521650  20.5930180  54.3663560  61.0325240  19.6457690  54.4780960
  61.8441400  20.9237060  54.4724220  74.2818830  28.6494360  61.7980970
  74.4066250  29.4725530  62.2704780  75.1484390  28.4385090  61.4505120
  61.7536360  30.7425570  61.4698100  62.4898840  30.1941030  61.7406670
  62.1377280  31.6081580  61.3304090  58.6381840  26.8099140  57.3439610
  57.7121620  27.0520280  57.3345020  59.1038270  27.6373400  57.2224360
  64.8638670  29.9155880  53.2923670  65.6567280  30.2044710  52.8405460
  64.3443020  29.4848050  52.6136150  73.9168840  29.1426010  54.7160410
  73.6310350  28.7291150  53.9014590  73.7188390  30.0713720  54.5960930
  65.3816070  25.1359290  53.1566020  65.2766710  24.5211640  53.8827400
  65.2140290  24.6125180  52.3729030  68.6218800  24.1979320  53.7608010
  68.0728900  24.6448620  54.4050750  69.2438060  23.6928570  54.2845680
  64.2893920  23.1570240  55.6573310  64.7110340  22.9910110  56.5004700
  64.4144760  22.3470470  55.1628450  66.8021560  22.1807850  52.9050410
  67.3227220  21.4656870  52.5391560  67.4489960  22.8193720  53.2050920
  63.1852820  19.2303470  52.6031470  62.9841880  18.3670830  52.9644810
  63.0144870  19.1436830  51.6653070  70.6641130  14.0411700  55.1318350
  70.9443420  13.1979600  55.4877770  69.8906860  14.2734810  55.6457100
  61.9835620  16.3304090  52.5909350  62.2861520  16.3371520  51.6828500
  62.7230210  15.9801950  53.0877010  65.2020550  15.2738710  53.5765550
  64.8542550  14.5962700  52.9968000  65.4033320  14.8128220  54.3908940
  67.3669590  30.2619460  55.1952150  68.2620380  30.6004430  55.2170910
  67.3987220  29.5398870  54.5676430  61.0065750  25.6346510  53.4239150
  61.4440620  26.1776180  54.0796730  61.4913480  24.8093460  53.4335490
  58.2211550  28.4235540  60.8759410  58.5514560  27.5556600  60.6438050
  58.6502550  28.6294060  61.7064370  62.8173470  26.7544550  58.5361380
  62.5169010  26.6309520  59.4365290  62.7110960  25.8953140  58.1277110
  58.7101760  29.2906130  63.6141040  58.2732750  29.4706930  64.4465190
  59.2779440  30.0480750  63.4722760  75.5865390  26.5340950  53.2388060
  74.7558350  26.6017600  53.7095290  75.7637220  27.4245070  52.9354920
  75.0421850  23.2788430  55.7422260  75.8040760  23.8485080  55.8481950
  75.0576220  22.7115630  56.5130570  58.5426190  21.8026360  59.9729920
  57.8875030  21.5338000  59.3289620  59.3804140  21.6930840  59.5231900
  75.0941020  23.5722800  52.8994780  75.3689860  24.4801680  52.7714000
  74.9051760  23.5085330  53.8356770  71.4916630  16.5967650  54.1948410
  71.9101510  16.4098630  53.3545070  71.1852690  15.7446700  54.5051340
  74.9906360  21.5091790  57.8924210  74.6149960  20.7419720  57.4605500
  74.2609480  21.8914490  58.3799140  59.5802120  22.1878930  64.5133260
  59.9475160  22.1006330  65.3929280  59.0112940  21.4245480  64.4140120
  57.7564270  19.0125290  55.9155250  56.8528350  19.2755490  55.7406910
  58.2404890  19.2836460  55.1355210  74.2657320  19.7349280  61.1931450
  74.7894800  19.2411930  60.5621620  74.8516740  19.8699640  61.9379020
  74.4447040  19.8189150  64.7151000  73.4949750  19.7852690  64.8295990
  74.6260050  20.7289260  64.4800770  60.2991480  18.0690830  53.8249630
  61.0083180  17.6474050  53.3396910  59.5831420  18.1366060  53.1932980
  59.9465640  14.1230160  52.8652280  60.6693770  14.6639100  53.1833500
  60.2190160  13.8493580  51.9893820  73.7557290  18.9922630  57.1323860
  74.2516410  18.7593500  57.9172740  73.5573360  18.1534470  56.7161500
  59.6357830  13.3736350  62.7674900  60.2834020  12.8233730  62.3270060
  60.0559670  13.6279500  63.5890710  75.1844450  17.6283580  59.6661540
  75.0743730  17.4739620  60.6043810  75.9452040  17.1004520  59.4236950
  73.0891630  30.2693710  59.5262780  73.6850700  29.9478280  58.8497200
  73.3469780  29.7965530  60.3176050  64.6960230  28.2571210  65.2763130
  64.4551590  28.5245770  64.3893650  65.6362870  28.4276940  65.3313990
  73.6403840  30.9189010  63.3560510  73.1806810  31.6704820  62.9818530
  73.0116300  30.1995480  63.2975310  64.0699560  29.2277250  62.5308640
  64.5864580  28.6164610  62.0056900  64.7196940  29.7306030  63.0219650
  66.8095060  30.1185740  63.3577620  67.0972870  29.8640040  62.4810630
  67.3218280  29.5663100  63.9483190  68.0272070  13.8575940  63.9374130
  67.2443860  14.3321440  64.2170890  67.7335000  12.9530770  63.8287310
  72.5793140  14.5599040  61.9823220  73.0201230  14.5044140  61.1344820
  72.3100730  15.4757050  62.0533400  74.4431710  14.1914280  59.9932040
  74.3820110  13.2475500  59.8463060  75.2223740  14.2994370  60.5385500
  58.7484460  30.3306640  58.9555990  58.5806500  29.6977320  59.6537880
  57.8818970  30.5366040  58.6050180  59.3712480  14.1623420  56.4587850
  60.1291840  14.2752300  55.8851880  58.9089650  14.9992620  56.4131280
  65.9126290  16.2762690  59.4490160  65.1000800  15.9019580  59.1086040
  66.4167930  15.5207770  59.7511350  70.4151270  12.9405140  60.6873230
  71.0180640  13.5125350  61.1621750  69.6744260  13.5044580  60.4647130
  73.5585870  13.3426700  55.9613510  73.7536500  14.2410150  56.2280940
  72.7715740  13.1113780  56.4546460  60.3547160  29.0239870  56.4006130
  59.8294780  29.4047900  55.6968090  60.2791740  29.6490640  57.1215840
  61.7437630  14.6887470  54.9989820  62.2730390  13.9017270  54.8697770
  62.3765950  15.3678660  55.2325350  63.9375470  14.4262610  58.0535210
  63.3078210  13.7249920  58.2205340  63.3980610  15.1866740  57.8368370
  75.1112480  30.5827410  57.7220070  75.2864670  29.8965150  57.0780990
  74.4134050  31.1074460  57.3296740  62.9540130  30.9722250  55.2755380
  63.6858950  30.6881530  54.7279270  63.2133800  30.7335530  56.1654760
  62.1154920  27.0886980  55.2801710  61.4863800  27.5572080  55.8287540
  62.2302750  26.2436200  55.7147900  69.5704640  21.1392640  41.4302910
  69.4898690  20.2247250  41.1594620  69.1569060  21.6359710  40.7242620
  67.7022680  22.9171660  43.3112180  66.9264780  22.4372100  43.6010750
  68.3535610  22.2377310  43.1368340  61.7188510  23.2291470  44.1887940
  60.8873390  22.9740180  44.5884450  62.3269490  23.3002240  44.9245860
  71.7230110  27.3231850  42.0911310  71.2611640  26.5519090  42.4198480
  72.5355660  27.3497920  42.5963760  61.6989770  27.2631560  44.3845960
  62.0017810  26.3729300  44.2056180  62.4433360  27.8201780  44.1568210
  67.9493420  29.6089860  41.7115300  67.3304860  30.0647360  41.1409740
  68.8045200  29.7641320  41.3105000  67.1431670  25.5928850  43.3182340
  67.0739950  24.6518790  43.1571470  67.9051530  25.6830260  43.8904910
  59.3338340  16.1983370  45.6438960  59.1541180  15.3009120  45.9241720
  58.9318420  16.7455240  46.3185910  68.1736840  18.3999230  43.5451270
  68.5501660  17.5271110  43.4324940  68.0756350  18.7357930  42.6541710
  62.3041850  16.7724860  39.0068710  62.4108600  17.6728590  39.3137470
  61.3934210  16.7242830  38.7163360  71.9560960  15.8949670  40.4779610
  72.7770580  15.4046240  40.5205090  71.9895040  16.4847330  41.2311450
  64.1449580  19.7411230  43.3393890  64.6527800  20.2392200  43.9798910
  64.6762820  18.9646430  43.1633250  62.4285680  14.3809790  47.6057310
  62.4304120  14.8982180  46.8003210  61.5989990  13.9039970  47.5827240
  68.8156770  24.4929100  39.1047210  68.1974040  24.9578550  38.5409930
  69.3280020  25.1856580  39.5216720  63.6788530  24.0204970  45.7830810
  63.3457910  24.6473890  46.4251880  63.8555210  24.5466850  45.0032480
  72.1922440  17.8350050  43.2507150  71.4878010  18.1234940  43.8310260
  72.5534600  18.6450160  42.8906710  62.1101010  16.0919750  45.6127760
  62.4517820  16.9361800  45.3181630  61.1716820  16.2403490  45.7293100
  62.8907630  25.9885770  47.5979990  63.5081630  26.6636850  47.3164440
  62.0300750  26.3973750  47.5067490  73.8085220  27.4525180  45.5134630
  73.1248740  28.1224290  45.5051300  74.3479510  27.6505830  44.7479490
  75.2609360  17.2804840  43.6416360  74.3134270  17.3143820  43.7731790
  75.5859350  18.0943790  44.0265720  65.7928900  13.5802020  41.9372350
  66.1003880  13.0248910  41.2207850  64.8629600  13.7146480  41.7545340
  71.3443960  29.2969310  44.2279810  71.3571120  28.8931600  43.3602070
  70.7919180  30.0716600  44.1241240  72.6389380  26.0185530  39.3169980
  72.5285710  25.0759860  39.4419400  72.6357630  26.3801170  40.2032740
  70.7429400  24.1999150  45.5562420  71.1598190  23.9859260  44.7215880
  71.4669220  24.4571940  46.1271040  68.1809660  21.6450850  38.6732470
  67.2538940  21.5788230  38.9020940  68.3334480  22.5830980  38.5587710
  68.1678740  17.9167850  35.6699630  67.2282410  18.0781810  35.7552090
  68.4862000  18.6353530  35.1235620  74.6891500  22.5986370  45.6478660
  73.8610130  22.6679460  45.1728790  75.2841980  23.1840680  45.1794490
  72.2106950  23.2071150  39.1767720  71.5919370  22.8690700  38.5294020
  72.1931400  22.5630910  39.8846910  71.6533510  19.3855690  46.5933530
  71.2404690  20.2109400  46.8473520  70.9209460  18.8000730  46.4009890
  63.7866300  22.1715590  41.4552200  63.3823300  21.4592840  40.9598100
  63.8729420  21.8268830  42.3440240  64.2548000  25.8583150  43.6191410
  63.9576290  25.2528620  42.9399190  65.2047820  25.8960460  43.5080770
  62.4994920  18.9458800  45.2351240  63.0509510  19.0554140  44.4604490
  63.0138430  19.3196400  45.9506470  72.3433610  29.4315020  47.2814510
  71.8664170  30.2387210  47.0887120  71.6595400  28.7793350  47.4340720
  63.3466430  25.5964840  50.2699210  62.4494960  25.8204810  50.5172610
  63.3719300  25.7199780  49.3210610  70.3871650  22.4457960  36.1840470
  70.8264930  21.6080390  36.0378290  71.1000070  23.0787360  36.2704610
  62.1737650  22.4678160  48.8456580  62.0345420  23.3400960  49.2143980
  61.2919010  22.1250970  48.7004520  68.4967030  27.3854030  40.1521710
  68.9362940  28.1278360  39.7377100  68.4353920  27.6280600  41.0760670
  63.9718000  28.4099860  51.0541730  63.9433430  28.8142810  50.1870160
  63.8082970  27.4810220  50.8913330  73.9688790  13.7000770  34.4981510
  73.6561450  13.7927600  35.3980580  74.7301260  14.2781800  34.4478940
  60.4870930  21.0660570  38.9558850  60.3668530  21.7922660  38.3440120
  60.1771820  20.2963480  38.4786760  75.3266070  26.3839810  49.5105910
  75.4529130  26.1451690  48.5923090  75.3687450  25.5524350  49.9827990
  69.1882810  30.0867810  48.0800720  69.7027480  29.9975820  48.8823150
  68.3451890  30.4327510  48.3728630  71.1637210  30.3723150  37.5084720
  71.0038350  30.0826090  38.4066550  70.9983920  29.5963280  36.9729950
  63.6425590  30.1521680  39.2856340  63.4668070  29.2357220  39.0724140
  62.7881330  30.5108970  39.5254140  70.8663340  27.8810710  36.0682720
  70.1728500  27.8788000  35.4085000  71.6086200  27.4570030  35.6376890
  70.4313270  29.5073420  40.1431210  70.8870220  28.7262800  40.4569830
  70.7705790  30.2180240  40.6872390  75.1790080  18.4372270  50.4755650
  74.5634350  18.9451940  49.9471110  74.8586500  17.5370600  50.4181590
  62.9534590  14.4095640  42.3382520  62.5102740  15.1905180  42.0067040
  63.5119580  14.7325530  43.0453460  67.2404400  17.2764160  47.9417840
  66.7783770  17.4847180  48.7537780  66.8382510  16.4623510  47.6388510
  72.2408910  18.4973110  49.0714500  71.3902500  18.1978860  49.3923570
  72.0810700  18.7415120  48.1598320  69.3358620  19.9974860  51.1713290
  69.6612030  19.1638610  50.8315520  70.1238950  20.5203380  51.3191620
  66.0693410  14.0306340  37.2188350  65.4447590  14.0266210  37.9441660
  65.9823530  13.1637300  36.8224320  64.9910490  14.9542970  44.1972120
  65.2882820  15.8605800  44.1164140  65.5396050  14.4661750  43.5831690
  62.7448810  19.5329210  40.0663770  62.5189730  19.3166380  40.9710390
  61.9641340  19.9657670  39.7209740  69.9746570  19.5392580  38.6654420
  69.3755460  20.2628380  38.4818040  70.5226180  19.4769360  37.8830870
  65.1848020  20.4314790  50.7324040  65.0891620  19.4909520  50.5824440
  66.0280000  20.6529860  50.3372110  68.5811440  18.1756120  40.6957700
  68.9741010  18.4928320  39.8826390  68.9428290  17.2968000  40.8102220
  60.3158560  16.8428460  48.8857820  59.9221950  17.6903670  49.0930600
  59.6276960  16.2054830  49.0766460  66.8903610  16.9263430  51.9554560
  66.2001930  16.7335630  52.5900650  67.6335910  17.2098070  52.4878860
  57.8045840  18.7077040  34.1290620  57.7220510  19.6507800  34.2705610
  57.4528900  18.5651950  33.2502970  69.1666580  20.7661870  44.7908480
  68.4347700  21.2748680  45.1398580  68.7690920  19.9491850  44.4897260
  65.6043970  17.4416070  43.1960970  65.6080030  17.0006020  42.3465510
  66.4995090  17.7633400  43.3032790  65.6664120  18.4428150  36.1867730
  65.7876940  18.4014630  37.1353550  65.2812630  19.3052300  36.0314460
  69.6292490  16.2195550  44.2031420  69.6465230  16.6704200  45.0473270
  69.3808070  15.3201190  44.4164860  64.6785620  20.7529290  35.5851030
  64.1102520  20.3047540  34.9586940  65.3874620  21.1122070  35.0516180
  73.0563240  13.6327730  50.0417800  73.3809010  12.9017390  50.5675780
  73.0919750  13.3141370  49.1398790  65.9051940  21.5017850  44.9426380
  66.2722070  21.0276420  45.6887720  65.7157000  22.3759420  45.2834720
  63.6951310  20.5426490  47.2610590  63.3908380  21.4218470  47.4860950
  64.6497770  20.6026280  47.2968030  62.2233100  24.7487480  37.8577440
  61.4495360  24.2085100  37.6976160  62.9527730  24.2294090  37.5195200
  72.9821080  23.7452840  43.6503830  73.7020200  24.2408130  43.2599940
  72.7802900  23.0670730  43.0057700  68.4431020  15.1390800  37.7933220
  67.6295630  14.6403970  37.7178530  68.2492970  15.9789050  37.3769570
  68.3639880  23.8161900  49.5372830  68.2977190  22.8957570  49.2830420
  67.7345020  23.9137340  50.2517470  71.1579410  19.5110450  36.0895380
  72.0459030  19.8227680  35.9146720  71.1284500  18.6382700  35.6975960
  62.2670500  24.4167860  41.4956250  62.7849170  23.6136120  41.4413140
  61.8154520  24.3547000  42.3373080  67.1540000  25.6834140  36.7683550
  67.4955700  26.4276370  36.2726870  66.3252710  25.9965260  37.1308380
  62.9528160  21.8413470  51.2921500  62.6528300  21.9870650  50.3949320
  63.7239400  21.2818760  51.1994890  68.2956610  26.6382470  49.2876630
  68.3101150  25.7063430  49.0695540  67.5881710  26.7242230  49.9266400
  73.4293680  20.8222290  35.5575240  73.3457400  21.2536510  34.7071680
  74.1487870  21.2820640  35.9902060  74.5067820  23.2789810  48.6345210
  73.7816010  23.8718590  48.4374600  75.0343280  23.2713350  47.8358580
  74.4580930  27.6764550  38.2857370  73.8157090  27.0220170  38.5601090
  74.0711590  28.0819640  37.5098040  70.0367410  25.0049980  42.1329060
  70.3891230  24.4078110  41.4730430  69.1529740  24.6794210  42.3037310
  66.1230690  25.7647670  39.5399470  66.8101820  26.3116880  39.9207060
  65.3363110  26.3088400  39.5749080  65.4257900  22.7693700  39.1524830
  65.8820680  23.5798950  39.3785020  65.0746110  22.4516840  39.9843320
  67.7290510  28.2800040  46.3817130  68.3732730  28.4859420  47.0590550
  68.0919950  27.5188440  45.9287980  69.0022590  26.2832390  45.0994580
  69.6444820  25.5825550  45.2126750  69.5271940  27.0630830  44.9191470
  72.8478310  26.5681010  34.8233720  72.6215890  25.8511450  35.4158360
  72.4574510  26.3193450  33.9855470  70.7760210  27.0827290  48.3030640
  71.1116450  27.6693980  48.9808560  69.8560550  26.9520000  48.5328430
  58.3263610  14.8722470  49.0854050  57.6122130  15.0719390  49.6906660
  58.7458650  14.0962040  49.4568850  72.4294560  24.4852950  36.4847880
  72.1416260  24.9465640  37.2725760  73.2246730  24.0250720  36.7532100
  66.6048790  27.1318620  51.4718700  66.2845660  26.4127860  52.0164390
  65.9307150  27.8073690  51.5454760  64.6462960  27.9779070  36.4151850
  64.6373060  28.7108760  35.7996360  63.7261320  27.7310650  36.5078810
  60.2469600  23.1993960  37.1598610  59.6397550  23.9392860  37.1693910
  60.7218950  23.2893320  36.3336810  69.8202390  17.3644780  46.8355500
  70.1883210  16.5439990  47.1635070  68.9600590  17.4246670  47.2511150
  73.1864420  16.3201720  37.6443060  72.5577580  16.4247390  36.9301290
  72.6916340  16.5398500  38.4336940  65.1548450  18.5987670  39.0600940
  64.4464600  19.0674010  39.5014550  65.4392930  17.9409680  39.6946130
  66.7804380  20.0184370  47.0593470  67.2789630  20.4930190  47.7245320
  66.9227330  19.0947890  47.2663500  69.1863880  15.3238330  40.4996730
  69.0631660  15.3424460  39.5506240  70.1348440  15.3717270  40.6195130
  66.2740670  30.5593630  39.7724710  66.5282170  30.5215020  38.8504080
  65.3253150  30.4326960  39.7652960  63.3583470  16.9072750  36.4351650
  64.2074000  17.3442900  36.3691840  62.9914740  17.2193010  37.2623710
  73.9871240  16.2352330  47.9021860  73.4844840  16.9757730  48.2415670
  74.8027900  16.6236330  47.5858650  72.2793250  21.4785510  41.3483220
  71.3383390  21.4935740  41.5230910  72.5937320  20.6921470  41.7943520
  62.2574890  23.1605110  34.9087180  63.0238160  23.0486470  35.4712610
  62.3349580  22.4643080  34.2563950  60.9521650  20.5930180  35.5920070
  61.0325240  19.6457690  35.7037470  61.8441400  20.9237060  35.6980730
  74.2818830  28.6494360  43.0237480  74.4066250  29.4725530  43.4961290
  75.1484390  28.4385090  42.6761630  61.7536360  30.7425570  42.6954610
  62.4898840  30.1941030  42.9663180  62.1377280  31.6081580  42.5560600
  60.7594640  29.9271640  51.8840190  61.5607370  30.2483690  52.2975590
  60.2446460  29.5667220  52.6060100  64.8638670  29.9155880  34.5180180
  65.6567280  30.2044710  34.0661970  64.3443020  29.4848050  33.8392660
  69.5959270  26.0351510  51.8315600  68.9897430  26.0583110  51.0911350
  69.2913380  25.3034550  52.3682850  71.0259640  29.7631800  50.4425010
  71.9781390  29.6789820  50.3925250  70.8787860  30.4273510  51.1158800
  73.9168840  29.1426010  35.9416920  73.6310350  28.7291150  35.1271100
  73.7188390  30.0713720  35.8217440  65.3816070  25.1359290  34.3822530
  65.2766710  24.5211640  35.1083910  65.2140290  24.6125180  33.5985540
  65.5330390  23.8216090  50.3611760  64.7676060  24.3901090  50.2766430
  65.7146350  23.5292300  49.4679990  68.6218800  24.1979320  34.9864520
  68.0728900  24.6448620  35.6307260  69.2438060  23.6928570  35.5102190
  72.6753740  25.5521420  50.9186780  73.4163210  25.8897180  50.4154240
  71.9126420  25.7213480  50.3656550  60.5115530  20.5574690  51.7226310
  60.5520870  20.2588560  52.6311540  61.3661030  20.9582300  51.5633830
  64.2893920  23.1570240  36.8829820  64.7110340  22.9910110  37.7261210
  64.4144760  22.3470470  36.3884960  62.4521340  19.1366790  49.6900800
  61.9217800  18.6457740  49.0624140  63.1209410  19.5650990  49.1558730
  66.8021560  22.1807850  34.1306920  67.3227220  21.4656870  33.7648070
  67.4489960  22.8193720  34.4307430  71.3499400  23.6036250  49.4541990
  71.7640420  23.7581330  50.3032410  70.4150400  23.7291470  49.6167770
  71.8221570  20.9432410  51.4581140  72.4042340  20.1884730  51.3701620
  71.9983340  21.4739850  50.6812620  62.9393640  16.1029160  49.7698090
  62.8450510  15.4849910  49.0448960  62.3591030  16.8295450  49.5428000
  65.7055080  14.6602400  46.8025480  65.2572380  14.6826660  45.9571030
  65.0720280  14.2621420  47.3995780  66.1114630  23.5556730  47.4237920
  66.5302740  24.3989460  47.2514160  65.1923260  23.6928770  47.1944700
  68.4478530  21.2872910  48.8075760  68.5674740  20.6914050  49.5470600
  69.3072530  21.3242600  48.3877060  70.7866430  21.8410100  47.3838270
  70.2601650  22.3652720  46.7803410  71.1297770  22.4737490  48.0148000
  63.1852820  19.2303470  33.8287980  62.9841880  18.3670830  34.1901320
  63.0144870  19.1436830  32.8909580  63.9622050  29.8609740  48.5395650
  63.4243140  30.5855800  48.2204350  64.2156010  29.3840080  47.7492990
  65.2147300  17.8294260  50.0651580  65.8046990  17.5210110  50.7529400
  64.3967540  17.3574010  50.2211480  70.0340730  17.4460070  50.2984600
  69.3456250  16.7841610  50.2334590  70.7546750  16.9998340  50.7433060
  70.6641130  14.0411700  36.3574860  70.9443420  13.1979600  36.7134280
  69.8906860  14.2734810  36.8713610  61.9835620  16.3304090  33.8165860
  62.2861520  16.3371520  32.9085010  62.7230210  15.9801950  34.3133520
  66.8184260  31.0960950  48.7982300  66.7442960  31.9996090  49.1054670
  65.9163100  30.7772850  48.7704370  65.2020550  15.2738710  34.8022060
  64.8542550  14.5962700  34.2224510  65.4033320  14.8128220  35.6165450
  67.3669590  30.2619460  36.4208660  68.2620380  30.6004430  36.4427420
  67.3987220  29.5398870  35.7932940  62.8173470  26.7544550  39.7617890
  62.5169010  26.6309520  40.6621800  62.7110960  25.8953140  39.3533620
  74.3463940  28.7923130  49.1274860  73.7465930  28.8515690  48.3838780
  74.4757840  27.8528110  49.2571710  75.5865390  26.5340950  34.4644570
  74.7558350  26.6017600  34.9351800  75.7637220  27.4245070  34.1611430
  75.0421850  23.2788430  36.9678770  75.8040760  23.8485080  37.0738460
  75.0576220  22.7115630  37.7387080  73.0315580  25.5175110  47.2251020
  72.2175420  25.9472270  47.4876810  73.4389780  26.1293520  46.6120070
  75.0941020  23.5722800  34.1251290  75.3689860  24.4801680  33.9970510
  74.9051760  23.5085330  35.0613280  71.4916630  16.5967650  35.4204920
  71.9101510  16.4098630  34.5801580  71.1852690  15.7446700  35.7307850
  74.9906360  21.5091790  39.1180720  74.6149960  20.7419720  38.6862010
  74.2609480  21.8914490  39.6055650  74.3805980  20.6563310  48.7520240
  74.1492070  20.4276060  47.8518190  74.6410530  21.5762860  48.7065130
  59.1318120  19.0988020  49.6448190  58.2374170  19.0654780  49.9841900
  59.6715670  19.2974810  50.4099440  72.8194050  15.8819740  51.5299940
  73.6964230  15.8903140  51.9133940  72.8314890  15.1450580  50.9192290
  74.2657320  19.7349280  42.4187960  74.7894800  19.2411930  41.7878130
  74.8516740  19.8699640  43.1635530  74.4447040  19.8189150  45.9407510
  73.4949750  19.7852690  46.0552500  74.6260050  20.7289260  45.7057280
  60.2991480  18.0690830  35.0506140  61.0083180  17.6474050  34.5653420
  59.5831420  18.1366060  34.4189490  59.9465640  14.1230160  34.0908790
  60.6693770  14.6639100  34.4090010  60.2190160  13.8493580  33.2150330
  73.7557290  18.9922630  38.3580370  74.2516410  18.7593500  39.1429250
  73.5573360  18.1534470  37.9418010  59.6357830  13.3736350  43.9931410
  60.2834020  12.8233730  43.5526570  60.0559670  13.6279500  44.8147220
  75.1844450  17.6283580  40.8918050  75.0743730  17.4739620  41.8300320
  75.9452040  17.1004520  40.6493460  73.5310170  13.5677710  47.3501050
  74.1682390  14.1811850  47.7160240  73.6785060  13.6038370  46.4050280
  73.0891630  30.2693710  40.7519290  73.6850700  29.9478280  40.0753710
  73.3469780  29.7965530  41.5432560  59.3889830  13.5292020  46.7356730
  59.0404650  13.9855840  47.5014910  59.0577530  12.6349150  46.8179160
  60.9954200  26.7011620  50.9009920  60.9523830  26.3304530  51.7824380
  61.1265210  27.6389190  51.0411740  64.6960230  28.2571210  46.5019640
  64.4551590  28.5245770  45.6150160  65.6362870  28.4276940  46.5570500
  66.9014650  14.7203900  50.2576150  66.8403540  15.3125730  51.0071560
  67.8415030  14.6129860  50.1126410  69.5389210  14.3773960  49.8968440
  70.1529620  14.6953250  49.2349520  70.0838770  13.8922550  50.5164300
  75.9564390  30.2765590  47.3030280  75.4622670  30.6734460  46.5857410
  75.3477680  29.6514800  47.6967560  60.0610470  13.0568220  50.0107500
  60.6093460  12.8756270  49.2473610  60.1265780  12.2662330  50.5463810
  60.8342230  29.6473870  48.0207700  60.2402550  29.5158570  48.7597740
  60.8266070  28.8112010  47.5549800  70.2797250  12.9406100  46.2237730
  69.4057090  13.2741210  46.0210660  70.1708000  12.4679280  47.0489600
  71.1869230  15.1476970  47.6079450  70.8582590  14.3328730  47.2281180
  72.1351530  15.1046780  47.4845140  73.6403840  30.9189010  44.5817020
  73.1806810  31.6704820  44.2075040  73.0116300  30.1995480  44.5231820
  64.0699560  29.2277250  43.7565150  64.5864580  28.6164610  43.2313410
  64.7196940  29.7306030  44.2476160  66.8095060  30.1185740  44.5834130
  67.0972870  29.8640040  43.7067140  67.3218280  29.5663100  45.1739700
  68.0272070  13.8575940  45.1630640  67.2443860  14.3321440  45.4427400
  67.7335000  12.9530770  45.0543820  72.5793140  14.5599040  43.2079730
  73.0201230  14.5044140  42.3601330  72.3100730  15.4757050  43.2789910
  74.4431710  14.1914280  41.2188550  74.3820110  13.2475500  41.0719570
  75.2223740  14.2994370  41.7642010  59.3712480  14.1623420  37.6844360
  60.1291840  14.2752300  37.1108390  58.9089650  14.9992620  37.6387790
  65.9126290  16.2762690  40.6746670  65.1000800  15.9019580  40.3342550
  66.4167930  15.5207770  40.9767860  70.4151270  12.9405140  41.9129740
  71.0180640  13.5125350  42.3878260  69.6744260  13.5044580  41.6903640
  73.5585870  13.3426700  37.1870020  73.7536500  14.2410150  37.4537450
  72.7715740  13.1113780  37.6802970  61.7437630  14.6887470  36.2246330
  62.2730390  13.9017270  36.0954280  62.3765950  15.3678660  36.4581860
  63.9375470  14.4262610  39.2791720  63.3078210  13.7249920  39.4461850
  63.3980610  15.1866740  39.0624880  66.8767420  31.0401840  51.9502330
  67.8034730  30.8046110  51.9938290  66.8617850  31.8673840  51.4688360
  75.1112480  30.5827410  38.9476580  75.2864670  29.8965150  38.3037500
  74.4134050  31.1074460  38.5553250  64.0631030  13.7046590  51.7144210
  63.7815300  14.2080190  50.9505030  64.4450730  12.9068340  51.3486340
  70.6646490  13.1200170  52.2924680  70.5511940  13.4394780  53.1876200
  71.4816230  13.5212680  51.9961960  73.4444980  30.2671700  51.7743370
  74.2370300  29.7720930  51.5669330  73.7378130  30.9461840  52.3818980
  69.5704640  21.1392640  22.6559420  69.4898690  20.2247250  22.3851130
  69.1569060  21.6359710  21.9499130  67.7022680  22.9171660  24.5368690
  66.9264780  22.4372100  24.8267260  68.3535610  22.2377310  24.3624850
  61.7188510  23.2291470  25.4144450  60.8873390  22.9740180  25.8140960
  62.3269490  23.3002240  26.1502370  71.7230110  27.3231850  23.3167820
  71.2611640  26.5519090  23.6454990  72.5355660  27.3497920  23.8220270
  61.6989770  27.2631560  25.6102470  62.0017810  26.3729300  25.4312690
  62.4433360  27.8201780  25.3824720  60.1280460  18.1893360  19.1986840
  59.2397160  18.5309330  19.0966720  60.4121650  17.9893680  18.3067670
  67.9493420  29.6089860  22.9371810  67.3304860  30.0647360  22.3666250
  68.8045200  29.7641320  22.5361510  67.1431670  25.5928850  24.5438850
  67.0739950  24.6518790  24.3827980  67.9051530  25.6830260  25.1161420
  59.3338340  16.1983370  26.8695470  59.1541180  15.3009120  27.1498230
  58.9318420  16.7455240  27.5442420  68.1736840  18.3999230  24.7707780
  68.5501660  17.5271110  24.6581450  68.0756350  18.7357930  23.8798220
  62.3041850  16.7724860  20.2325220  62.4108600  17.6728590  20.5393980
  61.3934210  16.7242830  19.9419870  71.9560960  15.8949670  21.7036120
  72.7770580  15.4046240  21.7461600  71.9895040  16.4847330  22.4567960
  59.9525010  18.6943870  25.4777810  60.6335120  18.9582240  26.0965210
  59.6373060  17.8544740  25.8115820  64.1449580  19.7411230  24.5650400
  64.6527800  20.2392200  25.2055420  64.6762820  18.9646430  24.3889760
  62.4285680  14.3809790  28.8313820  62.4304120  14.8982180  28.0259720
  61.5989990  13.9039970  28.8083750  68.8156770  24.4929100  20.3303720
  68.1974040  24.9578550  19.7666440  69.3280020  25.1856580  20.7473230
  63.6788530  24.0204970  27.0087320  63.3457910  24.6473890  27.6508390
  63.8555210  24.5466850  26.2288990  72.1922440  17.8350050  24.4763660
  71.4878010  18.1234940  25.0566770  72.5534600  18.6450160  24.1163220
  62.1101010  16.0919750  26.8384270  62.4517820  16.9361800  26.5438140
  61.1716820  16.2403490  26.9549610  58.1839970  25.1785630  17.7043350
  57.8067950  25.6672730  16.9728250  58.4413040  25.8510910  18.3349880
  73.8085220  27.4525180  26.7391140  73.1248740  28.1224290  26.7307810
  74.3479510  27.6505830  25.9736000  75.2609360  17.2804840  24.8672870
  74.3134270  17.3143820  24.9988300  75.5859350  18.0943790  25.2522230
  65.7928900  13.5802020  23.1628860  66.1003880  13.0248910  22.4464360
  64.8629600  13.7146480  22.9801850  71.3443960  29.2969310  25.4536320
  71.3571120  28.8931600  24.5858580  70.7919180  30.0716600  25.3497750
  72.6389380  26.0185530  20.5426490  72.5285710  25.0759860  20.6675910
  72.6357630  26.3801170  21.4289250  70.7429400  24.1999150  26.7818930
  71.1598190  23.9859260  25.9472390  71.4669220  24.4571940  27.3527550
  68.1809660  21.6450850  19.8988980  67.2538940  21.5788230  20.1277450
  68.3334480  22.5830980  19.7844220  68.1678740  17.9167850  16.8956140
  67.2282410  18.0781810  16.9808600  68.4862000  18.6353530  16.3492130
  74.6891500  22.5986370  26.8735170  73.8610130  22.6679460  26.3985300
  75.2841980  23.1840680  26.4051000  72.2106950  23.2071150  20.4024230
  71.5919370  22.8690700  19.7550530  72.1931400  22.5630910  21.1103420
  71.6533510  19.3855690  27.8190040  71.2404690  20.2109400  28.0730030
  70.9209460  18.8000730  27.6266400  63.7866300  22.1715590  22.6808710
  63.3823300  21.4592840  22.1854610  63.8729420  21.8268830  23.5696750
  64.2548000  25.8583150  24.8447920  63.9576290  25.2528620  24.1655700
  65.2047820  25.8960460  24.7337280  62.4994920  18.9458800  26.4607750
  63.0509510  19.0554140  25.6861000  63.0138430  19.3196400  27.1762980
  72.3433610  29.4315020  28.5071020  71.8664170  30.2387210  28.3143630
  71.6595400  28.7793350  28.6597230  63.3466430  25.5964840  31.4955720
  62.4494960  25.8204810  31.7429120  63.3719300  25.7199780  30.5467120
  70.3871650  22.4457960  17.4096980  70.8264930  21.6080390  17.2634800
  71.1000070  23.0787360  17.4961120  62.1737650  22.4678160  30.0713090
  62.0345420  23.3400960  30.4400490  61.2919010  22.1250970  29.9261030
  68.4967030  27.3854030  21.3778220  68.9362940  28.1278360  20.9633610
  68.4353920  27.6280600  22.3017180  63.9718000  28.4099860  32.2798240
  63.9433430  28.8142810  31.4126670  63.8082970  27.4810220  32.1169840
  73.9688790  13.7000770  15.7238020  73.6561450  13.7927600  16.6237090
  74.7301260  14.2781800  15.6735450  60.4870930  21.0660570  20.1815360
  60.3668530  21.7922660  19.5696630  60.1771820  20.2963480  19.7043270
  75.3266070  26.3839810  30.7362420  75.4529130  26.1451690  29.8179600
  75.3687450  25.5524350  31.2084500  69.1882810  30.0867810  29.3057230
  69.7027480  29.9975820  30.1079660  68.3451890  30.4327510  29.5985140
  71.1637210  30.3723150  18.7341230  71.0038350  30.0826090  19.6323060
  70.9983920  29.5963280  18.1986460  63.6425590  30.1521680  20.5112850
  63.4668070  29.2357220  20.2980650  62.7881330  30.5108970  20.7510650
  70.8663340  27.8810710  17.2939230  70.1728500  27.8788000  16.6341510
  71.6086200  27.4570030  16.8633400  70.4313270  29.5073420  21.3687720
  70.8870220  28.7262800  21.6826340  70.7705790  30.2180240  21.9128900
  75.1790080  18.4372270  31.7012160  74.5634350  18.9451940  31.1727620
  74.8586500  17.5370600  31.6438100  62.9534590  14.4095640  23.5639030
  62.5102740  15.1905180  23.2323550  63.5119580  14.7325530  24.2709970
  67.2404400  17.2764160  29.1674350  66.7783770  17.4847180  29.9794290
  66.8382510  16.4623510  28.8645020  72.2408910  18.4973110  30.2971010
  71.3902500  18.1978860  30.6180080  72.0810700  18.7415120  29.3854830
  69.3358620  19.9974860  32.3969800  69.6612030  19.1638610  32.0572030
  70.1238950  20.5203380  32.5448130  66.0693410  14.0306340  18.4444860
  65.4447590  14.0266210  19.1698170  65.9823530  13.1637300  18.0480830
  64.9910490  14.9542970  25.4228630  65.2882820  15.8605800  25.3420650
  65.5396050  14.4661750  24.8088200  62.7448810  19.5329210  21.2920280
  62.5189730  19.3166380  22.1966900  61.9641340  19.9657670  20.9466250
  69.9746570  19.5392580  19.8910930  69.3755460  20.2628380  19.7074550
  70.5226180  19.4769360  19.1087380  65.1848020  20.4314790  31.9580550
  65.0891620  19.4909520  31.8080950  66.0280000  20.6529860  31.5628620
  68.5811440  18.1756120  21.9214210  68.9741010  18.4928320  21.1082900
  68.9428290  17.2968000  22.0358730  60.3158560  16.8428460  30.1114330
  59.9221950  17.6903670  30.3187110  59.6276960  16.2054830  30.3022970
  66.8903610  16.9263430  33.1811070  66.2001930  16.7335630  33.8157160
  67.6335910  17.2098070  33.7135370  57.6175610  14.7656920  24.1444410
  57.3288660  15.3359780  24.8569390  58.3621370  14.2861370  24.5075640
  57.8045840  18.7077040  15.3547130  57.7220510  19.6507800  15.4962120
  57.4528900  18.5651950  14.4759480  69.1666580  20.7661870  26.0164990
  68.4347700  21.2748680  26.3655090  68.7690920  19.9491850  25.7153770
  65.6043970  17.4416070  24.4217480  65.6080030  17.0006020  23.5722020
  66.4995090  17.7633400  24.5289300  61.4546350  17.3242560  23.3811690
  61.1146400  17.8017790  24.1378740  60.6923670  16.8707680  23.0212790
  65.6664120  18.4428150  17.4124240  65.7876940  18.4014630  18.3610060
  65.2812630  19.3052300  17.2570970  69.6292490  16.2195550  25.4287930
  69.6465230  16.6704200  26.2729780  69.3808070  15.3201190  25.6421370
  64.6785620  20.7529290  16.8107540  64.1102520  20.3047540  16.1843450
  65.3874620  21.1122070  16.2772690  73.0563240  13.6327730  31.2674310
  73.3809010  12.9017390  31.7932290  73.0919750  13.3141370  30.3655300
  65.9051940  21.5017850  26.1682890  66.2722070  21.0276420  26.9144230
  65.7157000  22.3759420  26.5091230  58.7692430  16.2461540  22.2976360
  58.4839350  15.8817210  23.1354980  58.7071290  15.5142000  21.6839500
  63.6951310  20.5426490  28.4867100  63.3908380  21.4218470  28.7117460
  64.6497770  20.6026280  28.5224540  62.2233100  24.7487480  19.0833950
  61.4495360  24.2085100  18.9232670  62.9527730  24.2294090  18.7451710
  72.9821080  23.7452840  24.8760340  73.7020200  24.2408130  24.4856450
  72.7802900  23.0670730  24.2314210  68.4431020  15.1390800  19.0189730
  67.6295630  14.6403970  18.9435040  68.2492970  15.9789050  18.6026080
  68.3639880  23.8161900  30.7629340  68.2977190  22.8957570  30.5086930
  67.7345020  23.9137340  31.4773980  71.1579410  19.5110450  17.3151890
  72.0459030  19.8227680  17.1403230  71.1284500  18.6382700  16.9232470
  62.2670500  24.4167860  22.7212760  62.7849170  23.6136120  22.6669650
  61.8154520  24.3547000  23.5629590  67.1540000  25.6834140  17.9940060
  67.4955700  26.4276370  17.4983380  66.3252710  25.9965260  18.3564890
  62.9528160  21.8413470  32.5178010  62.6528300  21.9870650  31.6205830
  63.7239400  21.2818760  32.4251400  68.2956610  26.6382470  30.5133140
  68.3101150  25.7063430  30.2952050  67.5881710  26.7242230  31.1522910
  73.4293680  20.8222290  16.7831750  73.3457400  21.2536510  15.9328190
  74.1487870  21.2820640  17.2158570  74.5067820  23.2789810  29.8601720
  73.7816010  23.8718590  29.6631110  75.0343280  23.2713350  29.0615090
  74.4580930  27.6764550  19.5113880  73.8157090  27.0220170  19.7857600
  74.0711590  28.0819640  18.7354550  70.0367410  25.0049980  23.3585570
  70.3891230  24.4078110  22.6986940  69.1529740  24.6794210  23.5293820
  66.1230690  25.7647670  20.7655980  66.8101820  26.3116880  21.1463570
  65.3363110  26.3088400  20.8005590  58.2623090  21.3820490  16.2573060
  59.1317940  21.6645290  16.5408980  57.7713410  22.1956360  16.1421870
  65.4257900  22.7693700  20.3781340  65.8820680  23.5798950  20.6041530
  65.0746110  22.4516840  21.2099830  67.7290510  28.2800040  27.6073640
  68.3732730  28.4859420  28.2847060  68.0919950  27.5188440  27.1544490
  61.3269680  13.1131350  20.8503860  61.1984310  13.1049250  21.7988780
  60.5031700  13.4514440  20.4994870  69.0022590  26.2832390  26.3251090
  69.6444820  25.5825550  26.4383260  69.5271940  27.0630830  26.1447980
  72.8478310  26.5681010  16.0490230  72.6215890  25.8511450  16.6414870
  72.4574510  26.3193450  15.2111980  70.7760210  27.0827290  29.5287150
  71.1116450  27.6693980  30.2065070  69.8560550  26.9520000  29.7584940
  58.6294340  30.5947870  16.8234690  58.9891980  31.1937210  16.1691960
  58.4886680  31.1407760  17.5969720  58.3263610  14.8722470  30.3110560
  57.6122130  15.0719390  30.9163170  58.7458650  14.0962040  30.6825360
  72.4294560  24.4852950  17.7104390  72.1416260  24.9465640  18.4982270
  73.2246730  24.0250720  17.9788610  66.6048790  27.1318620  32.6975210
  66.2845660  26.4127860  33.2420900  65.9307150  27.8073690  32.7711270
  64.6462960  27.9779070  17.6408360  64.6373060  28.7108760  17.0252870
  63.7261320  27.7310650  17.7335320  60.2469600  23.1993960  18.3855120
  59.6397550  23.9392860  18.3950420  60.7218950  23.2893320  17.5593320
  69.8202390  17.3644780  28.0612010  70.1883210  16.5439990  28.3891580
  68.9600590  17.4246670  28.4767660  73.1864420  16.3201720  18.8699570
  72.5577580  16.4247390  18.1557800  72.6916340  16.5398500  19.6593450
  67.6322560  28.0407310  16.3033550  67.7334540  27.8371300  15.3735530
  66.7324300  27.7865590  16.5081330  65.1548450  18.5987670  20.2857450
  64.4464600  19.0674010  20.7271060  65.4392930  17.9409680  20.9202640
  66.7804380  20.0184370  28.2849980  67.2789630  20.4930190  28.9501830
  66.9227330  19.0947890  28.4920010  69.1863880  15.3238330  21.7253240
  69.0631660  15.3424460  20.7762750  70.1348440  15.3717270  21.8451640
  66.2740670  30.5593630  20.9981220  66.5282170  30.5215020  20.0760590
  65.3253150  30.4326960  20.9909470  63.3583470  16.9072750  17.6608160
  64.2074000  17.3442900  17.5948350  62.9914740  17.2193010  18.4880220
  73.9871240  16.2352330  29.1278370  73.4844840  16.9757730  29.4672180
  74.8027900  16.6236330  28.8115160  72.2793250  21.4785510  22.5739730
  71.3383390  21.4935740  22.7487420  72.5937320  20.6921470  23.0200030
  62.2574890  23.1605110  16.1343690  63.0238160  23.0486470  16.6969120
  62.3349580  22.4643080  15.4820460  60.9521650  20.5930180  16.8176580
  61.0325240  19.6457690  16.9293980  61.8441400  20.9237060  16.9237240
  74.2818830  28.6494360  24.2493990  74.4066250  29.4725530  24.7217800
  75.1484390  28.4385090  23.9018140  61.7536360  30.7425570  23.9211120
  62.4898840  30.1941030  24.1919690  62.1377280  31.6081580  23.7817110
  58.6381840  26.8099140  19.7952630  57.7121620  27.0520280  19.7858040
  59.1038270  27.6373400  19.6737380  64.8638670  29.9155880  15.7436690
  65.6567280  30.2044710  15.2918480  64.3443020  29.4848050  15.0649170
  69.5959270  26.0351510  33.0572110  68.9897430  26.0583110  32.3167860
  69.2913380  25.3034550  33.5939360  71.0259640  29.7631800  31.6681520
  71.9781390  29.6789820  31.6181760  70.8787860  30.4273510  32.3415310
  73.9168840  29.1426010  17.1673430  73.6310350  28.7291150  16.3527610
  73.7188390  30.0713720  17.0473950  65.3816070  25.1359290  15.6079040
  65.2766710  24.5211640  16.3340420  65.2140290  24.6125180  14.8242050
  65.5330390  23.8216090  31.5868270  64.7676060  24.3901090  31.5022940
  65.7146350  23.5292300  30.6936500  68.6218800  24.1979320  16.2121030
  68.0728900  24.6448620  16.8563770  69.2438060  23.6928570  16.7358700
  72.6753740  25.5521420  32.1443290  73.4163210  25.8897180  31.6410750
  71.9126420  25.7213480  31.5913060  60.5115530  20.5574690  32.9482820
  60.5520870  20.2588560  33.8568050  61.3661030  20.9582300  32.7890340
  64.2893920  23.1570240  18.1086330  64.7110340  22.9910110  18.9517720
  64.4144760  22.3470470  17.6141470  62.4521340  19.1366790  30.9157310
  61.9217800  18.6457740  30.2880650  63.1209410  19.5650990  30.3815240
  66.8021560  22.1807850  15.3563430  67.3227220  21.4656870  14.9904580
  67.4489960  22.8193720  15.6563940  71.3499400  23.6036250  30.6798500
  71.7640420  23.7581330  31.5288920  70.4150400  23.7291470  30.8424280
  71.8221570  20.9432410  32.6837650  72.4042340  20.1884730  32.5958130
  71.9983340  21.4739850  31.9069130  62.9393640  16.1029160  30.9954600
  62.8450510  15.4849910  30.2705470  62.3591030  16.8295450  30.7684510
  65.7055080  14.6602400  28.0281990  65.2572380  14.6826660  27.1827540
  65.0720280  14.2621420  28.6252290  66.1114630  23.5556730  28.6494430
  66.5302740  24.3989460  28.4770670  65.1923260  23.6928770  28.4201210
  68.4478530  21.2872910  30.0332270  68.5674740  20.6914050  30.7727110
  69.3072530  21.3242600  29.6133570  70.7866430  21.8410100  28.6094780
  70.2601650  22.3652720  28.0059920  71.1297770  22.4737490  29.2404510
  63.1852820  19.2303470  15.0544490  62.9841880  18.3670830  15.4157830
  63.0144870  19.1436830  14.1166090  63.9622050  29.8609740  29.7652160
  63.4243140  30.5855800  29.4460860  64.2156010  29.3840080  28.9749500
  65.2147300  17.8294260  31.2908090  65.8046990  17.5210110  31.9785910
  64.3967540  17.3574010  31.4467990  70.0340730  17.4460070  31.5241110
  69.3456250  16.7841610  31.4591100  70.7546750  16.9998340  31.9689570
  70.6641130  14.0411700  17.5831370  70.9443420  13.1979600  17.9390790
  69.8906860  14.2734810  18.0970120  61.9835620  16.3304090  15.0422370
  62.2861520  16.3371520  14.1341520  62.7230210  15.9801950  15.5390030
  66.8184260  31.0960950  30.0238810  66.7442960  31.9996090  30.3311180
  65.9163100  30.7772850  29.9960880  65.2020550  15.2738710  16.0278570
  64.8542550  14.5962700  15.4481020  65.4033320  14.8128220  16.8421960
  67.3669590  30.2619460  17.6465170  68.2620380  30.6004430  17.6683930
  67.3987220  29.5398870  17.0189450  61.0065750  25.6346510  15.8752170
  61.4440620  26.1776180  16.5309750  61.4913480  24.8093460  15.8848510
  62.8173470  26.7544550  20.9874400  62.5169010  26.6309520  21.8878310
  62.7110960  25.8953140  20.5790130  74.3463940  28.7923130  30.3531370
  73.7465930  28.8515690  29.6095290  74.4757840  27.8528110  30.4828220
  75.5865390  26.5340950  15.6901080  74.7558350  26.6017600  16.1608310
  75.7637220  27.4245070  15.3867940  75.0421850  23.2788430  18.1935280
  75.8040760  23.8485080  18.2994970  75.0576220  22.7115630  18.9643590
  58.5426190  21.8026360  22.4242940  57.8875030  21.5338000  21.7802640
  59.3804140  21.6930840  21.9744920  73.0315580  25.5175110  28.4507530
  72.2175420  25.9472270  28.7133320  73.4389780  26.1293520  27.8376580
  75.0941020  23.5722800  15.3507800  75.3689860  24.4801680  15.2227020
  74.9051760  23.5085330  16.2869790  71.4916630  16.5967650  16.6461430
  71.9101510  16.4098630  15.8058090  71.1852690  15.7446700  16.9564360
  74.9906360  21.5091790  20.3437230  74.6149960  20.7419720  19.9118520
  74.2609480  21.8914490  20.8312160  74.3805980  20.6563310  29.9776750
  74.1492070  20.4276060  29.0774700  74.6410530  21.5762860  29.9321640
  59.1318120  19.0988020  30.8704700  58.2374170  19.0654780  31.2098410
  59.6715670  19.2974810  31.6355950  72.8194050  15.8819740  32.7556450
  73.6964230  15.8903140  33.1390450  72.8314890  15.1450580  32.1448800
  57.7564270  19.0125290  18.3668270  56.8528350  19.2755490  18.1919930
  58.2404890  19.2836460  17.5868230  74.2657320  19.7349280  23.6444470
  74.7894800  19.2411930  23.0134640  74.8516740  19.8699640  24.3892040
  74.4447040  19.8189150  27.1664020  73.4949750  19.7852690  27.2809010
  74.6260050  20.7289260  26.9313790  60.2991480  18.0690830  16.2762650
  61.0083180  17.6474050  15.7909930  59.5831420  18.1366060  15.6446000
  59.9465640  14.1230160  15.3165300  60.6693770  14.6639100  15.6346520
  60.2190160  13.8493580  14.4406840  73.7557290  18.9922630  19.5836880
  74.2516410  18.7593500  20.3685760  73.5573360  18.1534470  19.1674520
  59.6357830  13.3736350  25.2187920  60.2834020  12.8233730  24.7783080
  60.0559670  13.6279500  26.0403730  75.1844450  17.6283580  22.1174560
  75.0743730  17.4739620  23.0556830  75.9452040  17.1004520  21.8749970
  73.5310170  13.5677710  28.5757560  74.1682390  14.1811850  28.9416750
  73.6785060  13.6038370  27.6306790  73.0891630  30.2693710  21.9775800
  73.6850700  29.9478280  21.3010220  73.3469780  29.7965530  22.7689070
  59.3889830  13.5292020  27.9613240  59.0404650  13.9855840  28.7271420
  59.0577530  12.6349150  28.0435670  64.6960230  28.2571210  27.7276150
  64.4551590  28.5245770  26.8406670  65.6362870  28.4276940  27.7827010
  66.9014650  14.7203900  31.4832660  66.8403540  15.3125730  32.2328070
  67.8415030  14.6129860  31.3382920  69.5389210  14.3773960  31.1224950
  70.1529620  14.6953250  30.4606030  70.0838770  13.8922550  31.7420810
  75.9564390  30.2765590  28.5286790  75.4622670  30.6734460  27.8113920
  75.3477680  29.6514800  28.9224070  60.0610470  13.0568220  31.2364010
  60.6093460  12.8756270  30.4730120  60.1265780  12.2662330  31.7720320
  70.2797250  12.9406100  27.4494240  69.4057090  13.2741210  27.2467170
  70.1708000  12.4679280  28.2746110  71.1869230  15.1476970  28.8335960
  70.8582590  14.3328730  28.4537690  72.1351530  15.1046780  28.7101650
  73.6403840  30.9189010  25.8073530  73.1806810  31.6704820  25.4331550
  73.0116300  30.1995480  25.7488330  64.0699560  29.2277250  24.9821660
  64.5864580  28.6164610  24.4569920  64.7196940  29.7306030  25.4732670
  66.8095060  30.1185740  25.8090640  67.0972870  29.8640040  24.9323650
  67.3218280  29.5663100  26.3996210  68.0272070  13.8575940  26.3887150
  67.2443860  14.3321440  26.6683910  67.7335000  12.9530770  26.2800330
  72.5793140  14.5599040  24.4336240  73.0201230  14.5044140  23.5857840
  72.3100730  15.4757050  24.5046420  74.4431710  14.1914280  22.4445060
  74.3820110  13.2475500  22.2976080  75.2223740  14.2994370  22.9898520
  58.7484460  30.3306640  21.4069010  58.5806500  29.6977320  22.1050900
  57.8818970  30.5366040  21.0563200  59.3712480  14.1623420  18.9100870
  60.1291840  14.2752300  18.3364900  58.9089650  14.9992620  18.8644300
  65.9126290  16.2762690  21.9003180  65.1000800  15.9019580  21.5599060
  66.4167930  15.5207770  22.2024370  70.4151270  12.9405140  23.1386250
  71.0180640  13.5125350  23.6134770  69.6744260  13.5044580  22.9160150
  73.5585870  13.3426700  18.4126530  73.7536500  14.2410150  18.6793960
  72.7715740  13.1113780  18.9059480  60.3547160  29.0239870  18.8519150
  59.8294780  29.4047900  18.1481110  60.2791740  29.6490640  19.5728860
  61.7437630  14.6887470  17.4502840  62.2730390  13.9017270  17.3210790
  62.3765950  15.3678660  17.6838370  63.9375470  14.4262610  20.5048230
  63.3078210  13.7249920  20.6718360  63.3980610  15.1866740  20.2881390
  66.8767420  31.0401840  33.1758840  67.8034730  30.8046110  33.2194800
  66.8617850  31.8673840  32.6944870  75.1112480  30.5827410  20.1733090
  75.2864670  29.8965150  19.5294010  74.4134050  31.1074460  19.7809760
  62.9540130  30.9722250  17.7268400  63.6858950  30.6881530  17.1792290
  63.2133800  30.7335530  18.6167780  62.1154920  27.0886980  17.7314730
  61.4863800  27.5572080  18.2800560  62.2302750  26.2436200  18.1660920
  70.6646490  13.1200170  33.5181190  70.5511940  13.4394780  34.4132710
  71.4816230  13.5212680  33.2218470  73.4444980  30.2671700  32.9999880
  74.2370300  29.7720930  32.7925840  73.7378130  30.9461840  33.6075490
  69.5704640  21.1392640   3.8815930  69.4898690  20.2247250   3.6107640
  69.1569060  21.6359710   3.1755640  67.7022680  22.9171660   5.7625200
  66.9264780  22.4372100   6.0523770  68.3535610  22.2377310   5.5881360
  61.7188510  23.2291470   6.6400960  60.8873390  22.9740180   7.0397470
  62.3269490  23.3002240   7.3758880  71.7230110  27.3231850   4.5424330
  71.2611640  26.5519090   4.8711500  72.5355660  27.3497920   5.0476780
  61.6989770  27.2631560   6.8358980  62.0017810  26.3729300   6.6569200
  62.4433360  27.8201780   6.6081230  58.0913470  20.7899010   6.3083050
  58.6629580  20.0221210   6.3086690  58.0915010  21.0887770   5.3989660
  67.9493420  29.6089860   4.1628320  67.3304860  30.0647360   3.5922760
  68.8045200  29.7641320   3.7618020  67.1431670  25.5928850   5.7695360
  67.0739950  24.6518790   5.6084490  67.9051530  25.6830260   6.3417930
  59.3338340  16.1983370   8.0951980  59.1541180  15.3009120   8.3754740
  58.9318420  16.7455240   8.7698930  68.1736840  18.3999230   5.9964290
  68.5501660  17.5271110   5.8837960  68.0756350  18.7357930   5.1054730
  71.9560960  15.8949670   2.9292630  72.7770580  15.4046240   2.9718110
  71.9895040  16.4847330   3.6824470  59.9525010  18.6943870   6.7034320
  60.6335120  18.9582240   7.3221720  59.6373060  17.8544740   7.0372330
  64.1449580  19.7411230   5.7906910  64.6527800  20.2392200   6.4311930
  64.6762820  18.9646430   5.6146270  62.4285680  14.3809790  10.0570330
  62.4304120  14.8982180   9.2516230  61.5989990  13.9039970  10.0340260
  63.6788530  24.0204970   8.2343830  63.3457910  24.6473890   8.8764900
  63.8555210  24.5466850   7.4545500  72.1922440  17.8350050   5.7020170
  71.4878010  18.1234940   6.2823280  72.5534600  18.6450160   5.3419730
  62.1101010  16.0919750   8.0640780  62.4517820  16.9361800   7.7694650
  61.1716820  16.2403490   8.1806120  62.8907630  25.9885770  10.0493010
  63.5081630  26.6636850   9.7677460  62.0300750  26.3973750   9.9580510
  73.8085220  27.4525180   7.9647650  73.1248740  28.1224290   7.9564320
  74.3479510  27.6505830   7.1992510  75.2609360  17.2804840   6.0929380
  74.3134270  17.3143820   6.2244810  75.5859350  18.0943790   6.4778740
  65.7928900  13.5802020   4.3885370  66.1003880  13.0248910   3.6720870
  64.8629600  13.7146480   4.2058360  71.3443960  29.2969310   6.6792830
  71.3571120  28.8931600   5.8115090  70.7919180  30.0716600   6.5754260
  72.6389380  26.0185530   1.7683000  72.5285710  25.0759860   1.8932420
  72.6357630  26.3801170   2.6545760  70.7429400  24.1999150   8.0075440
  71.1598190  23.9859260   7.1728900  71.4669220  24.4571940   8.5784060
  74.6891500  22.5986370   8.0991680  73.8610130  22.6679460   7.6241810
  75.2841980  23.1840680   7.6307510  71.6533510  19.3855690   9.0446550
  71.2404690  20.2109400   9.2986540  70.9209460  18.8000730   8.8522910
  63.7866300  22.1715590   3.9065220  63.3823300  21.4592840   3.4111120
  63.8729420  21.8268830   4.7953260  64.2548000  25.8583150   6.0704430
  63.9576290  25.2528620   5.3912210  65.2047820  25.8960460   5.9593790
  62.4994920  18.9458800   7.6864260  63.0509510  19.0554140   6.9117510
  63.0138430  19.3196400   8.4019490  72.3433610  29.4315020   9.7327530
  71.8664170  30.2387210   9.5400140  71.6595400  28.7793350   9.8853740
  63.3466430  25.5964840  12.7212230  62.4494960  25.8204810  12.9685630
  63.3719300  25.7199780  11.7723630  62.1737650  22.4678160  11.2969600
  62.0345420  23.3400960  11.6657000  61.2919010  22.1250970  11.1517540
  68.4967030  27.3854030   2.6034730  68.9362940  28.1278360   2.1890120
  68.4353920  27.6280600   3.5273690  63.9718000  28.4099860  13.5054750
  63.9433430  28.8142810  12.6383180  63.8082970  27.4810220  13.3426350
  58.1256300  24.2375710   7.2140510  58.2036720  24.3724480   6.2696230
  58.7397980  23.5291600   7.4068630  59.3703930  25.9375900   3.6246690
  58.9632010  26.0790490   2.7700290  60.2616940  25.6536060   3.4217900
  75.3266070  26.3839810  11.9618930  75.4529130  26.1451690  11.0436110
  75.3687450  25.5524350  12.4341010  69.1882810  30.0867810  10.5313740
  69.7027480  29.9975820  11.3336170  68.3451890  30.4327510  10.8241650
  70.4313270  29.5073420   2.5944230  70.8870220  28.7262800   2.9082850
  70.7705790  30.2180240   3.1385410  75.1790080  18.4372270  12.9268670
  74.5634350  18.9451940  12.3984130  74.8586500  17.5370600  12.8694610
  58.1815820  25.2789880   9.7534970  58.3446860  24.8095240   8.9354340
  58.6468270  24.7713440  10.4183810  62.9534590  14.4095640   4.7895540
  62.5102740  15.1905180   4.4580060  63.5119580  14.7325530   5.4966480
  67.2404400  17.2764160  10.3930860  66.7783770  17.4847180  11.2050800
  66.8382510  16.4623510  10.0901530  72.2408910  18.4973110  11.5227520
  71.3902500  18.1978860  11.8436590  72.0810700  18.7415120  10.6111340
  69.3358620  19.9974860  13.6226310  69.6612030  19.1638610  13.2828540
  70.1238950  20.5203380  13.7704640  64.9910490  14.9542970   6.6485140
  65.2882820  15.8605800   6.5677160  65.5396050  14.4661750   6.0344710
  62.7448810  19.5329210   2.5176790  62.5189730  19.3166380   3.4223410
  61.9641340  19.9657670   2.1722760  65.1848020  20.4314790  13.1837060
  65.0891620  19.4909520  13.0337460  66.0280000  20.6529860  12.7885130
  68.5811440  18.1756120   3.1470720  68.9741010  18.4928320   2.3339410
  68.9428290  17.2968000   3.2615240  60.3158560  16.8428460  11.3370840
  59.9221950  17.6903670  11.5443620  59.6276960  16.2054830  11.5279480
  66.8903610  16.9263430  14.4067580  66.2001930  16.7335630  15.0413670
  67.6335910  17.2098070  14.9391880  57.6175610  14.7656920   5.3700920
  57.3288660  15.3359780   6.0825900  58.3621370  14.2861370   5.7332150
  69.1666580  20.7661870   7.2421500  68.4347700  21.2748680   7.5911600
  68.7690920  19.9491850   6.9410280  65.6043970  17.4416070   5.6473990
  65.6080030  17.0006020   4.7978530  66.4995090  17.7633400   5.7545810
  61.4546350  17.3242560   4.6068200  61.1146400  17.8017790   5.3635250
  60.6923670  16.8707680   4.2469300  69.6292490  16.2195550   6.6544440
  69.6465230  16.6704200   7.4986290  69.3808070  15.3201190   6.8677880
  73.0563240  13.6327730  12.4930820  73.3809010  12.9017390  13.0188800
  73.0919750  13.3141370  11.5911810  59.7554800  24.6541310  11.9130780
  59.3709590  24.0134980  12.5113740  60.0666990  25.3577430  12.4825510
  65.9051940  21.5017850   7.3939400  66.2722070  21.0276420   8.1400740
  65.7157000  22.3759420   7.7347740  58.7692430  16.2461540   3.5232870
  58.4839350  15.8817210   4.3611490  58.7071290  15.5142000   2.9096010
  63.6951310  20.5426490   9.7123610  63.3908380  21.4218470   9.9373970
  64.6497770  20.6026280   9.7481050  72.9821080  23.7452840   6.1016850
  73.7020200  24.2408130   5.7112960  72.7802900  23.0670730   5.4570720
  68.3639880  23.8161900  11.9885850  68.2977190  22.8957570  11.7343440
  67.7345020  23.9137340  12.7030490  62.2670500  24.4167860   3.9469270
  62.7849170  23.6136120   3.8926160  61.8154520  24.3547000   4.7886100
  59.7515040  21.3829230  10.8594970  59.3929980  22.0483080  11.4468310
  59.4569600  20.5512780  11.2307590  62.9528160  21.8413470  13.7434520
  62.6528300  21.9870650  12.8462340  63.7239400  21.2818760  13.6507910
  68.2956610  26.6382470  11.7389650  68.3101150  25.7063430  11.5208560
  67.5881710  26.7242230  12.3779420  74.5067820  23.2789810  11.0858230
  73.7816010  23.8718590  10.8887620  75.0343280  23.2713350  10.2871600
  70.0367410  25.0049980   4.5842080  70.3891230  24.4078110   3.9243450
  69.1529740  24.6794210   4.7550330  66.1230690  25.7647670   1.9912490
  66.8101820  26.3116880   2.3720080  65.3363110  26.3088400   2.0262100
  67.7290510  28.2800040   8.8330150  68.3732730  28.4859420   9.5103570
  68.0919950  27.5188440   8.3801000  69.0022590  26.2832390   7.5507600
  69.6444820  25.5825550   7.6639770  69.5271940  27.0630830   7.3704490
  70.7760210  27.0827290  10.7543660  71.1116450  27.6693980  11.4321580
  69.8560550  26.9520000  10.9841450  58.3263610  14.8722470  11.5367070
  57.6122130  15.0719390  12.1419680  58.7458650  14.0962040  11.9081870
  58.6136200  28.8602730  12.5233600  58.7227320  27.9197470  12.3828990
  57.9616760  29.1257480  11.8747330  66.6048790  27.1318620  13.9231720
  66.2845660  26.4127860  14.4677410  65.9307150  27.8073690  13.9967780
  69.8202390  17.3644780   9.2868520  70.1883210  16.5439990   9.6148090
  68.9600590  17.4246670   9.7024170  66.7804380  20.0184370   9.5106490
  67.2789630  20.4930190  10.1758340  66.9227330  19.0947890   9.7176520
  69.1863880  15.3238330   2.9509750  69.0631660  15.3424460   2.0019260
  70.1348440  15.3717270   3.0708150  73.9871240  16.2352330  10.3534880
  73.4844840  16.9757730  10.6928690  74.8027900  16.6236330  10.0371670
  72.2793250  21.4785510   3.7996240  71.3383390  21.4935740   3.9743930
  72.5937320  20.6921470   4.2456540  74.2818830  28.6494360   5.4750500
  74.4066250  29.4725530   5.9474310  75.1484390  28.4385090   5.1274650
  61.7536360  30.7425570   5.1467630  62.4898840  30.1941030   5.4176200
  62.1377280  31.6081580   5.0073620  60.7594640  29.9271640  14.3353210
  61.5607370  30.2483690  14.7488610  60.2446460  29.5667220  15.0573120
  69.5959270  26.0351510  14.2828620  68.9897430  26.0583110  13.5424370
  69.2913380  25.3034550  14.8195870  71.0259640  29.7631800  12.8938030
  71.9781390  29.6789820  12.8438270  70.8787860  30.4273510  13.5671820
  58.4792450  22.4145100  13.2789260  58.9831470  21.8352380  13.8505490
  57.7399870  22.6985330  13.8165630  65.5330390  23.8216090  12.8124780
  64.7676060  24.3901090  12.7279450  65.7146350  23.5292300  11.9193010
  72.6753740  25.5521420  13.3699800  73.4163210  25.8897180  12.8667260
  71.9126420  25.7213480  12.8169570  60.5115530  20.5574690  14.1739330
  60.5520870  20.2588560  15.0824560  61.3661030  20.9582300  14.0146850
  62.4521340  19.1366790  12.1413820  61.9217800  18.6457740  11.5137160
  63.1209410  19.5650990  11.6071750  71.3499400  23.6036250  11.9055010
  71.7640420  23.7581330  12.7545430  70.4150400  23.7291470  12.0680790
  71.8221570  20.9432410  13.9094160  72.4042340  20.1884730  13.8214640
  71.9983340  21.4739850  13.1325640  62.9393640  16.1029160  12.2211110
  62.8450510  15.4849910  11.4961980  62.3591030  16.8295450  11.9941020
  65.7055080  14.6602400   9.2538500  65.2572380  14.6826660   8.4084050
  65.0720280  14.2621420   9.8508800  66.1114630  23.5556730   9.8750940
  66.5302740  24.3989460   9.7027180  65.1923260  23.6928770   9.6457720
  68.4478530  21.2872910  11.2588780  68.5674740  20.6914050  11.9983620
  69.3072530  21.3242600  10.8390080  70.7866430  21.8410100   9.8351290
  70.2601650  22.3652720   9.2316430  71.1297770  22.4737490  10.4661020
  63.9622050  29.8609740  10.9908670  63.4243140  30.5855800  10.6717370
  64.2156010  29.3840080  10.2006010  65.2147300  17.8294260  12.5164600
  65.8046990  17.5210110  13.2042420  64.3967540  17.3574010  12.6724500
  70.0340730  17.4460070  12.7497620  69.3456250  16.7841610  12.6847610
  70.7546750  16.9998340  13.1946080  66.8184260  31.0960950  11.2495320
  66.7442960  31.9996090  11.5567690  65.9163100  30.7772850  11.2217390
  58.2211550  28.4235540   4.5528940  58.5514560  27.5556600   4.3207580
  58.6502550  28.6294060   5.3833900  62.8173470  26.7544550   2.2130910
  62.5169010  26.6309520   3.1134820  62.7110960  25.8953140   1.8046640
  58.7101760  29.2906130   7.2910570  58.2732750  29.4706930   8.1234720
  59.2779440  30.0480750   7.1492290  74.3463940  28.7923130  11.5787880
  73.7465930  28.8515690  10.8351800  74.4757840  27.8528110  11.7084730
  58.5426190  21.8026360   3.6499450  57.8875030  21.5338000   3.0059150
  59.3804140  21.6930840   3.2001430  73.0315580  25.5175110   9.6764040
  72.2175420  25.9472270   9.9389830  73.4389780  26.1293520   9.0633090
  59.5802120  22.1878930   8.1902790  59.9475160  22.1006330   9.0698810
  59.0112940  21.4245480   8.0909650  74.3805980  20.6563310  11.2033260
  74.1492070  20.4276060  10.3031210  74.6410530  21.5762860  11.1578150
  59.1318120  19.0988020  12.0961210  58.2374170  19.0654780  12.4354920
  59.6715670  19.2974810  12.8612460  72.8194050  15.8819740  13.9812960
  73.6964230  15.8903140  14.3646960  72.8314890  15.1450580  13.3705310
  74.2657320  19.7349280   4.8700980  74.7894800  19.2411930   4.2391150
  74.8516740  19.8699640   5.6148550  74.4447040  19.8189150   8.3920530
  73.4949750  19.7852690   8.5065520  74.6260050  20.7289260   8.1570300
  59.6357830  13.3736350   6.4444430  60.2834020  12.8233730   6.0039590
  60.0559670  13.6279500   7.2660240  75.1844450  17.6283580   3.3431070
  75.0743730  17.4739620   4.2813340  75.9452040  17.1004520   3.1006480
  73.5310170  13.5677710   9.8014070  74.1682390  14.1811850  10.1673260
  73.6785060  13.6038370   8.8563300  73.0891630  30.2693710   3.2032310
  73.6850700  29.9478280   2.5266730  73.3469780  29.7965530   3.9945580
  59.3889830  13.5292020   9.1869750  59.0404650  13.9855840   9.9527930
  59.0577530  12.6349150   9.2692180  60.9954200  26.7011620  13.3522940
  60.9523830  26.3304530  14.2337400  61.1265210  27.6389190  13.4924760
  64.6960230  28.2571210   8.9532660  64.4551590  28.5245770   8.0663180
  65.6362870  28.4276940   9.0083520  66.9014650  14.7203900  12.7089170
  66.8403540  15.3125730  13.4584580  67.8415030  14.6129860  12.5639430
  69.5389210  14.3773960  12.3481460  70.1529620  14.6953250  11.6862540
  70.0838770  13.8922550  12.9677320  75.9564390  30.2765590   9.7543300
  75.4622670  30.6734460   9.0370430  75.3477680  29.6514800  10.1480580
  60.0610470  13.0568220  12.4620520  60.6093460  12.8756270  11.6986630
  60.1265780  12.2662330  12.9976830  60.8342230  29.6473870  10.4720720
  60.2402550  29.5158570  11.2110760  60.8266070  28.8112010  10.0062820
  70.2797250  12.9406100   8.6750750  69.4057090  13.2741210   8.4723680
  70.1708000  12.4679280   9.5002620  71.1869230  15.1476970  10.0592470
  70.8582590  14.3328730   9.6794200  72.1351530  15.1046780   9.9358160
  73.6403840  30.9189010   7.0330040  73.1806810  31.6704820   6.6588060
  73.0116300  30.1995480   6.9744840  60.4654460  27.0132250   9.4228760
  59.7388520  26.3937540   9.3554710  60.5263610  27.4072860   8.5526840
  64.0699560  29.2277250   6.2078170  64.5864580  28.6164610   5.6826430
  64.7196940  29.7306030   6.6989180  66.8095060  30.1185740   7.0347150
  67.0972870  29.8640040   6.1580160  67.3218280  29.5663100   7.6252720
  68.0272070  13.8575940   7.6143660  67.2443860  14.3321440   7.8940420
  67.7335000  12.9530770   7.5056840  72.5793140  14.5599040   5.6592750
  73.0201230  14.5044140   4.8114350  72.3100730  15.4757050   5.7302930
  74.4431710  14.1914280   3.6701570  74.3820110  13.2475500   3.5232590
  75.2223740  14.2994370   4.2155030  58.7484460  30.3306640   2.6325520
  58.5806500  29.6977320   3.3307410  57.8818970  30.5366040   2.2819710
  65.9126290  16.2762690   3.1259690  65.1000800  15.9019580   2.7855570
  66.4167930  15.5207770   3.4280880  70.4151270  12.9405140   4.3642760
  71.0180640  13.5125350   4.8391280  69.6744260  13.5044580   4.1416660
  66.8767420  31.0401840  14.4015350  67.8034730  30.8046110  14.4451310
  66.8617850  31.8673840  13.9201380  64.0631030  13.7046590  14.1657230
  63.7815300  14.2080190  13.4018050  64.4450730  12.9068340  13.7999360
  70.6646490  13.1200170  14.7437700  70.5511940  13.4394780  15.6389220
  71.4816230  13.5212680  14.4474980  73.4444980  30.2671700  14.2256390
  74.2370300  29.7720930  14.0182350  73.7378130  30.9461840  14.8332000
  67.7022680   4.1428170  62.0855670  66.9264780   3.6628610  62.3754240
  68.3535610   3.4633820  61.9111830  61.7188510   4.4547980  62.9631430
  60.8873390   4.1996690  63.3627940  62.3269490   4.5258750  63.6989350
  71.7230110   8.5488360  60.8654800  71.2611640   7.7775600  61.1941970
  72.5355660   8.5754430  61.3707250  61.6989770   8.4888070  63.1589450
  62.0017810   7.5985810  62.9799670  62.4433360   9.0458290  62.9311700
  67.9493420  10.8346370  60.4858790  67.3304860  11.2903870  59.9153230
  68.8045200  10.9897830  60.0848490  67.1431670   6.8185360  62.0925830
  67.0739950   5.8775300  61.9314960  67.9051530   6.9086770  62.6648400
  68.8156770   5.7185610  57.8790700  68.1974040   6.1835060  57.3153420
  69.3280020   6.4113090  58.2960210  63.6788530   5.2461480  64.5574300
  63.3457910   5.8730400  65.1995370  63.8555210   5.7723360  63.7775970
  58.1839970   6.4042140  55.2530330  57.8067950   6.8929240  54.5215230
  58.4413040   7.0767420  55.8836860  73.8085220   8.6781690  64.2878120
  73.1248740   9.3480800  64.2794790  74.3479510   8.8762340  63.5222980
  71.3443960  10.5225820  63.0023300  71.3571120  10.1188110  62.1345560
  70.7919180  11.2973110  62.8984730  72.6389380   7.2442040  58.0913470
  72.5285710   6.3016370  58.2162890  72.6357630   7.6057680  58.9776230
  70.7429400   5.4255660  64.3305910  71.1598190   5.2115770  63.4959370
  71.4669220   5.6828450  64.9014530  68.1809660   2.8707360  57.4475960
  67.2538940   2.8044740  57.6764430  68.3334480   3.8087490  57.3331200
  74.6891500   3.8242880  64.4222150  73.8610130   3.8935970  63.9472280
  75.2841980   4.4097190  63.9537980  72.2106950   4.4327660  57.9511210
  71.5919370   4.0947210  57.3037510  72.1931400   3.7887420  58.6590400
  63.7866300   3.3972100  60.2295690  63.3823300   2.6849350  59.7341590
  63.8729420   3.0525340  61.1183730  64.2548000   7.0839660  62.3934900
  63.9576290   6.4785130  61.7142680  65.2047820   7.1216970  62.2824260
  70.3871650   3.6714470  54.9583960  70.8264930   2.8336900  54.8121780
  71.1000070   4.3043870  55.0448100  68.4967030   8.6110540  58.9265200
  68.9362940   9.3534870  58.5120590  68.4353920   8.8537110  59.8504160
  58.1256300   5.4632220  63.5370980  58.2036720   5.5980990  62.5926700
  58.7397980   4.7548110  63.7299100  59.3703930   7.1632410  59.9477160
  58.9632010   7.3047000  59.0930760  60.2616940   6.8792570  59.7448370
  71.1637210  11.5979660  56.2828210  71.0038350  11.3082600  57.1810040
  70.9983920  10.8219790  55.7473440  63.6425590  11.3778190  58.0599830
  63.4668070  10.4613730  57.8467630  62.7881330  11.7365480  58.2997630
  70.8663340   9.1067220  54.8426210  70.1728500   9.1044510  54.1828490
  71.6086200   8.6826540  54.4120380  70.4313270  10.7329930  58.9174700
  70.8870220   9.9519310  59.2313320  70.7705790  11.4436750  59.4615880
  65.9051940   2.7274360  63.7169870  66.2722070   2.2532930  64.4631210
  65.7157000   3.6015930  64.0578210  62.2233100   5.9743990  56.6320930
  61.4495360   5.4341610  56.4719650  62.9527730   5.4550600  56.2938690
  72.9821080   4.9709350  62.4247320  73.7020200   5.4664640  62.0343430
  72.7802900   4.2927240  61.7801190  62.2670500   5.6424370  60.2699740
  62.7849170   4.8392630  60.2156630  61.8154520   5.5803510  61.1116570
  67.1540000   6.9090650  55.5427040  67.4955700   7.6532880  55.0470360
  66.3252710   7.2221770  55.9051870  73.4293680   2.0478800  54.3318730
  73.3457400   2.4793020  53.4815170  74.1487870   2.5077150  54.7645550
  74.4580930   8.9021060  57.0600860  73.8157090   8.2476680  57.3344580
  74.0711590   9.3076150  56.2841530  70.0367410   6.2306490  60.9072550
  70.3891230   5.6334620  60.2473920  69.1529740   5.9050720  61.0780800
  66.1230690   6.9904180  58.3142960  66.8101820   7.5373390  58.6950550
  65.3363110   7.5344910  58.3492570  58.2623090   2.6077000  53.8060040
  59.1317940   2.8901800  54.0895960  57.7713410   3.4212870  53.6908850
  65.4257900   3.9950210  57.9268320  65.8820680   4.8055460  58.1528510
  65.0746110   3.6773350  58.7586810  69.0022590   7.5088900  63.8738070
  69.6444820   6.8082060  63.9870240  69.5271940   8.2887340  63.6934960
  72.8478310   7.7937520  53.5977210  72.6215890   7.0767960  54.1901850
  72.4574510   7.5449960  52.7598960  58.6294340  11.8204380  54.3721670
  58.9891980  12.4193720  53.7178940  58.4886680  12.3664270  55.1456700
  72.4294560   5.7109460  55.2591370  72.1416260   6.1722150  56.0469250
  73.2246730   5.2507230  55.5275590  64.6462960   9.2035580  55.1895340
  64.6373060   9.9365270  54.5739850  63.7261320   8.9567160  55.2822300
  60.2469600   4.4250470  55.9342100  59.6397550   5.1649370  55.9437400
  60.7218950   4.5149830  55.1080300  67.6322560   9.2663820  53.8520530
  67.7334540   9.0627810  52.9222510  66.7324300   9.0122100  54.0568310
  66.2740670  11.7850140  58.5468200  66.5282170  11.7471530  57.6247570
  65.3253150  11.6583470  58.5396450  72.2793250   2.7042020  60.1226710
  71.3383390   2.7192250  60.2974400  72.5937320   1.9177980  60.5687010
  62.2574890   4.3861620  53.6830670  63.0238160   4.2742980  54.2456100
  62.3349580   3.6899590  53.0307440  74.2818830   9.8750870  61.7980970
  74.4066250  10.6982040  62.2704780  75.1484390   9.6641600  61.4505120
  61.7536360  11.9682080  61.4698100  62.4898840  11.4197540  61.7406670
  62.1377280  12.8338090  61.3304090  58.6381840   8.0355650  57.3439610
  57.7121620   8.2776790  57.3345020  59.1038270   8.8629910  57.2224360
  64.8638670  11.1412390  53.2923670  65.6567280  11.4301220  52.8405460
  64.3443020  10.7104560  52.6136150  73.9168840  10.3682520  54.7160410
  73.6310350   9.9547660  53.9014590  73.7188390  11.2970230  54.5960930
  65.3816070   6.3615800  53.1566020  65.2766710   5.7468150  53.8827400
  65.2140290   5.8381690  52.3729030  68.6218800   5.4235830  53.7608010
  68.0728900   5.8705130  54.4050750  69.2438060   4.9185080  54.2845680
  64.2893920   4.3826750  55.6573310  64.7110340   4.2166620  56.5004700
  64.4144760   3.5726980  55.1628450  66.8021560   3.4064360  52.9050410
  67.3227220   2.6913380  52.5391560  67.4489960   4.0450230  53.2050920
  67.3669590  11.4875970  55.1952150  68.2620380  11.8260940  55.2170910
  67.3987220  10.7655380  54.5676430  61.0065750   6.8603020  53.4239150
  61.4440620   7.4032690  54.0796730  61.4913480   6.0349970  53.4335490
  58.2211550   9.6492050  60.8759410  58.5514560   8.7813110  60.6438050
  58.6502550   9.8550570  61.7064370  62.8173470   7.9801060  58.5361380
  62.5169010   7.8566030  59.4365290  62.7110960   7.1209650  58.1277110
  58.7101760  10.5162640  63.6141040  58.2732750  10.6963440  64.4465190
  59.2779440  11.2737260  63.4722760  75.5865390   7.7597460  53.2388060
  74.7558350   7.8274110  53.7095290  75.7637220   8.6501580  52.9354920
  75.0421850   4.5044940  55.7422260  75.8040760   5.0741590  55.8481950
  75.0576220   3.9372140  56.5130570  58.5426190   3.0282870  59.9729920
  57.8875030   2.7594510  59.3289620  59.3804140   2.9187350  59.5231900
  75.0941020   4.7979310  52.8994780  75.3689860   5.7058190  52.7714000
  74.9051760   4.7341840  53.8356770  74.9906360   2.7348300  57.8924210
  74.6149960   1.9676230  57.4605500  74.2609480   3.1171000  58.3799140
  59.5802120   3.4135440  64.5133260  59.9475160   3.3262840  65.3929280
  59.0112940   2.6501990  64.4140120  73.0891630  11.4950220  59.5262780
  73.6850700  11.1734790  58.8497200  73.3469780  11.0222040  60.3176050
  64.6960230   9.4827720  65.2763130  64.4551590   9.7502280  64.3893650
  65.6362870   9.6533450  65.3313990  73.6403840  12.1445520  63.3560510
  73.1806810  12.8961330  62.9818530  73.0116300  11.4251990  63.2975310
  64.0699560  10.4533760  62.5308640  64.5864580   9.8421120  62.0056900
  64.7196940  10.9562540  63.0219650  66.8095060  11.3442250  63.3577620
  67.0972870  11.0896550  62.4810630  67.3218280  10.7919610  63.9483190
  58.7484460  11.5563150  58.9555990  58.5806500  10.9233830  59.6537880
  57.8818970  11.7622550  58.6050180  60.3547160  10.2496380  56.4006130
  59.8294780  10.6304410  55.6968090  60.2791740  10.8747150  57.1215840
  75.1112480  11.8083920  57.7220070  75.2864670  11.1221660  57.0780990
  74.4134050  12.3330970  57.3296740  62.9540130  12.1978760  55.2755380
  63.6858950  11.9138040  54.7279270  63.2133800  11.9592040  56.1654760
  62.1154920   8.3143490  55.2801710  61.4863800   8.7828590  55.8287540
  62.2302750   7.4692710  55.7147900  67.7022680   4.1428170  43.3112180
  66.9264780   3.6628610  43.6010750  68.3535610   3.4633820  43.1368340
  61.7188510   4.4547980  44.1887940  60.8873390   4.1996690  44.5884450
  62.3269490   4.5258750  44.9245860  71.7230110   8.5488360  42.0911310
  71.2611640   7.7775600  42.4198480  72.5355660   8.5754430  42.5963760
  61.6989770   8.4888070  44.3845960  62.0017810   7.5985810  44.2056180
  62.4433360   9.0458290  44.1568210  67.9493420  10.8346370  41.7115300
  67.3304860  11.2903870  41.1409740  68.8045200  10.9897830  41.3105000
  67.1431670   6.8185360  43.3182340  67.0739950   5.8775300  43.1571470
  67.9051530   6.9086770  43.8904910  68.8156770   5.7185610  39.1047210
  68.1974040   6.1835060  38.5409930  69.3280020   6.4113090  39.5216720
  63.6788530   5.2461480  45.7830810  63.3457910   5.8730400  46.4251880
  63.8555210   5.7723360  45.0032480  62.8907630   7.2142280  47.5979990
  63.5081630   7.8893360  47.3164440  62.0300750   7.6230260  47.5067490
  58.1839970   6.4042140  36.4786840  57.8067950   6.8929240  35.7471740
  58.4413040   7.0767420  37.1093370  73.8085220   8.6781690  45.5134630
  73.1248740   9.3480800  45.5051300  74.3479510   8.8762340  44.7479490
  71.3443960  10.5225820  44.2279810  71.3571120  10.1188110  43.3602070
  70.7919180  11.2973110  44.1241240  72.6389380   7.2442040  39.3169980
  72.5285710   6.3016370  39.4419400  72.6357630   7.6057680  40.2032740
  70.7429400   5.4255660  45.5562420  71.1598190   5.2115770  44.7215880
  71.4669220   5.6828450  46.1271040  68.1809660   2.8707360  38.6732470
  67.2538940   2.8044740  38.9020940  68.3334480   3.8087490  38.5587710
  74.6891500   3.8242880  45.6478660  73.8610130   3.8935970  45.1728790
  75.2841980   4.4097190  45.1794490  72.2106950   4.4327660  39.1767720
  71.5919370   4.0947210  38.5294020  72.1931400   3.7887420  39.8846910
  63.7866300   3.3972100  41.4552200  63.3823300   2.6849350  40.9598100
  63.8729420   3.0525340  42.3440240  64.2548000   7.0839660  43.6191410
  63.9576290   6.4785130  42.9399190  65.2047820   7.1216970  43.5080770
  72.3433610  10.6571530  47.2814510  71.8664170  11.4643720  47.0887120
  71.6595400  10.0049860  47.4340720  63.3466430   6.8221350  50.2699210
  62.4494960   7.0461320  50.5172610  63.3719300   6.9456290  49.3210610
  70.3871650   3.6714470  36.1840470  70.8264930   2.8336900  36.0378290
  71.1000070   4.3043870  36.2704610  62.1737650   3.6934670  48.8456580
  62.0345420   4.5657470  49.2143980  61.2919010   3.3507480  48.7004520
  68.4967030   8.6110540  40.1521710  68.9362940   9.3534870  39.7377100
  68.4353920   8.8537110  41.0760670  63.9718000   9.6356370  51.0541730
  63.9433430  10.0399320  50.1870160  63.8082970   8.7066730  50.8913330
  58.1256300   5.4632220  44.7627490  58.2036720   5.5980990  43.8183210
  58.7397980   4.7548110  44.9555610  59.3703930   7.1632410  41.1733670
  58.9632010   7.3047000  40.3187270  60.2616940   6.8792570  40.9704880
  75.3266070   7.6096320  49.5105910  75.4529130   7.3708200  48.5923090
  75.3687450   6.7780860  49.9827990  69.1882810  11.3124320  48.0800720
  69.7027480  11.2232330  48.8823150  68.3451890  11.6584020  48.3728630
  71.1637210  11.5979660  37.5084720  71.0038350  11.3082600  38.4066550
  70.9983920  10.8219790  36.9729950  63.6425590  11.3778190  39.2856340
  63.4668070  10.4613730  39.0724140  62.7881330  11.7365480  39.5254140
  70.8663340   9.1067220  36.0682720  70.1728500   9.1044510  35.4085000
  71.6086200   8.6826540  35.6376890  70.4313270  10.7329930  40.1431210
  70.8870220   9.9519310  40.4569830  70.7705790  11.4436750  40.6872390
  58.1815820   6.5046390  47.3021950  58.3446860   6.0351750  46.4841320
  58.6468270   5.9969950  47.9670790  59.7554800   5.8797820  49.4617760
  59.3709590   5.2391490  50.0600720  60.0666990   6.5833940  50.0312490
  65.9051940   2.7274360  44.9426380  66.2722070   2.2532930  45.6887720
  65.7157000   3.6015930  45.2834720  63.6951310   1.7683000  47.2610590
  63.3908380   2.6474980  47.4860950  64.6497770   1.8282790  47.2968030
  62.2233100   5.9743990  37.8577440  61.4495360   5.4341610  37.6976160
  62.9527730   5.4550600  37.5195200  72.9821080   4.9709350  43.6503830
  73.7020200   5.4664640  43.2599940  72.7802900   4.2927240  43.0057700
  68.3639880   5.0418410  49.5372830  68.2977190   4.1214080  49.2830420
  67.7345020   5.1393850  50.2517470  62.2670500   5.6424370  41.4956250
  62.7849170   4.8392630  41.4413140  61.8154520   5.5803510  42.3373080
  67.1540000   6.9090650  36.7683550  67.4955700   7.6532880  36.2726870
  66.3252710   7.2221770  37.1308380  59.7515040   2.6085740  48.4081950
  59.3929980   3.2739590  48.9955290  59.4569600   1.7769290  48.7794570
  62.9528160   3.0669980  51.2921500  62.6528300   3.2127160  50.3949320
  63.7239400   2.5075270  51.1994890  68.2956610   7.8638980  49.2876630
  68.3101150   6.9319940  49.0695540  67.5881710   7.9498740  49.9266400
  73.4293680   2.0478800  35.5575240  73.3457400   2.4793020  34.7071680
  74.1487870   2.5077150  35.9902060  74.5067820   4.5046320  48.6345210
  73.7816010   5.0975100  48.4374600  75.0343280   4.4969860  47.8358580
  74.4580930   8.9021060  38.2857370  73.8157090   8.2476680  38.5601090
  74.0711590   9.3076150  37.5098040  70.0367410   6.2306490  42.1329060
  70.3891230   5.6334620  41.4730430  69.1529740   5.9050720  42.3037310
  66.1230690   6.9904180  39.5399470  66.8101820   7.5373390  39.9207060
  65.3363110   7.5344910  39.5749080  58.2623090   2.6077000  35.0316550
  59.1317940   2.8901800  35.3152470  57.7713410   3.4212870  34.9165360
  65.4257900   3.9950210  39.1524830  65.8820680   4.8055460  39.3785020
  65.0746110   3.6773350  39.9843320  67.7290510   9.5056550  46.3817130
  68.3732730   9.7115930  47.0590550  68.0919950   8.7444950  45.9287980
  69.0022590   7.5088900  45.0994580  69.6444820   6.8082060  45.2126750
  69.5271940   8.2887340  44.9191470  72.8478310   7.7937520  34.8233720
  72.6215890   7.0767960  35.4158360  72.4574510   7.5449960  33.9855470
  70.7760210   8.3083800  48.3030640  71.1116450   8.8950490  48.9808560
  69.8560550   8.1776510  48.5328430  58.6294340  11.8204380  35.5978180
  58.9891980  12.4193720  34.9435450  58.4886680  12.3664270  36.3713210
  72.4294560   5.7109460  36.4847880  72.1416260   6.1722150  37.2725760
  73.2246730   5.2507230  36.7532100  58.6136200  10.0859240  50.0720580
  58.7227320   9.1453980  49.9315970  57.9616760  10.3513990  49.4234310
  66.6048790   8.3575130  51.4718700  66.2845660   7.6384370  52.0164390
  65.9307150   9.0330200  51.5454760  64.6462960   9.2035580  36.4151850
  64.6373060   9.9365270  35.7996360  63.7261320   8.9567160  36.5078810
  60.2469600   4.4250470  37.1598610  59.6397550   5.1649370  37.1693910
  60.7218950   4.5149830  36.3336810  67.6322560   9.2663820  35.0777040
  67.7334540   9.0627810  34.1479020  66.7324300   9.0122100  35.2824820
  66.2740670  11.7850140  39.7724710  66.5282170  11.7471530  38.8504080
  65.3253150  11.6583470  39.7652960  72.2793250   2.7042020  41.3483220
  71.3383390   2.7192250  41.5230910  72.5937320   1.9177980  41.7943520
  62.2574890   4.3861620  34.9087180  63.0238160   4.2742980  35.4712610
  62.3349580   3.6899590  34.2563950  74.2818830   9.8750870  43.0237480
  74.4066250  10.6982040  43.4961290  75.1484390   9.6641600  42.6761630
  61.7536360  11.9682080  42.6954610  62.4898840  11.4197540  42.9663180
  62.1377280  12.8338090  42.5560600  58.6381840   8.0355650  38.5696120
  57.7121620   8.2776790  38.5601530  59.1038270   8.8629910  38.4480870
  60.7594640  11.1528150  51.8840190  61.5607370  11.4740200  52.2975590
  60.2446460  10.7923730  52.6060100  64.8638670  11.1412390  34.5180180
  65.6567280  11.4301220  34.0661970  64.3443020  10.7104560  33.8392660
  69.5959270   7.2608020  51.8315600  68.9897430   7.2839620  51.0911350
  69.2913380   6.5291060  52.3682850  71.0259640  10.9888310  50.4425010
  71.9781390  10.9046330  50.3925250  70.8787860  11.6530020  51.1158800
  73.9168840  10.3682520  35.9416920  73.6310350   9.9547660  35.1271100
  73.7188390  11.2970230  35.8217440  58.4792450   3.6401610  50.8276240
  58.9831470   3.0608890  51.3992470  57.7399870   3.9241840  51.3652610
  65.3816070   6.3615800  34.3822530  65.2766710   5.7468150  35.1083910
  65.2140290   5.8381690  33.5985540  65.5330390   5.0472600  50.3611760
  64.7676060   5.6157600  50.2766430  65.7146350   4.7548810  49.4679990
  68.6218800   5.4235830  34.9864520  68.0728900   5.8705130  35.6307260
  69.2438060   4.9185080  35.5102190  72.6753740   6.7777930  50.9186780
  73.4163210   7.1153690  50.4154240  71.9126420   6.9469990  50.3656550
  64.2893920   4.3826750  36.8829820  64.7110340   4.2166620  37.7261210
  64.4144760   3.5726980  36.3884960  66.8021560   3.4064360  34.1306920
  67.3227220   2.6913380  33.7648070  67.4489960   4.0450230  34.4307430
  71.3499400   4.8292760  49.4541990  71.7640420   4.9837840  50.3032410
  70.4150400   4.9547980  49.6167770  66.1114630   4.7813240  47.4237920
  66.5302740   5.6245970  47.2514160  65.1923260   4.9185280  47.1944700
  68.4478530   2.5129420  48.8075760  68.5674740   1.9170560  49.5470600
  69.3072530   2.5499110  48.3877060  70.7866430   3.0666610  47.3838270
  70.2601650   3.5909230  46.7803410  71.1297770   3.6994000  48.0148000
  63.9622050  11.0866250  48.5395650  63.4243140  11.8112310  48.2204350
  64.2156010  10.6096590  47.7492990  66.8184260  12.3217460  48.7982300
  66.7442960  13.2252600  49.1054670  65.9163100  12.0029360  48.7704370
  67.3669590  11.4875970  36.4208660  68.2620380  11.8260940  36.4427420
  67.3987220  10.7655380  35.7932940  61.0065750   6.8603020  34.6495660
  61.4440620   7.4032690  35.3053240  61.4913480   6.0349970  34.6592000
  58.2211550   9.6492050  42.1015920  58.5514560   8.7813110  41.8694560
  58.6502550   9.8550570  42.9320880  62.8173470   7.9801060  39.7617890
  62.5169010   7.8566030  40.6621800  62.7110960   7.1209650  39.3533620
  58.7101760  10.5162640  44.8397550  58.2732750  10.6963440  45.6721700
  59.2779440  11.2737260  44.6979270  74.3463940  10.0179640  49.1274860
  73.7465930  10.0772200  48.3838780  74.4757840   9.0784620  49.2571710
  75.5865390   7.7597460  34.4644570  74.7558350   7.8274110  34.9351800
  75.7637220   8.6501580  34.1611430  75.0421850   4.5044940  36.9678770
  75.8040760   5.0741590  37.0738460  75.0576220   3.9372140  37.7387080
  58.5426190   3.0282870  41.1986430  57.8875030   2.7594510  40.5546130
  59.3804140   2.9187350  40.7488410  73.0315580   6.7431620  47.2251020
  72.2175420   7.1728780  47.4876810  73.4389780   7.3550030  46.6120070
  75.0941020   4.7979310  34.1251290  75.3689860   5.7058190  33.9970510
  74.9051760   4.7341840  35.0613280  74.9906360   2.7348300  39.1180720
  74.6149960   1.9676230  38.6862010  74.2609480   3.1171000  39.6055650
  59.5802120   3.4135440  45.7389770  59.9475160   3.3262840  46.6185790
  59.0112940   2.6501990  45.6396630  73.0891630  11.4950220  40.7519290
  73.6850700  11.1734790  40.0753710  73.3469780  11.0222040  41.5432560
  60.9954200   7.9268130  50.9009920  60.9523830   7.5561040  51.7824380
  61.1265210   8.8645700  51.0411740  64.6960230   9.4827720  46.5019640
  64.4551590   9.7502280  45.6150160  65.6362870   9.6533450  46.5570500
  75.9564390  11.5022100  47.3030280  75.4622670  11.8990970  46.5857410
  75.3477680  10.8771310  47.6967560  60.8342230  10.8730380  48.0207700
  60.2402550  10.7415080  48.7597740  60.8266070  10.0368520  47.5549800
  73.6403840  12.1445520  44.5817020  73.1806810  12.8961330  44.2075040
  73.0116300  11.4251990  44.5231820  60.4654460   8.2388760  46.9715740
  59.7388520   7.6194050  46.9041690  60.5263610   8.6329370  46.1013820
  64.0699560  10.4533760  43.7565150  64.5864580   9.8421120  43.2313410
  64.7196940  10.9562540  44.2476160  66.8095060  11.3442250  44.5834130
  67.0972870  11.0896550  43.7067140  67.3218280  10.7919610  45.1739700
  58.7484460  11.5563150  40.1812500  58.5806500  10.9233830  40.8794390
  57.8818970  11.7622550  39.8306690  60.3547160  10.2496380  37.6262640
  59.8294780  10.6304410  36.9224600  60.2791740  10.8747150  38.3472350
  66.8767420  12.2658350  51.9502330  67.8034730  12.0302620  51.9938290
  66.8617850  13.0930350  51.4688360  75.1112480  11.8083920  38.9476580
  75.2864670  11.1221660  38.3037500  74.4134050  12.3330970  38.5553250
  62.9540130  12.1978760  36.5011890  63.6858950  11.9138040  35.9535780
  63.2133800  11.9592040  37.3911270  62.1154920   8.3143490  36.5058220
  61.4863800   8.7828590  37.0544050  62.2302750   7.4692710  36.9404410
  73.4444980  11.4928210  51.7743370  74.2370300  10.9977440  51.5669330
  73.7378130  12.1718350  52.3818980  67.7022680   4.1428170  24.5368690
  66.9264780   3.6628610  24.8267260  68.3535610   3.4633820  24.3624850
  61.7188510   4.4547980  25.4144450  60.8873390   4.1996690  25.8140960
  62.3269490   4.5258750  26.1502370  71.7230110   8.5488360  23.3167820
  71.2611640   7.7775600  23.6454990  72.5355660   8.5754430  23.8220270
  61.6989770   8.4888070  25.6102470  62.0017810   7.5985810  25.4312690
  62.4433360   9.0458290  25.3824720  67.9493420  10.8346370  22.9371810
  67.3304860  11.2903870  22.3666250  68.8045200  10.9897830  22.5361510
  67.1431670   6.8185360  24.5438850  67.0739950   5.8775300  24.3827980
  67.9051530   6.9086770  25.1161420  68.8156770   5.7185610  20.3303720
  68.1974040   6.1835060  19.7666440  69.3280020   6.4113090  20.7473230
  63.6788530   5.2461480  27.0087320  63.3457910   5.8730400  27.6508390
  63.8555210   5.7723360  26.2288990  62.8907630   7.2142280  28.8236500
  63.5081630   7.8893360  28.5420950  62.0300750   7.6230260  28.7324000
  58.1839970   6.4042140  17.7043350  57.8067950   6.8929240  16.9728250
  58.4413040   7.0767420  18.3349880  73.8085220   8.6781690  26.7391140
  73.1248740   9.3480800  26.7307810  74.3479510   8.8762340  25.9736000
  71.3443960  10.5225820  25.4536320  71.3571120  10.1188110  24.5858580
  70.7919180  11.2973110  25.3497750  72.6389380   7.2442040  20.5426490
  72.5285710   6.3016370  20.6675910  72.6357630   7.6057680  21.4289250
  70.7429400   5.4255660  26.7818930  71.1598190   5.2115770  25.9472390
  71.4669220   5.6828450  27.3527550  68.1809660   2.8707360  19.8988980
  67.2538940   2.8044740  20.1277450  68.3334480   3.8087490  19.7844220
  74.6891500   3.8242880  26.8735170  73.8610130   3.8935970  26.3985300
  75.2841980   4.4097190  26.4051000  72.2106950   4.4327660  20.4024230
  71.5919370   4.0947210  19.7550530  72.1931400   3.7887420  21.1103420
  63.7866300   3.3972100  22.6808710  63.3823300   2.6849350  22.1854610
  63.8729420   3.0525340  23.5696750  64.2548000   7.0839660  24.8447920
  63.9576290   6.4785130  24.1655700  65.2047820   7.1216970  24.7337280
  72.3433610  10.6571530  28.5071020  71.8664170  11.4643720  28.3143630
  71.6595400  10.0049860  28.6597230  63.3466430   6.8221350  31.4955720
  62.4494960   7.0461320  31.7429120  63.3719300   6.9456290  30.5467120
  70.3871650   3.6714470  17.4096980  70.8264930   2.8336900  17.2634800
  71.1000070   4.3043870  17.4961120  62.1737650   3.6934670  30.0713090
  62.0345420   4.5657470  30.4400490  61.2919010   3.3507480  29.9261030
  68.4967030   8.6110540  21.3778220  68.9362940   9.3534870  20.9633610
  68.4353920   8.8537110  22.3017180  63.9718000   9.6356370  32.2798240
  63.9433430  10.0399320  31.4126670  63.8082970   8.7066730  32.1169840
  58.1256300   5.4632220  25.9884000  58.2036720   5.5980990  25.0439720
  58.7397980   4.7548110  26.1812120  59.3703930   7.1632410  22.3990180
  58.9632010   7.3047000  21.5443780  60.2616940   6.8792570  22.1961390
  75.3266070   7.6096320  30.7362420  75.4529130   7.3708200  29.8179600
  75.3687450   6.7780860  31.2084500  69.1882810  11.3124320  29.3057230
  69.7027480  11.2232330  30.1079660  68.3451890  11.6584020  29.5985140
  71.1637210  11.5979660  18.7341230  71.0038350  11.3082600  19.6323060
  70.9983920  10.8219790  18.1986460  63.6425590  11.3778190  20.5112850
  63.4668070  10.4613730  20.2980650  62.7881330  11.7365480  20.7510650
  70.8663340   9.1067220  17.2939230  70.1728500   9.1044510  16.6341510
  71.6086200   8.6826540  16.8633400  70.4313270  10.7329930  21.3687720
  70.8870220   9.9519310  21.6826340  70.7705790  11.4436750  21.9128900
  58.1815820   6.5046390  28.5278460  58.3446860   6.0351750  27.7097830
  58.6468270   5.9969950  29.1927300  59.7554800   5.8797820  30.6874270
  59.3709590   5.2391490  31.2857230  60.0666990   6.5833940  31.2569000
  65.9051940   2.7274360  26.1682890  66.2722070   2.2532930  26.9144230
  65.7157000   3.6015930  26.5091230  63.6951310   1.7683000  28.4867100
  63.3908380   2.6474980  28.7117460  64.6497770   1.8282790  28.5224540
  62.2233100   5.9743990  19.0833950  61.4495360   5.4341610  18.9232670
  62.9527730   5.4550600  18.7451710  72.9821080   4.9709350  24.8760340
  73.7020200   5.4664640  24.4856450  72.7802900   4.2927240  24.2314210
  68.3639880   5.0418410  30.7629340  68.2977190   4.1214080  30.5086930
  67.7345020   5.1393850  31.4773980  62.2670500   5.6424370  22.7212760
  62.7849170   4.8392630  22.6669650  61.8154520   5.5803510  23.5629590
  67.1540000   6.9090650  17.9940060  67.4955700   7.6532880  17.4983380
  66.3252710   7.2221770  18.3564890  59.7515040   2.6085740  29.6338460
  59.3929980   3.2739590  30.2211800  59.4569600   1.7769290  30.0051080
  62.9528160   3.0669980  32.5178010  62.6528300   3.2127160  31.6205830
  63.7239400   2.5075270  32.4251400  68.2956610   7.8638980  30.5133140
  68.3101150   6.9319940  30.2952050  67.5881710   7.9498740  31.1522910
  73.4293680   2.0478800  16.7831750  73.3457400   2.4793020  15.9328190
  74.1487870   2.5077150  17.2158570  74.5067820   4.5046320  29.8601720
  73.7816010   5.0975100  29.6631110  75.0343280   4.4969860  29.0615090
  74.4580930   8.9021060  19.5113880  73.8157090   8.2476680  19.7857600
  74.0711590   9.3076150  18.7354550  70.0367410   6.2306490  23.3585570
  70.3891230   5.6334620  22.6986940  69.1529740   5.9050720  23.5293820
  66.1230690   6.9904180  20.7655980  66.8101820   7.5373390  21.1463570
  65.3363110   7.5344910  20.8005590  58.2623090   2.6077000  16.2573060
  59.1317940   2.8901800  16.5408980  57.7713410   3.4212870  16.1421870
  65.4257900   3.9950210  20.3781340  65.8820680   4.8055460  20.6041530
  65.0746110   3.6773350  21.2099830  67.7290510   9.5056550  27.6073640
  68.3732730   9.7115930  28.2847060  68.0919950   8.7444950  27.1544490
  69.0022590   7.5088900  26.3251090  69.6444820   6.8082060  26.4383260
  69.5271940   8.2887340  26.1447980  72.8478310   7.7937520  16.0490230
  72.6215890   7.0767960  16.6414870  72.4574510   7.5449960  15.2111980
  70.7760210   8.3083800  29.5287150  71.1116450   8.8950490  30.2065070
  69.8560550   8.1776510  29.7584940  58.6294340  11.8204380  16.8234690
  58.9891980  12.4193720  16.1691960  58.4886680  12.3664270  17.5969720
  72.4294560   5.7109460  17.7104390  72.1416260   6.1722150  18.4982270
  73.2246730   5.2507230  17.9788610  58.6136200  10.0859240  31.2977090
  58.7227320   9.1453980  31.1572480  57.9616760  10.3513990  30.6490820
  66.6048790   8.3575130  32.6975210  66.2845660   7.6384370  33.2420900
  65.9307150   9.0330200  32.7711270  64.6462960   9.2035580  17.6408360
  64.6373060   9.9365270  17.0252870  63.7261320   8.9567160  17.7335320
  60.2469600   4.4250470  18.3855120  59.6397550   5.1649370  18.3950420
  60.7218950   4.5149830  17.5593320  67.6322560   9.2663820  16.3033550
  67.7334540   9.0627810  15.3735530  66.7324300   9.0122100  16.5081330
  66.2740670  11.7850140  20.9981220  66.5282170  11.7471530  20.0760590
  65.3253150  11.6583470  20.9909470  72.2793250   2.7042020  22.5739730
  71.3383390   2.7192250  22.7487420  72.5937320   1.9177980  23.0200030
  62.2574890   4.3861620  16.1343690  63.0238160   4.2742980  16.6969120
  62.3349580   3.6899590  15.4820460  74.2818830   9.8750870  24.2493990
  74.4066250  10.6982040  24.7217800  75.1484390   9.6641600  23.9018140
  61.7536360  11.9682080  23.9211120  62.4898840  11.4197540  24.1919690
  62.1377280  12.8338090  23.7817110  58.6381840   8.0355650  19.7952630
  57.7121620   8.2776790  19.7858040  59.1038270   8.8629910  19.6737380
  60.7594640  11.1528150  33.1096700  61.5607370  11.4740200  33.5232100
  60.2446460  10.7923730  33.8316610  64.8638670  11.1412390  15.7436690
  65.6567280  11.4301220  15.2918480  64.3443020  10.7104560  15.0649170
  69.5959270   7.2608020  33.0572110  68.9897430   7.2839620  32.3167860
  69.2913380   6.5291060  33.5939360  71.0259640  10.9888310  31.6681520
  71.9781390  10.9046330  31.6181760  70.8787860  11.6530020  32.3415310
  73.9168840  10.3682520  17.1673430  73.6310350   9.9547660  16.3527610
  73.7188390  11.2970230  17.0473950  58.4792450   3.6401610  32.0532750
  58.9831470   3.0608890  32.6248980  57.7399870   3.9241840  32.5909120
  65.3816070   6.3615800  15.6079040  65.2766710   5.7468150  16.3340420
  65.2140290   5.8381690  14.8242050  65.5330390   5.0472600  31.5868270
  64.7676060   5.6157600  31.5022940  65.7146350   4.7548810  30.6936500
  68.6218800   5.4235830  16.2121030  68.0728900   5.8705130  16.8563770
  69.2438060   4.9185080  16.7358700  72.6753740   6.7777930  32.1443290
  73.4163210   7.1153690  31.6410750  71.9126420   6.9469990  31.5913060
  64.2893920   4.3826750  18.1086330  64.7110340   4.2166620  18.9517720
  64.4144760   3.5726980  17.6141470  66.8021560   3.4064360  15.3563430
  67.3227220   2.6913380  14.9904580  67.4489960   4.0450230  15.6563940
  71.3499400   4.8292760  30.6798500  71.7640420   4.9837840  31.5288920
  70.4150400   4.9547980  30.8424280  66.1114630   4.7813240  28.6494430
  66.5302740   5.6245970  28.4770670  65.1923260   4.9185280  28.4201210
  68.4478530   2.5129420  30.0332270  68.5674740   1.9170560  30.7727110
  69.3072530   2.5499110  29.6133570  70.7866430   3.0666610  28.6094780
  70.2601650   3.5909230  28.0059920  71.1297770   3.6994000  29.2404510
  63.9622050  11.0866250  29.7652160  63.4243140  11.8112310  29.4460860
  64.2156010  10.6096590  28.9749500  66.8184260  12.3217460  30.0238810
  66.7442960  13.2252600  30.3311180  65.9163100  12.0029360  29.9960880
  67.3669590  11.4875970  17.6465170  68.2620380  11.8260940  17.6683930
  67.3987220  10.7655380  17.0189450  61.0065750   6.8603020  15.8752170
  61.4440620   7.4032690  16.5309750  61.4913480   6.0349970  15.8848510
  58.2211550   9.6492050  23.3272430  58.5514560   8.7813110  23.0951070
  58.6502550   9.8550570  24.1577390  62.8173470   7.9801060  20.9874400
  62.5169010   7.8566030  21.8878310  62.7110960   7.1209650  20.5790130
  58.7101760  10.5162640  26.0654060  58.2732750  10.6963440  26.8978210
  59.2779440  11.2737260  25.9235780  74.3463940  10.0179640  30.3531370
  73.7465930  10.0772200  29.6095290  74.4757840   9.0784620  30.4828220
  75.5865390   7.7597460  15.6901080  74.7558350   7.8274110  16.1608310
  75.7637220   8.6501580  15.3867940  75.0421850   4.5044940  18.1935280
  75.8040760   5.0741590  18.2994970  75.0576220   3.9372140  18.9643590
  58.5426190   3.0282870  22.4242940  57.8875030   2.7594510  21.7802640
  59.3804140   2.9187350  21.9744920  73.0315580   6.7431620  28.4507530
  72.2175420   7.1728780  28.7133320  73.4389780   7.3550030  27.8376580
  75.0941020   4.7979310  15.3507800  75.3689860   5.7058190  15.2227020
  74.9051760   4.7341840  16.2869790  74.9906360   2.7348300  20.3437230
  74.6149960   1.9676230  19.9118520  74.2609480   3.1171000  20.8312160
  59.5802120   3.4135440  26.9646280  59.9475160   3.3262840  27.8442300
  59.0112940   2.6501990  26.8653140  73.0891630  11.4950220  21.9775800
  73.6850700  11.1734790  21.3010220  73.3469780  11.0222040  22.7689070
  60.9954200   7.9268130  32.1266430  60.9523830   7.5561040  33.0080890
  61.1265210   8.8645700  32.2668250  64.6960230   9.4827720  27.7276150
  64.4551590   9.7502280  26.8406670  65.6362870   9.6533450  27.7827010
  75.9564390  11.5022100  28.5286790  75.4622670  11.8990970  27.8113920
  75.3477680  10.8771310  28.9224070  60.8342230  10.8730380  29.2464210
  60.2402550  10.7415080  29.9854250  60.8266070  10.0368520  28.7806310
  73.6403840  12.1445520  25.8073530  73.1806810  12.8961330  25.4331550
  73.0116300  11.4251990  25.7488330  60.4654460   8.2388760  28.1972250
  59.7388520   7.6194050  28.1298200  60.5263610   8.6329370  27.3270330
  64.0699560  10.4533760  24.9821660  64.5864580   9.8421120  24.4569920
  64.7196940  10.9562540  25.4732670  66.8095060  11.3442250  25.8090640
  67.0972870  11.0896550  24.9323650  67.3218280  10.7919610  26.3996210
  58.7484460  11.5563150  21.4069010  58.5806500  10.9233830  22.1050900
  57.8818970  11.7622550  21.0563200  60.3547160  10.2496380  18.8519150
  59.8294780  10.6304410  18.1481110  60.2791740  10.8747150  19.5728860
  66.8767420  12.2658350  33.1758840  67.8034730  12.0302620  33.2194800
  66.8617850  13.0930350  32.6944870  75.1112480  11.8083920  20.1733090
  75.2864670  11.1221660  19.5294010  74.4134050  12.3330970  19.7809760
  62.9540130  12.1978760  17.7268400  63.6858950  11.9138040  17.1792290
  63.2133800  11.9592040  18.6167780  62.1154920   8.3143490  17.7314730
  61.4863800   8.7828590  18.2800560  62.2302750   7.4692710  18.1660920
  73.4444980  11.4928210  32.9999880  74.2370300  10.9977440  32.7925840
  73.7378130  12.1718350  33.6075490  67.7022680   4.1428170   5.7625200
  66.9264780   3.6628610   6.0523770  68.3535610   3.4633820   5.5881360
  61.7188510   4.4547980   6.6400960  60.8873390   4.1996690   7.0397470
  62.3269490   4.5258750   7.3758880  71.7230110   8.5488360   4.5424330
  71.2611640   7.7775600   4.8711500  72.5355660   8.5754430   5.0476780
  61.6989770   8.4888070   6.8358980  62.0017810   7.5985810   6.6569200
  62.4433360   9.0458290   6.6081230  67.9493420  10.8346370   4.1628320
  67.3304860  11.2903870   3.5922760  68.8045200  10.9897830   3.7618020
  67.1431670   6.8185360   5.7695360  67.0739950   5.8775300   5.6084490
  67.9051530   6.9086770   6.3417930  63.6788530   5.2461480   8.2343830
  63.3457910   5.8730400   8.8764900  63.8555210   5.7723360   7.4545500
  62.8907630   7.2142280  10.0493010  63.5081630   7.8893360   9.7677460
  62.0300750   7.6230260   9.9580510  73.8085220   8.6781690   7.9647650
  73.1248740   9.3480800   7.9564320  74.3479510   8.8762340   7.1992510
  71.3443960  10.5225820   6.6792830  71.3571120  10.1188110   5.8115090
  70.7919180  11.2973110   6.5754260  72.6389380   7.2442040   1.7683000
  72.5285710   6.3016370   1.8932420  72.6357630   7.6057680   2.6545760
  70.7429400   5.4255660   8.0075440  71.1598190   5.2115770   7.1728900
  71.4669220   5.6828450   8.5784060  74.6891500   3.8242880   8.0991680
  73.8610130   3.8935970   7.6241810  75.2841980   4.4097190   7.6307510
  63.7866300   3.3972100   3.9065220  63.3823300   2.6849350   3.4111120
  63.8729420   3.0525340   4.7953260  64.2548000   7.0839660   6.0704430
  63.9576290   6.4785130   5.3912210  65.2047820   7.1216970   5.9593790
  72.3433610  10.6571530   9.7327530  71.8664170  11.4643720   9.5400140
  71.6595400  10.0049860   9.8853740  63.3466430   6.8221350  12.7212230
  62.4494960   7.0461320  12.9685630  63.3719300   6.9456290  11.7723630
  62.1737650   3.6934670  11.2969600  62.0345420   4.5657470  11.6657000
  61.2919010   3.3507480  11.1517540  68.4967030   8.6110540   2.6034730
  68.9362940   9.3534870   2.1890120  68.4353920   8.8537110   3.5273690
  63.9718000   9.6356370  13.5054750  63.9433430  10.0399320  12.6383180
  63.8082970   8.7066730  13.3426350  58.1256300   5.4632220   7.2140510
  58.2036720   5.5980990   6.2696230  58.7397980   4.7548110   7.4068630
  59.3703930   7.1632410   3.6246690  58.9632010   7.3047000   2.7700290
  60.2616940   6.8792570   3.4217900  75.3266070   7.6096320  11.9618930
  75.4529130   7.3708200  11.0436110  75.3687450   6.7780860  12.4341010
  69.1882810  11.3124320  10.5313740  69.7027480  11.2232330  11.3336170
  68.3451890  11.6584020  10.8241650  70.4313270  10.7329930   2.5944230
  70.8870220   9.9519310   2.9082850  70.7705790  11.4436750   3.1385410
  58.1815820   6.5046390   9.7534970  58.3446860   6.0351750   8.9354340
  58.6468270   5.9969950  10.4183810  59.7554800   5.8797820  11.9130780
  59.3709590   5.2391490  12.5113740  60.0666990   6.5833940  12.4825510
  65.9051940   2.7274360   7.3939400  66.2722070   2.2532930   8.1400740
  65.7157000   3.6015930   7.7347740  63.6951310   1.7683000   9.7123610
  63.3908380   2.6474980   9.9373970  64.6497770   1.8282790   9.7481050
  72.9821080   4.9709350   6.1016850  73.7020200   5.4664640   5.7112960
  72.7802900   4.2927240   5.4570720  68.3639880   5.0418410  11.9885850
  68.2977190   4.1214080  11.7343440  67.7345020   5.1393850  12.7030490
  62.2670500   5.6424370   3.9469270  62.7849170   4.8392630   3.8926160
  61.8154520   5.5803510   4.7886100  59.7515040   2.6085740  10.8594970
  59.3929980   3.2739590  11.4468310  59.4569600   1.7769290  11.2307590
  62.9528160   3.0669980  13.7434520  62.6528300   3.2127160  12.8462340
  63.7239400   2.5075270  13.6507910  68.2956610   7.8638980  11.7389650
  68.3101150   6.9319940  11.5208560  67.5881710   7.9498740  12.3779420
  74.5067820   4.5046320  11.0858230  73.7816010   5.0975100  10.8887620
  75.0343280   4.4969860  10.2871600  70.0367410   6.2306490   4.5842080
  70.3891230   5.6334620   3.9243450  69.1529740   5.9050720   4.7550330
  66.1230690   6.9904180   1.9912490  66.8101820   7.5373390   2.3720080
  65.3363110   7.5344910   2.0262100  67.7290510   9.5056550   8.8330150
  68.3732730   9.7115930   9.5103570  68.0919950   8.7444950   8.3801000
  69.0022590   7.5088900   7.5507600  69.6444820   6.8082060   7.6639770
  69.5271940   8.2887340   7.3704490  70.7760210   8.3083800  10.7543660
  71.1116450   8.8950490  11.4321580  69.8560550   8.1776510  10.9841450
  58.6136200  10.0859240  12.5233600  58.7227320   9.1453980  12.3828990
  57.9616760  10.3513990  11.8747330  66.6048790   8.3575130  13.9231720
  66.2845660   7.6384370  14.4677410  65.9307150   9.0330200  13.9967780
  72.2793250   2.7042020   3.7996240  71.3383390   2.7192250   3.9743930
  72.5937320   1.9177980   4.2456540  74.2818830   9.8750870   5.4750500
  74.4066250  10.6982040   5.9474310  75.1484390   9.6641600   5.1274650
  61.7536360  11.9682080   5.1467630  62.4898840  11.4197540   5.4176200
  62.1377280  12.8338090   5.0073620  60.7594640  11.1528150  14.3353210
  61.5607370  11.4740200  14.7488610  60.2446460  10.7923730  15.0573120
  69.5959270   7.2608020  14.2828620  68.9897430   7.2839620  13.5424370
  69.2913380   6.5291060  14.8195870  71.0259640  10.9888310  12.8938030
  71.9781390  10.9046330  12.8438270  70.8787860  11.6530020  13.5671820
  58.4792450   3.6401610  13.2789260  58.9831470   3.0608890  13.8505490
  57.7399870   3.9241840  13.8165630  65.5330390   5.0472600  12.8124780
  64.7676060   5.6157600  12.7279450  65.7146350   4.7548810  11.9193010
  72.6753740   6.7777930  13.3699800  73.4163210   7.1153690  12.8667260
  71.9126420   6.9469990  12.8169570  71.3499400   4.8292760  11.9055010
  71.7640420   4.9837840  12.7545430  70.4150400   4.9547980  12.0680790
  66.1114630   4.7813240   9.8750940  66.5302740   5.6245970   9.7027180
  65.1923260   4.9185280   9.6457720  68.4478530   2.5129420  11.2588780
  68.5674740   1.9170560  11.9983620  69.3072530   2.5499110  10.8390080
  70.7866430   3.0666610   9.8351290  70.2601650   3.5909230   9.2316430
  71.1297770   3.6994000  10.4661020  63.9622050  11.0866250  10.9908670
  63.4243140  11.8112310  10.6717370  64.2156010  10.6096590  10.2006010
  66.8184260  12.3217460  11.2495320  66.7442960  13.2252600  11.5567690
  65.9163100  12.0029360  11.2217390  58.2211550   9.6492050   4.5528940
  58.5514560   8.7813110   4.3207580  58.6502550   9.8550570   5.3833900
  62.8173470   7.9801060   2.2130910  62.5169010   7.8566030   3.1134820
  62.7110960   7.1209650   1.8046640  58.7101760  10.5162640   7.2910570
  58.2732750  10.6963440   8.1234720  59.2779440  11.2737260   7.1492290
  74.3463940  10.0179640  11.5787880  73.7465930  10.0772200  10.8351800
  74.4757840   9.0784620  11.7084730  58.5426190   3.0282870   3.6499450
  57.8875030   2.7594510   3.0059150  59.3804140   2.9187350   3.2001430
  73.0315580   6.7431620   9.6764040  72.2175420   7.1728780   9.9389830
  73.4389780   7.3550030   9.0633090  59.5802120   3.4135440   8.1902790
  59.9475160   3.3262840   9.0698810  59.0112940   2.6501990   8.0909650
  73.0891630  11.4950220   3.2032310  73.6850700  11.1734790   2.5266730
  73.3469780  11.0222040   3.9945580  60.9954200   7.9268130  13.3522940
  60.9523830   7.5561040  14.2337400  61.1265210   8.8645700  13.4924760
  64.6960230   9.4827720   8.9532660  64.4551590   9.7502280   8.0663180
  65.6362870   9.6533450   9.0083520  75.9564390  11.5022100   9.7543300
  75.4622670  11.8990970   9.0370430  75.3477680  10.8771310  10.1480580
  60.8342230  10.8730380  10.4720720  60.2402550  10.7415080  11.2110760
  60.8266070  10.0368520  10.0062820  73.6403840  12.1445520   7.0330040
  73.1806810  12.8961330   6.6588060  73.0116300  11.4251990   6.9744840
  60.4654460   8.2388760   9.4228760  59.7388520   7.6194050   9.3554710
  60.5263610   8.6329370   8.5526840  64.0699560  10.4533760   6.2078170
  64.5864580   9.8421120   5.6826430  64.7196940  10.9562540   6.6989180
  66.8095060  11.3442250   7.0347150  67.0972870  11.0896550   6.1580160
  67.3218280  10.7919610   7.6252720  58.7484460  11.5563150   2.6325520
  58.5806500  10.9233830   3.3307410  57.8818970  11.7622550   2.2819710
  66.8767420  12.2658350  14.4015350  67.8034730  12.0302620  14.4451310
  66.8617850  13.0930350  13.9201380  73.4444980  11.4928210  14.2256390
  74.2370300  10.9977440  14.0182350  73.7378130  12.1718350  14.8332000
  50.7961150  58.6879620  60.2046400  50.7155200  57.7734230  59.9338110
  50.3825570  59.1846690  59.4986110  48.9279190  60.4658640  62.0855670
  48.1521290  59.9859080  62.3754240  49.5792120  59.7864290  61.9111830
  42.9445020  60.7778450  62.9631430  42.1129900  60.5227160  63.3627940
  43.5526000  60.8489220  63.6989350  41.3536970  55.7380340  56.7473820
  40.4653670  56.0796310  56.6453700  41.6378160  55.5380660  55.8554650
  39.3169980  58.3385990  62.6313520  39.8886090  57.5708190  62.6317160
  39.3171520  58.6374750  61.7220130  40.5594850  53.7470350  64.4182450
  40.3797690  52.8496100  64.6985210  40.1574930  54.2942220  65.0929400
  49.3993350  55.9486210  62.3194760  49.7758170  55.0758090  62.2068430
  49.3012860  56.2844910  61.4285200  43.5298360  54.3211840  57.7812200
  43.6365110  55.2215570  58.0880960  42.6190720  54.2729810  57.4906850
  53.1817470  53.4436650  59.2523100  54.0027090  52.9533220  59.2948580
  53.2151550  54.0334310  60.0054940  41.1781520  56.2430850  63.0264790
  41.8591630  56.5069220  63.6452190  40.8629570  55.4031720  63.3602800
  45.3706090  57.2898210  62.1137380  45.8784310  57.7879180  62.7542400
  45.9019330  56.5133410  61.9376740  53.4178950  55.3837030  62.0250640
  52.7134520  55.6721920  62.6053750  53.7791110  56.1937140  61.6650200
  43.3357520  53.6406730  64.3871250  43.6774330  54.4848780  64.0925120
  42.3973330  53.7890470  64.5036590  56.4865870  54.8291820  62.4159850
  55.5390780  54.8630800  62.5475280  56.8115860  55.6430770  62.8009210
  47.0185410  51.1289000  60.7115840  47.3260390  50.5735890  59.9951340
  46.0886110  51.2633460  60.5288830  49.4066170  59.1937830  57.4475960
  48.4795450  59.1275210  57.6764430  49.5590990  60.1317960  57.3331200
  49.3935250  55.4654830  54.4443120  48.4538920  55.6268790  54.5295580
  49.7118510  56.1840510  53.8979110  55.9148010  60.1473350  64.4222150
  55.0866640  60.2166440  63.9472280  56.5098490  60.7327660  63.9537980
  53.4363460  60.7558130  57.9511210  52.8175880  60.4177680  57.3037510
  53.4187910  60.1117890  58.6590400  45.0122810  59.7202570  60.2295690
  44.6079810  59.0079820  59.7341590  45.0985930  59.3755810  61.1183730
  43.7251430  56.4945780  64.0094730  44.2766020  56.6041120  63.2347980
  44.2394940  56.8683380  64.7249960  51.6128160  59.9944940  54.9583960
  52.0521440  59.1567370  54.8121780  52.3256580  60.6274340  55.0448100
  55.1945300  51.2487750  53.2725000  54.8817960  51.3414580  54.1724070
  55.9557770  51.8268780  53.2222430  41.7127440  58.6147550  57.7302340
  41.5925040  59.3409640  57.1183610  41.4028330  57.8450460  57.2530250
  44.1791100  51.9582620  61.1126010  43.7359250  52.7392160  60.7810530
  44.7376090  52.2812510  61.8196950  47.2949920  51.5793320  55.9931840
  46.6704100  51.5753190  56.7185150  47.2080040  50.7124280  55.5967810
  46.2167000  52.5029950  62.9715610  46.5139330  53.4092780  62.8907630
  46.7652560  52.0148730  62.3575180  43.9705320  57.0816190  58.8407260
  43.7446240  56.8653360  59.7453880  43.1897850  57.5144650  58.4953230
  51.2003080  57.0879560  57.4397910  50.6011970  57.8115360  57.2561530
  51.7482690  57.0256340  56.6574360  49.8067950  55.7243100  59.4701190
  50.1997520  56.0415300  58.6569880  50.1684800  54.8454980  59.5845710
  38.8432120  52.3143900  61.6931390  38.5545170  52.8846760  62.4056370
  39.5877880  51.8348350  62.0562620  39.0302350  56.2564020  52.9034110
  38.9477020  57.1994780  53.0449100  38.6785410  56.1138930  52.0246460
  50.3923090  58.3148850  63.5651970  49.6604210  58.8235660  63.9142070
  49.9947430  57.4978830  63.2640750  46.8300480  54.9903050  61.9704460
  46.8336540  54.5493000  61.1209000  47.7251600  55.3120380  62.0776280
  42.6802860  54.8729540  60.9298670  42.3402910  55.3504770  61.6865720
  41.9180180  54.4194660  60.5699770  46.8920630  55.9915130  54.9611220
  47.0133450  55.9501610  55.9097040  46.5069140  56.8539280  54.8057950
  50.8549000  53.7682530  62.9774910  50.8721740  54.2191180  63.8216760
  50.6064580  52.8688170  63.1908350  45.9042130  58.3016270  54.3594520
  45.3359030  57.8534520  53.7330430  46.6131130  58.6609050  53.8259670
  47.1308450  59.0504830  63.7169870  47.4978580  58.5763400  64.4631210
  46.9413510  59.9246400  64.0578210  39.9948940  53.7948520  59.8463340
  39.7095860  53.4304190  60.6841960  39.9327800  53.0628980  59.2326480
  49.6687530  52.6877780  56.5676710  48.8552140  52.1890950  56.4922020
  49.4749480  53.5276030  56.1513060  52.3835920  57.0597430  54.8638870
  53.2715540  57.3714660  54.6890210  52.3541010  56.1869680  54.4719450
  54.6550190  58.3709270  54.3318730  54.5713910  58.8023490  53.4815170
  55.3744380  58.8307620  54.7645550  39.4879600  58.9307470  53.8060040
  40.3574450  59.2132270  54.0895960  38.9969920  59.7443340  53.6908850
  42.5526190  50.6618330  58.3990840  42.4240820  50.6536230  59.3475760
  41.7288210  51.0001420  58.0481850  54.4120930  53.8688700  56.4186550
  53.7834090  53.9734370  55.7044780  53.9172850  54.0885480  57.2080430
  46.3804960  56.1474650  57.8344430  45.6721110  56.6160990  58.2758040
  46.6649440  55.4896660  58.4689620  50.4120390  52.8725310  59.2740220
  50.2888170  52.8911440  58.3249730  51.3604950  52.9204250  59.3938620
  44.5839980  54.4559730  55.2095140  45.4330510  54.8929880  55.1435330
  44.2171250  54.7679990  56.0367200  53.5049760  59.0272490  60.1226710
  52.5639900  59.0422720  60.2974400  53.8193830  58.2408450  60.5687010
  43.4831400  60.7092090  53.6830670  44.2494670  60.5973450  54.2456100
  43.5606090  60.0130060  53.0307440  42.1778160  58.1417160  54.3663560
  42.2581750  57.1944670  54.4780960  43.0697910  58.4724040  54.4724220
  45.5150430  60.7057220  55.6573310  45.9366850  60.5397090  56.5004700
  45.6401270  59.8957450  55.1628450  48.0278070  59.7294830  52.9050410
  48.5483730  59.0143850  52.5391560  48.6746470  60.3680700  53.2050920
  44.4109330  56.7790450  52.6031470  44.2098390  55.9157810  52.9644810
  44.2401380  56.6923810  51.6653070  51.8897640  51.5898680  55.1318350
  52.1699930  50.7466580  55.4877770  51.1163370  51.8221790  55.6457100
  43.2092130  53.8791070  52.5909350  43.5118030  53.8858500  51.6828500
  43.9486720  53.5288930  53.0877010  46.4277060  52.8225690  53.5765550
  46.0799060  52.1449680  52.9968000  46.6289830  52.3615200  54.3908940
  39.7682700  59.3513340  59.9729920  39.1131540  59.0824980  59.3289620
  40.6060650  59.2417820  59.5231900  52.7173140  54.1454630  54.1948410
  53.1358020  53.9585610  53.3545070  52.4109200  53.2933680  54.5051340
  56.2162870  59.0578770  57.8924210  55.8406470  58.2906700  57.4605500
  55.4865990  59.4401470  58.3799140  40.8058630  59.7365910  64.5133260
  41.1731670  59.6493310  65.3929280  40.2369450  58.9732460  64.4140120
  38.9820780  56.5612270  55.9155250  38.0784860  56.8242470  55.7406910
  39.4661400  56.8323440  55.1355210  55.4913830  57.2836260  61.1931450
  56.0151310  56.7898910  60.5621620  56.0773250  57.4186620  61.9379020
  55.6703550  57.3676130  64.7151000  54.7206260  57.3339670  64.8295990
  55.8516560  58.2776240  64.4800770  41.5247990  55.6177810  53.8249630
  42.2339690  55.1961030  53.3396910  40.8087930  55.6853040  53.1932980
  41.1722150  51.6717140  52.8652280  41.8950280  52.2126080  53.1833500
  41.4446670  51.3980560  51.9893820  54.9813800  56.5409610  57.1323860
  55.4772920  56.3080480  57.9172740  54.7829870  55.7021450  56.7161500
  40.8614340  50.9223330  62.7674900  41.5090530  50.3720710  62.3270060
  41.2816180  51.1766480  63.5890710  56.4100960  55.1770560  59.6661540
  56.3000240  55.0226600  60.6043810  57.1708550  54.6491500  59.4236950
  57.2991230  53.0078480  52.9067680  58.2240540  52.8759660  52.6985970
  57.2767020  53.0871300  53.8604130  57.3729720  53.7789140  55.5324390
  56.5781220  53.7134260  56.0617300  57.5773000  54.7139780  55.5209740
  49.2528580  51.4062920  63.9374130  48.4700370  51.8808420  64.2170890
  48.9591510  50.5017750  63.8287310  53.8049650  52.1086020  61.9823220
  54.2457740  52.0531120  61.1344820  53.5357240  53.0244030  62.0533400
  55.6688220  51.7401260  59.9932040  55.6076620  50.7962480  59.8463060
  56.4480250  51.8481350  60.5385500  40.5968990  51.7110400  56.4587850
  41.3548350  51.8239280  55.8851880  40.1346160  52.5479600  56.4131280
  47.1382800  53.8249670  59.4490160  46.3257310  53.4506560  59.1086040
  47.6424440  53.0694750  59.7511350  51.6407780  50.4892120  60.6873230
  52.2437150  51.0612330  61.1621750  50.9000770  51.0531560  60.4647130
  54.7842380  50.8913680  55.9613510  54.9793010  51.7897130  56.2280940
  53.9972250  50.6600760  56.4546460  42.9694140  52.2374450  54.9989820
  43.4986900  51.4504250  54.8697770  43.6022460  52.9165640  55.2325350
  45.1631980  51.9749590  58.0535210  44.5334720  51.2736900  58.2205340
  44.6237120  52.7353720  57.8368370  50.7961150  58.6879620  41.4302910
  50.7155200  57.7734230  41.1594620  50.3825570  59.1846690  40.7242620
  48.9279190  60.4658640  43.3112180  48.1521290  59.9859080  43.6010750
  49.5792120  59.7864290  43.1368340  42.9445020  60.7778450  44.1887940
  42.1129900  60.5227160  44.5884450  43.5526000  60.8489220  44.9245860
  41.3536970  55.7380340  37.9730330  40.4653670  56.0796310  37.8710210
  41.6378160  55.5380660  37.0811160  39.3169980  58.3385990  43.8570030
  39.8886090  57.5708190  43.8573670  39.3171520  58.6374750  42.9476640
  40.5594850  53.7470350  45.6438960  40.3797690  52.8496100  45.9241720
  40.1574930  54.2942220  46.3185910  49.3993350  55.9486210  43.5451270
  49.7758170  55.0758090  43.4324940  49.3012860  56.2844910  42.6541710
  43.5298360  54.3211840  39.0068710  43.6365110  55.2215570  39.3137470
  42.6190720  54.2729810  38.7163360  53.1817470  53.4436650  40.4779610
  54.0027090  52.9533220  40.5205090  53.2151550  54.0334310  41.2311450
  41.1781520  56.2430850  44.2521300  41.8591630  56.5069220  44.8708700
  40.8629570  55.4031720  44.5859310  45.3706090  57.2898210  43.3393890
  45.8784310  57.7879180  43.9798910  45.9019330  56.5133410  43.1633250
  57.4717020  55.4603400  47.0423240  56.7669190  55.8485110  46.5238350
  57.7374940  56.1553690  47.6444170  43.6542190  51.9296770  47.6057310
  43.6560630  52.4469160  46.8003210  42.8246500  51.4526950  47.5827240
  53.4178950  55.3837030  43.2507150  52.7134520  55.6721920  43.8310260
  53.7791110  56.1937140  42.8906710  43.3357520  53.6406730  45.6127760
  43.6774330  54.4848780  45.3181630  42.3973330  53.7890470  45.7293100
  56.4865870  54.8291820  43.6416360  55.5390780  54.8630800  43.7731790
  56.8115860  55.6430770  44.0265720  47.0185410  51.1289000  41.9372350
  47.3260390  50.5735890  41.2207850  46.0886110  51.2633460  41.7545340
  49.4066170  59.1937830  38.6732470  48.4795450  59.1275210  38.9020940
  49.5590990  60.1317960  38.5587710  49.3935250  55.4654830  35.6699630
  48.4538920  55.6268790  35.7552090  49.7118510  56.1840510  35.1235620
  55.9148010  60.1473350  45.6478660  55.0866640  60.2166440  45.1728790
  56.5098490  60.7327660  45.1794490  53.4363460  60.7558130  39.1767720
  52.8175880  60.4177680  38.5294020  53.4187910  60.1117890  39.8846910
  52.8790020  56.9342670  46.5933530  52.4661200  57.7596380  46.8473520
  52.1465970  56.3487710  46.4009890  45.0122810  59.7202570  41.4552200
  44.6079810  59.0079820  40.9598100  45.0985930  59.3755810  42.3440240
  43.7251430  56.4945780  45.2351240  44.2766020  56.6041120  44.4604490
  44.2394940  56.8683380  45.9506470  51.6128160  59.9944940  36.1840470
  52.0521440  59.1567370  36.0378290  52.3256580  60.6274340  36.2704610
  43.3994160  60.0165140  48.8456580  43.2601930  60.8887940  49.2143980
  42.5175520  59.6737950  48.7004520  55.1945300  51.2487750  34.4981510
  54.8817960  51.3414580  35.3980580  55.9557770  51.8268780  34.4478940
  41.7127440  58.6147550  38.9558850  41.5925040  59.3409640  38.3440120
  41.4028330  57.8450460  38.4786760  56.4046590  55.9859250  50.4755650
  55.7890860  56.4938920  49.9471110  56.0843010  55.0857580  50.4181590
  44.1791100  51.9582620  42.3382520  43.7359250  52.7392160  42.0067040
  44.7376090  52.2812510  43.0453460  48.4660910  54.8251140  47.9417840
  48.0040280  55.0334160  48.7537780  48.0639020  54.0110490  47.6388510
  53.4665420  56.0460090  49.0714500  52.6159010  55.7465840  49.3923570
  53.3067210  56.2902100  48.1598320  50.5615130  57.5461840  51.1713290
  50.8868540  56.7125590  50.8315520  51.3495460  58.0690360  51.3191620
  47.2949920  51.5793320  37.2188350  46.6704100  51.5753190  37.9441660
  47.2080040  50.7124280  36.8224320  46.2167000  52.5029950  44.1972120
  46.5139330  53.4092780  44.1164140  46.7652560  52.0148730  43.5831690
  43.9705320  57.0816190  40.0663770  43.7446240  56.8653360  40.9710390
  43.1897850  57.5144650  39.7209740  51.2003080  57.0879560  38.6654420
  50.6011970  57.8115360  38.4818040  51.7482690  57.0256340  37.8830870
  46.4104530  57.9801770  50.7324040  46.3148130  57.0396500  50.5824440
  47.2536510  58.2016840  50.3372110  49.8067950  55.7243100  40.6957700
  50.1997520  56.0415300  39.8826390  50.1684800  54.8454980  40.8102220
  41.5415070  54.3915440  48.8857820  41.1478460  55.2390650  49.0930600
  40.8533470  53.7541810  49.0766460  48.1160120  54.4750410  51.9554560
  47.4258440  54.2822610  52.5900650  48.8592420  54.7585050  52.4878860
  38.8432120  52.3143900  42.9187900  38.5545170  52.8846760  43.6312880
  39.5877880  51.8348350  43.2819130  39.0302350  56.2564020  34.1290620
  38.9477020  57.1994780  34.2705610  38.6785410  56.1138930  33.2502970
  50.3923090  58.3148850  44.7908480  49.6604210  58.8235660  45.1398580
  49.9947430  57.4978830  44.4897260  46.8300480  54.9903050  43.1960970
  46.8336540  54.5493000  42.3465510  47.7251600  55.3120380  43.3032790
  42.6802860  54.8729540  42.1555180  42.3402910  55.3504770  42.9122230
  41.9180180  54.4194660  41.7956280  46.8920630  55.9915130  36.1867730
  47.0133450  55.9501610  37.1353550  46.5069140  56.8539280  36.0314460
  50.8549000  53.7682530  44.2031420  50.8721740  54.2191180  45.0473270
  50.6064580  52.8688170  44.4164860  45.9042130  58.3016270  35.5851030
  45.3359030  57.8534520  34.9586940  46.6131130  58.6609050  35.0516180
  54.2819750  51.1814710  50.0417800  54.6065520  50.4504370  50.5675780
  54.3176260  50.8628350  49.1398790  47.1308450  59.0504830  44.9426380
  47.4978580  58.5763400  45.6887720  46.9413510  59.9246400  45.2834720
  39.9948940  53.7948520  41.0719850  39.7095860  53.4304190  41.9098470
  39.9327800  53.0628980  40.4582990  44.9207820  58.0913470  47.2610590
  44.6164890  58.9705450  47.4860950  45.8754280  58.1513260  47.2968030
  49.6687530  52.6877780  37.7933220  48.8552140  52.1890950  37.7178530
  49.4749480  53.5276030  37.3769570  52.3835920  57.0597430  36.0895380
  53.2715540  57.3714660  35.9146720  52.3541010  56.1869680  35.6975960
  40.9771550  58.9316210  48.4081950  40.6186490  59.5970060  48.9955290
  40.6826110  58.0999760  48.7794570  44.1784670  59.3900450  51.2921500
  43.8784810  59.5357630  50.3949320  44.9495910  58.8305740  51.1994890
  54.6550190  58.3709270  35.5575240  54.5713910  58.8023490  34.7071680
  55.3744380  58.8307620  35.9902060  39.4879600  58.9307470  35.0316550
  40.3574450  59.2132270  35.3152470  38.9969920  59.7443340  34.9165360
  42.5526190  50.6618330  39.6247350  42.4240820  50.6536230  40.5732270
  41.7288210  51.0001420  39.2738360  39.5520120  52.4209450  49.0854050
  38.8378640  52.6206370  49.6906660  39.9715160  51.6449020  49.4568850
  51.0458900  54.9131760  46.8355500  51.4139720  54.0926970  47.1635070
  50.1857100  54.9733650  47.2511150  54.4120930  53.8688700  37.6443060
  53.7834090  53.9734370  36.9301290  53.9172850  54.0885480  38.4336940
  46.3804960  56.1474650  39.0600940  45.6721110  56.6160990  39.5014550
  46.6649440  55.4896660  39.6946130  48.0060890  57.5671350  47.0593470
  48.5046140  58.0417170  47.7245320  48.1483840  56.6434870  47.2663500
  50.4120390  52.8725310  40.4996730  50.2888170  52.8911440  39.5506240
  51.3604950  52.9204250  40.6195130  44.5839980  54.4559730  36.4351650
  45.4330510  54.8929880  36.3691840  44.2171250  54.7679990  37.2623710
  55.2127750  53.7839310  47.9021860  54.7101350  54.5244710  48.2415670
  56.0284410  54.1723310  47.5858650  53.5049760  59.0272490  41.3483220
  52.5639900  59.0422720  41.5230910  53.8193830  58.2408450  41.7943520
  43.4831400  60.7092090  34.9087180  44.2494670  60.5973450  35.4712610
  43.5606090  60.0130060  34.2563950  42.1778160  58.1417160  35.5920070
  42.2581750  57.1944670  35.7037470  43.0697910  58.4724040  35.6980730
  39.7048960  59.9632080  50.8276240  40.2087980  59.3839360  51.3992470
  38.9656380  60.2472310  51.3652610  41.7372040  58.1061670  51.7226310
  41.7777380  57.8075540  52.6311540  42.5917540  58.5069280  51.5633830
  45.5150430  60.7057220  36.8829820  45.9366850  60.5397090  37.7261210
  45.6401270  59.8957450  36.3884960  43.6777850  56.6853770  49.6900800
  43.1474310  56.1944720  49.0624140  44.3465920  57.1137970  49.1558730
  48.0278070  59.7294830  34.1306920  48.5483730  59.0143850  33.7648070
  48.6746470  60.3680700  34.4307430  53.0478080  58.4919390  51.4581140
  53.6298850  57.7371710  51.3701620  53.2239850  59.0226830  50.6812620
  44.1650150  53.6516140  49.7698090  44.0707020  53.0336890  49.0448960
  43.5847540  54.3782430  49.5428000  46.9311590  52.2089380  46.8025480
  46.4828890  52.2313640  45.9571030  46.2976790  51.8108400  47.3995780
  49.6735040  58.8359890  48.8075760  49.7931250  58.2401030  49.5470600
  50.5329040  58.8729580  48.3877060  52.0122940  59.3897080  47.3838270
  51.4858160  59.9139700  46.7803410  52.3554280  60.0224470  48.0148000
  44.4109330  56.7790450  33.8287980  44.2098390  55.9157810  34.1901320
  44.2401380  56.6923810  32.8909580  46.4403810  55.3781240  50.0651580
  47.0303500  55.0697090  50.7529400  45.6224050  54.9060990  50.2211480
  51.2597240  54.9947050  50.2984600  50.5712760  54.3328590  50.2334590
  51.9803260  54.5485320  50.7433060  51.8897640  51.5898680  36.3574860
  52.1699930  50.7466580  36.7134280  51.1163370  51.8221790  36.8713610
  43.2092130  53.8791070  33.8165860  43.5118030  53.8858500  32.9085010
  43.9486720  53.5288930  34.3133520  46.4277060  52.8225690  34.8022060
  46.0799060  52.1449680  34.2224510  46.6289830  52.3615200  35.6165450
  39.7682700  59.3513340  41.1986430  39.1131540  59.0824980  40.5546130
  40.6060650  59.2417820  40.7488410  52.7173140  54.1454630  35.4204920
  53.1358020  53.9585610  34.5801580  52.4109200  53.2933680  35.7307850
  56.2162870  59.0578770  39.1180720  55.8406470  58.2906700  38.6862010
  55.4865990  59.4401470  39.6055650  40.8058630  59.7365910  45.7389770
  41.1731670  59.6493310  46.6185790  40.2369450  58.9732460  45.6396630
  55.6062490  58.2050290  48.7520240  55.3748580  57.9763040  47.8518190
  55.8667040  59.1249840  48.7065130  40.3574630  56.6475000  49.6448190
  39.4630680  56.6141760  49.9841900  40.8972180  56.8461790  50.4099440
  54.0450560  53.4306720  51.5299940  54.9220740  53.4390120  51.9133940
  54.0571400  52.6937560  50.9192290  38.9820780  56.5612270  37.1411760
  38.0784860  56.8242470  36.9663420  39.4661400  56.8323440  36.3611720
  55.4913830  57.2836260  42.4187960  56.0151310  56.7898910  41.7878130
  56.0773250  57.4186620  43.1635530  55.6703550  57.3676130  45.9407510
  54.7206260  57.3339670  46.0552500  55.8516560  58.2776240  45.7057280
  41.5247990  55.6177810  35.0506140  42.2339690  55.1961030  34.5653420
  40.8087930  55.6853040  34.4189490  41.1722150  51.6717140  34.0908790
  41.8950280  52.2126080  34.4090010  41.4446670  51.3980560  33.2150330
  54.9813800  56.5409610  38.3580370  55.4772920  56.3080480  39.1429250
  54.7829870  55.7021450  37.9418010  40.8614340  50.9223330  43.9931410
  41.5090530  50.3720710  43.5526570  41.2816180  51.1766480  44.8147220
  56.4100960  55.1770560  40.8918050  56.3000240  55.0226600  41.8300320
  57.1708550  54.6491500  40.6493460  54.7566680  51.1164690  47.3501050
  55.3938900  51.7298830  47.7160240  54.9041570  51.1525350  46.4050280
  57.2991230  53.0078480  34.1324190  58.2240540  52.8759660  33.9242480
  57.2767020  53.0871300  35.0860640  57.3729720  53.7789140  36.7580900
  56.5781220  53.7134260  37.2873810  57.5773000  54.7139780  36.7466250
  40.6146340  51.0779000  46.7356730  40.2661160  51.5342820  47.5014910
  40.2834040  50.1836130  46.8179160  48.1271160  52.2690880  50.2576150
  48.0660050  52.8612710  51.0071560  49.0671540  52.1616840  50.1126410
  50.7645720  51.9260940  49.8968440  51.3786130  52.2440230  49.2349520
  51.3095280  51.4409530  50.5164300  41.2866980  50.6055200  50.0107500
  41.8349970  50.4243250  49.2473610  41.3522290  49.8149310  50.5463810
  51.5053760  50.4893080  46.2237730  50.6313600  50.8228190  46.0210660
  51.3964510  50.0166260  47.0489600  52.4125740  52.6963950  47.6079450
  52.0839100  51.8815710  47.2281180  53.3608040  52.6533760  47.4845140
  49.2528580  51.4062920  45.1630640  48.4700370  51.8808420  45.4427400
  48.9591510  50.5017750  45.0543820  53.8049650  52.1086020  43.2079730
  54.2457740  52.0531120  42.3601330  53.5357240  53.0244030  43.2789910
  55.6688220  51.7401260  41.2188550  55.6076620  50.7962480  41.0719570
  56.4480250  51.8481350  41.7642010  40.5968990  51.7110400  37.6844360
  41.3548350  51.8239280  37.1108390  40.1346160  52.5479600  37.6387790
  47.1382800  53.8249670  40.6746670  46.3257310  53.4506560  40.3342550
  47.6424440  53.0694750  40.9767860  51.6407780  50.4892120  41.9129740
  52.2437150  51.0612330  42.3878260  50.9000770  51.0531560  41.6903640
  54.7842380  50.8913680  37.1870020  54.9793010  51.7897130  37.4537450
  53.9972250  50.6600760  37.6802970  42.9694140  52.2374450  36.2246330
  43.4986900  51.4504250  36.0954280  43.6022460  52.9165640  36.4581860
  45.1631980  51.9749590  39.2791720  44.5334720  51.2736900  39.4461850
  44.6237120  52.7353720  39.0624880  45.2887540  51.2533570  51.7144210
  45.0071810  51.7567170  50.9505030  45.6707240  50.4555320  51.3486340
  51.8903000  50.6687150  52.2924680  51.7768450  50.9881760  53.1876200
  52.7072740  51.0699660  51.9961960  50.7961150  58.6879620  22.6559420
  50.7155200  57.7734230  22.3851130  50.3825570  59.1846690  21.9499130
  48.9279190  60.4658640  24.5368690  48.1521290  59.9859080  24.8267260
  49.5792120  59.7864290  24.3624850  42.9445020  60.7778450  25.4144450
  42.1129900  60.5227160  25.8140960  43.5526000  60.8489220  26.1502370
  41.3536970  55.7380340  19.1986840  40.4653670  56.0796310  19.0966720
  41.6378160  55.5380660  18.3067670  39.3169980  58.3385990  25.0826540
  39.8886090  57.5708190  25.0830180  39.3171520  58.6374750  24.1733150
  40.5594850  53.7470350  26.8695470  40.3797690  52.8496100  27.1498230
  40.1574930  54.2942220  27.5442420  49.3993350  55.9486210  24.7707780
  49.7758170  55.0758090  24.6581450  49.3012860  56.2844910  23.8798220
  43.5298360  54.3211840  20.2325220  43.6365110  55.2215570  20.5393980
  42.6190720  54.2729810  19.9419870  53.1817470  53.4436650  21.7036120
  54.0027090  52.9533220  21.7461600  53.2151550  54.0334310  22.4567960
  41.1781520  56.2430850  25.4777810  41.8591630  56.5069220  26.0965210
  40.8629570  55.4031720  25.8115820  45.3706090  57.2898210  24.5650400
  45.8784310  57.7879180  25.2055420  45.9019330  56.5133410  24.3889760
  57.4717020  55.4603400  28.2679750  56.7669190  55.8485110  27.7494860
  57.7374940  56.1553690  28.8700680  43.6542190  51.9296770  28.8313820
  43.6560630  52.4469160  28.0259720  42.8246500  51.4526950  28.8083750
  53.4178950  55.3837030  24.4763660  52.7134520  55.6721920  25.0566770
  53.7791110  56.1937140  24.1163220  43.3357520  53.6406730  26.8384270
  43.6774330  54.4848780  26.5438140  42.3973330  53.7890470  26.9549610
  56.4865870  54.8291820  24.8672870  55.5390780  54.8630800  24.9988300
  56.8115860  55.6430770  25.2522230  47.0185410  51.1289000  23.1628860
  47.3260390  50.5735890  22.4464360  46.0886110  51.2633460  22.9801850
  49.4066170  59.1937830  19.8988980  48.4795450  59.1275210  20.1277450
  49.5590990  60.1317960  19.7844220  49.3935250  55.4654830  16.8956140
  48.4538920  55.6268790  16.9808600  49.7118510  56.1840510  16.3492130
  55.9148010  60.1473350  26.8735170  55.0866640  60.2166440  26.3985300
  56.5098490  60.7327660  26.4051000  53.4363460  60.7558130  20.4024230
  52.8175880  60.4177680  19.7550530  53.4187910  60.1117890  21.1103420
  52.8790020  56.9342670  27.8190040  52.4661200  57.7596380  28.0730030
  52.1465970  56.3487710  27.6266400  45.0122810  59.7202570  22.6808710
  44.6079810  59.0079820  22.1854610  45.0985930  59.3755810  23.5696750
  43.7251430  56.4945780  26.4607750  44.2766020  56.6041120  25.6861000
  44.2394940  56.8683380  27.1762980  51.6128160  59.9944940  17.4096980
  52.0521440  59.1567370  17.2634800  52.3256580  60.6274340  17.4961120
  43.3994160  60.0165140  30.0713090  43.2601930  60.8887940  30.4400490
  42.5175520  59.6737950  29.9261030  55.1945300  51.2487750  15.7238020
  54.8817960  51.3414580  16.6237090  55.9557770  51.8268780  15.6735450
  41.7127440  58.6147550  20.1815360  41.5925040  59.3409640  19.5696630
  41.4028330  57.8450460  19.7043270  56.4046590  55.9859250  31.7012160
  55.7890860  56.4938920  31.1727620  56.0843010  55.0857580  31.6438100
  44.1791100  51.9582620  23.5639030  43.7359250  52.7392160  23.2323550
  44.7376090  52.2812510  24.2709970  48.4660910  54.8251140  29.1674350
  48.0040280  55.0334160  29.9794290  48.0639020  54.0110490  28.8645020
  53.4665420  56.0460090  30.2971010  52.6159010  55.7465840  30.6180080
  53.3067210  56.2902100  29.3854830  50.5615130  57.5461840  32.3969800
  50.8868540  56.7125590  32.0572030  51.3495460  58.0690360  32.5448130
  47.2949920  51.5793320  18.4444860  46.6704100  51.5753190  19.1698170
  47.2080040  50.7124280  18.0480830  46.2167000  52.5029950  25.4228630
  46.5139330  53.4092780  25.3420650  46.7652560  52.0148730  24.8088200
  43.9705320  57.0816190  21.2920280  43.7446240  56.8653360  22.1966900
  43.1897850  57.5144650  20.9466250  51.2003080  57.0879560  19.8910930
  50.6011970  57.8115360  19.7074550  51.7482690  57.0256340  19.1087380
  46.4104530  57.9801770  31.9580550  46.3148130  57.0396500  31.8080950
  47.2536510  58.2016840  31.5628620  49.8067950  55.7243100  21.9214210
  50.1997520  56.0415300  21.1082900  50.1684800  54.8454980  22.0358730
  41.5415070  54.3915440  30.1114330  41.1478460  55.2390650  30.3187110
  40.8533470  53.7541810  30.3022970  48.1160120  54.4750410  33.1811070
  47.4258440  54.2822610  33.8157160  48.8592420  54.7585050  33.7135370
  38.8432120  52.3143900  24.1444410  38.5545170  52.8846760  24.8569390
  39.5877880  51.8348350  24.5075640  39.0302350  56.2564020  15.3547130
  38.9477020  57.1994780  15.4962120  38.6785410  56.1138930  14.4759480
  50.3923090  58.3148850  26.0164990  49.6604210  58.8235660  26.3655090
  49.9947430  57.4978830  25.7153770  46.8300480  54.9903050  24.4217480
  46.8336540  54.5493000  23.5722020  47.7251600  55.3120380  24.5289300
  42.6802860  54.8729540  23.3811690  42.3402910  55.3504770  24.1378740
  41.9180180  54.4194660  23.0212790  46.8920630  55.9915130  17.4124240
  47.0133450  55.9501610  18.3610060  46.5069140  56.8539280  17.2570970
  50.8549000  53.7682530  25.4287930  50.8721740  54.2191180  26.2729780
  50.6064580  52.8688170  25.6421370  45.9042130  58.3016270  16.8107540
  45.3359030  57.8534520  16.1843450  46.6131130  58.6609050  16.2772690
  54.2819750  51.1814710  31.2674310  54.6065520  50.4504370  31.7932290
  54.3176260  50.8628350  30.3655300  47.1308450  59.0504830  26.1682890
  47.4978580  58.5763400  26.9144230  46.9413510  59.9246400  26.5091230
  39.9948940  53.7948520  22.2976360  39.7095860  53.4304190  23.1354980
  39.9327800  53.0628980  21.6839500  44.9207820  58.0913470  28.4867100
  44.6164890  58.9705450  28.7117460  45.8754280  58.1513260  28.5224540
  49.6687530  52.6877780  19.0189730  48.8552140  52.1890950  18.9435040
  49.4749480  53.5276030  18.6026080  52.3835920  57.0597430  17.3151890
  53.2715540  57.3714660  17.1403230  52.3541010  56.1869680  16.9232470
  40.9771550  58.9316210  29.6338460  40.6186490  59.5970060  30.2211800
  40.6826110  58.0999760  30.0051080  44.1784670  59.3900450  32.5178010
  43.8784810  59.5357630  31.6205830  44.9495910  58.8305740  32.4251400
  54.6550190  58.3709270  16.7831750  54.5713910  58.8023490  15.9328190
  55.3744380  58.8307620  17.2158570  39.4879600  58.9307470  16.2573060
  40.3574450  59.2132270  16.5408980  38.9969920  59.7443340  16.1421870
  42.5526190  50.6618330  20.8503860  42.4240820  50.6536230  21.7988780
  41.7288210  51.0001420  20.4994870  39.5520120  52.4209450  30.3110560
  38.8378640  52.6206370  30.9163170  39.9715160  51.6449020  30.6825360
  51.0458900  54.9131760  28.0612010  51.4139720  54.0926970  28.3891580
  50.1857100  54.9733650  28.4767660  54.4120930  53.8688700  18.8699570
  53.7834090  53.9734370  18.1557800  53.9172850  54.0885480  19.6593450
  46.3804960  56.1474650  20.2857450  45.6721110  56.6160990  20.7271060
  46.6649440  55.4896660  20.9202640  48.0060890  57.5671350  28.2849980
  48.5046140  58.0417170  28.9501830  48.1483840  56.6434870  28.4920010
  50.4120390  52.8725310  21.7253240  50.2888170  52.8911440  20.7762750
  51.3604950  52.9204250  21.8451640  44.5839980  54.4559730  17.6608160
  45.4330510  54.8929880  17.5948350  44.2171250  54.7679990  18.4880220
  55.2127750  53.7839310  29.1278370  54.7101350  54.5244710  29.4672180
  56.0284410  54.1723310  28.8115160  53.5049760  59.0272490  22.5739730
  52.5639900  59.0422720  22.7487420  53.8193830  58.2408450  23.0200030
  43.4831400  60.7092090  16.1343690  44.2494670  60.5973450  16.6969120
  43.5606090  60.0130060  15.4820460  42.1778160  58.1417160  16.8176580
  42.2581750  57.1944670  16.9293980  43.0697910  58.4724040  16.9237240
  39.7048960  59.9632080  32.0532750  40.2087980  59.3839360  32.6248980
  38.9656380  60.2472310  32.5909120  41.7372040  58.1061670  32.9482820
  41.7777380  57.8075540  33.8568050  42.5917540  58.5069280  32.7890340
  45.5150430  60.7057220  18.1086330  45.9366850  60.5397090  18.9517720
  45.6401270  59.8957450  17.6141470  43.6777850  56.6853770  30.9157310
  43.1474310  56.1944720  30.2880650  44.3465920  57.1137970  30.3815240
  48.0278070  59.7294830  15.3563430  48.5483730  59.0143850  14.9904580
  48.6746470  60.3680700  15.6563940  53.0478080  58.4919390  32.6837650
  53.6298850  57.7371710  32.5958130  53.2239850  59.0226830  31.9069130
  44.1650150  53.6516140  30.9954600  44.0707020  53.0336890  30.2705470
  43.5847540  54.3782430  30.7684510  46.9311590  52.2089380  28.0281990
  46.4828890  52.2313640  27.1827540  46.2976790  51.8108400  28.6252290
  49.6735040  58.8359890  30.0332270  49.7931250  58.2401030  30.7727110
  50.5329040  58.8729580  29.6133570  52.0122940  59.3897080  28.6094780
  51.4858160  59.9139700  28.0059920  52.3554280  60.0224470  29.2404510
  44.4109330  56.7790450  15.0544490  44.2098390  55.9157810  15.4157830
  44.2401380  56.6923810  14.1166090  46.4403810  55.3781240  31.2908090
  47.0303500  55.0697090  31.9785910  45.6224050  54.9060990  31.4467990
  51.2597240  54.9947050  31.5241110  50.5712760  54.3328590  31.4591100
  51.9803260  54.5485320  31.9689570  51.8897640  51.5898680  17.5831370
  52.1699930  50.7466580  17.9390790  51.1163370  51.8221790  18.0970120
  43.2092130  53.8791070  15.0422370  43.5118030  53.8858500  14.1341520
  43.9486720  53.5288930  15.5390030  46.4277060  52.8225690  16.0278570
  46.0799060  52.1449680  15.4481020  46.6289830  52.3615200  16.8421960
  39.7682700  59.3513340  22.4242940  39.1131540  59.0824980  21.7802640
  40.6060650  59.2417820  21.9744920  52.7173140  54.1454630  16.6461430
  53.1358020  53.9585610  15.8058090  52.4109200  53.2933680  16.9564360
  56.2162870  59.0578770  20.3437230  55.8406470  58.2906700  19.9118520
  55.4865990  59.4401470  20.8312160  40.8058630  59.7365910  26.9646280
  41.1731670  59.6493310  27.8442300  40.2369450  58.9732460  26.8653140
  55.6062490  58.2050290  29.9776750  55.3748580  57.9763040  29.0774700
  55.8667040  59.1249840  29.9321640  40.3574630  56.6475000  30.8704700
  39.4630680  56.6141760  31.2098410  40.8972180  56.8461790  31.6355950
  54.0450560  53.4306720  32.7556450  54.9220740  53.4390120  33.1390450
  54.0571400  52.6937560  32.1448800  38.9820780  56.5612270  18.3668270
  38.0784860  56.8242470  18.1919930  39.4661400  56.8323440  17.5868230
  55.4913830  57.2836260  23.6444470  56.0151310  56.7898910  23.0134640
  56.0773250  57.4186620  24.3892040  55.6703550  57.3676130  27.1664020
  54.7206260  57.3339670  27.2809010  55.8516560  58.2776240  26.9313790
  41.5247990  55.6177810  16.2762650  42.2339690  55.1961030  15.7909930
  40.8087930  55.6853040  15.6446000  41.1722150  51.6717140  15.3165300
  41.8950280  52.2126080  15.6346520  41.4446670  51.3980560  14.4406840
  54.9813800  56.5409610  19.5836880  55.4772920  56.3080480  20.3685760
  54.7829870  55.7021450  19.1674520  40.8614340  50.9223330  25.2187920
  41.5090530  50.3720710  24.7783080  41.2816180  51.1766480  26.0403730
  56.4100960  55.1770560  22.1174560  56.3000240  55.0226600  23.0556830
  57.1708550  54.6491500  21.8749970  54.7566680  51.1164690  28.5757560
  55.3938900  51.7298830  28.9416750  54.9041570  51.1525350  27.6306790
  57.2991230  53.0078480  15.3580700  58.2240540  52.8759660  15.1498990
  57.2767020  53.0871300  16.3117150  57.3729720  53.7789140  17.9837410
  56.5781220  53.7134260  18.5130320  57.5773000  54.7139780  17.9722760
  48.1271160  52.2690880  31.4832660  48.0660050  52.8612710  32.2328070
  49.0671540  52.1616840  31.3382920  50.7645720  51.9260940  31.1224950
  51.3786130  52.2440230  30.4606030  51.3095280  51.4409530  31.7420810
  41.2866980  50.6055200  31.2364010  41.8349970  50.4243250  30.4730120
  41.3522290  49.8149310  31.7720320  51.5053760  50.4893080  27.4494240
  50.6313600  50.8228190  27.2467170  51.3964510  50.0166260  28.2746110
  52.4125740  52.6963950  28.8335960  52.0839100  51.8815710  28.4537690
  53.3608040  52.6533760  28.7101650  49.2528580  51.4062920  26.3887150
  48.4700370  51.8808420  26.6683910  48.9591510  50.5017750  26.2800330
  53.8049650  52.1086020  24.4336240  54.2457740  52.0531120  23.5857840
  53.5357240  53.0244030  24.5046420  55.6688220  51.7401260  22.4445060
  55.6076620  50.7962480  22.2976080  56.4480250  51.8481350  22.9898520
  40.5968990  51.7110400  18.9100870  41.3548350  51.8239280  18.3364900
  40.1346160  52.5479600  18.8644300  47.1382800  53.8249670  21.9003180
  46.3257310  53.4506560  21.5599060  47.6424440  53.0694750  22.2024370
  51.6407780  50.4892120  23.1386250  52.2437150  51.0612330  23.6134770
  50.9000770  51.0531560  22.9160150  54.7842380  50.8913680  18.4126530
  54.9793010  51.7897130  18.6793960  53.9972250  50.6600760  18.9059480
  42.9694140  52.2374450  17.4502840  43.4986900  51.4504250  17.3210790
  43.6022460  52.9165640  17.6838370  45.1631980  51.9749590  20.5048230
  44.5334720  51.2736900  20.6718360  44.6237120  52.7353720  20.2881390
  45.2887540  51.2533570  32.9400720  45.0071810  51.7567170  32.1761540
  45.6707240  50.4555320  32.5742850  51.8903000  50.6687150  33.5181190
  51.7768450  50.9881760  34.4132710  52.7072740  51.0699660  33.2218470
  50.7961150  58.6879620   3.8815930  50.7155200  57.7734230   3.6107640
  50.3825570  59.1846690   3.1755640  48.9279190  60.4658640   5.7625200
  48.1521290  59.9859080   6.0523770  49.5792120  59.7864290   5.5881360
  42.9445020  60.7778450   6.6400960  42.1129900  60.5227160   7.0397470
  43.5526000  60.8489220   7.3758880  39.3169980  58.3385990   6.3083050
  39.8886090  57.5708190   6.3086690  39.3171520  58.6374750   5.3989660
  40.5594850  53.7470350   8.0951980  40.3797690  52.8496100   8.3754740
  40.1574930  54.2942220   8.7698930  49.3993350  55.9486210   5.9964290
  49.7758170  55.0758090   5.8837960  49.3012860  56.2844910   5.1054730
  53.1817470  53.4436650   2.9292630  54.0027090  52.9533220   2.9718110
  53.2151550  54.0334310   3.6824470  41.1781520  56.2430850   6.7034320
  41.8591630  56.5069220   7.3221720  40.8629570  55.4031720   7.0372330
  45.3706090  57.2898210   5.7906910  45.8784310  57.7879180   6.4311930
  45.9019330  56.5133410   5.6146270  57.4717020  55.4603400   9.4936260
  56.7669190  55.8485110   8.9751370  57.7374940  56.1553690  10.0957190
  43.6542190  51.9296770  10.0570330  43.6560630  52.4469160   9.2516230
  42.8246500  51.4526950  10.0340260  53.4178950  55.3837030   5.7020170
  52.7134520  55.6721920   6.2823280  53.7791110  56.1937140   5.3419730
  43.3357520  53.6406730   8.0640780  43.6774330  54.4848780   7.7694650
  42.3973330  53.7890470   8.1806120  56.4865870  54.8291820   6.0929380
  55.5390780  54.8630800   6.2244810  56.8115860  55.6430770   6.4778740
  47.0185410  51.1289000   4.3885370  47.3260390  50.5735890   3.6720870
  46.0886110  51.2633460   4.2058360  55.9148010  60.1473350   8.0991680
  55.0866640  60.2166440   7.6241810  56.5098490  60.7327660   7.6307510
  52.8790020  56.9342670   9.0446550  52.4661200  57.7596380   9.2986540
  52.1465970  56.3487710   8.8522910  45.0122810  59.7202570   3.9065220
  44.6079810  59.0079820   3.4111120  45.0985930  59.3755810   4.7953260
  43.7251430  56.4945780   7.6864260  44.2766020  56.6041120   6.9117510
  44.2394940  56.8683380   8.4019490  43.3994160  60.0165140  11.2969600
  43.2601930  60.8887940  11.6657000  42.5175520  59.6737950  11.1517540
  56.4046590  55.9859250  12.9268670  55.7890860  56.4938920  12.3984130
  56.0843010  55.0857580  12.8694610  44.1791100  51.9582620   4.7895540
  43.7359250  52.7392160   4.4580060  44.7376090  52.2812510   5.4966480
  48.4660910  54.8251140  10.3930860  48.0040280  55.0334160  11.2050800
  48.0639020  54.0110490  10.0901530  53.4665420  56.0460090  11.5227520
  52.6159010  55.7465840  11.8436590  53.3067210  56.2902100  10.6111340
  50.5615130  57.5461840  13.6226310  50.8868540  56.7125590  13.2828540
  51.3495460  58.0690360  13.7704640  46.2167000  52.5029950   6.6485140
  46.5139330  53.4092780   6.5677160  46.7652560  52.0148730   6.0344710
  43.9705320  57.0816190   2.5176790  43.7446240  56.8653360   3.4223410
  43.1897850  57.5144650   2.1722760  46.4104530  57.9801770  13.1837060
  46.3148130  57.0396500  13.0337460  47.2536510  58.2016840  12.7885130
  49.8067950  55.7243100   3.1470720  50.1997520  56.0415300   2.3339410
  50.1684800  54.8454980   3.2615240  41.5415070  54.3915440  11.3370840
  41.1478460  55.2390650  11.5443620  40.8533470  53.7541810  11.5279480
  48.1160120  54.4750410  14.4067580  47.4258440  54.2822610  15.0413670
  48.8592420  54.7585050  14.9391880  38.8432120  52.3143900   5.3700920
  38.5545170  52.8846760   6.0825900  39.5877880  51.8348350   5.7332150
  50.3923090  58.3148850   7.2421500  49.6604210  58.8235660   7.5911600
  49.9947430  57.4978830   6.9410280  46.8300480  54.9903050   5.6473990
  46.8336540  54.5493000   4.7978530  47.7251600  55.3120380   5.7545810
  42.6802860  54.8729540   4.6068200  42.3402910  55.3504770   5.3635250
  41.9180180  54.4194660   4.2469300  50.8549000  53.7682530   6.6544440
  50.8721740  54.2191180   7.4986290  50.6064580  52.8688170   6.8677880
  54.2819750  51.1814710  12.4930820  54.6065520  50.4504370  13.0188800
  54.3176260  50.8628350  11.5911810  47.1308450  59.0504830   7.3939400
  47.4978580  58.5763400   8.1400740  46.9413510  59.9246400   7.7347740
  39.9948940  53.7948520   3.5232870  39.7095860  53.4304190   4.3611490
  39.9327800  53.0628980   2.9096010  44.9207820  58.0913470   9.7123610
  44.6164890  58.9705450   9.9373970  45.8754280  58.1513260   9.7481050
  40.9771550  58.9316210  10.8594970  40.6186490  59.5970060  11.4468310
  40.6826110  58.0999760  11.2307590  44.1784670  59.3900450  13.7434520
  43.8784810  59.5357630  12.8462340  44.9495910  58.8305740  13.6507910
  39.5520120  52.4209450  11.5367070  38.8378640  52.6206370  12.1419680
  39.9715160  51.6449020  11.9081870  51.0458900  54.9131760   9.2868520
  51.4139720  54.0926970   9.6148090  50.1857100  54.9733650   9.7024170
  48.0060890  57.5671350   9.5106490  48.5046140  58.0417170  10.1758340
  48.1483840  56.6434870   9.7176520  50.4120390  52.8725310   2.9509750
  50.2888170  52.8911440   2.0019260  51.3604950  52.9204250   3.0708150
  55.2127750  53.7839310  10.3534880  54.7101350  54.5244710  10.6928690
  56.0284410  54.1723310  10.0371670  53.5049760  59.0272490   3.7996240
  52.5639900  59.0422720   3.9743930  53.8193830  58.2408450   4.2456540
  39.7048960  59.9632080  13.2789260  40.2087980  59.3839360  13.8505490
  38.9656380  60.2472310  13.8165630  41.7372040  58.1061670  14.1739330
  41.7777380  57.8075540  15.0824560  42.5917540  58.5069280  14.0146850
  43.6777850  56.6853770  12.1413820  43.1474310  56.1944720  11.5137160
  44.3465920  57.1137970  11.6071750  53.0478080  58.4919390  13.9094160
  53.6298850  57.7371710  13.8214640  53.2239850  59.0226830  13.1325640
  44.1650150  53.6516140  12.2211110  44.0707020  53.0336890  11.4961980
  43.5847540  54.3782430  11.9941020  46.9311590  52.2089380   9.2538500
  46.4828890  52.2313640   8.4084050  46.2976790  51.8108400   9.8508800
  49.6735040  58.8359890  11.2588780  49.7931250  58.2401030  11.9983620
  50.5329040  58.8729580  10.8390080  52.0122940  59.3897080   9.8351290
  51.4858160  59.9139700   9.2316430  52.3554280  60.0224470  10.4661020
  46.4403810  55.3781240  12.5164600  47.0303500  55.0697090  13.2042420
  45.6224050  54.9060990  12.6724500  51.2597240  54.9947050  12.7497620
  50.5712760  54.3328590  12.6847610  51.9803260  54.5485320  13.1946080
  39.7682700  59.3513340   3.6499450  39.1131540  59.0824980   3.0059150
  40.6060650  59.2417820   3.2001430  40.8058630  59.7365910   8.1902790
  41.1731670  59.6493310   9.0698810  40.2369450  58.9732460   8.0909650
  55.6062490  58.2050290  11.2033260  55.3748580  57.9763040  10.3031210
  55.8667040  59.1249840  11.1578150  40.3574630  56.6475000  12.0961210
  39.4630680  56.6141760  12.4354920  40.8972180  56.8461790  12.8612460
  54.0450560  53.4306720  13.9812960  54.9220740  53.4390120  14.3646960
  54.0571400  52.6937560  13.3705310  55.4913830  57.2836260   4.8700980
  56.0151310  56.7898910   4.2391150  56.0773250  57.4186620   5.6148550
  55.6703550  57.3676130   8.3920530  54.7206260  57.3339670   8.5065520
  55.8516560  58.2776240   8.1570300  40.8614340  50.9223330   6.4444430
  41.5090530  50.3720710   6.0039590  41.2816180  51.1766480   7.2660240
  56.4100960  55.1770560   3.3431070  56.3000240  55.0226600   4.2813340
  57.1708550  54.6491500   3.1006480  54.7566680  51.1164690   9.8014070
  55.3938900  51.7298830  10.1673260  54.9041570  51.1525350   8.8563300
  40.6146340  51.0779000   9.1869750  40.2661160  51.5342820   9.9527930
  40.2834040  50.1836130   9.2692180  48.1271160  52.2690880  12.7089170
  48.0660050  52.8612710  13.4584580  49.0671540  52.1616840  12.5639430
  50.7645720  51.9260940  12.3481460  51.3786130  52.2440230  11.6862540
  51.3095280  51.4409530  12.9677320  41.2866980  50.6055200  12.4620520
  41.8349970  50.4243250  11.6986630  41.3522290  49.8149310  12.9976830
  51.5053760  50.4893080   8.6750750  50.6313600  50.8228190   8.4723680
  51.3964510  50.0166260   9.5002620  52.4125740  52.6963950  10.0592470
  52.0839100  51.8815710   9.6794200  53.3608040  52.6533760   9.9358160
  49.2528580  51.4062920   7.6143660  48.4700370  51.8808420   7.8940420
  48.9591510  50.5017750   7.5056840  53.8049650  52.1086020   5.6592750
  54.2457740  52.0531120   4.8114350  53.5357240  53.0244030   5.7302930
  55.6688220  51.7401260   3.6701570  55.6076620  50.7962480   3.5232590
  56.4480250  51.8481350   4.2155030  47.1382800  53.8249670   3.1259690
  46.3257310  53.4506560   2.7855570  47.6424440  53.0694750   3.4280880
  51.6407780  50.4892120   4.3642760  52.2437150  51.0612330   4.8391280
  50.9000770  51.0531560   4.1416660  45.2887540  51.2533570  14.1657230
  45.0071810  51.7567170  13.4018050  45.6707240  50.4555320  13.7999360
  51.8903000  50.6687150  14.7437700  51.7768450  50.9881760  15.6389220
  52.7072740  51.0699660  14.4474980  50.7961150  39.9136130  60.2046400
  50.7155200  38.9990740  59.9338110  50.3825570  40.4103200  59.4986110
  48.9279190  41.6915150  62.0855670  48.1521290  41.2115590  62.3754240
  49.5792120  41.0120800  61.9111830  42.9445020  42.0034960  62.9631430
  42.1129900  41.7483670  63.3627940  43.5526000  42.0745730  63.6989350
  52.9486620  46.0975340  60.8654800  52.4868150  45.3262580  61.1941970
  53.7612170  46.1241410  61.3707250  42.9246280  46.0375050  63.1589450
  43.2274320  45.1472790  62.9799670  43.6689870  46.5945270  62.9311700
  41.3536970  36.9636850  56.7473820  40.4653670  37.3052820  56.6453700
  41.6378160  36.7637170  55.8554650  39.3169980  39.5642500  62.6313520
  39.8886090  38.7964700  62.6317160  39.3171520  39.8631260  61.7220130
  49.1749930  48.3833350  60.4858790  48.5561370  48.8390850  59.9153230
  50.0301710  48.5384810  60.0848490  48.3688180  44.3672340  62.0925830
  48.2996460  43.4262280  61.9314960  49.1308040  44.4573750  62.6648400
  40.5594850  34.9726860  64.4182450  40.3797690  34.0752610  64.6985210
  40.1574930  35.5198730  65.0929400  49.3993350  37.1742720  62.3194760
  49.7758170  36.3014600  62.2068430  49.3012860  37.5101420  61.4285200
  43.5298360  35.5468350  57.7812200  43.6365110  36.4472080  58.0880960
  42.6190720  35.4986320  57.4906850  53.1817470  34.6693160  59.2523100
  54.0027090  34.1789730  59.2948580  53.2151550  35.2590820  60.0054940
  41.1781520  37.4687360  63.0264790  41.8591630  37.7325730  63.6452190
  40.8629570  36.6288230  63.3602800  45.3706090  38.5154720  62.1137380
  45.8784310  39.0135690  62.7542400  45.9019330  37.7389920  61.9376740
  50.0413280  43.2672590  57.8790700  49.4230550  43.7322040  57.3153420
  50.5536530  43.9600070  58.2960210  44.9045040  42.7948460  64.5574300
  44.5714420  43.4217380  65.1995370  45.0811720  43.3210340  63.7775970
  53.4178950  36.6093540  62.0250640  52.7134520  36.8978430  62.6053750
  53.7791110  37.4193650  61.6650200  43.3357520  34.8663240  64.3871250
  43.6774330  35.7105290  64.0925120  42.3973330  35.0146980  64.5036590
  39.4096480  43.9529120  55.2530330  39.0324460  44.4416220  54.5215230
  39.6669550  44.6254400  55.8836860  55.0341730  46.2268670  64.2878120
  54.3505250  46.8967780  64.2794790  55.5736020  46.4249320  63.5222980
  56.4865870  36.0548330  62.4159850  55.5390780  36.0887310  62.5475280
  56.8115860  36.8687280  62.8009210  47.0185410  32.3545510  60.7115840
  47.3260390  31.7992400  59.9951340  46.0886110  32.4889970  60.5288830
  52.5700470  48.0712800  63.0023300  52.5827630  47.6675090  62.1345560
  52.0175690  48.8460090  62.8984730  53.8645890  44.7929020  58.0913470
  53.7542220  43.8503350  58.2162890  53.8614140  45.1544660  58.9776230
  51.9685910  42.9742640  64.3305910  52.3854700  42.7602750  63.4959370
  52.6925730  43.2315430  64.9014530  49.4066170  40.4194340  57.4475960
  48.4795450  40.3531720  57.6764430  49.5590990  41.3574470  57.3331200
  49.3935250  36.6911340  54.4443120  48.4538920  36.8525300  54.5295580
  49.7118510  37.4097020  53.8979110  55.9148010  41.3729860  64.4222150
  55.0866640  41.4422950  63.9472280  56.5098490  41.9584170  63.9537980
  53.4363460  41.9814640  57.9511210  52.8175880  41.6434190  57.3037510
  53.4187910  41.3374400  58.6590400  45.0122810  40.9459080  60.2295690
  44.6079810  40.2336330  59.7341590  45.0985930  40.6012320  61.1183730
  45.4804510  44.6326640  62.3934900  45.1832800  44.0272110  61.7142680
  46.4304330  44.6703950  62.2824260  43.7251430  37.7202290  64.0094730
  44.2766020  37.8297630  63.2347980  44.2394940  38.0939890  64.7249960
  51.6128160  41.2201450  54.9583960  52.0521440  40.3823880  54.8121780
  52.3256580  41.8530850  55.0448100  49.7223540  46.1597520  58.9265200
  50.1619450  46.9021850  58.5120590  49.6610430  46.4024090  59.8504160
  55.1945300  32.4744260  53.2725000  54.8817960  32.5671090  54.1724070
  55.9557770  33.0525290  53.2222430  41.7127440  39.8404060  57.7302340
  41.5925040  40.5666150  57.1183610  41.4028330  39.0706970  57.2530250
  39.3512810  43.0119200  63.5370980  39.4293230  43.1467970  62.5926700
  39.9654490  42.3035090  63.7299100  40.5960440  44.7119390  59.9477160
  40.1888520  44.8533980  59.0930760  41.4873450  44.4279550  59.7448370
  52.3893720  49.1466640  56.2828210  52.2294860  48.8569580  57.1810040
  52.2240430  48.3706770  55.7473440  44.8682100  48.9265170  58.0599830
  44.6924580  48.0100710  57.8467630  44.0137840  49.2852460  58.2997630
  52.0919850  46.6554200  54.8426210  51.3985010  46.6531490  54.1828490
  52.8342710  46.2313520  54.4120380  51.6569780  48.2816910  58.9174700
  52.1126730  47.5006290  59.2313320  51.9962300  48.9923730  59.4615880
  44.1791100  33.1839130  61.1126010  43.7359250  33.9648670  60.7810530
  44.7376090  33.5069020  61.8196950  47.2949920  32.8049830  55.9931840
  46.6704100  32.8009700  56.7185150  47.2080040  31.9380790  55.5967810
  46.2167000  33.7286460  62.9715610  46.5139330  34.6349290  62.8907630
  46.7652560  33.2405240  62.3575180  43.9705320  38.3072700  58.8407260
  43.7446240  38.0909870  59.7453880  43.1897850  38.7401160  58.4953230
  51.2003080  38.3136070  57.4397910  50.6011970  39.0371870  57.2561530
  51.7482690  38.2512850  56.6574360  49.8067950  36.9499610  59.4701190
  50.1997520  37.2671810  58.6569880  50.1684800  36.0711490  59.5845710
  38.8432120  33.5400410  61.6931390  38.5545170  34.1103270  62.4056370
  39.5877880  33.0604860  62.0562620  39.0302350  37.4820530  52.9034110
  38.9477020  38.4251290  53.0449100  38.6785410  37.3395440  52.0246460
  50.3923090  39.5405360  63.5651970  49.6604210  40.0492170  63.9142070
  49.9947430  38.7235340  63.2640750  46.8300480  36.2159560  61.9704460
  46.8336540  35.7749510  61.1209000  47.7251600  36.5376890  62.0776280
  42.6802860  36.0986050  60.9298670  42.3402910  36.5761280  61.6865720
  41.9180180  35.6451170  60.5699770  46.8920630  37.2171640  54.9611220
  47.0133450  37.1758120  55.9097040  46.5069140  38.0795790  54.8057950
  50.8549000  34.9939040  62.9774910  50.8721740  35.4447690  63.8216760
  50.6064580  34.0944680  63.1908350  45.9042130  39.5272780  54.3594520
  45.3359030  39.0791030  53.7330430  46.6131130  39.8865560  53.8259670
  47.1308450  40.2761340  63.7169870  47.4978580  39.8019910  64.4631210
  46.9413510  41.1502910  64.0578210  39.9948940  35.0205030  59.8463340
  39.7095860  34.6560700  60.6841960  39.9327800  34.2885490  59.2326480
  43.4489610  43.5230970  56.6320930  42.6751870  42.9828590  56.4719650
  44.1784240  43.0037580  56.2938690  54.2077590  42.5196330  62.4247320
  54.9276710  43.0151620  62.0343430  54.0059410  41.8414220  61.7801190
  49.6687530  33.9134290  56.5676710  48.8552140  33.4147460  56.4922020
  49.4749480  34.7532540  56.1513060  52.3835920  38.2853940  54.8638870
  53.2715540  38.5971170  54.6890210  52.3541010  37.4126190  54.4719450
  43.4927010  43.1911350  60.2699740  44.0105680  42.3879610  60.2156630
  43.0411030  43.1290490  61.1116570  48.3796510  44.4577630  55.5427040
  48.7212210  45.2019860  55.0470360  47.5509220  44.7708750  55.9051870
  54.6550190  39.5965780  54.3318730  54.5713910  40.0280000  53.4815170
  55.3744380  40.0564130  54.7645550  55.6837440  46.4508040  57.0600860
  55.0413600  45.7963660  57.3344580  55.2968100  46.8563130  56.2841530
  51.2623920  43.7793470  60.9072550  51.6147740  43.1821600  60.2473920
  50.3786250  43.4537700  61.0780800  47.3487200  44.5391160  58.3142960
  48.0358330  45.0860370  58.6950550  46.5619620  45.0831890  58.3492570
  39.4879600  40.1563980  53.8060040  40.3574450  40.4388780  54.0895960
  38.9969920  40.9699850  53.6908850  46.6514410  41.5437190  57.9268320
  47.1077190  42.3542440  58.1528510  46.3002620  41.2260330  58.7586810
  42.5526190  31.8874840  58.3990840  42.4240820  31.8792740  59.3475760
  41.7288210  32.2257930  58.0481850  50.2279100  45.0575880  63.8738070
  50.8701330  44.3569040  63.9870240  50.7528450  45.8374320  63.6934960
  54.0734820  45.3424500  53.5977210  53.8472400  44.6254940  54.1901850
  53.6831020  45.0936940  52.7598960  39.8550850  49.3691360  54.3721670
  40.2148490  49.9680700  53.7178940  39.7143190  49.9151250  55.1456700
  53.6551070  43.2596440  55.2591370  53.3672770  43.7209130  56.0469250
  54.4503240  42.7994210  55.5275590  45.8719470  46.7522560  55.1895340
  45.8629570  47.4852250  54.5739850  44.9517830  46.5054140  55.2822300
  41.4726110  41.9737450  55.9342100  40.8654060  42.7136350  55.9437400
  41.9475460  42.0636810  55.1080300  54.4120930  35.0945210  56.4186550
  53.7834090  35.1990880  55.7044780  53.9172850  35.3141990  57.2080430
  48.8579070  46.8150800  53.8520530  48.9591050  46.6114790  52.9222510
  47.9580810  46.5609080  54.0568310  46.3804960  37.3731160  57.8344430
  45.6721110  37.8417500  58.2758040  46.6649440  36.7153170  58.4689620
  50.4120390  34.0981820  59.2740220  50.2888170  34.1167950  58.3249730
  51.3604950  34.1460760  59.3938620  47.4997180  49.3337120  58.5468200
  47.7538680  49.2958510  57.6247570  46.5509660  49.2070450  58.5396450
  44.5839980  35.6816240  55.2095140  45.4330510  36.1186390  55.1435330
  44.2171250  35.9936500  56.0367200  53.5049760  40.2529000  60.1226710
  52.5639900  40.2679230  60.2974400  53.8193830  39.4664960  60.5687010
  43.4831400  41.9348600  53.6830670  44.2494670  41.8229960  54.2456100
  43.5606090  41.2386570  53.0307440  42.1778160  39.3673670  54.3663560
  42.2581750  38.4201180  54.4780960  43.0697910  39.6980550  54.4724220
  55.5075340  47.4237850  61.7980970  55.6322760  48.2469020  62.2704780
  56.3740900  47.2128580  61.4505120  42.9792870  49.5169060  61.4698100
  43.7155350  48.9684520  61.7406670  43.3633790  50.3825070  61.3304090
  39.8638350  45.5842630  57.3439610  38.9378130  45.8263770  57.3345020
  40.3294780  46.4116890  57.2224360  46.0895180  48.6899370  53.2923670
  46.8823790  48.9788200  52.8405460  45.5699530  48.2591540  52.6136150
  55.1425350  47.9169500  54.7160410  54.8566860  47.5034640  53.9014590
  54.9444900  48.8457210  54.5960930  46.6072580  43.9102780  53.1566020
  46.5023220  43.2955130  53.8827400  46.4396800  43.3868670  52.3729030
  49.8475310  42.9722810  53.7608010  49.2985410  43.4192110  54.4050750
  50.4694570  42.4672060  54.2845680  45.5150430  41.9313730  55.6573310
  45.9366850  41.7653600  56.5004700  45.6401270  41.1213960  55.1628450
  48.0278070  40.9551340  52.9050410  48.5483730  40.2400360  52.5391560
  48.6746470  41.5937210  53.2050920  44.4109330  38.0046960  52.6031470
  44.2098390  37.1414320  52.9644810  44.2401380  37.9180320  51.6653070
  51.8897640  32.8155190  55.1318350  52.1699930  31.9723090  55.4877770
  51.1163370  33.0478300  55.6457100  43.2092130  35.1047580  52.5909350
  43.5118030  35.1115010  51.6828500  43.9486720  34.7545440  53.0877010
  46.4277060  34.0482200  53.5765550  46.0799060  33.3706190  52.9968000
  46.6289830  33.5871710  54.3908940  48.5926100  49.0362950  55.1952150
  49.4876890  49.3747920  55.2170910  48.6243730  48.3142360  54.5676430
  42.2322260  44.4090000  53.4239150  42.6697130  44.9519670  54.0796730
  42.7169990  43.5836950  53.4335490  39.4468060  47.1979030  60.8759410
  39.7771070  46.3300090  60.6438050  39.8759060  47.4037550  61.7064370
  44.0429980  45.5288040  58.5361380  43.7425520  45.4053010  59.4365290
  43.9367470  44.6696630  58.1277110  39.9358270  48.0649620  63.6141040
  39.4989260  48.2450420  64.4465190  40.5035950  48.8224240  63.4722760
  56.8121900  45.3084440  53.2388060  55.9814860  45.3761090  53.7095290
  56.9893730  46.1988560  52.9354920  56.2678360  42.0531920  55.7422260
  57.0297270  42.6228570  55.8481950  56.2832730  41.4859120  56.5130570
  39.7682700  40.5769850  59.9729920  39.1131540  40.3081490  59.3289620
  40.6060650  40.4674330  59.5231900  57.2738330  42.9082020  60.5864190
  57.6447160  42.1249340  60.1800160  57.9140260  43.5971120  60.4081490
  56.3197530  42.3466290  52.8994780  56.5946370  43.2545170  52.7714000
  56.1308270  42.2828820  53.8356770  52.7173140  35.3711140  54.1948410
  53.1358020  35.1842120  53.3545070  52.4109200  34.5190190  54.5051340
  56.2162870  40.2835280  57.8924210  55.8406470  39.5163210  57.4605500
  55.4865990  40.6657980  58.3799140  40.8058630  40.9622420  64.5133260
  41.1731670  40.8749820  65.3929280  40.2369450  40.1988970  64.4140120
  38.9820780  37.7868780  55.9155250  38.0784860  38.0498980  55.7406910
  39.4661400  38.0579950  55.1355210  55.4913830  38.5092770  61.1931450
  56.0151310  38.0155420  60.5621620  56.0773250  38.6443130  61.9379020
  55.6703550  38.5932640  64.7151000  54.7206260  38.5596180  64.8295990
  55.8516560  39.5032750  64.4800770  41.5247990  36.8434320  53.8249630
  42.2339690  36.4217540  53.3396910  40.8087930  36.9109550  53.1932980
  41.1722150  32.8973650  52.8652280  41.8950280  33.4382590  53.1833500
  41.4446670  32.6237070  51.9893820  54.9813800  37.7666120  57.1323860
  55.4772920  37.5336990  57.9172740  54.7829870  36.9277960  56.7161500
  40.8614340  32.1479840  62.7674900  41.5090530  31.5977220  62.3270060
  41.2816180  32.4022990  63.5890710  56.4100960  36.4027070  59.6661540
  56.3000240  36.2483110  60.6043810  57.1708550  35.8748010  59.4236950
  57.2991230  34.2334990  52.9067680  58.2240540  34.1016170  52.6985970
  57.2767020  34.3127810  53.8604130  57.3729720  35.0045650  55.5324390
  56.5781220  34.9390770  56.0617300  57.5773000  35.9396290  55.5209740
  54.3148140  49.0437200  59.5262780  54.9107210  48.7221770  58.8497200
  54.5726290  48.5709020  60.3176050  45.9216740  47.0314700  65.2763130
  45.6808100  47.2989260  64.3893650  46.8619380  47.2020430  65.3313990
  54.8660350  49.6932500  63.3560510  54.4063320  50.4448310  62.9818530
  54.2372810  48.9738970  63.2975310  45.2956070  48.0020740  62.5308640
  45.8121090  47.3908100  62.0056900  45.9453450  48.5049520  63.0219650
  48.0351570  48.8929230  63.3577620  48.3229380  48.6383530  62.4810630
  48.5474790  48.3406590  63.9483190  49.2528580  32.6319430  63.9374130
  48.4700370  33.1064930  64.2170890  48.9591510  31.7274260  63.8287310
  53.8049650  33.3342530  61.9823220  54.2457740  33.2787630  61.1344820
  53.5357240  34.2500540  62.0533400  55.6688220  32.9657770  59.9932040
  55.6076620  32.0218990  59.8463060  56.4480250  33.0737860  60.5385500
  39.9740970  49.1050130  58.9555990  39.8063010  48.4720810  59.6537880
  39.1075480  49.3109530  58.6050180  40.5968990  32.9366910  56.4587850
  41.3548350  33.0495790  55.8851880  40.1346160  33.7736110  56.4131280
  47.1382800  35.0506180  59.4490160  46.3257310  34.6763070  59.1086040
  47.6424440  34.2951260  59.7511350  51.6407780  31.7148630  60.6873230
  52.2437150  32.2868840  61.1621750  50.9000770  32.2788070  60.4647130
  54.7842380  32.1170190  55.9613510  54.9793010  33.0153640  56.2280940
  53.9972250  31.8857270  56.4546460  41.5803670  47.7983360  56.4006130
  41.0551290  48.1791390  55.6968090  41.5048250  48.4234130  57.1215840
  42.9694140  33.4630960  54.9989820  43.4986900  32.6760760  54.8697770
  43.6022460  34.1422150  55.2325350  45.1631980  33.2006100  58.0535210
  44.5334720  32.4993410  58.2205340  44.6237120  33.9610230  57.8368370
  56.3368990  49.3570900  57.7220070  56.5121180  48.6708640  57.0780990
  55.6390560  49.8817950  57.3296740  44.1796640  49.7465740  55.2755380
  44.9115460  49.4625020  54.7279270  44.4390310  49.5079020  56.1654760
  43.3411430  45.8630470  55.2801710  42.7120310  46.3315570  55.8287540
  43.4559260  45.0179690  55.7147900  42.9246280  46.0375050  44.3845960
  43.2274320  45.1472790  44.2056180  43.6689870  46.5945270  44.1568210
  49.1749930  48.3833350  41.7115300  48.5561370  48.8390850  41.1409740
  50.0301710  48.5384810  41.3105000  57.4717020  36.6859910  47.0423240
  56.7669190  37.0741620  46.5238350  57.7374940  37.3810200  47.6444170
  44.1164140  44.7629260  47.5979990  44.7338140  45.4380340  47.3164440
  43.2557260  45.1717240  47.5067490  55.0341730  46.2268670  45.5134630
  54.3505250  46.8967780  45.5051300  55.5736020  46.4249320  44.7479490
  52.5700470  48.0712800  44.2279810  52.5827630  47.6675090  43.3602070
  52.0175690  48.8460090  44.1241240  51.9685910  42.9742640  45.5562420
  52.3854700  42.7602750  44.7215880  52.6925730  43.2315430  46.1271040
  55.9148010  41.3729860  45.6478660  55.0866640  41.4422950  45.1728790
  56.5098490  41.9584170  45.1794490  53.5690120  48.2058510  47.2814510
  53.0920680  49.0130700  47.0887120  52.8851910  47.5536840  47.4340720
  44.5722940  44.3708330  50.2699210  43.6751470  44.5948300  50.5172610
  44.5975810  44.4943270  49.3210610  45.1974510  47.1843350  51.0541730
  45.1689940  47.5886300  50.1870160  45.0339480  46.2553710  50.8913330
  57.1489330  47.9670450  52.3505900  57.6249050  48.4453340  53.0294980
  57.7696490  47.8987940  51.6251400  56.5522580  45.1583300  49.5105910
  56.6785640  44.9195180  48.5923090  56.5943960  44.3267840  49.9827990
  50.4139320  48.8611300  48.0800720  50.9283990  48.7719310  48.8823150
  49.5708400  49.2071000  48.3728630  44.8682100  48.9265170  39.2856340
  44.6924580  48.0100710  39.0724140  44.0137840  49.2852460  39.5254140
  56.4046590  37.2115760  50.4755650  55.7890860  37.7195430  49.9471110
  56.0843010  36.3114090  50.4181590  39.4072330  44.0533370  47.3021950
  39.5703370  43.5838730  46.4841320  39.8724780  43.5456930  47.9670790
  48.4660910  36.0507650  47.9417840  48.0040280  36.2590670  48.7537780
  48.0639020  35.2367000  47.6388510  53.4665420  37.2716600  49.0714500
  52.6159010  36.9722350  49.3923570  53.3067210  37.5158610  48.1598320
  50.5615130  38.7718350  51.1713290  50.8868540  37.9382100  50.8315520
  51.3495460  39.2946870  51.3191620  46.4104530  39.2058280  50.7324040
  46.3148130  38.2653010  50.5824440  47.2536510  39.4273350  50.3372110
  48.1160120  35.7006920  51.9554560  47.4258440  35.5079120  52.5900650
  48.8592420  35.9841560  52.4878860  54.2819750  32.4071220  50.0417800
  54.6065520  31.6760880  50.5675780  54.3176260  32.0884860  49.1398790
  40.9811310  43.4284800  49.4617760  40.5966100  42.7878470  50.0600720
  41.2923500  44.1320920  50.0312490  54.2077590  42.5196330  43.6503830
  54.9276710  43.0151620  43.2599940  54.0059410  41.8414220  43.0057700
  49.5896390  42.5905390  49.5372830  49.5233700  41.6701060  49.2830420
  48.9601530  42.6880830  50.2517470  44.1784670  40.6156960  51.2921500
  43.8784810  40.7614140  50.3949320  44.9495910  40.0562250  51.1994890
  49.5213120  45.4125960  49.2876630  49.5357660  44.4806920  49.0695540
  48.8138220  45.4985720  49.9266400  55.7324330  42.0533300  48.6345210
  55.0072520  42.6462080  48.4374600  56.2599790  42.0456840  47.8358580
  48.9547020  47.0543530  46.3817130  49.5989240  47.2602910  47.0590550
  49.3176460  46.2931930  45.9287980  50.2279100  45.0575880  45.0994580
  50.8701330  44.3569040  45.2126750  50.7528450  45.8374320  44.9191470
  52.0016720  45.8570780  48.3030640  52.3372960  46.4437470  48.9808560
  51.0817060  45.7263490  48.5328430  39.8392710  47.6346220  50.0720580
  39.9483830  46.6940960  49.9315970  39.1873270  47.9000970  49.4234310
  47.8305300  45.9062110  51.4718700  47.5102170  45.1871350  52.0164390
  47.1563660  46.5817180  51.5454760  48.0060890  38.7927860  47.0593470
  48.5046140  39.2673680  47.7245320  48.1483840  37.8691380  47.2663500
  47.4997180  49.3337120  39.7724710  47.7538680  49.2958510  38.8504080
  46.5509660  49.2070450  39.7652960  55.5075340  47.4237850  43.0237480
  55.6322760  48.2469020  43.4961290  56.3740900  47.2128580  42.6761630
  41.9851150  48.7015130  51.8840190  42.7863880  49.0227180  52.2975590
  41.4702970  48.3410710  52.6060100  46.0895180  48.6899370  34.5180180
  46.8823790  48.9788200  34.0661970  45.5699530  48.2591540  33.8392660
  50.8215780  44.8095000  51.8315600  50.2153940  44.8326600  51.0911350
  50.5169890  44.0778040  52.3682850  52.2516150  48.5375290  50.4425010
  53.2037900  48.4533310  50.3925250  52.1044370  49.2017000  51.1158800
  39.7048960  41.1888590  50.8276240  40.2087980  40.6095870  51.3992470
  38.9656380  41.4728820  51.3652610  46.7586900  42.5959580  50.3611760
  45.9932570  43.1644580  50.2766430  46.9402860  42.3035790  49.4679990
  53.9010250  44.3264910  50.9186780  54.6419720  44.6640670  50.4154240
  53.1382930  44.4956970  50.3656550  41.7372040  39.3318180  51.7226310
  41.7777380  39.0332050  52.6311540  42.5917540  39.7325790  51.5633830
  43.6777850  37.9110280  49.6900800  43.1474310  37.4201230  49.0624140
  44.3465920  38.3394480  49.1558730  52.5755910  42.3779740  49.4541990
  52.9896930  42.5324820  50.3032410  51.6406910  42.5034960  49.6167770
  53.0478080  39.7175900  51.4581140  53.6298850  38.9628220  51.3701620
  53.2239850  40.2483340  50.6812620  44.1650150  34.8772650  49.7698090
  44.0707020  34.2593400  49.0448960  43.5847540  35.6038940  49.5428000
  47.3371140  42.3300220  47.4237920  47.7559250  43.1732950  47.2514160
  46.4179770  42.4672260  47.1944700  49.6735040  40.0616400  48.8075760
  49.7931250  39.4657540  49.5470600  50.5329040  40.0986090  48.3877060
  52.0122940  40.6153590  47.3838270  51.4858160  41.1396210  46.7803410
  52.3554280  41.2480980  48.0148000  45.1878560  48.6353230  48.5395650
  44.6499650  49.3599290  48.2204350  45.4412520  48.1583570  47.7492990
  46.4403810  36.6037750  50.0651580  47.0303500  36.2953600  50.7529400
  45.6224050  36.1317500  50.2211480  51.2597240  36.2203560  50.2984600
  50.5712760  35.5585100  50.2334590  51.9803260  35.7741830  50.7433060
  48.0440770  49.8704440  48.7982300  47.9699470  50.7739580  49.1054670
  47.1419610  49.5516340  48.7704370  39.4468060  47.1979030  42.1015920
  39.7771070  46.3300090  41.8694560  39.8759060  47.4037550  42.9320880
  39.9358270  48.0649620  44.8397550  39.4989260  48.2450420  45.6721700
  40.5035950  48.8224240  44.6979270  55.5720450  47.5666620  49.1274860
  54.9722440  47.6259180  48.3838780  55.7014350  46.6271600  49.2571710
  57.2738330  42.9082020  41.8120700  57.6447160  42.1249340  41.4056670
  57.9140260  43.5971120  41.6338000  54.2572090  44.2918600  47.2251020
  53.4431930  44.7215760  47.4876810  54.6646290  44.9037010  46.6120070
  55.6062490  39.4306800  48.7520240  55.3748580  39.2019550  47.8518190
  55.8667040  40.3506350  48.7065130  40.3574630  37.8731510  49.6448190
  39.4630680  37.8398270  49.9841900  40.8972180  38.0718300  50.4099440
  54.0450560  34.6563230  51.5299940  54.9220740  34.6646630  51.9133940
  54.0571400  33.9194070  50.9192290  55.6703550  38.5932640  45.9407510
  54.7206260  38.5596180  46.0552500  55.8516560  39.5032750  45.7057280
  54.3148140  49.0437200  40.7519290  54.9107210  48.7221770  40.0753710
  54.5726290  48.5709020  41.5432560  42.2210710  45.4755110  50.9009920
  42.1780340  45.1048020  51.7824380  42.3521720  46.4132680  51.0411740
  45.9216740  47.0314700  46.5019640  45.6808100  47.2989260  45.6150160
  46.8619380  47.2020430  46.5570500  48.1271160  33.4947390  50.2576150
  48.0660050  34.0869220  51.0071560  49.0671540  33.3873350  50.1126410
  50.7645720  33.1517450  49.8968440  51.3786130  33.4696740  49.2349520
  51.3095280  32.6666040  50.5164300  57.1820900  49.0509080  47.3030280
  56.6879180  49.4477950  46.5857410  56.5734190  48.4258290  47.6967560
  42.0598740  48.4217360  48.0207700  41.4659060  48.2902060  48.7597740
  42.0522580  47.5855500  47.5549800  54.8660350  49.6932500  44.5817020
  54.4063320  50.4448310  44.2075040  54.2372810  48.9738970  44.5231820
  41.6910970  45.7875740  46.9715740  40.9645030  45.1681030  46.9041690
  41.7520120  46.1816350  46.1013820  45.2956070  48.0020740  43.7565150
  45.8121090  47.3908100  43.2313410  45.9453450  48.5049520  44.2476160
  48.0351570  48.8929230  44.5834130  48.3229380  48.6383530  43.7067140
  48.5474790  48.3406590  45.1739700  39.9740970  49.1050130  40.1812500
  39.8063010  48.4720810  40.8794390  39.1075480  49.3109530  39.8306690
  48.1023930  49.8145330  51.9502330  49.0291240  49.5789600  51.9938290
  48.0874360  50.6417330  51.4688360  56.3368990  49.3570900  38.9476580
  56.5121180  48.6708640  38.3037500  55.6390560  49.8817950  38.5553250
  45.2887540  32.4790080  51.7144210  45.0071810  32.9823680  50.9505030
  45.6707240  31.6811830  51.3486340  44.1796640  49.7465740  36.5011890
  44.9115460  49.4625020  35.9535780  44.4390310  49.5079020  37.3911270
  54.6701490  49.0415190  51.7743370  55.4626810  48.5464420  51.5669330
  54.9634640  49.7205330  52.3818980  52.9486620  46.0975340  23.3167820
  52.4868150  45.3262580  23.6454990  53.7612170  46.1241410  23.8220270
  41.3536970  36.9636850  19.1986840  40.4653670  37.3052820  19.0966720
  41.6378160  36.7637170  18.3067670  49.1749930  48.3833350  22.9371810
  48.5561370  48.8390850  22.3666250  50.0301710  48.5384810  22.5361510
  43.5298360  35.5468350  20.2325220  43.6365110  36.4472080  20.5393980
  42.6190720  35.4986320  19.9419870  50.0413280  43.2672590  20.3303720
  49.4230550  43.7322040  19.7666440  50.5536530  43.9600070  20.7473230
  39.4096480  43.9529120  17.7043350  39.0324460  44.4416220  16.9728250
  39.6669550  44.6254400  18.3349880  55.0341730  46.2268670  26.7391140
  54.3505250  46.8967780  26.7307810  55.5736020  46.4249320  25.9736000
  52.5700470  48.0712800  25.4536320  52.5827630  47.6675090  24.5858580
  52.0175690  48.8460090  25.3497750  53.8645890  44.7929020  20.5426490
  53.7542220  43.8503350  20.6675910  53.8614140  45.1544660  21.4289250
  53.5690120  48.2058510  28.5071020  53.0920680  49.0130700  28.3143630
  52.8851910  47.5536840  28.6597230  49.7223540  46.1597520  21.3778220
  50.1619450  46.9021850  20.9633610  49.6610430  46.4024090  22.3017180
  45.1974510  47.1843350  32.2798240  45.1689940  47.5886300  31.4126670
  45.0339480  46.2553710  32.1169840  41.7127440  39.8404060  20.1815360
  41.5925040  40.5666150  19.5696630  41.4028330  39.0706970  19.7043270
  57.1489330  47.9670450  33.5762410  57.6249050  48.4453340  34.2551490
  57.7696490  47.8987940  32.8507910  40.5960440  44.7119390  22.3990180
  40.1888520  44.8533980  21.5443780  41.4873450  44.4279550  22.1961390
  50.4139320  48.8611300  29.3057230  50.9283990  48.7719310  30.1079660
  49.5708400  49.2071000  29.5985140  52.3893720  49.1466640  18.7341230
  52.2294860  48.8569580  19.6323060  52.2240430  48.3706770  18.1986460
  44.8682100  48.9265170  20.5112850  44.6924580  48.0100710  20.2980650
  44.0137840  49.2852460  20.7510650  52.0919850  46.6554200  17.2939230
  51.3985010  46.6531490  16.6341510  52.8342710  46.2313520  16.8633400
  51.6569780  48.2816910  21.3687720  52.1126730  47.5006290  21.6826340
  51.9962300  48.9923730  21.9128900  43.9705320  38.3072700  21.2920280
  43.7446240  38.0909870  22.1966900  43.1897850  38.7401160  20.9466250
  39.0302350  37.4820530  15.3547130  38.9477020  38.4251290  15.4962120
  38.6785410  37.3395440  14.4759480  45.9042130  39.5272780  16.8107540
  45.3359030  39.0791030  16.1843450  46.6131130  39.8865560  16.2772690
  43.4489610  43.5230970  19.0833950  42.6751870  42.9828590  18.9232670
  44.1784240  43.0037580  18.7451710  43.4927010  43.1911350  22.7212760
  44.0105680  42.3879610  22.6669650  43.0411030  43.1290490  23.5629590
  48.3796510  44.4577630  17.9940060  48.7212210  45.2019860  17.4983380
  47.5509220  44.7708750  18.3564890  55.6837440  46.4508040  19.5113880
  55.0413600  45.7963660  19.7857600  55.2968100  46.8563130  18.7354550
  47.3487200  44.5391160  20.7655980  48.0358330  45.0860370  21.1463570
  46.5619620  45.0831890  20.8005590  39.4879600  40.1563980  16.2573060
  40.3574450  40.4388780  16.5408980  38.9969920  40.9699850  16.1421870
  46.6514410  41.5437190  20.3781340  47.1077190  42.3542440  20.6041530
  46.3002620  41.2260330  21.2099830  54.0734820  45.3424500  16.0490230
  53.8472400  44.6254940  16.6414870  53.6831020  45.0936940  15.2111980
  39.8550850  49.3691360  16.8234690  40.2148490  49.9680700  16.1691960
  39.7143190  49.9151250  17.5969720  53.6551070  43.2596440  17.7104390
  53.3672770  43.7209130  18.4982270  54.4503240  42.7994210  17.9788610
  45.8719470  46.7522560  17.6408360  45.8629570  47.4852250  17.0252870
  44.9517830  46.5054140  17.7335320  41.4726110  41.9737450  18.3855120
  40.8654060  42.7136350  18.3950420  41.9475460  42.0636810  17.5593320
  48.8579070  46.8150800  16.3033550  48.9591050  46.6114790  15.3735530
  47.9580810  46.5609080  16.5081330  47.4997180  49.3337120  20.9981220
  47.7538680  49.2958510  20.0760590  46.5509660  49.2070450  20.9909470
  44.5839980  35.6816240  17.6608160  45.4330510  36.1186390  17.5948350
  44.2171250  35.9936500  18.4880220  43.4831400  41.9348600  16.1343690
  44.2494670  41.8229960  16.6969120  43.5606090  41.2386570  15.4820460
  42.1778160  39.3673670  16.8176580  42.2581750  38.4201180  16.9293980
  43.0697910  39.6980550  16.9237240  55.5075340  47.4237850  24.2493990
  55.6322760  48.2469020  24.7217800  56.3740900  47.2128580  23.9018140
  42.9792870  49.5169060  23.9211120  43.7155350  48.9684520  24.1919690
  43.3633790  50.3825070  23.7817110  39.8638350  45.5842630  19.7952630
  38.9378130  45.8263770  19.7858040  40.3294780  46.4116890  19.6737380
  41.9851150  48.7015130  33.1096700  42.7863880  49.0227180  33.5232100
  41.4702970  48.3410710  33.8316610  46.0895180  48.6899370  15.7436690
  46.8823790  48.9788200  15.2918480  45.5699530  48.2591540  15.0649170
  52.2516150  48.5375290  31.6681520  53.2037900  48.4533310  31.6181760
  52.1044370  49.2017000  32.3415310  55.1425350  47.9169500  17.1673430
  54.8566860  47.5034640  16.3527610  54.9444900  48.8457210  17.0473950
  46.6072580  43.9102780  15.6079040  46.5023220  43.2955130  16.3340420
  46.4396800  43.3868670  14.8242050  49.8475310  42.9722810  16.2121030
  49.2985410  43.4192110  16.8563770  50.4694570  42.4672060  16.7358700
  45.5150430  41.9313730  18.1086330  45.9366850  41.7653600  18.9517720
  45.6401270  41.1213960  17.6141470  48.0278070  40.9551340  15.3563430
  48.5483730  40.2400360  14.9904580  48.6746470  41.5937210  15.6563940
  44.4109330  38.0046960  15.0544490  44.2098390  37.1414320  15.4157830
  44.2401380  37.9180320  14.1166090  45.1878560  48.6353230  29.7652160
  44.6499650  49.3599290  29.4460860  45.4412520  48.1583570  28.9749500
  43.2092130  35.1047580  15.0422370  43.5118030  35.1115010  14.1341520
  43.9486720  34.7545440  15.5390030  48.0440770  49.8704440  30.0238810
  47.9699470  50.7739580  30.3311180  47.1419610  49.5516340  29.9960880
  46.4277060  34.0482200  16.0278570  46.0799060  33.3706190  15.4481020
  46.6289830  33.5871710  16.8421960  48.5926100  49.0362950  17.6465170
  49.4876890  49.3747920  17.6683930  48.6243730  48.3142360  17.0189450
  42.2322260  44.4090000  15.8752170  42.6697130  44.9519670  16.5309750
  42.7169990  43.5836950  15.8848510  39.4468060  47.1979030  23.3272430
  39.7771070  46.3300090  23.0951070  39.8759060  47.4037550  24.1577390
  44.0429980  45.5288040  20.9874400  43.7425520  45.4053010  21.8878310
  43.9367470  44.6696630  20.5790130  39.9358270  48.0649620  26.0654060
  39.4989260  48.2450420  26.8978210  40.5035950  48.8224240  25.9235780
  55.5720450  47.5666620  30.3531370  54.9722440  47.6259180  29.6095290
  55.7014350  46.6271600  30.4828220  56.8121900  45.3084440  15.6901080
  55.9814860  45.3761090  16.1608310  56.9893730  46.1988560  15.3867940
  39.7682700  40.5769850  22.4242940  39.1131540  40.3081490  21.7802640
  40.6060650  40.4674330  21.9744920  56.3197530  42.3466290  15.3507800
  56.5946370  43.2545170  15.2227020  56.1308270  42.2828820  16.2869790
  38.9820780  37.7868780  18.3668270  38.0784860  38.0498980  18.1919930
  39.4661400  38.0579950  17.5868230  41.5247990  36.8434320  16.2762650
  42.2339690  36.4217540  15.7909930  40.8087930  36.9109550  15.6446000
  41.1722150  32.8973650  15.3165300  41.8950280  33.4382590  15.6346520
  41.4446670  32.6237070  14.4406840  57.2991230  34.2334990  15.3580700
  58.2240540  34.1016170  15.1498990  57.2767020  34.3127810  16.3117150
  54.3148140  49.0437200  21.9775800  54.9107210  48.7221770  21.3010220
  54.5726290  48.5709020  22.7689070  57.1820900  49.0509080  28.5286790
  56.6879180  49.4477950  27.8113920  56.5734190  48.4258290  28.9224070
  54.8660350  49.6932500  25.8073530  54.4063320  50.4448310  25.4331550
  54.2372810  48.9738970  25.7488330  39.9740970  49.1050130  21.4069010
  39.8063010  48.4720810  22.1050900  39.1075480  49.3109530  21.0563200
  40.5968990  32.9366910  18.9100870  41.3548350  33.0495790  18.3364900
  40.1346160  33.7736110  18.8644300  41.5803670  47.7983360  18.8519150
  41.0551290  48.1791390  18.1481110  41.5048250  48.4234130  19.5728860
  42.9694140  33.4630960  17.4502840  43.4986900  32.6760760  17.3210790
  43.6022460  34.1422150  17.6838370  48.1023930  49.8145330  33.1758840
  49.0291240  49.5789600  33.2194800  48.0874360  50.6417330  32.6944870
  56.3368990  49.3570900  20.1733090  56.5121180  48.6708640  19.5294010
  55.6390560  49.8817950  19.7809760  44.1796640  49.7465740  17.7268400
  44.9115460  49.4625020  17.1792290  44.4390310  49.5079020  18.6167780
  43.3411430  45.8630470  17.7314730  42.7120310  46.3315570  18.2800560
  43.4559260  45.0179690  18.1660920  54.6701490  49.0415190  32.9999880
  55.4626810  48.5464420  32.7925840  54.9634640  49.7205330  33.6075490
  50.7961150  39.9136130   3.8815930  50.7155200  38.9990740   3.6107640
  50.3825570  40.4103200   3.1755640  48.9279190  41.6915150   5.7625200
  48.1521290  41.2115590   6.0523770  49.5792120  41.0120800   5.5881360
  42.9445020  42.0034960   6.6400960  42.1129900  41.7483670   7.0397470
  43.5526000  42.0745730   7.3758880  52.9486620  46.0975340   4.5424330
  52.4868150  45.3262580   4.8711500  53.7612170  46.1241410   5.0476780
  42.9246280  46.0375050   6.8358980  43.2274320  45.1472790   6.6569200
  43.6689870  46.5945270   6.6081230  39.3169980  39.5642500   6.3083050
  39.8886090  38.7964700   6.3086690  39.3171520  39.8631260   5.3989660
  49.1749930  48.3833350   4.1628320  48.5561370  48.8390850   3.5922760
  50.0301710  48.5384810   3.7618020  48.3688180  44.3672340   5.7695360
  48.2996460  43.4262280   5.6084490  49.1308040  44.4573750   6.3417930
  40.5594850  34.9726860   8.0951980  40.3797690  34.0752610   8.3754740
  40.1574930  35.5198730   8.7698930  49.3993350  37.1742720   5.9964290
  49.7758170  36.3014600   5.8837960  49.3012860  37.5101420   5.1054730
  53.1817470  34.6693160   2.9292630  54.0027090  34.1789730   2.9718110
  53.2151550  35.2590820   3.6824470  41.1781520  37.4687360   6.7034320
  41.8591630  37.7325730   7.3221720  40.8629570  36.6288230   7.0372330
  45.3706090  38.5154720   5.7906910  45.8784310  39.0135690   6.4311930
  45.9019330  37.7389920   5.6146270  57.4717020  36.6859910   9.4936260
  56.7669190  37.0741620   8.9751370  57.7374940  37.3810200  10.0957190
  43.6542190  33.1553280  10.0570330  43.6560630  33.6725670   9.2516230
  42.8246500  32.6783460  10.0340260  44.9045040  42.7948460   8.2343830
  44.5714420  43.4217380   8.8764900  45.0811720  43.3210340   7.4545500
  53.4178950  36.6093540   5.7020170  52.7134520  36.8978430   6.2823280
  53.7791110  37.4193650   5.3419730  43.3357520  34.8663240   8.0640780
  43.6774330  35.7105290   7.7694650  42.3973330  35.0146980   8.1806120
  44.1164140  44.7629260  10.0493010  44.7338140  45.4380340   9.7677460
  43.2557260  45.1717240   9.9580510  55.0341730  46.2268670   7.9647650
  54.3505250  46.8967780   7.9564320  55.5736020  46.4249320   7.1992510
  56.4865870  36.0548330   6.0929380  55.5390780  36.0887310   6.2244810
  56.8115860  36.8687280   6.4778740  47.0185410  32.3545510   4.3885370
  47.3260390  31.7992400   3.6720870  46.0886110  32.4889970   4.2058360
  52.5700470  48.0712800   6.6792830  52.5827630  47.6675090   5.8115090
  52.0175690  48.8460090   6.5754260  53.8645890  44.7929020   1.7683000
  53.7542220  43.8503350   1.8932420  53.8614140  45.1544660   2.6545760
  51.9685910  42.9742640   8.0075440  52.3854700  42.7602750   7.1728900
  52.6925730  43.2315430   8.5784060  55.9148010  41.3729860   8.0991680
  55.0866640  41.4422950   7.6241810  56.5098490  41.9584170   7.6307510
  52.8790020  38.1599180   9.0446550  52.4661200  38.9852890   9.2986540
  52.1465970  37.5744220   8.8522910  45.0122810  40.9459080   3.9065220
  44.6079810  40.2336330   3.4111120  45.0985930  40.6012320   4.7953260
  45.4804510  44.6326640   6.0704430  45.1832800  44.0272110   5.3912210
  46.4304330  44.6703950   5.9593790  43.7251430  37.7202290   7.6864260
  44.2766020  37.8297630   6.9117510  44.2394940  38.0939890   8.4019490
  53.5690120  48.2058510   9.7327530  53.0920680  49.0130700   9.5400140
  52.8851910  47.5536840   9.8853740  44.5722940  44.3708330  12.7212230
  43.6751470  44.5948300  12.9685630  44.5975810  44.4943270  11.7723630
  43.3994160  41.2421650  11.2969600  43.2601930  42.1144450  11.6657000
  42.5175520  40.8994460  11.1517540  49.7223540  46.1597520   2.6034730
  50.1619450  46.9021850   2.1890120  49.6610430  46.4024090   3.5273690
  45.1974510  47.1843350  13.5054750  45.1689940  47.5886300  12.6383180
  45.0339480  46.2553710  13.3426350  57.1489330  47.9670450  14.8018920
  57.6249050  48.4453340  15.4808000  57.7696490  47.8987940  14.0764420
  39.3512810  43.0119200   7.2140510  39.4293230  43.1467970   6.2696230
  39.9654490  42.3035090   7.4068630  40.5960440  44.7119390   3.6246690
  40.1888520  44.8533980   2.7700290  41.4873450  44.4279550   3.4217900
  56.5522580  45.1583300  11.9618930  56.6785640  44.9195180  11.0436110
  56.5943960  44.3267840  12.4341010  50.4139320  48.8611300  10.5313740
  50.9283990  48.7719310  11.3336170  49.5708400  49.2071000  10.8241650
  51.6569780  48.2816910   2.5944230  52.1126730  47.5006290   2.9082850
  51.9962300  48.9923730   3.1385410  56.4046590  37.2115760  12.9268670
  55.7890860  37.7195430  12.3984130  56.0843010  36.3114090  12.8694610
  39.4072330  44.0533370   9.7534970  39.5703370  43.5838730   8.9354340
  39.8724780  43.5456930  10.4183810  44.1791100  33.1839130   4.7895540
  43.7359250  33.9648670   4.4580060  44.7376090  33.5069020   5.4966480
  48.4660910  36.0507650  10.3930860  48.0040280  36.2590670  11.2050800
  48.0639020  35.2367000  10.0901530  53.4665420  37.2716600  11.5227520
  52.6159010  36.9722350  11.8436590  53.3067210  37.5158610  10.6111340
  46.2167000  33.7286460   6.6485140  46.5139330  34.6349290   6.5677160
  46.7652560  33.2405240   6.0344710  43.9705320  38.3072700   2.5176790
  43.7446240  38.0909870   3.4223410  43.1897850  38.7401160   2.1722760
  46.4104530  39.2058280  13.1837060  46.3148130  38.2653010  13.0337460
  47.2536510  39.4273350  12.7885130  49.8067950  36.9499610   3.1470720
  50.1997520  37.2671810   2.3339410  50.1684800  36.0711490   3.2615240
  41.5415070  35.6171950  11.3370840  41.1478460  36.4647160  11.5443620
  40.8533470  34.9798320  11.5279480  48.1160120  35.7006920  14.4067580
  47.4258440  35.5079120  15.0413670  48.8592420  35.9841560  14.9391880
  38.8432120  33.5400410   5.3700920  38.5545170  34.1103270   6.0825900
  39.5877880  33.0604860   5.7332150  50.3923090  39.5405360   7.2421500
  49.6604210  40.0492170   7.5911600  49.9947430  38.7235340   6.9410280
  46.8300480  36.2159560   5.6473990  46.8336540  35.7749510   4.7978530
  47.7251600  36.5376890   5.7545810  42.6802860  36.0986050   4.6068200
  42.3402910  36.5761280   5.3635250  41.9180180  35.6451170   4.2469300
  50.8549000  34.9939040   6.6544440  50.8721740  35.4447690   7.4986290
  50.6064580  34.0944680   6.8677880  54.2819750  32.4071220  12.4930820
  54.6065520  31.6760880  13.0188800  54.3176260  32.0884860  11.5911810
  40.9811310  43.4284800  11.9130780  40.5966100  42.7878470  12.5113740
  41.2923500  44.1320920  12.4825510  47.1308450  40.2761340   7.3939400
  47.4978580  39.8019910   8.1400740  46.9413510  41.1502910   7.7347740
  39.9948940  35.0205030   3.5232870  39.7095860  34.6560700   4.3611490
  39.9327800  34.2885490   2.9096010  44.9207820  39.3169980   9.7123610
  44.6164890  40.1961960   9.9373970  45.8754280  39.3769770   9.7481050
  54.2077590  42.5196330   6.1016850  54.9276710  43.0151620   5.7112960
  54.0059410  41.8414220   5.4570720  49.5896390  42.5905390  11.9885850
  49.5233700  41.6701060  11.7343440  48.9601530  42.6880830  12.7030490
  43.4927010  43.1911350   3.9469270  44.0105680  42.3879610   3.8926160
  43.0411030  43.1290490   4.7886100  40.9771550  40.1572720  10.8594970
  40.6186490  40.8226570  11.4468310  40.6826110  39.3256270  11.2307590
  44.1784670  40.6156960  13.7434520  43.8784810  40.7614140  12.8462340
  44.9495910  40.0562250  13.6507910  49.5213120  45.4125960  11.7389650
  49.5357660  44.4806920  11.5208560  48.8138220  45.4985720  12.3779420
  55.7324330  42.0533300  11.0858230  55.0072520  42.6462080  10.8887620
  56.2599790  42.0456840  10.2871600  51.2623920  43.7793470   4.5842080
  51.6147740  43.1821600   3.9243450  50.3786250  43.4537700   4.7550330
  47.3487200  44.5391160   1.9912490  48.0358330  45.0860370   2.3720080
  46.5619620  45.0831890   2.0262100  48.9547020  47.0543530   8.8330150
  49.5989240  47.2602910   9.5103570  49.3176460  46.2931930   8.3801000
  50.2279100  45.0575880   7.5507600  50.8701330  44.3569040   7.6639770
  50.7528450  45.8374320   7.3704490  52.0016720  45.8570780  10.7543660
  52.3372960  46.4437470  11.4321580  51.0817060  45.7263490  10.9841450
  39.5520120  33.6465960  11.5367070  38.8378640  33.8462880  12.1419680
  39.9715160  32.8705530  11.9081870  39.8392710  47.6346220  12.5233600
  39.9483830  46.6940960  12.3828990  39.1873270  47.9000970  11.8747330
  47.8305300  45.9062110  13.9231720  47.5102170  45.1871350  14.4677410
  47.1563660  46.5817180  13.9967780  51.0458900  36.1388270   9.2868520
  51.4139720  35.3183480   9.6148090  50.1857100  36.1990160   9.7024170
  48.0060890  38.7927860   9.5106490  48.5046140  39.2673680  10.1758340
  48.1483840  37.8691380   9.7176520  50.4120390  34.0981820   2.9509750
  50.2888170  34.1167950   2.0019260  51.3604950  34.1460760   3.0708150
  55.2127750  35.0095820  10.3534880  54.7101350  35.7501220  10.6928690
  56.0284410  35.3979820  10.0371670  53.5049760  40.2529000   3.7996240
  52.5639900  40.2679230   3.9743930  53.8193830  39.4664960   4.2456540
  55.5075340  47.4237850   5.4750500  55.6322760  48.2469020   5.9474310
  56.3740900  47.2128580   5.1274650  42.9792870  49.5169060   5.1467630
  43.7155350  48.9684520   5.4176200  43.3633790  50.3825070   5.0073620
  41.9851150  48.7015130  14.3353210  42.7863880  49.0227180  14.7488610
  41.4702970  48.3410710  15.0573120  50.8215780  44.8095000  14.2828620
  50.2153940  44.8326600  13.5424370  50.5169890  44.0778040  14.8195870
  52.2516150  48.5375290  12.8938030  53.2037900  48.4533310  12.8438270
  52.1044370  49.2017000  13.5671820  39.7048960  41.1888590  13.2789260
  40.2087980  40.6095870  13.8505490  38.9656380  41.4728820  13.8165630
  46.7586900  42.5959580  12.8124780  45.9932570  43.1644580  12.7279450
  46.9402860  42.3035790  11.9193010  53.9010250  44.3264910  13.3699800
  54.6419720  44.6640670  12.8667260  53.1382930  44.4956970  12.8169570
  41.7372040  39.3318180  14.1739330  41.7777380  39.0332050  15.0824560
  42.5917540  39.7325790  14.0146850  43.6777850  37.9110280  12.1413820
  43.1474310  37.4201230  11.5137160  44.3465920  38.3394480  11.6071750
  52.5755910  42.3779740  11.9055010  52.9896930  42.5324820  12.7545430
  51.6406910  42.5034960  12.0680790  53.0478080  39.7175900  13.9094160
  53.6298850  38.9628220  13.8214640  53.2239850  40.2483340  13.1325640
  44.1650150  34.8772650  12.2211110  44.0707020  34.2593400  11.4961980
  43.5847540  35.6038940  11.9941020  46.9311590  33.4345890   9.2538500
  46.4828890  33.4570150   8.4084050  46.2976790  33.0364910   9.8508800
  47.3371140  42.3300220   9.8750940  47.7559250  43.1732950   9.7027180
  46.4179770  42.4672260   9.6457720  49.6735040  40.0616400  11.2588780
  49.7931250  39.4657540  11.9983620  50.5329040  40.0986090  10.8390080
  52.0122940  40.6153590   9.8351290  51.4858160  41.1396210   9.2316430
  52.3554280  41.2480980  10.4661020  45.1878560  48.6353230  10.9908670
  44.6499650  49.3599290  10.6717370  45.4412520  48.1583570  10.2006010
  46.4403810  36.6037750  12.5164600  47.0303500  36.2953600  13.2042420
  45.6224050  36.1317500  12.6724500  51.2597240  36.2203560  12.7497620
  50.5712760  35.5585100  12.6847610  51.9803260  35.7741830  13.1946080
  48.0440770  49.8704440  11.2495320  47.9699470  50.7739580  11.5567690
  47.1419610  49.5516340  11.2217390  39.4468060  47.1979030   4.5528940
  39.7771070  46.3300090   4.3207580  39.8759060  47.4037550   5.3833900
  44.0429980  45.5288040   2.2130910  43.7425520  45.4053010   3.1134820
  43.9367470  44.6696630   1.8046640  39.9358270  48.0649620   7.2910570
  39.4989260  48.2450420   8.1234720  40.5035950  48.8224240   7.1492290
  55.5720450  47.5666620  11.5787880  54.9722440  47.6259180  10.8351800
  55.7014350  46.6271600  11.7084730  39.7682700  40.5769850   3.6499450
  39.1131540  40.3081490   3.0059150  40.6060650  40.4674330   3.2001430
  57.2738330  42.9082020   4.2633720  57.6447160  42.1249340   3.8569690
  57.9140260  43.5971120   4.0851020  54.2572090  44.2918600   9.6764040
  53.4431930  44.7215760   9.9389830  54.6646290  44.9037010   9.0633090
  40.8058630  40.9622420   8.1902790  41.1731670  40.8749820   9.0698810
  40.2369450  40.1988970   8.0909650  55.6062490  39.4306800  11.2033260
  55.3748580  39.2019550  10.3031210  55.8667040  40.3506350  11.1578150
  40.3574630  37.8731510  12.0961210  39.4630680  37.8398270  12.4354920
  40.8972180  38.0718300  12.8612460  54.0450560  34.6563230  13.9812960
  54.9220740  34.6646630  14.3646960  54.0571400  33.9194070  13.3705310
  55.4913830  38.5092770   4.8700980  56.0151310  38.0155420   4.2391150
  56.0773250  38.6443130   5.6148550  55.6703550  38.5932640   8.3920530
  54.7206260  38.5596180   8.5065520  55.8516560  39.5032750   8.1570300
  40.8614340  32.1479840   6.4444430  41.5090530  31.5977220   6.0039590
  41.2816180  32.4022990   7.2660240  56.4100960  36.4027070   3.3431070
  56.3000240  36.2483110   4.2813340  57.1708550  35.8748010   3.1006480
  54.7566680  32.3421200   9.8014070  55.3938900  32.9555340  10.1673260
  54.9041570  32.3781860   8.8563300  54.3148140  49.0437200   3.2032310
  54.9107210  48.7221770   2.5266730  54.5726290  48.5709020   3.9945580
  40.6146340  32.3035510   9.1869750  40.2661160  32.7599330   9.9527930
  40.2834040  31.4092640   9.2692180  42.2210710  45.4755110  13.3522940
  42.1780340  45.1048020  14.2337400  42.3521720  46.4132680  13.4924760
  45.9216740  47.0314700   8.9532660  45.6808100  47.2989260   8.0663180
  46.8619380  47.2020430   9.0083520  48.1271160  33.4947390  12.7089170
  48.0660050  34.0869220  13.4584580  49.0671540  33.3873350  12.5639430
  50.7645720  33.1517450  12.3481460  51.3786130  33.4696740  11.6862540
  51.3095280  32.6666040  12.9677320  57.1820900  49.0509080   9.7543300
  56.6879180  49.4477950   9.0370430  56.5734190  48.4258290  10.1480580
  41.2866980  31.8311710  12.4620520  41.8349970  31.6499760  11.6986630
  41.3522290  31.0405820  12.9976830  42.0598740  48.4217360  10.4720720
  41.4659060  48.2902060  11.2110760  42.0522580  47.5855500  10.0062820
  51.5053760  31.7149590   8.6750750  50.6313600  32.0484700   8.4723680
  51.3964510  31.2422770   9.5002620  52.4125740  33.9220460  10.0592470
  52.0839100  33.1072220   9.6794200  53.3608040  33.8790270   9.9358160
  54.8660350  49.6932500   7.0330040  54.4063320  50.4448310   6.6588060
  54.2372810  48.9738970   6.9744840  41.6910970  45.7875740   9.4228760
  40.9645030  45.1681030   9.3554710  41.7520120  46.1816350   8.5526840
  45.2956070  48.0020740   6.2078170  45.8121090  47.3908100   5.6826430
  45.9453450  48.5049520   6.6989180  48.0351570  48.8929230   7.0347150
  48.3229380  48.6383530   6.1580160  48.5474790  48.3406590   7.6252720
  49.2528580  32.6319430   7.6143660  48.4700370  33.1064930   7.8940420
  48.9591510  31.7274260   7.5056840  53.8049650  33.3342530   5.6592750
  54.2457740  33.2787630   4.8114350  53.5357240  34.2500540   5.7302930
  55.6688220  32.9657770   3.6701570  55.6076620  32.0218990   3.5232590
  56.4480250  33.0737860   4.2155030  39.9740970  49.1050130   2.6325520
  39.8063010  48.4720810   3.3307410  39.1075480  49.3109530   2.2819710
  47.1382800  35.0506180   3.1259690  46.3257310  34.6763070   2.7855570
  47.6424440  34.2951260   3.4280880  51.6407780  31.7148630   4.3642760
  52.2437150  32.2868840   4.8391280  50.9000770  32.2788070   4.1416660
  48.1023930  49.8145330  14.4015350  49.0291240  49.5789600  14.4451310
  48.0874360  50.6417330  13.9201380  45.2887540  32.4790080  14.1657230
  45.0071810  32.9823680  13.4018050  45.6707240  31.6811830  13.7999360
  54.6701490  49.0415190  14.2256390  55.4626810  48.5464420  14.0182350
  54.9634640  49.7205330  14.8332000  50.7961150  21.1392640  60.2046400
  50.7155200  20.2247250  59.9338110  50.3825570  21.6359710  59.4986110
  48.9279190  22.9171660  62.0855670  48.1521290  22.4372100  62.3754240
  49.5792120  22.2377310  61.9111830  42.9445020  23.2291470  62.9631430
  42.1129900  22.9740180  63.3627940  43.5526000  23.3002240  63.6989350
  52.9486620  27.3231850  60.8654800  52.4868150  26.5519090  61.1941970
  53.7612170  27.3497920  61.3707250  42.9246280  27.2631560  63.1589450
  43.2274320  26.3729300  62.9799670  43.6689870  27.8201780  62.9311700
  41.3536970  18.1893360  56.7473820  40.4653670  18.5309330  56.6453700
  41.6378160  17.9893680  55.8554650  39.3169980  20.7899010  62.6313520
  39.8886090  20.0221210  62.6317160  39.3171520  21.0887770  61.7220130
  49.1749930  29.6089860  60.4858790  48.5561370  30.0647360  59.9153230
  50.0301710  29.7641320  60.0848490  48.3688180  25.5928850  62.0925830
  48.2996460  24.6518790  61.9314960  49.1308040  25.6830260  62.6648400
  40.5594850  16.1983370  64.4182450  40.3797690  15.3009120  64.6985210
  40.1574930  16.7455240  65.0929400  49.3993350  18.3999230  62.3194760
  49.7758170  17.5271110  62.2068430  49.3012860  18.7357930  61.4285200
  43.5298360  16.7724860  57.7812200  43.6365110  17.6728590  58.0880960
  42.6190720  16.7242830  57.4906850  53.1817470  15.8949670  59.2523100
  54.0027090  15.4046240  59.2948580  53.2151550  16.4847330  60.0054940
  41.1781520  18.6943870  63.0264790  41.8591630  18.9582240  63.6452190
  40.8629570  17.8544740  63.3602800  45.3706090  19.7411230  62.1137380
  45.8784310  20.2392200  62.7542400  45.9019330  18.9646430  61.9376740
  50.0413280  24.4929100  57.8790700  49.4230550  24.9578550  57.3153420
  50.5536530  25.1856580  58.2960210  44.9045040  24.0204970  64.5574300
  44.5714420  24.6473890  65.1995370  45.0811720  24.5466850  63.7775970
  53.4178950  17.8350050  62.0250640  52.7134520  18.1234940  62.6053750
  53.7791110  18.6450160  61.6650200  43.3357520  16.0919750  64.3871250
  43.6774330  16.9361800  64.0925120  42.3973330  16.2403490  64.5036590
  39.4096480  25.1785630  55.2530330  39.0324460  25.6672730  54.5215230
  39.6669550  25.8510910  55.8836860  55.0341730  27.4525180  64.2878120
  54.3505250  28.1224290  64.2794790  55.5736020  27.6505830  63.5222980
  56.4865870  17.2804840  62.4159850  55.5390780  17.3143820  62.5475280
  56.8115860  18.0943790  62.8009210  47.0185410  13.5802020  60.7115840
  47.3260390  13.0248910  59.9951340  46.0886110  13.7146480  60.5288830
  52.5700470  29.2969310  63.0023300  52.5827630  28.8931600  62.1345560
  52.0175690  30.0716600  62.8984730  51.9685910  24.1999150  64.3305910
  52.3854700  23.9859260  63.4959370  52.6925730  24.4571940  64.9014530
  49.4066170  21.6450850  57.4475960  48.4795450  21.5788230  57.6764430
  49.5590990  22.5830980  57.3331200  49.3935250  17.9167850  54.4443120
  48.4538920  18.0781810  54.5295580  49.7118510  18.6353530  53.8979110
  55.9148010  22.5986370  64.4222150  55.0866640  22.6679460  63.9472280
  56.5098490  23.1840680  63.9537980  53.4363460  23.2071150  57.9511210
  52.8175880  22.8690700  57.3037510  53.4187910  22.5630910  58.6590400
  45.0122810  22.1715590  60.2295690  44.6079810  21.4592840  59.7341590
  45.0985930  21.8268830  61.1183730  45.4804510  25.8583150  62.3934900
  45.1832800  25.2528620  61.7142680  46.4304330  25.8960460  62.2824260
  43.7251430  18.9458800  64.0094730  44.2766020  19.0554140  63.2347980
  44.2394940  19.3196400  64.7249960  51.6128160  22.4457960  54.9583960
  52.0521440  21.6080390  54.8121780  52.3256580  23.0787360  55.0448100
  49.7223540  27.3854030  58.9265200  50.1619450  28.1278360  58.5120590
  49.6610430  27.6280600  59.8504160  55.1945300  13.7000770  53.2725000
  54.8817960  13.7927600  54.1724070  55.9557770  14.2781800  53.2222430
  41.7127440  21.0660570  57.7302340  41.5925040  21.7922660  57.1183610
  41.4028330  20.2963480  57.2530250  39.3512810  24.2375710  63.5370980
  39.4293230  24.3724480  62.5926700  39.9654490  23.5291600  63.7299100
  40.5960440  25.9375900  59.9477160  40.1888520  26.0790490  59.0930760
  41.4873450  25.6536060  59.7448370  52.3893720  30.3723150  56.2828210
  52.2294860  30.0826090  57.1810040  52.2240430  29.5963280  55.7473440
  44.8682100  30.1521680  58.0599830  44.6924580  29.2357220  57.8467630
  44.0137840  30.5108970  58.2997630  52.0919850  27.8810710  54.8426210
  51.3985010  27.8788000  54.1828490  52.8342710  27.4570030  54.4120380
  51.6569780  29.5073420  58.9174700  52.1126730  28.7262800  59.2313320
  51.9962300  30.2180240  59.4615880  44.1791100  14.4095640  61.1126010
  43.7359250  15.1905180  60.7810530  44.7376090  14.7325530  61.8196950
  47.2949920  14.0306340  55.9931840  46.6704100  14.0266210  56.7185150
  47.2080040  13.1637300  55.5967810  46.2167000  14.9542970  62.9715610
  46.5139330  15.8605800  62.8907630  46.7652560  14.4661750  62.3575180
  43.9705320  19.5329210  58.8407260  43.7446240  19.3166380  59.7453880
  43.1897850  19.9657670  58.4953230  51.2003080  19.5392580  57.4397910
  50.6011970  20.2628380  57.2561530  51.7482690  19.4769360  56.6574360
  49.8067950  18.1756120  59.4701190  50.1997520  18.4928320  58.6569880
  50.1684800  17.2968000  59.5845710  38.8432120  14.7656920  61.6931390
  38.5545170  15.3359780  62.4056370  39.5877880  14.2861370  62.0562620
  39.0302350  18.7077040  52.9034110  38.9477020  19.6507800  53.0449100
  38.6785410  18.5651950  52.0246460  50.3923090  20.7661870  63.5651970
  49.6604210  21.2748680  63.9142070  49.9947430  19.9491850  63.2640750
  46.8300480  17.4416070  61.9704460  46.8336540  17.0006020  61.1209000
  47.7251600  17.7633400  62.0776280  42.6802860  17.3242560  60.9298670
  42.3402910  17.8017790  61.6865720  41.9180180  16.8707680  60.5699770
  46.8920630  18.4428150  54.9611220  47.0133450  18.4014630  55.9097040
  46.5069140  19.3052300  54.8057950  50.8549000  16.2195550  62.9774910
  50.8721740  16.6704200  63.8216760  50.6064580  15.3201190  63.1908350
  45.9042130  20.7529290  54.3594520  45.3359030  20.3047540  53.7330430
  46.6131130  21.1122070  53.8259670  47.1308450  21.5017850  63.7169870
  47.4978580  21.0276420  64.4631210  46.9413510  22.3759420  64.0578210
  39.9948940  16.2461540  59.8463340  39.7095860  15.8817210  60.6841960
  39.9327800  15.5142000  59.2326480  43.4489610  24.7487480  56.6320930
  42.6751870  24.2085100  56.4719650  44.1784240  24.2294090  56.2938690
  54.2077590  23.7452840  62.4247320  54.9276710  24.2408130  62.0343430
  54.0059410  23.0670730  61.7801190  49.6687530  15.1390800  56.5676710
  48.8552140  14.6403970  56.4922020  49.4749480  15.9789050  56.1513060
  52.3835920  19.5110450  54.8638870  53.2715540  19.8227680  54.6890210
  52.3541010  18.6382700  54.4719450  43.4927010  24.4167860  60.2699740
  44.0105680  23.6136120  60.2156630  43.0411030  24.3547000  61.1116570
  48.3796510  25.6834140  55.5427040  48.7212210  26.4276370  55.0470360
  47.5509220  25.9965260  55.9051870  54.6550190  20.8222290  54.3318730
  54.5713910  21.2536510  53.4815170  55.3744380  21.2820640  54.7645550
  55.6837440  27.6764550  57.0600860  55.0413600  27.0220170  57.3344580
  55.2968100  28.0819640  56.2841530  51.2623920  25.0049980  60.9072550
  51.6147740  24.4078110  60.2473920  50.3786250  24.6794210  61.0780800
  47.3487200  25.7647670  58.3142960  48.0358330  26.3116880  58.6950550
  46.5619620  26.3088400  58.3492570  39.4879600  21.3820490  53.8060040
  40.3574450  21.6645290  54.0895960  38.9969920  22.1956360  53.6908850
  46.6514410  22.7693700  57.9268320  47.1077190  23.5798950  58.1528510
  46.3002620  22.4516840  58.7586810  42.5526190  13.1131350  58.3990840
  42.4240820  13.1049250  59.3475760  41.7288210  13.4514440  58.0481850
  50.2279100  26.2832390  63.8738070  50.8701330  25.5825550  63.9870240
  50.7528450  27.0630830  63.6934960  54.0734820  26.5681010  53.5977210
  53.8472400  25.8511450  54.1901850  53.6831020  26.3193450  52.7598960
  39.8550850  30.5947870  54.3721670  40.2148490  31.1937210  53.7178940
  39.7143190  31.1407760  55.1456700  53.6551070  24.4852950  55.2591370
  53.3672770  24.9465640  56.0469250  54.4503240  24.0250720  55.5275590
  45.8719470  27.9779070  55.1895340  45.8629570  28.7108760  54.5739850
  44.9517830  27.7310650  55.2822300  41.4726110  23.1993960  55.9342100
  40.8654060  23.9392860  55.9437400  41.9475460  23.2893320  55.1080300
  54.4120930  16.3201720  56.4186550  53.7834090  16.4247390  55.7044780
  53.9172850  16.5398500  57.2080430  48.8579070  28.0407310  53.8520530
  48.9591050  27.8371300  52.9222510  47.9580810  27.7865590  54.0568310
  46.3804960  18.5987670  57.8344430  45.6721110  19.0674010  58.2758040
  46.6649440  17.9409680  58.4689620  50.4120390  15.3238330  59.2740220
  50.2888170  15.3424460  58.3249730  51.3604950  15.3717270  59.3938620
  47.4997180  30.5593630  58.5468200  47.7538680  30.5215020  57.6247570
  46.5509660  30.4326960  58.5396450  44.5839980  16.9072750  55.2095140
  45.4330510  17.3442900  55.1435330  44.2171250  17.2193010  56.0367200
  53.5049760  21.4785510  60.1226710  52.5639900  21.4935740  60.2974400
  53.8193830  20.6921470  60.5687010  43.4831400  23.1605110  53.6830670
  44.2494670  23.0486470  54.2456100  43.5606090  22.4643080  53.0307440
  42.1778160  20.5930180  54.3663560  42.2581750  19.6457690  54.4780960
  43.0697910  20.9237060  54.4724220  55.5075340  28.6494360  61.7980970
  55.6322760  29.4725530  62.2704780  56.3740900  28.4385090  61.4505120
  42.9792870  30.7425570  61.4698100  43.7155350  30.1941030  61.7406670
  43.3633790  31.6081580  61.3304090  39.8638350  26.8099140  57.3439610
  38.9378130  27.0520280  57.3345020  40.3294780  27.6373400  57.2224360
  46.0895180  29.9155880  53.2923670  46.8823790  30.2044710  52.8405460
  45.5699530  29.4848050  52.6136150  55.1425350  29.1426010  54.7160410
  54.8566860  28.7291150  53.9014590  54.9444900  30.0713720  54.5960930
  46.6072580  25.1359290  53.1566020  46.5023220  24.5211640  53.8827400
  46.4396800  24.6125180  52.3729030  49.8475310  24.1979320  53.7608010
  49.2985410  24.6448620  54.4050750  50.4694570  23.6928570  54.2845680
  45.5150430  23.1570240  55.6573310  45.9366850  22.9910110  56.5004700
  45.6401270  22.3470470  55.1628450  48.0278070  22.1807850  52.9050410
  48.5483730  21.4656870  52.5391560  48.6746470  22.8193720  53.2050920
  44.4109330  19.2303470  52.6031470  44.2098390  18.3670830  52.9644810
  44.2401380  19.1436830  51.6653070  51.8897640  14.0411700  55.1318350
  52.1699930  13.1979600  55.4877770  51.1163370  14.2734810  55.6457100
  43.2092130  16.3304090  52.5909350  43.5118030  16.3371520  51.6828500
  43.9486720  15.9801950  53.0877010  46.4277060  15.2738710  53.5765550
  46.0799060  14.5962700  52.9968000  46.6289830  14.8128220  54.3908940
  48.5926100  30.2619460  55.1952150  49.4876890  30.6004430  55.2170910
  48.6243730  29.5398870  54.5676430  42.2322260  25.6346510  53.4239150
  42.6697130  26.1776180  54.0796730  42.7169990  24.8093460  53.4335490
  39.4468060  28.4235540  60.8759410  39.7771070  27.5556600  60.6438050
  39.8759060  28.6294060  61.7064370  44.0429980  26.7544550  58.5361380
  43.7425520  26.6309520  59.4365290  43.9367470  25.8953140  58.1277110
  39.9358270  29.2906130  63.6141040  39.4989260  29.4706930  64.4465190
  40.5035950  30.0480750  63.4722760  56.2678360  23.2788430  55.7422260
  57.0297270  23.8485080  55.8481950  56.2832730  22.7115630  56.5130570
  39.7682700  21.8026360  59.9729920  39.1131540  21.5338000  59.3289620
  40.6060650  21.6930840  59.5231900  57.2738330  24.1338530  60.5864190
  57.6447160  23.3505850  60.1800160  57.9140260  24.8227630  60.4081490
  52.7173140  16.5967650  54.1948410  53.1358020  16.4098630  53.3545070
  52.4109200  15.7446700  54.5051340  56.2162870  21.5091790  57.8924210
  55.8406470  20.7419720  57.4605500  55.4865990  21.8914490  58.3799140
  40.8058630  22.1878930  64.5133260  41.1731670  22.1006330  65.3929280
  40.2369450  21.4245480  64.4140120  38.9820780  19.0125290  55.9155250
  38.0784860  19.2755490  55.7406910  39.4661400  19.2836460  55.1355210
  55.4913830  19.7349280  61.1931450  56.0151310  19.2411930  60.5621620
  56.0773250  19.8699640  61.9379020  55.6703550  19.8189150  64.7151000
  54.7206260  19.7852690  64.8295990  55.8516560  20.7289260  64.4800770
  41.5247990  18.0690830  53.8249630  42.2339690  17.6474050  53.3396910
  40.8087930  18.1366060  53.1932980  41.1722150  14.1230160  52.8652280
  41.8950280  14.6639100  53.1833500  41.4446670  13.8493580  51.9893820
  54.9813800  18.9922630  57.1323860  55.4772920  18.7593500  57.9172740
  54.7829870  18.1534470  56.7161500  40.8614340  13.3736350  62.7674900
  41.5090530  12.8233730  62.3270060  41.2816180  13.6279500  63.5890710
  56.4100960  17.6283580  59.6661540  56.3000240  17.4739620  60.6043810
  57.1708550  17.1004520  59.4236950  57.2991230  15.4591500  52.9067680
  58.2240540  15.3272680  52.6985970  57.2767020  15.5384320  53.8604130
  57.3729720  16.2302160  55.5324390  56.5781220  16.1647280  56.0617300
  57.5773000  17.1652800  55.5209740  54.3148140  30.2693710  59.5262780
  54.9107210  29.9478280  58.8497200  54.5726290  29.7965530  60.3176050
  45.9216740  28.2571210  65.2763130  45.6808100  28.5245770  64.3893650
  46.8619380  28.4276940  65.3313990  54.8660350  30.9189010  63.3560510
  54.4063320  31.6704820  62.9818530  54.2372810  30.1995480  63.2975310
  45.2956070  29.2277250  62.5308640  45.8121090  28.6164610  62.0056900
  45.9453450  29.7306030  63.0219650  48.0351570  30.1185740  63.3577620
  48.3229380  29.8640040  62.4810630  48.5474790  29.5663100  63.9483190
  49.2528580  13.8575940  63.9374130  48.4700370  14.3321440  64.2170890
  48.9591510  12.9530770  63.8287310  53.8049650  14.5599040  61.9823220
  54.2457740  14.5044140  61.1344820  53.5357240  15.4757050  62.0533400
  55.6688220  14.1914280  59.9932040  55.6076620  13.2475500  59.8463060
  56.4480250  14.2994370  60.5385500  39.9740970  30.3306640  58.9555990
  39.8063010  29.6977320  59.6537880  39.1075480  30.5366040  58.6050180
  40.5968990  14.1623420  56.4587850  41.3548350  14.2752300  55.8851880
  40.1346160  14.9992620  56.4131280  47.1382800  16.2762690  59.4490160
  46.3257310  15.9019580  59.1086040  47.6424440  15.5207770  59.7511350
  51.6407780  12.9405140  60.6873230  52.2437150  13.5125350  61.1621750
  50.9000770  13.5044580  60.4647130  54.7842380  13.3426700  55.9613510
  54.9793010  14.2410150  56.2280940  53.9972250  13.1113780  56.4546460
  41.5803670  29.0239870  56.4006130  41.0551290  29.4047900  55.6968090
  41.5048250  29.6490640  57.1215840  42.9694140  14.6887470  54.9989820
  43.4986900  13.9017270  54.8697770  43.6022460  15.3678660  55.2325350
  45.1631980  14.4262610  58.0535210  44.5334720  13.7249920  58.2205340
  44.6237120  15.1866740  57.8368370  56.3368990  30.5827410  57.7220070
  56.5121180  29.8965150  57.0780990  55.6390560  31.1074460  57.3296740
  44.1796640  30.9722250  55.2755380  44.9115460  30.6881530  54.7279270
  44.4390310  30.7335530  56.1654760  43.3411430  27.0886980  55.2801710
  42.7120310  27.5572080  55.8287540  43.4559260  26.2436200  55.7147900
  41.3536970  18.1893360  37.9730330  40.4653670  18.5309330  37.8710210
  41.6378160  17.9893680  37.0811160  39.3169980  20.7899010  43.8570030
  39.8886090  20.0221210  43.8573670  39.3171520  21.0887770  42.9476640
  40.5594850  16.1983370  45.6438960  40.3797690  15.3009120  45.9241720
  40.1574930  16.7455240  46.3185910  43.5298360  16.7724860  39.0068710
  43.6365110  17.6728590  39.3137470  42.6190720  16.7242830  38.7163360
  41.1781520  18.6943870  44.2521300  41.8591630  18.9582240  44.8708700
  40.8629570  17.8544740  44.5859310  43.6542190  14.3809790  47.6057310
  43.6560630  14.8982180  46.8003210  42.8246500  13.9039970  47.5827240
  43.3357520  16.0919750  45.6127760  43.6774330  16.9361800  45.3181630
  42.3973330  16.2403490  45.7293100  44.1164140  25.9885770  47.5979990
  44.7338140  26.6636850  47.3164440  43.2557260  26.3973750  47.5067490
  47.0185410  13.5802020  41.9372350  47.3260390  13.0248910  41.2207850
  46.0886110  13.7146480  41.7545340  44.5722940  25.5964840  50.2699210
  43.6751470  25.8204810  50.5172610  44.5975810  25.7199780  49.3210610
  43.3994160  22.4678160  48.8456580  43.2601930  23.3400960  49.2143980
  42.5175520  22.1250970  48.7004520  45.1974510  28.4099860  51.0541730
  45.1689940  28.8142810  50.1870160  45.0339480  27.4810220  50.8913330
  55.1945300  13.7000770  34.4981510  54.8817960  13.7927600  35.3980580
  55.9557770  14.2781800  34.4478940  57.1489330  29.1926960  52.3505900
  57.6249050  29.6709850  53.0294980  57.7696490  29.1244450  51.6251400
  56.4046590  18.4372270  50.4755650  55.7890860  18.9451940  49.9471110
  56.0843010  17.5370600  50.4181590  44.1791100  14.4095640  42.3382520
  43.7359250  15.1905180  42.0067040  44.7376090  14.7325530  43.0453460
  53.4665420  18.4973110  49.0714500  52.6159010  18.1978860  49.3923570
  53.3067210  18.7415120  48.1598320  50.5615130  19.9974860  51.1713290
  50.8868540  19.1638610  50.8315520  51.3495460  20.5203380  51.3191620
  47.2949920  14.0306340  37.2188350  46.6704100  14.0266210  37.9441660
  47.2080040  13.1637300  36.8224320  46.2167000  14.9542970  44.1972120
  46.5139330  15.8605800  44.1164140  46.7652560  14.4661750  43.5831690
  43.9705320  19.5329210  40.0663770  43.7446240  19.3166380  40.9710390
  43.1897850  19.9657670  39.7209740  41.5415070  16.8428460  48.8857820
  41.1478460  17.6903670  49.0930600  40.8533470  16.2054830  49.0766460
  48.1160120  16.9263430  51.9554560  47.4258440  16.7335630  52.5900650
  48.8592420  17.2098070  52.4878860  38.8432120  14.7656920  42.9187900
  38.5545170  15.3359780  43.6312880  39.5877880  14.2861370  43.2819130
  42.6802860  17.3242560  42.1555180  42.3402910  17.8017790  42.9122230
  41.9180180  16.8707680  41.7956280  46.8920630  18.4428150  36.1867730
  47.0133450  18.4014630  37.1353550  46.5069140  19.3052300  36.0314460
  54.2819750  13.6327730  50.0417800  54.6065520  12.9017390  50.5675780
  54.3176260  13.3141370  49.1398790  40.9811310  24.6541310  49.4617760
  40.5966100  24.0134980  50.0600720  41.2923500  25.3577430  50.0312490
[truncated: 538,048 more chars]
