# Supplementary material for: SenseNet, a tool for analysis of protein structure networks obtained from molecular dynamics simulations
Source: PLoS One. 2022 Mar 17;17(3):e0265194. doi: 10.1371/journal.pone.0265194 (PMC8929561; doi:10.1371/journal.pone.0265194)
Supplement: S1 File — (ZIP) [file pone.0265194.s007.zip › md-inputs/structures/pdz2-pep/pdz2-pep.pdb]

CRYST1   77.725   62.546   67.045  90.00  90.00  90.00 P 1           1
ATOM      1  N   PRO     1      19.717  -7.055   8.040  1.00  0.00
ATOM      2  H2  PRO     1      19.149  -7.886   7.964  1.00  0.00
ATOM      3  H3  PRO     1      20.715  -7.111   7.900  1.00  0.00
ATOM      4  CD  PRO     1      19.259  -6.026   7.043  1.00  0.00
ATOM      5  HD2 PRO     1      18.712  -6.534   6.249  1.00  0.00
ATOM      6  HD3 PRO     1      20.138  -5.537   6.623  1.00  0.00
ATOM      7  CG  PRO     1      18.376  -5.058   7.839  1.00  0.00
ATOM      8  HG2 PRO     1      17.332  -5.368   7.788  1.00  0.00
ATOM      9  HG3 PRO     1      18.474  -4.046   7.446  1.00  0.00
ATOM     10  CB  PRO     1      18.915  -5.143   9.271  1.00  0.00
ATOM     11  HB2 PRO     1      18.043  -4.991   9.908  1.00  0.00
ATOM     12  HB3 PRO     1      19.699  -4.441   9.556  1.00  0.00
ATOM     13  CA  PRO     1      19.421  -6.578   9.417  1.00  0.00
ATOM     14  HA  PRO     1      20.309  -6.616  10.047  1.00  0.00
ATOM     15  C   PRO     1      18.387  -7.504   9.961  1.00  0.00
ATOM     16  O   PRO     1      17.741  -8.197   9.176  1.00  0.00
ATOM     17  N   LYS     2      18.237  -7.558  11.299  1.00  0.00
ATOM     18  H   LYS     2      18.827  -7.016  11.915  1.00  0.00
ATOM     19  CA  LYS     2      17.215  -8.372  11.882  1.00  0.00
ATOM     20  HA  LYS     2      17.091  -9.250  11.248  1.00  0.00
ATOM     21  CB  LYS     2      17.502  -8.841  13.322  1.00  0.00
ATOM     22  HB2 LYS     2      16.749  -9.592  13.561  1.00  0.00
ATOM     23  HB3 LYS     2      18.487  -9.307  13.307  1.00  0.00
ATOM     24  CG  LYS     2      17.476  -7.738  14.383  1.00  0.00
ATOM     25  HG2 LYS     2      18.321  -7.074  14.200  1.00  0.00
ATOM     26  HG3 LYS     2      16.546  -7.181  14.268  1.00  0.00
ATOM     27  CD  LYS     2      17.564  -8.295  15.807  1.00  0.00
ATOM     28  HD2 LYS     2      16.702  -8.947  15.950  1.00  0.00
ATOM     29  HD3 LYS     2      18.479  -8.885  15.864  1.00  0.00
ATOM     30  CE  LYS     2      17.579  -7.226  16.898  1.00  0.00
ATOM     31  HE2 LYS     2      18.378  -6.513  16.696  1.00  0.00
ATOM     32  HE3 LYS     2      16.621  -6.705  16.908  1.00  0.00
ATOM     33  NZ  LYS     2      17.807  -7.861  18.214  1.00  0.00
ATOM     34  HZ1 LYS     2      18.694  -8.343  18.206  1.00  0.00
ATOM     35  HZ2 LYS     2      17.816  -7.151  18.933  1.00  0.00
ATOM     36  HZ3 LYS     2      17.066  -8.521  18.402  1.00  0.00
ATOM     37  C   LYS     2      15.997  -7.519  11.907  1.00  0.00
ATOM     38  O   LYS     2      16.069  -6.322  11.640  1.00  0.00
ATOM     39  N   PRO     3      14.873  -8.101  12.198  1.00  0.00
ATOM     40  CD  PRO     3      14.630  -9.486  11.833  1.00  0.00
ATOM     41  HD2 PRO     3      14.967 -10.121  12.652  1.00  0.00
ATOM     42  HD3 PRO     3      15.208  -9.711  10.937  1.00  0.00
ATOM     43  CG  PRO     3      13.114  -9.587  11.593  1.00  0.00
ATOM     44  HG2 PRO     3      12.722 -10.501  12.038  1.00  0.00
ATOM     45  HG3 PRO     3      12.901  -9.583  10.524  1.00  0.00
ATOM     46  CB  PRO     3      12.529  -8.333  12.275  1.00  0.00
ATOM     47  HB2 PRO     3      12.257  -8.497  13.318  1.00  0.00
ATOM     48  HB3 PRO     3      11.662  -7.961  11.729  1.00  0.00
ATOM     49  CA  PRO     3      13.671  -7.324  12.189  1.00  0.00
ATOM     50  HA  PRO     3      13.578  -6.855  11.209  1.00  0.00
ATOM     51  C   PRO     3      13.669  -6.269  13.247  1.00  0.00
ATOM     52  O   PRO     3      14.115  -6.527  14.365  1.00  0.00
ATOM     53  N   GLY     4      13.161  -5.072  12.894  1.00  0.00
ATOM     54  H   GLY     4      12.827  -4.939  11.950  1.00  0.00
ATOM     55  CA  GLY     4      13.073  -3.972  13.805  1.00  0.00
ATOM     56  HA2 GLY     4      12.158  -3.407  13.623  1.00  0.00
ATOM     57  HA3 GLY     4      13.075  -4.336  14.833  1.00  0.00
ATOM     58  C   GLY     4      14.251  -3.070  13.605  1.00  0.00
ATOM     59  O   GLY     4      14.240  -1.925  14.057  1.00  0.00
ATOM     60  N   ASP     5      15.308  -3.549  12.918  1.00  0.00
ATOM     61  H   ASP     5      15.350  -4.491  12.557  1.00  0.00
ATOM     62  CA  ASP     5      16.456  -2.704  12.749  1.00  0.00
ATOM     63  HA  ASP     5      16.555  -2.100  13.651  1.00  0.00
ATOM     64  CB  ASP     5      17.781  -3.450  12.508  1.00  0.00
ATOM     65  HB2 ASP     5      17.623  -4.267  11.804  1.00  0.00
ATOM     66  HB3 ASP     5      18.548  -2.779  12.120  1.00  0.00
ATOM     67  CG  ASP     5      18.232  -4.015  13.849  1.00  0.00
ATOM     68  OD1 ASP     5      17.425  -3.949  14.815  1.00  0.00
ATOM     69  OD2 ASP     5      19.390  -4.504  13.933  1.00  0.00
ATOM     70  C   ASP     5      16.235  -1.751  11.622  1.00  0.00
ATOM     71  O   ASP     5      15.429  -1.985  10.721  1.00  0.00
ATOM     72  N   ILE     6      16.979  -0.630  11.662  1.00  0.00
ATOM     73  H   ILE     6      17.661  -0.506  12.396  1.00  0.00
ATOM     74  CA  ILE     6      16.858   0.392  10.669  1.00  0.00
ATOM     75  HA  ILE     6      15.920   0.285  10.124  1.00  0.00
ATOM     76  CB  ILE     6      16.958   1.786  11.223  1.00  0.00
ATOM     77  HB  ILE     6      17.884   1.908  11.786  1.00  0.00
ATOM     78  CG2 ILE     6      16.951   2.758  10.032  1.00  0.00
ATOM     79 HG21 ILE     6      16.025   2.638   9.470  1.00  0.00
ATOM     80 HG22 ILE     6      17.022   3.783  10.398  1.00  0.00
ATOM     81 HG23 ILE     6      17.800   2.545   9.383  1.00  0.00
ATOM     82  CG1 ILE     6      15.828   2.061  12.229  1.00  0.00
ATOM     83 HG12 ILE     6      15.917   1.329  13.032  1.00  0.00
ATOM     84 HG13 ILE     6      15.983   3.062  12.632  1.00  0.00
ATOM     85  CD1 ILE     6      14.434   1.971  11.612  1.00  0.00
ATOM     86 HD11 ILE     6      14.278   0.970  11.210  1.00  0.00
ATOM     87 HD12 ILE     6      13.684   2.176  12.376  1.00  0.00
ATOM     88 HD13 ILE     6      14.343   2.703  10.810  1.00  0.00
ATOM     89  C   ILE     6      17.985   0.221   9.703  1.00  0.00
ATOM     90  O   ILE     6      19.116  -0.052  10.102  1.00  0.00
ATOM     91  N   PHE     7      17.686   0.325   8.391  1.00  0.00
ATOM     92  H   PHE     7      16.735   0.452   8.075  1.00  0.00
ATOM     93  CA  PHE     7      18.723   0.229   7.406  1.00  0.00
ATOM     94  HA  PHE     7      19.669   0.470   7.891  1.00  0.00
ATOM     95  CB  PHE     7      18.845  -1.164   6.748  1.00  0.00
ATOM     96  HB2 PHE     7      19.683  -1.196   6.053  1.00  0.00
ATOM     97  HB3 PHE     7      18.958  -1.955   7.489  1.00  0.00
ATOM     98  CG  PHE     7      17.621  -1.491   5.957  1.00  0.00
ATOM     99  CD1 PHE     7      16.541  -2.105   6.551  1.00  0.00
ATOM    100  HD1 PHE     7      16.586  -2.346   7.613  1.00  0.00
ATOM    101  CE1 PHE     7      15.415  -2.414   5.823  1.00  0.00
ATOM    102  HE1 PHE     7      14.569  -2.899   6.310  1.00  0.00
ATOM    103  CZ  PHE     7      15.356  -2.112   4.483  1.00  0.00
ATOM    104  HZ  PHE     7      14.466  -2.354   3.901  1.00  0.00
ATOM    105  CE2 PHE     7      16.428  -1.501   3.878  1.00  0.00
ATOM    106  HE2 PHE     7      16.389  -1.259   2.816  1.00  0.00
ATOM    107  CD2 PHE     7      17.550  -1.195   4.613  1.00  0.00
ATOM    108  HD2 PHE     7      18.400  -0.711   4.133  1.00  0.00
ATOM    109  C   PHE     7      18.439   1.247   6.345  1.00  0.00
ATOM    110  O   PHE     7      17.332   1.778   6.263  1.00  0.00
ATOM    111  N   GLU     8      19.458   1.571   5.521  1.00  0.00
ATOM    112  H   GLU     8      20.347   1.099   5.597  1.00  0.00
ATOM    113  CA  GLU     8      19.294   2.553   4.485  1.00  0.00
ATOM    114  HA  GLU     8      18.243   2.838   4.436  1.00  0.00
ATOM    115  CB  GLU     8      20.134   3.816   4.729  1.00  0.00
ATOM    116  HB2 GLU     8      19.963   4.502   3.899  1.00  0.00
ATOM    117  HB3 GLU     8      19.791   4.276   5.656  1.00  0.00
ATOM    118  CG  GLU     8      21.629   3.507   4.835  1.00  0.00
ATOM    119  HG2 GLU     8      21.799   2.721   5.571  1.00  0.00
ATOM    120  HG3 GLU     8      22.013   3.187   3.867  1.00  0.00
ATOM    121  CD  GLU     8      22.347   4.772   5.271  1.00  0.00
ATOM    122  OE1 GLU     8      21.660   5.818   5.422  1.00  0.00
ATOM    123  OE2 GLU     8      23.591   4.708   5.461  1.00  0.00
ATOM    124  C   GLU     8      19.776   1.963   3.195  1.00  0.00
ATOM    125  O   GLU     8      20.701   1.151   3.177  1.00  0.00
ATOM    126  N   VAL     9      19.138   2.355   2.071  1.00  0.00
ATOM    127  H   VAL     9      18.405   3.049   2.106  1.00  0.00
ATOM    128  CA  VAL     9      19.536   1.851   0.789  1.00  0.00
ATOM    129  HA  VAL     9      20.529   1.403   0.796  1.00  0.00
ATOM    130  CB  VAL     9      18.561   0.850   0.233  1.00  0.00
ATOM    131  HB  VAL     9      17.565   1.291   0.190  1.00  0.00
ATOM    132  CG1 VAL     9      19.006   0.450  -1.185  1.00  0.00
ATOM    133 HG11 VAL     9      20.001   0.008  -1.143  1.00  0.00
ATOM    134 HG12 VAL     9      18.304  -0.276  -1.595  1.00  0.00
ATOM    135 HG13 VAL     9      19.028   1.334  -1.822  1.00  0.00
ATOM    136  CG2 VAL     9      18.441  -0.324   1.220  1.00  0.00
ATOM    137 HG21 VAL     9      18.084   0.045   2.182  1.00  0.00
ATOM    138 HG22 VAL     9      17.736  -1.058   0.829  1.00  0.00
ATOM    139 HG23 VAL     9      19.417  -0.791   1.350  1.00  0.00
ATOM    140  C   VAL     9      19.545   2.993  -0.179  1.00  0.00
ATOM    141  O   VAL     9      18.703   3.887  -0.107  1.00  0.00
ATOM    142  N   GLU    10      20.532   2.999  -1.098  1.00  0.00
ATOM    143  H   GLU    10      21.261   2.301  -1.063  1.00  0.00
ATOM    144  CA  GLU    10      20.541   3.940  -2.183  1.00  0.00
ATOM    145  HA  GLU    10      19.865   4.757  -1.929  1.00  0.00
ATOM    146  CB  GLU    10      21.929   4.526  -2.483  1.00  0.00
ATOM    147  HB2 GLU    10      22.651   3.711  -2.439  1.00  0.00
ATOM    148  HB3 GLU    10      21.906   4.936  -3.492  1.00  0.00
ATOM    149  CG  GLU    10      22.336   5.619  -1.500  1.00  0.00
ATOM    150  HG2 GLU    10      22.040   5.344  -0.488  1.00  0.00
ATOM    151  HG3 GLU    10      23.407   5.818  -1.523  1.00  0.00
ATOM    152  CD  GLU    10      21.580   6.867  -1.927  1.00  0.00
ATOM    153  OE1 GLU    10      20.386   6.994  -1.553  1.00  0.00
ATOM    154  OE2 GLU    10      22.178   7.701  -2.654  1.00  0.00
ATOM    155  C   GLU    10      20.127   3.115  -3.358  1.00  0.00
ATOM    156  O   GLU    10      20.872   2.239  -3.797  1.00  0.00
ATOM    157  N   LEU    11      18.925   3.378  -3.906  1.00  0.00
ATOM    158  H   LEU    11      18.377   4.184  -3.637  1.00  0.00
ATOM    159  CA  LEU    11      18.397   2.501  -4.912  1.00  0.00
ATOM    160  HA  LEU    11      19.051   1.637  -5.026  1.00  0.00
ATOM    161  CB  LEU    11      16.990   2.006  -4.520  1.00  0.00
ATOM    162  HB2 LEU    11      17.199   1.509  -3.572  1.00  0.00
ATOM    163  HB3 LEU    11      16.315   2.845  -4.348  1.00  0.00
ATOM    164  CG  LEU    11      16.330   1.008  -5.487  1.00  0.00
ATOM    165  HG  LEU    11      16.349   1.432  -6.491  1.00  0.00
ATOM    166  CD1 LEU    11      17.069  -0.341  -5.486  1.00  0.00
ATOM    167 HD11 LEU    11      17.049  -0.766  -4.482  1.00  0.00
ATOM    168 HD12 LEU    11      16.579  -1.025  -6.179  1.00  0.00
ATOM    169 HD13 LEU    11      18.103  -0.189  -5.796  1.00  0.00
ATOM    170  CD2 LEU    11      14.828   0.868  -5.187  1.00  0.00
ATOM    171 HD21 LEU    11      14.342   1.838  -5.298  1.00  0.00
ATOM    172 HD22 LEU    11      14.382   0.158  -5.883  1.00  0.00
ATOM    173 HD23 LEU    11      14.692   0.510  -4.166  1.00  0.00
ATOM    174  C   LEU    11      18.287   3.219  -6.224  1.00  0.00
ATOM    175  O   LEU    11      17.685   4.288  -6.306  1.00  0.00
ATOM    176  N   ALA    12      18.895   2.654  -7.292  1.00  0.00
ATOM    177  H   ALA    12      19.432   1.805  -7.194  1.00  0.00
ATOM    178  CA  ALA    12      18.773   3.237  -8.601  1.00  0.00
ATOM    179  HA  ALA    12      18.698   4.322  -8.524  1.00  0.00
ATOM    180  CB  ALA    12      19.928   2.890  -9.558  1.00  0.00
ATOM    181  HB1 ALA    12      20.009   1.807  -9.652  1.00  0.00
ATOM    182  HB2 ALA    12      19.732   3.326 -10.537  1.00  0.00
ATOM    183  HB3 ALA    12      20.861   3.291  -9.162  1.00  0.00
ATOM    184  C   ALA    12      17.514   2.708  -9.211  1.00  0.00
ATOM    185  O   ALA    12      17.156   1.551  -9.003  1.00  0.00
ATOM    186  N   LYS    13      16.816   3.540 -10.008  1.00  0.00
ATOM    187  H   LYS    13      17.149   4.471 -10.215  1.00  0.00
ATOM    188  CA  LYS    13      15.576   3.115 -10.593  1.00  0.00
ATOM    189  HA  LYS    13      15.067   2.471  -9.875  1.00  0.00
ATOM    190  CB  LYS    13      14.634   4.272 -10.970  1.00  0.00
ATOM    191  HB2 LYS    13      15.213   4.976 -11.567  1.00  0.00
ATOM    192  HB3 LYS    13      13.835   3.850 -11.580  1.00  0.00
ATOM    193  CG  LYS    13      14.027   5.001  -9.770  1.00  0.00
ATOM    194  HG2 LYS    13      13.300   4.332  -9.310  1.00  0.00
ATOM    195  HG3 LYS    13      14.832   5.203  -9.063  1.00  0.00
ATOM    196  CD  LYS    13      13.342   6.314 -10.150  1.00  0.00
ATOM    197  HD2 LYS    13      14.100   6.955 -10.599  1.00  0.00
ATOM    198  HD3 LYS    13      12.580   6.078 -10.893  1.00  0.00
ATOM    199  CE  LYS    13      12.695   7.040  -8.971  1.00  0.00
ATOM    200  HE2 LYS    13      11.967   6.383  -8.494  1.00  0.00
ATOM    201  HE3 LYS    13      13.462   7.317  -8.248  1.00  0.00
ATOM    202  NZ  LYS    13      12.013   8.260  -9.457  1.00  0.00
ATOM    203  HZ1 LYS    13      11.301   8.004 -10.126  1.00  0.00
ATOM    204  HZ2 LYS    13      11.585   8.740  -8.678  1.00  0.00
ATOM    205  HZ3 LYS    13      12.687   8.869  -9.898  1.00  0.00
ATOM    206  C   LYS    13      15.837   2.352 -11.850  1.00  0.00
ATOM    207  O   LYS    13      16.898   2.461 -12.463  1.00  0.00
ATOM    208  N   ASN    14      14.855   1.510 -12.228  1.00  0.00
ATOM    209  H   ASN    14      14.039   1.417 -11.640  1.00  0.00
ATOM    210  CA  ASN    14      14.882   0.797 -13.468  1.00  0.00
ATOM    211  HA  ASN    14      15.768   1.105 -14.023  1.00  0.00
ATOM    212  CB  ASN    14      14.920  -0.729 -13.289  1.00  0.00
ATOM    213  HB2 ASN    14      15.679  -1.010 -12.559  1.00  0.00
ATOM    214  HB3 ASN    14      13.949  -1.104 -12.966  1.00  0.00
ATOM    215  CG  ASN    14      15.269  -1.369 -14.625  1.00  0.00
ATOM    216  OD1 ASN    14      15.227  -0.726 -15.672  1.00  0.00
ATOM    217  ND2 ASN    14      15.623  -2.681 -14.587  1.00  0.00
ATOM    218 HD21 ASN    14      15.865  -3.160 -15.442  1.00  0.00
ATOM    219 HD22 ASN    14      15.642  -3.170 -13.703  1.00  0.00
ATOM    220  C   ASN    14      13.579   1.135 -14.119  1.00  0.00
ATOM    221  O   ASN    14      12.529   1.042 -13.486  1.00  0.00
ATOM    222  N   ASP    15      13.604   1.543 -15.402  1.00  0.00
ATOM    223  H   ASP    15      14.471   1.610 -15.914  1.00  0.00
ATOM    224  CA  ASP    15      12.389   1.910 -16.071  1.00  0.00
ATOM    225  HA  ASP    15      12.648   2.319 -17.048  1.00  0.00
ATOM    226  CB  ASP    15      11.414   0.733 -16.272  1.00  0.00
ATOM    227  HB2 ASP    15      11.349   0.159 -15.348  1.00  0.00
ATOM    228  HB3 ASP    15      10.423   1.100 -16.541  1.00  0.00
ATOM    229  CG  ASP    15      11.945  -0.159 -17.388  1.00  0.00
ATOM    230  OD1 ASP    15      12.869   0.284 -18.122  1.00  0.00
ATOM    231  OD2 ASP    15      11.419  -1.295 -17.529  1.00  0.00
ATOM    232  C   ASP    15      11.697   2.966 -15.259  1.00  0.00
ATOM    233  O   ASP    15      10.470   2.998 -15.185  1.00  0.00
ATOM    234  N   ASN    16      12.485   3.873 -14.646  1.00  0.00
ATOM    235  H   ASN    16      13.486   3.764 -14.726  1.00  0.00
ATOM    236  CA  ASN    16      11.979   4.966 -13.860  1.00  0.00
ATOM    237  HA  ASN    16      12.828   5.474 -13.403  1.00  0.00
ATOM    238  CB  ASN    16      11.165   5.996 -14.665  1.00  0.00
ATOM    239  HB2 ASN    16      10.506   5.486 -15.368  1.00  0.00
ATOM    240  HB3 ASN    16      10.572   6.639 -14.014  1.00  0.00
ATOM    241  CG  ASN    16      12.135   6.862 -15.450  1.00  0.00
ATOM    242  OD1 ASN    16      13.347   6.786 -15.258  1.00  0.00
ATOM    243  ND2 ASN    16      11.585   7.724 -16.346  1.00  0.00
ATOM    244 HD21 ASN    16      12.182   8.325 -16.896  1.00  0.00
ATOM    245 HD22 ASN    16      10.581   7.760 -16.457  1.00  0.00
ATOM    246  C   ASN    16      11.103   4.471 -12.753  1.00  0.00
ATOM    247  O   ASN    16      10.151   5.154 -12.375  1.00  0.00
ATOM    248  N   SER    17      11.405   3.286 -12.183  1.00  0.00
ATOM    249  H   SER    17      12.193   2.729 -12.480  1.00  0.00
ATOM    250  CA  SER    17      10.599   2.802 -11.095  1.00  0.00
ATOM    251  HA  SER    17      10.066   3.649 -10.663  1.00  0.00
ATOM    252  CB  SER    17       9.570   1.736 -11.514  1.00  0.00
ATOM    253  HB2 SER    17       8.896   2.160 -12.258  1.00  0.00
ATOM    254  HB3 SER    17      10.092   0.881 -11.942  1.00  0.00
ATOM    255  OG  SER    17       8.821   1.315 -10.383  1.00  0.00
ATOM    256  HG  SER    17       8.182   0.651 -10.651  1.00  0.00
ATOM    257  C   SER    17      11.494   2.158 -10.073  1.00  0.00
ATOM    258  O   SER    17      12.536   1.593 -10.400  1.00  0.00
ATOM    259  N   LEU    18      11.106   2.265  -8.785  1.00  0.00
ATOM    260  H   LEU    18      10.295   2.831  -8.579  1.00  0.00
ATOM    261  CA  LEU    18      11.807   1.653  -7.688  1.00  0.00
ATOM    262  HA  LEU    18      12.871   1.853  -7.814  1.00  0.00
ATOM    263  CB  LEU    18      11.371   2.165  -6.304  1.00  0.00
ATOM    264  HB2 LEU    18      10.285   2.100  -6.382  1.00  0.00
ATOM    265  HB3 LEU    18      11.713   1.545  -5.475  1.00  0.00
ATOM    266  CG  LEU    18      11.780   3.630  -6.052  1.00  0.00
ATOM    267  HG  LEU    18      12.841   3.734  -6.276  1.00  0.00
ATOM    268  CD1 LEU    18      10.976   4.603  -6.924  1.00  0.00
ATOM    269 HD11 LEU    18       9.914   4.501  -6.699  1.00  0.00
ATOM    270 HD12 LEU    18      11.293   5.625  -6.717  1.00  0.00
ATOM    271 HD13 LEU    18      11.148   4.376  -7.976  1.00  0.00
ATOM    272  CD2 LEU    18      11.740   3.986  -4.560  1.00  0.00
ATOM    273 HD21 LEU    18      12.428   3.341  -4.013  1.00  0.00
ATOM    274 HD22 LEU    18      12.035   5.027  -4.426  1.00  0.00
ATOM    275 HD23 LEU    18      10.728   3.844  -4.179  1.00  0.00
ATOM    276  C   LEU    18      11.613   0.167  -7.733  1.00  0.00
ATOM    277  O   LEU    18      12.444  -0.591  -7.236  1.00  0.00
ATOM    278  N   GLY    19      10.477  -0.301  -8.285  1.00  0.00
ATOM    279  H   GLY    19       9.747   0.304  -8.633  1.00  0.00
ATOM    280  CA  GLY    19      10.290  -1.720  -8.385  1.00  0.00
ATOM    281  HA2 GLY    19       9.681  -1.947  -9.260  1.00  0.00
ATOM    282  HA3 GLY    19      11.259  -2.210  -8.480  1.00  0.00
ATOM    283  C   GLY    19       9.600  -2.239  -7.164  1.00  0.00
ATOM    284  O   GLY    19       9.738  -3.412  -6.819  1.00  0.00
ATOM    285  N   ILE    20       8.860  -1.370  -6.450  1.00  0.00
ATOM    286  H   ILE    20       8.780  -0.394  -6.696  1.00  0.00
ATOM    287  CA  ILE    20       8.137  -1.843  -5.307  1.00  0.00
ATOM    288  HA  ILE    20       7.984  -2.922  -5.329  1.00  0.00
ATOM    289  CB  ILE    20       8.758  -1.453  -3.999  1.00  0.00
ATOM    290  HB  ILE    20       8.102  -1.732  -3.174  1.00  0.00
ATOM    291  CG2 ILE    20      10.098  -2.196  -3.862  1.00  0.00
ATOM    292 HG21 ILE    20      10.754  -1.917  -4.686  1.00  0.00
ATOM    293 HG22 ILE    20      10.568  -1.927  -2.916  1.00  0.00
ATOM    294 HG23 ILE    20       9.922  -3.271  -3.886  1.00  0.00
ATOM    295  CG1 ILE    20       8.847   0.080  -3.893  1.00  0.00
ATOM    296 HG12 ILE    20       9.610   0.409  -4.598  1.00  0.00
ATOM    297 HG13 ILE    20       7.879   0.481  -4.193  1.00  0.00
ATOM    298  CD1 ILE    20       9.195   0.586  -2.494  1.00  0.00
ATOM    299 HD11 ILE    20      10.163   0.186  -2.193  1.00  0.00
ATOM    300 HD12 ILE    20       9.239   1.675  -2.501  1.00  0.00
ATOM    301 HD13 ILE    20       8.431   0.259  -1.788  1.00  0.00
ATOM    302  C   ILE    20       6.765  -1.260  -5.325  1.00  0.00
ATOM    303  O   ILE    20       6.514  -0.226  -5.941  1.00  0.00
ATOM    304  N   SER    21       5.827  -1.959  -4.663  1.00  0.00
ATOM    305  H   SER    21       6.062  -2.838  -4.226  1.00  0.00
ATOM    306  CA  SER    21       4.498  -1.459  -4.505  1.00  0.00
ATOM    307  HA  SER    21       4.388  -0.578  -5.138  1.00  0.00
ATOM    308  CB  SER    21       3.408  -2.475  -4.883  1.00  0.00
ATOM    309  HB2 SER    21       2.429  -2.007  -4.774  1.00  0.00
ATOM    310  HB3 SER    21       3.549  -2.782  -5.919  1.00  0.00
ATOM    311  OG  SER    21       3.485  -3.613  -4.037  1.00  0.00
ATOM    312  HG  SER    21       2.800  -4.240  -4.281  1.00  0.00
ATOM    313  C   SER    21       4.372  -1.180  -3.042  1.00  0.00
ATOM    314  O   SER    21       4.912  -1.920  -2.218  1.00  0.00
ATOM    315  N   VAL    22       3.669  -0.089  -2.677  1.00  0.00
ATOM    316  H   VAL    22       3.182   0.487  -3.349  1.00  0.00
ATOM    317  CA  VAL    22       3.576   0.260  -1.290  1.00  0.00
ATOM    318  HA  VAL    22       4.020  -0.504  -0.652  1.00  0.00
ATOM    319  CB  VAL    22       4.200   1.582  -0.959  1.00  0.00
ATOM    320  HB  VAL    22       4.028   1.824   0.090  1.00  0.00
ATOM    321  CG1 VAL    22       5.710   1.483  -1.221  1.00  0.00
ATOM    322 HG11 VAL    22       5.882   1.242  -2.270  1.00  0.00
ATOM    323 HG12 VAL    22       6.183   2.437  -0.986  1.00  0.00
ATOM    324 HG13 VAL    22       6.137   0.701  -0.593  1.00  0.00
ATOM    325  CG2 VAL    22       3.491   2.678  -1.775  1.00  0.00
ATOM    326 HG21 VAL    22       2.431   2.694  -1.519  1.00  0.00
ATOM    327 HG22 VAL    22       3.934   3.647  -1.545  1.00  0.00
ATOM    328 HG23 VAL    22       3.604   2.471  -2.839  1.00  0.00
ATOM    329  C   VAL    22       2.142   0.369  -0.892  1.00  0.00
ATOM    330  O   VAL    22       1.266   0.663  -1.705  1.00  0.00
ATOM    331  N   THR    23       1.880   0.111   0.403  1.00  0.00
ATOM    332  H   THR    23       2.636  -0.133   1.026  1.00  0.00
ATOM    333  CA  THR    23       0.561   0.212   0.946  1.00  0.00
ATOM    334  HA  THR    23      -0.101   0.678   0.216  1.00  0.00
ATOM    335  CB  THR    23      -0.018  -1.119   1.339  1.00  0.00
ATOM    336  HB  THR    23      -0.995  -0.970   1.800  1.00  0.00
ATOM    337  CG2 THR    23      -0.171  -2.001   0.086  1.00  0.00
ATOM    338 HG21 THR    23       0.805  -2.151  -0.374  1.00  0.00
ATOM    339 HG22 THR    23      -0.591  -2.966   0.370  1.00  0.00
ATOM    340 HG23 THR    23      -0.836  -1.511  -0.625  1.00  0.00
ATOM    341  OG1 THR    23       0.825  -1.754   2.290  1.00  0.00
ATOM    342  HG1 THR    23       0.448  -2.602   2.536  1.00  0.00
ATOM    343  C   THR    23       0.658   1.040   2.191  1.00  0.00
ATOM    344  O   THR    23       1.754   1.349   2.653  1.00  0.00
ATOM    345  N   GLY    24      -0.499   1.452   2.751  1.00  0.00
ATOM    346  H   GLY    24      -1.392   1.282   2.311  1.00  0.00
ATOM    347  CA  GLY    24      -0.481   2.152   4.006  1.00  0.00
ATOM    348  HA2 GLY    24      -1.295   1.774   4.625  1.00  0.00
ATOM    349  HA3 GLY    24       0.471   1.955   4.498  1.00  0.00
ATOM    350  C   GLY    24      -0.645   3.628   3.837  1.00  0.00
ATOM    351  O   GLY    24      -0.742   4.155   2.730  1.00  0.00
ATOM    352  N   GLY    25      -0.699   4.323   4.992  1.00  0.00
ATOM    353  H   GLY    25      -0.608   3.810   5.857  1.00  0.00
ATOM    354  CA  GLY    25      -0.878   5.741   5.061  1.00  0.00
ATOM    355  HA2 GLY    25       0.066   6.260   5.227  1.00  0.00
ATOM    356  HA3 GLY    25      -1.354   6.133   4.162  1.00  0.00
ATOM    357  C   GLY    25      -1.777   5.980   6.231  1.00  0.00
ATOM    358  O   GLY    25      -2.441   5.064   6.715  1.00  0.00
ATOM    359  N   VAL    26      -1.855   7.242   6.686  1.00  0.00
ATOM    360  H   VAL    26      -1.407   7.984   6.168  1.00  0.00
ATOM    361  CA  VAL    26      -2.629   7.591   7.843  1.00  0.00
ATOM    362  HA  VAL    26      -2.341   7.062   8.751  1.00  0.00
ATOM    363  CB  VAL    26      -2.613   9.064   8.121  1.00  0.00
ATOM    364  HB  VAL    26      -3.026   9.608   7.272  1.00  0.00
ATOM    365  CG1 VAL    26      -3.471   9.334   9.368  1.00  0.00
ATOM    366 HG11 VAL    26      -3.059   8.791  10.218  1.00  0.00
ATOM    367 HG12 VAL    26      -3.471  10.402   9.586  1.00  0.00
ATOM    368 HG13 VAL    26      -4.493   9.001   9.186  1.00  0.00
ATOM    369  CG2 VAL    26      -1.160   9.553   8.195  1.00  0.00
ATOM    370 HG21 VAL    26      -0.661   9.357   7.246  1.00  0.00
ATOM    371 HG22 VAL    26      -1.147  10.624   8.397  1.00  0.00
ATOM    372 HG23 VAL    26      -0.639   9.026   8.995  1.00  0.00
ATOM    373  C   VAL    26      -4.065   7.260   7.575  1.00  0.00
ATOM    374  O   VAL    26      -4.813   6.885   8.476  1.00  0.00
ATOM    375  N   ASN    27      -4.499   7.451   6.320  1.00  0.00
ATOM    376  H   ASN    27      -3.861   7.850   5.647  1.00  0.00
ATOM    377  CA  ASN    27      -5.868   7.256   5.929  1.00  0.00
ATOM    378  HA  ASN    27      -6.511   7.637   6.723  1.00  0.00
ATOM    379  CB  ASN    27      -6.234   7.973   4.613  1.00  0.00
ATOM    380  HB2 ASN    27      -7.255   7.706   4.339  1.00  0.00
ATOM    381  HB3 ASN    27      -6.160   9.055   4.726  1.00  0.00
ATOM    382  CG  ASN    27      -5.301   7.536   3.497  1.00  0.00
ATOM    383  OD1 ASN    27      -4.181   7.092   3.740  1.00  0.00
ATOM    384  ND2 ASN    27      -5.766   7.690   2.229  1.00  0.00
ATOM    385 HD21 ASN    27      -5.190   7.417   1.446  1.00  0.00
ATOM    386 HD22 ASN    27      -6.686   8.077   2.076  1.00  0.00
ATOM    387  C   ASN    27      -6.293   5.812   5.869  1.00  0.00
ATOM    388  O   ASN    27      -7.488   5.530   5.939  1.00  0.00
ATOM    389  N   THR    28      -5.360   4.854   5.700  1.00  0.00
ATOM    390  H   THR    28      -4.375   5.076   5.703  1.00  0.00
ATOM    391  CA  THR    28      -5.752   3.479   5.500  1.00  0.00
ATOM    392  HA  THR    28      -6.752   3.463   5.066  1.00  0.00
ATOM    393  CB  THR    28      -4.823   2.747   4.588  1.00  0.00
ATOM    394  HB  THR    28      -5.210   1.750   4.378  1.00  0.00
ATOM    395  CG2 THR    28      -4.718   3.543   3.277  1.00  0.00
ATOM    396 HG21 THR    28      -4.331   4.540   3.487  1.00  0.00
ATOM    397 HG22 THR    28      -4.044   3.029   2.592  1.00  0.00
ATOM    398 HG23 THR    28      -5.705   3.626   2.822  1.00  0.00
ATOM    399  OG1 THR    28      -3.541   2.642   5.191  1.00  0.00
ATOM    400  HG1 THR    28      -2.948   2.171   4.602  1.00  0.00
ATOM    401  C   THR    28      -5.797   2.695   6.780  1.00  0.00
ATOM    402  O   THR    28      -5.507   3.196   7.864  1.00  0.00
ATOM    403  N   SER    29      -6.256   1.429   6.646  1.00  0.00
ATOM    404  H   SER    29      -6.509   1.185   5.699  1.00  0.00
ATOM    405  CA  SER    29      -6.417   0.434   7.673  1.00  0.00
ATOM    406  HA  SER    29      -6.760   0.916   8.589  1.00  0.00
ATOM    407  CB  SER    29      -7.439  -0.634   7.270  1.00  0.00
ATOM    408  HB2 SER    29      -7.108  -1.122   6.354  1.00  0.00
ATOM    409  HB3 SER    29      -7.520  -1.374   8.066  1.00  0.00
ATOM    410  OG  SER    29      -8.706  -0.032   7.054  1.00  0.00
ATOM    411  HG  SER    29      -9.342  -0.706   6.802  1.00  0.00
ATOM    412  C   SER    29      -5.128  -0.282   7.976  1.00  0.00
ATOM    413  O   SER    29      -5.070  -1.061   8.928  1.00  0.00
ATOM    414  N   VAL    30      -4.072  -0.064   7.168  1.00  0.00
ATOM    415  H   VAL    30      -4.148   0.609   6.419  1.00  0.00
ATOM    416  CA  VAL    30      -2.826  -0.767   7.331  1.00  0.00
ATOM    417  HA  VAL    30      -2.965  -1.848   7.334  1.00  0.00
ATOM    418  CB  VAL    30      -1.804  -0.417   6.285  1.00  0.00
ATOM    419  HB  VAL    30      -2.280  -0.388   5.305  1.00  0.00
ATOM    420  CG1 VAL    30      -1.201   0.962   6.603  1.00  0.00
ATOM    421 HG11 VAL    30      -0.725   0.934   7.583  1.00  0.00
ATOM    422 HG12 VAL    30      -0.460   1.218   5.846  1.00  0.00
ATOM    423 HG13 VAL    30      -1.992   1.713   6.606  1.00  0.00
ATOM    424  CG2 VAL    30      -0.768  -1.544   6.221  1.00  0.00
ATOM    425 HG21 VAL    30      -1.263  -2.479   5.959  1.00  0.00
ATOM    426 HG22 VAL    30      -0.018  -1.306   5.467  1.00  0.00
ATOM    427 HG23 VAL    30      -0.285  -1.649   7.193  1.00  0.00
ATOM    428  C   VAL    30      -2.251  -0.432   8.671  1.00  0.00
ATOM    429  O   VAL    30      -2.492   0.646   9.210  1.00  0.00
ATOM    430  N   ARG    31      -1.454  -1.368   9.225  1.00  0.00
ATOM    431  H   ARG    31      -1.254  -2.195   8.682  1.00  0.00
ATOM    432  CA  ARG    31      -0.922  -1.282  10.552  1.00  0.00
ATOM    433  HA  ARG    31      -1.734  -1.347  11.276  1.00  0.00
ATOM    434  CB  ARG    31       0.071  -2.426  10.822  1.00  0.00
ATOM    435  HB2 ARG    31      -0.472  -3.353  10.642  1.00  0.00
ATOM    436  HB3 ARG    31       0.867  -2.322  10.085  1.00  0.00
ATOM    437  CG  ARG    31       0.675  -2.455  12.221  1.00  0.00
ATOM    438  HG2 ARG    31       1.429  -1.670  12.278  1.00  0.00
ATOM    439  HG3 ARG    31      -0.121  -2.244  12.935  1.00  0.00
ATOM    440  CD  ARG    31       1.316  -3.804  12.555  1.00  0.00
ATOM    441  HD2 ARG    31       1.503  -3.883  13.626  1.00  0.00
ATOM    442  HD3 ARG    31       0.669  -4.622  12.239  1.00  0.00
ATOM    443  NE  ARG    31       2.616  -3.915  11.833  1.00  0.00
ATOM    444  HE  ARG    31       3.462  -3.545  12.241  1.00  0.00
ATOM    445  CZ  ARG    31       2.689  -4.504  10.603  1.00  0.00
ATOM    446  NH1 ARG    31       1.555  -4.852   9.928  1.00  0.00
ATOM    447 HH11 ARG    31       0.650  -4.673  10.341  1.00  0.00
ATOM    448 HH12 ARG    31       1.625  -5.287   9.019  1.00  0.00
ATOM    449  NH2 ARG    31       3.908  -4.761  10.047  1.00  0.00
ATOM    450 HH21 ARG    31       4.750  -4.514  10.548  1.00  0.00
ATOM    451 HH22 ARG    31       3.963  -5.196   9.138  1.00  0.00
ATOM    452  C   ARG    31      -0.250   0.037  10.791  1.00  0.00
ATOM    453  O   ARG    31       0.716   0.411  10.129  1.00  0.00
ATOM    454  N   HIE    32      -0.801   0.776  11.775  1.00  0.00
ATOM    455  H   HIE    32      -1.677   0.408  12.117  1.00  0.00
ATOM    456  CA  HIE    32      -0.328   2.020  12.317  1.00  0.00
ATOM    457  HA  HIE    32      -1.046   2.379  13.055  1.00  0.00
ATOM    458  CB  HIE    32       1.039   1.879  12.993  1.00  0.00
ATOM    459  HB2 HIE    32       1.785   1.518  12.286  1.00  0.00
ATOM    460  HB3 HIE    32       1.384   2.811  13.441  1.00  0.00
ATOM    461  CG  HIE    32       0.973   0.871  14.098  1.00  0.00
ATOM    462  ND1 HIE    32       0.192   1.022  15.222  1.00  0.00
ATOM    463  CE1 HIE    32       0.374  -0.090  15.978  1.00  0.00
ATOM    464  HE1 HIE    32      -0.177  -0.141  16.918  1.00  0.00
ATOM    465  NE2 HIE    32       1.216  -0.941  15.419  1.00  0.00
ATOM    466  HE2 HIE    32       1.544  -1.841  15.738  1.00  0.00
ATOM    467  CD2 HIE    32       1.593  -0.333  14.235  1.00  0.00
ATOM    468  HD2 HIE    32       2.297  -0.829  13.568  1.00  0.00
ATOM    469  C   HIE    32      -0.251   3.114  11.298  1.00  0.00
ATOM    470  O   HIE    32       0.316   4.170  11.575  1.00  0.00
ATOM    471  N   GLY    33      -0.863   2.923  10.117  1.00  0.00
ATOM    472  H   GLY    33      -1.307   2.044   9.893  1.00  0.00
ATOM    473  CA  GLY    33      -0.900   3.974   9.138  1.00  0.00
ATOM    474  HA2 GLY    33      -1.638   3.733   8.373  1.00  0.00
ATOM    475  HA3 GLY    33      -1.172   4.913   9.622  1.00  0.00
ATOM    476  C   GLY    33       0.444   4.130   8.488  1.00  0.00
ATOM    477  O   GLY    33       0.662   5.095   7.756  1.00  0.00
ATOM    478  N   GLY    34       1.367   3.169   8.712  1.00  0.00
ATOM    479  H   GLY    34       1.114   2.358   9.258  1.00  0.00
ATOM    480  CA  GLY    34       2.708   3.255   8.200  1.00  0.00
ATOM    481  HA2 GLY    34       3.086   4.269   8.333  1.00  0.00
ATOM    482  HA3 GLY    34       3.349   2.555   8.735  1.00  0.00
ATOM    483  C   GLY    34       2.726   2.915   6.739  1.00  0.00
ATOM    484  O   GLY    34       1.718   2.509   6.163  1.00  0.00
ATOM    485  N   ILE    35       3.908   3.071   6.105  1.00  0.00
ATOM    486  H   ILE    35       4.721   3.370   6.624  1.00  0.00
ATOM    487  CA  ILE    35       4.056   2.806   4.702  1.00  0.00
ATOM    488  HA  ILE    35       3.095   2.639   4.216  1.00  0.00
ATOM    489  CB  ILE    35       4.773   3.926   4.016  1.00  0.00
ATOM    490  HB  ILE    35       5.749   4.075   4.478  1.00  0.00
ATOM    491  CG2 ILE    35       4.958   3.570   2.532  1.00  0.00
ATOM    492 HG21 ILE    35       3.982   3.422   2.069  1.00  0.00
ATOM    493 HG22 ILE    35       5.480   4.382   2.026  1.00  0.00
ATOM    494 HG23 ILE    35       5.543   2.654   2.448  1.00  0.00
ATOM    495  CG1 ILE    35       3.972   5.218   4.245  1.00  0.00
ATOM    496 HG12 ILE    35       3.109   5.183   3.580  1.00  0.00
ATOM    497 HG13 ILE    35       3.632   5.206   5.281  1.00  0.00
ATOM    498  CD1 ILE    35       4.761   6.493   3.985  1.00  0.00
ATOM    499 HD11 ILE    35       5.100   6.506   2.950  1.00  0.00
ATOM    500 HD12 ILE    35       4.124   7.359   4.169  1.00  0.00
ATOM    501 HD13 ILE    35       5.624   6.529   4.650  1.00  0.00
ATOM    502  C   ILE    35       4.866   1.549   4.586  1.00  0.00
ATOM    503  O   ILE    35       6.009   1.497   5.036  1.00  0.00
ATOM    504  N   TYR    36       4.292   0.498   3.958  1.00  0.00
ATOM    505  H   TYR    36       3.413   0.593   3.469  1.00  0.00
ATOM    506  CA  TYR    36       4.955  -0.780   3.930  1.00  0.00
ATOM    507  HA  TYR    36       5.912  -0.677   4.441  1.00  0.00
ATOM    508  CB  TYR    36       4.150  -1.916   4.611  1.00  0.00
ATOM    509  HB2 TYR    36       3.186  -2.027   4.113  1.00  0.00
ATOM    510  HB3 TYR    36       4.719  -2.840   4.511  1.00  0.00
ATOM    511  CG  TYR    36       3.930  -1.620   6.063  1.00  0.00
ATOM    512  CD1 TYR    36       2.891  -0.807   6.454  1.00  0.00
ATOM    513  HD1 TYR    36       2.235  -0.383   5.693  1.00  0.00
ATOM    514  CE1 TYR    36       2.673  -0.526   7.783  1.00  0.00
ATOM    515  HE1 TYR    36       1.846   0.125   8.070  1.00  0.00
ATOM    516  CZ  TYR    36       3.491  -1.063   8.748  1.00  0.00
ATOM    517  OH  TYR    36       3.269  -0.774  10.112  1.00  0.00
ATOM    518  HH  TYR    36       2.519  -0.191  10.255  1.00  0.00
ATOM    519  CE2 TYR    36       4.529  -1.883   8.371  1.00  0.00
ATOM    520  HE2 TYR    36       5.184  -2.313   9.129  1.00  0.00
ATOM    521  CD2 TYR    36       4.741  -2.161   7.038  1.00  0.00
ATOM    522  HD2 TYR    36       5.559  -2.817   6.742  1.00  0.00
ATOM    523  C   TYR    36       5.140  -1.221   2.508  1.00  0.00
ATOM    524  O   TYR    36       4.418  -0.799   1.604  1.00  0.00
ATOM    525  N   VAL    37       6.147  -2.093   2.280  1.00  0.00
ATOM    526  H   VAL    37       6.725  -2.418   3.042  1.00  0.00
ATOM    527  CA  VAL    37       6.405  -2.604   0.963  1.00  0.00
ATOM    528  HA  VAL    37       6.170  -1.864   0.198  1.00  0.00
ATOM    529  CB  VAL    37       7.823  -3.061   0.770  1.00  0.00
ATOM    530  HB  VAL    37       8.075  -3.818   1.513  1.00  0.00
ATOM    531  CG1 VAL    37       7.953  -3.662  -0.638  1.00  0.00
ATOM    532 HG11 VAL    37       7.701  -2.905  -1.381  1.00  0.00
ATOM    533 HG12 VAL    37       8.977  -3.999  -0.796  1.00  0.00
ATOM    534 HG13 VAL    37       7.272  -4.508  -0.737  1.00  0.00
ATOM    535  CG2 VAL    37       8.764  -1.869   1.016  1.00  0.00
ATOM    536 HG21 VAL    37       8.629  -1.503   2.034  1.00  0.00
ATOM    537 HG22 VAL    37       9.797  -2.187   0.879  1.00  0.00
ATOM    538 HG23 VAL    37       8.533  -1.071   0.310  1.00  0.00
ATOM    539  C   VAL    37       5.511  -3.792   0.775  1.00  0.00
ATOM    540  O   VAL    37       5.667  -4.814   1.441  1.00  0.00
ATOM    541  N   LYS    38       4.500  -3.649  -0.106  1.00  0.00
ATOM    542  H   LYS    38       4.397  -2.766  -0.586  1.00  0.00
ATOM    543  CA  LYS    38       3.551  -4.690  -0.386  1.00  0.00
ATOM    544  HA  LYS    38       3.210  -5.114   0.558  1.00  0.00
ATOM    545  CB  LYS    38       2.327  -4.184  -1.168  1.00  0.00
ATOM    546  HB2 LYS    38       1.863  -3.391  -0.581  1.00  0.00
ATOM    547  HB3 LYS    38       2.683  -3.774  -2.113  1.00  0.00
ATOM    548  CG  LYS    38       1.298  -5.282  -1.444  1.00  0.00
ATOM    549  HG2 LYS    38       0.523  -4.853  -2.080  1.00  0.00
ATOM    550  HG3 LYS    38       1.808  -6.081  -1.981  1.00  0.00
ATOM    551  CD  LYS    38       0.659  -5.848  -0.175  1.00  0.00
ATOM    552  HD2 LYS    38       1.465  -6.217   0.459  1.00  0.00
ATOM    553  HD3 LYS    38       0.150  -5.025   0.328  1.00  0.00
ATOM    554  CE  LYS    38      -0.338  -6.977  -0.441  1.00  0.00
ATOM    555  HE2 LYS    38      -0.933  -7.150   0.456  1.00  0.00
ATOM    556  HE3 LYS    38      -0.995  -6.690  -1.262  1.00  0.00
ATOM    557  NZ  LYS    38       0.387  -8.217  -0.799  1.00  0.00
ATOM    558  HZ1 LYS    38       0.995  -8.483  -0.038  1.00  0.00
ATOM    559  HZ2 LYS    38      -0.278  -8.957  -0.973  1.00  0.00
ATOM    560  HZ3 LYS    38       0.938  -8.057  -1.630  1.00  0.00
ATOM    561  C   LYS    38       4.164  -5.788  -1.189  1.00  0.00
ATOM    562  O   LYS    38       3.877  -6.961  -0.959  1.00  0.00
ATOM    563  N   ALA    39       4.996  -5.445  -2.191  1.00  0.00
ATOM    564  H   ALA    39       5.245  -4.489  -2.401  1.00  0.00
ATOM    565  CA  ALA    39       5.575  -6.490  -2.986  1.00  0.00
ATOM    566  HA  ALA    39       5.929  -7.295  -2.343  1.00  0.00
ATOM    567  CB  ALA    39       4.611  -7.082  -4.030  1.00  0.00
ATOM    568  HB1 ALA    39       4.254  -6.289  -4.687  1.00  0.00
ATOM    569  HB2 ALA    39       5.132  -7.835  -4.620  1.00  0.00
ATOM    570  HB3 ALA    39       3.762  -7.541  -3.522  1.00  0.00
ATOM    571  C   ALA    39       6.734  -5.920  -3.729  1.00  0.00
ATOM    572  O   ALA    39       6.835  -4.708  -3.913  1.00  0.00
ATOM    573  N   VAL    40       7.660  -6.801  -4.150  1.00  0.00
ATOM    574  H   VAL    40       7.588  -7.781  -3.918  1.00  0.00
ATOM    575  CA  VAL    40       8.772  -6.371  -4.939  1.00  0.00
ATOM    576  HA  VAL    40       8.781  -5.283  -5.000  1.00  0.00
ATOM    577  CB  VAL    40      10.105  -6.833  -4.437  1.00  0.00
ATOM    578  HB  VAL    40      10.878  -6.608  -5.171  1.00  0.00
ATOM    579  CG1 VAL    40      10.413  -6.096  -3.130  1.00  0.00
ATOM    580 HG11 VAL    40       9.640  -6.320  -2.395  1.00  0.00
ATOM    581 HG12 VAL    40      11.381  -6.420  -2.749  1.00  0.00
ATOM    582 HG13 VAL    40      10.436  -5.022  -3.315  1.00  0.00
ATOM    583  CG2 VAL    40      10.047  -8.353  -4.260  1.00  0.00
ATOM    584 HG21 VAL    40       9.823  -8.822  -5.218  1.00  0.00
ATOM    585 HG22 VAL    40      11.008  -8.713  -3.894  1.00  0.00
ATOM    586 HG23 VAL    40       9.267  -8.606  -3.541  1.00  0.00
ATOM    587  C   VAL    40       8.555  -6.931  -6.306  1.00  0.00
ATOM    588  O   VAL    40       8.273  -8.116  -6.473  1.00  0.00
ATOM    589  N   ILE    41       8.697  -6.066  -7.323  1.00  0.00
ATOM    590  H   ILE    41       9.020  -5.130  -7.122  1.00  0.00
ATOM    591  CA  ILE    41       8.399  -6.405  -8.683  1.00  0.00
ATOM    592  HA  ILE    41       7.539  -7.072  -8.749  1.00  0.00
ATOM    593  CB  ILE    41       8.148  -5.185  -9.510  1.00  0.00
ATOM    594  HB  ILE    41       9.024  -4.537  -9.488  1.00  0.00
ATOM    595  CG2 ILE    41       7.867  -5.617 -10.958  1.00  0.00
ATOM    596 HG21 ILE    41       6.990  -6.265 -10.981  1.00  0.00
ATOM    597 HG22 ILE    41       7.682  -4.735 -11.571  1.00  0.00
ATOM    598 HG23 ILE    41       8.728  -6.157 -11.350  1.00  0.00
ATOM    599  CG1 ILE    41       6.995  -4.393  -8.875  1.00  0.00
ATOM    600 HG12 ILE    41       6.071  -4.927  -9.097  1.00  0.00
ATOM    601 HG13 ILE    41       7.159  -4.385  -7.797  1.00  0.00
ATOM    602  CD1 ILE    41       6.887  -2.963  -9.381  1.00  0.00
ATOM    603 HD11 ILE    41       6.722  -2.970 -10.458  1.00  0.00
ATOM    604 HD12 ILE    41       6.051  -2.465  -8.889  1.00  0.00
ATOM    605 HD13 ILE    41       7.810  -2.427  -9.158  1.00  0.00
ATOM    606  C   ILE    41       9.540  -7.162  -9.283  1.00  0.00
ATOM    607  O   ILE    41      10.711  -6.851  -9.073  1.00  0.00
ATOM    608  N   PRO    42       9.204  -8.174 -10.037  1.00  0.00
ATOM    609  CD  PRO    42       7.969  -8.908  -9.816  1.00  0.00
ATOM    610  HD2 PRO    42       7.167  -8.402 -10.354  1.00  0.00
ATOM    611  HD3 PRO    42       7.750  -8.901  -8.748  1.00  0.00
ATOM    612  CG  PRO    42       8.237 -10.327 -10.351  1.00  0.00
ATOM    613  HG2 PRO    42       7.372 -10.689 -10.907  1.00  0.00
ATOM    614  HG3 PRO    42       8.448 -11.006  -9.525  1.00  0.00
ATOM    615  CB  PRO    42       9.468 -10.172 -11.264  1.00  0.00
ATOM    616  HB2 PRO    42       9.184  -9.945 -12.291  1.00  0.00
ATOM    617  HB3 PRO    42      10.106 -11.055 -11.250  1.00  0.00
ATOM    618  CA  PRO    42      10.210  -8.984 -10.656  1.00  0.00
ATOM    619  HA  PRO    42      10.862  -9.383  -9.879  1.00  0.00
ATOM    620  C   PRO    42      11.020  -8.193 -11.625  1.00  0.00
ATOM    621  O   PRO    42      10.464  -7.416 -12.399  1.00  0.00
ATOM    622  N   GLN    43      12.344  -8.406 -11.589  1.00  0.00
ATOM    623  H   GLN    43      12.704  -9.056 -10.905  1.00  0.00
ATOM    624  CA  GLN    43      13.264  -7.794 -12.491  1.00  0.00
ATOM    625  HA  GLN    43      14.245  -8.259 -12.396  1.00  0.00
ATOM    626  CB  GLN    43      12.777  -7.966 -13.936  1.00  0.00
ATOM    627  HB2 GLN    43      12.164  -8.866 -13.976  1.00  0.00
ATOM    628  HB3 GLN    43      12.165  -7.099 -14.187  1.00  0.00
ATOM    629  CG  GLN    43      13.916  -8.085 -14.929  1.00  0.00
ATOM    630  HG2 GLN    43      13.634  -8.059 -15.982  1.00  0.00
ATOM    631  HG3 GLN    43      14.695  -7.346 -14.743  1.00  0.00
ATOM    632  CD  GLN    43      14.466  -9.461 -14.608  1.00  0.00
ATOM    633  OE1 GLN    43      15.620  -9.605 -14.211  1.00  0.00
ATOM    634  NE2 GLN    43      13.598 -10.501 -14.739  1.00  0.00
ATOM    635 HE21 GLN    43      13.907 -11.441 -14.539  1.00  0.00
ATOM    636 HE22 GLN    43      12.648 -10.328 -15.035  1.00  0.00
ATOM    637  C   GLN    43      13.339  -6.322 -12.213  1.00  0.00
ATOM    638  O   GLN    43      13.910  -5.576 -13.006  1.00  0.00
ATOM    639  N   GLY    44      12.805  -5.865 -11.063  1.00  0.00
ATOM    640  H   GLY    44      12.379  -6.490 -10.394  1.00  0.00
ATOM    641  CA  GLY    44      12.831  -4.459 -10.761  1.00  0.00
ATOM    642  HA2 GLY    44      12.835  -3.880 -11.685  1.00  0.00
ATOM    643  HA3 GLY    44      11.956  -4.190 -10.168  1.00  0.00
ATOM    644  C   GLY    44      14.066  -4.138  -9.980  1.00  0.00
ATOM    645  O   GLY    44      14.844  -5.017  -9.614  1.00  0.00
ATOM    646  N   ALA    45      14.247  -2.839  -9.675  1.00  0.00
ATOM    647  H   ALA    45      13.536  -2.169  -9.933  1.00  0.00
ATOM    648  CA  ALA    45      15.417  -2.361  -8.999  1.00  0.00
ATOM    649  HA  ALA    45      16.296  -2.653  -9.573  1.00  0.00
ATOM    650  CB  ALA    45      15.414  -0.832  -8.849  1.00  0.00
ATOM    651  HB1 ALA    45      14.544  -0.525  -8.268  1.00  0.00
ATOM    652  HB2 ALA    45      16.322  -0.515  -8.337  1.00  0.00
ATOM    653  HB3 ALA    45      15.373  -0.369  -9.835  1.00  0.00
ATOM    654  C   ALA    45      15.522  -2.948  -7.624  1.00  0.00
ATOM    655  O   ALA    45      16.587  -3.420  -7.230  1.00  0.00
ATOM    656  N   ALA    46      14.411  -2.961  -6.862  1.00  0.00
ATOM    657  H   ALA    46      13.523  -2.654  -7.233  1.00  0.00
ATOM    658  CA  ALA    46      14.458  -3.422  -5.502  1.00  0.00
ATOM    659  HA  ALA    46      15.200  -2.848  -4.947  1.00  0.00
ATOM    660  CB  ALA    46      13.102  -3.293  -4.786  1.00  0.00
ATOM    661  HB1 ALA    46      12.350  -3.869  -5.324  1.00  0.00
ATOM    662  HB2 ALA    46      13.190  -3.673  -3.768  1.00  0.00
ATOM    663  HB3 ALA    46      12.804  -2.245  -4.757  1.00  0.00
ATOM    664  C   ALA    46      14.843  -4.866  -5.472  1.00  0.00
ATOM    665  O   ALA    46      15.663  -5.281  -4.653  1.00  0.00
ATOM    666  N   GLU    47      14.265  -5.677  -6.376  1.00  0.00
ATOM    667  H   GLU    47      13.634  -5.326  -7.083  1.00  0.00
ATOM    668  CA  GLU    47      14.533  -7.085  -6.342  1.00  0.00
ATOM    669  HA  GLU    47      14.324  -7.452  -5.337  1.00  0.00
ATOM    670  CB  GLU    47      13.685  -7.883  -7.342  1.00  0.00
ATOM    671  HB2 GLU    47      12.650  -7.557  -7.234  1.00  0.00
ATOM    672  HB3 GLU    47      14.039  -7.641  -8.344  1.00  0.00
ATOM    673  CG  GLU    47      13.768  -9.395  -7.123  1.00  0.00
ATOM    674  HG2 GLU    47      14.788  -9.742  -7.286  1.00  0.00
ATOM    675  HG3 GLU    47      13.453  -9.657  -6.113  1.00  0.00
ATOM    676  CD  GLU    47      12.840 -10.057  -8.131  1.00  0.00
ATOM    677  OE1 GLU    47      12.806  -9.581  -9.296  1.00  0.00
ATOM    678  OE2 GLU    47      12.149 -11.040  -7.749  1.00  0.00
ATOM    679  C   GLU    47      15.968  -7.344  -6.659  1.00  0.00
ATOM    680  O   GLU    47      16.615  -8.167  -6.012  1.00  0.00
ATOM    681  N   SER    48      16.515  -6.640  -7.664  1.00  0.00
ATOM    682  H   SER    48      15.998  -5.933  -8.168  1.00  0.00
ATOM    683  CA  SER    48      17.870  -6.899  -8.053  1.00  0.00
ATOM    684  HA  SER    48      17.968  -7.960  -8.279  1.00  0.00
ATOM    685  CB  SER    48      18.308  -6.091  -9.286  1.00  0.00
ATOM    686  HB2 SER    48      18.140  -5.030  -9.098  1.00  0.00
ATOM    687  HB3 SER    48      19.368  -6.263  -9.470  1.00  0.00
ATOM    688  OG  SER    48      17.559  -6.495 -10.422  1.00  0.00
ATOM    689  HG  SER    48      17.838  -5.986 -11.187  1.00  0.00
ATOM    690  C   SER    48      18.789  -6.557  -6.920  1.00  0.00
ATOM    691  O   SER    48      19.760  -7.271  -6.674  1.00  0.00
ATOM    692  N   ASP    49      18.507  -5.452  -6.197  1.00  0.00
ATOM    693  H   ASP    49      17.694  -4.891  -6.410  1.00  0.00
ATOM    694  CA  ASP    49      19.358  -5.036  -5.112  1.00  0.00
ATOM    695  HA  ASP    49      20.374  -4.921  -5.489  1.00  0.00
ATOM    696  CB  ASP    49      18.912  -3.701  -4.486  1.00  0.00
ATOM    697  HB2 ASP    49      18.870  -2.929  -5.254  1.00  0.00
ATOM    698  HB3 ASP    49      17.929  -3.810  -4.028  1.00  0.00
ATOM    699  CG  ASP    49      19.927  -3.302  -3.421  1.00  0.00
ATOM    700  OD1 ASP    49      21.028  -2.819  -3.795  1.00  0.00
ATOM    701  OD2 ASP    49      19.613  -3.481  -2.213  1.00  0.00
ATOM    702  C   ASP    49      19.344  -6.088  -4.040  1.00  0.00
ATOM    703  O   ASP    49      20.401  -6.497  -3.561  1.00  0.00
ATOM    704  N   GLY    50      18.142  -6.552  -3.638  1.00  0.00
ATOM    705  H   GLY    50      17.294  -6.127  -3.987  1.00  0.00
ATOM    706  CA  GLY    50      18.025  -7.649  -2.714  1.00  0.00
ATOM    707  HA2 GLY    50      17.164  -8.249  -3.010  1.00  0.00
ATOM    708  HA3 GLY    50      18.930  -8.251  -2.789  1.00  0.00
ATOM    709  C   GLY    50      17.846  -7.208  -1.281  1.00  0.00
ATOM    710  O   GLY    50      17.530  -8.033  -0.426  1.00  0.00
ATOM    711  N   ARG    51      18.086  -5.924  -0.957  1.00  0.00
ATOM    712  H   ARG    51      18.438  -5.296  -1.665  1.00  0.00
ATOM    713  CA  ARG    51      17.978  -5.435   0.399  1.00  0.00
ATOM    714  HA  ARG    51      18.350  -6.202   1.078  1.00  0.00
ATOM    715  CB  ARG    51      18.779  -4.145   0.630  1.00  0.00
ATOM    716  HB2 ARG    51      18.593  -3.471  -0.206  1.00  0.00
ATOM    717  HB3 ARG    51      18.426  -3.683   1.553  1.00  0.00
ATOM    718  CG  ARG    51      20.282  -4.421   0.739  1.00  0.00
ATOM    719  HG2 ARG    51      20.414  -5.128   1.558  1.00  0.00
ATOM    720  HG3 ARG    51      20.585  -4.890  -0.197  1.00  0.00
ATOM    721  CD  ARG    51      21.145  -3.181   0.991  1.00  0.00
ATOM    722  HD2 ARG    51      20.657  -2.506   1.695  1.00  0.00
ATOM    723  HD3 ARG    51      22.124  -3.463   1.378  1.00  0.00
ATOM    724  NE  ARG    51      21.330  -2.467  -0.305  1.00  0.00
ATOM    725  HE  ARG    51      21.140  -2.919  -1.188  1.00  0.00
ATOM    726  CZ  ARG    51      21.774  -1.176  -0.317  1.00  0.00
ATOM    727  NH1 ARG    51      22.004  -0.522   0.859  1.00  0.00
ATOM    728 HH11 ARG    51      21.844  -0.996   1.737  1.00  0.00
ATOM    729 HH12 ARG    51      22.332   0.433   0.847  1.00  0.00
ATOM    730  NH2 ARG    51      21.979  -0.535  -1.505  1.00  0.00
ATOM    731 HH21 ARG    51      21.801  -1.019  -2.373  1.00  0.00
ATOM    732 HH22 ARG    51      22.307   0.420  -1.510  1.00  0.00
ATOM    733  C   ARG    51      16.567  -5.234   0.897  1.00  0.00
ATOM    734  O   ARG    51      16.312  -5.371   2.093  1.00  0.00
ATOM    735  N   ILE    52      15.616  -4.871   0.011  1.00  0.00
ATOM    736  H   ILE    52      15.835  -4.840  -0.974  1.00  0.00
ATOM    737  CA  ILE    52      14.274  -4.545   0.423  1.00  0.00
ATOM    738  HA  ILE    52      14.190  -4.376   1.497  1.00  0.00
ATOM    739  CB  ILE    52      13.739  -3.352  -0.314  1.00  0.00
ATOM    740  HB  ILE    52      13.837  -3.503  -1.389  1.00  0.00
ATOM    741  CG2 ILE    52      12.254  -3.181   0.045  1.00  0.00
ATOM    742 HG21 ILE    52      12.154  -3.029   1.120  1.00  0.00
ATOM    743 HG22 ILE    52      11.849  -2.317  -0.482  1.00  0.00
ATOM    744 HG23 ILE    52      11.703  -4.075  -0.247  1.00  0.00
ATOM    745  CG1 ILE    52      14.612  -2.120  -0.015  1.00  0.00
ATOM    746 HG12 ILE    52      14.377  -1.797   1.000  1.00  0.00
ATOM    747 HG13 ILE    52      15.652  -2.442  -0.062  1.00  0.00
ATOM    748  CD1 ILE    52      14.396  -0.957  -0.982  1.00  0.00
ATOM    749 HD11 ILE    52      13.356  -0.633  -0.935  1.00  0.00
ATOM    750 HD12 ILE    52      15.047  -0.127  -0.705  1.00  0.00
ATOM    751 HD13 ILE    52      14.630  -1.279  -1.996  1.00  0.00
ATOM    752  C   ILE    52      13.362  -5.693   0.128  1.00  0.00
ATOM    753  O   ILE    52      13.438  -6.311  -0.932  1.00  0.00
ATOM    754  N   HIE    53      12.465  -6.011   1.086  1.00  0.00
ATOM    755  H   HIE    53      12.389  -5.483   1.944  1.00  0.00
ATOM    756  CA  HIE    53      11.582  -7.122   0.892  1.00  0.00
ATOM    757  HA  HIE    53      11.544  -7.365  -0.170  1.00  0.00
ATOM    758  CB  HIE    53      12.044  -8.365   1.663  1.00  0.00
ATOM    759  HB2 HIE    53      12.050  -8.172   2.736  1.00  0.00
ATOM    760  HB3 HIE    53      11.402  -9.221   1.452  1.00  0.00
ATOM    761  CG  HIE    53      13.441  -8.773   1.292  1.00  0.00
ATOM    762  ND1 HIE    53      13.752  -9.612   0.245  1.00  0.00
ATOM    763  CE1 HIE    53      15.104  -9.735   0.230  1.00  0.00
ATOM    764  HE1 HIE    53      15.529 -10.373  -0.544  1.00  0.00
ATOM    765  NE2 HIE    53      15.681  -9.035   1.190  1.00  0.00
ATOM    766  HE2 HIE    53      16.656  -8.929   1.429  1.00  0.00
ATOM    767  CD2 HIE    53      14.631  -8.429   1.857  1.00  0.00
ATOM    768  HD2 HIE    53      14.829  -7.779   2.710  1.00  0.00
ATOM    769  C   HIE    53      10.218  -6.751   1.381  1.00  0.00
ATOM    770  O   HIE    53      10.038  -5.754   2.078  1.00  0.00
ATOM    771  N   LYS    54       9.207  -7.565   1.020  1.00  0.00
ATOM    772  H   LYS    54       9.364  -8.398   0.472  1.00  0.00
ATOM    773  CA  LYS    54       7.872  -7.273   1.441  1.00  0.00
ATOM    774  HA  LYS    54       7.594  -6.302   1.031  1.00  0.00
ATOM    775  CB  LYS    54       6.832  -8.310   0.993  1.00  0.00
ATOM    776  HB2 LYS    54       6.850  -8.357  -0.096  1.00  0.00
ATOM    777  HB3 LYS    54       7.122  -9.277   1.403  1.00  0.00
ATOM    778  CG  LYS    54       5.421  -7.961   1.464  1.00  0.00
ATOM    779  HG2 LYS    54       5.425  -7.999   2.554  1.00  0.00
ATOM    780  HG3 LYS    54       5.215  -6.941   1.138  1.00  0.00
ATOM    781  CD  LYS    54       4.339  -8.896   0.926  1.00  0.00
ATOM    782  HD2 LYS    54       3.417  -8.319   0.853  1.00  0.00
ATOM    783  HD3 LYS    54       4.648  -9.214  -0.069  1.00  0.00
ATOM    784  CE  LYS    54       4.102 -10.126   1.803  1.00  0.00
ATOM    785  HE2 LYS    54       4.989 -10.759   1.781  1.00  0.00
ATOM    786  HE3 LYS    54       3.910  -9.805   2.827  1.00  0.00
ATOM    787  NZ  LYS    54       2.939 -10.890   1.300  1.00  0.00
ATOM    788  HZ1 LYS    54       3.116 -11.187   0.352  1.00  0.00
ATOM    789  HZ2 LYS    54       2.790 -11.700   1.885  1.00  0.00
ATOM    790  HZ3 LYS    54       2.116 -10.304   1.321  1.00  0.00
ATOM    791  C   LYS    54       7.851  -7.257   2.935  1.00  0.00
ATOM    792  O   LYS    54       8.510  -8.060   3.595  1.00  0.00
ATOM    793  N   GLY    55       7.083  -6.305   3.500  1.00  0.00
ATOM    794  H   GLY    55       6.597  -5.638   2.918  1.00  0.00
ATOM    795  CA  GLY    55       6.929  -6.205   4.919  1.00  0.00
ATOM    796  HA2 GLY    55       5.895  -5.954   5.158  1.00  0.00
ATOM    797  HA3 GLY    55       7.187  -7.157   5.383  1.00  0.00
ATOM    798  C   GLY    55       7.829  -5.137   5.465  1.00  0.00
ATOM    799  O   GLY    55       7.663  -4.723   6.611  1.00  0.00
ATOM    800  N   ASP    56       8.805  -4.651   4.672  1.00  0.00
ATOM    801  H   ASP    56       8.933  -4.969   3.722  1.00  0.00
ATOM    802  CA  ASP    56       9.672  -3.618   5.167  1.00  0.00
ATOM    803  HA  ASP    56      10.041  -3.925   6.146  1.00  0.00
ATOM    804  CB  ASP    56      10.878  -3.329   4.254  1.00  0.00
ATOM    805  HB2 ASP    56      10.540  -3.207   3.225  1.00  0.00
ATOM    806  HB3 ASP    56      11.377  -2.417   4.583  1.00  0.00
ATOM    807  CG  ASP    56      11.851  -4.497   4.333  1.00  0.00
ATOM    808  OD1 ASP    56      11.707  -5.333   5.265  1.00  0.00
ATOM    809  OD2 ASP    56      12.754  -4.567   3.457  1.00  0.00
ATOM    810  C   ASP    56       8.863  -2.362   5.237  1.00  0.00
ATOM    811  O   ASP    56       7.894  -2.193   4.499  1.00  0.00
ATOM    812  N   ARG    57       9.244  -1.442   6.143  1.00  0.00
ATOM    813  H   ARG    57      10.057  -1.592   6.722  1.00  0.00
ATOM    814  CA  ARG    57       8.502  -0.225   6.315  1.00  0.00
ATOM    815  HA  ARG    57       7.593  -0.267   5.715  1.00  0.00
ATOM    816  CB  ARG    57       8.109  -0.014   7.792  1.00  0.00
ATOM    817  HB2 ARG    57       7.655  -0.952   8.111  1.00  0.00
ATOM    818  HB3 ARG    57       9.048   0.135   8.326  1.00  0.00
ATOM    819  CG  ARG    57       7.157   1.144   8.103  1.00  0.00
ATOM    820  HG2 ARG    57       7.689   2.083   7.948  1.00  0.00
ATOM    821  HG3 ARG    57       6.309   1.090   7.420  1.00  0.00
ATOM    822  CD  ARG    57       6.652   1.077   9.548  1.00  0.00
ATOM    823  HD2 ARG    57       5.978   0.230   9.675  1.00  0.00
ATOM    824  HD3 ARG    57       7.490   0.980  10.238  1.00  0.00
ATOM    825  NE  ARG    57       5.911   2.328   9.870  1.00  0.00
ATOM    826  HE  ARG    57       5.453   2.899   9.174  1.00  0.00
ATOM    827  CZ  ARG    57       5.857   2.725  11.175  1.00  0.00
ATOM    828  NH1 ARG    57       6.553   2.022  12.114  1.00  0.00
ATOM    829 HH11 ARG    57       7.099   1.219  11.837  1.00  0.00
ATOM    830 HH12 ARG    57       6.519   2.308  13.082  1.00  0.00
ATOM    831  NH2 ARG    57       5.112   3.806  11.547  1.00  0.00
ATOM    832 HH21 ARG    57       4.592   4.322  10.851  1.00  0.00
ATOM    833 HH22 ARG    57       5.083   4.086  12.517  1.00  0.00
ATOM    834  C   ARG    57       9.382   0.898   5.853  1.00  0.00
ATOM    835  O   ARG    57      10.583   0.915   6.121  1.00  0.00
ATOM    836  N   VAL    58       8.800   1.865   5.115  1.00  0.00
ATOM    837  H   VAL    58       7.809   1.870   4.918  1.00  0.00
ATOM    838  CA  VAL    58       9.598   2.947   4.616  1.00  0.00
ATOM    839  HA  VAL    58      10.656   2.688   4.601  1.00  0.00
ATOM    840  CB  VAL    58       9.194   3.393   3.242  1.00  0.00
ATOM    841  HB  VAL    58       8.138   3.666   3.233  1.00  0.00
ATOM    842  CG1 VAL    58      10.042   4.616   2.862  1.00  0.00
ATOM    843 HG11 VAL    58      11.097   4.344   2.871  1.00  0.00
ATOM    844 HG12 VAL    58       9.763   4.957   1.865  1.00  0.00
ATOM    845 HG13 VAL    58       9.868   5.417   3.581  1.00  0.00
ATOM    846  CG2 VAL    58       9.353   2.209   2.274  1.00  0.00
ATOM    847 HG21 VAL    58       8.716   1.386   2.599  1.00  0.00
ATOM    848 HG22 VAL    58       9.062   2.519   1.270  1.00  0.00
ATOM    849 HG23 VAL    58      10.393   1.882   2.267  1.00  0.00
ATOM    850  C   VAL    58       9.411   4.112   5.533  1.00  0.00
ATOM    851  O   VAL    58       8.327   4.692   5.600  1.00  0.00
ATOM    852  N   LEU    59      10.463   4.432   6.318  1.00  0.00
ATOM    853  H   LEU    59      11.283   3.845   6.277  1.00  0.00
ATOM    854  CA  LEU    59      10.465   5.545   7.231  1.00  0.00
ATOM    855  HA  LEU    59       9.511   5.558   7.758  1.00  0.00
ATOM    856  CB  LEU    59      11.600   5.483   8.270  1.00  0.00
ATOM    857  HB2 LEU    59      12.468   5.314   7.633  1.00  0.00
ATOM    858  HB3 LEU    59      11.719   6.427   8.802  1.00  0.00
ATOM    859  CG  LEU    59      11.477   4.331   9.289  1.00  0.00
ATOM    860  HG  LEU    59      10.499   4.394   9.768  1.00  0.00
ATOM    861  CD1 LEU    59      11.625   2.965   8.606  1.00  0.00
ATOM    862 HD11 LEU    59      12.602   2.902   8.128  1.00  0.00
ATOM    863 HD12 LEU    59      11.533   2.174   9.351  1.00  0.00
ATOM    864 HD13 LEU    59      10.844   2.848   7.855  1.00  0.00
ATOM    865  CD2 LEU    59      12.448   4.513  10.468  1.00  0.00
ATOM    866 HD21 LEU    59      12.227   5.450  10.980  1.00  0.00
ATOM    867 HD22 LEU    59      12.333   3.683  11.166  1.00  0.00
ATOM    868 HD23 LEU    59      13.472   4.535  10.096  1.00  0.00
ATOM    869  C   LEU    59      10.589   6.869   6.529  1.00  0.00
ATOM    870  O   LEU    59       9.861   7.813   6.833  1.00  0.00
ATOM    871  N   ALA    60      11.519   6.988   5.561  1.00  0.00
ATOM    872  H   ALA    60      12.071   6.212   5.225  1.00  0.00
ATOM    873  CA  ALA    60      11.742   8.290   4.977  1.00  0.00
ATOM    874  HA  ALA    60      10.784   8.803   4.892  1.00  0.00
ATOM    875  CB  ALA    60      12.701   9.171   5.800  1.00  0.00
ATOM    876  HB1 ALA    60      13.667   8.675   5.886  1.00  0.00
ATOM    877  HB2 ALA    60      12.830  10.132   5.302  1.00  0.00
ATOM    878  HB3 ALA    60      12.285   9.331   6.795  1.00  0.00
ATOM    879  C   ALA    60      12.333   8.140   3.607  1.00  0.00
ATOM    880  O   ALA    60      12.906   7.108   3.273  1.00  0.00
ATOM    881  N   VAL    61      12.179   9.181   2.762  1.00  0.00
ATOM    882  H   VAL    61      11.676  10.006   3.059  1.00  0.00
ATOM    883  CA  VAL    61      12.742   9.166   1.442  1.00  0.00
ATOM    884  HA  VAL    61      13.384   8.299   1.293  1.00  0.00
ATOM    885  CB  VAL    61      11.712   9.196   0.346  1.00  0.00
ATOM    886  HB  VAL    61      11.071  10.069   0.468  1.00  0.00
ATOM    887  CG1 VAL    61      12.428   9.271  -1.014  1.00  0.00
ATOM    888 HG11 VAL    61      13.068   8.398  -1.136  1.00  0.00
ATOM    889 HG12 VAL    61      11.688   9.293  -1.814  1.00  0.00
ATOM    890 HG13 VAL    61      13.035  10.176  -1.056  1.00  0.00
ATOM    891  CG2 VAL    61      10.803   7.962   0.498  1.00  0.00
ATOM    892 HG21 VAL    61      10.312   7.989   1.471  1.00  0.00
ATOM    893 HG22 VAL    61      10.049   7.967  -0.289  1.00  0.00
ATOM    894 HG23 VAL    61      11.403   7.056   0.420  1.00  0.00
ATOM    895  C   VAL    61      13.564  10.395   1.337  1.00  0.00
ATOM    896  O   VAL    61      13.104  11.477   1.703  1.00  0.00
ATOM    897  N   ASN    62      14.802  10.262   0.819  1.00  0.00
ATOM    898  H   ASN    62      15.177   9.406   0.436  1.00  0.00
ATOM    899  CA  ASN    62      15.633  11.417   0.830  1.00  0.00
ATOM    900  HA  ASN    62      16.587  11.157   0.373  1.00  0.00
ATOM    901  CB  ASN    62      15.031  12.612   0.067  1.00  0.00
ATOM    902  HB2 ASN    62      14.005  12.814   0.377  1.00  0.00
ATOM    903  HB3 ASN    62      15.635  13.508   0.208  1.00  0.00
ATOM    904  CG  ASN    62      15.031  12.251  -1.420  1.00  0.00
ATOM    905  OD1 ASN    62      16.018  11.747  -1.954  1.00  0.00
ATOM    906  ND2 ASN    62      13.888  12.505  -2.110  1.00  0.00
ATOM    907 HD21 ASN    62      13.836  12.285  -3.094  1.00  0.00
ATOM    908 HD22 ASN    62      13.095  12.913  -1.635  1.00  0.00
ATOM    909  C   ASN    62      15.758  11.696   2.296  1.00  0.00
ATOM    910  O   ASN    62      15.846  10.798   3.114  1.00  0.00
ATOM    911  N   GLY    63      15.855  12.943   2.705  1.00  0.00
ATOM    912  H   GLY    63      15.876  13.705   2.042  1.00  0.00
ATOM    913  CA  GLY    63      15.933  13.256   4.103  1.00  0.00
ATOM    914  HA2 GLY    63      16.623  12.546   4.558  1.00  0.00
ATOM    915  HA3 GLY    63      16.339  14.264   4.189  1.00  0.00
ATOM    916  C   GLY    63      14.616  13.195   4.833  1.00  0.00
ATOM    917  O   GLY    63      14.608  13.112   6.061  1.00  0.00
ATOM    918  N   VAL    64      13.486  13.345   4.105  1.00  0.00
ATOM    919  H   VAL    64      13.579  13.322   3.100  1.00  0.00
ATOM    920  CA  VAL    64      12.172  13.579   4.667  1.00  0.00
ATOM    921  HA  VAL    64      12.190  14.185   5.573  1.00  0.00
ATOM    922  CB  VAL    64      11.260  14.232   3.673  1.00  0.00
ATOM    923  HB  VAL    64      11.171  13.602   2.788  1.00  0.00
ATOM    924  CG1 VAL    64       9.873  14.422   4.307  1.00  0.00
ATOM    925 HG11 VAL    64       9.960  15.053   5.192  1.00  0.00
ATOM    926 HG12 VAL    64       9.206  14.897   3.588  1.00  0.00
ATOM    927 HG13 VAL    64       9.467  13.452   4.592  1.00  0.00
ATOM    928  CG2 VAL    64      11.927  15.533   3.198  1.00  0.00
ATOM    929 HG21 VAL    64      12.885  15.302   2.734  1.00  0.00
ATOM    930 HG22 VAL    64      11.282  16.029   2.473  1.00  0.00
ATOM    931 HG23 VAL    64      12.087  16.193   4.051  1.00  0.00
ATOM    932  C   VAL    64      11.462  12.356   5.176  1.00  0.00
ATOM    933  O   VAL    64      11.454  11.300   4.547  1.00  0.00
ATOM    934  N   SER    65      10.804  12.510   6.351  1.00  0.00
ATOM    935  H   SER    65      10.830  13.413   6.803  1.00  0.00
ATOM    936  CA  SER    65      10.071  11.450   6.989  1.00  0.00
ATOM    937  HA  SER    65      10.607  10.514   6.834  1.00  0.00
ATOM    938  CB  SER    65       9.895  11.670   8.501  1.00  0.00
ATOM    939  HB2 SER    65      10.878  11.730   8.968  1.00  0.00
ATOM    940  HB3 SER    65       9.358  12.605   8.664  1.00  0.00
ATOM    941  OG  SER    65       9.163  10.598   9.076  1.00  0.00
ATOM    942  HG  SER    65       9.061  10.749  10.019  1.00  0.00
ATOM    943  C   SER    65       8.697  11.328   6.393  1.00  0.00
ATOM    944  O   SER    65       8.072  12.310   5.999  1.00  0.00
ATOM    945  N   LEU    66       8.229  10.070   6.280  1.00  0.00
ATOM    946  H   LEU    66       8.902   9.361   6.533  1.00  0.00
ATOM    947  CA  LEU    66       6.945   9.648   5.801  1.00  0.00
ATOM    948  HA  LEU    66       6.653  10.292   4.971  1.00  0.00
ATOM    949  CB  LEU    66       6.941   8.192   5.317  1.00  0.00
ATOM    950  HB2 LEU    66       7.355   7.659   6.173  1.00  0.00
ATOM    951  HB3 LEU    66       5.944   7.808   5.099  1.00  0.00
ATOM    952  CG  LEU    66       7.852   7.983   4.091  1.00  0.00
ATOM    953  HG  LEU    66       8.881   8.184   4.388  1.00  0.00
ATOM    954  CD1 LEU    66       7.746   6.550   3.547  1.00  0.00
ATOM    955 HD11 LEU    66       6.717   6.349   3.250  1.00  0.00
ATOM    956 HD12 LEU    66       8.401   6.439   2.684  1.00  0.00
ATOM    957 HD13 LEU    66       8.044   5.844   4.322  1.00  0.00
ATOM    958  CD2 LEU    66       7.594   9.050   3.015  1.00  0.00
ATOM    959 HD21 LEU    66       7.791  10.039   3.429  1.00  0.00
ATOM    960 HD22 LEU    66       8.252   8.875   2.164  1.00  0.00
ATOM    961 HD23 LEU    66       6.555   8.994   2.689  1.00  0.00
ATOM    962  C   LEU    66       5.877   9.814   6.842  1.00  0.00
ATOM    963  O   LEU    66       4.690   9.749   6.528  1.00  0.00
ATOM    964  N   GLU    67       6.261   9.946   8.125  1.00  0.00
ATOM    965  H   GLU    67       7.235   9.990   8.387  1.00  0.00
ATOM    966  CA  GLU    67       5.274   9.943   9.170  1.00  0.00
ATOM    967  HA  GLU    67       4.768   8.978   9.154  1.00  0.00
ATOM    968  CB  GLU    67       5.851  10.172  10.576  1.00  0.00
ATOM    969  HB2 GLU    67       6.649   9.447  10.736  1.00  0.00
ATOM    970  HB3 GLU    67       6.264  11.180  10.612  1.00  0.00
ATOM    971  CG  GLU    67       4.795  10.016  11.669  1.00  0.00
ATOM    972  HG2 GLU    67       5.250  10.157  12.649  1.00  0.00
ATOM    973  HG3 GLU    67       3.981  10.730  11.541  1.00  0.00
ATOM    974  CD  GLU    67       4.248   8.600  11.563  1.00  0.00
ATOM    975  OE1 GLU    67       5.065   7.661  11.363  1.00  0.00
ATOM    976  OE2 GLU    67       3.002   8.440  11.664  1.00  0.00
ATOM    977  C   GLU    67       4.187  10.951   8.940  1.00  0.00
ATOM    978  O   GLU    67       4.429  12.096   8.562  1.00  0.00
ATOM    979  N   GLY    68       2.931  10.497   9.153  1.00  0.00
ATOM    980  H   GLY    68       2.823   9.522   9.391  1.00  0.00
ATOM    981  CA  GLY    68       1.749  11.311   9.062  1.00  0.00
ATOM    982  HA2 GLY    68       0.952  10.877   9.667  1.00  0.00
ATOM    983  HA3 GLY    68       1.965  12.319   9.417  1.00  0.00
ATOM    984  C   GLY    68       1.295  11.383   7.637  1.00  0.00
ATOM    985  O   GLY    68       0.256  11.970   7.333  1.00  0.00
ATOM    986  N   ALA    69       2.050  10.763   6.716  1.00  0.00
ATOM    987  H   ALA    69       2.865  10.221   6.964  1.00  0.00
ATOM    988  CA  ALA    69       1.706  10.877   5.331  1.00  0.00
ATOM    989  HA  ALA    69       1.496  11.927   5.125  1.00  0.00
ATOM    990  CB  ALA    69       2.824  10.403   4.385  1.00  0.00
ATOM    991  HB1 ALA    69       3.038   9.351   4.574  1.00  0.00
ATOM    992  HB2 ALA    69       2.503  10.528   3.351  1.00  0.00
ATOM    993  HB3 ALA    69       3.723  10.994   4.560  1.00  0.00
ATOM    994  C   ALA    69       0.491  10.070   5.016  1.00  0.00
ATOM    995  O   ALA    69       0.293   8.968   5.527  1.00  0.00
ATOM    996  N   THR    70      -0.367  10.637   4.146  1.00  0.00
ATOM    997  H   THR    70      -0.212  11.579   3.816  1.00  0.00
ATOM    998  CA  THR    70      -1.488   9.917   3.634  1.00  0.00
ATOM    999  HA  THR    70      -1.929   9.307   4.423  1.00  0.00
ATOM   1000  CB  THR    70      -2.555  10.791   3.054  1.00  0.00
ATOM   1001  HB  THR    70      -3.281  10.179   2.519  1.00  0.00
ATOM   1002  CG2 THR    70      -3.258  11.542   4.188  1.00  0.00
ATOM   1003 HG21 THR    70      -2.533  12.155   4.723  1.00  0.00
ATOM   1004 HG22 THR    70      -4.038  12.181   3.773  1.00  0.00
ATOM   1005 HG23 THR    70      -3.706  10.825   4.877  1.00  0.00
ATOM   1006  OG1 THR    70      -1.987  11.690   2.115  1.00  0.00
ATOM   1007  HG1 THR    70      -2.677  12.247   1.748  1.00  0.00
ATOM   1008  C   THR    70      -0.925   9.079   2.541  1.00  0.00
ATOM   1009  O   THR    70       0.191   9.322   2.083  1.00  0.00
ATOM   1010  N   HIE    71      -1.694   8.080   2.076  1.00  0.00
ATOM   1011  H   HIE    71      -2.647   7.951   2.385  1.00  0.00
ATOM   1012  CA  HIE    71      -1.172   7.182   1.091  1.00  0.00
ATOM   1013  HA  HIE    71      -0.322   6.656   1.524  1.00  0.00
ATOM   1014  CB  HIE    71      -2.196   6.144   0.605  1.00  0.00
ATOM   1015  HB2 HIE    71      -2.645   5.595   1.433  1.00  0.00
ATOM   1016  HB3 HIE    71      -2.980   6.640   0.032  1.00  0.00
ATOM   1017  CG  HIE    71      -1.579   5.123  -0.304  1.00  0.00
ATOM   1018  ND1 HIE    71      -1.178   3.872   0.106  1.00  0.00
ATOM   1019  CE1 HIE    71      -0.651   3.254  -0.980  1.00  0.00
ATOM   1020  HE1 HIE    71      -0.279   2.240  -0.834  1.00  0.00
ATOM   1021  NE2 HIE    71      -0.685   4.018  -2.056  1.00  0.00
ATOM   1022  HE2 HIE    71      -0.370   3.837  -2.998  1.00  0.00
ATOM   1023  CD2 HIE    71      -1.272   5.196  -1.628  1.00  0.00
ATOM   1024  HD2 HIE    71      -1.426   6.015  -2.330  1.00  0.00
ATOM   1025  C   HIE    71      -0.760   7.975  -0.105  1.00  0.00
ATOM   1026  O   HIE    71       0.303   7.740  -0.677  1.00  0.00
ATOM   1027  N   LYS    72      -1.592   8.950  -0.503  1.00  0.00
ATOM   1028  H   LYS    72      -2.423   9.147   0.037  1.00  0.00
ATOM   1029  CA  LYS    72      -1.342   9.736  -1.676  1.00  0.00
ATOM   1030  HA  LYS    72      -1.252   9.081  -2.542  1.00  0.00
ATOM   1031  CB  LYS    72      -2.491  10.729  -1.927  1.00  0.00
ATOM   1032  HB2 LYS    72      -3.417  10.194  -1.715  1.00  0.00
ATOM   1033  HB3 LYS    72      -2.366  11.537  -1.206  1.00  0.00
ATOM   1034  CG  LYS    72      -2.552  11.311  -3.339  1.00  0.00
ATOM   1035  HG2 LYS    72      -1.768  12.063  -3.428  1.00  0.00
ATOM   1036  HG3 LYS    72      -2.362  10.503  -4.045  1.00  0.00
ATOM   1037  CD  LYS    72      -3.908  11.950  -3.649  1.00  0.00
ATOM   1038  HD2 LYS    72      -4.008  12.840  -3.027  1.00  0.00
ATOM   1039  HD3 LYS    72      -3.908  12.240  -4.699  1.00  0.00
ATOM   1040  CE  LYS    72      -5.084  11.006  -3.381  1.00  0.00
ATOM   1041  HE2 LYS    72      -5.072  10.205  -4.120  1.00  0.00
ATOM   1042  HE3 LYS    72      -4.977  10.581  -2.383  1.00  0.00
ATOM   1043  NZ  LYS    72      -6.368  11.739  -3.470  1.00  0.00
ATOM   1044  HZ1 LYS    72      -6.468  12.133  -4.394  1.00  0.00
ATOM   1045  HZ2 LYS    72      -7.132  11.103  -3.291  1.00  0.00
ATOM   1046  HZ3 LYS    72      -6.380  12.481  -2.785  1.00  0.00
ATOM   1047  C   LYS    72      -0.072  10.516  -1.504  1.00  0.00
ATOM   1048  O   LYS    72       0.745  10.597  -2.420  1.00  0.00
ATOM   1049  N   GLN    73       0.133  11.117  -0.318  1.00  0.00
ATOM   1050  H   GLN    73      -0.537  11.059   0.436  1.00  0.00
ATOM   1051  CA  GLN    73       1.305  11.920  -0.126  1.00  0.00
ATOM   1052  HA  GLN    73       1.379  12.621  -0.957  1.00  0.00
ATOM   1053  CB  GLN    73       1.294  12.715   1.186  1.00  0.00
ATOM   1054  HB2 GLN    73       1.048  12.033   2.000  1.00  0.00
ATOM   1055  HB3 GLN    73       2.290  13.128   1.347  1.00  0.00
ATOM   1056  CG  GLN    73       0.273  13.850   1.149  1.00  0.00
ATOM   1057  HG2 GLN    73       0.439  14.507   0.295  1.00  0.00
ATOM   1058  HG3 GLN    73      -0.742  13.453   1.109  1.00  0.00
ATOM   1059  CD  GLN    73       0.426  14.661   2.421  1.00  0.00
ATOM   1060  OE1 GLN    73       1.126  14.263   3.350  1.00  0.00
ATOM   1061  NE2 GLN    73      -0.245  15.843   2.459  1.00  0.00
ATOM   1062 HE21 GLN    73      -0.184  16.429   3.279  1.00  0.00
ATOM   1063 HE22 GLN    73      -0.803  16.130   1.667  1.00  0.00
ATOM   1064  C   GLN    73       2.544  11.081  -0.170  1.00  0.00
ATOM   1065  O   GLN    73       3.540  11.471  -0.777  1.00  0.00
ATOM   1066  N   ALA    74       2.516   9.898   0.467  1.00  0.00
ATOM   1067  H   ALA    74       1.677   9.568   0.923  1.00  0.00
ATOM   1068  CA  ALA    74       3.685   9.068   0.511  1.00  0.00
ATOM   1069  HA  ALA    74       4.518   9.637   0.924  1.00  0.00
ATOM   1070  CB  ALA    74       3.486   7.801   1.360  1.00  0.00
ATOM   1071  HB1 ALA    74       2.661   7.217   0.953  1.00  0.00
ATOM   1072  HB2 ALA    74       4.397   7.204   1.342  1.00  0.00
ATOM   1073  HB3 ALA    74       3.258   8.084   2.388  1.00  0.00
ATOM   1074  C   ALA    74       4.041   8.631  -0.873  1.00  0.00
ATOM   1075  O   ALA    74       5.213   8.604  -1.240  1.00  0.00
ATOM   1076  N   VAL    75       3.038   8.264  -1.688  1.00  0.00
ATOM   1077  H   VAL    75       2.073   8.232  -1.391  1.00  0.00
ATOM   1078  CA  VAL    75       3.358   7.815  -3.012  1.00  0.00
ATOM   1079  HA  VAL    75       4.151   7.069  -2.965  1.00  0.00
ATOM   1080  CB  VAL    75       2.199   7.237  -3.777  1.00  0.00
ATOM   1081  HB  VAL    75       2.470   7.094  -4.823  1.00  0.00
ATOM   1082  CG1 VAL    75       1.851   5.882  -3.150  1.00  0.00
ATOM   1083 HG11 VAL    75       1.579   6.024  -2.104  1.00  0.00
ATOM   1084 HG12 VAL    75       1.011   5.438  -3.685  1.00  0.00
ATOM   1085 HG13 VAL    75       2.714   5.219  -3.214  1.00  0.00
ATOM   1086  CG2 VAL    75       1.012   8.209  -3.748  1.00  0.00
ATOM   1087 HG21 VAL    75       1.305   9.155  -4.203  1.00  0.00
ATOM   1088 HG22 VAL    75       0.178   7.782  -4.304  1.00  0.00
ATOM   1089 HG23 VAL    75       0.708   8.382  -2.715  1.00  0.00
ATOM   1090  C   VAL    75       3.965   8.936  -3.785  1.00  0.00
ATOM   1091  O   VAL    75       4.906   8.729  -4.549  1.00  0.00
ATOM   1092  N   GLU    76       3.451  10.164  -3.601  1.00  0.00
ATOM   1093  H   GLU    76       2.699  10.338  -2.949  1.00  0.00
ATOM   1094  CA  GLU    76       3.977  11.271  -4.342  1.00  0.00
ATOM   1095  HA  GLU    76       3.907  11.043  -5.405  1.00  0.00
ATOM   1096  CB  GLU    76       3.221  12.582  -4.070  1.00  0.00
ATOM   1097  HB2 GLU    76       2.154  12.367  -4.131  1.00  0.00
ATOM   1098  HB3 GLU    76       3.469  12.902  -3.058  1.00  0.00
ATOM   1099  CG  GLU    76       3.573  13.696  -5.058  1.00  0.00
ATOM   1100  HG2 GLU    76       3.129  14.640  -4.742  1.00  0.00
ATOM   1101  HG3 GLU    76       4.654  13.812  -5.138  1.00  0.00
ATOM   1102  CD  GLU    76       3.004  13.296  -6.413  1.00  0.00
ATOM   1103  OE1 GLU    76       2.194  12.332  -6.450  1.00  0.00
ATOM   1104  OE2 GLU    76       3.371  13.945  -7.429  1.00  0.00
ATOM   1105  C   GLU    76       5.409  11.473  -3.955  1.00  0.00
ATOM   1106  O   GLU    76       6.255  11.727  -4.811  1.00  0.00
ATOM   1107  N   THR    77       5.731  11.342  -2.653  1.00  0.00
ATOM   1108  H   THR    77       5.048  11.095  -1.950  1.00  0.00
ATOM   1109  CA  THR    77       7.078  11.603  -2.231  1.00  0.00
ATOM   1110  HA  THR    77       7.358  12.597  -2.581  1.00  0.00
ATOM   1111  CB  THR    77       7.277  11.545  -0.737  1.00  0.00
ATOM   1112  HB  THR    77       6.462  12.080  -0.248  1.00  0.00
ATOM   1113  CG2 THR    77       7.293  10.087  -0.256  1.00  0.00
ATOM   1114 HG21 THR    77       8.108   9.552  -0.743  1.00  0.00
ATOM   1115 HG22 THR    77       7.437  10.062   0.824  1.00  0.00
ATOM   1116 HG23 THR    77       6.345   9.611  -0.506  1.00  0.00
ATOM   1117  OG1 THR    77       8.510  12.162  -0.399  1.00  0.00
ATOM   1118  HG1 THR    77       8.636  12.125   0.552  1.00  0.00
ATOM   1119  C   THR    77       8.000  10.614  -2.881  1.00  0.00
ATOM   1120  O   THR    77       9.091  10.974  -3.322  1.00  0.00
ATOM   1121  N   LEU    78       7.583   9.335  -2.962  1.00  0.00
ATOM   1122  H   LEU    78       6.672   9.078  -2.609  1.00  0.00
ATOM   1123  CA  LEU    78       8.400   8.310  -3.549  1.00  0.00
ATOM   1124  HA  LEU    78       9.366   8.302  -3.045  1.00  0.00
ATOM   1125  CB  LEU    78       7.772   6.910  -3.430  1.00  0.00
ATOM   1126  HB2 LEU    78       6.744   7.066  -3.759  1.00  0.00
ATOM   1127  HB3 LEU    78       8.261   6.197  -4.093  1.00  0.00
ATOM   1128  CG  LEU    78       7.772   6.357  -1.993  1.00  0.00
ATOM   1129  HG  LEU    78       7.228   7.051  -1.352  1.00  0.00
ATOM   1130  CD1 LEU    78       7.106   4.975  -1.931  1.00  0.00
ATOM   1131 HD11 LEU    78       7.649   4.280  -2.571  1.00  0.00
ATOM   1132 HD12 LEU    78       7.120   4.610  -0.904  1.00  0.00
ATOM   1133 HD13 LEU    78       6.074   5.053  -2.274  1.00  0.00
ATOM   1134  CD2 LEU    78       9.195   6.331  -1.410  1.00  0.00
ATOM   1135 HD21 LEU    78       9.600   7.343  -1.394  1.00  0.00
ATOM   1136 HD22 LEU    78       9.165   5.936  -0.394  1.00  0.00
ATOM   1137 HD23 LEU    78       9.829   5.696  -2.028  1.00  0.00
ATOM   1138  C   LEU    78       8.595   8.593  -5.007  1.00  0.00
ATOM   1139  O   LEU    78       9.680   8.401  -5.551  1.00  0.00
ATOM   1140  N   ARG    79       7.523   9.025  -5.688  1.00  0.00
ATOM   1141  H   ARG    79       6.642   9.124  -5.203  1.00  0.00
ATOM   1142  CA  ARG    79       7.557   9.290  -7.097  1.00  0.00
ATOM   1143  HA  ARG    79       8.030   8.455  -7.614  1.00  0.00
ATOM   1144  CB  ARG    79       6.136   9.474  -7.658  1.00  0.00
ATOM   1145  HB2 ARG    79       5.621  10.228  -7.062  1.00  0.00
ATOM   1146  HB3 ARG    79       6.210   9.816  -8.690  1.00  0.00
ATOM   1147  CG  ARG    79       5.347   8.158  -7.610  1.00  0.00
ATOM   1148  HG2 ARG    79       5.865   7.465  -8.272  1.00  0.00
ATOM   1149  HG3 ARG    79       5.413   7.797  -6.583  1.00  0.00
ATOM   1150  CD  ARG    79       3.876   8.255  -8.023  1.00  0.00
ATOM   1151  HD2 ARG    79       3.289   8.802  -7.285  1.00  0.00
ATOM   1152  HD3 ARG    79       3.765   8.730  -8.998  1.00  0.00
ATOM   1153  NE  ARG    79       3.356   6.859  -8.109  1.00  0.00
ATOM   1154  HE  ARG    79       3.949   6.103  -8.419  1.00  0.00
ATOM   1155  CZ  ARG    79       2.066   6.576  -7.763  1.00  0.00
ATOM   1156  NH1 ARG    79       1.253   7.567  -7.299  1.00  0.00
ATOM   1157 HH11 ARG    79       1.608   8.509  -7.212  1.00  0.00
ATOM   1158 HH12 ARG    79       0.299   7.356  -7.043  1.00  0.00
ATOM   1159  NH2 ARG    79       1.588   5.303  -7.887  1.00  0.00
ATOM   1160 HH21 ARG    79       2.191   4.572  -8.235  1.00  0.00
ATOM   1161 HH22 ARG    79       0.633   5.098  -7.630  1.00  0.00
ATOM   1162  C   ARG    79       8.395  10.493  -7.420  1.00  0.00
ATOM   1163  O   ARG    79       9.153  10.471  -8.389  1.00  0.00
ATOM   1164  N   ASN    80       8.299  11.576  -6.619  1.00  0.00
ATOM   1165  H   ASN    80       7.744  11.582  -5.775  1.00  0.00
ATOM   1166  CA  ASN    80       9.033  12.764  -6.961  1.00  0.00
ATOM   1167  HA  ASN    80       9.008  12.871  -8.045  1.00  0.00
ATOM   1168  CB  ASN    80       8.485  14.055  -6.327  1.00  0.00
ATOM   1169  HB2 ASN    80       8.107  13.874  -5.321  1.00  0.00
ATOM   1170  HB3 ASN    80       9.271  14.809  -6.289  1.00  0.00
ATOM   1171  CG  ASN    80       7.348  14.582  -7.185  1.00  0.00
ATOM   1172  OD1 ASN    80       6.302  14.981  -6.676  1.00  0.00
ATOM   1173  ND2 ASN    80       7.568  14.602  -8.527  1.00  0.00
ATOM   1174 HD21 ASN    80       6.848  14.942  -9.148  1.00  0.00
ATOM   1175 HD22 ASN    80       8.450  14.277  -8.896  1.00  0.00
ATOM   1176  C   ASN    80      10.433  12.626  -6.480  1.00  0.00
ATOM   1177  O   ASN    80      10.841  13.276  -5.520  1.00  0.00
ATOM   1178  N   THR    81      11.222  11.799  -7.182  1.00  0.00
ATOM   1179  H   THR    81      10.866  11.294  -7.981  1.00  0.00
ATOM   1180  CA  THR    81      12.583  11.596  -6.804  1.00  0.00
ATOM   1181  HA  THR    81      12.959  12.468  -6.268  1.00  0.00
ATOM   1182  CB  THR    81      12.757  10.385  -5.933  1.00  0.00
ATOM   1183  HB  THR    81      12.130  10.485  -5.047  1.00  0.00
ATOM   1184  CG2 THR    81      12.352   9.127  -6.705  1.00  0.00
ATOM   1185 HG21 THR    81      12.979   9.026  -7.591  1.00  0.00
ATOM   1186 HG22 THR    81      12.480   8.252  -6.068  1.00  0.00
ATOM   1187 HG23 THR    81      11.307   9.206  -7.007  1.00  0.00
ATOM   1188  OG1 THR    81      14.099  10.282  -5.501  1.00  0.00
ATOM   1189  HG1 THR    81      14.197   9.505  -4.945  1.00  0.00
ATOM   1190  C   THR    81      13.377  11.437  -8.063  1.00  0.00
ATOM   1191  O   THR    81      12.810  11.392  -9.154  1.00  0.00
ATOM   1192  N   GLY    82      14.720  11.372  -7.946  1.00  0.00
ATOM   1193  H   GLY    82      15.158  11.396  -7.036  1.00  0.00
ATOM   1194  CA  GLY    82      15.564  11.268  -9.107  1.00  0.00
ATOM   1195  HA2 GLY    82      15.069  11.721  -9.966  1.00  0.00
ATOM   1196  HA3 GLY    82      16.510  11.777  -8.923  1.00  0.00
ATOM   1197  C   GLY    82      15.837   9.824  -9.407  1.00  0.00
ATOM   1198  O   GLY    82      15.125   8.928  -8.957  1.00  0.00
ATOM   1199  N   GLN    83      16.903   9.581 -10.199  1.00  0.00
ATOM   1200  H   GLN    83      17.466  10.372 -10.479  1.00  0.00
ATOM   1201  CA  GLN    83      17.312   8.269 -10.621  1.00  0.00
ATOM   1202  HA  GLN    83      16.495   7.813 -11.180  1.00  0.00
ATOM   1203  CB  GLN    83      18.564   8.293 -11.512  1.00  0.00
ATOM   1204  HB2 GLN    83      19.203   9.093 -11.138  1.00  0.00
ATOM   1205  HB3 GLN    83      19.065   7.335 -11.379  1.00  0.00
ATOM   1206  CG  GLN    83      18.284   8.518 -12.993  1.00  0.00
ATOM   1207  HG2 GLN    83      17.422   9.171 -13.136  1.00  0.00
ATOM   1208  HG3 GLN    83      19.140   8.924 -13.532  1.00  0.00
ATOM   1209  CD  GLN    83      17.955   7.146 -13.564  1.00  0.00
ATOM   1210  OE1 GLN    83      16.796   6.827 -13.822  1.00  0.00
ATOM   1211  NE2 GLN    83      19.003   6.299 -13.746  1.00  0.00
ATOM   1212 HE21 GLN    83      18.842   5.376 -14.122  1.00  0.00
ATOM   1213 HE22 GLN    83      19.937   6.597 -13.504  1.00  0.00
ATOM   1214  C   GLN    83      17.685   7.437  -9.444  1.00  0.00
ATOM   1215  O   GLN    83      17.309   6.268  -9.368  1.00  0.00
ATOM   1216  N   VAL    84      18.449   8.011  -8.499  1.00  0.00
ATOM   1217  H   VAL    84      18.754   8.972  -8.550  1.00  0.00
ATOM   1218  CA  VAL    84      18.827   7.239  -7.356  1.00  0.00
ATOM   1219  HA  VAL    84      18.529   6.195  -7.454  1.00  0.00
ATOM   1220  CB  VAL    84      20.294   7.292  -7.038  1.00  0.00
ATOM   1221  HB  VAL    84      20.871   7.114  -7.945  1.00  0.00
ATOM   1222  CG1 VAL    84      20.641   8.681  -6.474  1.00  0.00
ATOM   1223 HG11 VAL    84      20.064   8.860  -5.566  1.00  0.00
ATOM   1224 HG12 VAL    84      21.705   8.724  -6.241  1.00  0.00
ATOM   1225 HG13 VAL    84      20.400   9.445  -7.213  1.00  0.00
ATOM   1226  CG2 VAL    84      20.628   6.127  -6.094  1.00  0.00
ATOM   1227 HG21 VAL    84      20.386   5.183  -6.582  1.00  0.00
ATOM   1228 HG22 VAL    84      21.690   6.149  -5.851  1.00  0.00
ATOM   1229 HG23 VAL    84      20.044   6.222  -5.178  1.00  0.00
ATOM   1230  C   VAL    84      18.085   7.816  -6.197  1.00  0.00
ATOM   1231  O   VAL    84      17.948   9.033  -6.081  1.00  0.00
ATOM   1232  N   VAL    85      17.567   6.941  -5.314  1.00  0.00
ATOM   1233  H   VAL    85      17.729   5.947  -5.382  1.00  0.00
ATOM   1234  CA  VAL    85      16.791   7.428  -4.213  1.00  0.00
ATOM   1235  HA  VAL    85      16.821   8.514  -4.126  1.00  0.00
ATOM   1236  CB  VAL    85      15.351   6.989  -4.268  1.00  0.00
ATOM   1237  HB  VAL    85      15.296   5.901  -4.276  1.00  0.00
ATOM   1238  CG1 VAL    85      14.620   7.530  -3.027  1.00  0.00
ATOM   1239 HG11 VAL    85      14.674   8.619  -3.018  1.00  0.00
ATOM   1240 HG12 VAL    85      13.575   7.219  -3.055  1.00  0.00
ATOM   1241 HG13 VAL    85      15.091   7.137  -2.126  1.00  0.00
ATOM   1242  CG2 VAL    85      14.744   7.439  -5.609  1.00  0.00
ATOM   1243 HG21 VAL    85      15.299   6.986  -6.430  1.00  0.00
ATOM   1244 HG22 VAL    85      13.701   7.126  -5.659  1.00  0.00
ATOM   1245 HG23 VAL    85      14.801   8.525  -5.688  1.00  0.00
ATOM   1246  C   VAL    85      17.361   6.874  -2.949  1.00  0.00
ATOM   1247  O   VAL    85      17.795   5.725  -2.889  1.00  0.00
ATOM   1248  N   HIE    86      17.364   7.707  -1.894  1.00  0.00
ATOM   1249  H   HIE    86      16.986   8.637  -2.008  1.00  0.00
ATOM   1250  CA  HIE    86      17.843   7.323  -0.600  1.00  0.00
ATOM   1251  HA  HIE    86      18.566   6.516  -0.712  1.00  0.00
ATOM   1252  CB  HIE    86      18.522   8.493   0.130  1.00  0.00
ATOM   1253  HB2 HIE    86      19.392   8.822  -0.438  1.00  0.00
ATOM   1254  HB3 HIE    86      17.829   9.327   0.248  1.00  0.00
ATOM   1255  CG  HIE    86      19.012   8.146   1.502  1.00  0.00
ATOM   1256  ND1 HIE    86      20.062   7.296   1.766  1.00  0.00
ATOM   1257  CE1 HIE    86      20.201   7.254   3.116  1.00  0.00
ATOM   1258  HE1 HIE    86      20.996   6.620   3.508  1.00  0.00
ATOM   1259  NE2 HIE    86      19.316   8.016   3.734  1.00  0.00
ATOM   1260  HE2 HIE    86      19.173   8.188   4.719  1.00  0.00
ATOM   1261  CD2 HIE    86      18.567   8.575   2.714  1.00  0.00
ATOM   1262  HD2 HIE    86      17.749   9.257   2.949  1.00  0.00
ATOM   1263  C   HIE    86      16.650   6.910   0.196  1.00  0.00
ATOM   1264  O   HIE    86      15.740   7.712   0.405  1.00  0.00
ATOM   1265  N   LEU    87      16.617   5.637   0.652  1.00  0.00
ATOM   1266  H   LEU    87      17.391   5.003   0.517  1.00  0.00
ATOM   1267  CA  LEU    87      15.481   5.176   1.402  1.00  0.00
ATOM   1268  HA  LEU    87      14.735   5.971   1.434  1.00  0.00
ATOM   1269  CB  LEU    87      14.837   3.921   0.784  1.00  0.00
ATOM   1270  HB2 LEU    87      15.683   3.238   0.711  1.00  0.00
ATOM   1271  HB3 LEU    87      14.082   3.494   1.444  1.00  0.00
ATOM   1272  CG  LEU    87      14.231   4.140  -0.616  1.00  0.00
ATOM   1273  HG  LEU    87      15.021   4.483  -1.283  1.00  0.00
ATOM   1274  CD1 LEU    87      13.613   2.846  -1.175  1.00  0.00
ATOM   1275 HD11 LEU    87      12.822   2.503  -0.508  1.00  0.00
ATOM   1276 HD12 LEU    87      13.195   3.040  -2.163  1.00  0.00
ATOM   1277 HD13 LEU    87      14.383   2.078  -1.250  1.00  0.00
ATOM   1278  CD2 LEU    87      13.227   5.303  -0.613  1.00  0.00
ATOM   1279 HD21 LEU    87      13.732   6.219  -0.306  1.00  0.00
ATOM   1280 HD22 LEU    87      12.817   5.433  -1.614  1.00  0.00
ATOM   1281 HD23 LEU    87      12.418   5.084   0.085  1.00  0.00
ATOM   1282  C   LEU    87      15.933   4.777   2.775  1.00  0.00
ATOM   1283  O   LEU    87      17.038   4.272   2.957  1.00  0.00
ATOM   1284  N   LEU    88      15.070   5.014   3.783  1.00  0.00
ATOM   1285  H   LEU    88      14.170   5.411   3.553  1.00  0.00
ATOM   1286  CA  LEU    88      15.331   4.667   5.151  1.00  0.00
ATOM   1287  HA  LEU    88      16.342   4.267   5.220  1.00  0.00
ATOM   1288  CB  LEU    88      15.209   5.866   6.112  1.00  0.00
ATOM   1289  HB2 LEU    88      15.989   6.535   5.747  1.00  0.00
ATOM   1290  HB3 LEU    88      14.240   6.359   6.027  1.00  0.00
ATOM   1291  CG  LEU    88      15.480   5.519   7.586  1.00  0.00
ATOM   1292  HG  LEU    88      14.805   4.717   7.886  1.00  0.00
ATOM   1293  CD1 LEU    88      16.932   5.068   7.788  1.00  0.00
ATOM   1294 HD11 LEU    88      17.607   5.870   7.489  1.00  0.00
ATOM   1295 HD12 LEU    88      17.096   4.829   8.839  1.00  0.00
ATOM   1296 HD13 LEU    88      17.126   4.185   7.181  1.00  0.00
ATOM   1297  CD2 LEU    88      15.091   6.677   8.516  1.00  0.00
ATOM   1298 HD21 LEU    88      14.029   6.894   8.402  1.00  0.00
ATOM   1299 HD22 LEU    88      15.295   6.398   9.550  1.00  0.00
ATOM   1300 HD23 LEU    88      15.672   7.562   8.258  1.00  0.00
ATOM   1301  C   LEU    88      14.248   3.700   5.499  1.00  0.00
ATOM   1302  O   LEU    88      13.072   4.043   5.389  1.00  0.00
ATOM   1303  N   LEU    89      14.607   2.462   5.907  1.00  0.00
ATOM   1304  H   LEU    89      15.566   2.170   6.031  1.00  0.00
ATOM   1305  CA  LEU    89      13.567   1.509   6.167  1.00  0.00
ATOM   1306  HA  LEU    89      12.626   2.055   6.239  1.00  0.00
ATOM   1307  CB  LEU    89      13.421   0.413   5.092  1.00  0.00
ATOM   1308  HB2 LEU    89      14.441   0.033   5.047  1.00  0.00
ATOM   1309  HB3 LEU    89      12.748  -0.388   5.397  1.00  0.00
ATOM   1310  CG  LEU    89      13.004   0.932   3.702  1.00  0.00
ATOM   1311  HG  LEU    89      12.154   1.603   3.828  1.00  0.00
ATOM   1312  CD1 LEU    89      14.150   1.683   3.004  1.00  0.00
ATOM   1313 HD11 LEU    89      15.000   1.013   2.877  1.00  0.00
ATOM   1314 HD12 LEU    89      13.814   2.032   2.028  1.00  0.00
ATOM   1315 HD13 LEU    89      14.448   2.537   3.612  1.00  0.00
ATOM   1316  CD2 LEU    89      12.407  -0.192   2.841  1.00  0.00
ATOM   1317 HD21 LEU    89      11.526  -0.601   3.336  1.00  0.00
ATOM   1318 HD22 LEU    89      12.123   0.207   1.867  1.00  0.00
ATOM   1319 HD23 LEU    89      13.147  -0.981   2.708  1.00  0.00
ATOM   1320  C   LEU    89      13.786   0.792   7.462  1.00  0.00
ATOM   1321  O   LEU    89      14.859   0.831   8.063  1.00  0.00
ATOM   1322  N   GLU    90      12.706   0.137   7.931  1.00  0.00
ATOM   1323  H   GLU    90      11.858   0.186   7.385  1.00  0.00
ATOM   1324  CA  GLU    90      12.709  -0.678   9.109  1.00  0.00
ATOM   1325  HA  GLU    90      13.640  -0.520   9.653  1.00  0.00
ATOM   1326  CB  GLU    90      11.535  -0.336  10.038  1.00  0.00
ATOM   1327  HB2 GLU    90      11.609   0.731  10.251  1.00  0.00
ATOM   1328  HB3 GLU    90      10.624  -0.530   9.471  1.00  0.00
ATOM   1329  CG  GLU    90      11.492  -1.114  11.349  1.00  0.00
ATOM   1330  HG2 GLU    90      11.406  -2.186  11.173  1.00  0.00
ATOM   1331  HG3 GLU    90      12.380  -0.915  11.949  1.00  0.00
ATOM   1332  CD  GLU    90      10.259  -0.622  12.090  1.00  0.00
ATOM   1333  OE1 GLU    90       9.581   0.305  11.569  1.00  0.00
ATOM   1334  OE2 GLU    90       9.976  -1.172  13.186  1.00  0.00
ATOM   1335  C   GLU    90      12.503  -2.074   8.609  1.00  0.00
ATOM   1336  O   GLU    90      11.583  -2.328   7.832  1.00  0.00
ATOM   1337  N   LYS    91      13.364  -3.021   9.029  1.00  0.00
ATOM   1338  H   LYS    91      14.108  -2.817   9.681  1.00  0.00
ATOM   1339  CA  LYS    91      13.240  -4.364   8.535  1.00  0.00
ATOM   1340  HA  LYS    91      13.133  -4.319   7.451  1.00  0.00
ATOM   1341  CB  LYS    91      14.443  -5.262   8.874  1.00  0.00
ATOM   1342  HB2 LYS    91      15.334  -4.797   8.454  1.00  0.00
ATOM   1343  HB3 LYS    91      14.532  -5.302   9.960  1.00  0.00
ATOM   1344  CG  LYS    91      14.300  -6.680   8.322  1.00  0.00
ATOM   1345  HG2 LYS    91      15.117  -7.274   8.731  1.00  0.00
ATOM   1346  HG3 LYS    91      13.349  -7.076   8.680  1.00  0.00
ATOM   1347  CD  LYS    91      14.337  -6.745   6.793  1.00  0.00
ATOM   1348  HD2 LYS    91      13.539  -6.103   6.420  1.00  0.00
ATOM   1349  HD3 LYS    91      15.301  -6.349   6.473  1.00  0.00
ATOM   1350  CE  LYS    91      14.156  -8.159   6.236  1.00  0.00
ATOM   1351  HE2 LYS    91      15.037  -8.753   6.477  1.00  0.00
ATOM   1352  HE3 LYS    91      13.277  -8.612   6.694  1.00  0.00
ATOM   1353  NZ  LYS    91      13.979  -8.113   4.768  1.00  0.00
ATOM   1354  HZ1 LYS    91      14.793  -7.693   4.344  1.00  0.00
ATOM   1355  HZ2 LYS    91      13.860  -9.051   4.414  1.00  0.00
ATOM   1356  HZ3 LYS    91      13.161  -7.563   4.545  1.00  0.00
ATOM   1357  C   LYS    91      12.016  -4.989   9.127  1.00  0.00
ATOM   1358  O   LYS    91      11.755  -4.867  10.323  1.00  0.00
ATOM   1359  N   GLY    92      11.226  -5.681   8.278  1.00  0.00
ATOM   1360  H   GLY    92      11.483  -5.758   7.305  1.00  0.00
ATOM   1361  CA  GLY    92      10.016  -6.320   8.715  1.00  0.00
ATOM   1362  HA2 GLY    92       9.620  -5.818   9.598  1.00  0.00
ATOM   1363  HA3 GLY    92       9.269  -6.300   7.922  1.00  0.00
ATOM   1364  C   GLY    92      10.323  -7.744   9.060  1.00  0.00
ATOM   1365  O   GLY    92      11.479  -8.162   9.059  1.00  0.00
ATOM   1366  N   GLN    93       9.266  -8.531   9.355  1.00  0.00
ATOM   1367  H   GLN    93       8.328  -8.160   9.300  1.00  0.00
ATOM   1368  CA  GLN    93       9.432  -9.915   9.699  1.00  0.00
ATOM   1369  HA  GLN    93      10.295 -10.003  10.359  1.00  0.00
ATOM   1370  CB  GLN    93       8.208 -10.519  10.408  1.00  0.00
ATOM   1371  HB2 GLN    93       7.323 -10.129   9.905  1.00  0.00
ATOM   1372  HB3 GLN    93       8.259 -11.598  10.268  1.00  0.00
ATOM   1373  CG  GLN    93       8.125 -10.203  11.901  1.00  0.00
ATOM   1374  HG2 GLN    93       8.677  -9.296  12.150  1.00  0.00
ATOM   1375  HG3 GLN    93       7.096 -10.108  12.248  1.00  0.00
ATOM   1376  CD  GLN    93       8.774 -11.381  12.618  1.00  0.00
ATOM   1377  OE1 GLN    93       9.186 -12.348  11.980  1.00  0.00
ATOM   1378  NE2 GLN    93       8.863 -11.313  13.973  1.00  0.00
ATOM   1379 HE21 GLN    93       9.286 -12.072  14.487  1.00  0.00
ATOM   1380 HE22 GLN    93       8.505 -10.503  14.460  1.00  0.00
ATOM   1381  C   GLN    93       9.603 -10.671   8.431  1.00  0.00
ATOM   1382  O   GLN    93       8.704 -10.704   7.592  1.00  0.00
ATOM   1383  N   SER    94      10.778 -11.309   8.279  1.00  0.00
ATOM   1384  H   SER    94      11.432 -11.344   9.048  1.00  0.00
ATOM   1385  CA  SER    94      11.091 -12.036   7.089  1.00  0.00
ATOM   1386  HA  SER    94      10.245 -12.676   6.836  1.00  0.00
ATOM   1387  CB  SER    94      11.384 -11.109   5.891  1.00  0.00
ATOM   1388  HB2 SER    94      12.239 -10.480   6.139  1.00  0.00
ATOM   1389  HB3 SER    94      11.625 -11.725   5.025  1.00  0.00
ATOM   1390  OG  SER    94      10.265 -10.288   5.591  1.00  0.00
ATOM   1391  HG  SER    94      10.474  -9.723   4.844  1.00  0.00
ATOM   1392  C   SER    94      12.372 -12.749   7.375  1.00  0.00
ATOM   1393  O   SER    94      12.814 -12.813   8.520  1.00  0.00
ATOM   1394  N   PRO    95      12.967 -13.311   6.359  1.00  0.00
ATOM   1395  CD  PRO    95      12.184 -13.969   5.323  1.00  0.00
ATOM   1396  HD2 PRO    95      12.032 -13.261   4.509  1.00  0.00
ATOM   1397  HD3 PRO    95      11.219 -14.244   5.748  1.00  0.00
ATOM   1398  CG  PRO    95      13.007 -15.194   4.895  1.00  0.00
ATOM   1399  HG2 PRO    95      12.947 -15.334   3.816  1.00  0.00
ATOM   1400  HG3 PRO    95      12.643 -16.090   5.398  1.00  0.00
ATOM   1401  CB  PRO    95      14.441 -14.858   5.340  1.00  0.00
ATOM   1402  HB2 PRO    95      14.980 -14.311   4.567  1.00  0.00
ATOM   1403  HB3 PRO    95      15.011 -15.743   5.623  1.00  0.00
ATOM   1404  CA  PRO    95      14.231 -13.962   6.558  1.00  0.00
ATOM   1405  HA  PRO    95      14.156 -14.608   7.433  1.00  0.00
ATOM   1406  C   PRO    95      15.326 -12.964   6.768  1.00  0.00
ATOM   1407  O   PRO    95      15.242 -11.856   6.242  1.00  0.00
ATOM   1408  N   THR    96      16.365 -13.334   7.537  1.00  0.00
ATOM   1409  H   THR    96      16.404 -14.244   7.972  1.00  0.00
ATOM   1410  CA  THR    96      17.437 -12.418   7.782  1.00  0.00
ATOM   1411  HA  THR    96      17.429 -11.611   7.050  1.00  0.00
ATOM   1412  CB  THR    96      17.380 -11.817   9.160  1.00  0.00
ATOM   1413  HB  THR    96      16.465 -11.233   9.262  1.00  0.00
ATOM   1414  CG2 THR    96      17.394 -12.935  10.215  1.00  0.00
ATOM   1415 HG21 THR    96      18.308 -13.519  10.114  1.00  0.00
ATOM   1416 HG22 THR    96      17.352 -12.495  11.212  1.00  0.00
ATOM   1417 HG23 THR    96      16.530 -13.584  10.069  1.00  0.00
ATOM   1418  OG1 THR    96      18.468 -10.925   9.350  1.00  0.00
ATOM   1419  HG1 THR    96      18.422 -10.547  10.232  1.00  0.00
ATOM   1420  C   THR    96      18.758 -13.164   7.602  1.00  0.00
ATOM   1421  O   THR    96      19.553 -13.288   8.574  1.00  0.00
ATOM   1422  OXT THR    96      18.986 -13.622   6.452  1.00  0.00
TER   
ATOM   1423  N   PHE    97     -18.787  -7.644  10.494  1.00  0.00
ATOM   1424  H1  PHE    97     -18.008  -7.128  10.112  1.00  0.00
ATOM   1425  H2  PHE    97     -18.753  -7.585  11.502  1.00  0.00
ATOM   1426  H3  PHE    97     -19.627  -7.376  10.001  1.00  0.00
ATOM   1427  CA  PHE    97     -18.589  -9.076  10.179  1.00  0.00
ATOM   1428  HA  PHE    97     -18.540  -9.656  11.101  1.00  0.00
ATOM   1429  CB  PHE    97     -19.759  -9.599   9.332  1.00  0.00
ATOM   1430  HB2 PHE    97     -19.941  -9.017   8.429  1.00  0.00
ATOM   1431  HB3 PHE    97     -19.662 -10.653   9.071  1.00  0.00
ATOM   1432  CG  PHE    97     -20.986  -9.479  10.170  1.00  0.00
ATOM   1433  CD1 PHE    97     -21.323 -10.467  11.064  1.00  0.00
ATOM   1434  HD1 PHE    97     -20.684 -11.345  11.158  1.00  0.00
ATOM   1435  CE1 PHE    97     -22.455 -10.355  11.837  1.00  0.00
ATOM   1436  HE1 PHE    97     -22.713 -11.147  12.540  1.00  0.00
ATOM   1437  CZ  PHE    97     -23.260  -9.248  11.725  1.00  0.00
ATOM   1438  HZ  PHE    97     -24.157  -9.154  12.337  1.00  0.00
ATOM   1439  CE2 PHE    97     -22.929  -8.256  10.835  1.00  0.00
ATOM   1440  HE2 PHE    97     -23.566  -7.376  10.740  1.00  0.00
ATOM   1441  CD2 PHE    97     -21.796  -8.371  10.064  1.00  0.00
ATOM   1442  HD2 PHE    97     -21.533  -7.580   9.361  1.00  0.00
ATOM   1443  C   PHE    97     -17.323  -9.264   9.410  1.00  0.00
ATOM   1444  O   PHE    97     -17.227  -8.893   8.242  1.00  0.00
ATOM   1445  N   ALA    98     -16.309  -9.847  10.072  1.00  0.00
ATOM   1446  H   ALA    98     -16.442 -10.139  11.030  1.00  0.00
ATOM   1447  CA  ALA    98     -15.032 -10.073   9.464  1.00  0.00
ATOM   1448  HA  ALA    98     -14.771  -9.218   8.840  1.00  0.00
ATOM   1449  CB  ALA    98     -13.899 -10.305  10.479  1.00  0.00
ATOM   1450  HB1 ALA    98     -14.142 -11.163  11.106  1.00  0.00
ATOM   1451  HB2 ALA    98     -12.968 -10.496   9.947  1.00  0.00
ATOM   1452  HB3 ALA    98     -13.784  -9.420  11.105  1.00  0.00
ATOM   1453  C   ALA    98     -15.126 -11.284   8.598  1.00  0.00
ATOM   1454  O   ALA    98     -16.115 -12.015   8.634  1.00  0.00
ATOM   1455  N   ASP    99     -14.078 -11.502   7.775  1.00  0.00
ATOM   1456  H   ASP    99     -13.321 -10.834   7.752  1.00  0.00
ATOM   1457  CA  ASP    99     -14.033 -12.612   6.871  1.00  0.00
ATOM   1458  HA  ASP    99     -13.217 -12.441   6.170  1.00  0.00
ATOM   1459  CB  ASP    99     -13.817 -13.972   7.555  1.00  0.00
ATOM   1460  HB2 ASP    99     -14.438 -14.056   8.447  1.00  0.00
ATOM   1461  HB3 ASP    99     -14.039 -14.798   6.880  1.00  0.00
ATOM   1462  CG  ASP    99     -12.347 -14.022   7.953  1.00  0.00
ATOM   1463  OD1 ASP    99     -11.599 -13.097   7.537  1.00  0.00
ATOM   1464  OD2 ASP    99     -11.948 -14.982   8.665  1.00  0.00
ATOM   1465  C   ASP    99     -15.296 -12.606   6.088  1.00  0.00
ATOM   1466  O   ASP    99     -15.998 -13.609   5.966  1.00  0.00
ATOM   1467  N   SER   100     -15.596 -11.421   5.536  1.00  0.00
ATOM   1468  H   SER   100     -14.949 -10.656   5.664  1.00  0.00
ATOM   1469  CA  SER   100     -16.755 -11.198   4.739  1.00  0.00
ATOM   1470  HA  SER   100     -17.274 -12.149   4.621  1.00  0.00
ATOM   1471  CB  SER   100     -17.732 -10.178   5.340  1.00  0.00
ATOM   1472  HB2 SER   100     -17.187  -9.272   5.604  1.00  0.00
ATOM   1473  HB3 SER   100     -18.499  -9.938   4.603  1.00  0.00
ATOM   1474  OG  SER   100     -18.345 -10.717   6.502  1.00  0.00
ATOM   1475  HG  SER   100     -18.954 -10.073   6.871  1.00  0.00
ATOM   1476  C   SER   100     -16.249 -10.635   3.454  1.00  0.00
ATOM   1477  O   SER   100     -15.198 -11.045   2.964  1.00  0.00
ATOM   1478  N   GLU   101     -17.023  -9.713   2.850  1.00  0.00
ATOM   1479  H   GLU   101     -17.909  -9.449   3.257  1.00  0.00
ATOM   1480  CA  GLU   101     -16.662  -9.149   1.583  1.00  0.00
ATOM   1481  HA  GLU   101     -16.426  -9.960   0.894  1.00  0.00
ATOM   1482  CB  GLU   101     -17.788  -8.295   0.971  1.00  0.00
ATOM   1483  HB2 GLU   101     -17.419  -7.917   0.018  1.00  0.00
ATOM   1484  HB3 GLU   101     -18.633  -8.960   0.795  1.00  0.00
ATOM   1485  CG  GLU   101     -18.236  -7.123   1.844  1.00  0.00
ATOM   1486  HG2 GLU   101     -18.482  -7.468   2.849  1.00  0.00
ATOM   1487  HG3 GLU   101     -17.449  -6.371   1.901  1.00  0.00
ATOM   1488  CD  GLU   101     -19.474  -6.513   1.200  1.00  0.00
ATOM   1489  OE1 GLU   101     -19.754  -6.849   0.018  1.00  0.00
ATOM   1490  OE2 GLU   101     -20.158  -5.704   1.882  1.00  0.00
ATOM   1491  C   GLU   101     -15.403  -8.330   1.648  1.00  0.00
ATOM   1492  O   GLU   101     -14.514  -8.539   0.825  1.00  0.00
ATOM   1493  N   ALA   102     -15.244  -7.387   2.606  1.00  0.00
ATOM   1494  H   ALA   102     -15.885  -7.140   3.347  1.00  0.00
ATOM   1495  CA  ALA   102     -13.999  -6.675   2.517  1.00  0.00
ATOM   1496  HA  ALA   102     -13.201  -7.417   2.517  1.00  0.00
ATOM   1497  CB  ALA   102     -13.879  -5.823   1.240  1.00  0.00
ATOM   1498  HB1 ALA   102     -14.666  -5.069   1.231  1.00  0.00
ATOM   1499  HB2 ALA   102     -12.906  -5.332   1.220  1.00  0.00
ATOM   1500  HB3 ALA   102     -13.981  -6.464   0.364  1.00  0.00
ATOM   1501  C   ALA   102     -13.802  -5.735   3.665  1.00  0.00
ATOM   1502  O   ALA   102     -14.733  -5.374   4.383  1.00  0.00
ATOM   1503  N   ASP   103     -12.522  -5.346   3.854  1.00  0.00
ATOM   1504  H   ASP   103     -11.858  -5.743   3.205  1.00  0.00
ATOM   1505  CA  ASP   103     -12.057  -4.357   4.785  1.00  0.00
ATOM   1506  HA  ASP   103     -12.922  -3.948   5.307  1.00  0.00
ATOM   1507  CB  ASP   103     -11.068  -4.905   5.827  1.00  0.00
ATOM   1508  HB2 ASP   103     -10.251  -5.416   5.318  1.00  0.00
ATOM   1509  HB3 ASP   103     -10.669  -4.082   6.420  1.00  0.00
ATOM   1510  CG  ASP   103     -11.788  -5.887   6.743  1.00  0.00
ATOM   1511  OD1 ASP   103     -13.042  -5.980   6.675  1.00  0.00
ATOM   1512  OD2 ASP   103     -11.079  -6.564   7.534  1.00  0.00
ATOM   1513  C   ASP   103     -11.262  -3.436   3.908  1.00  0.00
ATOM   1514  O   ASP   103     -10.754  -3.888   2.884  1.00  0.00
ATOM   1515  N   GLU   104     -11.130  -2.129   4.232  1.00  0.00
ATOM   1516  H   GLU   104     -11.490  -1.674   5.059  1.00  0.00
ATOM   1517  CA  GLU   104     -10.404  -1.332   3.275  1.00  0.00
ATOM   1518  HA  GLU   104     -10.220  -1.942   2.391  1.00  0.00
ATOM   1519  CB  GLU   104     -11.150  -0.059   2.846  1.00  0.00
ATOM   1520  HB2 GLU   104     -11.516   0.430   3.749  1.00  0.00
ATOM   1521  HB3 GLU   104     -10.433   0.592   2.346  1.00  0.00
ATOM   1522  CG  GLU   104     -12.323  -0.339   1.908  1.00  0.00
ATOM   1523  HG2 GLU   104     -12.917  -1.170   2.288  1.00  0.00
ATOM   1524  HG3 GLU   104     -12.959   0.540   1.796  1.00  0.00
ATOM   1525  CD  GLU   104     -11.733  -0.714   0.556  1.00  0.00
ATOM   1526  OE1 GLU   104     -11.236  -1.864   0.427  1.00  0.00
ATOM   1527  OE2 GLU   104     -11.760   0.150  -0.361  1.00  0.00
ATOM   1528  C   GLU   104      -9.080  -0.883   3.810  1.00  0.00
ATOM   1529  O   GLU   104      -8.889   0.300   4.085  1.00  0.00
ATOM   1530  N   ASN   105      -8.138  -1.822   4.001  1.00  0.00
ATOM   1531  H   ASN   105      -8.397  -2.791   3.881  1.00  0.00
ATOM   1532  CA  ASN   105      -6.794  -1.521   4.404  1.00  0.00
ATOM   1533  HA  ASN   105      -6.800  -0.637   5.042  1.00  0.00
ATOM   1534  CB  ASN   105      -6.162  -2.686   5.184  1.00  0.00
ATOM   1535  HB2 ASN   105      -5.123  -2.471   5.432  1.00  0.00
ATOM   1536  HB3 ASN   105      -6.719  -2.886   6.100  1.00  0.00
ATOM   1537  CG  ASN   105      -6.206  -3.928   4.307  1.00  0.00
ATOM   1538  OD1 ASN   105      -7.245  -4.280   3.750  1.00  0.00
ATOM   1539  ND2 ASN   105      -5.042  -4.617   4.175  1.00  0.00
ATOM   1540 HD21 ASN   105      -5.014  -5.450   3.604  1.00  0.00
ATOM   1541 HD22 ASN   105      -4.211  -4.293   4.649  1.00  0.00
ATOM   1542  C   ASN   105      -5.929  -1.204   3.227  1.00  0.00
ATOM   1543  O   ASN   105      -4.967  -0.441   3.313  1.00  0.00
ATOM   1544  N   GLU   106      -6.272  -1.801   2.081  1.00  0.00
ATOM   1545  H   GLU   106      -7.152  -2.287   1.987  1.00  0.00
ATOM   1546  CA  GLU   106      -5.359  -1.847   0.996  1.00  0.00
ATOM   1547  HA  GLU   106      -4.383  -1.532   1.366  1.00  0.00
ATOM   1548  CB  GLU   106      -5.216  -3.235   0.351  1.00  0.00
ATOM   1549  HB2 GLU   106      -5.163  -3.982   1.143  1.00  0.00
ATOM   1550  HB3 GLU   106      -6.095  -3.423  -0.266  1.00  0.00
ATOM   1551  CG  GLU   106      -3.957  -3.319  -0.515  1.00  0.00
ATOM   1552  HG2 GLU   106      -3.975  -2.536  -1.273  1.00  0.00
ATOM   1553  HG3 GLU   106      -3.079  -3.191   0.118  1.00  0.00
ATOM   1554  CD  GLU   106      -3.900  -4.678  -1.191  1.00  0.00
ATOM   1555  OE1 GLU   106      -4.988  -5.266  -1.430  1.00  0.00
ATOM   1556  OE2 GLU   106      -2.766  -5.143  -1.487  1.00  0.00
ATOM   1557  C   GLU   106      -5.598  -0.900  -0.119  1.00  0.00
ATOM   1558  O   GLU   106      -6.506  -1.054  -0.935  1.00  0.00
ATOM   1559  N   GLN   107      -4.715   0.106  -0.170  1.00  0.00
ATOM   1560  H   GLN   107      -4.069   0.211   0.599  1.00  0.00
ATOM   1561  CA  GLN   107      -4.540   0.933  -1.316  1.00  0.00
ATOM   1562  HA  GLN   107      -5.345   0.698  -2.013  1.00  0.00
ATOM   1563  CB  GLN   107      -4.554   2.443  -1.043  1.00  0.00
ATOM   1564  HB2 GLN   107      -3.811   2.637  -0.270  1.00  0.00
ATOM   1565  HB3 GLN   107      -4.256   2.940  -1.966  1.00  0.00
ATOM   1566  CG  GLN   107      -5.908   2.980  -0.592  1.00  0.00
ATOM   1567  HG2 GLN   107      -6.660   2.828  -1.366  1.00  0.00
ATOM   1568  HG3 GLN   107      -6.246   2.521   0.337  1.00  0.00
ATOM   1569  CD  GLN   107      -5.742   4.473  -0.363  1.00  0.00
ATOM   1570  OE1 GLN   107      -5.497   5.234  -1.297  1.00  0.00
ATOM   1571  NE2 GLN   107      -5.860   4.902   0.921  1.00  0.00
ATOM   1572 HE21 GLN   107      -5.759   5.885   1.134  1.00  0.00
ATOM   1573 HE22 GLN   107      -6.048   4.237   1.658  1.00  0.00
ATOM   1574  C   GLN   107      -3.130   0.601  -1.650  1.00  0.00
ATOM   1575  O   GLN   107      -2.236   0.821  -0.834  1.00  0.00
ATOM   1576  N   VAL   108      -2.892   0.012  -2.831  1.00  0.00
ATOM   1577  H   VAL   108      -3.616  -0.169  -3.511  1.00  0.00
ATOM   1578  CA  VAL   108      -1.543  -0.322  -3.171  1.00  0.00
ATOM   1579  HA  VAL   108      -0.859  -0.107  -2.350  1.00  0.00
ATOM   1580  CB  VAL   108      -1.349  -1.748  -3.597  1.00  0.00
ATOM   1581  HB  VAL   108      -2.014  -1.985  -4.427  1.00  0.00
ATOM   1582  CG1 VAL   108       0.114  -1.921  -4.046  1.00  0.00
ATOM   1583 HG11 VAL   108       0.779  -1.684  -3.216  1.00  0.00
ATOM   1584 HG12 VAL   108       0.278  -2.951  -4.360  1.00  0.00
ATOM   1585 HG13 VAL   108       0.320  -1.250  -4.879  1.00  0.00
ATOM   1586  CG2 VAL   108      -1.770  -2.672  -2.441  1.00  0.00
ATOM   1587 HG21 VAL   108      -2.819  -2.498  -2.199  1.00  0.00
ATOM   1588 HG22 VAL   108      -1.634  -3.712  -2.738  1.00  0.00
ATOM   1589 HG23 VAL   108      -1.157  -2.461  -1.565  1.00  0.00
ATOM   1590  C   VAL   108      -1.200   0.526  -4.339  1.00  0.00
ATOM   1591  O   VAL   108      -2.040   0.745  -5.209  1.00  0.00
ATOM   1592  N   SER   109       0.043   1.045  -4.372  1.00  0.00
ATOM   1593  H   SER   109       0.732   0.838  -3.664  1.00  0.00
ATOM   1594  CA  SER   109       0.425   1.887  -5.465  1.00  0.00
ATOM   1595  HA  SER   109      -0.292   1.745  -6.274  1.00  0.00
ATOM   1596  CB  SER   109       0.465   3.381  -5.100  1.00  0.00
ATOM   1597  HB2 SER   109       1.154   3.526  -4.268  1.00  0.00
ATOM   1598  HB3 SER   109       0.813   3.949  -5.962  1.00  0.00
ATOM   1599  OG  SER   109      -0.828   3.832  -4.727  1.00  0.00
ATOM   1600  HG  SER   109      -0.789   4.765  -4.502  1.00  0.00
ATOM   1601  C   SER   109       1.811   1.515  -5.886  1.00  0.00
ATOM   1602  O   SER   109       2.633   1.104  -5.069  1.00  0.00
ATOM   1603  N   ALA   110       2.093   1.651  -7.197  1.00  0.00
ATOM   1604  H   ALA   110       1.391   2.007  -7.830  1.00  0.00
ATOM   1605  CA  ALA   110       3.386   1.331  -7.726  1.00  0.00
ATOM   1606  HA  ALA   110       3.832   0.517  -7.156  1.00  0.00
ATOM   1607  CB  ALA   110       3.350   0.930  -9.210  1.00  0.00
ATOM   1608  HB1 ALA   110       2.913   1.740  -9.795  1.00  0.00
ATOM   1609  HB2 ALA   110       4.364   0.736  -9.559  1.00  0.00
ATOM   1610  HB3 ALA   110       2.746   0.030  -9.329  1.00  0.00
ATOM   1611  C   ALA   110       4.265   2.538  -7.628  1.00  0.00
ATOM   1612  O   ALA   110       3.819   3.666  -7.832  1.00  0.00
ATOM   1613  N   VAL   111       5.556   2.322  -7.307  1.00  0.00
ATOM   1614  H   VAL   111       5.903   1.394  -7.112  1.00  0.00
ATOM   1615  CA  VAL   111       6.480   3.416  -7.264  1.00  0.00
ATOM   1616  HA  VAL   111       6.153   4.240  -7.898  1.00  0.00
ATOM   1617  CB  VAL   111       6.737   3.945  -5.886  1.00  0.00
ATOM   1618  HB  VAL   111       7.504   4.718  -5.919  1.00  0.00
ATOM   1619  CG1 VAL   111       5.429   4.545  -5.348  1.00  0.00
ATOM   1620 HG11 VAL   111       4.661   3.772  -5.314  1.00  0.00
ATOM   1621 HG12 VAL   111       5.594   4.937  -4.344  1.00  0.00
ATOM   1622 HG13 VAL   111       5.102   5.353  -6.003  1.00  0.00
ATOM   1623  CG2 VAL   111       7.311   2.813  -5.019  1.00  0.00
ATOM   1624 HG21 VAL   111       8.243   2.457  -5.457  1.00  0.00
ATOM   1625 HG22 VAL   111       7.502   3.187  -4.013  1.00  0.00
ATOM   1626 HG23 VAL   111       6.595   1.993  -4.971  1.00  0.00
ATOM   1627  C   VAL   111       7.809   2.907  -7.808  1.00  0.00
ATOM   1628  O   VAL   111       7.973   1.661  -7.895  1.00  0.00
ATOM   1629  OXT VAL   111       8.675   3.756  -8.145  1.00  0.00
TER   
ATOM   1630 Na+  Na+   112     -10.300  -7.717  -4.873  1.00  0.00
TER   
ATOM   1631 Na+  Na+   113      25.427  10.658   3.361  1.00  0.00
TER   
ATOM   1632 Na+  Na+   114     -17.797  -2.413  -2.225  1.00  0.00
TER   
ATOM   1633 Na+  Na+   115      15.039  -5.721 -20.152  1.00  0.00
TER   
ATOM   1634 Na+  Na+   116      18.609 -13.361  -5.254  1.00  0.00
TER   
ATOM   1635 Na+  Na+   117     -11.209 -15.999   1.280  1.00  0.00
TER   
ATOM   1636 Na+  Na+   118      22.465 -18.160   6.102  1.00  0.00
TER   
ATOM   1637 Na+  Na+   119      -2.030   8.158  15.230  1.00  0.00
TER   
ATOM   1638 Na+  Na+   120       1.752  19.805  -5.561  1.00  0.00
TER   
ATOM   1639 Na+  Na+   121      25.283   7.242   9.817  1.00  0.00
TER   
ATOM   1640 Na+  Na+   122      -8.237 -12.873  10.023  1.00  0.00
TER   
ATOM   1641 Na+  Na+   123       9.182  -0.177 -22.273  1.00  0.00
TER   
ATOM   1642 Na+  Na+   124      24.028  -5.284  -4.699  1.00  0.00
TER   
ATOM   1643 Na+  Na+   125     -24.798  -8.827   2.662  1.00  0.00
TER   
ATOM   1644 Na+  Na+   126      13.028   0.621  18.770  1.00  0.00
TER   
ATOM   1645 Na+  Na+   127      20.893  12.155  -2.835  1.00  0.00
TER   
ATOM   1646 Na+  Na+   128       4.117  18.244   9.173  1.00  0.00
TER   
ATOM   1647 Cl-  Cl-   129      -5.253 -11.762   2.567  1.00  0.00
TER   
ATOM   1648 Cl-  Cl-   130      -5.224  21.423  -4.689  1.00  0.00
TER   
ATOM   1649 Cl-  Cl-   131      25.201 -17.568  -0.582  1.00  0.00
TER   
ATOM   1650 Cl-  Cl-   132      22.837  14.764  10.862  1.00  0.00
TER   
ATOM   1651 Cl-  Cl-   133      -1.966 -11.454  12.418  1.00  0.00
TER   
ATOM   1652 Cl-  Cl-   134      14.086  -3.950 -28.980  1.00  0.00
TER   
ATOM   1653 Cl-  Cl-   135      15.002  -5.255  24.569  1.00  0.00
TER   
ATOM   1654 Cl-  Cl-   136      26.001  17.417   0.996  1.00  0.00
TER   
ATOM   1655 Cl-  Cl-   137     -10.706 -16.613  -5.494  1.00  0.00
TER   
ATOM   1656 Cl-  Cl-   138      -0.455  17.778  13.781  1.00  0.00
TER   
ATOM   1657 Cl-  Cl-   139     -31.399  -9.102   7.933  1.00  0.00
TER   
ATOM   1658 Cl-  Cl-   140      28.770  -3.232   1.555  1.00  0.00
TER   
ATOM   1659  O   WAT   141      30.708  27.415  26.682  1.00  0.00
ATOM   1660  H1  WAT   141      30.627  26.500  26.412  1.00  0.00
ATOM   1661  H2  WAT   141      30.295  27.912  25.976  1.00  0.00
TER   
ATOM   1662  O   WAT   142      28.840  29.193  28.563  1.00  0.00
ATOM   1663  H1  WAT   142      28.064  28.713  28.853  1.00  0.00
ATOM   1664  H2  WAT   142      29.491  28.513  28.389  1.00  0.00
TER   
ATOM   1665  O   WAT   143      22.856  29.505  29.441  1.00  0.00
ATOM   1666  H1  WAT   143      22.025  29.250  29.840  1.00  0.00
ATOM   1667  H2  WAT   143      23.465  29.576  30.177  1.00  0.00
TER   
ATOM   1668  O   WAT   144      21.266  24.465  23.225  1.00  0.00
ATOM   1669  H1  WAT   144      20.377  24.807  23.123  1.00  0.00
ATOM   1670  H2  WAT   144      21.550  24.265  22.333  1.00  0.00
TER   
ATOM   1671  O   WAT   145      19.229  27.066  29.109  1.00  0.00
ATOM   1672  H1  WAT   145      19.801  26.298  29.109  1.00  0.00
ATOM   1673  H2  WAT   145      19.229  27.364  28.200  1.00  0.00
TER   
ATOM   1674  O   WAT   146      20.471  22.474  30.896  1.00  0.00
ATOM   1675  H1  WAT   146      20.292  21.577  31.176  1.00  0.00
ATOM   1676  H2  WAT   146      20.069  23.021  31.571  1.00  0.00
TER   
ATOM   1677  O   WAT   147      29.311  24.676  28.797  1.00  0.00
ATOM   1678  H1  WAT   147      29.688  23.803  28.685  1.00  0.00
ATOM   1679  H2  WAT   147      29.213  25.011  27.906  1.00  0.00
TER   
ATOM   1680  O   WAT   148      23.442  23.048  24.259  1.00  0.00
ATOM   1681  H1  WAT   148      23.548  23.948  24.566  1.00  0.00
ATOM   1682  H2  WAT   148      22.531  23.000  23.968  1.00  0.00
TER   
ATOM   1683  O   WAT   149      33.094  22.171  25.730  1.00  0.00
ATOM   1684  H1  WAT   149      33.915  21.680  25.773  1.00  0.00
ATOM   1685  H2  WAT   149      33.127  22.760  26.483  1.00  0.00
TER   
ATOM   1686  O   WAT   150      21.090  24.970  29.504  1.00  0.00
ATOM   1687  H1  WAT   150      21.771  25.234  30.123  1.00  0.00
ATOM   1688  H2  WAT   150      20.775  24.130  29.838  1.00  0.00
TER   
ATOM   1689  O   WAT   151      25.283  26.017  28.591  1.00  0.00
ATOM   1690  H1  WAT   151      25.790  26.515  29.232  1.00  0.00
ATOM   1691  H2  WAT   151      25.814  25.240  28.415  1.00  0.00
TER   
ATOM   1692  O   WAT   152      33.330  24.111  28.503  1.00  0.00
ATOM   1693  H1  WAT   152      32.625  24.399  29.083  1.00  0.00
ATOM   1694  H2  WAT   152      33.691  24.921  28.143  1.00  0.00
TER   
ATOM   1695  O   WAT   153      23.248  22.368  30.865  1.00  0.00
ATOM   1696  H1  WAT   153      23.589  23.212  30.570  1.00  0.00
ATOM   1697  H2  WAT   153      22.309  22.516  30.981  1.00  0.00
TER   
ATOM   1698  O   WAT   154      36.399  23.556  28.894  1.00  0.00
ATOM   1699  H1  WAT   154      35.451  23.590  29.025  1.00  0.00
ATOM   1700  H2  WAT   154      36.724  24.370  29.279  1.00  0.00
TER   
ATOM   1701  O   WAT   155      26.931  19.856  27.189  1.00  0.00
ATOM   1702  H1  WAT   155      27.238  19.301  26.473  1.00  0.00
ATOM   1703  H2  WAT   155      26.001  19.990  27.007  1.00  0.00
TER   
ATOM   1704  O   WAT   156      29.319  27.921  23.925  1.00  0.00
ATOM   1705  H1  WAT   156      28.392  27.854  24.154  1.00  0.00
ATOM   1706  H2  WAT   156      29.471  28.859  23.811  1.00  0.00
TER   
ATOM   1707  O   WAT   157      29.306  24.192  20.922  1.00  0.00
ATOM   1708  H1  WAT   157      28.366  24.354  21.007  1.00  0.00
ATOM   1709  H2  WAT   157      29.624  24.911  20.376  1.00  0.00
TER   
ATOM   1710  O   WAT   158      35.827  28.874  30.900  1.00  0.00
ATOM   1711  H1  WAT   158      34.999  28.944  30.425  1.00  0.00
ATOM   1712  H2  WAT   158      36.422  29.460  30.431  1.00  0.00
TER   
ATOM   1713  O   WAT   159      33.348  29.483  24.429  1.00  0.00
ATOM   1714  H1  WAT   159      32.730  29.145  23.781  1.00  0.00
ATOM   1715  H2  WAT   159      33.331  28.839  25.137  1.00  0.00
TER   
ATOM   1716  O   WAT   160      24.924  28.447  26.707  1.00  0.00
ATOM   1717  H1  WAT   160      24.520  27.735  26.212  1.00  0.00
ATOM   1718  H2  WAT   160      25.011  28.103  27.596  1.00  0.00
TER   
ATOM   1719  O   WAT   161      23.637  25.222  30.487  1.00  0.00
ATOM   1720  H1  WAT   161      24.189  25.331  29.712  1.00  0.00
ATOM   1721  H2  WAT   161      24.151  25.595  31.203  1.00  0.00
TER   
ATOM   1722  O   WAT   162      31.525  28.721  21.436  1.00  0.00
ATOM   1723  H1  WAT   162      31.964  27.884  21.290  1.00  0.00
ATOM   1724  H2  WAT   162      32.238  29.354  21.523  1.00  0.00
TER   
ATOM   1725  O   WAT   163      35.107  19.976  19.750  1.00  0.00
ATOM   1726  H1  WAT   163      34.794  20.068  20.650  1.00  0.00
ATOM   1727  H2  WAT   163      35.868  20.554  19.700  1.00  0.00
TER   
ATOM   1728  O   WAT   164      21.625  27.342  24.208  1.00  0.00
ATOM   1729  H1  WAT   164      21.504  28.068  23.596  1.00  0.00
ATOM   1730  H2  WAT   164      21.315  26.572  23.731  1.00  0.00
TER   
ATOM   1731  O   WAT   165      24.091  20.685  27.590  1.00  0.00
ATOM   1732  H1  WAT   165      23.648  21.466  27.259  1.00  0.00
ATOM   1733  H2  WAT   165      24.650  21.008  28.297  1.00  0.00
TER   
ATOM   1734  O   WAT   166      27.207  20.306  22.471  1.00  0.00
ATOM   1735  H1  WAT   166      26.582  20.302  23.196  1.00  0.00
ATOM   1736  H2  WAT   166      27.120  19.439  22.074  1.00  0.00
TER   
ATOM   1737  O   WAT   167      26.129  21.230  29.449  1.00  0.00
ATOM   1738  H1  WAT   167      26.426  22.136  29.368  1.00  0.00
ATOM   1739  H2  WAT   167      26.677  20.742  28.835  1.00  0.00
TER   
ATOM   1740  O   WAT   168      23.883  25.809  25.318  1.00  0.00
ATOM   1741  H1  WAT   168      23.657  25.592  26.223  1.00  0.00
ATOM   1742  H2  WAT   168      23.102  26.241  24.973  1.00  0.00
TER   
ATOM   1743  O   WAT   169      31.112  25.815  23.917  1.00  0.00
ATOM   1744  H1  WAT   169      30.513  26.538  23.734  1.00  0.00
ATOM   1745  H2  WAT   169      31.660  25.753  23.135  1.00  0.00
TER   
ATOM   1746  O   WAT   170      29.719  24.451  25.948  1.00  0.00
ATOM   1747  H1  WAT   170      30.112  24.768  25.135  1.00  0.00
ATOM   1748  H2  WAT   170      30.080  23.572  26.062  1.00  0.00
TER   
ATOM   1749  O   WAT   171      18.755  21.041  28.171  1.00  0.00
ATOM   1750  H1  WAT   171      18.466  21.612  28.883  1.00  0.00
ATOM   1751  H2  WAT   171      19.500  20.562  28.534  1.00  0.00
TER   
ATOM   1752  O   WAT   172      18.942  24.983  19.381  1.00  0.00
ATOM   1753  H1  WAT   172      18.860  25.926  19.523  1.00  0.00
ATOM   1754  H2  WAT   172      18.591  24.841  18.502  1.00  0.00
TER   
ATOM   1755  O   WAT   173      30.304  27.042  30.043  1.00  0.00
ATOM   1756  H1  WAT   173      29.572  27.550  30.392  1.00  0.00
ATOM   1757  H2  WAT   173      29.907  26.225  29.742  1.00  0.00
TER   
ATOM   1758  O   WAT   174      26.742  23.717  28.448  1.00  0.00
ATOM   1759  H1  WAT   174      26.746  23.276  27.599  1.00  0.00
ATOM   1760  H2  WAT   174      27.637  24.039  28.555  1.00  0.00
TER   
ATOM   1761  O   WAT   175      22.592  23.600  27.408  1.00  0.00
ATOM   1762  H1  WAT   175      22.252  24.077  28.164  1.00  0.00
ATOM   1763  H2  WAT   175      21.830  23.146  27.048  1.00  0.00
TER   
ATOM   1764  O   WAT   176      26.804  24.718  21.439  1.00  0.00
ATOM   1765  H1  WAT   176      26.925  24.677  22.387  1.00  0.00
ATOM   1766  H2  WAT   176      26.419  25.581  21.283  1.00  0.00
TER   
ATOM   1767  O   WAT   177      30.767  22.495  29.455  1.00  0.00
ATOM   1768  H1  WAT   177      30.784  22.946  30.299  1.00  0.00
ATOM   1769  H2  WAT   177      30.518  21.596  29.669  1.00  0.00
TER   
ATOM   1770  O   WAT   178      25.816  27.029  20.837  1.00  0.00
ATOM   1771  H1  WAT   178      25.248  26.580  20.211  1.00  0.00
ATOM   1772  H2  WAT   178      26.525  27.388  20.304  1.00  0.00
TER   
ATOM   1773  O   WAT   179      27.043  27.777  30.195  1.00  0.00
ATOM   1774  H1  WAT   179      27.410  27.303  30.941  1.00  0.00
ATOM   1775  H2  WAT   179      26.853  28.652  30.536  1.00  0.00
TER   
ATOM   1776  O   WAT   180      19.907  22.522  26.324  1.00  0.00
ATOM   1777  H1  WAT   180      19.622  22.157  27.162  1.00  0.00
ATOM   1778  H2  WAT   180      19.845  21.790  25.710  1.00  0.00
TER   
ATOM   1779  O   WAT   181      29.581  21.415  23.045  1.00  0.00
ATOM   1780  H1  WAT   181      28.767  20.916  22.970  1.00  0.00
ATOM   1781  H2  WAT   181      29.387  22.255  22.629  1.00  0.00
TER   
ATOM   1782  O   WAT   182      32.296  25.787  21.342  1.00  0.00
ATOM   1783  H1  WAT   182      33.184  26.098  21.167  1.00  0.00
ATOM   1784  H2  WAT   182      32.266  24.914  20.950  1.00  0.00
TER   
ATOM   1785  O   WAT   183      34.567  27.098  20.810  1.00  0.00
ATOM   1786  H1  WAT   183      34.483  27.529  19.959  1.00  0.00
ATOM   1787  H2  WAT   183      35.286  27.558  21.242  1.00  0.00
TER   
ATOM   1788  O   WAT   184      19.400  27.658  20.284  1.00  0.00
ATOM   1789  H1  WAT   184      20.269  27.940  20.567  1.00  0.00
ATOM   1790  H2  WAT   184      18.909  28.471  20.169  1.00  0.00
TER   
ATOM   1791  O   WAT   185      22.465  19.389  24.877  1.00  0.00
ATOM   1792  H1  WAT   185      22.336  19.381  25.825  1.00  0.00
ATOM   1793  H2  WAT   185      21.641  19.727  24.526  1.00  0.00
TER   
ATOM   1794  O   WAT   186      34.324  22.596  22.896  1.00  0.00
ATOM   1795  H1  WAT   186      33.695  22.700  22.182  1.00  0.00
ATOM   1796  H2  WAT   186      33.829  22.815  23.686  1.00  0.00
TER   
ATOM   1797  O   WAT   187      26.292  24.874  24.312  1.00  0.00
ATOM   1798  H1  WAT   187      25.584  25.343  24.753  1.00  0.00
ATOM   1799  H2  WAT   187      26.577  24.217  24.947  1.00  0.00
TER   
ATOM   1800  O   WAT   188      30.324  21.599  25.752  1.00  0.00
ATOM   1801  H1  WAT   188      30.201  21.618  24.803  1.00  0.00
ATOM   1802  H2  WAT   188      31.272  21.647  25.872  1.00  0.00
TER   
ATOM   1803  O   WAT   189      24.496  23.183  21.687  1.00  0.00
ATOM   1804  H1  WAT   189      25.345  23.620  21.621  1.00  0.00
ATOM   1805  H2  WAT   189      24.129  23.495  22.514  1.00  0.00
TER   
ATOM   1806  O   WAT   190      33.417  27.754  26.600  1.00  0.00
ATOM   1807  H1  WAT   190      32.476  27.769  26.775  1.00  0.00
ATOM   1808  H2  WAT   190      33.731  26.968  27.046  1.00  0.00
TER   
ATOM   1809  O   WAT   191      23.395  29.436  20.161  1.00  0.00
ATOM   1810  H1  WAT   191      24.161  29.324  20.723  1.00  0.00
ATOM   1811  H2  WAT   191      23.473  28.740  19.508  1.00  0.00
TER   
ATOM   1812  O   WAT   192      22.090  26.869  20.844  1.00  0.00
ATOM   1813  H1  WAT   192      22.170  25.921  20.956  1.00  0.00
ATOM   1814  H2  WAT   192      22.982  27.199  20.950  1.00  0.00
TER   
ATOM   1815  O   WAT   193      25.427  29.433  22.135  1.00  0.00
ATOM   1816  H1  WAT   193      25.849  29.267  22.978  1.00  0.00
ATOM   1817  H2  WAT   193      25.552  28.623  21.641  1.00  0.00
TER   
ATOM   1818  O   WAT   194      27.940  28.456  19.383  1.00  0.00
ATOM   1819  H1  WAT   194      28.460  27.741  19.017  1.00  0.00
ATOM   1820  H2  WAT   194      28.587  29.095  19.683  1.00  0.00
TER   
ATOM   1821  O   WAT   195      24.323  25.506  19.081  1.00  0.00
ATOM   1822  H1  WAT   195      24.122  24.643  19.442  1.00  0.00
ATOM   1823  H2  WAT   195      24.152  25.419  18.143  1.00  0.00
TER   
ATOM   1824  O   WAT   196      31.802  20.317  21.610  1.00  0.00
ATOM   1825  H1  WAT   196      32.082  19.474  21.965  1.00  0.00
ATOM   1826  H2  WAT   196      31.028  20.549  22.123  1.00  0.00
TER   
ATOM   1827  O   WAT   197      23.121  22.606  19.069  1.00  0.00
ATOM   1828  H1  WAT   197      23.424  22.613  18.161  1.00  0.00
ATOM   1829  H2  WAT   197      23.861  22.256  19.565  1.00  0.00
TER   
ATOM   1830  O   WAT   198      26.340  21.549  20.054  1.00  0.00
ATOM   1831  H1  WAT   198      25.992  20.872  19.474  1.00  0.00
ATOM   1832  H2  WAT   198      26.541  21.088  20.869  1.00  0.00
TER   
ATOM   1833  O   WAT   199      19.680  28.078  26.451  1.00  0.00
ATOM   1834  H1  WAT   199      19.025  27.809  25.807  1.00  0.00
ATOM   1835  H2  WAT   199      20.518  27.969  26.001  1.00  0.00
TER   
ATOM   1836  O   WAT   200      32.629  22.872  20.673  1.00  0.00
ATOM   1837  H1  WAT   200      33.048  22.685  19.832  1.00  0.00
ATOM   1838  H2  WAT   200      32.323  22.020  20.983  1.00  0.00
TER   
ATOM   1839  O   WAT   201      36.128  27.785  24.370  1.00  0.00
ATOM   1840  H1  WAT   201      35.753  27.018  23.938  1.00  0.00
ATOM   1841  H2  WAT   201      35.399  28.167  24.858  1.00  0.00
TER   
ATOM   1842  O   WAT   202      20.718  28.464  30.991  1.00  0.00
ATOM   1843  H1  WAT   202      21.085  28.376  31.871  1.00  0.00
ATOM   1844  H2  WAT   202      20.149  27.700  30.892  1.00  0.00
TER   
ATOM   1845  O   WAT   203      18.894  25.288  22.393  1.00  0.00
ATOM   1846  H1  WAT   203      17.990  25.551  22.218  1.00  0.00
ATOM   1847  H2  WAT   203      19.378  25.559  21.613  1.00  0.00
TER   
ATOM   1848  O   WAT   204      35.403  26.011  27.671  1.00  0.00
ATOM   1849  H1  WAT   204      35.927  25.517  27.040  1.00  0.00
ATOM   1850  H2  WAT   204      35.989  26.146  28.416  1.00  0.00
TER   
ATOM   1851  O   WAT   205      35.582  26.095  31.193  1.00  0.00
ATOM   1852  H1  WAT   205      34.633  26.061  31.307  1.00  0.00
ATOM   1853  H2  WAT   205      35.764  27.005  30.958  1.00  0.00
TER   
ATOM   1854  O   WAT   206      21.437  24.345  20.303  1.00  0.00
ATOM   1855  H1  WAT   206      22.146  23.923  19.817  1.00  0.00
ATOM   1856  H2  WAT   206      20.721  24.412  19.671  1.00  0.00
TER   
ATOM   1857  O   WAT   207      21.084  20.399  19.343  1.00  0.00
ATOM   1858  H1  WAT   207      21.807  20.940  19.661  1.00  0.00
ATOM   1859  H2  WAT   207      21.357  20.125  18.467  1.00  0.00
TER   
ATOM   1860  O   WAT   208      34.893  25.268  23.610  1.00  0.00
ATOM   1861  H1  WAT   208      35.389  25.035  24.395  1.00  0.00
ATOM   1862  H2  WAT   208      34.695  24.429  23.194  1.00  0.00
TER   
ATOM   1863  O   WAT   209      20.773  19.649  29.245  1.00  0.00
ATOM   1864  H1  WAT   209      21.421  19.099  28.805  1.00  0.00
ATOM   1865  H2  WAT   209      21.194  19.904  30.067  1.00  0.00
TER   
ATOM   1866  O   WAT   210      36.322  23.904  26.144  1.00  0.00
ATOM   1867  H1  WAT   210      36.212  23.750  27.082  1.00  0.00
ATOM   1868  H2  WAT   210      37.083  23.376  25.901  1.00  0.00
TER   
ATOM   1869  O   WAT   211      29.165  20.133  30.415  1.00  0.00
ATOM   1870  H1  WAT   211      28.382  20.608  30.695  1.00  0.00
ATOM   1871  H2  WAT   211      28.871  19.229  30.306  1.00  0.00
TER   
ATOM   1872  O   WAT   212      33.717  20.836  28.460  1.00  0.00
ATOM   1873  H1  WAT   212      34.158  20.780  27.612  1.00  0.00
ATOM   1874  H2  WAT   212      33.448  21.751  28.531  1.00  0.00
TER   
ATOM   1875  O   WAT   213      35.581  20.467  26.471  1.00  0.00
ATOM   1876  H1  WAT   213      35.520  19.523  26.324  1.00  0.00
ATOM   1877  H2  WAT   213      36.360  20.575  27.016  1.00  0.00
TER   
ATOM   1878  O   WAT   214      20.509  20.438  22.936  1.00  0.00
ATOM   1879  H1  WAT   214      21.267  20.551  22.363  1.00  0.00
ATOM   1880  H2  WAT   214      20.047  21.275  22.891  1.00  0.00
TER   
ATOM   1881  O   WAT   215      27.050  22.552  25.927  1.00  0.00
ATOM   1882  H1  WAT   215      26.238  22.178  25.586  1.00  0.00
ATOM   1883  H2  WAT   215      27.554  21.796  26.229  1.00  0.00
TER   
ATOM   1884  O   WAT   216      31.553  19.216  27.165  1.00  0.00
ATOM   1885  H1  WAT   216      32.156  19.788  27.640  1.00  0.00
ATOM   1886  H2  WAT   216      30.812  19.780  26.942  1.00  0.00
TER   
ATOM   1887  O   WAT   217      34.696  19.618  22.439  1.00  0.00
ATOM   1888  H1  WAT   217      34.891  20.517  22.706  1.00  0.00
ATOM   1889  H2  WAT   217      33.909  19.387  22.932  1.00  0.00
TER   
ATOM   1890  O   WAT   218      22.881  20.964  21.477  1.00  0.00
ATOM   1891  H1  WAT   218      23.411  20.177  21.347  1.00  0.00
ATOM   1892  H2  WAT   218      23.514  21.643  21.710  1.00  0.00
TER   
ATOM   1893  O   WAT   219      25.075  20.702  24.531  1.00  0.00
ATOM   1894  H1  WAT   219      24.445  20.001  24.698  1.00  0.00
ATOM   1895  H2  WAT   219      24.536  21.462  24.315  1.00  0.00
TER   
ATOM   1896  O   WAT   220      30.708  27.415   7.908  1.00  0.00
ATOM   1897  H1  WAT   220      30.627  26.500   7.637  1.00  0.00
ATOM   1898  H2  WAT   220      30.295  27.912   7.202  1.00  0.00
TER   
ATOM   1899  O   WAT   221      28.840  29.193   9.789  1.00  0.00
ATOM   1900  H1  WAT   221      28.064  28.713  10.079  1.00  0.00
ATOM   1901  H2  WAT   221      29.491  28.513   9.615  1.00  0.00
TER   
ATOM   1902  O   WAT   222      22.856  29.505  10.666  1.00  0.00
ATOM   1903  H1  WAT   222      22.025  29.250  11.066  1.00  0.00
ATOM   1904  H2  WAT   222      23.465  29.576  11.402  1.00  0.00
TER   
ATOM   1905  O   WAT   223      21.266  24.465   4.451  1.00  0.00
ATOM   1906  H1  WAT   223      20.377  24.807   4.349  1.00  0.00
ATOM   1907  H2  WAT   223      21.550  24.265   3.559  1.00  0.00
TER   
ATOM   1908  O   WAT   224      19.229  27.066  10.335  1.00  0.00
ATOM   1909  H1  WAT   224      19.801  26.298  10.335  1.00  0.00
ATOM   1910  H2  WAT   224      19.229  27.364   9.425  1.00  0.00
TER   
ATOM   1911  O   WAT   225      20.471  22.474  12.122  1.00  0.00
ATOM   1912  H1  WAT   225      20.292  21.577  12.402  1.00  0.00
ATOM   1913  H2  WAT   225      20.069  23.021  12.796  1.00  0.00
TER   
ATOM   1914  O   WAT   226      29.311  24.676  10.023  1.00  0.00
ATOM   1915  H1  WAT   226      29.688  23.803   9.910  1.00  0.00
ATOM   1916  H2  WAT   226      29.213  25.011   9.132  1.00  0.00
TER   
ATOM   1917  O   WAT   227      23.442  23.048   5.485  1.00  0.00
ATOM   1918  H1  WAT   227      23.548  23.948   5.791  1.00  0.00
ATOM   1919  H2  WAT   227      22.531  23.000   5.194  1.00  0.00
TER   
ATOM   1920  O   WAT   228      33.094  22.171   6.956  1.00  0.00
ATOM   1921  H1  WAT   228      33.915  21.680   6.998  1.00  0.00
ATOM   1922  H2  WAT   228      33.127  22.760   7.709  1.00  0.00
TER   
ATOM   1923  O   WAT   229      21.090  24.970  10.730  1.00  0.00
ATOM   1924  H1  WAT   229      21.771  25.234  11.349  1.00  0.00
ATOM   1925  H2  WAT   229      20.775  24.130  11.064  1.00  0.00
TER   
ATOM   1926  O   WAT   230      25.283  26.017   9.817  1.00  0.00
ATOM   1927  H1  WAT   230      25.790  26.515  10.458  1.00  0.00
ATOM   1928  H2  WAT   230      25.814  25.240   9.641  1.00  0.00
TER   
ATOM   1929  O   WAT   231      23.566  20.657  14.083  1.00  0.00
ATOM   1930  H1  WAT   231      23.568  21.174  13.278  1.00  0.00
ATOM   1931  H2  WAT   231      22.737  20.180  14.060  1.00  0.00
TER   
ATOM   1932  O   WAT   232      33.330  24.111   9.728  1.00  0.00
ATOM   1933  H1  WAT   232      32.625  24.399  10.309  1.00  0.00
ATOM   1934  H2  WAT   232      33.691  24.921   9.368  1.00  0.00
TER   
ATOM   1935  O   WAT   233      23.248  22.368  12.090  1.00  0.00
ATOM   1936  H1  WAT   233      23.589  23.212  11.796  1.00  0.00
ATOM   1937  H2  WAT   233      22.309  22.516  12.207  1.00  0.00
TER   
ATOM   1938  O   WAT   234      36.399  23.556  10.119  1.00  0.00
ATOM   1939  H1  WAT   234      35.451  23.590  10.251  1.00  0.00
ATOM   1940  H2  WAT   234      36.724  24.370  10.504  1.00  0.00
TER   
ATOM   1941  O   WAT   235      26.931  19.856   8.415  1.00  0.00
ATOM   1942  H1  WAT   235      27.238  19.301   7.698  1.00  0.00
ATOM   1943  H2  WAT   235      26.001  19.990   8.232  1.00  0.00
TER   
ATOM   1944  O   WAT   236      29.319  27.921   5.151  1.00  0.00
ATOM   1945  H1  WAT   236      28.392  27.854   5.380  1.00  0.00
ATOM   1946  H2  WAT   236      29.471  28.859   5.036  1.00  0.00
TER   
ATOM   1947  O   WAT   237      29.306  24.192   2.148  1.00  0.00
ATOM   1948  H1  WAT   237      28.366  24.354   2.233  1.00  0.00
ATOM   1949  H2  WAT   237      29.624  24.911   1.601  1.00  0.00
TER   
ATOM   1950  O   WAT   238      35.827  28.874  12.126  1.00  0.00
ATOM   1951  H1  WAT   238      34.999  28.944  11.651  1.00  0.00
ATOM   1952  H2  WAT   238      36.422  29.460  11.657  1.00  0.00
TER   
ATOM   1953  O   WAT   239      33.348  29.483   5.654  1.00  0.00
ATOM   1954  H1  WAT   239      32.730  29.145   5.007  1.00  0.00
ATOM   1955  H2  WAT   239      33.331  28.839   6.362  1.00  0.00
TER   
ATOM   1956  O   WAT   240      32.791  25.661  13.071  1.00  0.00
ATOM   1957  H1  WAT   240      32.378  26.487  13.325  1.00  0.00
ATOM   1958  H2  WAT   240      32.059  25.076  12.879  1.00  0.00
TER   
ATOM   1959  O   WAT   241      24.924  28.447   7.933  1.00  0.00
ATOM   1960  H1  WAT   241      24.520  27.735   7.438  1.00  0.00
ATOM   1961  H2  WAT   241      25.011  28.103   8.822  1.00  0.00
TER   
ATOM   1962  O   WAT   242      23.637  25.222  11.713  1.00  0.00
ATOM   1963  H1  WAT   242      24.189  25.331  10.938  1.00  0.00
ATOM   1964  H2  WAT   242      24.151  25.595  12.428  1.00  0.00
TER   
ATOM   1965  O   WAT   243      31.525  28.721   2.662  1.00  0.00
ATOM   1966  H1  WAT   243      31.964  27.884   2.516  1.00  0.00
ATOM   1967  H2  WAT   243      32.238  29.354   2.748  1.00  0.00
TER   
ATOM   1968  O   WAT   244      23.311  28.743  15.323  1.00  0.00
ATOM   1969  H1  WAT   244      23.172  29.616  15.692  1.00  0.00
ATOM   1970  H2  WAT   244      22.430  28.401  15.178  1.00  0.00
TER   
ATOM   1971  O   WAT   245      35.107  19.976   0.976  1.00  0.00
ATOM   1972  H1  WAT   245      34.794  20.068   1.876  1.00  0.00
ATOM   1973  H2  WAT   245      35.868  20.554   0.926  1.00  0.00
TER   
ATOM   1974  O   WAT   246      21.625  27.342   5.434  1.00  0.00
ATOM   1975  H1  WAT   246      21.504  28.068   4.822  1.00  0.00
ATOM   1976  H2  WAT   246      21.315  26.572   4.956  1.00  0.00
TER   
ATOM   1977  O   WAT   247      36.317  24.713  16.953  1.00  0.00
ATOM   1978  H1  WAT   247      35.701  25.221  16.425  1.00  0.00
ATOM   1979  H2  WAT   247      35.996  23.813  16.896  1.00  0.00
TER   
ATOM   1980  O   WAT   248      24.091  20.685   8.816  1.00  0.00
ATOM   1981  H1  WAT   248      23.648  21.466   8.484  1.00  0.00
ATOM   1982  H2  WAT   248      24.650  21.008   9.523  1.00  0.00
TER   
ATOM   1983  O   WAT   249      28.378  23.552  14.419  1.00  0.00
ATOM   1984  H1  WAT   249      27.916  23.760  15.231  1.00  0.00
ATOM   1985  H2  WAT   249      27.976  22.738  14.117  1.00  0.00
TER   
ATOM   1986  O   WAT   250      33.379  24.773  15.549  1.00  0.00
ATOM   1987  H1  WAT   250      32.528  24.474  15.870  1.00  0.00
ATOM   1988  H2  WAT   250      33.219  25.017  14.638  1.00  0.00
TER   
ATOM   1989  O   WAT   251      30.473  26.273  17.649  1.00  0.00
ATOM   1990  H1  WAT   251      30.799  25.439  17.309  1.00  0.00
ATOM   1991  H2  WAT   251      31.262  26.796  17.797  1.00  0.00
TER   
ATOM   1992  O   WAT   252      27.207  20.306   3.697  1.00  0.00
ATOM   1993  H1  WAT   252      26.582  20.302   4.422  1.00  0.00
ATOM   1994  H2  WAT   252      27.120  19.439   3.300  1.00  0.00
TER   
ATOM   1995  O   WAT   253      26.129  21.230  10.675  1.00  0.00
ATOM   1996  H1  WAT   253      26.426  22.136  10.594  1.00  0.00
ATOM   1997  H2  WAT   253      26.677  20.742  10.061  1.00  0.00
TER   
ATOM   1998  O   WAT   254      23.883  25.809   6.544  1.00  0.00
ATOM   1999  H1  WAT   254      23.657  25.592   7.449  1.00  0.00
ATOM   2000  H2  WAT   254      23.102  26.241   6.199  1.00  0.00
TER   
ATOM   2001  O   WAT   255      31.112  25.815   5.143  1.00  0.00
ATOM   2002  H1  WAT   255      30.513  26.538   4.959  1.00  0.00
ATOM   2003  H2  WAT   255      31.660  25.753   4.361  1.00  0.00
TER   
ATOM   2004  O   WAT   256      26.322  26.707  17.210  1.00  0.00
ATOM   2005  H1  WAT   256      26.227  25.767  17.060  1.00  0.00
ATOM   2006  H2  WAT   256      27.166  26.929  16.815  1.00  0.00
TER   
ATOM   2007  O   WAT   257      29.719  24.451   7.173  1.00  0.00
ATOM   2008  H1  WAT   257      30.112  24.768   6.360  1.00  0.00
ATOM   2009  H2  WAT   257      30.080  23.572   7.288  1.00  0.00
TER   
ATOM   2010  O   WAT   258      21.453  23.118  15.363  1.00  0.00
ATOM   2011  H1  WAT   258      21.060  23.966  15.571  1.00  0.00
ATOM   2012  H2  WAT   258      20.765  22.481  15.554  1.00  0.00
TER   
ATOM   2013  O   WAT   259      28.028  23.202  18.433  1.00  0.00
ATOM   2014  H1  WAT   259      27.338  23.009  19.068  1.00  0.00
ATOM   2015  H2  WAT   259      28.771  23.485  18.966  1.00  0.00
TER   
ATOM   2016  O   WAT   260      18.755  21.041   9.396  1.00  0.00
ATOM   2017  H1  WAT   260      18.466  21.612  10.109  1.00  0.00
ATOM   2018  H2  WAT   260      19.500  20.562   9.760  1.00  0.00
TER   
ATOM   2019  O   WAT   261      18.942  24.983   0.607  1.00  0.00
ATOM   2020  H1  WAT   261      18.860  25.926   0.748  1.00  0.00
ATOM   2021  H2  WAT   261      18.591  24.841  -0.272  1.00  0.00
TER   
ATOM   2022  O   WAT   262      30.304  27.042  11.269  1.00  0.00
ATOM   2023  H1  WAT   262      29.572  27.550  11.618  1.00  0.00
ATOM   2024  H2  WAT   262      29.907  26.225  10.967  1.00  0.00
TER   
ATOM   2025  O   WAT   263      26.742  23.717   9.674  1.00  0.00
ATOM   2026  H1  WAT   263      26.746  23.276   8.824  1.00  0.00
ATOM   2027  H2  WAT   263      27.637  24.039   9.781  1.00  0.00
TER   
ATOM   2028  O   WAT   264      22.592  23.600   8.633  1.00  0.00
ATOM   2029  H1  WAT   264      22.252  24.077   9.390  1.00  0.00
ATOM   2030  H2  WAT   264      21.830  23.146   8.273  1.00  0.00
TER   
ATOM   2031  O   WAT   265      26.804  24.718   2.664  1.00  0.00
ATOM   2032  H1  WAT   265      26.925  24.677   3.613  1.00  0.00
ATOM   2033  H2  WAT   265      26.419  25.581   2.509  1.00  0.00
TER   
ATOM   2034  O   WAT   266      30.767  22.495  10.681  1.00  0.00
ATOM   2035  H1  WAT   266      30.784  22.946  11.525  1.00  0.00
ATOM   2036  H2  WAT   266      30.518  21.596  10.894  1.00  0.00
TER   
ATOM   2037  O   WAT   267      25.816  27.029   2.063  1.00  0.00
ATOM   2038  H1  WAT   267      25.248  26.580   1.436  1.00  0.00
ATOM   2039  H2  WAT   267      26.525  27.388   1.529  1.00  0.00
TER   
ATOM   2040  O   WAT   268      34.194  19.908  16.519  1.00  0.00
ATOM   2041  H1  WAT   268      34.519  19.177  17.045  1.00  0.00
ATOM   2042  H2  WAT   268      34.230  19.590  15.618  1.00  0.00
TER   
ATOM   2043  O   WAT   269      27.043  27.777  11.420  1.00  0.00
ATOM   2044  H1  WAT   269      27.410  27.303  12.166  1.00  0.00
ATOM   2045  H2  WAT   269      26.853  28.652  11.761  1.00  0.00
TER   
ATOM   2046  O   WAT   270      19.907  22.522   7.550  1.00  0.00
ATOM   2047  H1  WAT   270      19.622  22.157   8.388  1.00  0.00
ATOM   2048  H2  WAT   270      19.845  21.790   6.936  1.00  0.00
TER   
ATOM   2049  O   WAT   271      24.833  26.818  13.739  1.00  0.00
ATOM   2050  H1  WAT   271      24.528  27.697  13.964  1.00  0.00
ATOM   2051  H2  WAT   271      25.787  26.878  13.774  1.00  0.00
TER   
ATOM   2052  O   WAT   272      29.581  21.415   4.271  1.00  0.00
ATOM   2053  H1  WAT   272      28.767  20.916   4.196  1.00  0.00
ATOM   2054  H2  WAT   272      29.387  22.255   3.855  1.00  0.00
TER   
ATOM   2055  O   WAT   273      32.296  25.787   2.567  1.00  0.00
ATOM   2056  H1  WAT   273      33.184  26.098   2.392  1.00  0.00
ATOM   2057  H2  WAT   273      32.266  24.914   2.175  1.00  0.00
TER   
ATOM   2058  O   WAT   274      20.889  27.659  14.886  1.00  0.00
ATOM   2059  H1  WAT   274      20.531  28.324  15.473  1.00  0.00
ATOM   2060  H2  WAT   274      20.595  26.827  15.257  1.00  0.00
TER   
ATOM   2061  O   WAT   275      24.090  28.117  17.770  1.00  0.00
ATOM   2062  H1  WAT   275      23.790  28.263  16.873  1.00  0.00
ATOM   2063  H2  WAT   275      24.862  27.558  17.677  1.00  0.00
TER   
ATOM   2064  O   WAT   276      34.567  27.098   2.035  1.00  0.00
ATOM   2065  H1  WAT   276      34.483  27.529   1.185  1.00  0.00
ATOM   2066  H2  WAT   276      35.286  27.558   2.468  1.00  0.00
TER   
ATOM   2067  O   WAT   277      19.400  27.658   1.509  1.00  0.00
ATOM   2068  H1  WAT   277      20.269  27.940   1.793  1.00  0.00
ATOM   2069  H2  WAT   277      18.909  28.471   1.394  1.00  0.00
TER   
ATOM   2070  O   WAT   278      22.465  19.389   6.102  1.00  0.00
ATOM   2071  H1  WAT   278      22.336  19.381   7.051  1.00  0.00
ATOM   2072  H2  WAT   278      21.641  19.727   5.752  1.00  0.00
TER   
ATOM   2073  O   WAT   279      19.464  21.148  15.563  1.00  0.00
ATOM   2074  H1  WAT   279      18.750  21.348  16.168  1.00  0.00
ATOM   2075  H2  WAT   279      19.883  20.372  15.935  1.00  0.00
TER   
ATOM   2076  O   WAT   280      30.958  23.640  13.313  1.00  0.00
ATOM   2077  H1  WAT   280      31.326  22.820  13.641  1.00  0.00
ATOM   2078  H2  WAT   280      30.098  23.700  13.729  1.00  0.00
TER   
ATOM   2079  O   WAT   281      34.324  22.596   4.122  1.00  0.00
ATOM   2080  H1  WAT   281      33.695  22.700   3.408  1.00  0.00
ATOM   2081  H2  WAT   281      33.829  22.815   4.911  1.00  0.00
TER   
ATOM   2082  O   WAT   282      26.292  24.874   5.538  1.00  0.00
ATOM   2083  H1  WAT   282      25.584  25.343   5.979  1.00  0.00
ATOM   2084  H2  WAT   282      26.577  24.217   6.172  1.00  0.00
TER   
ATOM   2085  O   WAT   283      27.918  26.294  13.537  1.00  0.00
ATOM   2086  H1  WAT   283      28.417  26.769  14.202  1.00  0.00
ATOM   2087  H2  WAT   283      28.060  25.370  13.744  1.00  0.00
TER   
ATOM   2088  O   WAT   284      30.324  21.599   6.977  1.00  0.00
ATOM   2089  H1  WAT   284      30.201  21.618   6.028  1.00  0.00
ATOM   2090  H2  WAT   284      31.272  21.647   7.097  1.00  0.00
TER   
ATOM   2091  O   WAT   285      24.496  23.183   2.913  1.00  0.00
ATOM   2092  H1  WAT   285      25.345  23.620   2.847  1.00  0.00
ATOM   2093  H2  WAT   285      24.129  23.495   3.740  1.00  0.00
TER   
ATOM   2094  O   WAT   286      35.125  22.511  14.380  1.00  0.00
ATOM   2095  H1  WAT   286      34.622  23.251  14.719  1.00  0.00
ATOM   2096  H2  WAT   286      35.940  22.899  14.064  1.00  0.00
TER   
ATOM   2097  O   WAT   287      33.417  27.754   7.826  1.00  0.00
ATOM   2098  H1  WAT   287      32.476  27.769   8.001  1.00  0.00
ATOM   2099  H2  WAT   287      33.731  26.968   8.272  1.00  0.00
TER   
ATOM   2100  O   WAT   288      23.395  29.436   1.386  1.00  0.00
ATOM   2101  H1  WAT   288      24.161  29.324   1.949  1.00  0.00
ATOM   2102  H2  WAT   288      23.473  28.740   0.734  1.00  0.00
TER   
ATOM   2103  O   WAT   289      22.090  26.869   2.070  1.00  0.00
ATOM   2104  H1  WAT   289      22.170  25.921   2.181  1.00  0.00
ATOM   2105  H2  WAT   289      22.982  27.199   2.176  1.00  0.00
TER   
ATOM   2106  O   WAT   290      19.617  28.690  17.305  1.00  0.00
ATOM   2107  H1  WAT   290      20.121  28.111  17.877  1.00  0.00
ATOM   2108  H2  WAT   290      18.878  28.974  17.843  1.00  0.00
TER   
ATOM   2109  O   WAT   291      21.649  26.833  18.200  1.00  0.00
ATOM   2110  H1  WAT   291      21.690  26.534  19.109  1.00  0.00
ATOM   2111  H2  WAT   291      22.504  27.234  18.041  1.00  0.00
TER   
ATOM   2112  O   WAT   292      25.427  29.433   3.361  1.00  0.00
ATOM   2113  H1  WAT   292      25.849  29.267   4.204  1.00  0.00
ATOM   2114  H2  WAT   292      25.552  28.623   2.866  1.00  0.00
TER   
ATOM   2115  O   WAT   293      23.590  25.412  16.168  1.00  0.00
ATOM   2116  H1  WAT   293      23.059  24.921  15.540  1.00  0.00
ATOM   2117  H2  WAT   293      24.259  25.841  15.634  1.00  0.00
TER   
ATOM   2118  O   WAT   294      27.940  28.456   0.608  1.00  0.00
ATOM   2119  H1  WAT   294      28.460  27.741   0.243  1.00  0.00
ATOM   2120  H2  WAT   294      28.587  29.095   0.908  1.00  0.00
TER   
ATOM   2121  O   WAT   295      32.960  27.219  17.936  1.00  0.00
ATOM   2122  H1  WAT   295      33.542  26.464  17.848  1.00  0.00
ATOM   2123  H2  WAT   295      33.136  27.750  17.159  1.00  0.00
TER   
ATOM   2124  O   WAT   296      24.077  22.379  16.248  1.00  0.00
ATOM   2125  H1  WAT   296      23.983  21.761  15.523  1.00  0.00
ATOM   2126  H2  WAT   296      23.497  23.105  16.020  1.00  0.00
TER   
ATOM   2127  O   WAT   297      26.843  20.936  13.280  1.00  0.00
ATOM   2128  H1  WAT   297      26.395  20.958  12.435  1.00  0.00
ATOM   2129  H2  WAT   297      26.210  20.538  13.877  1.00  0.00
TER   
ATOM   2130  O   WAT   298      29.585  27.563  15.285  1.00  0.00
ATOM   2131  H1  WAT   298      29.705  26.967  16.025  1.00  0.00
ATOM   2132  H2  WAT   298      30.445  27.600  14.865  1.00  0.00
TER   
ATOM   2133  O   WAT   299      31.924  28.117  13.862  1.00  0.00
ATOM   2134  H1  WAT   299      31.398  28.641  13.258  1.00  0.00
ATOM   2135  H2  WAT   299      32.267  28.749  14.492  1.00  0.00
TER   
ATOM   2136  O   WAT   300      24.323  25.506   0.306  1.00  0.00
ATOM   2137  H1  WAT   300      24.122  24.643   0.668  1.00  0.00
ATOM   2138  H2  WAT   300      24.152  25.419  -0.631  1.00  0.00
TER   
ATOM   2139  O   WAT   301      26.352  24.105  16.543  1.00  0.00
ATOM   2140  H1  WAT   301      26.942  23.797  17.231  1.00  0.00
ATOM   2141  H2  WAT   301      25.534  23.633  16.699  1.00  0.00
TER   
ATOM   2142  O   WAT   302      31.172  23.722  16.776  1.00  0.00
ATOM   2143  H1  WAT   302      30.483  23.060  16.711  1.00  0.00
ATOM   2144  H2  WAT   302      31.892  23.275  17.221  1.00  0.00
TER   
ATOM   2145  O   WAT   303      31.802  20.317   2.835  1.00  0.00
ATOM   2146  H1  WAT   303      32.082  19.474   3.191  1.00  0.00
ATOM   2147  H2  WAT   303      31.028  20.549   3.349  1.00  0.00
TER   
ATOM   2148  O   WAT   304      23.121  22.606   0.294  1.00  0.00
ATOM   2149  H1  WAT   304      23.424  22.613  -0.614  1.00  0.00
ATOM   2150  H2  WAT   304      23.861  22.256   0.791  1.00  0.00
TER   
ATOM   2151  O   WAT   305      26.340  21.549   1.280  1.00  0.00
ATOM   2152  H1  WAT   305      25.992  20.872   0.700  1.00  0.00
ATOM   2153  H2  WAT   305      26.541  21.088   2.094  1.00  0.00
TER   
ATOM   2154  O   WAT   306      19.680  28.078   7.676  1.00  0.00
ATOM   2155  H1  WAT   306      19.025  27.809   7.032  1.00  0.00
ATOM   2156  H2  WAT   306      20.518  27.969   7.227  1.00  0.00
TER   
ATOM   2157  O   WAT   307      32.629  22.872   1.898  1.00  0.00
ATOM   2158  H1  WAT   307      33.048  22.685   1.058  1.00  0.00
ATOM   2159  H2  WAT   307      32.323  22.020   2.208  1.00  0.00
TER   
ATOM   2160  O   WAT   308      36.128  27.785   5.596  1.00  0.00
ATOM   2161  H1  WAT   308      35.753  27.018   5.164  1.00  0.00
ATOM   2162  H2  WAT   308      35.399  28.167   6.083  1.00  0.00
TER   
ATOM   2163  O   WAT   309      20.718  28.464  12.217  1.00  0.00
ATOM   2164  H1  WAT   309      21.085  28.376  13.096  1.00  0.00
ATOM   2165  H2  WAT   309      20.149  27.700  12.117  1.00  0.00
TER   
ATOM   2166  O   WAT   310      35.518  26.932  15.230  1.00  0.00
ATOM   2167  H1  WAT   310      35.287  26.703  14.330  1.00  0.00
ATOM   2168  H2  WAT   310      35.779  27.852  15.184  1.00  0.00
TER   
ATOM   2169  O   WAT   311      20.269  25.374  16.123  1.00  0.00
ATOM   2170  H1  WAT   311      19.375  25.341  16.462  1.00  0.00
ATOM   2171  H2  WAT   311      20.809  25.573  16.888  1.00  0.00
TER   
ATOM   2172  O   WAT   312      33.957  22.158  18.008  1.00  0.00
ATOM   2173  H1  WAT   312      34.834  22.166  18.391  1.00  0.00
ATOM   2174  H2  WAT   312      33.969  21.421  17.397  1.00  0.00
TER   
ATOM   2175  O   WAT   313      18.894  25.288   3.619  1.00  0.00
ATOM   2176  H1  WAT   313      17.990  25.551   3.444  1.00  0.00
ATOM   2177  H2  WAT   313      19.378  25.559   2.839  1.00  0.00
TER   
ATOM   2178  O   WAT   314      35.403  26.011   8.896  1.00  0.00
ATOM   2179  H1  WAT   314      35.927  25.517   8.266  1.00  0.00
ATOM   2180  H2  WAT   314      35.989  26.146   9.641  1.00  0.00
TER   
ATOM   2181  O   WAT   315      35.582  26.095  12.418  1.00  0.00
ATOM   2182  H1  WAT   315      34.633  26.061  12.533  1.00  0.00
ATOM   2183  H2  WAT   315      35.764  27.005  12.183  1.00  0.00
TER   
ATOM   2184  O   WAT   316      21.437  24.345   1.528  1.00  0.00
ATOM   2185  H1  WAT   316      22.146  23.923   1.043  1.00  0.00
ATOM   2186  H2  WAT   316      20.721  24.412   0.897  1.00  0.00
TER   
ATOM   2187  O   WAT   317      21.084  20.399   0.569  1.00  0.00
ATOM   2188  H1  WAT   317      21.807  20.940   0.887  1.00  0.00
ATOM   2189  H2  WAT   317      21.357  20.125  -0.307  1.00  0.00
TER   
ATOM   2190  O   WAT   318      34.893  25.268   4.836  1.00  0.00
ATOM   2191  H1  WAT   318      35.389  25.035   5.621  1.00  0.00
ATOM   2192  H2  WAT   318      34.695  24.429   4.419  1.00  0.00
TER   
ATOM   2193  O   WAT   319      20.773  19.649  10.471  1.00  0.00
ATOM   2194  H1  WAT   319      21.421  19.099  10.030  1.00  0.00
ATOM   2195  H2  WAT   319      21.194  19.904  11.292  1.00  0.00
TER   
ATOM   2196  O   WAT   320      36.322  23.904   7.369  1.00  0.00
ATOM   2197  H1  WAT   320      36.212  23.750   8.308  1.00  0.00
ATOM   2198  H2  WAT   320      37.083  23.376   7.127  1.00  0.00
TER   
ATOM   2199  O   WAT   321      34.669  19.843  13.828  1.00  0.00
ATOM   2200  H1  WAT   321      35.306  20.457  14.194  1.00  0.00
ATOM   2201  H2  WAT   321      34.816  19.879  12.883  1.00  0.00
TER   
ATOM   2202  O   WAT   322      20.527  19.805  13.213  1.00  0.00
ATOM   2203  H1  WAT   322      20.178  20.261  13.979  1.00  0.00
ATOM   2204  H2  WAT   322      20.195  18.911  13.296  1.00  0.00
TER   
ATOM   2205  O   WAT   323      28.039  20.996  16.735  1.00  0.00
ATOM   2206  H1  WAT   323      27.978  21.588  17.485  1.00  0.00
ATOM   2207  H2  WAT   323      28.979  20.889  16.590  1.00  0.00
TER   
ATOM   2208  O   WAT   324      30.677  20.653  16.375  1.00  0.00
ATOM   2209  H1  WAT   324      31.291  20.971  15.713  1.00  0.00
ATOM   2210  H2  WAT   324      31.222  20.168  16.994  1.00  0.00
TER   
ATOM   2211  O   WAT   325      21.199  19.332  16.488  1.00  0.00
ATOM   2212  H1  WAT   325      21.747  19.151  15.725  1.00  0.00
ATOM   2213  H2  WAT   325      21.264  18.542  17.024  1.00  0.00
TER   
ATOM   2214  O   WAT   326      31.417  19.216  12.701  1.00  0.00
ATOM   2215  H1  WAT   326      30.543  19.550  12.499  1.00  0.00
ATOM   2216  H2  WAT   326      31.308  18.744  13.527  1.00  0.00
TER   
ATOM   2217  O   WAT   327      32.325  21.423  14.086  1.00  0.00
ATOM   2218  H1  WAT   327      31.996  20.608  13.706  1.00  0.00
ATOM   2219  H2  WAT   327      33.273  21.380  13.962  1.00  0.00
TER   
ATOM   2220  O   WAT   328      29.165  20.133  11.641  1.00  0.00
ATOM   2221  H1  WAT   328      28.382  20.608  11.920  1.00  0.00
ATOM   2222  H2  WAT   328      28.871  19.229  11.532  1.00  0.00
TER   
ATOM   2223  O   WAT   329      33.717  20.836   9.686  1.00  0.00
ATOM   2224  H1  WAT   329      34.158  20.780   8.838  1.00  0.00
ATOM   2225  H2  WAT   329      33.448  21.751   9.757  1.00  0.00
TER   
ATOM   2226  O   WAT   330      35.581  20.467   7.697  1.00  0.00
ATOM   2227  H1  WAT   330      35.520  19.523   7.550  1.00  0.00
ATOM   2228  H2  WAT   330      36.360  20.575   8.242  1.00  0.00
TER   
ATOM   2229  O   WAT   331      20.509  20.438   4.162  1.00  0.00
ATOM   2230  H1  WAT   331      21.267  20.551   3.589  1.00  0.00
ATOM   2231  H2  WAT   331      20.047  21.275   4.116  1.00  0.00
TER   
ATOM   2232  O   WAT   332      27.050  22.552   7.152  1.00  0.00
ATOM   2233  H1  WAT   332      26.238  22.178   6.812  1.00  0.00
ATOM   2234  H2  WAT   332      27.554  21.796   7.454  1.00  0.00
TER   
ATOM   2235  O   WAT   333      31.553  19.216   8.391  1.00  0.00
ATOM   2236  H1  WAT   333      32.156  19.788   8.866  1.00  0.00
ATOM   2237  H2  WAT   333      30.812  19.780   8.168  1.00  0.00
TER   
ATOM   2238  O   WAT   334      34.696  19.618   3.665  1.00  0.00
ATOM   2239  H1  WAT   334      34.891  20.517   3.931  1.00  0.00
ATOM   2240  H2  WAT   334      33.909  19.387   4.158  1.00  0.00
TER   
ATOM   2241  O   WAT   335      22.881  20.964   2.702  1.00  0.00
ATOM   2242  H1  WAT   335      23.411  20.177   2.573  1.00  0.00
ATOM   2243  H2  WAT   335      23.514  21.643   2.936  1.00  0.00
TER   
ATOM   2244  O   WAT   336      25.075  20.702   5.757  1.00  0.00
ATOM   2245  H1  WAT   336      24.445  20.001   5.924  1.00  0.00
ATOM   2246  H2  WAT   336      24.536  21.462   5.540  1.00  0.00
TER   
ATOM   2247  O   WAT   337      25.201  19.980  18.192  1.00  0.00
ATOM   2248  H1  WAT   337      24.919  20.484  17.428  1.00  0.00
ATOM   2249  H2  WAT   337      25.583  19.182  17.826  1.00  0.00
TER   
ATOM   2250  O   WAT   338      31.802  19.396  18.770  1.00  0.00
ATOM   2251  H1  WAT   338      31.689  19.715  19.665  1.00  0.00
ATOM   2252  H2  WAT   338      32.619  19.797  18.474  1.00  0.00
TER   
ATOM   2253  O   WAT   339      30.708  27.415 -10.866  1.00  0.00
ATOM   2254  H1  WAT   339      30.627  26.500 -11.137  1.00  0.00
ATOM   2255  H2  WAT   339      30.295  27.912 -11.572  1.00  0.00
TER   
ATOM   2256  O   WAT   340      28.840  29.193  -8.985  1.00  0.00
ATOM   2257  H1  WAT   340      28.064  28.713  -8.696  1.00  0.00
ATOM   2258  H2  WAT   340      29.491  28.513  -9.160  1.00  0.00
TER   
ATOM   2259  O   WAT   341      22.856  29.505  -8.108  1.00  0.00
ATOM   2260  H1  WAT   341      22.025  29.250  -7.708  1.00  0.00
ATOM   2261  H2  WAT   341      23.465  29.576  -7.372  1.00  0.00
TER   
ATOM   2262  O   WAT   342      21.266  24.465 -14.324  1.00  0.00
ATOM   2263  H1  WAT   342      20.377  24.807 -14.426  1.00  0.00
ATOM   2264  H2  WAT   342      21.550  24.265 -15.216  1.00  0.00
TER   
ATOM   2265  O   WAT   343      19.229  27.066  -8.440  1.00  0.00
ATOM   2266  H1  WAT   343      19.801  26.298  -8.439  1.00  0.00
ATOM   2267  H2  WAT   343      19.229  27.364  -9.349  1.00  0.00
TER   
ATOM   2268  O   WAT   344      20.471  22.474  -6.653  1.00  0.00
ATOM   2269  H1  WAT   344      20.292  21.577  -6.372  1.00  0.00
ATOM   2270  H2  WAT   344      20.069  23.021  -5.978  1.00  0.00
TER   
ATOM   2271  O   WAT   345      29.311  24.676  -8.752  1.00  0.00
ATOM   2272  H1  WAT   345      29.688  23.803  -8.864  1.00  0.00
ATOM   2273  H2  WAT   345      29.213  25.011  -9.642  1.00  0.00
TER   
ATOM   2274  O   WAT   346      23.442  23.048 -13.290  1.00  0.00
ATOM   2275  H1  WAT   346      23.548  23.948 -12.983  1.00  0.00
ATOM   2276  H2  WAT   346      22.531  23.000 -13.580  1.00  0.00
TER   
ATOM   2277  O   WAT   347      33.094  22.171 -11.819  1.00  0.00
ATOM   2278  H1  WAT   347      33.915  21.680 -11.776  1.00  0.00
ATOM   2279  H2  WAT   347      33.127  22.760 -11.066  1.00  0.00
TER   
ATOM   2280  O   WAT   348      21.090  24.970  -8.045  1.00  0.00
ATOM   2281  H1  WAT   348      21.771  25.234  -7.426  1.00  0.00
ATOM   2282  H2  WAT   348      20.775  24.130  -7.711  1.00  0.00
TER   
ATOM   2283  O   WAT   349      25.283  26.017  -8.957  1.00  0.00
ATOM   2284  H1  WAT   349      25.790  26.515  -8.317  1.00  0.00
ATOM   2285  H2  WAT   349      25.814  25.240  -9.133  1.00  0.00
TER   
ATOM   2286  O   WAT   350      23.566  20.657  -4.691  1.00  0.00
ATOM   2287  H1  WAT   350      23.568  21.174  -5.496  1.00  0.00
ATOM   2288  H2  WAT   350      22.737  20.180  -4.714  1.00  0.00
TER   
ATOM   2289  O   WAT   351      33.330  24.111  -9.046  1.00  0.00
ATOM   2290  H1  WAT   351      32.625  24.399  -8.466  1.00  0.00
ATOM   2291  H2  WAT   351      33.691  24.921  -9.406  1.00  0.00
TER   
ATOM   2292  O   WAT   352      23.248  22.368  -6.684  1.00  0.00
ATOM   2293  H1  WAT   352      23.589  23.212  -6.978  1.00  0.00
ATOM   2294  H2  WAT   352      22.309  22.516  -6.567  1.00  0.00
TER   
ATOM   2295  O   WAT   353      36.399  23.556  -8.655  1.00  0.00
ATOM   2296  H1  WAT   353      35.451  23.590  -8.523  1.00  0.00
ATOM   2297  H2  WAT   353      36.724  24.370  -8.270  1.00  0.00
TER   
ATOM   2298  O   WAT   354      26.931  19.856 -10.359  1.00  0.00
ATOM   2299  H1  WAT   354      27.238  19.301 -11.076  1.00  0.00
ATOM   2300  H2  WAT   354      26.001  19.990 -10.542  1.00  0.00
TER   
ATOM   2301  O   WAT   355      29.319  27.921 -13.623  1.00  0.00
ATOM   2302  H1  WAT   355      28.392  27.854 -13.395  1.00  0.00
ATOM   2303  H2  WAT   355      29.471  28.859 -13.738  1.00  0.00
TER   
ATOM   2304  O   WAT   356      29.306  24.192 -16.627  1.00  0.00
ATOM   2305  H1  WAT   356      28.366  24.354 -16.541  1.00  0.00
ATOM   2306  H2  WAT   356      29.624  24.911 -17.173  1.00  0.00
TER   
ATOM   2307  O   WAT   357      35.827  28.874  -6.649  1.00  0.00
ATOM   2308  H1  WAT   357      34.999  28.944  -7.124  1.00  0.00
ATOM   2309  H2  WAT   357      36.422  29.460  -7.117  1.00  0.00
TER   
ATOM   2310  O   WAT   358      33.348  29.483 -13.120  1.00  0.00
ATOM   2311  H1  WAT   358      32.730  29.145 -13.767  1.00  0.00
ATOM   2312  H2  WAT   358      33.331  28.839 -12.412  1.00  0.00
TER   
ATOM   2313  O   WAT   359      32.791  25.661  -5.703  1.00  0.00
ATOM   2314  H1  WAT   359      32.378  26.487  -5.449  1.00  0.00
ATOM   2315  H2  WAT   359      32.059  25.076  -5.896  1.00  0.00
TER   
ATOM   2316  O   WAT   360      24.924  28.447 -10.841  1.00  0.00
ATOM   2317  H1  WAT   360      24.520  27.735 -11.337  1.00  0.00
ATOM   2318  H2  WAT   360      25.011  28.103  -9.953  1.00  0.00
TER   
ATOM   2319  O   WAT   361      23.637  25.222  -7.062  1.00  0.00
ATOM   2320  H1  WAT   361      24.189  25.331  -7.836  1.00  0.00
ATOM   2321  H2  WAT   361      24.151  25.595  -6.346  1.00  0.00
TER   
ATOM   2322  O   WAT   362      31.525  28.721 -16.113  1.00  0.00
ATOM   2323  H1  WAT   362      31.964  27.884 -16.259  1.00  0.00
ATOM   2324  H2  WAT   362      32.238  29.354 -16.026  1.00  0.00
TER   
ATOM   2325  O   WAT   363      23.311  28.743  -3.451  1.00  0.00
ATOM   2326  H1  WAT   363      23.172  29.616  -3.082  1.00  0.00
ATOM   2327  H2  WAT   363      22.430  28.401  -3.596  1.00  0.00
TER   
ATOM   2328  O   WAT   364      35.107  19.976 -17.799  1.00  0.00
ATOM   2329  H1  WAT   364      34.794  20.068 -16.899  1.00  0.00
ATOM   2330  H2  WAT   364      35.868  20.554 -17.849  1.00  0.00
TER   
ATOM   2331  O   WAT   365      21.625  27.342 -13.341  1.00  0.00
ATOM   2332  H1  WAT   365      21.504  28.068 -13.953  1.00  0.00
ATOM   2333  H2  WAT   365      21.315  26.572 -13.818  1.00  0.00
TER   
ATOM   2334  O   WAT   366      36.317  24.713  -1.821  1.00  0.00
ATOM   2335  H1  WAT   366      35.701  25.221  -2.350  1.00  0.00
ATOM   2336  H2  WAT   366      35.996  23.813  -1.878  1.00  0.00
TER   
ATOM   2337  O   WAT   367      24.091  20.685  -9.958  1.00  0.00
ATOM   2338  H1  WAT   367      23.648  21.466 -10.290  1.00  0.00
ATOM   2339  H2  WAT   367      24.650  21.008  -9.251  1.00  0.00
TER   
ATOM   2340  O   WAT   368      28.378  23.552  -4.355  1.00  0.00
ATOM   2341  H1  WAT   368      27.916  23.760  -3.543  1.00  0.00
ATOM   2342  H2  WAT   368      27.976  22.738  -4.658  1.00  0.00
TER   
ATOM   2343  O   WAT   369      33.379  24.773  -3.225  1.00  0.00
ATOM   2344  H1  WAT   369      32.528  24.474  -2.904  1.00  0.00
ATOM   2345  H2  WAT   369      33.219  25.017  -4.137  1.00  0.00
TER   
ATOM   2346  O   WAT   370      30.473  26.273  -1.125  1.00  0.00
ATOM   2347  H1  WAT   370      30.799  25.439  -1.465  1.00  0.00
ATOM   2348  H2  WAT   370      31.262  26.796  -0.977  1.00  0.00
TER   
ATOM   2349  O   WAT   371      27.207  20.306 -15.078  1.00  0.00
ATOM   2350  H1  WAT   371      26.582  20.302 -14.352  1.00  0.00
ATOM   2351  H2  WAT   371      27.120  19.439 -15.474  1.00  0.00
TER   
ATOM   2352  O   WAT   372      26.129  21.230  -8.099  1.00  0.00
ATOM   2353  H1  WAT   372      26.426  22.136  -8.180  1.00  0.00
ATOM   2354  H2  WAT   372      26.677  20.742  -8.713  1.00  0.00
TER   
ATOM   2355  O   WAT   373      23.883  25.809 -12.230  1.00  0.00
ATOM   2356  H1  WAT   373      23.657  25.592 -11.326  1.00  0.00
ATOM   2357  H2  WAT   373      23.102  26.241 -12.576  1.00  0.00
TER   
ATOM   2358  O   WAT   374      31.112  25.815 -13.631  1.00  0.00
ATOM   2359  H1  WAT   374      30.513  26.538 -13.815  1.00  0.00
ATOM   2360  H2  WAT   374      31.660  25.753 -14.414  1.00  0.00
TER   
ATOM   2361  O   WAT   375      26.322  26.707  -1.564  1.00  0.00
ATOM   2362  H1  WAT   375      26.227  25.767  -1.714  1.00  0.00
ATOM   2363  H2  WAT   375      27.166  26.929  -1.959  1.00  0.00
TER   
ATOM   2364  O   WAT   376      29.719  24.451 -11.601  1.00  0.00
ATOM   2365  H1  WAT   376      30.112  24.768 -12.414  1.00  0.00
ATOM   2366  H2  WAT   376      30.080  23.572 -11.486  1.00  0.00
TER   
ATOM   2367  O   WAT   377      21.453  23.118  -3.411  1.00  0.00
ATOM   2368  H1  WAT   377      21.060  23.966  -3.204  1.00  0.00
ATOM   2369  H2  WAT   377      20.765  22.481  -3.220  1.00  0.00
TER   
ATOM   2370  O   WAT   378      28.028  23.202  -0.341  1.00  0.00
ATOM   2371  H1  WAT   378      27.338  23.009   0.293  1.00  0.00
ATOM   2372  H2  WAT   378      28.771  23.485   0.191  1.00  0.00
TER   
ATOM   2373  O   WAT   379      18.755  21.041  -9.378  1.00  0.00
ATOM   2374  H1  WAT   379      18.466  21.612  -8.665  1.00  0.00
ATOM   2375  H2  WAT   379      19.500  20.562  -9.015  1.00  0.00
TER   
ATOM   2376  O   WAT   380      18.942  24.983 -18.168  1.00  0.00
ATOM   2377  H1  WAT   380      18.860  25.926 -18.026  1.00  0.00
ATOM   2378  H2  WAT   380      18.591  24.841 -19.046  1.00  0.00
TER   
ATOM   2379  O   WAT   381      30.304  27.042  -7.506  1.00  0.00
ATOM   2380  H1  WAT   381      29.572  27.550  -7.157  1.00  0.00
ATOM   2381  H2  WAT   381      29.907  26.225  -7.807  1.00  0.00
TER   
ATOM   2382  O   WAT   382      26.742  23.717  -9.101  1.00  0.00
ATOM   2383  H1  WAT   382      26.746  23.276  -9.950  1.00  0.00
ATOM   2384  H2  WAT   382      27.637  24.039  -8.993  1.00  0.00
TER   
ATOM   2385  O   WAT   383      22.592  23.600 -10.141  1.00  0.00
ATOM   2386  H1  WAT   383      22.252  24.077  -9.384  1.00  0.00
ATOM   2387  H2  WAT   383      21.830  23.146 -10.501  1.00  0.00
TER   
ATOM   2388  O   WAT   384      26.804  24.718 -16.110  1.00  0.00
ATOM   2389  H1  WAT   384      26.925  24.677 -15.161  1.00  0.00
ATOM   2390  H2  WAT   384      26.419  25.581 -16.265  1.00  0.00
TER   
ATOM   2391  O   WAT   385      30.767  22.495  -8.094  1.00  0.00
ATOM   2392  H1  WAT   385      30.784  22.946  -7.249  1.00  0.00
ATOM   2393  H2  WAT   385      30.518  21.596  -7.880  1.00  0.00
TER   
ATOM   2394  O   WAT   386      25.816  27.029 -16.712  1.00  0.00
ATOM   2395  H1  WAT   386      25.248  26.580 -17.338  1.00  0.00
ATOM   2396  H2  WAT   386      26.525  27.388 -17.245  1.00  0.00
TER   
ATOM   2397  O   WAT   387      34.194  19.908  -2.255  1.00  0.00
ATOM   2398  H1  WAT   387      34.519  19.177  -1.729  1.00  0.00
ATOM   2399  H2  WAT   387      34.230  19.590  -3.157  1.00  0.00
TER   
ATOM   2400  O   WAT   388      27.043  27.777  -7.354  1.00  0.00
ATOM   2401  H1  WAT   388      27.410  27.303  -6.608  1.00  0.00
ATOM   2402  H2  WAT   388      26.853  28.652  -7.013  1.00  0.00
TER   
ATOM   2403  O   WAT   389      19.907  22.522 -11.225  1.00  0.00
ATOM   2404  H1  WAT   389      19.622  22.157 -10.387  1.00  0.00
ATOM   2405  H2  WAT   389      19.845  21.790 -11.838  1.00  0.00
TER   
ATOM   2406  O   WAT   390      24.833  26.818  -5.036  1.00  0.00
ATOM   2407  H1  WAT   390      24.528  27.697  -4.811  1.00  0.00
ATOM   2408  H2  WAT   390      25.787  26.878  -5.000  1.00  0.00
TER   
ATOM   2409  O   WAT   391      29.581  21.415 -14.503  1.00  0.00
ATOM   2410  H1  WAT   391      28.767  20.916 -14.579  1.00  0.00
ATOM   2411  H2  WAT   391      29.387  22.255 -14.920  1.00  0.00
TER   
ATOM   2412  O   WAT   392      32.296  25.787 -16.207  1.00  0.00
ATOM   2413  H1  WAT   392      33.184  26.098 -16.382  1.00  0.00
ATOM   2414  H2  WAT   392      32.266  24.914 -16.599  1.00  0.00
TER   
ATOM   2415  O   WAT   393      20.889  27.659  -3.888  1.00  0.00
ATOM   2416  H1  WAT   393      20.531  28.324  -3.301  1.00  0.00
ATOM   2417  H2  WAT   393      20.595  26.827  -3.517  1.00  0.00
TER   
ATOM   2418  O   WAT   394      24.090  28.117  -1.005  1.00  0.00
ATOM   2419  H1  WAT   394      23.790  28.263  -1.902  1.00  0.00
ATOM   2420  H2  WAT   394      24.862  27.558  -1.097  1.00  0.00
TER   
ATOM   2421  O   WAT   395      34.567  27.098 -16.739  1.00  0.00
ATOM   2422  H1  WAT   395      34.483  27.529 -17.589  1.00  0.00
ATOM   2423  H2  WAT   395      35.286  27.558 -16.306  1.00  0.00
TER   
ATOM   2424  O   WAT   396      19.400  27.658 -17.265  1.00  0.00
ATOM   2425  H1  WAT   396      20.269  27.940 -16.981  1.00  0.00
ATOM   2426  H2  WAT   396      18.909  28.471 -17.380  1.00  0.00
TER   
ATOM   2427  O   WAT   397      22.465  19.389 -12.672  1.00  0.00
ATOM   2428  H1  WAT   397      22.336  19.381 -11.723  1.00  0.00
ATOM   2429  H2  WAT   397      21.641  19.727 -13.023  1.00  0.00
TER   
ATOM   2430  O   WAT   398      19.464  21.148  -3.211  1.00  0.00
ATOM   2431  H1  WAT   398      18.750  21.348  -2.606  1.00  0.00
ATOM   2432  H2  WAT   398      19.883  20.372  -2.840  1.00  0.00
TER   
ATOM   2433  O   WAT   399      30.958  23.640  -5.461  1.00  0.00
ATOM   2434  H1  WAT   399      31.326  22.820  -5.133  1.00  0.00
ATOM   2435  H2  WAT   399      30.098  23.700  -5.046  1.00  0.00
TER   
ATOM   2436  O   WAT   400      34.324  22.596 -14.652  1.00  0.00
ATOM   2437  H1  WAT   400      33.695  22.700 -15.367  1.00  0.00
ATOM   2438  H2  WAT   400      33.829  22.815 -13.863  1.00  0.00
TER   
ATOM   2439  O   WAT   401      26.292  24.874 -13.237  1.00  0.00
ATOM   2440  H1  WAT   401      25.584  25.343 -12.795  1.00  0.00
ATOM   2441  H2  WAT   401      26.577  24.217 -12.602  1.00  0.00
TER   
ATOM   2442  O   WAT   402      27.918  26.294  -5.237  1.00  0.00
ATOM   2443  H1  WAT   402      28.417  26.769  -4.572  1.00  0.00
ATOM   2444  H2  WAT   402      28.060  25.370  -5.030  1.00  0.00
TER   
ATOM   2445  O   WAT   403      30.324  21.599 -11.797  1.00  0.00
ATOM   2446  H1  WAT   403      30.201  21.618 -12.746  1.00  0.00
ATOM   2447  H2  WAT   403      31.272  21.647 -11.677  1.00  0.00
TER   
ATOM   2448  O   WAT   404      24.496  23.183 -15.861  1.00  0.00
ATOM   2449  H1  WAT   404      25.345  23.620 -15.927  1.00  0.00
ATOM   2450  H2  WAT   404      24.129  23.495 -15.034  1.00  0.00
TER   
ATOM   2451  O   WAT   405      35.125  22.511  -4.394  1.00  0.00
ATOM   2452  H1  WAT   405      34.622  23.251  -4.055  1.00  0.00
ATOM   2453  H2  WAT   405      35.940  22.899  -4.711  1.00  0.00
TER   
ATOM   2454  O   WAT   406      33.417  27.754 -10.948  1.00  0.00
ATOM   2455  H1  WAT   406      32.476  27.769 -10.774  1.00  0.00
ATOM   2456  H2  WAT   406      33.731  26.968 -10.502  1.00  0.00
TER   
ATOM   2457  O   WAT   407      23.395  29.436 -17.388  1.00  0.00
ATOM   2458  H1  WAT   407      24.161  29.324 -16.825  1.00  0.00
ATOM   2459  H2  WAT   407      23.473  28.740 -18.040  1.00  0.00
TER   
ATOM   2460  O   WAT   408      22.090  26.869 -16.705  1.00  0.00
ATOM   2461  H1  WAT   408      22.170  25.921 -16.593  1.00  0.00
ATOM   2462  H2  WAT   408      22.982  27.199 -16.599  1.00  0.00
TER   
ATOM   2463  O   WAT   409      19.617  28.690  -1.469  1.00  0.00
ATOM   2464  H1  WAT   409      20.121  28.111  -0.897  1.00  0.00
ATOM   2465  H2  WAT   409      18.878  28.974  -0.931  1.00  0.00
TER   
ATOM   2466  O   WAT   410      21.649  26.833  -0.574  1.00  0.00
ATOM   2467  H1  WAT   410      21.690  26.534   0.334  1.00  0.00
ATOM   2468  H2  WAT   410      22.504  27.234  -0.733  1.00  0.00
TER   
ATOM   2469  O   WAT   411      25.427  29.433 -15.414  1.00  0.00
ATOM   2470  H1  WAT   411      25.849  29.267 -14.571  1.00  0.00
ATOM   2471  H2  WAT   411      25.552  28.623 -15.908  1.00  0.00
TER   
ATOM   2472  O   WAT   412      23.590  25.412  -2.607  1.00  0.00
ATOM   2473  H1  WAT   412      23.059  24.921  -3.234  1.00  0.00
ATOM   2474  H2  WAT   412      24.259  25.841  -3.141  1.00  0.00
TER   
ATOM   2475  O   WAT   413      27.940  28.456 -18.166  1.00  0.00
ATOM   2476  H1  WAT   413      28.460  27.741 -18.532  1.00  0.00
ATOM   2477  H2  WAT   413      28.587  29.095 -17.866  1.00  0.00
TER   
ATOM   2478  O   WAT   414      32.960  27.219  -0.839  1.00  0.00
ATOM   2479  H1  WAT   414      33.542  26.464  -0.926  1.00  0.00
ATOM   2480  H2  WAT   414      33.136  27.750  -1.615  1.00  0.00
TER   
ATOM   2481  O   WAT   415      24.077  22.379  -2.527  1.00  0.00
ATOM   2482  H1  WAT   415      23.983  21.761  -3.252  1.00  0.00
ATOM   2483  H2  WAT   415      23.497  23.105  -2.754  1.00  0.00
TER   
ATOM   2484  O   WAT   416      26.843  20.936  -5.494  1.00  0.00
ATOM   2485  H1  WAT   416      26.395  20.958  -6.340  1.00  0.00
ATOM   2486  H2  WAT   416      26.210  20.538  -4.897  1.00  0.00
TER   
ATOM   2487  O   WAT   417      29.585  27.563  -3.489  1.00  0.00
ATOM   2488  H1  WAT   417      29.705  26.967  -2.750  1.00  0.00
ATOM   2489  H2  WAT   417      30.445  27.600  -3.909  1.00  0.00
TER   
ATOM   2490  O   WAT   418      31.924  28.117  -4.913  1.00  0.00
ATOM   2491  H1  WAT   418      31.398  28.641  -5.516  1.00  0.00
ATOM   2492  H2  WAT   418      32.267  28.749  -4.282  1.00  0.00
TER   
ATOM   2493  O   WAT   419      24.323  25.506 -18.468  1.00  0.00
ATOM   2494  H1  WAT   419      24.122  24.643 -18.107  1.00  0.00
ATOM   2495  H2  WAT   419      24.152  25.419 -19.406  1.00  0.00
TER   
ATOM   2496  O   WAT   420      26.352  24.105  -2.231  1.00  0.00
ATOM   2497  H1  WAT   420      26.942  23.797  -1.544  1.00  0.00
ATOM   2498  H2  WAT   420      25.534  23.633  -2.076  1.00  0.00
TER   
ATOM   2499  O   WAT   421      31.172  23.722  -1.998  1.00  0.00
ATOM   2500  H1  WAT   421      30.483  23.060  -2.063  1.00  0.00
ATOM   2501  H2  WAT   421      31.892  23.275  -1.553  1.00  0.00
TER   
ATOM   2502  O   WAT   422      31.802  20.317 -15.939  1.00  0.00
ATOM   2503  H1  WAT   422      32.082  19.474 -15.583  1.00  0.00
ATOM   2504  H2  WAT   422      31.028  20.549 -15.425  1.00  0.00
TER   
ATOM   2505  O   WAT   423      23.121  22.606 -18.480  1.00  0.00
ATOM   2506  H1  WAT   423      23.424  22.613 -19.388  1.00  0.00
ATOM   2507  H2  WAT   423      23.861  22.256 -17.983  1.00  0.00
TER   
ATOM   2508  O   WAT   424      26.340  21.549 -17.494  1.00  0.00
ATOM   2509  H1  WAT   424      25.992  20.872 -18.074  1.00  0.00
ATOM   2510  H2  WAT   424      26.541  21.088 -16.680  1.00  0.00
TER   
ATOM   2511  O   WAT   425      19.680  28.078 -11.098  1.00  0.00
ATOM   2512  H1  WAT   425      19.025  27.809 -11.742  1.00  0.00
ATOM   2513  H2  WAT   425      20.518  27.969 -11.548  1.00  0.00
TER   
ATOM   2514  O   WAT   426      32.629  22.872 -16.876  1.00  0.00
ATOM   2515  H1  WAT   426      33.048  22.685 -17.716  1.00  0.00
ATOM   2516  H2  WAT   426      32.323  22.020 -16.566  1.00  0.00
TER   
ATOM   2517  O   WAT   427      36.128  27.785 -13.179  1.00  0.00
ATOM   2518  H1  WAT   427      35.753  27.018 -13.610  1.00  0.00
ATOM   2519  H2  WAT   427      35.399  28.167 -12.691  1.00  0.00
TER   
ATOM   2520  O   WAT   428      20.718  28.464  -6.558  1.00  0.00
ATOM   2521  H1  WAT   428      21.085  28.376  -5.678  1.00  0.00
ATOM   2522  H2  WAT   428      20.149  27.700  -6.657  1.00  0.00
TER   
ATOM   2523  O   WAT   429      35.518  26.932  -3.545  1.00  0.00
ATOM   2524  H1  WAT   429      35.287  26.703  -4.445  1.00  0.00
ATOM   2525  H2  WAT   429      35.779  27.852  -3.590  1.00  0.00
TER   
ATOM   2526  O   WAT   430      20.269  25.374  -2.652  1.00  0.00
ATOM   2527  H1  WAT   430      19.375  25.341  -2.312  1.00  0.00
ATOM   2528  H2  WAT   430      20.809  25.573  -1.887  1.00  0.00
TER   
ATOM   2529  O   WAT   431      33.957  22.158  -0.767  1.00  0.00
ATOM   2530  H1  WAT   431      34.834  22.166  -0.383  1.00  0.00
ATOM   2531  H2  WAT   431      33.969  21.421  -1.377  1.00  0.00
TER   
ATOM   2532  O   WAT   432      18.894  25.288 -15.155  1.00  0.00
ATOM   2533  H1  WAT   432      17.990  25.551 -15.330  1.00  0.00
ATOM   2534  H2  WAT   432      19.378  25.559 -15.935  1.00  0.00
TER   
ATOM   2535  O   WAT   433      35.403  26.011  -9.878  1.00  0.00
ATOM   2536  H1  WAT   433      35.927  25.517 -10.509  1.00  0.00
ATOM   2537  H2  WAT   433      35.989  26.146  -9.133  1.00  0.00
TER   
ATOM   2538  O   WAT   434      35.582  26.095  -6.356  1.00  0.00
ATOM   2539  H1  WAT   434      34.633  26.061  -6.241  1.00  0.00
ATOM   2540  H2  WAT   434      35.764  27.005  -6.591  1.00  0.00
TER   
ATOM   2541  O   WAT   435      21.437  24.345 -17.246  1.00  0.00
ATOM   2542  H1  WAT   435      22.146  23.923 -17.731  1.00  0.00
ATOM   2543  H2  WAT   435      20.721  24.412 -17.878  1.00  0.00
TER   
ATOM   2544  O   WAT   436      21.084  20.399 -18.206  1.00  0.00
ATOM   2545  H1  WAT   436      21.807  20.940 -17.888  1.00  0.00
ATOM   2546  H2  WAT   436      21.357  20.125 -19.082  1.00  0.00
TER   
ATOM   2547  O   WAT   437      34.893  25.268 -13.939  1.00  0.00
ATOM   2548  H1  WAT   437      35.389  25.035 -13.154  1.00  0.00
ATOM   2549  H2  WAT   437      34.695  24.429 -14.355  1.00  0.00
TER   
ATOM   2550  O   WAT   438      20.773  19.649  -8.304  1.00  0.00
ATOM   2551  H1  WAT   438      21.421  19.099  -8.744  1.00  0.00
ATOM   2552  H2  WAT   438      21.194  19.904  -7.482  1.00  0.00
TER   
ATOM   2553  O   WAT   439      36.322  23.904 -11.405  1.00  0.00
ATOM   2554  H1  WAT   439      36.212  23.750 -10.467  1.00  0.00
ATOM   2555  H2  WAT   439      37.083  23.376 -11.647  1.00  0.00
TER   
ATOM   2556  O   WAT   440      34.669  19.843  -4.947  1.00  0.00
ATOM   2557  H1  WAT   440      35.306  20.457  -4.581  1.00  0.00
ATOM   2558  H2  WAT   440      34.816  19.879  -5.892  1.00  0.00
TER   
ATOM   2559  O   WAT   441      20.527  19.805  -5.561  1.00  0.00
ATOM   2560  H1  WAT   441      20.178  20.261  -4.795  1.00  0.00
ATOM   2561  H2  WAT   441      20.195  18.911  -5.479  1.00  0.00
TER   
ATOM   2562  O   WAT   442      28.039  20.996  -2.039  1.00  0.00
ATOM   2563  H1  WAT   442      27.978  21.588  -1.289  1.00  0.00
ATOM   2564  H2  WAT   442      28.979  20.889  -2.184  1.00  0.00
TER   
ATOM   2565  O   WAT   443      30.677  20.653  -2.400  1.00  0.00
ATOM   2566  H1  WAT   443      31.291  20.971  -3.062  1.00  0.00
ATOM   2567  H2  WAT   443      31.222  20.168  -1.780  1.00  0.00
TER   
ATOM   2568  O   WAT   444      21.199  19.332  -2.286  1.00  0.00
ATOM   2569  H1  WAT   444      21.747  19.151  -3.049  1.00  0.00
ATOM   2570  H2  WAT   444      21.264  18.542  -1.750  1.00  0.00
TER   
ATOM   2571  O   WAT   445      31.417  19.216  -6.073  1.00  0.00
ATOM   2572  H1  WAT   445      30.543  19.550  -6.276  1.00  0.00
ATOM   2573  H2  WAT   445      31.308  18.744  -5.248  1.00  0.00
TER   
ATOM   2574  O   WAT   446      32.325  21.423  -4.689  1.00  0.00
ATOM   2575  H1  WAT   446      31.996  20.608  -5.069  1.00  0.00
ATOM   2576  H2  WAT   446      33.273  21.380  -4.812  1.00  0.00
TER   
ATOM   2577  O   WAT   447      29.165  20.133  -7.134  1.00  0.00
ATOM   2578  H1  WAT   447      28.382  20.608  -6.854  1.00  0.00
ATOM   2579  H2  WAT   447      28.871  19.229  -7.242  1.00  0.00
TER   
ATOM   2580  O   WAT   448      33.717  20.836  -9.089  1.00  0.00
ATOM   2581  H1  WAT   448      34.158  20.780  -9.937  1.00  0.00
ATOM   2582  H2  WAT   448      33.448  21.751  -9.018  1.00  0.00
TER   
ATOM   2583  O   WAT   449      35.581  20.467 -11.078  1.00  0.00
ATOM   2584  H1  WAT   449      35.520  19.523 -11.225  1.00  0.00
ATOM   2585  H2  WAT   449      36.360  20.575 -10.532  1.00  0.00
TER   
ATOM   2586  O   WAT   450      20.509  20.438 -14.612  1.00  0.00
ATOM   2587  H1  WAT   450      21.267  20.551 -15.186  1.00  0.00
ATOM   2588  H2  WAT   450      20.047  21.275 -14.658  1.00  0.00
TER   
ATOM   2589  O   WAT   451      27.050  22.552 -11.622  1.00  0.00
ATOM   2590  H1  WAT   451      26.238  22.178 -11.962  1.00  0.00
ATOM   2591  H2  WAT   451      27.554  21.796 -11.320  1.00  0.00
TER   
ATOM   2592  O   WAT   452      31.553  19.216 -10.384  1.00  0.00
ATOM   2593  H1  WAT   452      32.156  19.788  -9.909  1.00  0.00
ATOM   2594  H2  WAT   452      30.812  19.780 -10.606  1.00  0.00
TER   
ATOM   2595  O   WAT   453      34.696  19.618 -15.110  1.00  0.00
ATOM   2596  H1  WAT   453      34.891  20.517 -14.843  1.00  0.00
ATOM   2597  H2  WAT   453      33.909  19.387 -14.616  1.00  0.00
TER   
ATOM   2598  O   WAT   454      22.881  20.964 -16.072  1.00  0.00
ATOM   2599  H1  WAT   454      23.411  20.177 -16.201  1.00  0.00
ATOM   2600  H2  WAT   454      23.514  21.643 -15.838  1.00  0.00
TER   
ATOM   2601  O   WAT   455      25.075  20.702 -13.017  1.00  0.00
ATOM   2602  H1  WAT   455      24.445  20.001 -12.850  1.00  0.00
ATOM   2603  H2  WAT   455      24.536  21.462 -13.234  1.00  0.00
TER   
ATOM   2604  O   WAT   456      25.201  19.980  -0.582  1.00  0.00
ATOM   2605  H1  WAT   456      24.919  20.484  -1.346  1.00  0.00
ATOM   2606  H2  WAT   456      25.583  19.182  -0.948  1.00  0.00
TER   
ATOM   2607  O   WAT   457      31.802  19.396  -0.004  1.00  0.00
ATOM   2608  H1  WAT   457      31.689  19.715   0.891  1.00  0.00
ATOM   2609  H2  WAT   457      32.619  19.797  -0.300  1.00  0.00
TER   
ATOM   2610  O   WAT   458      30.708  27.415 -29.641  1.00  0.00
ATOM   2611  H1  WAT   458      30.627  26.500 -29.912  1.00  0.00
ATOM   2612  H2  WAT   458      30.295  27.912 -30.347  1.00  0.00
TER   
ATOM   2613  O   WAT   459      28.840  29.193 -27.760  1.00  0.00
ATOM   2614  H1  WAT   459      28.064  28.713 -27.470  1.00  0.00
ATOM   2615  H2  WAT   459      29.491  28.513 -27.934  1.00  0.00
TER   
ATOM   2616  O   WAT   460      22.856  29.505 -26.882  1.00  0.00
ATOM   2617  H1  WAT   460      22.025  29.250 -26.483  1.00  0.00
ATOM   2618  H2  WAT   460      23.465  29.576 -26.146  1.00  0.00
TER   
ATOM   2619  O   WAT   461      19.229  27.066 -27.214  1.00  0.00
ATOM   2620  H1  WAT   461      19.801  26.298 -27.214  1.00  0.00
ATOM   2621  H2  WAT   461      19.229  27.364 -28.123  1.00  0.00
TER   
ATOM   2622  O   WAT   462      20.471  22.474 -25.427  1.00  0.00
ATOM   2623  H1  WAT   462      20.292  21.577 -25.147  1.00  0.00
ATOM   2624  H2  WAT   462      20.069  23.021 -24.752  1.00  0.00
TER   
ATOM   2625  O   WAT   463      29.311  24.676 -27.526  1.00  0.00
ATOM   2626  H1  WAT   463      29.688  23.803 -27.639  1.00  0.00
ATOM   2627  H2  WAT   463      29.213  25.011 -28.417  1.00  0.00
TER   
ATOM   2628  O   WAT   464      33.094  22.171 -30.593  1.00  0.00
ATOM   2629  H1  WAT   464      33.915  21.680 -30.550  1.00  0.00
ATOM   2630  H2  WAT   464      33.127  22.760 -29.840  1.00  0.00
TER   
ATOM   2631  O   WAT   465      21.090  24.970 -26.819  1.00  0.00
ATOM   2632  H1  WAT   465      21.771  25.234 -26.200  1.00  0.00
ATOM   2633  H2  WAT   465      20.775  24.130 -26.485  1.00  0.00
TER   
ATOM   2634  O   WAT   466      25.283  26.017 -27.732  1.00  0.00
ATOM   2635  H1  WAT   466      25.790  26.515 -27.091  1.00  0.00
ATOM   2636  H2  WAT   466      25.814  25.240 -27.908  1.00  0.00
TER   
ATOM   2637  O   WAT   467      23.566  20.657 -23.465  1.00  0.00
ATOM   2638  H1  WAT   467      23.568  21.174 -24.271  1.00  0.00
ATOM   2639  H2  WAT   467      22.737  20.180 -23.488  1.00  0.00
TER   
ATOM   2640  O   WAT   468      33.330  24.111 -27.820  1.00  0.00
ATOM   2641  H1  WAT   468      32.625  24.399 -27.240  1.00  0.00
ATOM   2642  H2  WAT   468      33.691  24.921 -28.180  1.00  0.00
TER   
ATOM   2643  O   WAT   469      23.248  22.368 -25.458  1.00  0.00
ATOM   2644  H1  WAT   469      23.589  23.212 -25.753  1.00  0.00
ATOM   2645  H2  WAT   469      22.309  22.516 -25.342  1.00  0.00
TER   
ATOM   2646  O   WAT   470      36.399  23.556 -27.429  1.00  0.00
ATOM   2647  H1  WAT   470      35.451  23.590 -27.298  1.00  0.00
ATOM   2648  H2  WAT   470      36.724  24.370 -27.044  1.00  0.00
TER   
ATOM   2649  O   WAT   471      26.931  19.856 -29.134  1.00  0.00
ATOM   2650  H1  WAT   471      27.238  19.301 -29.850  1.00  0.00
ATOM   2651  H2  WAT   471      26.001  19.990 -29.316  1.00  0.00
TER   
ATOM   2652  O   WAT   472      35.827  28.874 -25.423  1.00  0.00
ATOM   2653  H1  WAT   472      34.999  28.944 -25.898  1.00  0.00
ATOM   2654  H2  WAT   472      36.422  29.460 -25.892  1.00  0.00
TER   
ATOM   2655  O   WAT   473      32.791  25.661 -24.478  1.00  0.00
ATOM   2656  H1  WAT   473      32.378  26.487 -24.224  1.00  0.00
ATOM   2657  H2  WAT   473      32.059  25.076 -24.670  1.00  0.00
TER   
ATOM   2658  O   WAT   474      24.924  28.447 -29.616  1.00  0.00
ATOM   2659  H1  WAT   474      24.520  27.735 -30.111  1.00  0.00
ATOM   2660  H2  WAT   474      25.011  28.103 -28.727  1.00  0.00
TER   
ATOM   2661  O   WAT   475      23.637  25.222 -25.836  1.00  0.00
ATOM   2662  H1  WAT   475      24.189  25.331 -26.611  1.00  0.00
ATOM   2663  H2  WAT   475      24.151  25.595 -25.120  1.00  0.00
TER   
ATOM   2664  O   WAT   476      23.311  28.743 -22.225  1.00  0.00
ATOM   2665  H1  WAT   476      23.172  29.616 -21.857  1.00  0.00
ATOM   2666  H2  WAT   476      22.430  28.401 -22.371  1.00  0.00
TER   
ATOM   2667  O   WAT   477      36.317  24.713 -20.595  1.00  0.00
ATOM   2668  H1  WAT   477      35.701  25.221 -21.124  1.00  0.00
ATOM   2669  H2  WAT   477      35.996  23.813 -20.653  1.00  0.00
TER   
ATOM   2670  O   WAT   478      24.091  20.685 -28.733  1.00  0.00
ATOM   2671  H1  WAT   478      23.648  21.466 -29.064  1.00  0.00
ATOM   2672  H2  WAT   478      24.650  21.008 -28.026  1.00  0.00
TER   
ATOM   2673  O   WAT   479      28.378  23.552 -23.129  1.00  0.00
ATOM   2674  H1  WAT   479      27.916  23.760 -22.317  1.00  0.00
ATOM   2675  H2  WAT   479      27.976  22.738 -23.432  1.00  0.00
TER   
ATOM   2676  O   WAT   480      33.379  24.773 -22.000  1.00  0.00
ATOM   2677  H1  WAT   480      32.528  24.474 -21.679  1.00  0.00
ATOM   2678  H2  WAT   480      33.219  25.017 -22.911  1.00  0.00
TER   
ATOM   2679  O   WAT   481      30.473  26.273 -19.900  1.00  0.00
ATOM   2680  H1  WAT   481      30.799  25.439 -20.239  1.00  0.00
ATOM   2681  H2  WAT   481      31.262  26.796 -19.752  1.00  0.00
TER   
ATOM   2682  O   WAT   482      26.129  21.230 -26.874  1.00  0.00
ATOM   2683  H1  WAT   482      26.426  22.136 -26.955  1.00  0.00
ATOM   2684  H2  WAT   482      26.677  20.742 -27.488  1.00  0.00
TER   
ATOM   2685  O   WAT   483      23.883  25.809 -31.005  1.00  0.00
ATOM   2686  H1  WAT   483      23.657  25.592 -30.100  1.00  0.00
ATOM   2687  H2  WAT   483      23.102  26.241 -31.350  1.00  0.00
TER   
ATOM   2688  O   WAT   484      26.322  26.707 -20.339  1.00  0.00
ATOM   2689  H1  WAT   484      26.227  25.767 -20.489  1.00  0.00
ATOM   2690  H2  WAT   484      27.166  26.929 -20.734  1.00  0.00
TER   
ATOM   2691  O   WAT   485      29.719  24.451 -30.375  1.00  0.00
ATOM   2692  H1  WAT   485      30.112  24.768 -31.188  1.00  0.00
ATOM   2693  H2  WAT   485      30.080  23.572 -30.261  1.00  0.00
TER   
ATOM   2694  O   WAT   486      21.453  23.118 -22.185  1.00  0.00
ATOM   2695  H1  WAT   486      21.060  23.966 -21.978  1.00  0.00
ATOM   2696  H2  WAT   486      20.765  22.481 -21.994  1.00  0.00
TER   
ATOM   2697  O   WAT   487      28.028  23.202 -19.116  1.00  0.00
ATOM   2698  H1  WAT   487      27.338  23.009 -18.481  1.00  0.00
ATOM   2699  H2  WAT   487      28.771  23.485 -18.583  1.00  0.00
TER   
ATOM   2700  O   WAT   488      18.755  21.041 -28.152  1.00  0.00
ATOM   2701  H1  WAT   488      18.466  21.612 -27.440  1.00  0.00
ATOM   2702  H2  WAT   488      19.500  20.562 -27.789  1.00  0.00
TER   
ATOM   2703  O   WAT   489      30.304  27.042 -26.280  1.00  0.00
ATOM   2704  H1  WAT   489      29.572  27.550 -25.931  1.00  0.00
ATOM   2705  H2  WAT   489      29.907  26.225 -26.581  1.00  0.00
TER   
ATOM   2706  O   WAT   490      26.742  23.717 -27.875  1.00  0.00
ATOM   2707  H1  WAT   490      26.746  23.276 -28.724  1.00  0.00
ATOM   2708  H2  WAT   490      27.637  24.039 -27.768  1.00  0.00
TER   
ATOM   2709  O   WAT   491      22.592  23.600 -28.915  1.00  0.00
ATOM   2710  H1  WAT   491      22.252  24.077 -28.159  1.00  0.00
ATOM   2711  H2  WAT   491      21.830  23.146 -29.275  1.00  0.00
TER   
ATOM   2712  O   WAT   492      30.767  22.495 -26.868  1.00  0.00
ATOM   2713  H1  WAT   492      30.784  22.946 -26.024  1.00  0.00
ATOM   2714  H2  WAT   492      30.518  21.596 -26.655  1.00  0.00
TER   
ATOM   2715  O   WAT   493      34.194  19.908 -21.029  1.00  0.00
ATOM   2716  H1  WAT   493      34.519  19.177 -20.503  1.00  0.00
ATOM   2717  H2  WAT   493      34.230  19.590 -21.931  1.00  0.00
TER   
ATOM   2718  O   WAT   494      27.043  27.777 -26.128  1.00  0.00
ATOM   2719  H1  WAT   494      27.410  27.303 -25.382  1.00  0.00
ATOM   2720  H2  WAT   494      26.853  28.652 -25.788  1.00  0.00
TER   
ATOM   2721  O   WAT   495      19.907  22.522 -29.999  1.00  0.00
ATOM   2722  H1  WAT   495      19.622  22.157 -29.161  1.00  0.00
ATOM   2723  H2  WAT   495      19.845  21.790 -30.613  1.00  0.00
TER   
ATOM   2724  O   WAT   496      24.833  26.818 -23.810  1.00  0.00
ATOM   2725  H1  WAT   496      24.528  27.697 -23.585  1.00  0.00
ATOM   2726  H2  WAT   496      25.787  26.878 -23.774  1.00  0.00
TER   
ATOM   2727  O   WAT   497      20.889  27.659 -22.663  1.00  0.00
ATOM   2728  H1  WAT   497      20.531  28.324 -22.075  1.00  0.00
ATOM   2729  H2  WAT   497      20.595  26.827 -22.292  1.00  0.00
TER   
ATOM   2730  O   WAT   498      24.090  28.117 -19.779  1.00  0.00
ATOM   2731  H1  WAT   498      23.790  28.263 -20.676  1.00  0.00
ATOM   2732  H2  WAT   498      24.862  27.558 -19.872  1.00  0.00
TER   
ATOM   2733  O   WAT   499      19.464  21.148 -21.986  1.00  0.00
ATOM   2734  H1  WAT   499      18.750  21.348 -21.380  1.00  0.00
ATOM   2735  H2  WAT   499      19.883  20.372 -21.614  1.00  0.00
TER   
ATOM   2736  O   WAT   500      30.958  23.640 -24.235  1.00  0.00
ATOM   2737  H1  WAT   500      31.326  22.820 -23.907  1.00  0.00
ATOM   2738  H2  WAT   500      30.098  23.700 -23.820  1.00  0.00
TER   
ATOM   2739  O   WAT   501      27.918  26.294 -24.012  1.00  0.00
ATOM   2740  H1  WAT   501      28.417  26.769 -23.346  1.00  0.00
ATOM   2741  H2  WAT   501      28.060  25.370 -23.805  1.00  0.00
TER   
ATOM   2742  O   WAT   502      30.324  21.599 -30.571  1.00  0.00
ATOM   2743  H1  WAT   502      30.201  21.618 -31.520  1.00  0.00
ATOM   2744  H2  WAT   502      31.272  21.647 -30.451  1.00  0.00
TER   
ATOM   2745  O   WAT   503      35.125  22.511 -23.169  1.00  0.00
ATOM   2746  H1  WAT   503      34.622  23.251 -22.829  1.00  0.00
ATOM   2747  H2  WAT   503      35.940  22.899 -23.485  1.00  0.00
TER   
ATOM   2748  O   WAT   504      33.417  27.754 -29.723  1.00  0.00
ATOM   2749  H1  WAT   504      32.476  27.769 -29.548  1.00  0.00
ATOM   2750  H2  WAT   504      33.731  26.968 -29.277  1.00  0.00
TER   
ATOM   2751  O   WAT   505      19.617  28.690 -20.243  1.00  0.00
ATOM   2752  H1  WAT   505      20.121  28.111 -19.672  1.00  0.00
ATOM   2753  H2  WAT   505      18.878  28.974 -19.706  1.00  0.00
TER   
ATOM   2754  O   WAT   506      21.649  26.833 -19.348  1.00  0.00
ATOM   2755  H1  WAT   506      21.690  26.534 -18.440  1.00  0.00
ATOM   2756  H2  WAT   506      22.504  27.234 -19.508  1.00  0.00
TER   
ATOM   2757  O   WAT   507      23.590  25.412 -21.381  1.00  0.00
ATOM   2758  H1  WAT   507      23.059  24.921 -22.009  1.00  0.00
ATOM   2759  H2  WAT   507      24.259  25.841 -21.915  1.00  0.00
TER   
ATOM   2760  O   WAT   508      32.960  27.219 -19.613  1.00  0.00
ATOM   2761  H1  WAT   508      33.542  26.464 -19.701  1.00  0.00
ATOM   2762  H2  WAT   508      33.136  27.750 -20.390  1.00  0.00
TER   
ATOM   2763  O   WAT   509      24.077  22.379 -21.301  1.00  0.00
ATOM   2764  H1  WAT   509      23.983  21.761 -22.026  1.00  0.00
ATOM   2765  H2  WAT   509      23.497  23.105 -21.528  1.00  0.00
TER   
ATOM   2766  O   WAT   510      26.843  20.936 -24.268  1.00  0.00
ATOM   2767  H1  WAT   510      26.395  20.958 -25.114  1.00  0.00
ATOM   2768  H2  WAT   510      26.210  20.538 -23.671  1.00  0.00
TER   
ATOM   2769  O   WAT   511      29.585  27.563 -22.263  1.00  0.00
ATOM   2770  H1  WAT   511      29.705  26.967 -21.524  1.00  0.00
ATOM   2771  H2  WAT   511      30.445  27.600 -22.683  1.00  0.00
TER   
ATOM   2772  O   WAT   512      31.924  28.117 -23.687  1.00  0.00
ATOM   2773  H1  WAT   512      31.398  28.641 -24.291  1.00  0.00
ATOM   2774  H2  WAT   512      32.267  28.749 -23.056  1.00  0.00
TER   
ATOM   2775  O   WAT   513      26.352  24.105 -21.006  1.00  0.00
ATOM   2776  H1  WAT   513      26.942  23.797 -20.318  1.00  0.00
ATOM   2777  H2  WAT   513      25.534  23.633 -20.850  1.00  0.00
TER   
ATOM   2778  O   WAT   514      31.172  23.722 -20.773  1.00  0.00
ATOM   2779  H1  WAT   514      30.483  23.060 -20.838  1.00  0.00
ATOM   2780  H2  WAT   514      31.892  23.275 -20.328  1.00  0.00
TER   
ATOM   2781  O   WAT   515      19.680  28.078 -29.872  1.00  0.00
ATOM   2782  H1  WAT   515      19.025  27.809 -30.516  1.00  0.00
ATOM   2783  H2  WAT   515      20.518  27.969 -30.322  1.00  0.00
TER   
ATOM   2784  O   WAT   516      20.718  28.464 -25.332  1.00  0.00
ATOM   2785  H1  WAT   516      21.085  28.376 -24.452  1.00  0.00
ATOM   2786  H2  WAT   516      20.149  27.700 -25.431  1.00  0.00
TER   
ATOM   2787  O   WAT   517      35.518  26.932 -22.319  1.00  0.00
ATOM   2788  H1  WAT   517      35.287  26.703 -23.219  1.00  0.00
ATOM   2789  H2  WAT   517      35.779  27.852 -22.364  1.00  0.00
TER   
ATOM   2790  O   WAT   518      20.269  25.374 -21.426  1.00  0.00
ATOM   2791  H1  WAT   518      19.375  25.341 -21.087  1.00  0.00
ATOM   2792  H2  WAT   518      20.809  25.573 -20.661  1.00  0.00
TER   
ATOM   2793  O   WAT   519      33.957  22.158 -19.541  1.00  0.00
ATOM   2794  H1  WAT   519      34.834  22.166 -19.158  1.00  0.00
ATOM   2795  H2  WAT   519      33.969  21.421 -20.152  1.00  0.00
TER   
ATOM   2796  O   WAT   520      35.403  26.011 -28.652  1.00  0.00
ATOM   2797  H1  WAT   520      35.927  25.517 -29.283  1.00  0.00
ATOM   2798  H2  WAT   520      35.989  26.146 -27.907  1.00  0.00
TER   
ATOM   2799  O   WAT   521      35.582  26.095 -25.130  1.00  0.00
ATOM   2800  H1  WAT   521      34.633  26.061 -25.016  1.00  0.00
ATOM   2801  H2  WAT   521      35.764  27.005 -25.365  1.00  0.00
TER   
ATOM   2802  O   WAT   522      20.773  19.649 -27.078  1.00  0.00
ATOM   2803  H1  WAT   522      21.421  19.099 -27.518  1.00  0.00
ATOM   2804  H2  WAT   522      21.194  19.904 -26.256  1.00  0.00
TER   
ATOM   2805  O   WAT   523      36.322  23.904 -30.179  1.00  0.00
ATOM   2806  H1  WAT   523      36.212  23.750 -29.241  1.00  0.00
ATOM   2807  H2  WAT   523      37.083  23.376 -30.422  1.00  0.00
TER   
ATOM   2808  O   WAT   524      34.669  19.843 -23.721  1.00  0.00
ATOM   2809  H1  WAT   524      35.306  20.457 -23.355  1.00  0.00
ATOM   2810  H2  WAT   524      34.816  19.879 -24.666  1.00  0.00
TER   
ATOM   2811  O   WAT   525      20.527  19.805 -24.335  1.00  0.00
ATOM   2812  H1  WAT   525      20.178  20.261 -23.570  1.00  0.00
ATOM   2813  H2  WAT   525      20.195  18.911 -24.253  1.00  0.00
TER   
ATOM   2814  O   WAT   526      28.039  20.996 -20.813  1.00  0.00
ATOM   2815  H1  WAT   526      27.978  21.588 -20.064  1.00  0.00
ATOM   2816  H2  WAT   526      28.979  20.889 -20.958  1.00  0.00
TER   
ATOM   2817  O   WAT   527      30.677  20.653 -21.174  1.00  0.00
ATOM   2818  H1  WAT   527      31.291  20.971 -21.836  1.00  0.00
ATOM   2819  H2  WAT   527      31.222  20.168 -20.555  1.00  0.00
TER   
ATOM   2820  O   WAT   528      21.199  19.332 -21.060  1.00  0.00
ATOM   2821  H1  WAT   528      21.747  19.151 -21.824  1.00  0.00
ATOM   2822  H2  WAT   528      21.264  18.542 -20.525  1.00  0.00
TER   
ATOM   2823  O   WAT   529      31.417  19.216 -24.847  1.00  0.00
ATOM   2824  H1  WAT   529      30.543  19.550 -25.050  1.00  0.00
ATOM   2825  H2  WAT   529      31.308  18.744 -24.022  1.00  0.00
TER   
ATOM   2826  O   WAT   530      32.325  21.423 -23.463  1.00  0.00
ATOM   2827  H1  WAT   530      31.996  20.608 -23.843  1.00  0.00
ATOM   2828  H2  WAT   530      33.273  21.380 -23.586  1.00  0.00
TER   
ATOM   2829  O   WAT   531      29.165  20.133 -25.908  1.00  0.00
ATOM   2830  H1  WAT   531      28.382  20.608 -25.628  1.00  0.00
ATOM   2831  H2  WAT   531      28.871  19.229 -26.017  1.00  0.00
TER   
ATOM   2832  O   WAT   532      33.717  20.836 -27.863  1.00  0.00
ATOM   2833  H1  WAT   532      34.158  20.780 -28.711  1.00  0.00
ATOM   2834  H2  WAT   532      33.448  21.751 -27.792  1.00  0.00
TER   
ATOM   2835  O   WAT   533      35.581  20.467 -29.852  1.00  0.00
ATOM   2836  H1  WAT   533      35.520  19.523 -29.999  1.00  0.00
ATOM   2837  H2  WAT   533      36.360  20.575 -29.307  1.00  0.00
TER   
ATOM   2838  O   WAT   534      27.050  22.552 -30.396  1.00  0.00
ATOM   2839  H1  WAT   534      26.238  22.178 -30.737  1.00  0.00
ATOM   2840  H2  WAT   534      27.554  21.796 -30.094  1.00  0.00
TER   
ATOM   2841  O   WAT   535      31.553  19.216 -29.158  1.00  0.00
ATOM   2842  H1  WAT   535      32.156  19.788 -28.683  1.00  0.00
ATOM   2843  H2  WAT   535      30.812  19.780 -29.381  1.00  0.00
TER   
ATOM   2844  O   WAT   536      25.201  19.980 -19.357  1.00  0.00
ATOM   2845  H1  WAT   536      24.919  20.484 -20.121  1.00  0.00
ATOM   2846  H2  WAT   536      25.583  19.182 -19.722  1.00  0.00
TER   
ATOM   2847  O   WAT   537      31.802  19.396 -18.779  1.00  0.00
ATOM   2848  H1  WAT   537      31.689  19.715 -17.883  1.00  0.00
ATOM   2849  H2  WAT   537      32.619  19.797 -19.075  1.00  0.00
TER   
ATOM   2850  O   WAT   538      30.708   8.641  26.682  1.00  0.00
ATOM   2851  H1  WAT   538      30.627   7.726  26.412  1.00  0.00
ATOM   2852  H2  WAT   538      30.295   9.137  25.976  1.00  0.00
TER   
ATOM   2853  O   WAT   539      28.840  10.418  28.563  1.00  0.00
ATOM   2854  H1  WAT   539      28.064   9.938  28.853  1.00  0.00
ATOM   2855  H2  WAT   539      29.491   9.739  28.389  1.00  0.00
TER   
ATOM   2856  O   WAT   540      22.856  10.730  29.441  1.00  0.00
ATOM   2857  H1  WAT   540      22.025  10.475  29.840  1.00  0.00
ATOM   2858  H2  WAT   540      23.465  10.802  30.177  1.00  0.00
TER   
ATOM   2859  O   WAT   541      32.861  14.824  27.343  1.00  0.00
ATOM   2860  H1  WAT   541      32.399  14.053  27.672  1.00  0.00
ATOM   2861  H2  WAT   541      33.673  14.851  27.848  1.00  0.00
TER   
ATOM   2862  O   WAT   542      22.837  14.764  29.637  1.00  0.00
ATOM   2863  H1  WAT   542      23.139  13.874  29.458  1.00  0.00
ATOM   2864  H2  WAT   542      23.581  15.321  29.409  1.00  0.00
TER   
ATOM   2865  O   WAT   543      21.266   5.691  23.225  1.00  0.00
ATOM   2866  H1  WAT   543      20.377   6.032  23.123  1.00  0.00
ATOM   2867  H2  WAT   543      21.550   5.491  22.333  1.00  0.00
TER   
ATOM   2868  O   WAT   544      19.229   8.291  29.109  1.00  0.00
ATOM   2869  H1  WAT   544      19.801   7.523  29.109  1.00  0.00
ATOM   2870  H2  WAT   544      19.229   8.590  28.200  1.00  0.00
TER   
ATOM   2871  O   WAT   545      29.087  17.110  26.964  1.00  0.00
ATOM   2872  H1  WAT   545      28.468  17.566  26.393  1.00  0.00
ATOM   2873  H2  WAT   545      29.942  17.265  26.563  1.00  0.00
TER   
ATOM   2874  O   WAT   546      28.281  13.094  28.570  1.00  0.00
ATOM   2875  H1  WAT   546      28.212  12.153  28.409  1.00  0.00
ATOM   2876  H2  WAT   546      29.043  13.184  29.143  1.00  0.00
TER   
ATOM   2877  O   WAT   547      20.471   3.700  30.896  1.00  0.00
ATOM   2878  H1  WAT   547      20.292   2.802  31.176  1.00  0.00
ATOM   2879  H2  WAT   547      20.069   4.247  31.571  1.00  0.00
TER   
ATOM   2880  O   WAT   548      29.311   5.901  28.797  1.00  0.00
ATOM   2881  H1  WAT   548      29.688   5.028  28.685  1.00  0.00
ATOM   2882  H2  WAT   548      29.213   6.237  27.906  1.00  0.00
TER   
ATOM   2883  O   WAT   549      23.442   4.274  24.259  1.00  0.00
ATOM   2884  H1  WAT   549      23.548   5.174  24.566  1.00  0.00
ATOM   2885  H2  WAT   549      22.531   4.226  23.968  1.00  0.00
TER   
ATOM   2886  O   WAT   550      33.094   3.396  25.730  1.00  0.00
ATOM   2887  H1  WAT   550      33.915   2.906  25.773  1.00  0.00
ATOM   2888  H2  WAT   550      33.127   3.986  26.483  1.00  0.00
TER   
ATOM   2889  O   WAT   551      21.090   6.196  29.504  1.00  0.00
ATOM   2890  H1  WAT   551      21.771   6.460  30.123  1.00  0.00
ATOM   2891  H2  WAT   551      20.775   5.356  29.838  1.00  0.00
TER   
ATOM   2892  O   WAT   552      25.283   7.242  28.591  1.00  0.00
ATOM   2893  H1  WAT   552      25.790   7.740  29.232  1.00  0.00
ATOM   2894  H2  WAT   552      25.814   6.466  28.415  1.00  0.00
TER   
ATOM   2895  O   WAT   553      29.953  11.994  24.357  1.00  0.00
ATOM   2896  H1  WAT   553      29.335  12.459  23.793  1.00  0.00
ATOM   2897  H2  WAT   553      30.466  12.687  24.774  1.00  0.00
TER   
ATOM   2898  O   WAT   554      24.816  11.522  31.035  1.00  0.00
ATOM   2899  H1  WAT   554      24.483  12.149  31.677  1.00  0.00
ATOM   2900  H2  WAT   554      24.993  12.048  30.255  1.00  0.00
TER   
ATOM   2901  O   WAT   555      33.330   5.336  28.503  1.00  0.00
ATOM   2902  H1  WAT   555      32.625   5.625  29.083  1.00  0.00
ATOM   2903  H2  WAT   555      33.691   6.146  28.143  1.00  0.00
TER   
ATOM   2904  O   WAT   556      23.248   3.593  30.865  1.00  0.00
ATOM   2905  H1  WAT   556      23.589   4.437  30.570  1.00  0.00
ATOM   2906  H2  WAT   556      22.309   3.742  30.981  1.00  0.00
TER   
ATOM   2907  O   WAT   557      19.322  12.680  21.731  1.00  0.00
ATOM   2908  H1  WAT   557      18.944  13.169  20.999  1.00  0.00
ATOM   2909  H2  WAT   557      19.579  13.352  22.361  1.00  0.00
TER   
ATOM   2910  O   WAT   558      34.946  14.954  30.766  1.00  0.00
ATOM   2911  H1  WAT   558      34.263  15.624  30.757  1.00  0.00
ATOM   2912  H2  WAT   558      35.486  15.152  30.000  1.00  0.00
TER   
ATOM   2913  O   WAT   559      36.399   4.782  28.894  1.00  0.00
ATOM   2914  H1  WAT   559      35.451   4.816  29.025  1.00  0.00
ATOM   2915  H2  WAT   559      36.724   5.596  29.279  1.00  0.00
TER   
ATOM   2916  O   WAT   560      26.931   1.081  27.189  1.00  0.00
ATOM   2917  H1  WAT   560      27.238   0.526  26.473  1.00  0.00
ATOM   2918  H2  WAT   560      26.001   1.216  27.007  1.00  0.00
TER   
ATOM   2919  O   WAT   561      32.482  16.798  29.480  1.00  0.00
ATOM   2920  H1  WAT   561      32.495  16.394  28.612  1.00  0.00
ATOM   2921  H2  WAT   561      31.930  17.573  29.376  1.00  0.00
TER   
ATOM   2922  O   WAT   562      33.777  13.520  24.569  1.00  0.00
ATOM   2923  H1  WAT   562      33.666  12.577  24.694  1.00  0.00
ATOM   2924  H2  WAT   562      33.773  13.881  25.455  1.00  0.00
TER   
ATOM   2925  O   WAT   563      31.881  11.701  30.808  1.00  0.00
ATOM   2926  H1  WAT   563      32.297  11.487  29.974  1.00  0.00
ATOM   2927  H2  WAT   563      32.605  11.958  31.379  1.00  0.00
TER   
ATOM   2928  O   WAT   564      29.319   9.146  23.925  1.00  0.00
ATOM   2929  H1  WAT   564      28.392   9.080  24.154  1.00  0.00
ATOM   2930  H2  WAT   564      29.471  10.084  23.811  1.00  0.00
TER   
ATOM   2931  O   WAT   565      29.306   5.418  20.922  1.00  0.00
ATOM   2932  H1  WAT   565      28.366   5.579  21.007  1.00  0.00
ATOM   2933  H2  WAT   565      29.624   6.137  20.376  1.00  0.00
TER   
ATOM   2934  O   WAT   566      35.827  10.100  30.900  1.00  0.00
ATOM   2935  H1  WAT   566      34.999  10.169  30.425  1.00  0.00
ATOM   2936  H2  WAT   566      36.422  10.685  30.431  1.00  0.00
TER   
ATOM   2937  O   WAT   567      33.348  10.708  24.429  1.00  0.00
ATOM   2938  H1  WAT   567      32.730  10.370  23.781  1.00  0.00
ATOM   2939  H2  WAT   567      33.331  10.064  25.137  1.00  0.00
TER   
ATOM   2940  O   WAT   568      24.924   9.673  26.707  1.00  0.00
ATOM   2941  H1  WAT   568      24.520   8.961  26.212  1.00  0.00
ATOM   2942  H2  WAT   568      25.011   9.328  27.596  1.00  0.00
TER   
ATOM   2943  O   WAT   569      25.392  13.360  28.871  1.00  0.00
ATOM   2944  H1  WAT   569      25.095  12.754  28.192  1.00  0.00
ATOM   2945  H2  WAT   569      26.342  13.397  28.760  1.00  0.00
TER   
ATOM   2946  O   WAT   570      23.637   6.447  30.487  1.00  0.00
ATOM   2947  H1  WAT   570      24.189   6.557  29.712  1.00  0.00
ATOM   2948  H2  WAT   570      24.151   6.821  31.203  1.00  0.00
TER   
ATOM   2949  O   WAT   571      31.525   9.947  21.436  1.00  0.00
ATOM   2950  H1  WAT   571      31.964   9.109  21.290  1.00  0.00
ATOM   2951  H2  WAT   571      32.238  10.580  21.523  1.00  0.00
TER   
ATOM   2952  O   WAT   572      29.634  14.887  25.404  1.00  0.00
ATOM   2953  H1  WAT   572      30.074  15.629  24.990  1.00  0.00
ATOM   2954  H2  WAT   572      29.573  15.129  26.328  1.00  0.00
TER   
ATOM   2955  O   WAT   573      35.107   1.201  19.750  1.00  0.00
ATOM   2956  H1  WAT   573      34.794   1.294  20.650  1.00  0.00
ATOM   2957  H2  WAT   573      35.868   1.779  19.700  1.00  0.00
TER   
ATOM   2958  O   WAT   574      21.625   8.567  24.208  1.00  0.00
ATOM   2959  H1  WAT   574      21.504   9.294  23.596  1.00  0.00
ATOM   2960  H2  WAT   574      21.315   7.798  23.731  1.00  0.00
TER   
ATOM   2961  O   WAT   575      19.263  11.739  30.015  1.00  0.00
ATOM   2962  H1  WAT   575      19.341  11.874  29.070  1.00  0.00
ATOM   2963  H2  WAT   575      19.877  11.030  30.208  1.00  0.00
TER   
ATOM   2964  O   WAT   576      20.508  13.439  26.425  1.00  0.00
ATOM   2965  H1  WAT   576      20.101  13.580  25.571  1.00  0.00
ATOM   2966  H2  WAT   576      21.399  13.155  26.223  1.00  0.00
TER   
ATOM   2967  O   WAT   577      32.301  17.874  22.761  1.00  0.00
ATOM   2968  H1  WAT   577      32.141  17.584  23.659  1.00  0.00
ATOM   2969  H2  WAT   577      32.136  17.098  22.225  1.00  0.00
TER   
ATOM   2970  O   WAT   578      24.780  17.653  24.538  1.00  0.00
ATOM   2971  H1  WAT   578      24.604  16.737  24.324  1.00  0.00
ATOM   2972  H2  WAT   578      23.926  18.012  24.777  1.00  0.00
TER   
ATOM   2973  O   WAT   579      32.004  15.382  21.320  1.00  0.00
ATOM   2974  H1  WAT   579      31.310  15.380  20.661  1.00  0.00
ATOM   2975  H2  WAT   579      32.746  14.958  20.890  1.00  0.00
TER   
ATOM   2976  O   WAT   580      31.569  17.009  25.395  1.00  0.00
ATOM   2977  H1  WAT   580      32.025  16.228  25.709  1.00  0.00
ATOM   2978  H2  WAT   580      31.908  17.719  25.939  1.00  0.00
TER   
ATOM   2979  O   WAT   581      24.091   1.911  27.590  1.00  0.00
ATOM   2980  H1  WAT   581      23.648   2.692  27.259  1.00  0.00
ATOM   2981  H2  WAT   581      24.650   2.234  28.297  1.00  0.00
TER   
ATOM   2982  O   WAT   582      27.207   1.532  22.471  1.00  0.00
ATOM   2983  H1  WAT   582      26.582   1.528  23.196  1.00  0.00
ATOM   2984  H2  WAT   582      27.120   0.665  22.074  1.00  0.00
TER   
ATOM   2985  O   WAT   583      26.129   2.456  29.449  1.00  0.00
ATOM   2986  H1  WAT   583      26.426   3.362  29.368  1.00  0.00
ATOM   2987  H2  WAT   583      26.677   1.967  28.835  1.00  0.00
TER   
ATOM   2988  O   WAT   584      23.883   7.034  25.318  1.00  0.00
ATOM   2989  H1  WAT   584      23.657   6.818  26.223  1.00  0.00
ATOM   2990  H2  WAT   584      23.102   7.467  24.973  1.00  0.00
TER   
ATOM   2991  O   WAT   585      31.112   7.041  23.917  1.00  0.00
ATOM   2992  H1  WAT   585      30.513   7.764  23.734  1.00  0.00
ATOM   2993  H2  WAT   585      31.660   6.978  23.135  1.00  0.00
TER   
ATOM   2994  O   WAT   586      29.719   5.677  25.948  1.00  0.00
ATOM   2995  H1  WAT   586      30.112   5.994  25.135  1.00  0.00
ATOM   2996  H2  WAT   586      30.080   4.798  26.062  1.00  0.00
TER   
ATOM   2997  O   WAT   587      18.755   2.267  28.171  1.00  0.00
ATOM   2998  H1  WAT   587      18.466   2.837  28.883  1.00  0.00
ATOM   2999  H2  WAT   587      19.500   1.787  28.534  1.00  0.00
TER   
ATOM   3000  O   WAT   588      18.942   6.209  19.381  1.00  0.00
ATOM   3001  H1  WAT   588      18.860   7.152  19.523  1.00  0.00
ATOM   3002  H2  WAT   588      18.591   6.066  18.502  1.00  0.00
TER   
ATOM   3003  O   WAT   589      30.304   8.267  30.043  1.00  0.00
ATOM   3004  H1  WAT   589      29.572   8.776  30.392  1.00  0.00
ATOM   3005  H2  WAT   589      29.907   7.450  29.742  1.00  0.00
TER   
ATOM   3006  O   WAT   590      26.742   4.943  28.448  1.00  0.00
ATOM   3007  H1  WAT   590      26.746   4.502  27.599  1.00  0.00
ATOM   3008  H2  WAT   590      27.637   5.265  28.555  1.00  0.00
TER   
ATOM   3009  O   WAT   591      22.592   4.826  27.408  1.00  0.00
ATOM   3010  H1  WAT   591      22.252   5.303  28.164  1.00  0.00
ATOM   3011  H2  WAT   591      21.830   4.372  27.048  1.00  0.00
TER   
ATOM   3012  O   WAT   592      26.804   5.944  21.439  1.00  0.00
ATOM   3013  H1  WAT   592      26.925   5.903  22.387  1.00  0.00
ATOM   3014  H2  WAT   592      26.419   6.807  21.283  1.00  0.00
TER   
ATOM   3015  O   WAT   593      30.767   3.721  29.455  1.00  0.00
ATOM   3016  H1  WAT   593      30.784   4.172  30.299  1.00  0.00
ATOM   3017  H2  WAT   593      30.518   2.821  29.669  1.00  0.00
TER   
ATOM   3018  O   WAT   594      25.816   8.254  20.837  1.00  0.00
ATOM   3019  H1  WAT   594      25.248   7.806  20.211  1.00  0.00
ATOM   3020  H2  WAT   594      26.525   8.613  20.304  1.00  0.00
TER   
ATOM   3021  O   WAT   595      27.043   9.003  30.195  1.00  0.00
ATOM   3022  H1  WAT   595      27.410   8.529  30.941  1.00  0.00
ATOM   3023  H2  WAT   595      26.853   9.877  30.536  1.00  0.00
TER   
ATOM   3024  O   WAT   596      19.907   3.747  26.324  1.00  0.00
ATOM   3025  H1  WAT   596      19.622   3.383  27.162  1.00  0.00
ATOM   3026  H2  WAT   596      19.845   3.015  25.710  1.00  0.00
TER   
ATOM   3027  O   WAT   597      23.361  12.250  23.110  1.00  0.00
ATOM   3028  H1  WAT   597      22.587  11.710  22.950  1.00  0.00
ATOM   3029  H2  WAT   597      24.090  11.731  22.772  1.00  0.00
TER   
ATOM   3030  O   WAT   598      34.120  11.247  28.902  1.00  0.00
ATOM   3031  H1  WAT   598      34.840  11.742  28.512  1.00  0.00
ATOM   3032  H2  WAT   598      33.918  10.568  28.258  1.00  0.00
TER   
ATOM   3033  O   WAT   599      29.581   2.640  23.045  1.00  0.00
ATOM   3034  H1  WAT   599      28.767   2.142  22.970  1.00  0.00
ATOM   3035  H2  WAT   599      29.387   3.480  22.629  1.00  0.00
TER   
ATOM   3036  O   WAT   600      32.296   7.012  21.342  1.00  0.00
ATOM   3037  H1  WAT   600      33.184   7.324  21.167  1.00  0.00
ATOM   3038  H2  WAT   600      32.266   6.140  20.950  1.00  0.00
TER   
ATOM   3039  O   WAT   601      23.405  11.918  26.748  1.00  0.00
ATOM   3040  H1  WAT   601      23.923  11.115  26.693  1.00  0.00
ATOM   3041  H2  WAT   601      22.953  11.856  27.589  1.00  0.00
TER   
ATOM   3042  O   WAT   602      28.292  13.185  22.020  1.00  0.00
ATOM   3043  H1  WAT   602      28.633  13.929  21.525  1.00  0.00
ATOM   3044  H2  WAT   602      27.463  13.498  22.383  1.00  0.00
TER   
ATOM   3045  O   WAT   603      34.567   8.324  20.810  1.00  0.00
ATOM   3046  H1  WAT   603      34.483   8.755  19.959  1.00  0.00
ATOM   3047  H2  WAT   603      35.286   8.783  21.242  1.00  0.00
TER   
ATOM   3048  O   WAT   604      35.596  15.178  23.538  1.00  0.00
ATOM   3049  H1  WAT   604      34.953  14.523  23.812  1.00  0.00
ATOM   3050  H2  WAT   604      35.209  15.583  22.762  1.00  0.00
TER   
ATOM   3051  O   WAT   605      31.174  12.506  27.385  1.00  0.00
ATOM   3052  H1  WAT   605      31.527  11.909  26.725  1.00  0.00
ATOM   3053  H2  WAT   605      30.291  12.181  27.556  1.00  0.00
TER   
ATOM   3054  O   WAT   606      27.261  13.266  24.792  1.00  0.00
ATOM   3055  H1  WAT   606      27.948  13.813  25.173  1.00  0.00
ATOM   3056  H2  WAT   606      26.474  13.810  24.827  1.00  0.00
TER   
ATOM   3057  O   WAT   607      19.400   8.883  20.284  1.00  0.00
ATOM   3058  H1  WAT   607      20.269   9.166  20.567  1.00  0.00
ATOM   3059  H2  WAT   607      18.909   9.697  20.169  1.00  0.00
TER   
ATOM   3060  O   WAT   608      26.563  10.271  24.405  1.00  0.00
ATOM   3061  H1  WAT   608      27.020  11.081  24.631  1.00  0.00
ATOM   3062  H2  WAT   608      26.212   9.953  25.236  1.00  0.00
TER   
ATOM   3063  O   WAT   609      22.465   0.614  24.877  1.00  0.00
ATOM   3064  H1  WAT   609      22.336   0.606  25.825  1.00  0.00
ATOM   3065  H2  WAT   609      21.641   0.953  24.526  1.00  0.00
TER   
ATOM   3066  O   WAT   610      30.140  13.785  30.352  1.00  0.00
ATOM   3067  H1  WAT   610      30.782  13.084  30.465  1.00  0.00
ATOM   3068  H2  WAT   610      30.665  14.564  30.171  1.00  0.00
TER   
ATOM   3069  O   WAT   611      33.985  14.069  20.075  1.00  0.00
ATOM   3070  H1  WAT   611      33.759  13.352  20.668  1.00  0.00
ATOM   3071  H2  WAT   611      33.595  13.821  19.238  1.00  0.00
TER   
ATOM   3072  O   WAT   612      19.767  18.096  20.850  1.00  0.00
ATOM   3073  H1  WAT   612      20.127  18.695  20.196  1.00  0.00
ATOM   3074  H2  WAT   612      19.626  18.642  21.623  1.00  0.00
TER   
ATOM   3075  O   WAT   613      33.567  11.987  21.737  1.00  0.00
ATOM   3076  H1  WAT   613      33.279  12.448  22.525  1.00  0.00
ATOM   3077  H2  WAT   613      34.362  11.526  22.005  1.00  0.00
TER   
ATOM   3078  O   WAT   614      25.784  15.479  21.667  1.00  0.00
ATOM   3079  H1  WAT   614      25.775  16.212  21.052  1.00  0.00
ATOM   3080  H2  WAT   614      24.864  15.232  21.760  1.00  0.00
TER   
ATOM   3081  O   WAT   615      21.385  10.701  22.412  1.00  0.00
ATOM   3082  H1  WAT   615      20.777  11.441  22.421  1.00  0.00
ATOM   3083  H2  WAT   615      21.860  10.791  21.586  1.00  0.00
TER   
ATOM   3084  O   WAT   616      34.324   3.821  22.896  1.00  0.00
ATOM   3085  H1  WAT   616      33.695   3.926  22.182  1.00  0.00
ATOM   3086  H2  WAT   616      33.829   4.041  23.686  1.00  0.00
TER   
ATOM   3087  O   WAT   617      28.770  15.542  20.330  1.00  0.00
ATOM   3088  H1  WAT   617      28.871  15.338  19.400  1.00  0.00
ATOM   3089  H2  WAT   617      27.870  15.288  20.535  1.00  0.00
TER   
ATOM   3090  O   WAT   618      26.292   6.100  24.312  1.00  0.00
ATOM   3091  H1  WAT   618      25.584   6.569  24.753  1.00  0.00
ATOM   3092  H2  WAT   618      26.577   5.442  24.947  1.00  0.00
TER   
ATOM   3093  O   WAT   619      30.324   2.825  25.752  1.00  0.00
ATOM   3094  H1  WAT   619      30.201   2.844  24.803  1.00  0.00
ATOM   3095  H2  WAT   619      31.272   2.873  25.872  1.00  0.00
TER   
ATOM   3096  O   WAT   620      27.412  18.061  25.025  1.00  0.00
ATOM   3097  H1  WAT   620      27.666  18.023  24.102  1.00  0.00
ATOM   3098  H2  WAT   620      26.463  17.934  25.017  1.00  0.00
TER   
ATOM   3099  O   WAT   621      24.496   4.409  21.687  1.00  0.00
ATOM   3100  H1  WAT   621      25.345   4.846  21.621  1.00  0.00
ATOM   3101  H2  WAT   621      24.129   4.721  22.514  1.00  0.00
TER   
ATOM   3102  O   WAT   622      33.417   8.980  26.600  1.00  0.00
ATOM   3103  H1  WAT   622      32.476   8.995  26.775  1.00  0.00
ATOM   3104  H2  WAT   622      33.731   8.193  27.046  1.00  0.00
TER   
ATOM   3105  O   WAT   623      23.395  10.662  20.161  1.00  0.00
ATOM   3106  H1  WAT   623      24.161  10.550  20.723  1.00  0.00
ATOM   3107  H2  WAT   623      23.473   9.966  19.508  1.00  0.00
TER   
ATOM   3108  O   WAT   624      22.090   8.094  20.844  1.00  0.00
ATOM   3109  H1  WAT   624      22.170   7.147  20.956  1.00  0.00
ATOM   3110  H2  WAT   624      22.982   8.425  20.950  1.00  0.00
TER   
ATOM   3111  O   WAT   625      35.420  16.151  28.276  1.00  0.00
ATOM   3112  H1  WAT   625      35.544  16.974  28.748  1.00  0.00
ATOM   3113  H2  WAT   625      36.286  15.940  27.928  1.00  0.00
TER   
ATOM   3114  O   WAT   626      22.891  18.244  27.948  1.00  0.00
ATOM   3115  H1  WAT   626      23.628  17.695  28.218  1.00  0.00
ATOM   3116  H2  WAT   626      23.275  19.109  27.808  1.00  0.00
TER   
ATOM   3117  O   WAT   627      19.776  14.311  23.822  1.00  0.00
ATOM   3118  H1  WAT   627      18.850  14.553  23.812  1.00  0.00
ATOM   3119  H2  WAT   627      20.241  15.139  23.700  1.00  0.00
TER   
ATOM   3120  O   WAT   628      26.001  17.417  19.770  1.00  0.00
ATOM   3121  H1  WAT   628      26.794  17.706  19.318  1.00  0.00
ATOM   3122  H2  WAT   628      25.482  16.986  19.091  1.00  0.00
TER   
ATOM   3123  O   WAT   629      35.055  16.644  21.194  1.00  0.00
ATOM   3124  H1  WAT   629      34.769  16.230  20.379  1.00  0.00
ATOM   3125  H2  WAT   629      34.856  17.573  21.074  1.00  0.00
TER   
ATOM   3126  O   WAT   630      26.519  12.637  19.634  1.00  0.00
ATOM   3127  H1  WAT   630      26.414  12.022  20.360  1.00  0.00
ATOM   3128  H2  WAT   630      26.352  12.114  18.851  1.00  0.00
TER   
ATOM   3129  O   WAT   631      29.760  11.699  20.238  1.00  0.00
ATOM   3130  H1  WAT   631      29.211  12.146  20.883  1.00  0.00
ATOM   3131  H2  WAT   631      30.381  11.194  20.762  1.00  0.00
TER   
ATOM   3132  O   WAT   632      25.427  10.658  22.135  1.00  0.00
ATOM   3133  H1  WAT   632      25.849  10.492  22.978  1.00  0.00
ATOM   3134  H2  WAT   632      25.552   9.848  21.641  1.00  0.00
TER   
ATOM   3135  O   WAT   633      27.940   9.682  19.383  1.00  0.00
ATOM   3136  H1  WAT   633      28.460   8.967  19.017  1.00  0.00
ATOM   3137  H2  WAT   633      28.587  10.321  19.683  1.00  0.00
TER   
ATOM   3138  O   WAT   634      24.323   6.732  19.081  1.00  0.00
ATOM   3139  H1  WAT   634      24.122   5.868  19.442  1.00  0.00
ATOM   3140  H2  WAT   634      24.152   6.645  18.143  1.00  0.00
TER   
ATOM   3141  O   WAT   635      31.802   1.542  21.610  1.00  0.00
ATOM   3142  H1  WAT   635      32.082   0.699  21.965  1.00  0.00
ATOM   3143  H2  WAT   635      31.028   1.775  22.123  1.00  0.00
TER   
ATOM   3144  O   WAT   636      23.121   3.832  19.069  1.00  0.00
ATOM   3145  H1  WAT   636      23.424   3.838  18.161  1.00  0.00
ATOM   3146  H2  WAT   636      23.861   3.481  19.565  1.00  0.00
TER   
ATOM   3147  O   WAT   637      26.340   2.775  20.054  1.00  0.00
ATOM   3148  H1  WAT   637      25.992   2.098  19.474  1.00  0.00
ATOM   3149  H2  WAT   637      26.541   2.314  20.869  1.00  0.00
TER   
ATOM   3150  O   WAT   638      28.505  17.763  21.673  1.00  0.00
ATOM   3151  H1  WAT   638      29.400  18.102  21.695  1.00  0.00
ATOM   3152  H2  WAT   638      28.536  17.041  21.045  1.00  0.00
TER   
ATOM   3153  O   WAT   639      22.144  13.136  19.902  1.00  0.00
ATOM   3154  H1  WAT   639      22.582  13.679  20.557  1.00  0.00
ATOM   3155  H2  WAT   639      22.629  12.311  19.911  1.00  0.00
TER   
ATOM   3156  O   WAT   640      19.359  15.925  27.354  1.00  0.00
ATOM   3157  H1  WAT   640      19.689  15.057  27.121  1.00  0.00
ATOM   3158  H2  WAT   640      19.788  16.131  28.184  1.00  0.00
TER   
ATOM   3159  O   WAT   641      23.955  14.256  25.014  1.00  0.00
ATOM   3160  H1  WAT   641      23.655  14.132  25.914  1.00  0.00
ATOM   3161  H2  WAT   641      23.849  13.397  24.605  1.00  0.00
TER   
ATOM   3162  O   WAT   642      19.848  16.792  30.092  1.00  0.00
ATOM   3163  H1  WAT   642      19.411  16.972  30.924  1.00  0.00
ATOM   3164  H2  WAT   642      20.416  17.549  29.950  1.00  0.00
TER   
ATOM   3165  O   WAT   643      36.724  14.035  19.716  1.00  0.00
ATOM   3166  H1  WAT   643      35.893  14.103  20.187  1.00  0.00
ATOM   3167  H2  WAT   643      36.901  14.926  19.413  1.00  0.00
TER   
ATOM   3168  O   WAT   644      36.180  10.780  22.220  1.00  0.00
ATOM   3169  H1  WAT   644      36.942  11.350  22.326  1.00  0.00
ATOM   3170  H2  WAT   644      36.195  10.213  22.991  1.00  0.00
TER   
ATOM   3171  O   WAT   645      19.680   9.304  26.451  1.00  0.00
ATOM   3172  H1  WAT   645      19.025   9.035  25.807  1.00  0.00
ATOM   3173  H2  WAT   645      20.518   9.194  26.001  1.00  0.00
TER   
ATOM   3174  O   WAT   646      36.232  11.074  19.377  1.00  0.00
ATOM   3175  H1  WAT   646      36.507  11.981  19.249  1.00  0.00
ATOM   3176  H2  WAT   646      36.043  11.010  20.313  1.00  0.00
TER   
ATOM   3177  O   WAT   647      32.629   4.098  20.673  1.00  0.00
ATOM   3178  H1  WAT   647      33.048   3.911  19.832  1.00  0.00
ATOM   3179  H2  WAT   647      32.323   3.246  20.983  1.00  0.00
TER   
ATOM   3180  O   WAT   648      36.128   9.010  24.370  1.00  0.00
ATOM   3181  H1  WAT   648      35.753   8.243  23.938  1.00  0.00
ATOM   3182  H2  WAT   648      35.399   9.393  24.858  1.00  0.00
TER   
ATOM   3183  O   WAT   649      20.718   9.689  30.991  1.00  0.00
ATOM   3184  H1  WAT   649      21.085   9.602  31.871  1.00  0.00
ATOM   3185  H2  WAT   649      20.149   8.926  30.892  1.00  0.00
TER   
ATOM   3186  O   WAT   650      18.894   6.514  22.393  1.00  0.00
ATOM   3187  H1  WAT   650      17.990   6.777  22.218  1.00  0.00
ATOM   3188  H2  WAT   650      19.378   6.785  21.613  1.00  0.00
TER   
ATOM   3189  O   WAT   651      35.403   7.236  27.671  1.00  0.00
ATOM   3190  H1  WAT   651      35.927   6.742  27.040  1.00  0.00
ATOM   3191  H2  WAT   651      35.989   7.371  28.416  1.00  0.00
TER   
ATOM   3192  O   WAT   652      35.582   7.320  31.193  1.00  0.00
ATOM   3193  H1  WAT   652      34.633   7.287  31.307  1.00  0.00
ATOM   3194  H2  WAT   652      35.764   8.230  30.958  1.00  0.00
TER   
ATOM   3195  O   WAT   653      21.437   5.570  20.303  1.00  0.00
ATOM   3196  H1  WAT   653      22.146   5.149  19.817  1.00  0.00
ATOM   3197  H2  WAT   653      20.721   5.638  19.671  1.00  0.00
TER   
ATOM   3198  O   WAT   654      21.084   1.624  19.343  1.00  0.00
ATOM   3199  H1  WAT   654      21.807   2.165  19.661  1.00  0.00
ATOM   3200  H2  WAT   654      21.357   1.351  18.467  1.00  0.00
TER   
ATOM   3201  O   WAT   655      34.893   6.494  23.610  1.00  0.00
ATOM   3202  H1  WAT   655      35.389   6.261  24.395  1.00  0.00
ATOM   3203  H2  WAT   655      34.695   5.655  23.194  1.00  0.00
TER   
ATOM   3204  O   WAT   656      20.773   0.875  29.245  1.00  0.00
ATOM   3205  H1  WAT   656      21.421   0.325  28.805  1.00  0.00
ATOM   3206  H2  WAT   656      21.194   1.129  30.067  1.00  0.00
TER   
ATOM   3207  O   WAT   657      36.322   5.130  26.144  1.00  0.00
ATOM   3208  H1  WAT   657      36.212   4.975  27.082  1.00  0.00
ATOM   3209  H2  WAT   657      37.083   4.602  25.901  1.00  0.00
TER   
ATOM   3210  O   WAT   658      34.227  17.771  26.004  1.00  0.00
ATOM   3211  H1  WAT   658      34.823  17.449  25.327  1.00  0.00
ATOM   3212  H2  WAT   658      34.485  17.298  26.795  1.00  0.00
TER   
ATOM   3213  O   WAT   659      25.834  15.758  31.754  1.00  0.00
ATOM   3214  H1  WAT   659      25.593  16.026  30.867  1.00  0.00
ATOM   3215  H2  WAT   659      26.774  15.929  31.809  1.00  0.00
TER   
ATOM   3216  O   WAT   660      34.778  18.420  29.834  1.00  0.00
ATOM   3217  H1  WAT   660      34.318  19.172  29.460  1.00  0.00
ATOM   3218  H2  WAT   660      34.149  17.701  29.775  1.00  0.00
TER   
ATOM   3219  O   WAT   661      25.208  16.729  29.009  1.00  0.00
ATOM   3220  H1  WAT   661      25.724  16.118  28.483  1.00  0.00
ATOM   3221  H2  WAT   661      25.857  17.232  29.500  1.00  0.00
TER   
ATOM   3222  O   WAT   662      27.947  17.620  29.835  1.00  0.00
ATOM   3223  H1  WAT   662      28.235  17.365  28.959  1.00  0.00
ATOM   3224  H2  WAT   662      28.459  17.068  30.426  1.00  0.00
TER   
ATOM   3225  O   WAT   663      29.165   1.359  30.415  1.00  0.00
ATOM   3226  H1  WAT   663      28.382   1.833  30.695  1.00  0.00
ATOM   3227  H2  WAT   663      28.871   0.454  30.306  1.00  0.00
TER   
ATOM   3228  O   WAT   664      33.717   2.061  28.460  1.00  0.00
ATOM   3229  H1  WAT   664      34.158   2.006  27.612  1.00  0.00
ATOM   3230  H2  WAT   664      33.448   2.977  28.531  1.00  0.00
TER   
ATOM   3231  O   WAT   665      35.581   1.693  26.471  1.00  0.00
ATOM   3232  H1  WAT   665      35.520   0.749  26.324  1.00  0.00
ATOM   3233  H2  WAT   665      36.360   1.801  27.016  1.00  0.00
TER   
ATOM   3234  O   WAT   666      19.886  17.832  25.433  1.00  0.00
ATOM   3235  H1  WAT   666      19.718  17.199  26.131  1.00  0.00
ATOM   3236  H2  WAT   666      19.020  18.038  25.083  1.00  0.00
TER   
ATOM   3237  O   WAT   667      20.509   1.664  22.936  1.00  0.00
ATOM   3238  H1  WAT   667      21.267   1.777  22.363  1.00  0.00
ATOM   3239  H2  WAT   667      20.047   2.501  22.891  1.00  0.00
TER   
ATOM   3240  O   WAT   668      27.050   3.778  25.927  1.00  0.00
ATOM   3241  H1  WAT   668      26.238   3.403  25.586  1.00  0.00
ATOM   3242  H2  WAT   668      27.554   3.022  26.229  1.00  0.00
TER   
ATOM   3243  O   WAT   669      31.553   0.442  27.165  1.00  0.00
ATOM   3244  H1  WAT   669      32.156   1.014  27.640  1.00  0.00
ATOM   3245  H2  WAT   669      30.812   1.006  26.942  1.00  0.00
TER   
ATOM   3246  O   WAT   670      34.696   0.844  22.439  1.00  0.00
ATOM   3247  H1  WAT   670      34.891   1.742  22.706  1.00  0.00
ATOM   3248  H2  WAT   670      33.909   0.613  22.932  1.00  0.00
TER   
ATOM   3249  O   WAT   671      21.492  16.525  22.878  1.00  0.00
ATOM   3250  H1  WAT   671      20.967  16.906  22.175  1.00  0.00
ATOM   3251  H2  WAT   671      21.417  17.150  23.599  1.00  0.00
TER   
ATOM   3252  O   WAT   672      22.881   2.190  21.477  1.00  0.00
ATOM   3253  H1  WAT   672      23.411   1.403  21.347  1.00  0.00
ATOM   3254  H2  WAT   672      23.514   2.869  21.710  1.00  0.00
TER   
ATOM   3255  O   WAT   673      25.075   1.928  24.531  1.00  0.00
ATOM   3256  H1  WAT   673      24.445   1.226  24.698  1.00  0.00
ATOM   3257  H2  WAT   673      24.536   2.688  24.315  1.00  0.00
TER   
ATOM   3258  O   WAT   674      36.249  18.084  24.200  1.00  0.00
ATOM   3259  H1  WAT   674      36.424  17.398  23.556  1.00  0.00
ATOM   3260  H2  WAT   674      35.551  18.609  23.807  1.00  0.00
TER   
ATOM   3261  O   WAT   675      24.092  18.474  21.753  1.00  0.00
ATOM   3262  H1  WAT   675      24.824  18.189  21.206  1.00  0.00
ATOM   3263  H2  WAT   675      24.351  18.235  22.643  1.00  0.00
TER   
ATOM   3264  O   WAT   676      23.253  14.590  21.758  1.00  0.00
ATOM   3265  H1  WAT   676      22.624  15.058  22.306  1.00  0.00
ATOM   3266  H2  WAT   676      23.368  13.745  22.192  1.00  0.00
TER   
ATOM   3267  O   WAT   677      30.708   8.641   7.908  1.00  0.00
ATOM   3268  H1  WAT   677      30.627   7.726   7.637  1.00  0.00
ATOM   3269  H2  WAT   677      30.295   9.137   7.202  1.00  0.00
TER   
ATOM   3270  O   WAT   678      28.840  10.418   9.789  1.00  0.00
ATOM   3271  H1  WAT   678      28.064   9.938  10.079  1.00  0.00
ATOM   3272  H2  WAT   678      29.491   9.739   9.615  1.00  0.00
TER   
ATOM   3273  O   WAT   679      22.856  10.730  10.666  1.00  0.00
ATOM   3274  H1  WAT   679      22.025  10.475  11.066  1.00  0.00
ATOM   3275  H2  WAT   679      23.465  10.802  11.402  1.00  0.00
TER   
ATOM   3276  O   WAT   680      32.861  14.824   8.569  1.00  0.00
ATOM   3277  H1  WAT   680      32.399  14.053   8.898  1.00  0.00
ATOM   3278  H2  WAT   680      33.673  14.851   9.074  1.00  0.00
TER   
ATOM   3279  O   WAT   681      19.229   8.291  10.335  1.00  0.00
ATOM   3280  H1  WAT   681      19.801   7.523  10.335  1.00  0.00
ATOM   3281  H2  WAT   681      19.229   8.590   9.425  1.00  0.00
TER   
ATOM   3282  O   WAT   682      29.087  17.110   8.189  1.00  0.00
ATOM   3283  H1  WAT   682      28.468  17.566   7.619  1.00  0.00
ATOM   3284  H2  WAT   682      29.942  17.265   7.788  1.00  0.00
TER   
ATOM   3285  O   WAT   683      28.281  13.094   9.796  1.00  0.00
ATOM   3286  H1  WAT   683      28.212  12.153   9.635  1.00  0.00
ATOM   3287  H2  WAT   683      29.043  13.184  10.368  1.00  0.00
TER   
ATOM   3288  O   WAT   684      29.311   5.901  10.023  1.00  0.00
ATOM   3289  H1  WAT   684      29.688   5.028   9.910  1.00  0.00
ATOM   3290  H2  WAT   684      29.213   6.237   9.132  1.00  0.00
TER   
ATOM   3291  O   WAT   685      33.094   3.396   6.956  1.00  0.00
ATOM   3292  H1  WAT   685      33.915   2.906   6.998  1.00  0.00
ATOM   3293  H2  WAT   685      33.127   3.986   7.709  1.00  0.00
TER   
ATOM   3294  O   WAT   686      21.090   6.196  10.730  1.00  0.00
ATOM   3295  H1  WAT   686      21.771   6.460  11.349  1.00  0.00
ATOM   3296  H2  WAT   686      20.775   5.356  11.064  1.00  0.00
TER   
ATOM   3297  O   WAT   687      23.566   1.882  14.083  1.00  0.00
ATOM   3298  H1  WAT   687      23.568   2.399  13.278  1.00  0.00
ATOM   3299  H2  WAT   687      22.737   1.405  14.060  1.00  0.00
TER   
ATOM   3300  O   WAT   688      29.953  11.994   5.582  1.00  0.00
ATOM   3301  H1  WAT   688      29.335  12.459   5.019  1.00  0.00
ATOM   3302  H2  WAT   688      30.466  12.687   5.999  1.00  0.00
TER   
ATOM   3303  O   WAT   689      24.816  11.522  12.261  1.00  0.00
ATOM   3304  H1  WAT   689      24.483  12.149  12.903  1.00  0.00
ATOM   3305  H2  WAT   689      24.993  12.048  11.481  1.00  0.00
TER   
ATOM   3306  O   WAT   690      33.330   5.336   9.728  1.00  0.00
ATOM   3307  H1  WAT   690      32.625   5.625  10.309  1.00  0.00
ATOM   3308  H2  WAT   690      33.691   6.146   9.368  1.00  0.00
TER   
ATOM   3309  O   WAT   691      23.248   3.593  12.090  1.00  0.00
ATOM   3310  H1  WAT   691      23.589   4.437  11.796  1.00  0.00
ATOM   3311  H2  WAT   691      22.309   3.742  12.207  1.00  0.00
TER   
ATOM   3312  O   WAT   692      24.028  13.490  14.076  1.00  0.00
ATOM   3313  H1  WAT   692      24.646  14.165  13.794  1.00  0.00
ATOM   3314  H2  WAT   692      23.168  13.899  13.984  1.00  0.00
TER   
ATOM   3315  O   WAT   693      34.946  14.954  11.991  1.00  0.00
ATOM   3316  H1  WAT   693      34.263  15.624  11.983  1.00  0.00
ATOM   3317  H2  WAT   693      35.486  15.152  11.226  1.00  0.00
TER   
ATOM   3318  O   WAT   694      36.399   4.782  10.119  1.00  0.00
ATOM   3319  H1  WAT   694      35.451   4.816  10.251  1.00  0.00
ATOM   3320  H2  WAT   694      36.724   5.596  10.504  1.00  0.00
TER   
ATOM   3321  O   WAT   695      26.931   1.081   8.415  1.00  0.00
ATOM   3322  H1  WAT   695      27.238   0.526   7.698  1.00  0.00
ATOM   3323  H2  WAT   695      26.001   1.216   8.232  1.00  0.00
TER   
ATOM   3324  O   WAT   696      32.482  16.798  10.706  1.00  0.00
ATOM   3325  H1  WAT   696      32.495  16.394   9.838  1.00  0.00
ATOM   3326  H2  WAT   696      31.930  17.573  10.602  1.00  0.00
TER   
ATOM   3327  O   WAT   697      33.777  13.520   5.795  1.00  0.00
ATOM   3328  H1  WAT   697      33.666  12.577   5.920  1.00  0.00
ATOM   3329  H2  WAT   697      33.773  13.881   6.681  1.00  0.00
TER   
ATOM   3330  O   WAT   698      31.881  11.701  12.034  1.00  0.00
ATOM   3331  H1  WAT   698      32.297  11.487  11.199  1.00  0.00
ATOM   3332  H2  WAT   698      32.605  11.958  12.605  1.00  0.00
TER   
ATOM   3333  O   WAT   699      29.319   9.146   5.151  1.00  0.00
ATOM   3334  H1  WAT   699      28.392   9.080   5.380  1.00  0.00
ATOM   3335  H2  WAT   699      29.471  10.084   5.036  1.00  0.00
TER   
ATOM   3336  O   WAT   700      29.306   5.418   2.148  1.00  0.00
ATOM   3337  H1  WAT   700      28.366   5.579   2.233  1.00  0.00
ATOM   3338  H2  WAT   700      29.624   6.137   1.601  1.00  0.00
TER   
ATOM   3339  O   WAT   701      35.827  10.100  12.126  1.00  0.00
ATOM   3340  H1  WAT   701      34.999  10.169  11.651  1.00  0.00
ATOM   3341  H2  WAT   701      36.422  10.685  11.657  1.00  0.00
TER   
ATOM   3342  O   WAT   702      33.348  10.708   5.654  1.00  0.00
ATOM   3343  H1  WAT   702      32.730  10.370   5.007  1.00  0.00
ATOM   3344  H2  WAT   702      33.331  10.064   6.362  1.00  0.00
TER   
ATOM   3345  O   WAT   703      32.791   6.887  13.071  1.00  0.00
ATOM   3346  H1  WAT   703      32.378   7.712  13.325  1.00  0.00
ATOM   3347  H2  WAT   703      32.059   6.301  12.879  1.00  0.00
TER   
ATOM   3348  O   WAT   704      24.924   9.673   7.933  1.00  0.00
ATOM   3349  H1  WAT   704      24.520   8.961   7.438  1.00  0.00
ATOM   3350  H2  WAT   704      25.011   9.328   8.822  1.00  0.00
TER   
ATOM   3351  O   WAT   705      25.392  13.360  10.097  1.00  0.00
ATOM   3352  H1  WAT   705      25.095  12.754   9.418  1.00  0.00
ATOM   3353  H2  WAT   705      26.342  13.397   9.986  1.00  0.00
TER   
ATOM   3354  O   WAT   706      23.637   6.447  11.713  1.00  0.00
ATOM   3355  H1  WAT   706      24.189   6.557  10.938  1.00  0.00
ATOM   3356  H2  WAT   706      24.151   6.821  12.428  1.00  0.00
TER   
ATOM   3357  O   WAT   707      33.481  16.933  13.759  1.00  0.00
ATOM   3358  H1  WAT   707      33.004  17.740  13.566  1.00  0.00
ATOM   3359  H2  WAT   707      32.797  16.281  13.912  1.00  0.00
TER   
ATOM   3360  O   WAT   708      24.484  13.098  16.748  1.00  0.00
ATOM   3361  H1  WAT   708      23.587  13.322  16.995  1.00  0.00
ATOM   3362  H2  WAT   708      24.510  13.221  15.799  1.00  0.00
TER   
ATOM   3363  O   WAT   709      31.525   9.947   2.662  1.00  0.00
ATOM   3364  H1  WAT   709      31.964   9.109   2.516  1.00  0.00
ATOM   3365  H2  WAT   709      32.238  10.580   2.748  1.00  0.00
TER   
ATOM   3366  O   WAT   710      23.311   9.969  15.323  1.00  0.00
ATOM   3367  H1  WAT   710      23.172  10.841  15.692  1.00  0.00
ATOM   3368  H2  WAT   710      22.430   9.626  15.178  1.00  0.00
TER   
ATOM   3369  O   WAT   711      29.634  14.887   6.630  1.00  0.00
ATOM   3370  H1  WAT   711      30.074  15.629   6.215  1.00  0.00
ATOM   3371  H2  WAT   711      29.573  15.129   7.554  1.00  0.00
TER   
ATOM   3372  O   WAT   712      25.109  15.911  17.532  1.00  0.00
ATOM   3373  H1  WAT   712      25.081  16.316  16.665  1.00  0.00
ATOM   3374  H2  WAT   712      24.946  14.982  17.369  1.00  0.00
TER   
ATOM   3375  O   WAT   713      35.107   1.201   0.976  1.00  0.00
ATOM   3376  H1  WAT   713      34.794   1.294   1.876  1.00  0.00
ATOM   3377  H2  WAT   713      35.868   1.779   0.926  1.00  0.00
TER   
ATOM   3378  O   WAT   714      19.263  11.739  11.240  1.00  0.00
ATOM   3379  H1  WAT   714      19.341  11.874  10.296  1.00  0.00
ATOM   3380  H2  WAT   714      19.877  11.030  11.433  1.00  0.00
TER   
ATOM   3381  O   WAT   715      20.508  13.439   7.651  1.00  0.00
ATOM   3382  H1  WAT   715      20.101  13.580   6.796  1.00  0.00
ATOM   3383  H2  WAT   715      21.399  13.155   7.448  1.00  0.00
TER   
ATOM   3384  O   WAT   716      36.464  13.885  15.988  1.00  0.00
ATOM   3385  H1  WAT   716      36.591  13.646  15.070  1.00  0.00
ATOM   3386  H2  WAT   716      36.506  13.054  16.460  1.00  0.00
TER   
ATOM   3387  O   WAT   717      30.326  17.588  14.558  1.00  0.00
ATOM   3388  H1  WAT   717      30.840  17.499  15.360  1.00  0.00
ATOM   3389  H2  WAT   717      29.483  17.934  14.851  1.00  0.00
TER   
ATOM   3390  O   WAT   718      32.301  17.874   3.986  1.00  0.00
ATOM   3391  H1  WAT   718      32.141  17.584   4.884  1.00  0.00
ATOM   3392  H2  WAT   718      32.136  17.098   3.451  1.00  0.00
TER   
ATOM   3393  O   WAT   719      24.780  17.653   5.763  1.00  0.00
ATOM   3394  H1  WAT   719      24.604  16.737   5.550  1.00  0.00
ATOM   3395  H2  WAT   719      23.926  18.012   6.003  1.00  0.00
TER   
ATOM   3396  O   WAT   720      32.004  15.382   2.546  1.00  0.00
ATOM   3397  H1  WAT   720      31.310  15.380   1.886  1.00  0.00
ATOM   3398  H2  WAT   720      32.746  14.958   2.115  1.00  0.00
TER   
ATOM   3399  O   WAT   721      31.569  17.009   6.621  1.00  0.00
ATOM   3400  H1  WAT   721      32.025  16.228   6.935  1.00  0.00
ATOM   3401  H2  WAT   721      31.908  17.719   7.165  1.00  0.00
TER   
ATOM   3402  O   WAT   722      36.317   5.939  16.953  1.00  0.00
ATOM   3403  H1  WAT   722      35.701   6.446  16.425  1.00  0.00
ATOM   3404  H2  WAT   722      35.996   5.038  16.896  1.00  0.00
TER   
ATOM   3405  O   WAT   723      19.319  12.780  13.780  1.00  0.00
ATOM   3406  H1  WAT   723      19.482  12.311  12.962  1.00  0.00
ATOM   3407  H2  WAT   723      19.784  12.273  14.445  1.00  0.00
TER   
ATOM   3408  O   WAT   724      24.091   1.911   8.816  1.00  0.00
ATOM   3409  H1  WAT   724      23.648   2.692   8.484  1.00  0.00
ATOM   3410  H2  WAT   724      24.650   2.234   9.523  1.00  0.00
TER   
ATOM   3411  O   WAT   725      28.378   4.778  14.419  1.00  0.00
ATOM   3412  H1  WAT   725      27.916   4.986  15.231  1.00  0.00
ATOM   3413  H2  WAT   725      27.976   3.964  14.117  1.00  0.00
TER   
ATOM   3414  O   WAT   726      33.379   5.999  15.549  1.00  0.00
ATOM   3415  H1  WAT   726      32.528   5.699  15.870  1.00  0.00
ATOM   3416  H2  WAT   726      33.219   6.243  14.638  1.00  0.00
TER   
ATOM   3417  O   WAT   727      30.473   7.499  17.649  1.00  0.00
ATOM   3418  H1  WAT   727      30.799   6.665  17.309  1.00  0.00
ATOM   3419  H2  WAT   727      31.262   8.022  17.797  1.00  0.00
TER   
ATOM   3420  O   WAT   728      27.207   1.532   3.697  1.00  0.00
ATOM   3421  H1  WAT   728      26.582   1.528   4.422  1.00  0.00
ATOM   3422  H2  WAT   728      27.120   0.665   3.300  1.00  0.00
TER   
ATOM   3423  O   WAT   729      26.129   2.456  10.675  1.00  0.00
ATOM   3424  H1  WAT   729      26.426   3.362  10.594  1.00  0.00
ATOM   3425  H2  WAT   729      26.677   1.967  10.061  1.00  0.00
TER   
ATOM   3426  O   WAT   730      31.112   7.041   5.143  1.00  0.00
ATOM   3427  H1  WAT   730      30.513   7.764   4.959  1.00  0.00
ATOM   3428  H2  WAT   730      31.660   6.978   4.361  1.00  0.00
TER   
ATOM   3429  O   WAT   731      26.322   7.933  17.210  1.00  0.00
ATOM   3430  H1  WAT   731      26.227   6.992  17.060  1.00  0.00
ATOM   3431  H2  WAT   731      27.166   8.154  16.815  1.00  0.00
TER   
ATOM   3432  O   WAT   732      29.719   5.677   7.173  1.00  0.00
ATOM   3433  H1  WAT   732      30.112   5.994   6.360  1.00  0.00
ATOM   3434  H2  WAT   732      30.080   4.798   7.288  1.00  0.00
TER   
ATOM   3435  O   WAT   733      21.453   4.344  15.363  1.00  0.00
ATOM   3436  H1  WAT   733      21.060   5.192  15.571  1.00  0.00
ATOM   3437  H2  WAT   733      20.765   3.707  15.554  1.00  0.00
TER   
ATOM   3438  O   WAT   734      28.028   4.428  18.433  1.00  0.00
ATOM   3439  H1  WAT   734      27.338   4.235  19.068  1.00  0.00
ATOM   3440  H2  WAT   734      28.771   4.711  18.966  1.00  0.00
TER   
ATOM   3441  O   WAT   735      30.304   8.267  11.269  1.00  0.00
ATOM   3442  H1  WAT   735      29.572   8.776  11.618  1.00  0.00
ATOM   3443  H2  WAT   735      29.907   7.450  10.967  1.00  0.00
TER   
ATOM   3444  O   WAT   736      26.742   4.943   9.674  1.00  0.00
ATOM   3445  H1  WAT   736      26.746   4.502   8.824  1.00  0.00
ATOM   3446  H2  WAT   736      27.637   5.265   9.781  1.00  0.00
TER   
ATOM   3447  O   WAT   737      26.804   5.944   2.664  1.00  0.00
ATOM   3448  H1  WAT   737      26.925   5.903   3.613  1.00  0.00
ATOM   3449  H2  WAT   737      26.419   6.807   2.509  1.00  0.00
TER   
ATOM   3450  O   WAT   738      30.767   3.721  10.681  1.00  0.00
ATOM   3451  H1  WAT   738      30.784   4.172  11.525  1.00  0.00
ATOM   3452  H2  WAT   738      30.518   2.821  10.894  1.00  0.00
TER   
ATOM   3453  O   WAT   739      25.816   8.254   2.063  1.00  0.00
ATOM   3454  H1  WAT   739      25.248   7.806   1.436  1.00  0.00
ATOM   3455  H2  WAT   739      26.525   8.613   1.529  1.00  0.00
TER   
ATOM   3456  O   WAT   740      34.194   1.134  16.519  1.00  0.00
ATOM   3457  H1  WAT   740      34.519   0.403  17.045  1.00  0.00
ATOM   3458  H2  WAT   740      34.230   0.815  15.618  1.00  0.00
TER   
ATOM   3459  O   WAT   741      20.893  12.155  15.939  1.00  0.00
ATOM   3460  H1  WAT   741      20.509  11.515  16.538  1.00  0.00
ATOM   3461  H2  WAT   741      21.204  12.859  16.509  1.00  0.00
TER   
ATOM   3462  O   WAT   742      27.043   9.003  11.420  1.00  0.00
ATOM   3463  H1  WAT   742      27.410   8.529  12.166  1.00  0.00
ATOM   3464  H2  WAT   742      26.853   9.877  11.761  1.00  0.00
TER   
ATOM   3465  O   WAT   743      24.833   8.044  13.739  1.00  0.00
ATOM   3466  H1  WAT   743      24.528   8.923  13.964  1.00  0.00
ATOM   3467  H2  WAT   743      25.787   8.104  13.774  1.00  0.00
TER   
ATOM   3468  O   WAT   744      23.361  12.250   4.335  1.00  0.00
ATOM   3469  H1  WAT   744      22.587  11.710   4.175  1.00  0.00
ATOM   3470  H2  WAT   744      24.090  11.731   3.997  1.00  0.00
TER   
ATOM   3471  O   WAT   745      34.120  11.247  10.128  1.00  0.00
ATOM   3472  H1  WAT   745      34.840  11.742   9.738  1.00  0.00
ATOM   3473  H2  WAT   745      33.918  10.568   9.483  1.00  0.00
TER   
ATOM   3474  O   WAT   746      29.581   2.640   4.271  1.00  0.00
ATOM   3475  H1  WAT   746      28.767   2.142   4.196  1.00  0.00
ATOM   3476  H2  WAT   746      29.387   3.480   3.855  1.00  0.00
TER   
ATOM   3477  O   WAT   747      29.502  11.317  16.015  1.00  0.00
ATOM   3478  H1  WAT   747      29.435  10.397  15.761  1.00  0.00
ATOM   3479  H2  WAT   747      28.872  11.415  16.729  1.00  0.00
TER   
ATOM   3480  O   WAT   748      32.296   7.012   2.567  1.00  0.00
ATOM   3481  H1  WAT   748      33.184   7.324   2.392  1.00  0.00
ATOM   3482  H2  WAT   748      32.266   6.140   2.175  1.00  0.00
TER   
ATOM   3483  O   WAT   749      23.405  11.918   7.973  1.00  0.00
ATOM   3484  H1  WAT   749      23.923  11.115   7.919  1.00  0.00
ATOM   3485  H2  WAT   749      22.953  11.856   8.815  1.00  0.00
TER   
ATOM   3486  O   WAT   750      28.292  13.185   3.246  1.00  0.00
ATOM   3487  H1  WAT   750      28.633  13.929   2.750  1.00  0.00
ATOM   3488  H2  WAT   750      27.463  13.498   3.609  1.00  0.00
TER   
ATOM   3489  O   WAT   751      20.889   8.884  14.886  1.00  0.00
ATOM   3490  H1  WAT   751      20.531   9.550  15.473  1.00  0.00
ATOM   3491  H2  WAT   751      20.595   8.053  15.257  1.00  0.00
TER   
ATOM   3492  O   WAT   752      24.090   9.343  17.770  1.00  0.00
ATOM   3493  H1  WAT   752      23.790   9.488  16.873  1.00  0.00
ATOM   3494  H2  WAT   752      24.862   8.783  17.677  1.00  0.00
TER   
ATOM   3495  O   WAT   753      29.433  14.140  15.765  1.00  0.00
ATOM   3496  H1  WAT   753      29.448  13.208  15.547  1.00  0.00
ATOM   3497  H2  WAT   753      28.726  14.225  16.404  1.00  0.00
TER   
ATOM   3498  O   WAT   754      34.567   8.324   2.035  1.00  0.00
ATOM   3499  H1  WAT   754      34.483   8.755   1.185  1.00  0.00
ATOM   3500  H2  WAT   754      35.286   8.783   2.468  1.00  0.00
TER   
ATOM   3501  O   WAT   755      35.644  10.780  15.112  1.00  0.00
ATOM   3502  H1  WAT   755      34.919  11.373  14.915  1.00  0.00
ATOM   3503  H2  WAT   755      36.172  10.773  14.314  1.00  0.00
TER   
ATOM   3504  O   WAT   756      35.596  15.178   4.763  1.00  0.00
ATOM   3505  H1  WAT   756      34.953  14.523   5.038  1.00  0.00
ATOM   3506  H2  WAT   756      35.209  15.583   3.987  1.00  0.00
TER   
ATOM   3507  O   WAT   757      31.174  12.506   8.611  1.00  0.00
ATOM   3508  H1  WAT   757      31.527  11.909   7.951  1.00  0.00
ATOM   3509  H2  WAT   757      30.291  12.181   8.781  1.00  0.00
TER   
ATOM   3510  O   WAT   758      27.261  13.266   6.018  1.00  0.00
ATOM   3511  H1  WAT   758      27.948  13.813   6.398  1.00  0.00
ATOM   3512  H2  WAT   758      26.474  13.810   6.053  1.00  0.00
TER   
ATOM   3513  O   WAT   759      26.563  10.271   5.630  1.00  0.00
ATOM   3514  H1  WAT   759      27.020  11.081   5.856  1.00  0.00
ATOM   3515  H2  WAT   759      26.212   9.953   6.462  1.00  0.00
TER   
ATOM   3516  O   WAT   760      28.867  15.781  12.859  1.00  0.00
ATOM   3517  H1  WAT   760      29.511  15.987  13.537  1.00  0.00
ATOM   3518  H2  WAT   760      29.230  15.020  12.406  1.00  0.00
TER   
ATOM   3519  O   WAT   761      30.140  13.785  11.577  1.00  0.00
ATOM   3520  H1  WAT   761      30.782  13.084  11.690  1.00  0.00
ATOM   3521  H2  WAT   761      30.665  14.564  11.397  1.00  0.00
TER   
ATOM   3522  O   WAT   762      33.985  14.069   1.301  1.00  0.00
ATOM   3523  H1  WAT   762      33.759  13.352   1.894  1.00  0.00
ATOM   3524  H2  WAT   762      33.595  13.821   0.463  1.00  0.00
TER   
ATOM   3525  O   WAT   763      31.914  14.584  14.781  1.00  0.00
ATOM   3526  H1  WAT   763      32.249  15.171  15.459  1.00  0.00
ATOM   3527  H2  WAT   763      30.994  14.453  15.011  1.00  0.00
TER   
ATOM   3528  O   WAT   764      19.767  18.096   2.076  1.00  0.00
ATOM   3529  H1  WAT   764      20.127  18.695   1.421  1.00  0.00
ATOM   3530  H2  WAT   764      19.626  18.642   2.849  1.00  0.00
TER   
ATOM   3531  O   WAT   765      19.464   2.374  15.563  1.00  0.00
ATOM   3532  H1  WAT   765      18.750   2.573  16.168  1.00  0.00
ATOM   3533  H2  WAT   765      19.883   1.597  15.935  1.00  0.00
TER   
ATOM   3534  O   WAT   766      33.567  11.987   2.962  1.00  0.00
ATOM   3535  H1  WAT   766      33.279  12.448   3.750  1.00  0.00
ATOM   3536  H2  WAT   766      34.362  11.526   3.231  1.00  0.00
TER   
ATOM   3537  O   WAT   767      19.751  16.362  16.550  1.00  0.00
ATOM   3538  H1  WAT   767      19.860  15.421  16.409  1.00  0.00
ATOM   3539  H2  WAT   767      19.099  16.627  15.901  1.00  0.00
TER   
ATOM   3540  O   WAT   768      27.743  14.633  17.950  1.00  0.00
ATOM   3541  H1  WAT   768      27.422  13.914  18.494  1.00  0.00
ATOM   3542  H2  WAT   768      27.068  15.309  18.023  1.00  0.00
TER   
ATOM   3543  O   WAT   769      25.784  15.479   2.893  1.00  0.00
ATOM   3544  H1  WAT   769      25.775  16.212   2.277  1.00  0.00
ATOM   3545  H2  WAT   769      24.864  15.232   2.986  1.00  0.00
TER   
ATOM   3546  O   WAT   770      30.958   4.866  13.313  1.00  0.00
ATOM   3547  H1  WAT   770      31.326   4.045  13.641  1.00  0.00
ATOM   3548  H2  WAT   770      30.098   4.926  13.729  1.00  0.00
TER   
ATOM   3549  O   WAT   771      34.324   3.821   4.122  1.00  0.00
ATOM   3550  H1  WAT   771      33.695   3.926   3.408  1.00  0.00
ATOM   3551  H2  WAT   771      33.829   4.041   4.911  1.00  0.00
TER   
ATOM   3552  O   WAT   772      28.770  15.542   1.555  1.00  0.00
ATOM   3553  H1  WAT   772      28.871  15.338   0.626  1.00  0.00
ATOM   3554  H2  WAT   772      27.870  15.288   1.760  1.00  0.00
TER   
ATOM   3555  O   WAT   773      27.918   7.520  13.537  1.00  0.00
ATOM   3556  H1  WAT   773      28.417   7.994  14.202  1.00  0.00
ATOM   3557  H2  WAT   773      28.060   6.596  13.744  1.00  0.00
TER   
ATOM   3558  O   WAT   774      30.324   2.825   6.977  1.00  0.00
ATOM   3559  H1  WAT   774      30.201   2.844   6.028  1.00  0.00
ATOM   3560  H2  WAT   774      31.272   2.873   7.097  1.00  0.00
TER   
ATOM   3561  O   WAT   775      27.412  18.061   6.250  1.00  0.00
ATOM   3562  H1  WAT   775      27.666  18.023   5.328  1.00  0.00
ATOM   3563  H2  WAT   775      26.463  17.934   6.243  1.00  0.00
TER   
ATOM   3564  O   WAT   776      35.125   3.737  14.380  1.00  0.00
ATOM   3565  H1  WAT   776      34.622   4.477  14.719  1.00  0.00
ATOM   3566  H2  WAT   776      35.940   4.125  14.064  1.00  0.00
TER   
ATOM   3567  O   WAT   777      33.417   8.980   7.826  1.00  0.00
ATOM   3568  H1  WAT   777      32.476   8.995   8.001  1.00  0.00
ATOM   3569  H2  WAT   777      33.731   8.193   8.272  1.00  0.00
TER   
ATOM   3570  O   WAT   778      23.395  10.662   1.386  1.00  0.00
ATOM   3571  H1  WAT   778      24.161  10.550   1.949  1.00  0.00
ATOM   3572  H2  WAT   778      23.473   9.966   0.734  1.00  0.00
TER   
ATOM   3573  O   WAT   779      35.420  16.151   9.501  1.00  0.00
ATOM   3574  H1  WAT   779      35.544  16.974   9.974  1.00  0.00
ATOM   3575  H2  WAT   779      36.286  15.940   9.154  1.00  0.00
TER   
ATOM   3576  O   WAT   780      22.891  18.244   9.173  1.00  0.00
ATOM   3577  H1  WAT   780      23.628  17.695   9.444  1.00  0.00
ATOM   3578  H2  WAT   780      23.275  19.109   9.034  1.00  0.00
TER   
ATOM   3579  O   WAT   781      19.776  14.311   5.047  1.00  0.00
ATOM   3580  H1  WAT   781      18.850  14.553   5.038  1.00  0.00
ATOM   3581  H2  WAT   781      20.241  15.139   4.926  1.00  0.00
TER   
ATOM   3582  O   WAT   782      21.897  17.428  18.362  1.00  0.00
ATOM   3583  H1  WAT   782      22.698  17.750  18.775  1.00  0.00
ATOM   3584  H2  WAT   782      21.382  17.068  19.084  1.00  0.00
TER   
ATOM   3585  O   WAT   783      30.734  13.536  18.309  1.00  0.00
ATOM   3586  H1  WAT   783      30.127  13.560  17.569  1.00  0.00
ATOM   3587  H2  WAT   783      30.429  12.805  18.846  1.00  0.00
TER   
ATOM   3588  O   WAT   784      32.164  17.264  16.920  1.00  0.00
ATOM   3589  H1  WAT   784      33.116  17.180  16.870  1.00  0.00
ATOM   3590  H2  WAT   784      32.016  17.929  17.594  1.00  0.00
TER   
ATOM   3591  O   WAT   785      35.055  16.644   2.419  1.00  0.00
ATOM   3592  H1  WAT   785      34.769  16.230   1.605  1.00  0.00
ATOM   3593  H2  WAT   785      34.856  17.573   2.299  1.00  0.00
TER   
ATOM   3594  O   WAT   786      19.617   9.916  17.305  1.00  0.00
ATOM   3595  H1  WAT   786      20.121   9.337  17.877  1.00  0.00
ATOM   3596  H2  WAT   786      18.878  10.200  17.843  1.00  0.00
TER   
ATOM   3597  O   WAT   787      26.519  12.637   0.860  1.00  0.00
ATOM   3598  H1  WAT   787      26.414  12.022   1.586  1.00  0.00
ATOM   3599  H2  WAT   787      26.352  12.114   0.076  1.00  0.00
TER   
ATOM   3600  O   WAT   788      26.671  11.323  16.839  1.00  0.00
ATOM   3601  H1  WAT   788      25.905  11.891  16.754  1.00  0.00
ATOM   3602  H2  WAT   788      26.852  11.031  15.946  1.00  0.00
TER   
ATOM   3603  O   WAT   789      29.760  11.699   1.464  1.00  0.00
ATOM   3604  H1  WAT   789      29.211  12.146   2.108  1.00  0.00
ATOM   3605  H2  WAT   789      30.381  11.194   1.988  1.00  0.00
TER   
ATOM   3606  O   WAT   790      33.813  13.053  17.396  1.00  0.00
ATOM   3607  H1  WAT   790      34.554  13.391  16.893  1.00  0.00
ATOM   3608  H2  WAT   790      33.050  13.223  16.843  1.00  0.00
TER   
ATOM   3609  O   WAT   791      21.649   8.059  18.200  1.00  0.00
ATOM   3610  H1  WAT   791      21.690   7.760  19.109  1.00  0.00
ATOM   3611  H2  WAT   791      22.504   8.460  18.041  1.00  0.00
TER   
ATOM   3612  O   WAT   792      23.590   6.638  16.168  1.00  0.00
ATOM   3613  H1  WAT   792      23.059   6.147  15.540  1.00  0.00
ATOM   3614  H2  WAT   792      24.259   7.066  15.634  1.00  0.00
TER   
ATOM   3615  O   WAT   793      27.940   9.682   0.608  1.00  0.00
ATOM   3616  H1  WAT   793      28.460   8.967   0.243  1.00  0.00
ATOM   3617  H2  WAT   793      28.587  10.321   0.908  1.00  0.00
TER   
ATOM   3618  O   WAT   794      32.488  11.105  15.932  1.00  0.00
ATOM   3619  H1  WAT   794      32.902  11.259  16.781  1.00  0.00
ATOM   3620  H2  WAT   794      31.553  11.230  16.094  1.00  0.00
TER   
ATOM   3621  O   WAT   795      32.960   8.445  17.936  1.00  0.00
ATOM   3622  H1  WAT   795      33.542   7.690  17.848  1.00  0.00
ATOM   3623  H2  WAT   795      33.136   8.975  17.159  1.00  0.00
TER   
ATOM   3624  O   WAT   796      24.077   3.604  16.248  1.00  0.00
ATOM   3625  H1  WAT   796      23.983   2.986  15.523  1.00  0.00
ATOM   3626  H2  WAT   796      23.497   4.331  16.020  1.00  0.00
TER   
ATOM   3627  O   WAT   797      26.843   2.162  13.280  1.00  0.00
ATOM   3628  H1  WAT   797      26.395   2.184  12.435  1.00  0.00
ATOM   3629  H2  WAT   797      26.210   1.763  13.877  1.00  0.00
TER   
ATOM   3630  O   WAT   798      27.249  11.057  13.901  1.00  0.00
ATOM   3631  H1  WAT   798      27.668  11.900  13.729  1.00  0.00
ATOM   3632  H2  WAT   798      26.330  11.194  13.672  1.00  0.00
TER   
ATOM   3633  O   WAT   799      29.585   8.789  15.285  1.00  0.00
ATOM   3634  H1  WAT   799      29.705   8.193  16.025  1.00  0.00
ATOM   3635  H2  WAT   799      30.445   8.826  14.865  1.00  0.00
TER   
ATOM   3636  O   WAT   800      31.924   9.342  13.862  1.00  0.00
ATOM   3637  H1  WAT   800      31.398   9.867  13.258  1.00  0.00
ATOM   3638  H2  WAT   800      32.267   9.975  14.492  1.00  0.00
TER   
ATOM   3639  O   WAT   801      25.100  17.362  15.017  1.00  0.00
ATOM   3640  H1  WAT   801      24.562  18.087  14.698  1.00  0.00
ATOM   3641  H2  WAT   801      25.353  16.885  14.227  1.00  0.00
TER   
ATOM   3642  O   WAT   802      26.352   5.331  16.543  1.00  0.00
ATOM   3643  H1  WAT   802      26.942   5.022  17.231  1.00  0.00
ATOM   3644  H2  WAT   802      25.534   4.859  16.699  1.00  0.00
TER   
ATOM   3645  O   WAT   803      31.172   4.947  16.776  1.00  0.00
ATOM   3646  H1  WAT   803      30.483   4.285  16.711  1.00  0.00
ATOM   3647  H2  WAT   803      31.892   4.501  17.221  1.00  0.00
TER   
ATOM   3648  O   WAT   804      31.802   1.542   2.835  1.00  0.00
ATOM   3649  H1  WAT   804      32.082   0.699   3.191  1.00  0.00
ATOM   3650  H2  WAT   804      31.028   1.775   3.349  1.00  0.00
TER   
ATOM   3651  O   WAT   805      27.956  18.597  15.276  1.00  0.00
ATOM   3652  H1  WAT   805      27.882  19.501  15.583  1.00  0.00
ATOM   3653  H2  WAT   805      27.054  18.279  15.248  1.00  0.00
TER   
ATOM   3654  O   WAT   806      26.340   2.775   1.280  1.00  0.00
ATOM   3655  H1  WAT   806      25.992   2.098   0.700  1.00  0.00
ATOM   3656  H2  WAT   806      26.541   2.314   2.094  1.00  0.00
TER   
ATOM   3657  O   WAT   807      28.505  17.763   2.899  1.00  0.00
ATOM   3658  H1  WAT   807      29.400  18.102   2.920  1.00  0.00
ATOM   3659  H2  WAT   807      28.536  17.041   2.271  1.00  0.00
TER   
ATOM   3660  O   WAT   808      22.144  13.136   1.127  1.00  0.00
ATOM   3661  H1  WAT   808      22.582  13.679   1.783  1.00  0.00
ATOM   3662  H2  WAT   808      22.629  12.311   1.137  1.00  0.00
TER   
ATOM   3663  O   WAT   809      19.359  15.925   8.579  1.00  0.00
ATOM   3664  H1  WAT   809      19.689  15.057   8.347  1.00  0.00
ATOM   3665  H2  WAT   809      19.788  16.131   9.410  1.00  0.00
TER   
ATOM   3666  O   WAT   810      23.955  14.256   6.239  1.00  0.00
ATOM   3667  H1  WAT   810      23.655  14.132   7.140  1.00  0.00
ATOM   3668  H2  WAT   810      23.849  13.397   5.831  1.00  0.00
TER   
ATOM   3669  O   WAT   811      19.848  16.792  11.317  1.00  0.00
ATOM   3670  H1  WAT   811      19.411  16.972  12.150  1.00  0.00
ATOM   3671  H2  WAT   811      20.416  17.549  11.176  1.00  0.00
TER   
ATOM   3672  O   WAT   812      35.484  16.294  15.605  1.00  0.00
ATOM   3673  H1  WAT   812      34.884  16.353  14.862  1.00  0.00
ATOM   3674  H2  WAT   812      35.613  15.354  15.735  1.00  0.00
TER   
ATOM   3675  O   WAT   813      36.724  14.035   0.942  1.00  0.00
ATOM   3676  H1  WAT   813      35.893  14.103   1.413  1.00  0.00
ATOM   3677  H2  WAT   813      36.901  14.926   0.639  1.00  0.00
TER   
ATOM   3678  O   WAT   814      36.180  10.780   3.446  1.00  0.00
ATOM   3679  H1  WAT   814      36.942  11.350   3.552  1.00  0.00
ATOM   3680  H2  WAT   814      36.195  10.213   4.216  1.00  0.00
TER   
ATOM   3681  O   WAT   815      19.680   9.304   7.676  1.00  0.00
ATOM   3682  H1  WAT   815      19.025   9.035   7.032  1.00  0.00
ATOM   3683  H2  WAT   815      20.518   9.194   7.227  1.00  0.00
TER   
ATOM   3684  O   WAT   816      34.169  13.019  13.703  1.00  0.00
ATOM   3685  H1  WAT   816      33.355  13.449  13.965  1.00  0.00
ATOM   3686  H2  WAT   816      34.577  13.631  13.090  1.00  0.00
TER   
ATOM   3687  O   WAT   817      36.232  11.074   0.603  1.00  0.00
ATOM   3688  H1  WAT   817      36.507  11.981   0.475  1.00  0.00
ATOM   3689  H2  WAT   817      36.043  11.010   1.539  1.00  0.00
TER   
ATOM   3690  O   WAT   818      32.629   4.098   1.898  1.00  0.00
ATOM   3691  H1  WAT   818      33.048   3.911   1.058  1.00  0.00
ATOM   3692  H2  WAT   818      32.323   3.246   2.208  1.00  0.00
TER   
ATOM   3693  O   WAT   819      36.128   9.010   5.596  1.00  0.00
ATOM   3694  H1  WAT   819      35.753   8.243   5.164  1.00  0.00
ATOM   3695  H2  WAT   819      35.399   9.393   6.083  1.00  0.00
TER   
ATOM   3696  O   WAT   820      20.718   9.689  12.217  1.00  0.00
ATOM   3697  H1  WAT   820      21.085   9.602  13.096  1.00  0.00
ATOM   3698  H2  WAT   820      20.149   8.926  12.117  1.00  0.00
TER   
ATOM   3699  O   WAT   821      35.518   8.158  15.230  1.00  0.00
ATOM   3700  H1  WAT   821      35.287   7.929  14.330  1.00  0.00
ATOM   3701  H2  WAT   821      35.779   9.078  15.184  1.00  0.00
TER   
ATOM   3702  O   WAT   822      20.269   6.600  16.123  1.00  0.00
ATOM   3703  H1  WAT   822      19.375   6.567  16.462  1.00  0.00
ATOM   3704  H2  WAT   822      20.809   6.799  16.888  1.00  0.00
TER   
ATOM   3705  O   WAT   823      33.957   3.383  18.008  1.00  0.00
ATOM   3706  H1  WAT   823      34.834   3.392  18.391  1.00  0.00
ATOM   3707  H2  WAT   823      33.969   2.646  17.397  1.00  0.00
TER   
ATOM   3708  O   WAT   824      35.403   7.236   8.896  1.00  0.00
ATOM   3709  H1  WAT   824      35.927   6.742   8.266  1.00  0.00
ATOM   3710  H2  WAT   824      35.989   7.371   9.641  1.00  0.00
TER   
ATOM   3711  O   WAT   825      35.582   7.320  12.418  1.00  0.00
ATOM   3712  H1  WAT   825      34.633   7.287  12.533  1.00  0.00
ATOM   3713  H2  WAT   825      35.764   8.230  12.183  1.00  0.00
TER   
ATOM   3714  O   WAT   826      34.893   6.494   4.836  1.00  0.00
ATOM   3715  H1  WAT   826      35.389   6.261   5.621  1.00  0.00
ATOM   3716  H2  WAT   826      34.695   5.655   4.419  1.00  0.00
TER   
ATOM   3717  O   WAT   827      36.322   5.130   7.369  1.00  0.00
ATOM   3718  H1  WAT   827      36.212   4.975   8.308  1.00  0.00
ATOM   3719  H2  WAT   827      37.083   4.602   7.127  1.00  0.00
TER   
ATOM   3720  O   WAT   828      34.669   1.069  13.828  1.00  0.00
ATOM   3721  H1  WAT   828      35.306   1.682  14.194  1.00  0.00
ATOM   3722  H2  WAT   828      34.816   1.105  12.883  1.00  0.00
TER   
ATOM   3723  O   WAT   829      34.227  17.771   7.230  1.00  0.00
ATOM   3724  H1  WAT   829      34.823  17.449   6.553  1.00  0.00
ATOM   3725  H2  WAT   829      34.485  17.298   8.021  1.00  0.00
TER   
ATOM   3726  O   WAT   830      22.133  14.202  17.379  1.00  0.00
ATOM   3727  H1  WAT   830      22.090  13.832  18.260  1.00  0.00
ATOM   3728  H2  WAT   830      22.264  15.140  17.519  1.00  0.00
TER   
ATOM   3729  O   WAT   831      25.834  15.758  12.980  1.00  0.00
ATOM   3730  H1  WAT   831      25.593  16.026  12.093  1.00  0.00
ATOM   3731  H2  WAT   831      26.774  15.929  13.035  1.00  0.00
TER   
ATOM   3732  O   WAT   832      28.039   2.222  16.735  1.00  0.00
ATOM   3733  H1  WAT   832      27.978   2.814  17.485  1.00  0.00
ATOM   3734  H2  WAT   832      28.979   2.114  16.590  1.00  0.00
TER   
ATOM   3735  O   WAT   833      30.677   1.879  16.375  1.00  0.00
ATOM   3736  H1  WAT   833      31.291   2.197  15.713  1.00  0.00
ATOM   3737  H2  WAT   833      31.222   1.394  16.994  1.00  0.00
TER   
ATOM   3738  O   WAT   834      37.094  17.778  13.781  1.00  0.00
ATOM   3739  H1  WAT   834      36.600  18.175  13.063  1.00  0.00
ATOM   3740  H2  WAT   834      36.485  17.153  14.174  1.00  0.00
TER   
ATOM   3741  O   WAT   835      21.199   0.558  16.488  1.00  0.00
ATOM   3742  H1  WAT   835      21.747   0.377  15.725  1.00  0.00
ATOM   3743  H2  WAT   835      21.264  -0.232  17.024  1.00  0.00
TER   
ATOM   3744  O   WAT   836      21.972  17.149  14.498  1.00  0.00
ATOM   3745  H1  WAT   836      21.378  17.017  15.237  1.00  0.00
ATOM   3746  H2  WAT   836      21.964  16.312  14.033  1.00  0.00
TER   
ATOM   3747  O   WAT   837      31.417   0.442  12.701  1.00  0.00
ATOM   3748  H1  WAT   837      30.543   0.775  12.499  1.00  0.00
ATOM   3749  H2  WAT   837      31.308  -0.031  13.527  1.00  0.00
TER   
ATOM   3750  O   WAT   838      32.325   2.649  14.086  1.00  0.00
ATOM   3751  H1  WAT   838      31.996   1.834  13.706  1.00  0.00
ATOM   3752  H2  WAT   838      33.273   2.606  13.962  1.00  0.00
TER   
ATOM   3753  O   WAT   839      34.778  18.420  11.059  1.00  0.00
ATOM   3754  H1  WAT   839      34.318  19.172  10.685  1.00  0.00
ATOM   3755  H2  WAT   839      34.149  17.701  11.001  1.00  0.00
TER   
ATOM   3756  O   WAT   840      21.603  14.515  13.449  1.00  0.00
ATOM   3757  H1  WAT   840      20.876  13.895  13.382  1.00  0.00
ATOM   3758  H2  WAT   840      21.664  14.909  12.579  1.00  0.00
TER   
ATOM   3759  O   WAT   841      25.208  16.729  10.234  1.00  0.00
ATOM   3760  H1  WAT   841      25.724  16.118   9.709  1.00  0.00
ATOM   3761  H2  WAT   841      25.857  17.232  10.725  1.00  0.00
TER   
ATOM   3762  O   WAT   842      27.947  17.620  11.061  1.00  0.00
ATOM   3763  H1  WAT   842      28.235  17.365  10.184  1.00  0.00
ATOM   3764  H2  WAT   842      28.459  17.068  11.652  1.00  0.00
TER   
ATOM   3765  O   WAT   843      29.165   1.359  11.641  1.00  0.00
ATOM   3766  H1  WAT   843      28.382   1.833  11.920  1.00  0.00
ATOM   3767  H2  WAT   843      28.871   0.454  11.532  1.00  0.00
TER   
ATOM   3768  O   WAT   844      33.717   2.061   9.686  1.00  0.00
ATOM   3769  H1  WAT   844      34.158   2.006   8.838  1.00  0.00
ATOM   3770  H2  WAT   844      33.448   2.977   9.757  1.00  0.00
TER   
ATOM   3771  O   WAT   845      35.581   1.693   7.697  1.00  0.00
ATOM   3772  H1  WAT   845      35.520   0.749   7.550  1.00  0.00
ATOM   3773  H2  WAT   845      36.360   1.801   8.242  1.00  0.00
TER   
ATOM   3774  O   WAT   846      19.886  17.832   6.659  1.00  0.00
ATOM   3775  H1  WAT   846      19.718  17.199   7.357  1.00  0.00
ATOM   3776  H2  WAT   846      19.020  18.038   6.308  1.00  0.00
TER   
ATOM   3777  O   WAT   847      27.050   3.778   7.152  1.00  0.00
ATOM   3778  H1  WAT   847      26.238   3.403   6.812  1.00  0.00
ATOM   3779  H2  WAT   847      27.554   3.022   7.454  1.00  0.00
TER   
ATOM   3780  O   WAT   848      31.553   0.442   8.391  1.00  0.00
ATOM   3781  H1  WAT   848      32.156   1.014   8.866  1.00  0.00
ATOM   3782  H2  WAT   848      30.812   1.006   8.168  1.00  0.00
TER   
ATOM   3783  O   WAT   849      34.696   0.844   3.665  1.00  0.00
ATOM   3784  H1  WAT   849      34.891   1.742   3.931  1.00  0.00
ATOM   3785  H2  WAT   849      33.909   0.613   4.158  1.00  0.00
TER   
ATOM   3786  O   WAT   850      21.492  16.525   4.104  1.00  0.00
ATOM   3787  H1  WAT   850      20.967  16.906   3.400  1.00  0.00
ATOM   3788  H2  WAT   850      21.417  17.150   4.825  1.00  0.00
TER   
ATOM   3789  O   WAT   851      28.014  18.541  18.428  1.00  0.00
ATOM   3790  H1  WAT   851      28.941  18.306  18.472  1.00  0.00
ATOM   3791  H2  WAT   851      27.999  19.369  17.947  1.00  0.00
TER   
ATOM   3792  O   WAT   852      36.249  18.084   5.425  1.00  0.00
ATOM   3793  H1  WAT   852      36.424  17.398   4.781  1.00  0.00
ATOM   3794  H2  WAT   852      35.551  18.609   5.033  1.00  0.00
TER   
ATOM   3795  O   WAT   853      25.201   1.206  18.192  1.00  0.00
ATOM   3796  H1  WAT   853      24.919   1.709  17.428  1.00  0.00
ATOM   3797  H2  WAT   853      25.583   0.408  17.826  1.00  0.00
TER   
ATOM   3798  O   WAT   854      24.092  18.474   2.979  1.00  0.00
ATOM   3799  H1  WAT   854      24.824  18.189   2.431  1.00  0.00
ATOM   3800  H2  WAT   854      24.351  18.235   3.869  1.00  0.00
TER   
ATOM   3801  O   WAT   855      23.253  14.590   2.984  1.00  0.00
ATOM   3802  H1  WAT   855      22.624  15.058   3.532  1.00  0.00
ATOM   3803  H2  WAT   855      23.368  13.745   3.418  1.00  0.00
TER   
ATOM   3804  O   WAT   856      31.802   0.621  18.770  1.00  0.00
ATOM   3805  H1  WAT   856      31.689   0.941  19.665  1.00  0.00
ATOM   3806  H2  WAT   856      32.619   1.023  18.474  1.00  0.00
TER   
ATOM   3807  O   WAT   857      34.582  17.768  18.252  1.00  0.00
ATOM   3808  H1  WAT   857      35.375  17.273  18.045  1.00  0.00
ATOM   3809  H2  WAT   857      34.875  18.447  18.860  1.00  0.00
TER   
ATOM   3810  O   WAT   858      30.708   8.641 -10.866  1.00  0.00
ATOM   3811  H1  WAT   858      30.627   7.726 -11.137  1.00  0.00
ATOM   3812  H2  WAT   858      30.295   9.137 -11.572  1.00  0.00
TER   
ATOM   3813  O   WAT   859      28.840  10.418  -8.985  1.00  0.00
ATOM   3814  H1  WAT   859      28.064   9.938  -8.696  1.00  0.00
ATOM   3815  H2  WAT   859      29.491   9.739  -9.160  1.00  0.00
TER   
ATOM   3816  O   WAT   860      32.861  14.824 -10.206  1.00  0.00
ATOM   3817  H1  WAT   860      32.399  14.053  -9.877  1.00  0.00
ATOM   3818  H2  WAT   860      33.673  14.851  -9.700  1.00  0.00
TER   
ATOM   3819  O   WAT   861      22.837  14.764  -7.912  1.00  0.00
ATOM   3820  H1  WAT   861      23.139  13.874  -8.091  1.00  0.00
ATOM   3821  H2  WAT   861      23.581  15.321  -8.140  1.00  0.00
TER   
ATOM   3822  O   WAT   862      29.087  17.110 -10.585  1.00  0.00
ATOM   3823  H1  WAT   862      28.468  17.566 -11.156  1.00  0.00
ATOM   3824  H2  WAT   862      29.942  17.265 -10.986  1.00  0.00
TER   
ATOM   3825  O   WAT   863      28.281  13.094  -8.978  1.00  0.00
ATOM   3826  H1  WAT   863      28.212  12.153  -9.140  1.00  0.00
ATOM   3827  H2  WAT   863      29.043  13.184  -8.406  1.00  0.00
TER   
ATOM   3828  O   WAT   864      29.311   5.901  -8.752  1.00  0.00
ATOM   3829  H1  WAT   864      29.688   5.028  -8.864  1.00  0.00
ATOM   3830  H2  WAT   864      29.213   6.237  -9.642  1.00  0.00
TER   
ATOM   3831  O   WAT   865      23.442   4.274 -13.290  1.00  0.00
ATOM   3832  H1  WAT   865      23.548   5.174 -12.983  1.00  0.00
ATOM   3833  H2  WAT   865      22.531   4.226 -13.580  1.00  0.00
TER   
ATOM   3834  O   WAT   866      33.094   3.396 -11.819  1.00  0.00
ATOM   3835  H1  WAT   866      33.915   2.906 -11.776  1.00  0.00
ATOM   3836  H2  WAT   866      33.127   3.986 -11.066  1.00  0.00
TER   
ATOM   3837  O   WAT   867      25.283   7.242  -8.957  1.00  0.00
ATOM   3838  H1  WAT   867      25.790   7.740  -8.317  1.00  0.00
ATOM   3839  H2  WAT   867      25.814   6.466  -9.133  1.00  0.00
TER   
ATOM   3840  O   WAT   868      29.953  11.994 -13.192  1.00  0.00
ATOM   3841  H1  WAT   868      29.335  12.459 -13.756  1.00  0.00
ATOM   3842  H2  WAT   868      30.466  12.687 -12.775  1.00  0.00
TER   
ATOM   3843  O   WAT   869      24.816  11.522  -6.514  1.00  0.00
ATOM   3844  H1  WAT   869      24.483  12.149  -5.871  1.00  0.00
ATOM   3845  H2  WAT   869      24.993  12.048  -7.293  1.00  0.00
TER   
ATOM   3846  O   WAT   870      33.330   5.336  -9.046  1.00  0.00
ATOM   3847  H1  WAT   870      32.625   5.625  -8.466  1.00  0.00
ATOM   3848  H2  WAT   870      33.691   6.146  -9.406  1.00  0.00
TER   
ATOM   3849  O   WAT   871      24.028  13.490  -4.699  1.00  0.00
ATOM   3850  H1  WAT   871      24.646  14.165  -4.980  1.00  0.00
ATOM   3851  H2  WAT   871      23.168  13.899  -4.790  1.00  0.00
TER   
ATOM   3852  O   WAT   872      19.322  12.680 -15.818  1.00  0.00
ATOM   3853  H1  WAT   872      18.944  13.169 -16.549  1.00  0.00
ATOM   3854  H2  WAT   872      19.579  13.352 -15.187  1.00  0.00
TER   
ATOM   3855  O   WAT   873      34.946  14.954  -6.783  1.00  0.00
ATOM   3856  H1  WAT   873      34.263  15.624  -6.792  1.00  0.00
ATOM   3857  H2  WAT   873      35.486  15.152  -7.549  1.00  0.00
TER   
ATOM   3858  O   WAT   874      36.399   4.782  -8.655  1.00  0.00
ATOM   3859  H1  WAT   874      35.451   4.816  -8.523  1.00  0.00
ATOM   3860  H2  WAT   874      36.724   5.596  -8.270  1.00  0.00
TER   
ATOM   3861  O   WAT   875      26.931   1.081 -10.359  1.00  0.00
ATOM   3862  H1  WAT   875      27.238   0.526 -11.076  1.00  0.00
ATOM   3863  H2  WAT   875      26.001   1.216 -10.542  1.00  0.00
TER   
ATOM   3864  O   WAT   876      32.482  16.798  -8.069  1.00  0.00
ATOM   3865  H1  WAT   876      32.495  16.394  -8.936  1.00  0.00
ATOM   3866  H2  WAT   876      31.930  17.573  -8.173  1.00  0.00
TER   
ATOM   3867  O   WAT   877      33.777  13.520 -12.980  1.00  0.00
ATOM   3868  H1  WAT   877      33.666  12.577 -12.855  1.00  0.00
ATOM   3869  H2  WAT   877      33.773  13.881 -12.093  1.00  0.00
TER   
ATOM   3870  O   WAT   878      31.881  11.701  -6.740  1.00  0.00
ATOM   3871  H1  WAT   878      32.297  11.487  -7.575  1.00  0.00
ATOM   3872  H2  WAT   878      32.605  11.958  -6.170  1.00  0.00
TER   
ATOM   3873  O   WAT   879      29.319   9.146 -13.623  1.00  0.00
ATOM   3874  H1  WAT   879      28.392   9.080 -13.395  1.00  0.00
ATOM   3875  H2  WAT   879      29.471  10.084 -13.738  1.00  0.00
TER   
ATOM   3876  O   WAT   880      29.306   5.418 -16.627  1.00  0.00
ATOM   3877  H1  WAT   880      28.366   5.579 -16.541  1.00  0.00
ATOM   3878  H2  WAT   880      29.624   6.137 -17.173  1.00  0.00
TER   
ATOM   3879  O   WAT   881      35.827  10.100  -6.649  1.00  0.00
ATOM   3880  H1  WAT   881      34.999  10.169  -7.124  1.00  0.00
ATOM   3881  H2  WAT   881      36.422  10.685  -7.117  1.00  0.00
TER   
ATOM   3882  O   WAT   882      33.348  10.708 -13.120  1.00  0.00
ATOM   3883  H1  WAT   882      32.730  10.370 -13.767  1.00  0.00
ATOM   3884  H2  WAT   882      33.331  10.064 -12.412  1.00  0.00
TER   
ATOM   3885  O   WAT   883      32.791   6.887  -5.703  1.00  0.00
ATOM   3886  H1  WAT   883      32.378   7.712  -5.449  1.00  0.00
ATOM   3887  H2  WAT   883      32.059   6.301  -5.896  1.00  0.00
TER   
ATOM   3888  O   WAT   884      24.924   9.673 -10.841  1.00  0.00
ATOM   3889  H1  WAT   884      24.520   8.961 -11.337  1.00  0.00
ATOM   3890  H2  WAT   884      25.011   9.328  -9.953  1.00  0.00
TER   
ATOM   3891  O   WAT   885      25.392  13.360  -8.678  1.00  0.00
ATOM   3892  H1  WAT   885      25.095  12.754  -9.357  1.00  0.00
ATOM   3893  H2  WAT   885      26.342  13.397  -8.789  1.00  0.00
TER   
ATOM   3894  O   WAT   886      33.481  16.933  -5.015  1.00  0.00
ATOM   3895  H1  WAT   886      33.004  17.740  -5.208  1.00  0.00
ATOM   3896  H2  WAT   886      32.797  16.281  -4.863  1.00  0.00
TER   
ATOM   3897  O   WAT   887      24.484  13.098  -2.027  1.00  0.00
ATOM   3898  H1  WAT   887      23.587  13.322  -1.779  1.00  0.00
ATOM   3899  H2  WAT   887      24.510  13.221  -2.976  1.00  0.00
TER   
ATOM   3900  O   WAT   888      31.525   9.947 -16.113  1.00  0.00
ATOM   3901  H1  WAT   888      31.964   9.109 -16.259  1.00  0.00
ATOM   3902  H2  WAT   888      32.238  10.580 -16.026  1.00  0.00
TER   
ATOM   3903  O   WAT   889      29.634  14.887 -12.144  1.00  0.00
ATOM   3904  H1  WAT   889      30.074  15.629 -12.559  1.00  0.00
ATOM   3905  H2  WAT   889      29.573  15.129 -11.221  1.00  0.00
TER   
ATOM   3906  O   WAT   890      25.109  15.911  -1.242  1.00  0.00
ATOM   3907  H1  WAT   890      25.081  16.316  -2.110  1.00  0.00
ATOM   3908  H2  WAT   890      24.946  14.982  -1.405  1.00  0.00
TER   
ATOM   3909  O   WAT   891      35.107   1.201 -17.799  1.00  0.00
ATOM   3910  H1  WAT   891      34.794   1.294 -16.899  1.00  0.00
ATOM   3911  H2  WAT   891      35.868   1.779 -17.849  1.00  0.00
TER   
ATOM   3912  O   WAT   892      20.508  13.439 -11.123  1.00  0.00
ATOM   3913  H1  WAT   892      20.101  13.580 -11.978  1.00  0.00
ATOM   3914  H2  WAT   892      21.399  13.155 -11.326  1.00  0.00
TER   
ATOM   3915  O   WAT   893      36.464  13.885  -2.786  1.00  0.00
ATOM   3916  H1  WAT   893      36.591  13.646  -3.704  1.00  0.00
ATOM   3917  H2  WAT   893      36.506  13.054  -2.314  1.00  0.00
TER   
ATOM   3918  O   WAT   894      30.326  17.588  -4.217  1.00  0.00
ATOM   3919  H1  WAT   894      30.840  17.499  -3.414  1.00  0.00
ATOM   3920  H2  WAT   894      29.483  17.934  -3.924  1.00  0.00
TER   
ATOM   3921  O   WAT   895      32.301  17.874 -14.788  1.00  0.00
ATOM   3922  H1  WAT   895      32.141  17.584 -13.890  1.00  0.00
ATOM   3923  H2  WAT   895      32.136  17.098 -15.324  1.00  0.00
TER   
ATOM   3924  O   WAT   896      24.780  17.653 -13.011  1.00  0.00
ATOM   3925  H1  WAT   896      24.604  16.737 -13.224  1.00  0.00
ATOM   3926  H2  WAT   896      23.926  18.012 -12.771  1.00  0.00
TER   
ATOM   3927  O   WAT   897      32.004  15.382 -16.228  1.00  0.00
ATOM   3928  H1  WAT   897      31.310  15.380 -16.888  1.00  0.00
ATOM   3929  H2  WAT   897      32.746  14.958 -16.659  1.00  0.00
TER   
ATOM   3930  O   WAT   898      31.569  17.009 -12.154  1.00  0.00
ATOM   3931  H1  WAT   898      32.025  16.228 -11.840  1.00  0.00
ATOM   3932  H2  WAT   898      31.908  17.719 -11.609  1.00  0.00
TER   
ATOM   3933  O   WAT   899      36.317   5.939  -1.821  1.00  0.00
ATOM   3934  H1  WAT   899      35.701   6.446  -2.350  1.00  0.00
ATOM   3935  H2  WAT   899      35.996   5.038  -1.878  1.00  0.00
TER   
ATOM   3936  O   WAT   900      19.319  12.780  -4.994  1.00  0.00
ATOM   3937  H1  WAT   900      19.482  12.311  -5.813  1.00  0.00
ATOM   3938  H2  WAT   900      19.784  12.273  -4.330  1.00  0.00
TER   
ATOM   3939  O   WAT   901      24.091   1.911  -9.958  1.00  0.00
ATOM   3940  H1  WAT   901      23.648   2.692 -10.290  1.00  0.00
ATOM   3941  H2  WAT   901      24.650   2.234  -9.251  1.00  0.00
TER   
ATOM   3942  O   WAT   902      28.378   4.778  -4.355  1.00  0.00
ATOM   3943  H1  WAT   902      27.916   4.986  -3.543  1.00  0.00
ATOM   3944  H2  WAT   902      27.976   3.964  -4.658  1.00  0.00
TER   
ATOM   3945  O   WAT   903      33.379   5.999  -3.225  1.00  0.00
ATOM   3946  H1  WAT   903      32.528   5.699  -2.904  1.00  0.00
ATOM   3947  H2  WAT   903      33.219   6.243  -4.137  1.00  0.00
TER   
ATOM   3948  O   WAT   904      30.473   7.499  -1.125  1.00  0.00
ATOM   3949  H1  WAT   904      30.799   6.665  -1.465  1.00  0.00
ATOM   3950  H2  WAT   904      31.262   8.022  -0.977  1.00  0.00
TER   
ATOM   3951  O   WAT   905      27.207   1.532 -15.078  1.00  0.00
ATOM   3952  H1  WAT   905      26.582   1.528 -14.352  1.00  0.00
ATOM   3953  H2  WAT   905      27.120   0.665 -15.474  1.00  0.00
TER   
ATOM   3954  O   WAT   906      26.129   2.456  -8.099  1.00  0.00
ATOM   3955  H1  WAT   906      26.426   3.362  -8.180  1.00  0.00
ATOM   3956  H2  WAT   906      26.677   1.967  -8.713  1.00  0.00
TER   
ATOM   3957  O   WAT   907      23.883   7.034 -12.230  1.00  0.00
ATOM   3958  H1  WAT   907      23.657   6.818 -11.326  1.00  0.00
ATOM   3959  H2  WAT   907      23.102   7.467 -12.576  1.00  0.00
TER   
ATOM   3960  O   WAT   908      31.112   7.041 -13.631  1.00  0.00
ATOM   3961  H1  WAT   908      30.513   7.764 -13.815  1.00  0.00
ATOM   3962  H2  WAT   908      31.660   6.978 -14.414  1.00  0.00
TER   
ATOM   3963  O   WAT   909      26.322   7.933  -1.564  1.00  0.00
ATOM   3964  H1  WAT   909      26.227   6.992  -1.714  1.00  0.00
ATOM   3965  H2  WAT   909      27.166   8.154  -1.959  1.00  0.00
TER   
ATOM   3966  O   WAT   910      29.719   5.677 -11.601  1.00  0.00
ATOM   3967  H1  WAT   910      30.112   5.994 -12.414  1.00  0.00
ATOM   3968  H2  WAT   910      30.080   4.798 -11.486  1.00  0.00
TER   
ATOM   3969  O   WAT   911      28.028   4.428  -0.341  1.00  0.00
ATOM   3970  H1  WAT   911      27.338   4.235   0.293  1.00  0.00
ATOM   3971  H2  WAT   911      28.771   4.711   0.191  1.00  0.00
TER   
ATOM   3972  O   WAT   912      18.942   6.209 -18.168  1.00  0.00
ATOM   3973  H1  WAT   912      18.860   7.152 -18.026  1.00  0.00
ATOM   3974  H2  WAT   912      18.591   6.066 -19.046  1.00  0.00
TER   
ATOM   3975  O   WAT   913      30.304   8.267  -7.506  1.00  0.00
ATOM   3976  H1  WAT   913      29.572   8.776  -7.157  1.00  0.00
ATOM   3977  H2  WAT   913      29.907   7.450  -7.807  1.00  0.00
TER   
ATOM   3978  O   WAT   914      26.742   4.943  -9.101  1.00  0.00
ATOM   3979  H1  WAT   914      26.746   4.502  -9.950  1.00  0.00
ATOM   3980  H2  WAT   914      27.637   5.265  -8.993  1.00  0.00
TER   
ATOM   3981  O   WAT   915      26.804   5.944 -16.110  1.00  0.00
ATOM   3982  H1  WAT   915      26.925   5.903 -15.161  1.00  0.00
ATOM   3983  H2  WAT   915      26.419   6.807 -16.265  1.00  0.00
TER   
ATOM   3984  O   WAT   916      30.767   3.721  -8.094  1.00  0.00
ATOM   3985  H1  WAT   916      30.784   4.172  -7.249  1.00  0.00
ATOM   3986  H2  WAT   916      30.518   2.821  -7.880  1.00  0.00
TER   
ATOM   3987  O   WAT   917      25.816   8.254 -16.712  1.00  0.00
ATOM   3988  H1  WAT   917      25.248   7.806 -17.338  1.00  0.00
ATOM   3989  H2  WAT   917      26.525   8.613 -17.245  1.00  0.00
TER   
ATOM   3990  O   WAT   918      34.194   1.134  -2.255  1.00  0.00
ATOM   3991  H1  WAT   918      34.519   0.403  -1.729  1.00  0.00
ATOM   3992  H2  WAT   918      34.230   0.815  -3.157  1.00  0.00
TER   
ATOM   3993  O   WAT   919      27.043   9.003  -7.354  1.00  0.00
ATOM   3994  H1  WAT   919      27.410   8.529  -6.608  1.00  0.00
ATOM   3995  H2  WAT   919      26.853   9.877  -7.013  1.00  0.00
TER   
ATOM   3996  O   WAT   920      24.833   8.044  -5.036  1.00  0.00
ATOM   3997  H1  WAT   920      24.528   8.923  -4.811  1.00  0.00
ATOM   3998  H2  WAT   920      25.787   8.104  -5.000  1.00  0.00
TER   
ATOM   3999  O   WAT   921      23.361  12.250 -14.439  1.00  0.00
ATOM   4000  H1  WAT   921      22.587  11.710 -14.599  1.00  0.00
ATOM   4001  H2  WAT   921      24.090  11.731 -14.777  1.00  0.00
TER   
ATOM   4002  O   WAT   922      34.120  11.247  -8.646  1.00  0.00
ATOM   4003  H1  WAT   922      34.840  11.742  -9.037  1.00  0.00
ATOM   4004  H2  WAT   922      33.918  10.568  -9.291  1.00  0.00
TER   
ATOM   4005  O   WAT   923      29.581   2.640 -14.503  1.00  0.00
ATOM   4006  H1  WAT   923      28.767   2.142 -14.579  1.00  0.00
ATOM   4007  H2  WAT   923      29.387   3.480 -14.920  1.00  0.00
TER   
ATOM   4008  O   WAT   924      29.502  11.317  -2.759  1.00  0.00
ATOM   4009  H1  WAT   924      29.435  10.397  -3.014  1.00  0.00
ATOM   4010  H2  WAT   924      28.872  11.415  -2.045  1.00  0.00
TER   
ATOM   4011  O   WAT   925      32.296   7.012 -16.207  1.00  0.00
ATOM   4012  H1  WAT   925      33.184   7.324 -16.382  1.00  0.00
ATOM   4013  H2  WAT   925      32.266   6.140 -16.599  1.00  0.00
TER   
ATOM   4014  O   WAT   926      23.405  11.918 -10.801  1.00  0.00
ATOM   4015  H1  WAT   926      23.923  11.115 -10.855  1.00  0.00
ATOM   4016  H2  WAT   926      22.953  11.856  -9.959  1.00  0.00
TER   
ATOM   4017  O   WAT   927      28.292  13.185 -15.528  1.00  0.00
ATOM   4018  H1  WAT   927      28.633  13.929 -16.024  1.00  0.00
ATOM   4019  H2  WAT   927      27.463  13.498 -15.166  1.00  0.00
TER   
ATOM   4020  O   WAT   928      29.433  14.140  -3.009  1.00  0.00
ATOM   4021  H1  WAT   928      29.448  13.208  -3.227  1.00  0.00
ATOM   4022  H2  WAT   928      28.726  14.225  -2.370  1.00  0.00
TER   
ATOM   4023  O   WAT   929      34.567   8.324 -16.739  1.00  0.00
ATOM   4024  H1  WAT   929      34.483   8.755 -17.589  1.00  0.00
ATOM   4025  H2  WAT   929      35.286   8.783 -16.306  1.00  0.00
TER   
ATOM   4026  O   WAT   930      35.644  10.780  -3.662  1.00  0.00
ATOM   4027  H1  WAT   930      34.919  11.373  -3.859  1.00  0.00
ATOM   4028  H2  WAT   930      36.172  10.773  -4.461  1.00  0.00
TER   
ATOM   4029  O   WAT   931      35.596  15.178 -14.011  1.00  0.00
ATOM   4030  H1  WAT   931      34.953  14.523 -13.737  1.00  0.00
ATOM   4031  H2  WAT   931      35.209  15.583 -14.787  1.00  0.00
TER   
ATOM   4032  O   WAT   932      31.174  12.506 -10.164  1.00  0.00
ATOM   4033  H1  WAT   932      31.527  11.909 -10.824  1.00  0.00
ATOM   4034  H2  WAT   932      30.291  12.181  -9.993  1.00  0.00
TER   
ATOM   4035  O   WAT   933      27.261  13.266 -12.757  1.00  0.00
ATOM   4036  H1  WAT   933      27.948  13.813 -12.376  1.00  0.00
ATOM   4037  H2  WAT   933      26.474  13.810 -12.722  1.00  0.00
TER   
ATOM   4038  O   WAT   934      19.400   8.883 -17.265  1.00  0.00
ATOM   4039  H1  WAT   934      20.269   9.166 -16.981  1.00  0.00
ATOM   4040  H2  WAT   934      18.909   9.697 -17.380  1.00  0.00
TER   
ATOM   4041  O   WAT   935      26.563  10.271 -13.144  1.00  0.00
ATOM   4042  H1  WAT   935      27.020  11.081 -12.918  1.00  0.00
ATOM   4043  H2  WAT   935      26.212   9.953 -12.312  1.00  0.00
TER   
ATOM   4044  O   WAT   936      28.867  15.781  -5.915  1.00  0.00
ATOM   4045  H1  WAT   936      29.511  15.987  -5.238  1.00  0.00
ATOM   4046  H2  WAT   936      29.230  15.020  -6.368  1.00  0.00
TER   
ATOM   4047  O   WAT   937      22.465   0.614 -12.672  1.00  0.00
ATOM   4048  H1  WAT   937      22.336   0.606 -11.723  1.00  0.00
ATOM   4049  H2  WAT   937      21.641   0.953 -13.023  1.00  0.00
TER   
ATOM   4050  O   WAT   938      30.140  13.785  -7.197  1.00  0.00
ATOM   4051  H1  WAT   938      30.782  13.084  -7.084  1.00  0.00
ATOM   4052  H2  WAT   938      30.665  14.564  -7.378  1.00  0.00
TER   
ATOM   4053  O   WAT   939      33.985  14.069 -17.473  1.00  0.00
ATOM   4054  H1  WAT   939      33.759  13.352 -16.881  1.00  0.00
ATOM   4055  H2  WAT   939      33.595  13.821 -18.311  1.00  0.00
TER   
ATOM   4056  O   WAT   940      31.914  14.584  -3.994  1.00  0.00
ATOM   4057  H1  WAT   940      32.249  15.171  -3.316  1.00  0.00
ATOM   4058  H2  WAT   940      30.994  14.453  -3.764  1.00  0.00
TER   
ATOM   4059  O   WAT   941      19.767  18.096 -16.699  1.00  0.00
ATOM   4060  H1  WAT   941      20.127  18.695 -17.353  1.00  0.00
ATOM   4061  H2  WAT   941      19.626  18.642 -15.925  1.00  0.00
TER   
ATOM   4062  O   WAT   942      33.567  11.987 -15.812  1.00  0.00
ATOM   4063  H1  WAT   942      33.279  12.448 -15.024  1.00  0.00
ATOM   4064  H2  WAT   942      34.362  11.526 -15.543  1.00  0.00
TER   
ATOM   4065  O   WAT   943      19.751  16.362  -2.225  1.00  0.00
ATOM   4066  H1  WAT   943      19.860  15.421  -2.365  1.00  0.00
ATOM   4067  H2  WAT   943      19.099  16.627  -2.873  1.00  0.00
TER   
ATOM   4068  O   WAT   944      27.743  14.633  -0.825  1.00  0.00
ATOM   4069  H1  WAT   944      27.422  13.914  -0.280  1.00  0.00
ATOM   4070  H2  WAT   944      27.068  15.309  -0.751  1.00  0.00
TER   
ATOM   4071  O   WAT   945      25.784  15.479 -15.881  1.00  0.00
ATOM   4072  H1  WAT   945      25.775  16.212 -16.497  1.00  0.00
ATOM   4073  H2  WAT   945      24.864  15.232 -15.789  1.00  0.00
TER   
ATOM   4074  O   WAT   946      21.385  10.701 -15.137  1.00  0.00
ATOM   4075  H1  WAT   946      20.777  11.441 -15.127  1.00  0.00
ATOM   4076  H2  WAT   946      21.860  10.791 -15.963  1.00  0.00
TER   
ATOM   4077  O   WAT   947      30.958   4.866  -5.461  1.00  0.00
ATOM   4078  H1  WAT   947      31.326   4.045  -5.133  1.00  0.00
ATOM   4079  H2  WAT   947      30.098   4.926  -5.046  1.00  0.00
TER   
ATOM   4080  O   WAT   948      34.324   3.821 -14.652  1.00  0.00
ATOM   4081  H1  WAT   948      33.695   3.926 -15.367  1.00  0.00
ATOM   4082  H2  WAT   948      33.829   4.041 -13.863  1.00  0.00
TER   
ATOM   4083  O   WAT   949      28.770  15.542 -17.219  1.00  0.00
ATOM   4084  H1  WAT   949      28.871  15.338 -18.149  1.00  0.00
ATOM   4085  H2  WAT   949      27.870  15.288 -17.014  1.00  0.00
TER   
ATOM   4086  O   WAT   950      26.292   6.100 -13.237  1.00  0.00
ATOM   4087  H1  WAT   950      25.584   6.569 -12.795  1.00  0.00
ATOM   4088  H2  WAT   950      26.577   5.442 -12.602  1.00  0.00
TER   
ATOM   4089  O   WAT   951      27.918   7.520  -5.237  1.00  0.00
ATOM   4090  H1  WAT   951      28.417   7.994  -4.572  1.00  0.00
ATOM   4091  H2  WAT   951      28.060   6.596  -5.030  1.00  0.00
TER   
ATOM   4092  O   WAT   952      30.324   2.825 -11.797  1.00  0.00
ATOM   4093  H1  WAT   952      30.201   2.844 -12.746  1.00  0.00
ATOM   4094  H2  WAT   952      31.272   2.873 -11.677  1.00  0.00
TER   
ATOM   4095  O   WAT   953      27.412  18.061 -12.524  1.00  0.00
ATOM   4096  H1  WAT   953      27.666  18.023 -13.446  1.00  0.00
ATOM   4097  H2  WAT   953      26.463  17.934 -12.531  1.00  0.00
TER   
ATOM   4098  O   WAT   954      24.496   4.409 -15.861  1.00  0.00
ATOM   4099  H1  WAT   954      25.345   4.846 -15.927  1.00  0.00
ATOM   4100  H2  WAT   954      24.129   4.721 -15.034  1.00  0.00
TER   
ATOM   4101  O   WAT   955      35.125   3.737  -4.394  1.00  0.00
ATOM   4102  H1  WAT   955      34.622   4.477  -4.055  1.00  0.00
ATOM   4103  H2  WAT   955      35.940   4.125  -4.711  1.00  0.00
TER   
ATOM   4104  O   WAT   956      33.417   8.980 -10.948  1.00  0.00
ATOM   4105  H1  WAT   956      32.476   8.995 -10.774  1.00  0.00
ATOM   4106  H2  WAT   956      33.731   8.193 -10.502  1.00  0.00
TER   
ATOM   4107  O   WAT   957      23.395  10.662 -17.388  1.00  0.00
ATOM   4108  H1  WAT   957      24.161  10.550 -16.825  1.00  0.00
ATOM   4109  H2  WAT   957      23.473   9.966 -18.040  1.00  0.00
TER   
ATOM   4110  O   WAT   958      22.090   8.094 -16.705  1.00  0.00
ATOM   4111  H1  WAT   958      22.170   7.147 -16.593  1.00  0.00
ATOM   4112  H2  WAT   958      22.982   8.425 -16.599  1.00  0.00
TER   
ATOM   4113  O   WAT   959      35.420  16.151  -9.273  1.00  0.00
ATOM   4114  H1  WAT   959      35.544  16.974  -8.801  1.00  0.00
ATOM   4115  H2  WAT   959      36.286  15.940  -9.620  1.00  0.00
TER   
ATOM   4116  O   WAT   960      22.891  18.244  -9.601  1.00  0.00
ATOM   4117  H1  WAT   960      23.628  17.695  -9.330  1.00  0.00
ATOM   4118  H2  WAT   960      23.275  19.109  -9.741  1.00  0.00
TER   
ATOM   4119  O   WAT   961      19.776  14.311 -13.727  1.00  0.00
ATOM   4120  H1  WAT   961      18.850  14.553 -13.737  1.00  0.00
ATOM   4121  H2  WAT   961      20.241  15.139 -13.849  1.00  0.00
TER   
ATOM   4122  O   WAT   962      21.897  17.428  -0.413  1.00  0.00
ATOM   4123  H1  WAT   962      22.698  17.750   0.001  1.00  0.00
ATOM   4124  H2  WAT   962      21.382  17.068   0.309  1.00  0.00
TER   
ATOM   4125  O   WAT   963      26.001  17.417 -17.779  1.00  0.00
ATOM   4126  H1  WAT   963      26.794  17.706 -18.230  1.00  0.00
ATOM   4127  H2  WAT   963      25.482  16.986 -18.457  1.00  0.00
TER   
ATOM   4128  O   WAT   964      30.734  13.536  -0.465  1.00  0.00
ATOM   4129  H1  WAT   964      30.127  13.560  -1.206  1.00  0.00
ATOM   4130  H2  WAT   964      30.429  12.805   0.072  1.00  0.00
TER   
ATOM   4131  O   WAT   965      32.164  17.264  -1.854  1.00  0.00
ATOM   4132  H1  WAT   965      33.116  17.180  -1.904  1.00  0.00
ATOM   4133  H2  WAT   965      32.016  17.929  -1.181  1.00  0.00
TER   
ATOM   4134  O   WAT   966      35.055  16.644 -16.355  1.00  0.00
ATOM   4135  H1  WAT   966      34.769  16.230 -17.170  1.00  0.00
ATOM   4136  H2  WAT   966      34.856  17.573 -16.475  1.00  0.00
TER   
ATOM   4137  O   WAT   967      26.519  12.637 -17.914  1.00  0.00
ATOM   4138  H1  WAT   967      26.414  12.022 -17.188  1.00  0.00
ATOM   4139  H2  WAT   967      26.352  12.114 -18.698  1.00  0.00
TER   
ATOM   4140  O   WAT   968      26.671  11.323  -1.935  1.00  0.00
ATOM   4141  H1  WAT   968      25.905  11.891  -2.020  1.00  0.00
ATOM   4142  H2  WAT   968      26.852  11.031  -2.829  1.00  0.00
TER   
ATOM   4143  O   WAT   969      29.760  11.699 -17.310  1.00  0.00
ATOM   4144  H1  WAT   969      29.211  12.146 -16.666  1.00  0.00
ATOM   4145  H2  WAT   969      30.381  11.194 -16.786  1.00  0.00
TER   
ATOM   4146  O   WAT   970      33.813  13.053  -1.378  1.00  0.00
ATOM   4147  H1  WAT   970      34.554  13.391  -1.881  1.00  0.00
ATOM   4148  H2  WAT   970      33.050  13.223  -1.931  1.00  0.00
TER   
ATOM   4149  O   WAT   971      25.427  10.658 -15.414  1.00  0.00
ATOM   4150  H1  WAT   971      25.849  10.492 -14.571  1.00  0.00
ATOM   4151  H2  WAT   971      25.552   9.848 -15.908  1.00  0.00
TER   
ATOM   4152  O   WAT   972      27.940   9.682 -18.166  1.00  0.00
ATOM   4153  H1  WAT   972      28.460   8.967 -18.532  1.00  0.00
ATOM   4154  H2  WAT   972      28.587  10.321 -17.866  1.00  0.00
TER   
ATOM   4155  O   WAT   973      32.488  11.105  -2.842  1.00  0.00
ATOM   4156  H1  WAT   973      32.902  11.259  -1.993  1.00  0.00
ATOM   4157  H2  WAT   973      31.553  11.230  -2.680  1.00  0.00
TER   
ATOM   4158  O   WAT   974      32.960   8.445  -0.839  1.00  0.00
ATOM   4159  H1  WAT   974      33.542   7.690  -0.926  1.00  0.00
ATOM   4160  H2  WAT   974      33.136   8.975  -1.615  1.00  0.00
TER   
ATOM   4161  O   WAT   975      26.843   2.162  -5.494  1.00  0.00
ATOM   4162  H1  WAT   975      26.395   2.184  -6.340  1.00  0.00
ATOM   4163  H2  WAT   975      26.210   1.763  -4.897  1.00  0.00
TER   
ATOM   4164  O   WAT   976      27.249  11.057  -4.873  1.00  0.00
ATOM   4165  H1  WAT   976      27.668  11.900  -5.045  1.00  0.00
ATOM   4166  H2  WAT   976      26.330  11.194  -5.102  1.00  0.00
TER   
ATOM   4167  O   WAT   977      29.585   8.789  -3.489  1.00  0.00
ATOM   4168  H1  WAT   977      29.705   8.193  -2.750  1.00  0.00
ATOM   4169  H2  WAT   977      30.445   8.826  -3.909  1.00  0.00
TER   
ATOM   4170  O   WAT   978      31.924   9.342  -4.913  1.00  0.00
ATOM   4171  H1  WAT   978      31.398   9.867  -5.516  1.00  0.00
ATOM   4172  H2  WAT   978      32.267   9.975  -4.282  1.00  0.00
TER   
ATOM   4173  O   WAT   979      24.323   6.732 -18.468  1.00  0.00
ATOM   4174  H1  WAT   979      24.122   5.868 -18.107  1.00  0.00
ATOM   4175  H2  WAT   979      24.152   6.645 -19.406  1.00  0.00
TER   
ATOM   4176  O   WAT   980      25.100  17.362  -3.757  1.00  0.00
ATOM   4177  H1  WAT   980      24.562  18.087  -4.076  1.00  0.00
ATOM   4178  H2  WAT   980      25.353  16.885  -4.547  1.00  0.00
TER   
ATOM   4179  O   WAT   981      31.172   4.947  -1.998  1.00  0.00
ATOM   4180  H1  WAT   981      30.483   4.285  -2.063  1.00  0.00
ATOM   4181  H2  WAT   981      31.892   4.501  -1.553  1.00  0.00
TER   
ATOM   4182  O   WAT   982      31.802   1.542 -15.939  1.00  0.00
ATOM   4183  H1  WAT   982      32.082   0.699 -15.583  1.00  0.00
ATOM   4184  H2  WAT   982      31.028   1.775 -15.425  1.00  0.00
TER   
ATOM   4185  O   WAT   983      23.121   3.832 -18.480  1.00  0.00
ATOM   4186  H1  WAT   983      23.424   3.838 -19.388  1.00  0.00
ATOM   4187  H2  WAT   983      23.861   3.481 -17.983  1.00  0.00
TER   
ATOM   4188  O   WAT   984      27.956  18.597  -3.498  1.00  0.00
ATOM   4189  H1  WAT   984      27.882  19.501  -3.191  1.00  0.00
ATOM   4190  H2  WAT   984      27.054  18.279  -3.526  1.00  0.00
TER   
ATOM   4191  O   WAT   985      26.340   2.775 -17.494  1.00  0.00
ATOM   4192  H1  WAT   985      25.992   2.098 -18.074  1.00  0.00
ATOM   4193  H2  WAT   985      26.541   2.314 -16.680  1.00  0.00
TER   
ATOM   4194  O   WAT   986      28.505  17.763 -15.876  1.00  0.00
ATOM   4195  H1  WAT   986      29.400  18.102 -15.854  1.00  0.00
ATOM   4196  H2  WAT   986      28.536  17.041 -16.503  1.00  0.00
TER   
ATOM   4197  O   WAT   987      22.144  13.136 -17.647  1.00  0.00
ATOM   4198  H1  WAT   987      22.582  13.679 -16.991  1.00  0.00
ATOM   4199  H2  WAT   987      22.629  12.311 -17.637  1.00  0.00
TER   
ATOM   4200  O   WAT   988      19.359  15.925 -10.195  1.00  0.00
ATOM   4201  H1  WAT   988      19.689  15.057 -10.427  1.00  0.00
ATOM   4202  H2  WAT   988      19.788  16.131  -9.365  1.00  0.00
TER   
ATOM   4203  O   WAT   989      23.955  14.256 -12.535  1.00  0.00
ATOM   4204  H1  WAT   989      23.655  14.132 -11.634  1.00  0.00
ATOM   4205  H2  WAT   989      23.849  13.397 -12.943  1.00  0.00
TER   
ATOM   4206  O   WAT   990      19.848  16.792  -7.457  1.00  0.00
ATOM   4207  H1  WAT   990      19.411  16.972  -6.624  1.00  0.00
ATOM   4208  H2  WAT   990      20.416  17.549  -7.599  1.00  0.00
TER   
ATOM   4209  O   WAT   991      35.484  16.294  -3.169  1.00  0.00
ATOM   4210  H1  WAT   991      34.884  16.353  -3.913  1.00  0.00
ATOM   4211  H2  WAT   991      35.613  15.354  -3.039  1.00  0.00
TER   
ATOM   4212  O   WAT   992      36.724  14.035 -17.832  1.00  0.00
ATOM   4213  H1  WAT   992      35.893  14.103 -17.361  1.00  0.00
ATOM   4214  H2  WAT   992      36.901  14.926 -18.136  1.00  0.00
TER   
ATOM   4215  O   WAT   993      36.180  10.780 -15.329  1.00  0.00
ATOM   4216  H1  WAT   993      36.942  11.350 -15.223  1.00  0.00
ATOM   4217  H2  WAT   993      36.195  10.213 -14.558  1.00  0.00
TER   
ATOM   4218  O   WAT   994      34.169  13.019  -5.072  1.00  0.00
ATOM   4219  H1  WAT   994      33.355  13.449  -4.809  1.00  0.00
ATOM   4220  H2  WAT   994      34.577  13.631  -5.685  1.00  0.00
TER   
ATOM   4221  O   WAT   995      36.232  11.074 -18.172  1.00  0.00
ATOM   4222  H1  WAT   995      36.507  11.981 -18.300  1.00  0.00
ATOM   4223  H2  WAT   995      36.043  11.010 -17.235  1.00  0.00
TER   
ATOM   4224  O   WAT   996      32.629   4.098 -16.876  1.00  0.00
ATOM   4225  H1  WAT   996      33.048   3.911 -17.716  1.00  0.00
ATOM   4226  H2  WAT   996      32.323   3.246 -16.566  1.00  0.00
TER   
ATOM   4227  O   WAT   997      36.128   9.010 -13.179  1.00  0.00
ATOM   4228  H1  WAT   997      35.753   8.243 -13.610  1.00  0.00
ATOM   4229  H2  WAT   997      35.399   9.393 -12.691  1.00  0.00
TER   
ATOM   4230  O   WAT   998      35.518   8.158  -3.545  1.00  0.00
ATOM   4231  H1  WAT   998      35.287   7.929  -4.445  1.00  0.00
ATOM   4232  H2  WAT   998      35.779   9.078  -3.590  1.00  0.00
TER   
ATOM   4233  O   WAT   999      33.957   3.383  -0.767  1.00  0.00
ATOM   4234  H1  WAT   999      34.834   3.392  -0.383  1.00  0.00
ATOM   4235  H2  WAT   999      33.969   2.646  -1.377  1.00  0.00
TER   
ATOM   4236  O   WAT  1000      35.403   7.236  -9.878  1.00  0.00
ATOM   4237  H1  WAT  1000      35.927   6.742 -10.509  1.00  0.00
ATOM   4238  H2  WAT  1000      35.989   7.371  -9.133  1.00  0.00
TER   
ATOM   4239  O   WAT  1001      35.582   7.320  -6.356  1.00  0.00
ATOM   4240  H1  WAT  1001      34.633   7.287  -6.241  1.00  0.00
ATOM   4241  H2  WAT  1001      35.764   8.230  -6.591  1.00  0.00
TER   
ATOM   4242  O   WAT  1002      21.437   5.570 -17.246  1.00  0.00
ATOM   4243  H1  WAT  1002      22.146   5.149 -17.731  1.00  0.00
ATOM   4244  H2  WAT  1002      20.721   5.638 -17.878  1.00  0.00
TER   
ATOM   4245  O   WAT  1003      21.084   1.624 -18.206  1.00  0.00
ATOM   4246  H1  WAT  1003      21.807   2.165 -17.888  1.00  0.00
ATOM   4247  H2  WAT  1003      21.357   1.351 -19.082  1.00  0.00
TER   
ATOM   4248  O   WAT  1004      34.893   6.494 -13.939  1.00  0.00
ATOM   4249  H1  WAT  1004      35.389   6.261 -13.154  1.00  0.00
ATOM   4250  H2  WAT  1004      34.695   5.655 -14.355  1.00  0.00
TER   
ATOM   4251  O   WAT  1005      36.322   5.130 -11.405  1.00  0.00
ATOM   4252  H1  WAT  1005      36.212   4.975 -10.467  1.00  0.00
ATOM   4253  H2  WAT  1005      37.083   4.602 -11.647  1.00  0.00
TER   
ATOM   4254  O   WAT  1006      34.669   1.069  -4.947  1.00  0.00
ATOM   4255  H1  WAT  1006      35.306   1.682  -4.581  1.00  0.00
ATOM   4256  H2  WAT  1006      34.816   1.105  -5.892  1.00  0.00
TER   
ATOM   4257  O   WAT  1007      34.227  17.771 -11.545  1.00  0.00
ATOM   4258  H1  WAT  1007      34.823  17.449 -12.221  1.00  0.00
ATOM   4259  H2  WAT  1007      34.485  17.298 -10.753  1.00  0.00
TER   
ATOM   4260  O   WAT  1008      22.133  14.202  -1.396  1.00  0.00
ATOM   4261  H1  WAT  1008      22.090  13.832  -0.514  1.00  0.00
ATOM   4262  H2  WAT  1008      22.264  15.140  -1.255  1.00  0.00
TER   
ATOM   4263  O   WAT  1009      25.834  15.758  -5.795  1.00  0.00
ATOM   4264  H1  WAT  1009      25.593  16.026  -6.682  1.00  0.00
ATOM   4265  H2  WAT  1009      26.774  15.929  -5.740  1.00  0.00
TER   
ATOM   4266  O   WAT  1010      28.039   2.222  -2.039  1.00  0.00
ATOM   4267  H1  WAT  1010      27.978   2.814  -1.289  1.00  0.00
ATOM   4268  H2  WAT  1010      28.979   2.114  -2.184  1.00  0.00
TER   
ATOM   4269  O   WAT  1011      30.677   1.879  -2.400  1.00  0.00
ATOM   4270  H1  WAT  1011      31.291   2.197  -3.062  1.00  0.00
ATOM   4271  H2  WAT  1011      31.222   1.394  -1.780  1.00  0.00
TER   
ATOM   4272  O   WAT  1012      37.094  17.778  -4.994  1.00  0.00
ATOM   4273  H1  WAT  1012      36.600  18.175  -5.711  1.00  0.00
ATOM   4274  H2  WAT  1012      36.485  17.153  -4.600  1.00  0.00
TER   
ATOM   4275  O   WAT  1013      21.972  17.149  -4.276  1.00  0.00
ATOM   4276  H1  WAT  1013      21.378  17.017  -3.537  1.00  0.00
ATOM   4277  H2  WAT  1013      21.964  16.312  -4.742  1.00  0.00
TER   
ATOM   4278  O   WAT  1014      31.417   0.442  -6.073  1.00  0.00
ATOM   4279  H1  WAT  1014      30.543   0.775  -6.276  1.00  0.00
ATOM   4280  H2  WAT  1014      31.308  -0.031  -5.248  1.00  0.00
TER   
ATOM   4281  O   WAT  1015      32.325   2.649  -4.689  1.00  0.00
ATOM   4282  H1  WAT  1015      31.996   1.834  -5.069  1.00  0.00
ATOM   4283  H2  WAT  1015      33.273   2.606  -4.812  1.00  0.00
TER   
ATOM   4284  O   WAT  1016      34.778  18.420  -7.715  1.00  0.00
ATOM   4285  H1  WAT  1016      34.318  19.172  -8.089  1.00  0.00
ATOM   4286  H2  WAT  1016      34.149  17.701  -7.773  1.00  0.00
TER   
ATOM   4287  O   WAT  1017      21.603  14.515  -5.325  1.00  0.00
ATOM   4288  H1  WAT  1017      20.876  13.895  -5.392  1.00  0.00
ATOM   4289  H2  WAT  1017      21.664  14.909  -6.195  1.00  0.00
TER   
ATOM   4290  O   WAT  1018      25.208  16.729  -8.540  1.00  0.00
ATOM   4291  H1  WAT  1018      25.724  16.118  -9.065  1.00  0.00
ATOM   4292  H2  WAT  1018      25.857  17.232  -8.049  1.00  0.00
TER   
ATOM   4293  O   WAT  1019      27.947  17.620  -7.713  1.00  0.00
ATOM   4294  H1  WAT  1019      28.235  17.365  -8.590  1.00  0.00
ATOM   4295  H2  WAT  1019      28.459  17.068  -7.123  1.00  0.00
TER   
ATOM   4296  O   WAT  1020      29.165   1.359  -7.134  1.00  0.00
ATOM   4297  H1  WAT  1020      28.382   1.833  -6.854  1.00  0.00
ATOM   4298  H2  WAT  1020      28.871   0.454  -7.242  1.00  0.00
TER   
ATOM   4299  O   WAT  1021      33.717   2.061  -9.089  1.00  0.00
ATOM   4300  H1  WAT  1021      34.158   2.006  -9.937  1.00  0.00
ATOM   4301  H2  WAT  1021      33.448   2.977  -9.018  1.00  0.00
TER   
ATOM   4302  O   WAT  1022      35.581   1.693 -11.078  1.00  0.00
ATOM   4303  H1  WAT  1022      35.520   0.749 -11.225  1.00  0.00
ATOM   4304  H2  WAT  1022      36.360   1.801 -10.532  1.00  0.00
TER   
ATOM   4305  O   WAT  1023      19.886  17.832 -12.115  1.00  0.00
ATOM   4306  H1  WAT  1023      19.718  17.199 -11.417  1.00  0.00
ATOM   4307  H2  WAT  1023      19.020  18.038 -12.466  1.00  0.00
TER   
ATOM   4308  O   WAT  1024      20.509   1.664 -14.612  1.00  0.00
ATOM   4309  H1  WAT  1024      21.267   1.777 -15.186  1.00  0.00
ATOM   4310  H2  WAT  1024      20.047   2.501 -14.658  1.00  0.00
TER   
ATOM   4311  O   WAT  1025      27.050   3.778 -11.622  1.00  0.00
ATOM   4312  H1  WAT  1025      26.238   3.403 -11.962  1.00  0.00
ATOM   4313  H2  WAT  1025      27.554   3.022 -11.320  1.00  0.00
TER   
ATOM   4314  O   WAT  1026      31.553   0.442 -10.384  1.00  0.00
ATOM   4315  H1  WAT  1026      32.156   1.014  -9.909  1.00  0.00
ATOM   4316  H2  WAT  1026      30.812   1.006 -10.606  1.00  0.00
TER   
ATOM   4317  O   WAT  1027      34.696   0.844 -15.110  1.00  0.00
ATOM   4318  H1  WAT  1027      34.891   1.742 -14.843  1.00  0.00
ATOM   4319  H2  WAT  1027      33.909   0.613 -14.616  1.00  0.00
TER   
ATOM   4320  O   WAT  1028      21.492  16.525 -14.670  1.00  0.00
ATOM   4321  H1  WAT  1028      20.967  16.906 -15.374  1.00  0.00
ATOM   4322  H2  WAT  1028      21.417  17.150 -13.949  1.00  0.00
TER   
ATOM   4323  O   WAT  1029      22.881   2.190 -16.072  1.00  0.00
ATOM   4324  H1  WAT  1029      23.411   1.403 -16.201  1.00  0.00
ATOM   4325  H2  WAT  1029      23.514   2.869 -15.838  1.00  0.00
TER   
ATOM   4326  O   WAT  1030      25.075   1.928 -13.017  1.00  0.00
ATOM   4327  H1  WAT  1030      24.445   1.226 -12.850  1.00  0.00
ATOM   4328  H2  WAT  1030      24.536   2.688 -13.234  1.00  0.00
TER   
ATOM   4329  O   WAT  1031      28.014  18.541  -0.346  1.00  0.00
ATOM   4330  H1  WAT  1031      28.941  18.306  -0.303  1.00  0.00
ATOM   4331  H2  WAT  1031      27.999  19.369  -0.828  1.00  0.00
TER   
ATOM   4332  O   WAT  1032      36.249  18.084 -13.349  1.00  0.00
ATOM   4333  H1  WAT  1032      36.424  17.398 -13.993  1.00  0.00
ATOM   4334  H2  WAT  1032      35.551  18.609 -13.741  1.00  0.00
TER   
ATOM   4335  O   WAT  1033      25.201   1.206  -0.582  1.00  0.00
ATOM   4336  H1  WAT  1033      24.919   1.709  -1.346  1.00  0.00
ATOM   4337  H2  WAT  1033      25.583   0.408  -0.948  1.00  0.00
TER   
ATOM   4338  O   WAT  1034      24.092  18.474 -15.795  1.00  0.00
ATOM   4339  H1  WAT  1034      24.824  18.189 -16.343  1.00  0.00
ATOM   4340  H2  WAT  1034      24.351  18.235 -14.906  1.00  0.00
TER   
ATOM   4341  O   WAT  1035      23.253  14.590 -15.791  1.00  0.00
ATOM   4342  H1  WAT  1035      22.624  15.058 -15.242  1.00  0.00
ATOM   4343  H2  WAT  1035      23.368  13.745 -15.356  1.00  0.00
TER   
ATOM   4344  O   WAT  1036      31.802   0.621  -0.004  1.00  0.00
ATOM   4345  H1  WAT  1036      31.689   0.941   0.891  1.00  0.00
ATOM   4346  H2  WAT  1036      32.619   1.023  -0.300  1.00  0.00
TER   
ATOM   4347  O   WAT  1037      34.582  17.768  -0.522  1.00  0.00
ATOM   4348  H1  WAT  1037      35.375  17.273  -0.730  1.00  0.00
ATOM   4349  H2  WAT  1037      34.875  18.447   0.085  1.00  0.00
TER   
ATOM   4350  O   WAT  1038      30.708   8.641 -29.641  1.00  0.00
ATOM   4351  H1  WAT  1038      30.627   7.726 -29.912  1.00  0.00
ATOM   4352  H2  WAT  1038      30.295   9.137 -30.347  1.00  0.00
TER   
ATOM   4353  O   WAT  1039      28.840  10.418 -27.760  1.00  0.00
ATOM   4354  H1  WAT  1039      28.064   9.938 -27.470  1.00  0.00
ATOM   4355  H2  WAT  1039      29.491   9.739 -27.934  1.00  0.00
TER   
ATOM   4356  O   WAT  1040      22.856  10.730 -26.882  1.00  0.00
ATOM   4357  H1  WAT  1040      22.025  10.475 -26.483  1.00  0.00
ATOM   4358  H2  WAT  1040      23.465  10.802 -26.146  1.00  0.00
TER   
ATOM   4359  O   WAT  1041      32.861  14.824 -28.980  1.00  0.00
ATOM   4360  H1  WAT  1041      32.399  14.053 -28.651  1.00  0.00
ATOM   4361  H2  WAT  1041      33.673  14.851 -28.475  1.00  0.00
TER   
ATOM   4362  O   WAT  1042      22.837  14.764 -26.686  1.00  0.00
ATOM   4363  H1  WAT  1042      23.139  13.874 -26.865  1.00  0.00
ATOM   4364  H2  WAT  1042      23.581  15.321 -26.914  1.00  0.00
TER   
ATOM   4365  O   WAT  1043      19.229   8.291 -27.214  1.00  0.00
ATOM   4366  H1  WAT  1043      19.801   7.523 -27.214  1.00  0.00
ATOM   4367  H2  WAT  1043      19.229   8.590 -28.123  1.00  0.00
TER   
ATOM   4368  O   WAT  1044      29.087  17.110 -29.359  1.00  0.00
ATOM   4369  H1  WAT  1044      28.468  17.566 -29.930  1.00  0.00
ATOM   4370  H2  WAT  1044      29.942  17.265 -29.761  1.00  0.00
TER   
ATOM   4371  O   WAT  1045      28.281  13.094 -27.753  1.00  0.00
ATOM   4372  H1  WAT  1045      28.212  12.153 -27.914  1.00  0.00
ATOM   4373  H2  WAT  1045      29.043  13.184 -27.181  1.00  0.00
TER   
ATOM   4374  O   WAT  1046      20.471   3.700 -25.427  1.00  0.00
ATOM   4375  H1  WAT  1046      20.292   2.802 -25.147  1.00  0.00
ATOM   4376  H2  WAT  1046      20.069   4.247 -24.752  1.00  0.00
TER   
ATOM   4377  O   WAT  1047      29.311   5.901 -27.526  1.00  0.00
ATOM   4378  H1  WAT  1047      29.688   5.028 -27.639  1.00  0.00
ATOM   4379  H2  WAT  1047      29.213   6.237 -28.417  1.00  0.00
TER   
ATOM   4380  O   WAT  1048      33.094   3.396 -30.593  1.00  0.00
ATOM   4381  H1  WAT  1048      33.915   2.906 -30.550  1.00  0.00
ATOM   4382  H2  WAT  1048      33.127   3.986 -29.840  1.00  0.00
TER   
ATOM   4383  O   WAT  1049      21.090   6.196 -26.819  1.00  0.00
ATOM   4384  H1  WAT  1049      21.771   6.460 -26.200  1.00  0.00
ATOM   4385  H2  WAT  1049      20.775   5.356 -26.485  1.00  0.00
TER   
ATOM   4386  O   WAT  1050      25.283   7.242 -27.732  1.00  0.00
ATOM   4387  H1  WAT  1050      25.790   7.740 -27.091  1.00  0.00
ATOM   4388  H2  WAT  1050      25.814   6.466 -27.908  1.00  0.00
TER   
ATOM   4389  O   WAT  1051      23.566   1.882 -23.465  1.00  0.00
ATOM   4390  H1  WAT  1051      23.568   2.399 -24.271  1.00  0.00
ATOM   4391  H2  WAT  1051      22.737   1.405 -23.488  1.00  0.00
TER   
ATOM   4392  O   WAT  1052      24.816  11.522 -25.288  1.00  0.00
ATOM   4393  H1  WAT  1052      24.483  12.149 -24.646  1.00  0.00
ATOM   4394  H2  WAT  1052      24.993  12.048 -26.068  1.00  0.00
TER   
ATOM   4395  O   WAT  1053      33.330   5.336 -27.820  1.00  0.00
ATOM   4396  H1  WAT  1053      32.625   5.625 -27.240  1.00  0.00
ATOM   4397  H2  WAT  1053      33.691   6.146 -28.180  1.00  0.00
TER   
ATOM   4398  O   WAT  1054      23.248   3.593 -25.458  1.00  0.00
ATOM   4399  H1  WAT  1054      23.589   4.437 -25.753  1.00  0.00
ATOM   4400  H2  WAT  1054      22.309   3.742 -25.342  1.00  0.00
TER   
ATOM   4401  O   WAT  1055      24.028  13.490 -23.473  1.00  0.00
ATOM   4402  H1  WAT  1055      24.646  14.165 -23.755  1.00  0.00
ATOM   4403  H2  WAT  1055      23.168  13.899 -23.564  1.00  0.00
TER   
ATOM   4404  O   WAT  1056      34.946  14.954 -25.558  1.00  0.00
ATOM   4405  H1  WAT  1056      34.263  15.624 -25.566  1.00  0.00
ATOM   4406  H2  WAT  1056      35.486  15.152 -26.323  1.00  0.00
TER   
ATOM   4407  O   WAT  1057      36.399   4.782 -27.429  1.00  0.00
ATOM   4408  H1  WAT  1057      35.451   4.816 -27.298  1.00  0.00
ATOM   4409  H2  WAT  1057      36.724   5.596 -27.044  1.00  0.00
TER   
ATOM   4410  O   WAT  1058      26.931   1.081 -29.134  1.00  0.00
ATOM   4411  H1  WAT  1058      27.238   0.526 -29.850  1.00  0.00
ATOM   4412  H2  WAT  1058      26.001   1.216 -29.316  1.00  0.00
TER   
ATOM   4413  O   WAT  1059      32.482  16.798 -26.843  1.00  0.00
ATOM   4414  H1  WAT  1059      32.495  16.394 -27.711  1.00  0.00
ATOM   4415  H2  WAT  1059      31.930  17.573 -26.947  1.00  0.00
TER   
ATOM   4416  O   WAT  1060      33.777  13.520 -31.754  1.00  0.00
ATOM   4417  H1  WAT  1060      33.666  12.577 -31.629  1.00  0.00
ATOM   4418  H2  WAT  1060      33.773  13.881 -30.868  1.00  0.00
TER   
ATOM   4419  O   WAT  1061      31.881  11.701 -25.515  1.00  0.00
ATOM   4420  H1  WAT  1061      32.297  11.487 -26.349  1.00  0.00
ATOM   4421  H2  WAT  1061      32.605  11.958 -24.944  1.00  0.00
TER   
ATOM   4422  O   WAT  1062      35.827  10.100 -25.423  1.00  0.00
ATOM   4423  H1  WAT  1062      34.999  10.169 -25.898  1.00  0.00
ATOM   4424  H2  WAT  1062      36.422  10.685 -25.892  1.00  0.00
TER   
ATOM   4425  O   WAT  1063      32.791   6.887 -24.478  1.00  0.00
ATOM   4426  H1  WAT  1063      32.378   7.712 -24.224  1.00  0.00
ATOM   4427  H2  WAT  1063      32.059   6.301 -24.670  1.00  0.00
TER   
ATOM   4428  O   WAT  1064      24.924   9.673 -29.616  1.00  0.00
ATOM   4429  H1  WAT  1064      24.520   8.961 -30.111  1.00  0.00
ATOM   4430  H2  WAT  1064      25.011   9.328 -28.727  1.00  0.00
TER   
ATOM   4431  O   WAT  1065      25.392  13.360 -27.452  1.00  0.00
ATOM   4432  H1  WAT  1065      25.095  12.754 -28.131  1.00  0.00
ATOM   4433  H2  WAT  1065      26.342  13.397 -27.563  1.00  0.00
TER   
ATOM   4434  O   WAT  1066      23.637   6.447 -25.836  1.00  0.00
ATOM   4435  H1  WAT  1066      24.189   6.557 -26.611  1.00  0.00
ATOM   4436  H2  WAT  1066      24.151   6.821 -25.120  1.00  0.00
TER   
ATOM   4437  O   WAT  1067      33.481  16.933 -23.790  1.00  0.00
ATOM   4438  H1  WAT  1067      33.004  17.740 -23.982  1.00  0.00
ATOM   4439  H2  WAT  1067      32.797  16.281 -23.637  1.00  0.00
TER   
ATOM   4440  O   WAT  1068      24.484  13.098 -20.801  1.00  0.00
ATOM   4441  H1  WAT  1068      23.587  13.322 -20.554  1.00  0.00
ATOM   4442  H2  WAT  1068      24.510  13.221 -21.750  1.00  0.00
TER   
ATOM   4443  O   WAT  1069      23.311   9.969 -22.225  1.00  0.00
ATOM   4444  H1  WAT  1069      23.172  10.841 -21.857  1.00  0.00
ATOM   4445  H2  WAT  1069      22.430   9.626 -22.371  1.00  0.00
TER   
ATOM   4446  O   WAT  1070      29.634  14.887 -30.919  1.00  0.00
ATOM   4447  H1  WAT  1070      30.074  15.629 -31.333  1.00  0.00
ATOM   4448  H2  WAT  1070      29.573  15.129 -29.995  1.00  0.00
TER   
ATOM   4449  O   WAT  1071      25.109  15.911 -20.017  1.00  0.00
ATOM   4450  H1  WAT  1071      25.081  16.316 -20.884  1.00  0.00
ATOM   4451  H2  WAT  1071      24.946  14.982 -20.180  1.00  0.00
TER   
ATOM   4452  O   WAT  1072      19.263  11.739 -26.308  1.00  0.00
ATOM   4453  H1  WAT  1072      19.341  11.874 -27.253  1.00  0.00
ATOM   4454  H2  WAT  1072      19.877  11.030 -26.115  1.00  0.00
TER   
ATOM   4455  O   WAT  1073      20.508  13.439 -29.898  1.00  0.00
ATOM   4456  H1  WAT  1073      20.101  13.580 -30.752  1.00  0.00
ATOM   4457  H2  WAT  1073      21.399  13.155 -30.101  1.00  0.00
TER   
ATOM   4458  O   WAT  1074      36.464  13.885 -21.560  1.00  0.00
ATOM   4459  H1  WAT  1074      36.591  13.646 -22.479  1.00  0.00
ATOM   4460  H2  WAT  1074      36.506  13.054 -21.088  1.00  0.00
TER   
ATOM   4461  O   WAT  1075      30.326  17.588 -22.991  1.00  0.00
ATOM   4462  H1  WAT  1075      30.840  17.499 -22.189  1.00  0.00
ATOM   4463  H2  WAT  1075      29.483  17.934 -22.698  1.00  0.00
TER   
ATOM   4464  O   WAT  1076      31.569  17.009 -30.928  1.00  0.00
ATOM   4465  H1  WAT  1076      32.025  16.228 -30.614  1.00  0.00
ATOM   4466  H2  WAT  1076      31.908  17.719 -30.384  1.00  0.00
TER   
ATOM   4467  O   WAT  1077      36.317   5.939 -20.595  1.00  0.00
ATOM   4468  H1  WAT  1077      35.701   6.446 -21.124  1.00  0.00
ATOM   4469  H2  WAT  1077      35.996   5.038 -20.653  1.00  0.00
TER   
ATOM   4470  O   WAT  1078      19.319  12.780 -23.769  1.00  0.00
ATOM   4471  H1  WAT  1078      19.482  12.311 -24.587  1.00  0.00
ATOM   4472  H2  WAT  1078      19.784  12.273 -23.104  1.00  0.00
TER   
ATOM   4473  O   WAT  1079      24.091   1.911 -28.733  1.00  0.00
ATOM   4474  H1  WAT  1079      23.648   2.692 -29.064  1.00  0.00
ATOM   4475  H2  WAT  1079      24.650   2.234 -28.026  1.00  0.00
TER   
ATOM   4476  O   WAT  1080      28.378   4.778 -23.129  1.00  0.00
ATOM   4477  H1  WAT  1080      27.916   4.986 -22.317  1.00  0.00
ATOM   4478  H2  WAT  1080      27.976   3.964 -23.432  1.00  0.00
TER   
ATOM   4479  O   WAT  1081      33.379   5.999 -22.000  1.00  0.00
ATOM   4480  H1  WAT  1081      32.528   5.699 -21.679  1.00  0.00
ATOM   4481  H2  WAT  1081      33.219   6.243 -22.911  1.00  0.00
TER   
ATOM   4482  O   WAT  1082      30.473   7.499 -19.900  1.00  0.00
ATOM   4483  H1  WAT  1082      30.799   6.665 -20.239  1.00  0.00
ATOM   4484  H2  WAT  1082      31.262   8.022 -19.752  1.00  0.00
TER   
ATOM   4485  O   WAT  1083      26.129   2.456 -26.874  1.00  0.00
ATOM   4486  H1  WAT  1083      26.426   3.362 -26.955  1.00  0.00
ATOM   4487  H2  WAT  1083      26.677   1.967 -27.488  1.00  0.00
TER   
ATOM   4488  O   WAT  1084      23.883   7.034 -31.005  1.00  0.00
ATOM   4489  H1  WAT  1084      23.657   6.818 -30.100  1.00  0.00
ATOM   4490  H2  WAT  1084      23.102   7.467 -31.350  1.00  0.00
TER   
ATOM   4491  O   WAT  1085      26.322   7.933 -20.339  1.00  0.00
ATOM   4492  H1  WAT  1085      26.227   6.992 -20.489  1.00  0.00
ATOM   4493  H2  WAT  1085      27.166   8.154 -20.734  1.00  0.00
TER   
ATOM   4494  O   WAT  1086      29.719   5.677 -30.375  1.00  0.00
ATOM   4495  H1  WAT  1086      30.112   5.994 -31.188  1.00  0.00
ATOM   4496  H2  WAT  1086      30.080   4.798 -30.261  1.00  0.00
TER   
ATOM   4497  O   WAT  1087      21.453   4.344 -22.185  1.00  0.00
ATOM   4498  H1  WAT  1087      21.060   5.192 -21.978  1.00  0.00
ATOM   4499  H2  WAT  1087      20.765   3.707 -21.994  1.00  0.00
TER   
ATOM   4500  O   WAT  1088      28.028   4.428 -19.116  1.00  0.00
ATOM   4501  H1  WAT  1088      27.338   4.235 -18.481  1.00  0.00
ATOM   4502  H2  WAT  1088      28.771   4.711 -18.583  1.00  0.00
TER   
ATOM   4503  O   WAT  1089      18.755   2.267 -28.152  1.00  0.00
ATOM   4504  H1  WAT  1089      18.466   2.837 -27.440  1.00  0.00
ATOM   4505  H2  WAT  1089      19.500   1.787 -27.789  1.00  0.00
TER   
ATOM   4506  O   WAT  1090      30.304   8.267 -26.280  1.00  0.00
ATOM   4507  H1  WAT  1090      29.572   8.776 -25.931  1.00  0.00
ATOM   4508  H2  WAT  1090      29.907   7.450 -26.581  1.00  0.00
TER   
ATOM   4509  O   WAT  1091      26.742   4.943 -27.875  1.00  0.00
ATOM   4510  H1  WAT  1091      26.746   4.502 -28.724  1.00  0.00
ATOM   4511  H2  WAT  1091      27.637   5.265 -27.768  1.00  0.00
TER   
ATOM   4512  O   WAT  1092      22.592   4.826 -28.915  1.00  0.00
ATOM   4513  H1  WAT  1092      22.252   5.303 -28.159  1.00  0.00
ATOM   4514  H2  WAT  1092      21.830   4.372 -29.275  1.00  0.00
TER   
ATOM   4515  O   WAT  1093      30.767   3.721 -26.868  1.00  0.00
ATOM   4516  H1  WAT  1093      30.784   4.172 -26.024  1.00  0.00
ATOM   4517  H2  WAT  1093      30.518   2.821 -26.655  1.00  0.00
TER   
ATOM   4518  O   WAT  1094      34.194   1.134 -21.029  1.00  0.00
ATOM   4519  H1  WAT  1094      34.519   0.403 -20.503  1.00  0.00
ATOM   4520  H2  WAT  1094      34.230   0.815 -21.931  1.00  0.00
TER   
ATOM   4521  O   WAT  1095      20.893  12.155 -21.609  1.00  0.00
ATOM   4522  H1  WAT  1095      20.509  11.515 -21.011  1.00  0.00
ATOM   4523  H2  WAT  1095      21.204  12.859 -21.040  1.00  0.00
TER   
ATOM   4524  O   WAT  1096      27.043   9.003 -26.128  1.00  0.00
ATOM   4525  H1  WAT  1096      27.410   8.529 -25.382  1.00  0.00
ATOM   4526  H2  WAT  1096      26.853   9.877 -25.788  1.00  0.00
TER   
ATOM   4527  O   WAT  1097      19.907   3.747 -29.999  1.00  0.00
ATOM   4528  H1  WAT  1097      19.622   3.383 -29.161  1.00  0.00
ATOM   4529  H2  WAT  1097      19.845   3.015 -30.613  1.00  0.00
TER   
ATOM   4530  O   WAT  1098      24.833   8.044 -23.810  1.00  0.00
ATOM   4531  H1  WAT  1098      24.528   8.923 -23.585  1.00  0.00
ATOM   4532  H2  WAT  1098      25.787   8.104 -23.774  1.00  0.00
TER   
ATOM   4533  O   WAT  1099      34.120  11.247 -27.421  1.00  0.00
ATOM   4534  H1  WAT  1099      34.840  11.742 -27.811  1.00  0.00
ATOM   4535  H2  WAT  1099      33.918  10.568 -28.065  1.00  0.00
TER   
ATOM   4536  O   WAT  1100      29.502  11.317 -21.534  1.00  0.00
ATOM   4537  H1  WAT  1100      29.435  10.397 -21.788  1.00  0.00
ATOM   4538  H2  WAT  1100      28.872  11.415 -20.819  1.00  0.00
TER   
ATOM   4539  O   WAT  1101      23.405  11.918 -29.575  1.00  0.00
ATOM   4540  H1  WAT  1101      23.923  11.115 -29.630  1.00  0.00
ATOM   4541  H2  WAT  1101      22.953  11.856 -28.734  1.00  0.00
TER   
ATOM   4542  O   WAT  1102      20.889   8.884 -22.663  1.00  0.00
ATOM   4543  H1  WAT  1102      20.531   9.550 -22.075  1.00  0.00
ATOM   4544  H2  WAT  1102      20.595   8.053 -22.292  1.00  0.00
TER   
ATOM   4545  O   WAT  1103      24.090   9.343 -19.779  1.00  0.00
ATOM   4546  H1  WAT  1103      23.790   9.488 -20.676  1.00  0.00
ATOM   4547  H2  WAT  1103      24.862   8.783 -19.872  1.00  0.00
TER   
ATOM   4548  O   WAT  1104      29.433  14.140 -21.783  1.00  0.00
ATOM   4549  H1  WAT  1104      29.448  13.208 -22.001  1.00  0.00
ATOM   4550  H2  WAT  1104      28.726  14.225 -21.144  1.00  0.00
TER   
ATOM   4551  O   WAT  1105      35.644  10.780 -22.436  1.00  0.00
ATOM   4552  H1  WAT  1105      34.919  11.373 -22.634  1.00  0.00
ATOM   4553  H2  WAT  1105      36.172  10.773 -23.235  1.00  0.00
TER   
ATOM   4554  O   WAT  1106      31.174  12.506 -28.938  1.00  0.00
ATOM   4555  H1  WAT  1106      31.527  11.909 -29.598  1.00  0.00
ATOM   4556  H2  WAT  1106      30.291  12.181 -28.767  1.00  0.00
TER   
ATOM   4557  O   WAT  1107      27.261  13.266 -31.531  1.00  0.00
ATOM   4558  H1  WAT  1107      27.948  13.813 -31.150  1.00  0.00
ATOM   4559  H2  WAT  1107      26.474  13.810 -31.496  1.00  0.00
TER   
ATOM   4560  O   WAT  1108      28.867  15.781 -24.689  1.00  0.00
ATOM   4561  H1  WAT  1108      29.511  15.987 -24.012  1.00  0.00
ATOM   4562  H2  WAT  1108      29.230  15.020 -25.142  1.00  0.00
TER   
ATOM   4563  O   WAT  1109      30.140  13.785 -25.972  1.00  0.00
ATOM   4564  H1  WAT  1109      30.782  13.084 -25.858  1.00  0.00
ATOM   4565  H2  WAT  1109      30.665  14.564 -26.152  1.00  0.00
TER   
ATOM   4566  O   WAT  1110      31.914  14.584 -22.768  1.00  0.00
ATOM   4567  H1  WAT  1110      32.249  15.171 -22.090  1.00  0.00
ATOM   4568  H2  WAT  1110      30.994  14.453 -22.538  1.00  0.00
TER   
ATOM   4569  O   WAT  1111      19.464   2.374 -21.986  1.00  0.00
ATOM   4570  H1  WAT  1111      18.750   2.573 -21.380  1.00  0.00
ATOM   4571  H2  WAT  1111      19.883   1.597 -21.614  1.00  0.00
TER   
ATOM   4572  O   WAT  1112      19.751  16.362 -20.999  1.00  0.00
ATOM   4573  H1  WAT  1112      19.860  15.421 -21.139  1.00  0.00
ATOM   4574  H2  WAT  1112      19.099  16.627 -21.648  1.00  0.00
TER   
ATOM   4575  O   WAT  1113      27.743  14.633 -19.599  1.00  0.00
ATOM   4576  H1  WAT  1113      27.422  13.914 -19.055  1.00  0.00
ATOM   4577  H2  WAT  1113      27.068  15.309 -19.526  1.00  0.00
TER   
ATOM   4578  O   WAT  1114      30.958   4.866 -24.235  1.00  0.00
ATOM   4579  H1  WAT  1114      31.326   4.045 -23.907  1.00  0.00
ATOM   4580  H2  WAT  1114      30.098   4.926 -23.820  1.00  0.00
TER   
ATOM   4581  O   WAT  1115      27.918   7.520 -24.012  1.00  0.00
ATOM   4582  H1  WAT  1115      28.417   7.994 -23.346  1.00  0.00
ATOM   4583  H2  WAT  1115      28.060   6.596 -23.805  1.00  0.00
TER   
ATOM   4584  O   WAT  1116      30.324   2.825 -30.571  1.00  0.00
ATOM   4585  H1  WAT  1116      30.201   2.844 -31.520  1.00  0.00
ATOM   4586  H2  WAT  1116      31.272   2.873 -30.451  1.00  0.00
TER   
ATOM   4587  O   WAT  1117      35.125   3.737 -23.169  1.00  0.00
ATOM   4588  H1  WAT  1117      34.622   4.477 -22.829  1.00  0.00
ATOM   4589  H2  WAT  1117      35.940   4.125 -23.485  1.00  0.00
TER   
ATOM   4590  O   WAT  1118      33.417   8.980 -29.723  1.00  0.00
ATOM   4591  H1  WAT  1118      32.476   8.995 -29.548  1.00  0.00
ATOM   4592  H2  WAT  1118      33.731   8.193 -29.277  1.00  0.00
TER   
ATOM   4593  O   WAT  1119      35.420  16.151 -28.047  1.00  0.00
ATOM   4594  H1  WAT  1119      35.544  16.974 -27.575  1.00  0.00
ATOM   4595  H2  WAT  1119      36.286  15.940 -28.395  1.00  0.00
TER   
ATOM   4596  O   WAT  1120      22.891  18.244 -28.376  1.00  0.00
ATOM   4597  H1  WAT  1120      23.628  17.695 -28.105  1.00  0.00
ATOM   4598  H2  WAT  1120      23.275  19.109 -28.515  1.00  0.00
TER   
ATOM   4599  O   WAT  1121      21.897  17.428 -19.187  1.00  0.00
ATOM   4600  H1  WAT  1121      22.698  17.750 -18.773  1.00  0.00
ATOM   4601  H2  WAT  1121      21.382  17.068 -18.465  1.00  0.00
TER   
ATOM   4602  O   WAT  1122      30.734  13.536 -19.239  1.00  0.00
ATOM   4603  H1  WAT  1122      30.127  13.560 -19.980  1.00  0.00
ATOM   4604  H2  WAT  1122      30.429  12.805 -18.703  1.00  0.00
TER   
ATOM   4605  O   WAT  1123      32.164  17.264 -20.629  1.00  0.00
ATOM   4606  H1  WAT  1123      33.116  17.180 -20.678  1.00  0.00
ATOM   4607  H2  WAT  1123      32.016  17.929 -19.955  1.00  0.00
TER   
ATOM   4608  O   WAT  1124      19.617   9.916 -20.243  1.00  0.00
ATOM   4609  H1  WAT  1124      20.121   9.337 -19.672  1.00  0.00
ATOM   4610  H2  WAT  1124      18.878  10.200 -19.706  1.00  0.00
TER   
ATOM   4611  O   WAT  1125      26.671  11.323 -20.710  1.00  0.00
ATOM   4612  H1  WAT  1125      25.905  11.891 -20.794  1.00  0.00
ATOM   4613  H2  WAT  1125      26.852  11.031 -21.603  1.00  0.00
TER   
ATOM   4614  O   WAT  1126      33.813  13.053 -20.152  1.00  0.00
ATOM   4615  H1  WAT  1126      34.554  13.391 -20.656  1.00  0.00
ATOM   4616  H2  WAT  1126      33.050  13.223 -20.705  1.00  0.00
TER   
ATOM   4617  O   WAT  1127      21.649   8.059 -19.348  1.00  0.00
ATOM   4618  H1  WAT  1127      21.690   7.760 -18.440  1.00  0.00
ATOM   4619  H2  WAT  1127      22.504   8.460 -19.508  1.00  0.00
TER   
ATOM   4620  O   WAT  1128      23.590   6.638 -21.381  1.00  0.00
ATOM   4621  H1  WAT  1128      23.059   6.147 -22.009  1.00  0.00
ATOM   4622  H2  WAT  1128      24.259   7.066 -21.915  1.00  0.00
TER   
ATOM   4623  O   WAT  1129      32.488  11.105 -21.617  1.00  0.00
ATOM   4624  H1  WAT  1129      32.902  11.259 -20.768  1.00  0.00
ATOM   4625  H2  WAT  1129      31.553  11.230 -21.454  1.00  0.00
TER   
ATOM   4626  O   WAT  1130      32.960   8.445 -19.613  1.00  0.00
ATOM   4627  H1  WAT  1130      33.542   7.690 -19.701  1.00  0.00
ATOM   4628  H2  WAT  1130      33.136   8.975 -20.390  1.00  0.00
TER   
ATOM   4629  O   WAT  1131      24.077   3.604 -21.301  1.00  0.00
ATOM   4630  H1  WAT  1131      23.983   2.986 -22.026  1.00  0.00
ATOM   4631  H2  WAT  1131      23.497   4.331 -21.528  1.00  0.00
TER   
ATOM   4632  O   WAT  1132      26.843   2.162 -24.268  1.00  0.00
ATOM   4633  H1  WAT  1132      26.395   2.184 -25.114  1.00  0.00
ATOM   4634  H2  WAT  1132      26.210   1.763 -23.671  1.00  0.00
TER   
ATOM   4635  O   WAT  1133      27.249  11.057 -23.647  1.00  0.00
ATOM   4636  H1  WAT  1133      27.668  11.900 -23.820  1.00  0.00
ATOM   4637  H2  WAT  1133      26.330  11.194 -23.877  1.00  0.00
TER   
ATOM   4638  O   WAT  1134      29.585   8.789 -22.263  1.00  0.00
ATOM   4639  H1  WAT  1134      29.705   8.193 -21.524  1.00  0.00
ATOM   4640  H2  WAT  1134      30.445   8.826 -22.683  1.00  0.00
TER   
ATOM   4641  O   WAT  1135      31.924   9.342 -23.687  1.00  0.00
ATOM   4642  H1  WAT  1135      31.398   9.867 -24.291  1.00  0.00
ATOM   4643  H2  WAT  1135      32.267   9.975 -23.056  1.00  0.00
TER   
ATOM   4644  O   WAT  1136      25.100  17.362 -22.531  1.00  0.00
ATOM   4645  H1  WAT  1136      24.562  18.087 -22.851  1.00  0.00
ATOM   4646  H2  WAT  1136      25.353  16.885 -23.322  1.00  0.00
TER   
ATOM   4647  O   WAT  1137      26.352   5.331 -21.006  1.00  0.00
ATOM   4648  H1  WAT  1137      26.942   5.022 -20.318  1.00  0.00
ATOM   4649  H2  WAT  1137      25.534   4.859 -20.850  1.00  0.00
TER   
ATOM   4650  O   WAT  1138      31.172   4.947 -20.773  1.00  0.00
ATOM   4651  H1  WAT  1138      30.483   4.285 -20.838  1.00  0.00
ATOM   4652  H2  WAT  1138      31.892   4.501 -20.328  1.00  0.00
TER   
ATOM   4653  O   WAT  1139      27.956  18.597 -22.273  1.00  0.00
ATOM   4654  H1  WAT  1139      27.882  19.501 -21.966  1.00  0.00
ATOM   4655  H2  WAT  1139      27.054  18.279 -22.301  1.00  0.00
TER   
ATOM   4656  O   WAT  1140      19.359  15.925 -28.969  1.00  0.00
ATOM   4657  H1  WAT  1140      19.689  15.057 -29.202  1.00  0.00
ATOM   4658  H2  WAT  1140      19.788  16.131 -28.139  1.00  0.00
TER   
ATOM   4659  O   WAT  1141      23.955  14.256 -31.309  1.00  0.00
ATOM   4660  H1  WAT  1141      23.655  14.132 -30.409  1.00  0.00
ATOM   4661  H2  WAT  1141      23.849  13.397 -31.718  1.00  0.00
TER   
ATOM   4662  O   WAT  1142      19.848  16.792 -26.231  1.00  0.00
ATOM   4663  H1  WAT  1142      19.411  16.972 -25.399  1.00  0.00
ATOM   4664  H2  WAT  1142      20.416  17.549 -26.373  1.00  0.00
TER   
ATOM   4665  O   WAT  1143      35.484  16.294 -21.944  1.00  0.00
ATOM   4666  H1  WAT  1143      34.884  16.353 -22.687  1.00  0.00
ATOM   4667  H2  WAT  1143      35.613  15.354 -21.814  1.00  0.00
TER   
ATOM   4668  O   WAT  1144      19.680   9.304 -29.872  1.00  0.00
ATOM   4669  H1  WAT  1144      19.025   9.035 -30.516  1.00  0.00
ATOM   4670  H2  WAT  1144      20.518   9.194 -30.322  1.00  0.00
TER   
ATOM   4671  O   WAT  1145      34.169  13.019 -23.846  1.00  0.00
ATOM   4672  H1  WAT  1145      33.355  13.449 -23.583  1.00  0.00
ATOM   4673  H2  WAT  1145      34.577  13.631 -24.459  1.00  0.00
TER   
ATOM   4674  O   WAT  1146      20.718   9.689 -25.332  1.00  0.00
ATOM   4675  H1  WAT  1146      21.085   9.602 -24.452  1.00  0.00
ATOM   4676  H2  WAT  1146      20.149   8.926 -25.431  1.00  0.00
TER   
ATOM   4677  O   WAT  1147      35.518   8.158 -22.319  1.00  0.00
ATOM   4678  H1  WAT  1147      35.287   7.929 -23.219  1.00  0.00
ATOM   4679  H2  WAT  1147      35.779   9.078 -22.364  1.00  0.00
TER   
ATOM   4680  O   WAT  1148      20.269   6.600 -21.426  1.00  0.00
ATOM   4681  H1  WAT  1148      19.375   6.567 -21.087  1.00  0.00
ATOM   4682  H2  WAT  1148      20.809   6.799 -20.661  1.00  0.00
TER   
ATOM   4683  O   WAT  1149      33.957   3.383 -19.541  1.00  0.00
ATOM   4684  H1  WAT  1149      34.834   3.392 -19.158  1.00  0.00
ATOM   4685  H2  WAT  1149      33.969   2.646 -20.152  1.00  0.00
TER   
ATOM   4686  O   WAT  1150      35.403   7.236 -28.652  1.00  0.00
ATOM   4687  H1  WAT  1150      35.927   6.742 -29.283  1.00  0.00
ATOM   4688  H2  WAT  1150      35.989   7.371 -27.907  1.00  0.00
TER   
ATOM   4689  O   WAT  1151      35.582   7.320 -25.130  1.00  0.00
ATOM   4690  H1  WAT  1151      34.633   7.287 -25.016  1.00  0.00
ATOM   4691  H2  WAT  1151      35.764   8.230 -25.365  1.00  0.00
TER   
ATOM   4692  O   WAT  1152      20.773   0.875 -27.078  1.00  0.00
ATOM   4693  H1  WAT  1152      21.421   0.325 -27.518  1.00  0.00
ATOM   4694  H2  WAT  1152      21.194   1.129 -26.256  1.00  0.00
TER   
ATOM   4695  O   WAT  1153      36.322   5.130 -30.179  1.00  0.00
ATOM   4696  H1  WAT  1153      36.212   4.975 -29.241  1.00  0.00
ATOM   4697  H2  WAT  1153      37.083   4.602 -30.422  1.00  0.00
TER   
ATOM   4698  O   WAT  1154      34.669   1.069 -23.721  1.00  0.00
ATOM   4699  H1  WAT  1154      35.306   1.682 -23.355  1.00  0.00
ATOM   4700  H2  WAT  1154      34.816   1.105 -24.666  1.00  0.00
TER   
ATOM   4701  O   WAT  1155      34.227  17.771 -30.319  1.00  0.00
ATOM   4702  H1  WAT  1155      34.823  17.449 -30.996  1.00  0.00
ATOM   4703  H2  WAT  1155      34.485  17.298 -29.528  1.00  0.00
TER   
ATOM   4704  O   WAT  1156      20.527   1.030 -24.335  1.00  0.00
ATOM   4705  H1  WAT  1156      20.178   1.487 -23.570  1.00  0.00
ATOM   4706  H2  WAT  1156      20.195   0.136 -24.253  1.00  0.00
TER   
ATOM   4707  O   WAT  1157      22.133  14.202 -20.170  1.00  0.00
ATOM   4708  H1  WAT  1157      22.090  13.832 -19.289  1.00  0.00
ATOM   4709  H2  WAT  1157      22.264  15.140 -20.030  1.00  0.00
TER   
ATOM   4710  O   WAT  1158      25.834  15.758 -24.569  1.00  0.00
ATOM   4711  H1  WAT  1158      25.593  16.026 -25.456  1.00  0.00
ATOM   4712  H2  WAT  1158      26.774  15.929 -24.514  1.00  0.00
TER   
ATOM   4713  O   WAT  1159      28.039   2.222 -20.813  1.00  0.00
ATOM   4714  H1  WAT  1159      27.978   2.814 -20.064  1.00  0.00
ATOM   4715  H2  WAT  1159      28.979   2.114 -20.958  1.00  0.00
TER   
ATOM   4716  O   WAT  1160      30.677   1.879 -21.174  1.00  0.00
ATOM   4717  H1  WAT  1160      31.291   2.197 -21.836  1.00  0.00
ATOM   4718  H2  WAT  1160      31.222   1.394 -20.555  1.00  0.00
TER   
ATOM   4719  O   WAT  1161      37.094  17.778 -23.768  1.00  0.00
ATOM   4720  H1  WAT  1161      36.600  18.175 -24.485  1.00  0.00
ATOM   4721  H2  WAT  1161      36.485  17.153 -23.374  1.00  0.00
TER   
ATOM   4722  O   WAT  1162      21.199   0.558 -21.060  1.00  0.00
ATOM   4723  H1  WAT  1162      21.747   0.377 -21.824  1.00  0.00
ATOM   4724  H2  WAT  1162      21.264  -0.232 -20.525  1.00  0.00
TER   
ATOM   4725  O   WAT  1163      21.972  17.149 -23.050  1.00  0.00
ATOM   4726  H1  WAT  1163      21.378  17.017 -22.311  1.00  0.00
ATOM   4727  H2  WAT  1163      21.964  16.312 -23.516  1.00  0.00
TER   
ATOM   4728  O   WAT  1164      31.417   0.442 -24.847  1.00  0.00
ATOM   4729  H1  WAT  1164      30.543   0.775 -25.050  1.00  0.00
ATOM   4730  H2  WAT  1164      31.308  -0.031 -24.022  1.00  0.00
TER   
ATOM   4731  O   WAT  1165      32.325   2.649 -23.463  1.00  0.00
ATOM   4732  H1  WAT  1165      31.996   1.834 -23.843  1.00  0.00
ATOM   4733  H2  WAT  1165      33.273   2.606 -23.586  1.00  0.00
TER   
ATOM   4734  O   WAT  1166      34.778  18.420 -26.489  1.00  0.00
ATOM   4735  H1  WAT  1166      34.318  19.172 -26.864  1.00  0.00
ATOM   4736  H2  WAT  1166      34.149  17.701 -26.548  1.00  0.00
TER   
ATOM   4737  O   WAT  1167      21.603  14.515 -24.099  1.00  0.00
ATOM   4738  H1  WAT  1167      20.876  13.895 -24.167  1.00  0.00
ATOM   4739  H2  WAT  1167      21.664  14.909 -24.970  1.00  0.00
TER   
ATOM   4740  O   WAT  1168      25.208  16.729 -27.314  1.00  0.00
ATOM   4741  H1  WAT  1168      25.724  16.118 -27.840  1.00  0.00
ATOM   4742  H2  WAT  1168      25.857  17.232 -26.823  1.00  0.00
TER   
ATOM   4743  O   WAT  1169      27.947  17.620 -26.488  1.00  0.00
ATOM   4744  H1  WAT  1169      28.235  17.365 -27.364  1.00  0.00
ATOM   4745  H2  WAT  1169      28.459  17.068 -25.897  1.00  0.00
TER   
ATOM   4746  O   WAT  1170      29.165   1.359 -25.908  1.00  0.00
ATOM   4747  H1  WAT  1170      28.382   1.833 -25.628  1.00  0.00
ATOM   4748  H2  WAT  1170      28.871   0.454 -26.017  1.00  0.00
TER   
ATOM   4749  O   WAT  1171      33.717   2.061 -27.863  1.00  0.00
ATOM   4750  H1  WAT  1171      34.158   2.006 -28.711  1.00  0.00
ATOM   4751  H2  WAT  1171      33.448   2.977 -27.792  1.00  0.00
TER   
ATOM   4752  O   WAT  1172      35.581   1.693 -29.852  1.00  0.00
ATOM   4753  H1  WAT  1172      35.520   0.749 -29.999  1.00  0.00
ATOM   4754  H2  WAT  1172      36.360   1.801 -29.307  1.00  0.00
TER   
ATOM   4755  O   WAT  1173      19.886  17.832 -30.890  1.00  0.00
ATOM   4756  H1  WAT  1173      19.718  17.199 -30.192  1.00  0.00
ATOM   4757  H2  WAT  1173      19.020  18.038 -31.240  1.00  0.00
TER   
ATOM   4758  O   WAT  1174      27.050   3.778 -30.396  1.00  0.00
ATOM   4759  H1  WAT  1174      26.238   3.403 -30.737  1.00  0.00
ATOM   4760  H2  WAT  1174      27.554   3.022 -30.094  1.00  0.00
TER   
ATOM   4761  O   WAT  1175      31.553   0.442 -29.158  1.00  0.00
ATOM   4762  H1  WAT  1175      32.156   1.014 -28.683  1.00  0.00
ATOM   4763  H2  WAT  1175      30.812   1.006 -29.381  1.00  0.00
TER   
ATOM   4764  O   WAT  1176      28.014  18.541 -19.121  1.00  0.00
ATOM   4765  H1  WAT  1176      28.941  18.306 -19.077  1.00  0.00
ATOM   4766  H2  WAT  1176      27.999  19.369 -19.602  1.00  0.00
TER   
ATOM   4767  O   WAT  1177      25.201   1.206 -19.357  1.00  0.00
ATOM   4768  H1  WAT  1177      24.919   1.709 -20.121  1.00  0.00
ATOM   4769  H2  WAT  1177      25.583   0.408 -19.722  1.00  0.00
TER   
ATOM   4770  O   WAT  1178      31.802   0.621 -18.779  1.00  0.00
ATOM   4771  H1  WAT  1178      31.689   0.941 -17.883  1.00  0.00
ATOM   4772  H2  WAT  1178      32.619   1.023 -19.075  1.00  0.00
TER   
ATOM   4773  O   WAT  1179      34.582  17.768 -19.297  1.00  0.00
ATOM   4774  H1  WAT  1179      35.375  17.273 -19.504  1.00  0.00
ATOM   4775  H2  WAT  1179      34.875  18.447 -18.689  1.00  0.00
TER   
ATOM   4776  O   WAT  1180      30.708 -10.134  26.682  1.00  0.00
ATOM   4777  H1  WAT  1180      30.627 -11.048  26.412  1.00  0.00
ATOM   4778  H2  WAT  1180      30.295  -9.637  25.976  1.00  0.00
TER   
ATOM   4779  O   WAT  1181      28.840  -8.356  28.563  1.00  0.00
ATOM   4780  H1  WAT  1181      28.064  -8.836  28.853  1.00  0.00
ATOM   4781  H2  WAT  1181      29.491  -9.035  28.389  1.00  0.00
TER   
ATOM   4782  O   WAT  1182      22.856  -8.044  29.441  1.00  0.00
ATOM   4783  H1  WAT  1182      22.025  -8.299  29.840  1.00  0.00
ATOM   4784  H2  WAT  1182      23.465  -7.973  30.177  1.00  0.00
TER   
ATOM   4785  O   WAT  1183      32.861  -3.950  27.343  1.00  0.00
ATOM   4786  H1  WAT  1183      32.399  -4.721  27.672  1.00  0.00
ATOM   4787  H2  WAT  1183      33.673  -3.923  27.848  1.00  0.00
TER   
ATOM   4788  O   WAT  1184      22.837  -4.010  29.637  1.00  0.00
ATOM   4789  H1  WAT  1184      23.139  -4.900  29.458  1.00  0.00
ATOM   4790  H2  WAT  1184      23.581  -3.453  29.409  1.00  0.00
TER   
ATOM   4791  O   WAT  1185      21.266 -13.084  23.225  1.00  0.00
ATOM   4792  H1  WAT  1185      20.377 -12.742  23.123  1.00  0.00
ATOM   4793  H2  WAT  1185      21.550 -13.284  22.333  1.00  0.00
TER   
ATOM   4794  O   WAT  1186      19.229 -10.483  29.109  1.00  0.00
ATOM   4795  H1  WAT  1186      19.801 -11.251  29.109  1.00  0.00
ATOM   4796  H2  WAT  1186      19.229 -10.184  28.200  1.00  0.00
TER   
ATOM   4797  O   WAT  1187      29.087  -1.664  26.964  1.00  0.00
ATOM   4798  H1  WAT  1187      28.468  -1.208  26.393  1.00  0.00
ATOM   4799  H2  WAT  1187      29.942  -1.509  26.563  1.00  0.00
TER   
ATOM   4800  O   WAT  1188      28.281  -5.680  28.570  1.00  0.00
ATOM   4801  H1  WAT  1188      28.212  -6.621  28.409  1.00  0.00
ATOM   4802  H2  WAT  1188      29.043  -5.590  29.143  1.00  0.00
TER   
ATOM   4803  O   WAT  1189      20.471 -15.075  30.896  1.00  0.00
ATOM   4804  H1  WAT  1189      20.292 -15.972  31.176  1.00  0.00
ATOM   4805  H2  WAT  1189      20.069 -14.528  31.571  1.00  0.00
TER   
ATOM   4806  O   WAT  1190      29.311 -12.873  28.797  1.00  0.00
ATOM   4807  H1  WAT  1190      29.688 -13.746  28.685  1.00  0.00
ATOM   4808  H2  WAT  1190      29.213 -12.537  27.906  1.00  0.00
TER   
ATOM   4809  O   WAT  1191      23.442 -14.501  24.259  1.00  0.00
ATOM   4810  H1  WAT  1191      23.548 -13.600  24.566  1.00  0.00
ATOM   4811  H2  WAT  1191      22.531 -14.549  23.968  1.00  0.00
TER   
ATOM   4812  O   WAT  1192      33.094 -15.378  25.730  1.00  0.00
ATOM   4813  H1  WAT  1192      33.915 -15.868  25.773  1.00  0.00
ATOM   4814  H2  WAT  1192      33.127 -14.788  26.483  1.00  0.00
TER   
ATOM   4815  O   WAT  1193      21.090 -12.579  29.504  1.00  0.00
ATOM   4816  H1  WAT  1193      21.771 -12.315  30.123  1.00  0.00
ATOM   4817  H2  WAT  1193      20.775 -13.419  29.838  1.00  0.00
TER   
ATOM   4818  O   WAT  1194      25.283 -11.532  28.591  1.00  0.00
ATOM   4819  H1  WAT  1194      25.790 -11.034  29.232  1.00  0.00
ATOM   4820  H2  WAT  1194      25.814 -12.308  28.415  1.00  0.00
TER   
ATOM   4821  O   WAT  1195      29.953  -6.780  24.357  1.00  0.00
ATOM   4822  H1  WAT  1195      29.335  -6.315  23.793  1.00  0.00
ATOM   4823  H2  WAT  1195      30.466  -6.087  24.774  1.00  0.00
TER   
ATOM   4824  O   WAT  1196      24.816  -7.253  31.035  1.00  0.00
ATOM   4825  H1  WAT  1196      24.483  -6.626  31.677  1.00  0.00
ATOM   4826  H2  WAT  1196      24.993  -6.726  30.255  1.00  0.00
TER   
ATOM   4827  O   WAT  1197      33.330 -13.438  28.503  1.00  0.00
ATOM   4828  H1  WAT  1197      32.625 -13.150  29.083  1.00  0.00
ATOM   4829  H2  WAT  1197      33.691 -12.628  28.143  1.00  0.00
TER   
ATOM   4830  O   WAT  1198      23.248 -15.181  30.865  1.00  0.00
ATOM   4831  H1  WAT  1198      23.589 -14.337  30.570  1.00  0.00
ATOM   4832  H2  WAT  1198      22.309 -15.033  30.981  1.00  0.00
TER   
ATOM   4833  O   WAT  1199      19.322  -6.095  21.731  1.00  0.00
ATOM   4834  H1  WAT  1199      18.944  -5.606  20.999  1.00  0.00
ATOM   4835  H2  WAT  1199      19.579  -5.422  22.361  1.00  0.00
TER   
ATOM   4836  O   WAT  1200      34.946  -3.821  30.766  1.00  0.00
ATOM   4837  H1  WAT  1200      34.263  -3.151  30.757  1.00  0.00
ATOM   4838  H2  WAT  1200      35.486  -3.622  30.000  1.00  0.00
TER   
ATOM   4839  O   WAT  1201      36.399 -13.993  28.894  1.00  0.00
ATOM   4840  H1  WAT  1201      35.451 -13.959  29.025  1.00  0.00
ATOM   4841  H2  WAT  1201      36.724 -13.179  29.279  1.00  0.00
TER   
ATOM   4842  O   WAT  1202      26.931 -17.693  27.189  1.00  0.00
ATOM   4843  H1  WAT  1202      27.238 -18.248  26.473  1.00  0.00
ATOM   4844  H2  WAT  1202      26.001 -17.558  27.007  1.00  0.00
TER   
ATOM   4845  O   WAT  1203      32.482  -1.976  29.480  1.00  0.00
ATOM   4846  H1  WAT  1203      32.495  -2.380  28.612  1.00  0.00
ATOM   4847  H2  WAT  1203      31.930  -1.201  29.376  1.00  0.00
TER   
ATOM   4848  O   WAT  1204      33.777  -5.255  24.569  1.00  0.00
ATOM   4849  H1  WAT  1204      33.666  -6.197  24.694  1.00  0.00
ATOM   4850  H2  WAT  1204      33.773  -4.893  25.455  1.00  0.00
TER   
ATOM   4851  O   WAT  1205      31.881  -7.073  30.808  1.00  0.00
ATOM   4852  H1  WAT  1205      32.297  -7.287  29.974  1.00  0.00
ATOM   4853  H2  WAT  1205      32.605  -6.816  31.379  1.00  0.00
TER   
ATOM   4854  O   WAT  1206      29.319  -9.628  23.925  1.00  0.00
ATOM   4855  H1  WAT  1206      28.392  -9.694  24.154  1.00  0.00
ATOM   4856  H2  WAT  1206      29.471  -8.690  23.811  1.00  0.00
TER   
ATOM   4857  O   WAT  1207      29.306 -13.356  20.922  1.00  0.00
ATOM   4858  H1  WAT  1207      28.366 -13.195  21.007  1.00  0.00
ATOM   4859  H2  WAT  1207      29.624 -12.638  20.376  1.00  0.00
TER   
ATOM   4860  O   WAT  1208      35.827  -8.674  30.900  1.00  0.00
ATOM   4861  H1  WAT  1208      34.999  -8.605  30.425  1.00  0.00
ATOM   4862  H2  WAT  1208      36.422  -8.089  30.431  1.00  0.00
TER   
ATOM   4863  O   WAT  1209      33.348  -8.066  24.429  1.00  0.00
ATOM   4864  H1  WAT  1209      32.730  -8.404  23.781  1.00  0.00
ATOM   4865  H2  WAT  1209      33.331  -8.710  25.137  1.00  0.00
TER   
ATOM   4866  O   WAT  1210      24.924  -9.102  26.707  1.00  0.00
ATOM   4867  H1  WAT  1210      24.520  -9.814  26.212  1.00  0.00
ATOM   4868  H2  WAT  1210      25.011  -9.446  27.596  1.00  0.00
TER   
ATOM   4869  O   WAT  1211      25.392  -5.415  28.871  1.00  0.00
ATOM   4870  H1  WAT  1211      25.095  -6.020  28.192  1.00  0.00
ATOM   4871  H2  WAT  1211      26.342  -5.377  28.760  1.00  0.00
TER   
ATOM   4872  O   WAT  1212      23.637 -12.327  30.487  1.00  0.00
ATOM   4873  H1  WAT  1212      24.189 -12.218  29.712  1.00  0.00
ATOM   4874  H2  WAT  1212      24.151 -11.953  31.203  1.00  0.00
TER   
ATOM   4875  O   WAT  1213      31.525  -8.827  21.436  1.00  0.00
ATOM   4876  H1  WAT  1213      31.964  -9.665  21.290  1.00  0.00
ATOM   4877  H2  WAT  1213      32.238  -8.194  21.523  1.00  0.00
TER   
ATOM   4878  O   WAT  1214      29.634  -3.888  25.404  1.00  0.00
ATOM   4879  H1  WAT  1214      30.074  -3.145  24.990  1.00  0.00
ATOM   4880  H2  WAT  1214      29.573  -3.645  26.328  1.00  0.00
TER   
ATOM   4881  O   WAT  1215      35.107 -17.573  19.750  1.00  0.00
ATOM   4882  H1  WAT  1215      34.794 -17.480  20.650  1.00  0.00
ATOM   4883  H2  WAT  1215      35.868 -16.995  19.700  1.00  0.00
TER   
ATOM   4884  O   WAT  1216      21.625 -10.207  24.208  1.00  0.00
ATOM   4885  H1  WAT  1216      21.504  -9.481  23.596  1.00  0.00
ATOM   4886  H2  WAT  1216      21.315 -10.977  23.731  1.00  0.00
TER   
ATOM   4887  O   WAT  1217      19.263  -7.036  30.015  1.00  0.00
ATOM   4888  H1  WAT  1217      19.341  -6.901  29.070  1.00  0.00
ATOM   4889  H2  WAT  1217      19.877  -7.744  30.208  1.00  0.00
TER   
ATOM   4890  O   WAT  1218      20.508  -5.335  26.425  1.00  0.00
ATOM   4891  H1  WAT  1218      20.101  -5.194  25.571  1.00  0.00
ATOM   4892  H2  WAT  1218      21.399  -5.619  26.223  1.00  0.00
TER   
ATOM   4893  O   WAT  1219      32.301  -0.901  22.761  1.00  0.00
ATOM   4894  H1  WAT  1219      32.141  -1.190  23.659  1.00  0.00
ATOM   4895  H2  WAT  1219      32.136  -1.677  22.225  1.00  0.00
TER   
ATOM   4896  O   WAT  1220      24.780  -1.121  24.538  1.00  0.00
ATOM   4897  H1  WAT  1220      24.604  -2.037  24.324  1.00  0.00
ATOM   4898  H2  WAT  1220      23.926  -0.762  24.777  1.00  0.00
TER   
ATOM   4899  O   WAT  1221      32.004  -3.392  21.320  1.00  0.00
ATOM   4900  H1  WAT  1221      31.310  -3.394  20.661  1.00  0.00
ATOM   4901  H2  WAT  1221      32.746  -3.816  20.890  1.00  0.00
TER   
ATOM   4902  O   WAT  1222      31.569  -1.766  25.395  1.00  0.00
ATOM   4903  H1  WAT  1222      32.025  -2.547  25.709  1.00  0.00
ATOM   4904  H2  WAT  1222      31.908  -1.055  25.939  1.00  0.00
TER   
ATOM   4905  O   WAT  1223      24.091 -16.864  27.590  1.00  0.00
ATOM   4906  H1  WAT  1223      23.648 -16.083  27.259  1.00  0.00
ATOM   4907  H2  WAT  1223      24.650 -16.541  28.297  1.00  0.00
TER   
ATOM   4908  O   WAT  1224      27.207 -17.242  22.471  1.00  0.00
ATOM   4909  H1  WAT  1224      26.582 -17.246  23.196  1.00  0.00
ATOM   4910  H2  WAT  1224      27.120 -18.109  22.074  1.00  0.00
TER   
ATOM   4911  O   WAT  1225      26.129 -16.319  29.449  1.00  0.00
ATOM   4912  H1  WAT  1225      26.426 -15.412  29.368  1.00  0.00
ATOM   4913  H2  WAT  1225      26.677 -16.807  28.835  1.00  0.00
TER   
ATOM   4914  O   WAT  1226      23.883 -11.740  25.318  1.00  0.00
ATOM   4915  H1  WAT  1226      23.657 -11.956  26.223  1.00  0.00
ATOM   4916  H2  WAT  1226      23.102 -11.307  24.973  1.00  0.00
TER   
ATOM   4917  O   WAT  1227      31.112 -11.734  23.917  1.00  0.00
ATOM   4918  H1  WAT  1227      30.513 -11.010  23.734  1.00  0.00
ATOM   4919  H2  WAT  1227      31.660 -11.796  23.135  1.00  0.00
TER   
ATOM   4920  O   WAT  1228      29.719 -13.097  25.948  1.00  0.00
ATOM   4921  H1  WAT  1228      30.112 -12.780  25.135  1.00  0.00
ATOM   4922  H2  WAT  1228      30.080 -13.976  26.062  1.00  0.00
TER   
ATOM   4923  O   WAT  1229      18.755 -16.507  28.171  1.00  0.00
ATOM   4924  H1  WAT  1229      18.466 -15.937  28.883  1.00  0.00
ATOM   4925  H2  WAT  1229      19.500 -16.987  28.534  1.00  0.00
TER   
ATOM   4926  O   WAT  1230      18.942 -12.565  19.381  1.00  0.00
ATOM   4927  H1  WAT  1230      18.860 -11.622  19.523  1.00  0.00
ATOM   4928  H2  WAT  1230      18.591 -12.708  18.502  1.00  0.00
TER   
ATOM   4929  O   WAT  1231      30.304 -10.507  30.043  1.00  0.00
ATOM   4930  H1  WAT  1231      29.572  -9.998  30.392  1.00  0.00
ATOM   4931  H2  WAT  1231      29.907 -11.324  29.742  1.00  0.00
TER   
ATOM   4932  O   WAT  1232      26.742 -13.831  28.448  1.00  0.00
ATOM   4933  H1  WAT  1232      26.746 -14.272  27.599  1.00  0.00
ATOM   4934  H2  WAT  1232      27.637 -13.510  28.555  1.00  0.00
TER   
ATOM   4935  O   WAT  1233      22.592 -13.949  27.408  1.00  0.00
ATOM   4936  H1  WAT  1233      22.252 -13.471  28.164  1.00  0.00
ATOM   4937  H2  WAT  1233      21.830 -14.402  27.048  1.00  0.00
TER   
ATOM   4938  O   WAT  1234      26.804 -12.830  21.439  1.00  0.00
ATOM   4939  H1  WAT  1234      26.925 -12.872  22.387  1.00  0.00
ATOM   4940  H2  WAT  1234      26.419 -11.968  21.283  1.00  0.00
TER   
ATOM   4941  O   WAT  1235      30.767 -15.054  29.455  1.00  0.00
ATOM   4942  H1  WAT  1235      30.784 -14.603  30.299  1.00  0.00
ATOM   4943  H2  WAT  1235      30.518 -15.953  29.669  1.00  0.00
TER   
ATOM   4944  O   WAT  1236      25.816 -10.520  20.837  1.00  0.00
ATOM   4945  H1  WAT  1236      25.248 -10.968  20.211  1.00  0.00
ATOM   4946  H2  WAT  1236      26.525 -10.161  20.304  1.00  0.00
TER   
ATOM   4947  O   WAT  1237      27.043  -9.771  30.195  1.00  0.00
ATOM   4948  H1  WAT  1237      27.410 -10.245  30.941  1.00  0.00
ATOM   4949  H2  WAT  1237      26.853  -8.897  30.536  1.00  0.00
TER   
ATOM   4950  O   WAT  1238      19.907 -15.027  26.324  1.00  0.00
ATOM   4951  H1  WAT  1238      19.622 -15.391  27.162  1.00  0.00
ATOM   4952  H2  WAT  1238      19.845 -15.759  25.710  1.00  0.00
TER   
ATOM   4953  O   WAT  1239      23.361  -6.524  23.110  1.00  0.00
ATOM   4954  H1  WAT  1239      22.587  -7.065  22.950  1.00  0.00
ATOM   4955  H2  WAT  1239      24.090  -7.044  22.772  1.00  0.00
TER   
ATOM   4956  O   WAT  1240      34.120  -7.528  28.902  1.00  0.00
ATOM   4957  H1  WAT  1240      34.840  -7.032  28.512  1.00  0.00
ATOM   4958  H2  WAT  1240      33.918  -8.206  28.258  1.00  0.00
TER   
ATOM   4959  O   WAT  1241      29.581 -16.134  23.045  1.00  0.00
ATOM   4960  H1  WAT  1241      28.767 -16.633  22.970  1.00  0.00
ATOM   4961  H2  WAT  1241      29.387 -15.294  22.629  1.00  0.00
TER   
ATOM   4962  O   WAT  1242      32.296 -11.762  21.342  1.00  0.00
ATOM   4963  H1  WAT  1242      33.184 -11.450  21.167  1.00  0.00
ATOM   4964  H2  WAT  1242      32.266 -12.635  20.950  1.00  0.00
TER   
ATOM   4965  O   WAT  1243      23.405  -6.856  26.748  1.00  0.00
ATOM   4966  H1  WAT  1243      23.923  -7.659  26.693  1.00  0.00
ATOM   4967  H2  WAT  1243      22.953  -6.918  27.589  1.00  0.00
TER   
ATOM   4968  O   WAT  1244      28.292  -5.590  22.020  1.00  0.00
ATOM   4969  H1  WAT  1244      28.633  -4.845  21.525  1.00  0.00
ATOM   4970  H2  WAT  1244      27.463  -5.277  22.383  1.00  0.00
TER   
ATOM   4971  O   WAT  1245      34.567 -10.451  20.810  1.00  0.00
ATOM   4972  H1  WAT  1245      34.483 -10.019  19.959  1.00  0.00
ATOM   4973  H2  WAT  1245      35.286  -9.991  21.242  1.00  0.00
TER   
ATOM   4974  O   WAT  1246      35.596  -3.597  23.538  1.00  0.00
ATOM   4975  H1  WAT  1246      34.953  -4.251  23.812  1.00  0.00
ATOM   4976  H2  WAT  1246      35.209  -3.191  22.762  1.00  0.00
TER   
ATOM   4977  O   WAT  1247      31.174  -6.268  27.385  1.00  0.00
ATOM   4978  H1  WAT  1247      31.527  -6.865  26.725  1.00  0.00
ATOM   4979  H2  WAT  1247      30.291  -6.594  27.556  1.00  0.00
TER   
ATOM   4980  O   WAT  1248      27.261  -5.508  24.792  1.00  0.00
ATOM   4981  H1  WAT  1248      27.948  -4.961  25.173  1.00  0.00
ATOM   4982  H2  WAT  1248      26.474  -4.964  24.827  1.00  0.00
TER   
ATOM   4983  O   WAT  1249      26.563  -8.504  24.405  1.00  0.00
ATOM   4984  H1  WAT  1249      27.020  -7.693  24.631  1.00  0.00
ATOM   4985  H2  WAT  1249      26.212  -8.821  25.236  1.00  0.00
TER   
ATOM   4986  O   WAT  1250      22.465 -18.160  24.877  1.00  0.00
ATOM   4987  H1  WAT  1250      22.336 -18.168  25.825  1.00  0.00
ATOM   4988  H2  WAT  1250      21.641 -17.822  24.526  1.00  0.00
TER   
ATOM   4989  O   WAT  1251      30.140  -4.990  30.352  1.00  0.00
ATOM   4990  H1  WAT  1251      30.782  -5.691  30.465  1.00  0.00
ATOM   4991  H2  WAT  1251      30.665  -4.210  30.171  1.00  0.00
TER   
ATOM   4992  O   WAT  1252      33.985  -4.705  20.075  1.00  0.00
ATOM   4993  H1  WAT  1252      33.759  -5.422  20.668  1.00  0.00
ATOM   4994  H2  WAT  1252      33.595  -4.954  19.238  1.00  0.00
TER   
ATOM   4995  O   WAT  1253      19.767  -0.678  20.850  1.00  0.00
ATOM   4996  H1  WAT  1253      20.127  -0.079  20.196  1.00  0.00
ATOM   4997  H2  WAT  1253      19.626  -0.132  21.623  1.00  0.00
TER   
ATOM   4998  O   WAT  1254      33.567  -6.788  21.737  1.00  0.00
ATOM   4999  H1  WAT  1254      33.279  -6.327  22.525  1.00  0.00
ATOM   5000  H2  WAT  1254      34.362  -7.248  22.005  1.00  0.00
TER   
ATOM   5001  O   WAT  1255      25.784  -3.295  21.667  1.00  0.00
ATOM   5002  H1  WAT  1255      25.775  -2.562  21.052  1.00  0.00
ATOM   5003  H2  WAT  1255      24.864  -3.542  21.760  1.00  0.00
TER   
ATOM   5004  O   WAT  1256      21.385  -8.074  22.412  1.00  0.00
ATOM   5005  H1  WAT  1256      20.777  -7.334  22.421  1.00  0.00
ATOM   5006  H2  WAT  1256      21.860  -7.984  21.586  1.00  0.00
TER   
ATOM   5007  O   WAT  1257      34.324 -14.953  22.896  1.00  0.00
ATOM   5008  H1  WAT  1257      33.695 -14.848  22.182  1.00  0.00
ATOM   5009  H2  WAT  1257      33.829 -14.733  23.686  1.00  0.00
TER   
ATOM   5010  O   WAT  1258      28.770  -3.232  20.330  1.00  0.00
ATOM   5011  H1  WAT  1258      28.871  -3.436  19.400  1.00  0.00
ATOM   5012  H2  WAT  1258      27.870  -3.487  20.535  1.00  0.00
TER   
ATOM   5013  O   WAT  1259      26.292 -12.674  24.312  1.00  0.00
ATOM   5014  H1  WAT  1259      25.584 -12.206  24.753  1.00  0.00
ATOM   5015  H2  WAT  1259      26.577 -13.332  24.947  1.00  0.00
TER   
ATOM   5016  O   WAT  1260      30.324 -15.949  25.752  1.00  0.00
ATOM   5017  H1  WAT  1260      30.201 -15.931  24.803  1.00  0.00
ATOM   5018  H2  WAT  1260      31.272 -15.901  25.872  1.00  0.00
TER   
ATOM   5019  O   WAT  1261      27.412  -0.714  25.025  1.00  0.00
ATOM   5020  H1  WAT  1261      27.666  -0.752  24.102  1.00  0.00
ATOM   5021  H2  WAT  1261      26.463  -0.840  25.017  1.00  0.00
TER   
ATOM   5022  O   WAT  1262      24.496 -14.366  21.687  1.00  0.00
ATOM   5023  H1  WAT  1262      25.345 -13.929  21.621  1.00  0.00
ATOM   5024  H2  WAT  1262      24.129 -14.054  22.514  1.00  0.00
TER   
ATOM   5025  O   WAT  1263      33.417  -9.795  26.600  1.00  0.00
ATOM   5026  H1  WAT  1263      32.476  -9.779  26.775  1.00  0.00
ATOM   5027  H2  WAT  1263      33.731 -10.581  27.046  1.00  0.00
TER   
ATOM   5028  O   WAT  1264      23.395  -8.113  20.161  1.00  0.00
ATOM   5029  H1  WAT  1264      24.161  -8.224  20.723  1.00  0.00
ATOM   5030  H2  WAT  1264      23.473  -8.809  19.508  1.00  0.00
TER   
ATOM   5031  O   WAT  1265      22.090 -10.680  20.844  1.00  0.00
ATOM   5032  H1  WAT  1265      22.170 -11.627  20.956  1.00  0.00
ATOM   5033  H2  WAT  1265      22.982 -10.349  20.950  1.00  0.00
TER   
ATOM   5034  O   WAT  1266      35.420  -2.624  28.276  1.00  0.00
ATOM   5035  H1  WAT  1266      35.544  -1.801  28.748  1.00  0.00
ATOM   5036  H2  WAT  1266      36.286  -2.835  27.928  1.00  0.00
TER   
ATOM   5037  O   WAT  1267      22.891  -0.531  27.948  1.00  0.00
ATOM   5038  H1  WAT  1267      23.628  -1.079  28.218  1.00  0.00
ATOM   5039  H2  WAT  1267      23.275   0.335  27.808  1.00  0.00
TER   
ATOM   5040  O   WAT  1268      19.776  -4.463  23.822  1.00  0.00
ATOM   5041  H1  WAT  1268      18.850  -4.221  23.812  1.00  0.00
ATOM   5042  H2  WAT  1268      20.241  -3.636  23.700  1.00  0.00
TER   
ATOM   5043  O   WAT  1269      26.001  -1.357  19.770  1.00  0.00
ATOM   5044  H1  WAT  1269      26.794  -1.069  19.318  1.00  0.00
ATOM   5045  H2  WAT  1269      25.482  -1.788  19.091  1.00  0.00
TER   
ATOM   5046  O   WAT  1270      35.055  -2.130  21.194  1.00  0.00
ATOM   5047  H1  WAT  1270      34.769  -2.544  20.379  1.00  0.00
ATOM   5048  H2  WAT  1270      34.856  -1.202  21.074  1.00  0.00
TER   
ATOM   5049  O   WAT  1271      26.519  -6.137  19.634  1.00  0.00
ATOM   5050  H1  WAT  1271      26.414  -6.752  20.360  1.00  0.00
ATOM   5051  H2  WAT  1271      26.352  -6.661  18.851  1.00  0.00
TER   
ATOM   5052  O   WAT  1272      29.760  -7.075  20.238  1.00  0.00
ATOM   5053  H1  WAT  1272      29.211  -6.628  20.883  1.00  0.00
ATOM   5054  H2  WAT  1272      30.381  -7.580  20.762  1.00  0.00
TER   
ATOM   5055  O   WAT  1273      25.427  -8.116  22.135  1.00  0.00
ATOM   5056  H1  WAT  1273      25.849  -8.282  22.978  1.00  0.00
ATOM   5057  H2  WAT  1273      25.552  -8.926  21.641  1.00  0.00
TER   
ATOM   5058  O   WAT  1274      27.940  -9.092  19.383  1.00  0.00
ATOM   5059  H1  WAT  1274      28.460  -9.807  19.017  1.00  0.00
ATOM   5060  H2  WAT  1274      28.587  -8.454  19.683  1.00  0.00
TER   
ATOM   5061  O   WAT  1275      24.323 -12.043  19.081  1.00  0.00
ATOM   5062  H1  WAT  1275      24.122 -12.906  19.442  1.00  0.00
ATOM   5063  H2  WAT  1275      24.152 -12.129  18.143  1.00  0.00
TER   
ATOM   5064  O   WAT  1276      31.802 -17.232  21.610  1.00  0.00
ATOM   5065  H1  WAT  1276      32.082 -18.075  21.965  1.00  0.00
ATOM   5066  H2  WAT  1276      31.028 -17.000  22.123  1.00  0.00
TER   
ATOM   5067  O   WAT  1277      23.121 -14.943  19.069  1.00  0.00
ATOM   5068  H1  WAT  1277      23.424 -14.936  18.161  1.00  0.00
ATOM   5069  H2  WAT  1277      23.861 -15.293  19.565  1.00  0.00
TER   
ATOM   5070  O   WAT  1278      26.340 -15.999  20.054  1.00  0.00
ATOM   5071  H1  WAT  1278      25.992 -16.677  19.474  1.00  0.00
ATOM   5072  H2  WAT  1278      26.541 -16.460  20.869  1.00  0.00
TER   
ATOM   5073  O   WAT  1279      28.505  -1.011  21.673  1.00  0.00
ATOM   5074  H1  WAT  1279      29.400  -0.673  21.695  1.00  0.00
ATOM   5075  H2  WAT  1279      28.536  -1.733  21.045  1.00  0.00
TER   
ATOM   5076  O   WAT  1280      22.144  -5.638  19.902  1.00  0.00
ATOM   5077  H1  WAT  1280      22.582  -5.095  20.557  1.00  0.00
ATOM   5078  H2  WAT  1280      22.629  -6.464  19.911  1.00  0.00
TER   
ATOM   5079  O   WAT  1281      19.359  -2.850  27.354  1.00  0.00
ATOM   5080  H1  WAT  1281      19.689  -3.717  27.121  1.00  0.00
ATOM   5081  H2  WAT  1281      19.788  -2.644  28.184  1.00  0.00
TER   
ATOM   5082  O   WAT  1282      23.955  -4.519  25.014  1.00  0.00
ATOM   5083  H1  WAT  1282      23.655  -4.642  25.914  1.00  0.00
ATOM   5084  H2  WAT  1282      23.849  -5.378  24.605  1.00  0.00
TER   
ATOM   5085  O   WAT  1283      19.848  -1.982  30.092  1.00  0.00
ATOM   5086  H1  WAT  1283      19.411  -1.802  30.924  1.00  0.00
ATOM   5087  H2  WAT  1283      20.416  -1.225  29.950  1.00  0.00
TER   
ATOM   5088  O   WAT  1284      36.724  -4.739  19.716  1.00  0.00
ATOM   5089  H1  WAT  1284      35.893  -4.671  20.187  1.00  0.00
ATOM   5090  H2  WAT  1284      36.901  -3.849  19.413  1.00  0.00
TER   
ATOM   5091  O   WAT  1285      36.180  -7.994  22.220  1.00  0.00
ATOM   5092  H1  WAT  1285      36.942  -7.425  22.326  1.00  0.00
ATOM   5093  H2  WAT  1285      36.195  -8.562  22.991  1.00  0.00
TER   
ATOM   5094  O   WAT  1286      19.680  -9.470  26.451  1.00  0.00
ATOM   5095  H1  WAT  1286      19.025  -9.739  25.807  1.00  0.00
ATOM   5096  H2  WAT  1286      20.518  -9.580  26.001  1.00  0.00
TER   
ATOM   5097  O   WAT  1287      36.232  -7.701  19.377  1.00  0.00
ATOM   5098  H1  WAT  1287      36.507  -6.793  19.249  1.00  0.00
ATOM   5099  H2  WAT  1287      36.043  -7.765  20.313  1.00  0.00
TER   
ATOM   5100  O   WAT  1288      32.629 -14.676  20.673  1.00  0.00
ATOM   5101  H1  WAT  1288      33.048 -14.863  19.832  1.00  0.00
ATOM   5102  H2  WAT  1288      32.323 -15.528  20.983  1.00  0.00
TER   
ATOM   5103  O   WAT  1289      36.128  -9.764  24.370  1.00  0.00
ATOM   5104  H1  WAT  1289      35.753 -10.531  23.938  1.00  0.00
ATOM   5105  H2  WAT  1289      35.399  -9.382  24.858  1.00  0.00
TER   
ATOM   5106  O   WAT  1290      20.718  -9.085  30.991  1.00  0.00
ATOM   5107  H1  WAT  1290      21.085  -9.172  31.871  1.00  0.00
ATOM   5108  H2  WAT  1290      20.149  -9.849  30.892  1.00  0.00
TER   
ATOM   5109  O   WAT  1291      18.894 -12.261  22.393  1.00  0.00
ATOM   5110  H1  WAT  1291      17.990 -11.998  22.218  1.00  0.00
ATOM   5111  H2  WAT  1291      19.378 -11.989  21.613  1.00  0.00
TER   
ATOM   5112  O   WAT  1292      35.403 -11.538  27.671  1.00  0.00
ATOM   5113  H1  WAT  1292      35.927 -12.032  27.040  1.00  0.00
ATOM   5114  H2  WAT  1292      35.989 -11.403  28.416  1.00  0.00
TER   
ATOM   5115  O   WAT  1293      35.582 -11.454  31.193  1.00  0.00
ATOM   5116  H1  WAT  1293      34.633 -11.488  31.307  1.00  0.00
ATOM   5117  H2  WAT  1293      35.764 -10.544  30.958  1.00  0.00
TER   
ATOM   5118  O   WAT  1294      21.437 -13.204  20.303  1.00  0.00
ATOM   5119  H1  WAT  1294      22.146 -13.626  19.817  1.00  0.00
ATOM   5120  H2  WAT  1294      20.721 -13.136  19.671  1.00  0.00
TER   
ATOM   5121  O   WAT  1295      21.084 -17.150  19.343  1.00  0.00
ATOM   5122  H1  WAT  1295      21.807 -16.609  19.661  1.00  0.00
ATOM   5123  H2  WAT  1295      21.357 -17.424  18.467  1.00  0.00
TER   
ATOM   5124  O   WAT  1296      34.893 -12.281  23.610  1.00  0.00
ATOM   5125  H1  WAT  1296      35.389 -12.514  24.395  1.00  0.00
ATOM   5126  H2  WAT  1296      34.695 -13.120  23.194  1.00  0.00
TER   
ATOM   5127  O   WAT  1297      20.773 -17.899  29.245  1.00  0.00
ATOM   5128  H1  WAT  1297      21.421 -18.450  28.805  1.00  0.00
ATOM   5129  H2  WAT  1297      21.194 -17.645  30.067  1.00  0.00
TER   
ATOM   5130  O   WAT  1298      36.322 -13.645  26.144  1.00  0.00
ATOM   5131  H1  WAT  1298      36.212 -13.799  27.082  1.00  0.00
ATOM   5132  H2  WAT  1298      37.083 -14.173  25.901  1.00  0.00
TER   
ATOM   5133  O   WAT  1299      34.227  -1.004  26.004  1.00  0.00
ATOM   5134  H1  WAT  1299      34.823  -1.325  25.327  1.00  0.00
ATOM   5135  H2  WAT  1299      34.485  -1.477  26.795  1.00  0.00
TER   
ATOM   5136  O   WAT  1300      25.834  -3.016  31.754  1.00  0.00
ATOM   5137  H1  WAT  1300      25.593  -2.748  30.867  1.00  0.00
ATOM   5138  H2  WAT  1300      26.774  -2.845  31.809  1.00  0.00
TER   
ATOM   5139  O   WAT  1301      34.778  -0.354  29.834  1.00  0.00
ATOM   5140  H1  WAT  1301      34.318   0.397  29.460  1.00  0.00
ATOM   5141  H2  WAT  1301      34.149  -1.074  29.775  1.00  0.00
TER   
ATOM   5142  O   WAT  1302      25.208  -2.045  29.009  1.00  0.00
ATOM   5143  H1  WAT  1302      25.724  -2.657  28.483  1.00  0.00
ATOM   5144  H2  WAT  1302      25.857  -1.542  29.500  1.00  0.00
TER   
ATOM   5145  O   WAT  1303      27.947  -1.154  29.835  1.00  0.00
ATOM   5146  H1  WAT  1303      28.235  -1.409  28.959  1.00  0.00
ATOM   5147  H2  WAT  1303      28.459  -1.707  30.426  1.00  0.00
TER   
ATOM   5148  O   WAT  1304      29.165 -17.415  30.415  1.00  0.00
ATOM   5149  H1  WAT  1304      28.382 -16.941  30.695  1.00  0.00
ATOM   5150  H2  WAT  1304      28.871 -18.320  30.306  1.00  0.00
TER   
ATOM   5151  O   WAT  1305      33.717 -16.713  28.460  1.00  0.00
ATOM   5152  H1  WAT  1305      34.158 -16.769  27.612  1.00  0.00
ATOM   5153  H2  WAT  1305      33.448 -15.797  28.531  1.00  0.00
TER   
ATOM   5154  O   WAT  1306      35.581 -17.082  26.471  1.00  0.00
ATOM   5155  H1  WAT  1306      35.520 -18.026  26.324  1.00  0.00
ATOM   5156  H2  WAT  1306      36.360 -16.974  27.016  1.00  0.00
TER   
ATOM   5157  O   WAT  1307      19.886  -0.942  25.433  1.00  0.00
ATOM   5158  H1  WAT  1307      19.718  -1.575  26.131  1.00  0.00
ATOM   5159  H2  WAT  1307      19.020  -0.736  25.083  1.00  0.00
TER   
ATOM   5160  O   WAT  1308      20.509 -17.111  22.936  1.00  0.00
ATOM   5161  H1  WAT  1308      21.267 -16.998  22.363  1.00  0.00
ATOM   5162  H2  WAT  1308      20.047 -16.274  22.891  1.00  0.00
TER   
ATOM   5163  O   WAT  1309      27.050 -14.997  25.927  1.00  0.00
ATOM   5164  H1  WAT  1309      26.238 -15.371  25.586  1.00  0.00
ATOM   5165  H2  WAT  1309      27.554 -15.752  26.229  1.00  0.00
TER   
ATOM   5166  O   WAT  1310      31.553 -18.333  27.165  1.00  0.00
ATOM   5167  H1  WAT  1310      32.156 -17.761  27.640  1.00  0.00
ATOM   5168  H2  WAT  1310      30.812 -17.769  26.942  1.00  0.00
TER   
ATOM   5169  O   WAT  1311      34.696 -17.930  22.439  1.00  0.00
ATOM   5170  H1  WAT  1311      34.891 -17.032  22.706  1.00  0.00
ATOM   5171  H2  WAT  1311      33.909 -18.162  22.932  1.00  0.00
TER   
ATOM   5172  O   WAT  1312      21.492  -2.249  22.878  1.00  0.00
ATOM   5173  H1  WAT  1312      20.967  -1.868  22.175  1.00  0.00
ATOM   5174  H2  WAT  1312      21.417  -1.624  23.599  1.00  0.00
TER   
ATOM   5175  O   WAT  1313      22.881 -16.584  21.477  1.00  0.00
ATOM   5176  H1  WAT  1313      23.411 -17.371  21.347  1.00  0.00
ATOM   5177  H2  WAT  1313      23.514 -15.905  21.710  1.00  0.00
TER   
ATOM   5178  O   WAT  1314      25.075 -16.847  24.531  1.00  0.00
ATOM   5179  H1  WAT  1314      24.445 -17.548  24.698  1.00  0.00
ATOM   5180  H2  WAT  1314      24.536 -16.086  24.315  1.00  0.00
TER   
ATOM   5181  O   WAT  1315      36.249  -0.690  24.200  1.00  0.00
ATOM   5182  H1  WAT  1315      36.424  -1.377  23.556  1.00  0.00
ATOM   5183  H2  WAT  1315      35.551  -0.166  23.807  1.00  0.00
TER   
ATOM   5184  O   WAT  1316      24.092  -0.301  21.753  1.00  0.00
ATOM   5185  H1  WAT  1316      24.824  -0.585  21.206  1.00  0.00
ATOM   5186  H2  WAT  1316      24.351  -0.540  22.643  1.00  0.00
TER   
ATOM   5187  O   WAT  1317      23.253  -4.184  21.758  1.00  0.00
ATOM   5188  H1  WAT  1317      22.624  -3.716  22.306  1.00  0.00
ATOM   5189  H2  WAT  1317      23.368  -5.029  22.192  1.00  0.00
TER   
ATOM   5190  O   WAT  1318      30.708 -10.134   7.908  1.00  0.00
ATOM   5191  H1  WAT  1318      30.627 -11.048   7.637  1.00  0.00
ATOM   5192  H2  WAT  1318      30.295  -9.637   7.202  1.00  0.00
TER   
ATOM   5193  O   WAT  1319      28.840  -8.356   9.789  1.00  0.00
ATOM   5194  H1  WAT  1319      28.064  -8.836  10.079  1.00  0.00
ATOM   5195  H2  WAT  1319      29.491  -9.035   9.615  1.00  0.00
TER   
ATOM   5196  O   WAT  1320      22.856  -8.044  10.666  1.00  0.00
ATOM   5197  H1  WAT  1320      22.025  -8.299  11.066  1.00  0.00
ATOM   5198  H2  WAT  1320      23.465  -7.973  11.402  1.00  0.00
TER   
ATOM   5199  O   WAT  1321      32.861  -3.950   8.569  1.00  0.00
ATOM   5200  H1  WAT  1321      32.399  -4.721   8.898  1.00  0.00
ATOM   5201  H2  WAT  1321      33.673  -3.923   9.074  1.00  0.00
TER   
ATOM   5202  O   WAT  1322      22.837  -4.010  10.862  1.00  0.00
ATOM   5203  H1  WAT  1322      23.139  -4.900  10.683  1.00  0.00
ATOM   5204  H2  WAT  1322      23.581  -3.453  10.635  1.00  0.00
TER   
ATOM   5205  O   WAT  1323      29.087  -1.664   8.189  1.00  0.00
ATOM   5206  H1  WAT  1323      28.468  -1.208   7.619  1.00  0.00
ATOM   5207  H2  WAT  1323      29.942  -1.509   7.788  1.00  0.00
TER   
ATOM   5208  O   WAT  1324      28.281  -5.680   9.796  1.00  0.00
ATOM   5209  H1  WAT  1324      28.212  -6.621   9.635  1.00  0.00
ATOM   5210  H2  WAT  1324      29.043  -5.590  10.368  1.00  0.00
TER   
ATOM   5211  O   WAT  1325      20.471 -15.075  12.122  1.00  0.00
ATOM   5212  H1  WAT  1325      20.292 -15.972  12.402  1.00  0.00
ATOM   5213  H2  WAT  1325      20.069 -14.528  12.796  1.00  0.00
TER   
ATOM   5214  O   WAT  1326      29.311 -12.873  10.023  1.00  0.00
ATOM   5215  H1  WAT  1326      29.688 -13.746   9.910  1.00  0.00
ATOM   5216  H2  WAT  1326      29.213 -12.537   9.132  1.00  0.00
TER   
ATOM   5217  O   WAT  1327      23.442 -14.501   5.485  1.00  0.00
ATOM   5218  H1  WAT  1327      23.548 -13.600   5.791  1.00  0.00
ATOM   5219  H2  WAT  1327      22.531 -14.549   5.194  1.00  0.00
TER   
ATOM   5220  O   WAT  1328      33.094 -15.378   6.956  1.00  0.00
ATOM   5221  H1  WAT  1328      33.915 -15.868   6.998  1.00  0.00
ATOM   5222  H2  WAT  1328      33.127 -14.788   7.709  1.00  0.00
TER   
ATOM   5223  O   WAT  1329      25.283 -11.532   9.817  1.00  0.00
ATOM   5224  H1  WAT  1329      25.790 -11.034  10.458  1.00  0.00
ATOM   5225  H2  WAT  1329      25.814 -12.308   9.641  1.00  0.00
TER   
ATOM   5226  O   WAT  1330      23.566 -16.892  14.083  1.00  0.00
ATOM   5227  H1  WAT  1330      23.568 -16.375  13.278  1.00  0.00
ATOM   5228  H2  WAT  1330      22.737 -17.369  14.060  1.00  0.00
TER   
ATOM   5229  O   WAT  1331      29.953  -6.780   5.582  1.00  0.00
ATOM   5230  H1  WAT  1331      29.335  -6.315   5.019  1.00  0.00
ATOM   5231  H2  WAT  1331      30.466  -6.087   5.999  1.00  0.00
TER   
ATOM   5232  O   WAT  1332      24.816  -7.253  12.261  1.00  0.00
ATOM   5233  H1  WAT  1332      24.483  -6.626  12.903  1.00  0.00
ATOM   5234  H2  WAT  1332      24.993  -6.726  11.481  1.00  0.00
TER   
ATOM   5235  O   WAT  1333      33.330 -13.438   9.728  1.00  0.00
ATOM   5236  H1  WAT  1333      32.625 -13.150  10.309  1.00  0.00
ATOM   5237  H2  WAT  1333      33.691 -12.628   9.368  1.00  0.00
TER   
ATOM   5238  O   WAT  1334      23.248 -15.181  12.090  1.00  0.00
ATOM   5239  H1  WAT  1334      23.589 -14.337  11.796  1.00  0.00
ATOM   5240  H2  WAT  1334      22.309 -15.033  12.207  1.00  0.00
TER   
ATOM   5241  O   WAT  1335      24.028  -5.284  14.076  1.00  0.00
ATOM   5242  H1  WAT  1335      24.646  -4.609  13.794  1.00  0.00
ATOM   5243  H2  WAT  1335      23.168  -4.876  13.984  1.00  0.00
TER   
ATOM   5244  O   WAT  1336      34.946  -3.821  11.991  1.00  0.00
ATOM   5245  H1  WAT  1336      34.263  -3.151  11.983  1.00  0.00
ATOM   5246  H2  WAT  1336      35.486  -3.622  11.226  1.00  0.00
TER   
ATOM   5247  O   WAT  1337      36.399 -13.993  10.119  1.00  0.00
ATOM   5248  H1  WAT  1337      35.451 -13.959  10.251  1.00  0.00
ATOM   5249  H2  WAT  1337      36.724 -13.179  10.504  1.00  0.00
TER   
ATOM   5250  O   WAT  1338      26.931 -17.693   8.415  1.00  0.00
ATOM   5251  H1  WAT  1338      27.238 -18.248   7.698  1.00  0.00
ATOM   5252  H2  WAT  1338      26.001 -17.558   8.232  1.00  0.00
TER   
ATOM   5253  O   WAT  1339      32.482  -1.976  10.706  1.00  0.00
ATOM   5254  H1  WAT  1339      32.495  -2.380   9.838  1.00  0.00
ATOM   5255  H2  WAT  1339      31.930  -1.201  10.602  1.00  0.00
TER   
ATOM   5256  O   WAT  1340      33.777  -5.255   5.795  1.00  0.00
ATOM   5257  H1  WAT  1340      33.666  -6.197   5.920  1.00  0.00
ATOM   5258  H2  WAT  1340      33.773  -4.893   6.681  1.00  0.00
TER   
ATOM   5259  O   WAT  1341      31.881  -7.073  12.034  1.00  0.00
ATOM   5260  H1  WAT  1341      32.297  -7.287  11.199  1.00  0.00
ATOM   5261  H2  WAT  1341      32.605  -6.816  12.605  1.00  0.00
TER   
ATOM   5262  O   WAT  1342      29.319  -9.628   5.151  1.00  0.00
ATOM   5263  H1  WAT  1342      28.392  -9.694   5.380  1.00  0.00
ATOM   5264  H2  WAT  1342      29.471  -8.690   5.036  1.00  0.00
TER   
ATOM   5265  O   WAT  1343      29.306 -13.356   2.148  1.00  0.00
ATOM   5266  H1  WAT  1343      28.366 -13.195   2.233  1.00  0.00
ATOM   5267  H2  WAT  1343      29.624 -12.638   1.601  1.00  0.00
TER   
ATOM   5268  O   WAT  1344      35.827  -8.674  12.126  1.00  0.00
ATOM   5269  H1  WAT  1344      34.999  -8.605  11.651  1.00  0.00
ATOM   5270  H2  WAT  1344      36.422  -8.089  11.657  1.00  0.00
TER   
ATOM   5271  O   WAT  1345      33.348  -8.066   5.654  1.00  0.00
ATOM   5272  H1  WAT  1345      32.730  -8.404   5.007  1.00  0.00
ATOM   5273  H2  WAT  1345      33.331  -8.710   6.362  1.00  0.00
TER   
ATOM   5274  O   WAT  1346      32.791 -11.888  13.071  1.00  0.00
ATOM   5275  H1  WAT  1346      32.378 -11.062  13.325  1.00  0.00
ATOM   5276  H2  WAT  1346      32.059 -12.473  12.879  1.00  0.00
TER   
ATOM   5277  O   WAT  1347      24.924  -9.102   7.933  1.00  0.00
ATOM   5278  H1  WAT  1347      24.520  -9.814   7.438  1.00  0.00
ATOM   5279  H2  WAT  1347      25.011  -9.446   8.822  1.00  0.00
TER   
ATOM   5280  O   WAT  1348      25.392  -5.415  10.097  1.00  0.00
ATOM   5281  H1  WAT  1348      25.095  -6.020   9.418  1.00  0.00
ATOM   5282  H2  WAT  1348      26.342  -5.377   9.986  1.00  0.00
TER   
ATOM   5283  O   WAT  1349      23.637 -12.327  11.713  1.00  0.00
ATOM   5284  H1  WAT  1349      24.189 -12.218  10.938  1.00  0.00
ATOM   5285  H2  WAT  1349      24.151 -11.953  12.428  1.00  0.00
TER   
ATOM   5286  O   WAT  1350      33.481  -1.842  13.759  1.00  0.00
ATOM   5287  H1  WAT  1350      33.004  -1.034  13.566  1.00  0.00
ATOM   5288  H2  WAT  1350      32.797  -2.494  13.912  1.00  0.00
TER   
ATOM   5289  O   WAT  1351      24.484  -5.677  16.748  1.00  0.00
ATOM   5290  H1  WAT  1351      23.587  -5.453  16.995  1.00  0.00
ATOM   5291  H2  WAT  1351      24.510  -5.553  15.799  1.00  0.00
TER   
ATOM   5292  O   WAT  1352      31.525  -8.827   2.662  1.00  0.00
ATOM   5293  H1  WAT  1352      31.964  -9.665   2.516  1.00  0.00
ATOM   5294  H2  WAT  1352      32.238  -8.194   2.748  1.00  0.00
TER   
ATOM   5295  O   WAT  1353      23.311  -8.805  15.323  1.00  0.00
ATOM   5296  H1  WAT  1353      23.172  -7.933  15.692  1.00  0.00
ATOM   5297  H2  WAT  1353      22.430  -9.148  15.178  1.00  0.00
TER   
ATOM   5298  O   WAT  1354      29.634  -3.888   6.630  1.00  0.00
ATOM   5299  H1  WAT  1354      30.074  -3.145   6.215  1.00  0.00
ATOM   5300  H2  WAT  1354      29.573  -3.645   7.554  1.00  0.00
TER   
ATOM   5301  O   WAT  1355      25.109  -2.863  17.532  1.00  0.00
ATOM   5302  H1  WAT  1355      25.081  -2.459  16.665  1.00  0.00
ATOM   5303  H2  WAT  1355      24.946  -3.792  17.369  1.00  0.00
TER   
ATOM   5304  O   WAT  1356      35.107 -17.573   0.976  1.00  0.00
ATOM   5305  H1  WAT  1356      34.794 -17.480   1.876  1.00  0.00
ATOM   5306  H2  WAT  1356      35.868 -16.995   0.926  1.00  0.00
TER   
ATOM   5307  O   WAT  1357      21.625 -10.207   5.434  1.00  0.00
ATOM   5308  H1  WAT  1357      21.504  -9.481   4.822  1.00  0.00
ATOM   5309  H2  WAT  1357      21.315 -10.977   4.956  1.00  0.00
TER   
ATOM   5310  O   WAT  1358      36.464  -4.889  15.988  1.00  0.00
ATOM   5311  H1  WAT  1358      36.591  -5.128  15.070  1.00  0.00
ATOM   5312  H2  WAT  1358      36.506  -5.721  16.460  1.00  0.00
TER   
ATOM   5313  O   WAT  1359      30.326  -1.186  14.558  1.00  0.00
ATOM   5314  H1  WAT  1359      30.840  -1.275  15.360  1.00  0.00
ATOM   5315  H2  WAT  1359      29.483  -0.840  14.851  1.00  0.00
TER   
ATOM   5316  O   WAT  1360      32.301  -0.901   3.986  1.00  0.00
ATOM   5317  H1  WAT  1360      32.141  -1.190   4.884  1.00  0.00
ATOM   5318  H2  WAT  1360      32.136  -1.677   3.451  1.00  0.00
TER   
ATOM   5319  O   WAT  1361      24.780  -1.121   5.763  1.00  0.00
ATOM   5320  H1  WAT  1361      24.604  -2.037   5.550  1.00  0.00
ATOM   5321  H2  WAT  1361      23.926  -0.762   6.003  1.00  0.00
TER   
ATOM   5322  O   WAT  1362      32.004  -3.392   2.546  1.00  0.00
ATOM   5323  H1  WAT  1362      31.310  -3.394   1.886  1.00  0.00
ATOM   5324  H2  WAT  1362      32.746  -3.816   2.115  1.00  0.00
TER   
ATOM   5325  O   WAT  1363      31.569  -1.766   6.621  1.00  0.00
ATOM   5326  H1  WAT  1363      32.025  -2.547   6.935  1.00  0.00
ATOM   5327  H2  WAT  1363      31.908  -1.055   7.165  1.00  0.00
TER   
ATOM   5328  O   WAT  1364      36.317 -12.836  16.953  1.00  0.00
ATOM   5329  H1  WAT  1364      35.701 -12.328  16.425  1.00  0.00
ATOM   5330  H2  WAT  1364      35.996 -13.736  16.896  1.00  0.00
TER   
ATOM   5331  O   WAT  1365      24.091 -16.864   8.816  1.00  0.00
ATOM   5332  H1  WAT  1365      23.648 -16.083   8.484  1.00  0.00
ATOM   5333  H2  WAT  1365      24.650 -16.541   9.523  1.00  0.00
TER   
ATOM   5334  O   WAT  1366      28.378 -13.997  14.419  1.00  0.00
ATOM   5335  H1  WAT  1366      27.916 -13.788  15.231  1.00  0.00
ATOM   5336  H2  WAT  1366      27.976 -14.811  14.117  1.00  0.00
TER   
ATOM   5337  O   WAT  1367      33.379 -12.776  15.549  1.00  0.00
ATOM   5338  H1  WAT  1367      32.528 -13.075  15.870  1.00  0.00
ATOM   5339  H2  WAT  1367      33.219 -12.532  14.638  1.00  0.00
TER   
ATOM   5340  O   WAT  1368      30.473 -11.276  17.649  1.00  0.00
ATOM   5341  H1  WAT  1368      30.799 -12.109  17.309  1.00  0.00
ATOM   5342  H2  WAT  1368      31.262 -10.753  17.797  1.00  0.00
TER   
ATOM   5343  O   WAT  1369      27.207 -17.242   3.697  1.00  0.00
ATOM   5344  H1  WAT  1369      26.582 -17.246   4.422  1.00  0.00
ATOM   5345  H2  WAT  1369      27.120 -18.109   3.300  1.00  0.00
TER   
ATOM   5346  O   WAT  1370      26.129 -16.319  10.675  1.00  0.00
ATOM   5347  H1  WAT  1370      26.426 -15.412  10.594  1.00  0.00
ATOM   5348  H2  WAT  1370      26.677 -16.807  10.061  1.00  0.00
TER   
ATOM   5349  O   WAT  1371      23.883 -11.740   6.544  1.00  0.00
ATOM   5350  H1  WAT  1371      23.657 -11.956   7.449  1.00  0.00
ATOM   5351  H2  WAT  1371      23.102 -11.307   6.199  1.00  0.00
TER   
ATOM   5352  O   WAT  1372      31.112 -11.734   5.143  1.00  0.00
ATOM   5353  H1  WAT  1372      30.513 -11.010   4.959  1.00  0.00
ATOM   5354  H2  WAT  1372      31.660 -11.796   4.361  1.00  0.00
TER   
ATOM   5355  O   WAT  1373      26.322 -10.842  17.210  1.00  0.00
ATOM   5356  H1  WAT  1373      26.227 -11.782  17.060  1.00  0.00
ATOM   5357  H2  WAT  1373      27.166 -10.620  16.815  1.00  0.00
TER   
ATOM   5358  O   WAT  1374      29.719 -13.097   7.173  1.00  0.00
ATOM   5359  H1  WAT  1374      30.112 -12.780   6.360  1.00  0.00
ATOM   5360  H2  WAT  1374      30.080 -13.976   7.288  1.00  0.00
TER   
ATOM   5361  O   WAT  1375      21.453 -14.430  15.363  1.00  0.00
ATOM   5362  H1  WAT  1375      21.060 -13.583  15.571  1.00  0.00
ATOM   5363  H2  WAT  1375      20.765 -15.068  15.554  1.00  0.00
TER   
ATOM   5364  O   WAT  1376      28.028 -14.347  18.433  1.00  0.00
ATOM   5365  H1  WAT  1376      27.338 -14.540  19.068  1.00  0.00
ATOM   5366  H2  WAT  1376      28.771 -14.063  18.966  1.00  0.00
TER   
ATOM   5367  O   WAT  1377      18.942 -12.565   0.607  1.00  0.00
ATOM   5368  H1  WAT  1377      18.860 -11.622   0.748  1.00  0.00
ATOM   5369  H2  WAT  1377      18.591 -12.708  -0.272  1.00  0.00
TER   
ATOM   5370  O   WAT  1378      30.304 -10.507  11.269  1.00  0.00
ATOM   5371  H1  WAT  1378      29.572  -9.998  11.618  1.00  0.00
ATOM   5372  H2  WAT  1378      29.907 -11.324  10.967  1.00  0.00
TER   
ATOM   5373  O   WAT  1379      26.742 -13.831   9.674  1.00  0.00
ATOM   5374  H1  WAT  1379      26.746 -14.272   8.824  1.00  0.00
ATOM   5375  H2  WAT  1379      27.637 -13.510   9.781  1.00  0.00
TER   
ATOM   5376  O   WAT  1380      26.804 -12.830   2.664  1.00  0.00
ATOM   5377  H1  WAT  1380      26.925 -12.872   3.613  1.00  0.00
ATOM   5378  H2  WAT  1380      26.419 -11.968   2.509  1.00  0.00
TER   
ATOM   5379  O   WAT  1381      30.767 -15.054  10.681  1.00  0.00
ATOM   5380  H1  WAT  1381      30.784 -14.603  11.525  1.00  0.00
ATOM   5381  H2  WAT  1381      30.518 -15.953  10.894  1.00  0.00
TER   
ATOM   5382  O   WAT  1382      25.816 -10.520   2.063  1.00  0.00
ATOM   5383  H1  WAT  1382      25.248 -10.968   1.436  1.00  0.00
ATOM   5384  H2  WAT  1382      26.525 -10.161   1.529  1.00  0.00
TER   
ATOM   5385  O   WAT  1383      34.194 -17.640  16.519  1.00  0.00
ATOM   5386  H1  WAT  1383      34.519 -18.371  17.045  1.00  0.00
ATOM   5387  H2  WAT  1383      34.230 -17.959  15.618  1.00  0.00
TER   
ATOM   5388  O   WAT  1384      27.043  -9.771  11.420  1.00  0.00
ATOM   5389  H1  WAT  1384      27.410 -10.245  12.166  1.00  0.00
ATOM   5390  H2  WAT  1384      26.853  -8.897  11.761  1.00  0.00
TER   
ATOM   5391  O   WAT  1385      24.833 -10.730  13.739  1.00  0.00
ATOM   5392  H1  WAT  1385      24.528  -9.851  13.964  1.00  0.00
ATOM   5393  H2  WAT  1385      25.787 -10.670  13.774  1.00  0.00
TER   
ATOM   5394  O   WAT  1386      23.361  -6.524   4.335  1.00  0.00
ATOM   5395  H1  WAT  1386      22.587  -7.065   4.175  1.00  0.00
ATOM   5396  H2  WAT  1386      24.090  -7.044   3.997  1.00  0.00
TER   
ATOM   5397  O   WAT  1387      34.120  -7.528  10.128  1.00  0.00
ATOM   5398  H1  WAT  1387      34.840  -7.032   9.738  1.00  0.00
ATOM   5399  H2  WAT  1387      33.918  -8.206   9.483  1.00  0.00
TER   
ATOM   5400  O   WAT  1388      29.581 -16.134   4.271  1.00  0.00
ATOM   5401  H1  WAT  1388      28.767 -16.633   4.196  1.00  0.00
ATOM   5402  H2  WAT  1388      29.387 -15.294   3.855  1.00  0.00
TER   
ATOM   5403  O   WAT  1389      29.502  -7.457  16.015  1.00  0.00
ATOM   5404  H1  WAT  1389      29.435  -8.377  15.761  1.00  0.00
ATOM   5405  H2  WAT  1389      28.872  -7.359  16.729  1.00  0.00
TER   
ATOM   5406  O   WAT  1390      32.296 -11.762   2.567  1.00  0.00
ATOM   5407  H1  WAT  1390      33.184 -11.450   2.392  1.00  0.00
ATOM   5408  H2  WAT  1390      32.266 -12.635   2.175  1.00  0.00
TER   
ATOM   5409  O   WAT  1391      23.405  -6.856   7.973  1.00  0.00
ATOM   5410  H1  WAT  1391      23.923  -7.659   7.919  1.00  0.00
ATOM   5411  H2  WAT  1391      22.953  -6.918   8.815  1.00  0.00
TER   
ATOM   5412  O   WAT  1392      28.292  -5.590   3.246  1.00  0.00
ATOM   5413  H1  WAT  1392      28.633  -4.845   2.750  1.00  0.00
ATOM   5414  H2  WAT  1392      27.463  -5.277   3.609  1.00  0.00
TER   
ATOM   5415  O   WAT  1393      24.090  -9.432  17.770  1.00  0.00
ATOM   5416  H1  WAT  1393      23.790  -9.286  16.873  1.00  0.00
ATOM   5417  H2  WAT  1393      24.862  -9.991  17.677  1.00  0.00
TER   
ATOM   5418  O   WAT  1394      29.433  -4.635  15.765  1.00  0.00
ATOM   5419  H1  WAT  1394      29.448  -5.567  15.547  1.00  0.00
ATOM   5420  H2  WAT  1394      28.726  -4.549  16.404  1.00  0.00
TER   
ATOM   5421  O   WAT  1395      34.567 -10.451   2.035  1.00  0.00
ATOM   5422  H1  WAT  1395      34.483 -10.019   1.185  1.00  0.00
ATOM   5423  H2  WAT  1395      35.286  -9.991   2.468  1.00  0.00
TER   
ATOM   5424  O   WAT  1396      35.644  -7.994  15.112  1.00  0.00
ATOM   5425  H1  WAT  1396      34.919  -7.401  14.915  1.00  0.00
ATOM   5426  H2  WAT  1396      36.172  -8.002  14.314  1.00  0.00
TER   
ATOM   5427  O   WAT  1397      35.596  -3.597   4.763  1.00  0.00
ATOM   5428  H1  WAT  1397      34.953  -4.251   5.038  1.00  0.00
ATOM   5429  H2  WAT  1397      35.209  -3.191   3.987  1.00  0.00
TER   
ATOM   5430  O   WAT  1398      31.174  -6.268   8.611  1.00  0.00
ATOM   5431  H1  WAT  1398      31.527  -6.865   7.951  1.00  0.00
ATOM   5432  H2  WAT  1398      30.291  -6.594   8.781  1.00  0.00
TER   
ATOM   5433  O   WAT  1399      27.261  -5.508   6.018  1.00  0.00
ATOM   5434  H1  WAT  1399      27.948  -4.961   6.398  1.00  0.00
ATOM   5435  H2  WAT  1399      26.474  -4.964   6.053  1.00  0.00
TER   
ATOM   5436  O   WAT  1400      26.563  -8.504   5.630  1.00  0.00
ATOM   5437  H1  WAT  1400      27.020  -7.693   5.856  1.00  0.00
ATOM   5438  H2  WAT  1400      26.212  -8.821   6.462  1.00  0.00
TER   
ATOM   5439  O   WAT  1401      28.867  -2.993  12.859  1.00  0.00
ATOM   5440  H1  WAT  1401      29.511  -2.787  13.537  1.00  0.00
ATOM   5441  H2  WAT  1401      29.230  -3.754  12.406  1.00  0.00
TER   
ATOM   5442  O   WAT  1402      30.140  -4.990  11.577  1.00  0.00
ATOM   5443  H1  WAT  1402      30.782  -5.691  11.690  1.00  0.00
ATOM   5444  H2  WAT  1402      30.665  -4.210  11.397  1.00  0.00
TER   
ATOM   5445  O   WAT  1403      33.985  -4.705   1.301  1.00  0.00
ATOM   5446  H1  WAT  1403      33.759  -5.422   1.894  1.00  0.00
ATOM   5447  H2  WAT  1403      33.595  -4.954   0.463  1.00  0.00
TER   
ATOM   5448  O   WAT  1404      31.914  -4.190  14.781  1.00  0.00
ATOM   5449  H1  WAT  1404      32.249  -3.604  15.459  1.00  0.00
ATOM   5450  H2  WAT  1404      30.994  -4.321  15.011  1.00  0.00
TER   
ATOM   5451  O   WAT  1405      19.464 -16.401  15.563  1.00  0.00
ATOM   5452  H1  WAT  1405      18.750 -16.201  16.168  1.00  0.00
ATOM   5453  H2  WAT  1405      19.883 -17.177  15.935  1.00  0.00
TER   
ATOM   5454  O   WAT  1406      33.567  -6.788   2.962  1.00  0.00
ATOM   5455  H1  WAT  1406      33.279  -6.327   3.750  1.00  0.00
ATOM   5456  H2  WAT  1406      34.362  -7.248   3.231  1.00  0.00
TER   
ATOM   5457  O   WAT  1407      27.743  -4.141  17.950  1.00  0.00
ATOM   5458  H1  WAT  1407      27.422  -4.860  18.494  1.00  0.00
ATOM   5459  H2  WAT  1407      27.068  -3.466  18.023  1.00  0.00
TER   
ATOM   5460  O   WAT  1408      25.784  -3.295   2.893  1.00  0.00
ATOM   5461  H1  WAT  1408      25.775  -2.562   2.277  1.00  0.00
ATOM   5462  H2  WAT  1408      24.864  -3.542   2.986  1.00  0.00
TER   
ATOM   5463  O   WAT  1409      21.385  -8.074   3.638  1.00  0.00
ATOM   5464  H1  WAT  1409      20.777  -7.334   3.647  1.00  0.00
ATOM   5465  H2  WAT  1409      21.860  -7.984   2.811  1.00  0.00
TER   
ATOM   5466  O   WAT  1410      30.958 -13.909  13.313  1.00  0.00
ATOM   5467  H1  WAT  1410      31.326 -14.729  13.641  1.00  0.00
ATOM   5468  H2  WAT  1410      30.098 -13.848  13.729  1.00  0.00
TER   
ATOM   5469  O   WAT  1411      34.324 -14.953   4.122  1.00  0.00
ATOM   5470  H1  WAT  1411      33.695 -14.848   3.408  1.00  0.00
ATOM   5471  H2  WAT  1411      33.829 -14.733   4.911  1.00  0.00
TER   
ATOM   5472  O   WAT  1412      26.292 -12.674   5.538  1.00  0.00
ATOM   5473  H1  WAT  1412      25.584 -12.206   5.979  1.00  0.00
ATOM   5474  H2  WAT  1412      26.577 -13.332   6.172  1.00  0.00
TER   
ATOM   5475  O   WAT  1413      27.918 -11.255  13.537  1.00  0.00
ATOM   5476  H1  WAT  1413      28.417 -10.780  14.202  1.00  0.00
ATOM   5477  H2  WAT  1413      28.060 -12.178  13.744  1.00  0.00
TER   
ATOM   5478  O   WAT  1414      30.324 -15.949   6.977  1.00  0.00
ATOM   5479  H1  WAT  1414      30.201 -15.931   6.028  1.00  0.00
ATOM   5480  H2  WAT  1414      31.272 -15.901   7.097  1.00  0.00
TER   
ATOM   5481  O   WAT  1415      27.412  -0.714   6.250  1.00  0.00
ATOM   5482  H1  WAT  1415      27.666  -0.752   5.328  1.00  0.00
ATOM   5483  H2  WAT  1415      26.463  -0.840   6.243  1.00  0.00
TER   
ATOM   5484  O   WAT  1416      24.496 -14.366   2.913  1.00  0.00
ATOM   5485  H1  WAT  1416      25.345 -13.929   2.847  1.00  0.00
ATOM   5486  H2  WAT  1416      24.129 -14.054   3.740  1.00  0.00
TER   
ATOM   5487  O   WAT  1417      35.125 -15.038  14.380  1.00  0.00
ATOM   5488  H1  WAT  1417      34.622 -14.297  14.719  1.00  0.00
ATOM   5489  H2  WAT  1417      35.940 -14.649  14.064  1.00  0.00
TER   
ATOM   5490  O   WAT  1418      33.417  -9.795   7.826  1.00  0.00
ATOM   5491  H1  WAT  1418      32.476  -9.779   8.001  1.00  0.00
ATOM   5492  H2  WAT  1418      33.731 -10.581   8.272  1.00  0.00
TER   
ATOM   5493  O   WAT  1419      23.395  -8.113   1.386  1.00  0.00
ATOM   5494  H1  WAT  1419      24.161  -8.224   1.949  1.00  0.00
ATOM   5495  H2  WAT  1419      23.473  -8.809   0.734  1.00  0.00
TER   
ATOM   5496  O   WAT  1420      22.090 -10.680   2.070  1.00  0.00
ATOM   5497  H1  WAT  1420      22.170 -11.627   2.181  1.00  0.00
ATOM   5498  H2  WAT  1420      22.982 -10.349   2.176  1.00  0.00
TER   
ATOM   5499  O   WAT  1421      35.420  -2.624   9.501  1.00  0.00
ATOM   5500  H1  WAT  1421      35.544  -1.801   9.974  1.00  0.00
ATOM   5501  H2  WAT  1421      36.286  -2.835   9.154  1.00  0.00
TER   
ATOM   5502  O   WAT  1422      22.891  -0.531   9.173  1.00  0.00
ATOM   5503  H1  WAT  1422      23.628  -1.079   9.444  1.00  0.00
ATOM   5504  H2  WAT  1422      23.275   0.335   9.034  1.00  0.00
TER   
ATOM   5505  O   WAT  1423      21.897  -1.346  18.362  1.00  0.00
ATOM   5506  H1  WAT  1423      22.698  -1.025  18.775  1.00  0.00
ATOM   5507  H2  WAT  1423      21.382  -1.706  19.084  1.00  0.00
TER   
ATOM   5508  O   WAT  1424      26.001  -1.357   0.996  1.00  0.00
ATOM   5509  H1  WAT  1424      26.794  -1.069   0.544  1.00  0.00
ATOM   5510  H2  WAT  1424      25.482  -1.788   0.317  1.00  0.00
TER   
ATOM   5511  O   WAT  1425      30.734  -5.238  18.309  1.00  0.00
ATOM   5512  H1  WAT  1425      30.127  -5.215  17.569  1.00  0.00
ATOM   5513  H2  WAT  1425      30.429  -5.970  18.846  1.00  0.00
TER   
ATOM   5514  O   WAT  1426      32.164  -1.510  16.920  1.00  0.00
ATOM   5515  H1  WAT  1426      33.116  -1.594  16.870  1.00  0.00
ATOM   5516  H2  WAT  1426      32.016  -0.846  17.594  1.00  0.00
TER   
ATOM   5517  O   WAT  1427      35.055  -2.130   2.419  1.00  0.00
ATOM   5518  H1  WAT  1427      34.769  -2.544   1.605  1.00  0.00
ATOM   5519  H2  WAT  1427      34.856  -1.202   2.299  1.00  0.00
TER   
ATOM   5520  O   WAT  1428      26.519  -6.137   0.860  1.00  0.00
ATOM   5521  H1  WAT  1428      26.414  -6.752   1.586  1.00  0.00
ATOM   5522  H2  WAT  1428      26.352  -6.661   0.076  1.00  0.00
TER   
ATOM   5523  O   WAT  1429      26.671  -7.451  16.839  1.00  0.00
ATOM   5524  H1  WAT  1429      25.905  -6.883  16.754  1.00  0.00
ATOM   5525  H2  WAT  1429      26.852  -7.744  15.946  1.00  0.00
TER   
ATOM   5526  O   WAT  1430      29.760  -7.075   1.464  1.00  0.00
ATOM   5527  H1  WAT  1430      29.211  -6.628   2.108  1.00  0.00
ATOM   5528  H2  WAT  1430      30.381  -7.580   1.988  1.00  0.00
TER   
ATOM   5529  O   WAT  1431      33.813  -5.721  17.396  1.00  0.00
ATOM   5530  H1  WAT  1431      34.554  -5.383  16.893  1.00  0.00
ATOM   5531  H2  WAT  1431      33.050  -5.552  16.843  1.00  0.00
TER   
ATOM   5532  O   WAT  1432      21.649 -10.716  18.200  1.00  0.00
ATOM   5533  H1  WAT  1432      21.690 -11.014  19.109  1.00  0.00
ATOM   5534  H2  WAT  1432      22.504 -10.315  18.041  1.00  0.00
TER   
ATOM   5535  O   WAT  1433      25.427  -8.116   3.361  1.00  0.00
ATOM   5536  H1  WAT  1433      25.849  -8.282   4.204  1.00  0.00
ATOM   5537  H2  WAT  1433      25.552  -8.926   2.866  1.00  0.00
TER   
ATOM   5538  O   WAT  1434      23.590 -12.136  16.168  1.00  0.00
ATOM   5539  H1  WAT  1434      23.059 -12.627  15.540  1.00  0.00
ATOM   5540  H2  WAT  1434      24.259 -11.708  15.634  1.00  0.00
TER   
ATOM   5541  O   WAT  1435      27.940  -9.092   0.608  1.00  0.00
ATOM   5542  H1  WAT  1435      28.460  -9.807   0.243  1.00  0.00
ATOM   5543  H2  WAT  1435      28.587  -8.454   0.908  1.00  0.00
TER   
ATOM   5544  O   WAT  1436      32.488  -7.669  15.932  1.00  0.00
ATOM   5545  H1  WAT  1436      32.902  -7.515  16.781  1.00  0.00
ATOM   5546  H2  WAT  1436      31.553  -7.544  16.094  1.00  0.00
TER   
ATOM   5547  O   WAT  1437      32.960 -10.330  17.936  1.00  0.00
ATOM   5548  H1  WAT  1437      33.542 -11.085  17.848  1.00  0.00
ATOM   5549  H2  WAT  1437      33.136  -9.799  17.159  1.00  0.00
TER   
ATOM   5550  O   WAT  1438      24.077 -15.170  16.248  1.00  0.00
ATOM   5551  H1  WAT  1438      23.983 -15.788  15.523  1.00  0.00
ATOM   5552  H2  WAT  1438      23.497 -14.444  16.020  1.00  0.00
TER   
ATOM   5553  O   WAT  1439      26.843 -16.613  13.280  1.00  0.00
ATOM   5554  H1  WAT  1439      26.395 -16.590  12.435  1.00  0.00
ATOM   5555  H2  WAT  1439      26.210 -17.011  13.877  1.00  0.00
TER   
ATOM   5556  O   WAT  1440      27.249  -7.717  13.901  1.00  0.00
ATOM   5557  H1  WAT  1440      27.668  -6.874  13.729  1.00  0.00
ATOM   5558  H2  WAT  1440      26.330  -7.580  13.672  1.00  0.00
TER   
ATOM   5559  O   WAT  1441      29.585  -9.986  15.285  1.00  0.00
ATOM   5560  H1  WAT  1441      29.705 -10.582  16.025  1.00  0.00
ATOM   5561  H2  WAT  1441      30.445  -9.949  14.865  1.00  0.00
TER   
ATOM   5562  O   WAT  1442      31.924  -9.432  13.862  1.00  0.00
ATOM   5563  H1  WAT  1442      31.398  -8.908  13.258  1.00  0.00
ATOM   5564  H2  WAT  1442      32.267  -8.799  14.492  1.00  0.00
TER   
ATOM   5565  O   WAT  1443      24.323 -12.043   0.306  1.00  0.00
ATOM   5566  H1  WAT  1443      24.122 -12.906   0.668  1.00  0.00
ATOM   5567  H2  WAT  1443      24.152 -12.129  -0.631  1.00  0.00
TER   
ATOM   5568  O   WAT  1444      25.100  -1.412  15.017  1.00  0.00
ATOM   5569  H1  WAT  1444      24.562  -0.687  14.698  1.00  0.00
ATOM   5570  H2  WAT  1444      25.353  -1.889  14.227  1.00  0.00
TER   
ATOM   5571  O   WAT  1445      26.352 -13.444  16.543  1.00  0.00
ATOM   5572  H1  WAT  1445      26.942 -13.752  17.231  1.00  0.00
ATOM   5573  H2  WAT  1445      25.534 -13.916  16.699  1.00  0.00
TER   
ATOM   5574  O   WAT  1446      31.172 -13.827  16.776  1.00  0.00
ATOM   5575  H1  WAT  1446      30.483 -14.489  16.711  1.00  0.00
ATOM   5576  H2  WAT  1446      31.892 -14.273  17.221  1.00  0.00
TER   
ATOM   5577  O   WAT  1447      31.802 -17.232   2.835  1.00  0.00
ATOM   5578  H1  WAT  1447      32.082 -18.075   3.191  1.00  0.00
ATOM   5579  H2  WAT  1447      31.028 -17.000   3.349  1.00  0.00
TER   
ATOM   5580  O   WAT  1448      23.121 -14.943   0.294  1.00  0.00
ATOM   5581  H1  WAT  1448      23.424 -14.936  -0.614  1.00  0.00
ATOM   5582  H2  WAT  1448      23.861 -15.293   0.791  1.00  0.00
TER   
ATOM   5583  O   WAT  1449      27.956  -0.177  15.276  1.00  0.00
ATOM   5584  H1  WAT  1449      27.882   0.727  15.583  1.00  0.00
ATOM   5585  H2  WAT  1449      27.054  -0.496  15.248  1.00  0.00
TER   
ATOM   5586  O   WAT  1450      26.340 -15.999   1.280  1.00  0.00
ATOM   5587  H1  WAT  1450      25.992 -16.677   0.700  1.00  0.00
ATOM   5588  H2  WAT  1450      26.541 -16.460   2.094  1.00  0.00
TER   
ATOM   5589  O   WAT  1451      28.505  -1.011   2.899  1.00  0.00
ATOM   5590  H1  WAT  1451      29.400  -0.673   2.920  1.00  0.00
ATOM   5591  H2  WAT  1451      28.536  -1.733   2.271  1.00  0.00
TER   
ATOM   5592  O   WAT  1452      23.955  -4.519   6.239  1.00  0.00
ATOM   5593  H1  WAT  1452      23.655  -4.642   7.140  1.00  0.00
ATOM   5594  H2  WAT  1452      23.849  -5.378   5.831  1.00  0.00
TER   
ATOM   5595  O   WAT  1453      35.484  -2.481  15.605  1.00  0.00
ATOM   5596  H1  WAT  1453      34.884  -2.422  14.862  1.00  0.00
ATOM   5597  H2  WAT  1453      35.613  -3.420  15.735  1.00  0.00
TER   
ATOM   5598  O   WAT  1454      36.724  -4.739   0.942  1.00  0.00
ATOM   5599  H1  WAT  1454      35.893  -4.671   1.413  1.00  0.00
ATOM   5600  H2  WAT  1454      36.901  -3.849   0.639  1.00  0.00
TER   
ATOM   5601  O   WAT  1455      36.180  -7.994   3.446  1.00  0.00
ATOM   5602  H1  WAT  1455      36.942  -7.425   3.552  1.00  0.00
ATOM   5603  H2  WAT  1455      36.195  -8.562   4.216  1.00  0.00
TER   
ATOM   5604  O   WAT  1456      34.169  -5.756  13.703  1.00  0.00
ATOM   5605  H1  WAT  1456      33.355  -5.326  13.965  1.00  0.00
ATOM   5606  H2  WAT  1456      34.577  -5.144  13.090  1.00  0.00
TER   
ATOM   5607  O   WAT  1457      36.232  -7.701   0.603  1.00  0.00
ATOM   5608  H1  WAT  1457      36.507  -6.793   0.475  1.00  0.00
ATOM   5609  H2  WAT  1457      36.043  -7.765   1.539  1.00  0.00
TER   
ATOM   5610  O   WAT  1458      32.629 -14.676   1.898  1.00  0.00
ATOM   5611  H1  WAT  1458      33.048 -14.863   1.058  1.00  0.00
ATOM   5612  H2  WAT  1458      32.323 -15.528   2.208  1.00  0.00
TER   
ATOM   5613  O   WAT  1459      36.128  -9.764   5.596  1.00  0.00
ATOM   5614  H1  WAT  1459      35.753 -10.531   5.164  1.00  0.00
ATOM   5615  H2  WAT  1459      35.399  -9.382   6.083  1.00  0.00
TER   
ATOM   5616  O   WAT  1460      35.518 -10.617  15.230  1.00  0.00
ATOM   5617  H1  WAT  1460      35.287 -10.845  14.330  1.00  0.00
ATOM   5618  H2  WAT  1460      35.779  -9.697  15.184  1.00  0.00
TER   
ATOM   5619  O   WAT  1461      20.269 -12.174  16.123  1.00  0.00
ATOM   5620  H1  WAT  1461      19.375 -12.208  16.462  1.00  0.00
ATOM   5621  H2  WAT  1461      20.809 -11.976  16.888  1.00  0.00
TER   
ATOM   5622  O   WAT  1462      33.957 -15.391  18.008  1.00  0.00
ATOM   5623  H1  WAT  1462      34.834 -15.383  18.391  1.00  0.00
ATOM   5624  H2  WAT  1462      33.969 -16.128  17.397  1.00  0.00
TER   
ATOM   5625  O   WAT  1463      35.403 -11.538   8.896  1.00  0.00
ATOM   5626  H1  WAT  1463      35.927 -12.032   8.266  1.00  0.00
ATOM   5627  H2  WAT  1463      35.989 -11.403   9.641  1.00  0.00
TER   
ATOM   5628  O   WAT  1464      35.582 -11.454  12.418  1.00  0.00
ATOM   5629  H1  WAT  1464      34.633 -11.488  12.533  1.00  0.00
ATOM   5630  H2  WAT  1464      35.764 -10.544  12.183  1.00  0.00
TER   
ATOM   5631  O   WAT  1465      21.437 -13.204   1.528  1.00  0.00
ATOM   5632  H1  WAT  1465      22.146 -13.626   1.043  1.00  0.00
ATOM   5633  H2  WAT  1465      20.721 -13.136   0.897  1.00  0.00
TER   
ATOM   5634  O   WAT  1466      21.084 -17.150   0.569  1.00  0.00
ATOM   5635  H1  WAT  1466      21.807 -16.609   0.887  1.00  0.00
ATOM   5636  H2  WAT  1466      21.357 -17.424  -0.307  1.00  0.00
TER   
ATOM   5637  O   WAT  1467      34.893 -12.281   4.836  1.00  0.00
ATOM   5638  H1  WAT  1467      35.389 -12.514   5.621  1.00  0.00
ATOM   5639  H2  WAT  1467      34.695 -13.120   4.419  1.00  0.00
TER   
ATOM   5640  O   WAT  1468      20.773 -17.899  10.471  1.00  0.00
ATOM   5641  H1  WAT  1468      21.421 -18.450  10.030  1.00  0.00
ATOM   5642  H2  WAT  1468      21.194 -17.645  11.292  1.00  0.00
TER   
ATOM   5643  O   WAT  1469      36.322 -13.645   7.369  1.00  0.00
ATOM   5644  H1  WAT  1469      36.212 -13.799   8.308  1.00  0.00
ATOM   5645  H2  WAT  1469      37.083 -14.173   7.127  1.00  0.00
TER   
ATOM   5646  O   WAT  1470      34.669 -17.705  13.828  1.00  0.00
ATOM   5647  H1  WAT  1470      35.306 -17.092  14.194  1.00  0.00
ATOM   5648  H2  WAT  1470      34.816 -17.669  12.883  1.00  0.00
TER   
ATOM   5649  O   WAT  1471      34.227  -1.004   7.230  1.00  0.00
ATOM   5650  H1  WAT  1471      34.823  -1.325   6.553  1.00  0.00
ATOM   5651  H2  WAT  1471      34.485  -1.477   8.021  1.00  0.00
TER   
ATOM   5652  O   WAT  1472      20.527 -17.744  13.213  1.00  0.00
ATOM   5653  H1  WAT  1472      20.178 -17.287  13.979  1.00  0.00
ATOM   5654  H2  WAT  1472      20.195 -18.638  13.296  1.00  0.00
TER   
ATOM   5655  O   WAT  1473      22.133  -4.572  17.379  1.00  0.00
ATOM   5656  H1  WAT  1473      22.090  -4.943  18.260  1.00  0.00
ATOM   5657  H2  WAT  1473      22.264  -3.634  17.519  1.00  0.00
TER   
ATOM   5658  O   WAT  1474      25.834  -3.016  12.980  1.00  0.00
ATOM   5659  H1  WAT  1474      25.593  -2.748  12.093  1.00  0.00
ATOM   5660  H2  WAT  1474      26.774  -2.845  13.035  1.00  0.00
TER   
ATOM   5661  O   WAT  1475      28.039 -16.553  16.735  1.00  0.00
ATOM   5662  H1  WAT  1475      27.978 -15.960  17.485  1.00  0.00
ATOM   5663  H2  WAT  1475      28.979 -16.660  16.590  1.00  0.00
TER   
ATOM   5664  O   WAT  1476      30.677 -16.896  16.375  1.00  0.00
ATOM   5665  H1  WAT  1476      31.291 -16.578  15.713  1.00  0.00
ATOM   5666  H2  WAT  1476      31.222 -17.381  16.994  1.00  0.00
TER   
ATOM   5667  O   WAT  1477      37.094  -0.997  13.781  1.00  0.00
ATOM   5668  H1  WAT  1477      36.600  -0.600  13.063  1.00  0.00
ATOM   5669  H2  WAT  1477      36.485  -1.622  14.174  1.00  0.00
TER   
ATOM   5670  O   WAT  1478      21.199 -18.216  16.488  1.00  0.00
ATOM   5671  H1  WAT  1478      21.747 -18.397  15.725  1.00  0.00
ATOM   5672  H2  WAT  1478      21.264 -19.007  17.024  1.00  0.00
TER   
ATOM   5673  O   WAT  1479      21.972  -1.626  14.498  1.00  0.00
ATOM   5674  H1  WAT  1479      21.378  -1.757  15.237  1.00  0.00
ATOM   5675  H2  WAT  1479      21.964  -2.462  14.033  1.00  0.00
TER   
ATOM   5676  O   WAT  1480      31.417 -18.332  12.701  1.00  0.00
ATOM   5677  H1  WAT  1480      30.543 -17.999  12.499  1.00  0.00
ATOM   5678  H2  WAT  1480      31.308 -18.805  13.527  1.00  0.00
TER   
ATOM   5679  O   WAT  1481      32.325 -16.125  14.086  1.00  0.00
ATOM   5680  H1  WAT  1481      31.996 -16.940  13.706  1.00  0.00
ATOM   5681  H2  WAT  1481      33.273 -16.168  13.962  1.00  0.00
TER   
ATOM   5682  O   WAT  1482      34.778  -0.354  11.059  1.00  0.00
ATOM   5683  H1  WAT  1482      34.318   0.397  10.685  1.00  0.00
ATOM   5684  H2  WAT  1482      34.149  -1.074  11.001  1.00  0.00
TER   
ATOM   5685  O   WAT  1483      25.208  -2.045  10.234  1.00  0.00
ATOM   5686  H1  WAT  1483      25.724  -2.657   9.709  1.00  0.00
ATOM   5687  H2  WAT  1483      25.857  -1.542  10.725  1.00  0.00
TER   
ATOM   5688  O   WAT  1484      27.947  -1.154  11.061  1.00  0.00
ATOM   5689  H1  WAT  1484      28.235  -1.409  10.184  1.00  0.00
ATOM   5690  H2  WAT  1484      28.459  -1.707  11.652  1.00  0.00
TER   
ATOM   5691  O   WAT  1485      29.165 -17.415  11.641  1.00  0.00
ATOM   5692  H1  WAT  1485      28.382 -16.941  11.920  1.00  0.00
ATOM   5693  H2  WAT  1485      28.871 -18.320  11.532  1.00  0.00
TER   
ATOM   5694  O   WAT  1486      33.717 -16.713   9.686  1.00  0.00
ATOM   5695  H1  WAT  1486      34.158 -16.769   8.838  1.00  0.00
ATOM   5696  H2  WAT  1486      33.448 -15.797   9.757  1.00  0.00
TER   
ATOM   5697  O   WAT  1487      35.581 -17.082   7.697  1.00  0.00
ATOM   5698  H1  WAT  1487      35.520 -18.026   7.550  1.00  0.00
ATOM   5699  H2  WAT  1487      36.360 -16.974   8.242  1.00  0.00
TER   
ATOM   5700  O   WAT  1488      20.509 -17.111   4.162  1.00  0.00
ATOM   5701  H1  WAT  1488      21.267 -16.998   3.589  1.00  0.00
ATOM   5702  H2  WAT  1488      20.047 -16.274   4.116  1.00  0.00
TER   
ATOM   5703  O   WAT  1489      27.050 -14.997   7.152  1.00  0.00
ATOM   5704  H1  WAT  1489      26.238 -15.371   6.812  1.00  0.00
ATOM   5705  H2  WAT  1489      27.554 -15.752   7.454  1.00  0.00
TER   
ATOM   5706  O   WAT  1490      31.553 -18.333   8.391  1.00  0.00
ATOM   5707  H1  WAT  1490      32.156 -17.761   8.866  1.00  0.00
ATOM   5708  H2  WAT  1490      30.812 -17.769   8.168  1.00  0.00
TER   
ATOM   5709  O   WAT  1491      34.696 -17.930   3.665  1.00  0.00
ATOM   5710  H1  WAT  1491      34.891 -17.032   3.931  1.00  0.00
ATOM   5711  H2  WAT  1491      33.909 -18.162   4.158  1.00  0.00
TER   
ATOM   5712  O   WAT  1492      22.881 -16.584   2.702  1.00  0.00
ATOM   5713  H1  WAT  1492      23.411 -17.371   2.573  1.00  0.00
ATOM   5714  H2  WAT  1492      23.514 -15.905   2.936  1.00  0.00
TER   
ATOM   5715  O   WAT  1493      25.075 -16.847   5.757  1.00  0.00
ATOM   5716  H1  WAT  1493      24.445 -17.548   5.924  1.00  0.00
ATOM   5717  H2  WAT  1493      24.536 -16.086   5.540  1.00  0.00
TER   
ATOM   5718  O   WAT  1494      28.014  -0.233  18.428  1.00  0.00
ATOM   5719  H1  WAT  1494      28.941  -0.468  18.472  1.00  0.00
ATOM   5720  H2  WAT  1494      27.999   0.594  17.947  1.00  0.00
TER   
ATOM   5721  O   WAT  1495      36.249  -0.690   5.425  1.00  0.00
ATOM   5722  H1  WAT  1495      36.424  -1.377   4.781  1.00  0.00
ATOM   5723  H2  WAT  1495      35.551  -0.166   5.033  1.00  0.00
TER   
ATOM   5724  O   WAT  1496      25.201 -17.568  18.192  1.00  0.00
ATOM   5725  H1  WAT  1496      24.919 -17.065  17.428  1.00  0.00
ATOM   5726  H2  WAT  1496      25.583 -18.366  17.826  1.00  0.00
TER   
ATOM   5727  O   WAT  1497      31.802 -18.153  18.770  1.00  0.00
ATOM   5728  H1  WAT  1497      31.689 -17.834  19.665  1.00  0.00
ATOM   5729  H2  WAT  1497      32.619 -17.752  18.474  1.00  0.00
TER   
ATOM   5730  O   WAT  1498      34.582  -1.006  18.252  1.00  0.00
ATOM   5731  H1  WAT  1498      35.375  -1.501  18.045  1.00  0.00
ATOM   5732  H2  WAT  1498      34.875  -0.327  18.860  1.00  0.00
TER   
ATOM   5733  O   WAT  1499      30.708 -10.134 -10.866  1.00  0.00
ATOM   5734  H1  WAT  1499      30.627 -11.048 -11.137  1.00  0.00
ATOM   5735  H2  WAT  1499      30.295  -9.637 -11.572  1.00  0.00
TER   
ATOM   5736  O   WAT  1500      28.840  -8.356  -8.985  1.00  0.00
ATOM   5737  H1  WAT  1500      28.064  -8.836  -8.696  1.00  0.00
ATOM   5738  H2  WAT  1500      29.491  -9.035  -9.160  1.00  0.00
TER   
ATOM   5739  O   WAT  1501      22.856  -8.044  -8.108  1.00  0.00
ATOM   5740  H1  WAT  1501      22.025  -8.299  -7.708  1.00  0.00
ATOM   5741  H2  WAT  1501      23.465  -7.973  -7.372  1.00  0.00
TER   
ATOM   5742  O   WAT  1502      32.861  -3.950 -10.206  1.00  0.00
ATOM   5743  H1  WAT  1502      32.399  -4.721  -9.877  1.00  0.00
ATOM   5744  H2  WAT  1502      33.673  -3.923  -9.700  1.00  0.00
TER   
ATOM   5745  O   WAT  1503      22.837  -4.010  -7.912  1.00  0.00
ATOM   5746  H1  WAT  1503      23.139  -4.900  -8.091  1.00  0.00
ATOM   5747  H2  WAT  1503      23.581  -3.453  -8.140  1.00  0.00
TER   
ATOM   5748  O   WAT  1504      21.266 -13.084 -14.324  1.00  0.00
ATOM   5749  H1  WAT  1504      20.377 -12.742 -14.426  1.00  0.00
ATOM   5750  H2  WAT  1504      21.550 -13.284 -15.216  1.00  0.00
TER   
ATOM   5751  O   WAT  1505      29.087  -1.664 -10.585  1.00  0.00
ATOM   5752  H1  WAT  1505      28.468  -1.208 -11.156  1.00  0.00
ATOM   5753  H2  WAT  1505      29.942  -1.509 -10.986  1.00  0.00
TER   
ATOM   5754  O   WAT  1506      28.281  -5.680  -8.978  1.00  0.00
ATOM   5755  H1  WAT  1506      28.212  -6.621  -9.140  1.00  0.00
ATOM   5756  H2  WAT  1506      29.043  -5.590  -8.406  1.00  0.00
TER   
ATOM   5757  O   WAT  1507      20.471 -15.075  -6.653  1.00  0.00
ATOM   5758  H1  WAT  1507      20.292 -15.972  -6.372  1.00  0.00
ATOM   5759  H2  WAT  1507      20.069 -14.528  -5.978  1.00  0.00
TER   
ATOM   5760  O   WAT  1508      29.311 -12.873  -8.752  1.00  0.00
ATOM   5761  H1  WAT  1508      29.688 -13.746  -8.864  1.00  0.00
ATOM   5762  H2  WAT  1508      29.213 -12.537  -9.642  1.00  0.00
TER   
ATOM   5763  O   WAT  1509      23.442 -14.501 -13.290  1.00  0.00
ATOM   5764  H1  WAT  1509      23.548 -13.600 -12.983  1.00  0.00
ATOM   5765  H2  WAT  1509      22.531 -14.549 -13.580  1.00  0.00
TER   
ATOM   5766  O   WAT  1510      33.094 -15.378 -11.819  1.00  0.00
ATOM   5767  H1  WAT  1510      33.915 -15.868 -11.776  1.00  0.00
ATOM   5768  H2  WAT  1510      33.127 -14.788 -11.066  1.00  0.00
TER   
ATOM   5769  O   WAT  1511      21.090 -12.579  -8.045  1.00  0.00
ATOM   5770  H1  WAT  1511      21.771 -12.315  -7.426  1.00  0.00
ATOM   5771  H2  WAT  1511      20.775 -13.419  -7.711  1.00  0.00
TER   
ATOM   5772  O   WAT  1512      25.283 -11.532  -8.957  1.00  0.00
ATOM   5773  H1  WAT  1512      25.790 -11.034  -8.317  1.00  0.00
ATOM   5774  H2  WAT  1512      25.814 -12.308  -9.133  1.00  0.00
TER   
ATOM   5775  O   WAT  1513      23.566 -16.892  -4.691  1.00  0.00
ATOM   5776  H1  WAT  1513      23.568 -16.375  -5.496  1.00  0.00
ATOM   5777  H2  WAT  1513      22.737 -17.369  -4.714  1.00  0.00
TER   
ATOM   5778  O   WAT  1514      29.953  -6.780 -13.192  1.00  0.00
ATOM   5779  H1  WAT  1514      29.335  -6.315 -13.756  1.00  0.00
ATOM   5780  H2  WAT  1514      30.466  -6.087 -12.775  1.00  0.00
TER   
ATOM   5781  O   WAT  1515      24.816  -7.253  -6.514  1.00  0.00
ATOM   5782  H1  WAT  1515      24.483  -6.626  -5.871  1.00  0.00
ATOM   5783  H2  WAT  1515      24.993  -6.726  -7.293  1.00  0.00
TER   
ATOM   5784  O   WAT  1516      33.330 -13.438  -9.046  1.00  0.00
ATOM   5785  H1  WAT  1516      32.625 -13.150  -8.466  1.00  0.00
ATOM   5786  H2  WAT  1516      33.691 -12.628  -9.406  1.00  0.00
TER   
ATOM   5787  O   WAT  1517      23.248 -15.181  -6.684  1.00  0.00
ATOM   5788  H1  WAT  1517      23.589 -14.337  -6.978  1.00  0.00
ATOM   5789  H2  WAT  1517      22.309 -15.033  -6.567  1.00  0.00
TER   
ATOM   5790  O   WAT  1518      19.322  -6.095 -15.818  1.00  0.00
ATOM   5791  H1  WAT  1518      18.944  -5.606 -16.549  1.00  0.00
ATOM   5792  H2  WAT  1518      19.579  -5.422 -15.187  1.00  0.00
TER   
ATOM   5793  O   WAT  1519      34.946  -3.821  -6.783  1.00  0.00
ATOM   5794  H1  WAT  1519      34.263  -3.151  -6.792  1.00  0.00
ATOM   5795  H2  WAT  1519      35.486  -3.622  -7.549  1.00  0.00
TER   
ATOM   5796  O   WAT  1520      36.399 -13.993  -8.655  1.00  0.00
ATOM   5797  H1  WAT  1520      35.451 -13.959  -8.523  1.00  0.00
ATOM   5798  H2  WAT  1520      36.724 -13.179  -8.270  1.00  0.00
TER   
ATOM   5799  O   WAT  1521      26.931 -17.693 -10.359  1.00  0.00
ATOM   5800  H1  WAT  1521      27.238 -18.248 -11.076  1.00  0.00
ATOM   5801  H2  WAT  1521      26.001 -17.558 -10.542  1.00  0.00
TER   
ATOM   5802  O   WAT  1522      32.482  -1.976  -8.069  1.00  0.00
ATOM   5803  H1  WAT  1522      32.495  -2.380  -8.936  1.00  0.00
ATOM   5804  H2  WAT  1522      31.930  -1.201  -8.173  1.00  0.00
TER   
ATOM   5805  O   WAT  1523      33.777  -5.255 -12.980  1.00  0.00
ATOM   5806  H1  WAT  1523      33.666  -6.197 -12.855  1.00  0.00
ATOM   5807  H2  WAT  1523      33.773  -4.893 -12.093  1.00  0.00
TER   
ATOM   5808  O   WAT  1524      31.881  -7.073  -6.740  1.00  0.00
ATOM   5809  H1  WAT  1524      32.297  -7.287  -7.575  1.00  0.00
ATOM   5810  H2  WAT  1524      32.605  -6.816  -6.170  1.00  0.00
TER   
ATOM   5811  O   WAT  1525      29.319  -9.628 -13.623  1.00  0.00
ATOM   5812  H1  WAT  1525      28.392  -9.694 -13.395  1.00  0.00
ATOM   5813  H2  WAT  1525      29.471  -8.690 -13.738  1.00  0.00
TER   
ATOM   5814  O   WAT  1526      29.306 -13.356 -16.627  1.00  0.00
ATOM   5815  H1  WAT  1526      28.366 -13.195 -16.541  1.00  0.00
ATOM   5816  H2  WAT  1526      29.624 -12.638 -17.173  1.00  0.00
TER   
ATOM   5817  O   WAT  1527      35.827  -8.674  -6.649  1.00  0.00
ATOM   5818  H1  WAT  1527      34.999  -8.605  -7.124  1.00  0.00
ATOM   5819  H2  WAT  1527      36.422  -8.089  -7.117  1.00  0.00
TER   
ATOM   5820  O   WAT  1528      33.348  -8.066 -13.120  1.00  0.00
[truncated: 1,378,149 more chars]
