# Supplementary material for: SenseNet, a tool for analysis of protein structure networks obtained from molecular dynamics simulations
Source: PLoS One. 2022 Mar 17;17(3):e0265194. doi: 10.1371/journal.pone.0265194 (PMC8929561; doi:10.1371/journal.pone.0265194)
Supplement: S1 File — (ZIP) [file pone.0265194.s007.zip › md-inputs/structures/pdz2-pep-NMR/pdz2-pep-NMR.incrd]

default_name
 28144
  19.4126487  54.0382424  15.4822040  18.4526802  53.7244267  15.4911802
  19.8880919  54.1840281  14.6031136  19.5286487  55.3582424  16.1902040
  18.5596360  55.6031525  16.6250991  19.8011000  56.1195142  15.4592213
  20.6186487  55.1512424  17.2552040  20.1742302  55.1806069  18.2500548
  21.3716619  55.9348063  17.1709438  21.2256487  53.7722424  16.9522040
  21.4654736  53.3151751  17.9122419  22.1147846  53.7797697  16.3217432
  20.1086487  52.9872424  16.2682040  20.4967540  52.2257277  15.5917665
  19.1526487  52.3612424  17.2232040  18.2816487  53.0392424  17.7672040
  19.2746487  51.0482424  17.4892040  19.9046698  50.4931944  16.9278712
  18.4756487  50.3822424  18.4712040  17.4620080  50.7821420  18.4445222
  18.4136487  48.8682424  18.2092040  17.8292558  48.4494905  19.0284909
  17.8643300  48.7514963  17.2750095  19.7516487  48.1322424  18.1092040
  20.3414445  48.5837440  17.3114646  20.2813098  48.2373866  19.0560439
  19.5376487  46.6482424  17.8072040  19.3834876  46.1627593  18.7708634
  18.6212888  46.5882751  17.2200175  20.6706487  45.9442424  17.0572040
  20.3272019  44.9457943  16.7865636  20.8810117  46.5134060  16.1517210
  21.9026487  45.8382424  17.8702040  21.7080421  45.3105084  18.7090870
  22.6193848  45.3685435  17.3356271  22.2212992  46.7633353  18.1207315
  18.9536487  50.6662424  19.8522040  20.1216487  51.0222424  19.9992040
  18.1886487  50.5782424  20.9002040  16.7356487  50.5212424  20.8442040
  16.4285503  49.4766969  20.7920929  16.3995243  51.0433577  19.9483719
  16.2666487  51.2102424  22.1342040  15.3193451  50.7993989  22.4833779
  16.1663218  52.2867968  21.9961224  17.4116487  50.8862424  23.1072040
  17.3320352  49.8970738  23.5580987  17.4854317  51.6382140  23.8928212
  18.6446487  50.9492424  22.2082040  18.9950299  51.9791472  22.1401782
  19.7326487  50.0902424  22.7552040  20.7446487  50.6312424  23.1962040
  19.5836487  48.7542424  22.7242040  18.7539456  48.3669995  22.2979001
  20.5496487  47.8522424  23.2692040  21.0203113  48.3338591  24.1263045
  20.0287675  46.9533264  23.5989495  21.6046487  47.4692424  22.2882040
  21.8086487  46.2912424  22.0002040  22.3136487  48.4582424  21.7162040
  22.0639438  49.4070838  21.9558844  23.2896487  48.2522424  20.6912040
  23.0262344  47.3932877  20.0740257  23.3336487  49.5042424  19.7982040
  22.3287362  49.9256828  19.7729447  24.0187015  50.2260186  20.2429981
  23.7846487  49.1842424  18.3812040  23.4046487  48.0992424  17.8682040
  24.5286487  50.0052424  17.7802040  24.6256487  47.8502424  21.2162040
  24.9866487  48.1532424  22.3522040  25.4166487  47.1212424  20.4092040
  25.0337014  46.8553084  19.5132521  26.7136487  46.6332424  20.7642040
  26.7689126  46.5624294  21.8504961  27.0226487  45.2962424  20.1602040
  26.7900064  45.3399475  19.0962172  28.4996487  44.9102424  20.3462040
  28.7329392  44.8658792  21.4100217  28.6805779  43.9350601  19.8941145
  29.1337596  45.6558170  19.8664945  26.1706487  44.1722424  20.7732040
  26.7055689  43.2453972  20.5660345  26.1640262  44.3549139  21.8477675
  24.7336487  44.0542424  20.2682040  24.7394713  43.8710902  19.1937175
  24.2368120  43.2267205  20.7746228  24.1979291  44.9806084  20.4754486
  27.7496487  47.6342424  20.3862040  27.8076487  48.0852424  19.2432040
  28.6456487  48.0122424  21.3152040  28.5255626  47.6545238  22.2520690
  29.6806487  48.9712424  21.0832040  29.8859283  49.0163084  20.0136580
  29.2946487  50.3782424  21.5692040  30.1169950  51.0548378  21.3366863
  28.3870544  50.7277091  21.0770195  29.0536487  50.4882424  23.0362040
  27.8556487  50.0962424  23.5852040  27.0829596  49.6817687  22.9376988
  27.6266487  50.2222424  24.9352040  26.6817391  49.8883894  25.3639098
  28.5936487  50.7712424  25.7452040  28.4129006  50.8855322  26.8140201
  29.7906487  51.1762424  25.2032040  30.5573005  51.6186890  25.8392749
  30.0196487  51.0222424  23.8562040  30.9751473  51.3247931  23.4277352
  30.9616487  48.5092424  21.6872040  30.9646487  47.6432424  22.5602040
  32.1116487  49.0602424  21.2572040  32.1049193  49.6348105  20.4265864
  33.3726487  48.7422424  21.8512040  33.1991329  48.0394625  22.6661222
  34.3746487  48.1152424  20.8662040  35.0639309  47.5327044  21.4774640
  33.7897420  47.4431520  20.2382878  35.1676487  49.0782424  19.9812040
  34.4530722  49.6717625  19.4109277  35.7673093  49.7372151  20.6091063
  36.0786487  48.3232424  19.0232040  37.0146487  47.6212424  19.4912040
  35.8736487  48.4442424  17.7862040  33.9726487  49.9112424  22.5562040
  33.8966487  51.0542424  22.1102040  34.5926487  49.6572424  23.7222040
  34.4446861  48.7483717  24.1371262  35.3506487  50.6222424  24.4562040
  35.1858381  51.6226635  24.0560862  34.9576487  50.6142424  25.9042040
  34.9092139  49.5723539  26.2207819  35.9296487  51.3822424  26.8162040
  35.9782628  52.4243914  26.5005094  35.5786299  51.3313603  27.8468820
  36.9217730  50.9359371  26.7483610  33.5606487  51.2482424  26.0122040
  32.8508357  50.6670809  25.4235455  33.2449781  51.2575716  27.0554511
  33.5946058  52.2700593  25.6342649  36.8036487  50.3762424  24.2412040
  37.2646487  49.2362424  24.2092040  37.5756487  51.4642424  24.0642040
  37.0888665  52.3393032  23.9322536  39.0046487  51.4782424  24.0712040
  39.3601351  50.4642011  24.2540945  39.6076487  51.9792424  22.7482040
  39.1069190  52.9173207  22.5086666  40.6644511  52.1695734  22.9354012
  39.4646487  51.0102424  21.5722040  39.7482736  50.0033581  21.8785399
  38.4195065  51.0144571  21.2627541  40.3396487  51.4512424  20.4082040
  39.9966487  52.4642424  19.7402040  41.3986487  50.8162424  20.1532040
  39.4496487  52.4062424  25.1492040  39.4146487  53.6252424  24.9822040
  39.8766487  51.8692424  26.3052040  39.8293360  50.8670374  26.4211610
  40.3286487  52.6592424  27.4092040  40.5548245  53.6732384  27.0794226
  39.2286487  52.7252424  28.4822040  38.3136154  52.4625960  27.9513273
  39.4451380  51.9632784  29.2309652  39.0466487  54.0862424  29.1742040
  40.0130338  54.4000491  29.5688255  38.5156487  55.1582424  28.2062040
  37.5490069  54.8453345  27.8115003  38.4020736  56.1035217  28.7369096
  39.2192211  55.2862533  27.3835864  38.0876487  53.9532424  30.3692040
  38.4965243  53.2415184  31.0863993  37.9680991  54.9243273  30.8496239
  37.1176937  53.5994870  30.0197137  41.6006487  52.0982424  27.9482040
  42.1596487  51.1502424  27.3982040  42.1226487  52.6632424  29.0512040
  41.6994751  53.5118792  29.3988230  43.2766487  52.1552424  29.7262040
  43.2449947  51.0657194  29.7201365  44.5656487  52.6132424  29.0242040
  44.6161365  53.7020552  29.0303475  45.4300515  52.2069851  29.5494306
  44.5658502  52.2558333  27.9944671  43.2766487  52.5932424  31.1502040
  42.4196487  53.3592424  31.5872040  44.2426487  52.1042424  31.9472040
  44.8631328  51.4262569  31.5283548  44.3686487  52.3642424  33.3472040
  43.3975996  52.2917371  33.8370058  45.3126487  51.3232424  33.9712040
  44.8945854  50.3449948  33.7338143  46.2740435  51.4381275  33.4705828
  45.5086487  51.4402424  35.4842040  46.2069592  52.2619706  35.6430310
  44.5371947  51.7036762  35.9025122  46.0366487  50.1822424  36.1752040
  46.9817623  49.9282609  35.6952533  46.2179302  50.4439168  37.2176832
  45.0916487  48.9802424  36.1082040  44.0676969  49.3355440  36.2238930
  45.2025714  48.5040680  35.1340103  45.3966487  47.9992424  37.1742040
  45.2935054  48.4401585  38.0770075  44.7592250  47.2187789  37.1058834
  46.3452823  47.6695671  37.0669306  44.7676487  53.7582424  33.6932040
  45.7856487  54.2742424  33.2332040  43.9486487  54.4422424  34.5122040
  43.0902562  53.9737599  34.7647625  44.1196487  55.8052424  34.9102040
  45.0993066  56.1565558  34.5862462  43.0426487  56.7092424  34.2872040
  43.0240596  57.6441343  34.8473208  43.3530770  56.9070836  33.2612443
  41.6376487  56.1272424  34.2662040  41.1746487  55.4472424  35.1812040
  40.8916487  56.4142424  33.1662040  39.9497771  56.0573405  33.0913793
  41.2827512  56.9830367  32.4289030  44.2236487  55.9402424  36.3912040
  45.3176487  56.0272424  36.9442040  43.0836487  55.9572424  37.1052040
  42.2330018  56.0391483  36.5668820  42.9806487  55.8922424  38.5302040
  43.7464072  56.5145368  38.9933053  41.5986487  56.4052424  38.9692040
  40.8593754  56.1671561  38.2044235  41.3159885  55.9287140  39.9078860
  41.6586487  57.9132424  39.1642040  41.6946487  58.6652424  38.1522040
  41.6676487  58.3542424  40.3442040  43.1796487  54.4792424  38.9572040
  44.0866487  54.1582424  39.7232040  42.3446487  53.5642424  38.4302040
  41.4029237  53.8454863  38.1974911  42.6836487  52.1792424  38.3262040
  43.7635153  52.0853521  38.2114344  42.2506487  51.3842424  39.5692040
  42.4388648  51.9749437  40.4657227  41.1881331  51.1493981  39.5058898
  43.0316487  50.0812424  39.6722040  43.7266487  49.6732424  38.7412040
  42.9306487  49.3822424  40.8332040  43.4333335  48.5128876  40.9410467
  42.3533531  49.7352271  41.5830255  42.1076487  51.7412424  37.0232040
  42.2016487  52.4792424  36.0442040  41.4996487  50.5462424  36.9092040
  41.5332247  49.9098203  37.6927465  40.9376487  50.0792424  35.6802040
  41.4720191  50.5510584  34.8556209  41.0266487  48.5532424  35.5142040
  40.4225121  48.2715906  34.6517711  42.0687821  48.2941131  35.3273616
  40.5646487  47.8572424  36.6632040  40.6381924  46.9115245  36.5155258
  39.5446487  50.5702424  35.4812040  39.3366487  51.5942424  34.8322040
  38.5186487  49.8862424  36.0182040  38.7177963  49.0781566  36.5904251
  37.1516487  50.1922424  35.7292040  37.0942696  50.8496157  34.8616401
  36.3686487  48.9032424  35.4222040  36.5892321  48.2387854  36.2576315
  35.3015469  49.1249640  35.4069324  36.7686487  48.2192424  34.1042040
  37.8530417  48.1119806  34.0779811  36.1136487  46.8322424  33.9892040
  35.0291685  46.9387400  34.0148893  36.4103220  46.3665503  33.0494079
  36.4366447  46.2071735  34.8217079  36.4056487  49.0632424  32.8702040
  36.9213132  50.0222164  32.9207861  36.7092133  48.5353019  31.9661969
  35.3288683  49.2310344  32.8480960  36.4826487  50.9752424  36.8042040
  36.2256487  52.1682424  36.6562040  36.1446487  50.3282424  37.9352040
  36.4441844  49.3672519  38.0181193  35.4006487  50.9012424  39.0122040
  35.7682103  50.5053683  39.9589254  35.5206084  51.9845619  39.0009002
  33.9536487  50.5722424  38.8782040  33.0996487  51.4582424  38.8672040
  33.6206487  49.2742424  38.7612040  34.3622470  48.5887696  38.7451319
  32.2816487  48.8292424  38.5342040  31.5238475  49.4225502  39.0458897
  31.9746487  48.7852424  37.0652040  32.3156357  49.7164410  36.6127690
  32.6706487  47.5982424  36.3802040  32.3297941  46.6665990  36.8318226
  32.4266096  47.5970440  35.3178743  33.7498044  47.6881384  36.5044653
  30.4686487  48.8062424  36.7572040  30.0691165  47.8145843  36.9695458
  30.0011462  49.5351431  37.4192045  30.1716487  49.1742424  35.3042040
  30.6384722  48.4454787  34.6415734  29.0938087  49.1740955  35.1418460
  30.5705043  50.1660372  35.0912315  32.0386487  47.5262424  39.2162040
  32.9546487  46.7552424  39.4962040  30.7696487  47.2212424  39.5392040
  30.0480661  47.8752893  39.2715466  30.3876487  46.0502424  40.2672040
  31.2703371  45.4408464  40.4611034  29.7366487  46.4152424  41.6132040
  30.3855809  47.1174923  42.1364929  28.7732870  46.8868497  41.4192433
  29.5446487  45.2602424  42.4162040  29.1382705  45.5130419  43.2483992
  29.4426487  45.2492424  39.4402040  28.7306487  45.7732424  38.5852040
  29.4266487  43.9212424  39.6522040  29.9302031  43.5966156  40.4653152
  28.8536487  42.9472424  38.7762040  28.2608038  43.3889380  37.9752426
  29.9646487  42.1452424  38.1642040  30.8277987  42.2844490  38.8151209
  29.7006487  40.6422424  37.9782040  28.8378598  40.5022257  37.3269808
  30.5750378  40.1722053  37.5280825  29.5015951  40.1851005  38.9474824
  30.2916487  42.7742424  36.7992040  30.6027549  43.8092774  36.9406871
  31.0977123  42.2147643  36.3244983  29.4065381  42.7450700  36.1637285
  27.8486487  42.1232424  39.5052040  27.9076487  41.9792424  40.7252040
  26.8386487  41.5812424  38.8022040  26.7040988  41.8758774  37.8455505
  25.8556487  40.7292424  39.3932040  26.2405282  40.1743369  40.2488014
  24.6396487  41.4932424  39.8252040  24.9697869  42.3095652  40.4676416
  23.8416487  42.0642424  38.6402040  23.5107559  41.2484173  37.9975229
  22.9732721  42.6067411  39.0139903  24.4747571  42.7426793  38.0683667
  23.7556487  40.7512424  40.6522040  23.0038440  41.2990574  40.8894564
  25.5556487  39.5862424  38.4852040  25.4886487  39.7262424  37.2652040
  25.4216487  38.3732424  39.0522040  25.5037224  38.3456953  40.0584864
  25.1776487  37.1472424  38.3582040  24.7914790  36.4313283  39.0837652
  24.4170477  37.3442300  37.6027033  26.3796487  36.5662424  37.6962040
  27.4656487  36.5332424  38.2702040  26.2146487  36.0632424  36.4592040
  25.2664565  35.9137577  36.1450620  27.2836487  35.7302424  35.5702040
  26.8761681  35.8335899  34.5645310  28.0500713  36.4884633  35.7308179
  27.9006487  34.3802424  35.7072040  29.0556487  34.2062424  35.3252040
  27.1916487  33.3812424  36.2642040  26.2738707  33.6054614  36.6212874
  27.7516487  32.1062424  36.5872040  28.8350598  32.1960829  36.6662504
  27.2186487  31.5752424  37.8852040  27.5171431  30.5357269  38.0208797
  27.8096487  32.4302424  39.0192040  27.5111813  33.4698873  38.8844571
  27.4399709  32.0680566  39.9785059  28.8971693  32.3594915  38.9993329
  25.6836487  31.6332424  37.9552040  25.2597786  31.0360656  37.1478527
  25.3479326  31.2377448  38.9138363  25.3535919  32.6670905  37.8536100
  27.7286487  31.1122424  35.4762040  28.3506487  31.3142424  34.4342040
  27.0576487  29.9552424  35.6182040  26.5609285  29.8224911  36.4875402
  27.1476487  28.8512424  34.7132040  28.1812105  28.7272833  34.3899650
  26.6836487  27.5482424  35.3872040  26.5194952  26.8188719  34.5940006
  27.4523179  27.1790820  36.0661504  25.3866487  27.7192424  36.1672040
  24.3076487  27.8242424  35.5872040  25.4886487  27.7922424  37.5212040
  24.6562607  27.9056555  38.0818887  26.3963401  27.7327212  37.9601281
  26.4826487  29.1112424  33.4052040  27.0536487  28.8782424  32.3412040
  25.2616487  29.6742424  33.4332040  24.6385999  29.4104269  34.1830778
  24.7656487  30.5472424  32.4152040  25.6144361  31.0231847  31.9241458
  23.8986487  29.9142424  31.3672040  24.4495242  29.0772240  30.9382089
  22.5596487  29.4112424  31.9302040  22.0079659  30.2478378  32.3589856
  21.9732087  28.9628293  31.1282608  22.7469444  28.6658790  32.7031557
  23.6286487  30.8202424  30.3062040  23.0734993  30.3901625  29.6516501
  24.0706487  31.6142424  33.1882040  23.9456487  31.5052424  34.4072040
  23.6326487  32.7162424  32.5542040  23.7731802  32.8310505  31.5606400
  23.0456487  33.7962424  33.2852040  22.3982569  33.3936026  34.0642188
  24.1176487  34.6802424  33.9452040  24.8543764  34.0220783  34.4058031
  24.5953091  35.2663220  33.1600598  23.5836487  35.5532424  34.9282040
  24.2913863  36.0798007  35.3069436  22.1426487  34.6092424  32.4212040
  20.9256487  34.6172424  32.5982040  22.7186487  35.3452424  31.4532040
  23.7010403  35.1919017  31.2757421  22.0436487  36.3552424  30.7002040
  21.1992900  36.7522788  31.2636927  22.9816487  37.4832424  30.3832040
  23.7143455  37.1389940  29.6533082  22.2106487  38.6842424  29.8082040
  21.4780304  39.0293645  30.5377669  22.9083380  39.4913845  29.5849287
  21.6986139  38.3839885  28.8939996  23.7206487  37.9122424  31.6612040
  24.2880978  37.0685422  32.0539809  24.4015988  38.7314033  31.4301587
  22.9969538  38.2413783  32.4068822  21.4656487  35.8152424  29.4372040
  20.2756487  35.9532424  29.1612040  22.3166487  35.2052424  28.5922040
  23.2800223  35.0963683  28.8753242  21.9516487  34.8162424  27.2642040
  20.8781075  34.6426519  27.1902118  22.3316487  35.9592424  26.3082040
  21.9638057  36.8755822  26.7698447  23.4210415  35.9800235  26.2783438
  21.7846487  35.8512424  24.8832040  22.2369900  34.9705366  24.4273032
  20.7068107  35.7075430  24.9588194  22.0756487  37.0792424  24.0182040
  23.1392332  37.3176505  24.0112296  21.7292796  36.9357368  22.9947129
  21.3336487  38.2242424  24.6172040  20.5115850  38.0187649  25.1668308
  21.6866487  39.5292424  24.4372040  22.6676487  39.9132424  23.5702040
  23.1627253  39.2166230  23.0319470  22.8943823  40.8924039  23.4705334
  21.0756487  40.5122424  25.1602040  20.3597275  40.2710377  25.8305599
  21.3421015  41.4765656  25.0217038  22.5626487  33.4972424  26.9332040
  21.9986487  32.4482424  27.2432040  23.7626487  33.4762424  26.3282040
  24.0710612  34.3448146  25.9152106  24.5526487  32.3042424  26.1112040
  24.0621919  31.4584665  26.5930902  24.7376487  31.9802424  24.6192040
  25.6734588  31.4329756  24.5058117  23.9098057  31.3575527  24.2800381
  24.8076487  33.1482424  23.6822040  25.9656487  33.8842424  23.5432040
  25.6776487  34.8192424  22.6572040  26.4658576  35.5295556  22.4076426
  24.3976487  34.7112424  22.2072040  23.9224711  35.2876416  21.5274465
  23.8356487  33.6362424  22.8642040  22.8025606  33.3534232  22.6621061
  25.8276487  32.4742424  26.8632040  26.9406487  32.3562424  26.3532040
  25.6636487  32.7922424  28.1602040  24.7291950  32.6631089  28.5210643
  26.6716487  33.2842424  29.0482040  26.7566783  32.6519365  29.9319790
  27.6387431  33.3415100  28.5486559  26.2616487  34.6532424  29.4692040
  25.0736487  34.9112424  29.6582040  27.2396487  35.5662424  29.6092040
  28.1909964  35.2331914  29.5450640  27.0236487  36.9612424  29.8402040
  27.7633488  37.5163300  29.2632977  26.0241218  37.2104932  29.4839467
  27.1376487  37.3482424  31.2752040  26.7996487  36.5842424  32.1772040
  27.5996487  38.5862424  31.5282040  27.8435735  39.1530829  30.7286466
  27.7896487  39.1382424  32.8342040  27.3036020  38.5330708  33.5994654
  29.2306487  39.3442424  33.2002040  29.6108494  40.2142935  32.6648920
  29.3766487  39.5702424  34.7142040  28.9970567  38.7003540  35.2502122
  30.4282111  39.7176613  34.9603442  28.8083155  40.4531367  35.0067690
  30.1816487  38.2282424  32.7342040  30.0146008  38.1144573  31.6631070
  31.1921705  38.5987457  32.9064611  30.0116487  36.8752424  33.4222040
  29.0014428  36.5038586  33.2499895  30.7329988  36.1667855  33.0149669
  30.1790104  36.9881476  34.4933446  27.0656487  40.4392424  32.8312040
  26.9016487  41.0522424  31.7762040  26.5656487  40.9042424  33.9902040
  26.8310851  40.4235017  34.8378662  25.7006487  42.0372424  34.0962040
  25.5605605  42.5186570  33.1283638  24.3366487  41.5352424  34.5972040
  24.3009516  40.4461823  34.5694007  24.2624453  41.8744244  35.6304268
  23.1996487  42.0892424  33.8102040  22.8396487  41.4642424  32.6402040
  23.4298281  40.6243600  32.2736178  21.7416487  41.8932424  31.9332040
  21.4584878  41.3904131  31.0084962  21.0166487  42.9732424  32.3782040
  19.8906487  43.3922424  31.6382040  19.7335886  42.8554155  30.8579805
  21.3806487  43.6072424  33.5432040  20.8042331  44.4604482  33.9008145
  22.4696487  43.1662424  34.2562040  22.7575933  43.6703687  35.1787248
  26.2356487  43.0342424  35.0652040  26.7926487  42.6702424  36.1002040
  26.0606487  44.3412424  34.8032040  25.6919797  44.5972090  33.8984037
  26.4036487  45.3872424  35.7162040  27.3875858  45.1662620  36.1298882
  26.4496487  46.7382424  35.0652040  25.5070244  46.8758480  34.5354651
  26.6536487  47.8952424  36.0562040  27.5963613  47.7585670  36.5860283
  26.6764485  48.8399182  35.5129100  25.8330136  47.9089272  36.7734712
  27.6226487  46.7952424  34.0722040  27.4893834  46.0301730  33.3073437
  27.6532006  47.7777353  33.6011691  28.5579050  46.6182713  34.6033138
  25.4476487  45.4572424  36.8562040  24.2326487  45.5322424  36.6762040
  25.9766487  45.4832424  38.0932040  26.9625763  45.2892366  38.1952227
  25.2096487  45.7342424  39.2732040  24.2269075  45.2733269  39.1738276
  25.9026487  45.1512424  40.5172040  26.0912547  44.0990463  40.3041070
  26.8522033  45.6765794  40.6195132  25.1096487  45.2732424  41.8202040
  25.0759408  46.3234887  42.1099407  24.0960526  44.9123010  41.6457154
  25.7556487  44.4562424  42.9402040  25.6252808  43.4072277  42.6743630
  26.8172500  44.7033042  42.9322942  25.1856487  44.7022424  44.3382040
  25.7008235  44.0532554  45.0463786  25.3579025  45.7439057  44.6090645
  23.7346487  44.4172424  44.3742040  23.5748509  43.4519468  44.1236669
  23.3813420  44.5863860  45.3051523  23.2570395  45.0188014  43.7183723
  25.0126487  47.2022424  39.4392040  23.8876487  47.6982424  39.3812040
  26.1226487  47.9392424  39.6192040  26.9982053  47.4463897  39.7221423
  26.1316487  49.3652424  39.7202040  25.5633626  49.7984127  38.8970918
  25.5246487  49.8532424  41.0472040  26.0887478  49.4350958  41.8808980
  25.5685884  50.9415555  41.0889680  24.4859993  49.5292671  41.1131326
  27.5396487  49.8342424  39.5812040  28.4826487  49.0452424  39.6132040
  27.7286487  51.1522424  39.3912040  26.8994200  51.7222780  39.3043803
  29.0026487  51.7782424  39.2192040  29.7274801  51.0475869  38.8602315
  28.9246487  52.9022424  38.2292040  28.2261953  53.6453498  38.6139811
  30.2936487  53.5612424  37.9902040  30.9925586  52.8188067  37.6049569
  30.1871227  54.3692193  37.2663766  30.6728509  53.9633953  38.9296614
  28.3996487  52.3392424  36.8972040  27.4106600  51.9070124  37.0494557
  28.3355533  53.1421784  36.1628435  29.0802369  51.5690755  36.5342391
  29.5406487  52.2442424  40.5282040  28.8226487  52.7902424  41.3652040
  30.8416487  52.0272424  40.7882040  31.3631824  51.4553466  40.1393302
  31.5146487  52.5202424  41.9502040  30.8472182  52.6003149  42.8082389
  32.6936487  51.6662424  42.3122040  33.3907562  51.6597719  41.4742901
  33.4036487  52.2062424  43.5652040  32.7072554  52.2125790  44.4037126
  34.2542600  51.5681691  43.8048362  33.7533036  53.2212075  43.3762953
  32.3186487  50.1862424  42.4972040  31.8801928  49.8568601  41.5552037
  33.2510032  49.6489899  42.6709116  31.3456487  49.8992424  43.6392040
  30.4128234  50.4358235  43.4659484  31.1451854  48.8288610  43.6860796
  31.7836333  50.2279557  44.5816566  31.9476487  53.9232424  41.7012040
  32.6936487  54.1172424  40.7442040  31.5756487  54.9512424  42.4062040
  30.5816487  54.9002424  43.4662040  30.9241518  54.2004753  44.2285149
  29.6421879  54.5446123  43.0430732  30.4796487  56.3422424  43.9912040
  31.1493290  56.5112498  44.8344500  29.4593852  56.5919371  44.2824361
  30.9126487  57.1532424  42.7592040  31.3365330  58.1150067  43.0480472
  30.0864389  57.3141715  42.0666877  31.9846487  56.2912424  42.0992040
  31.9419641  56.4085705  41.0163788  33.3586487  56.6122424  42.5792040
  33.5416487  57.4482424  43.4622040  34.3786487  55.9372424  42.0222040
  34.1374033  55.2121025  41.3618464  35.7606487  56.1382424  42.3342040
  35.8937546  57.1492096  42.7193367  36.2676487  55.1402424  43.3882040
  36.0586612  54.1405361  43.0074012  37.3457073  55.2802641  43.4674742
  35.6296487  55.3032424  44.7692040  35.6273680  56.3483920  45.0786516
  34.6031531  54.9434156  44.6989655  36.3606487  54.4852424  45.8242040
  35.9346487  53.4142424  46.2512040  37.5536487  54.9902424  46.2402040
  38.0911472  54.4972979  46.9389189  37.8963583  55.8557794  45.8484167
  36.6446487  56.0412424  41.1392040  37.8556487  56.2162424  41.2672040
  36.1246487  55.7602424  39.9312040  35.1221931  55.7414665  39.8094273
  36.9506487  55.4832424  38.7972040  37.9362176  55.8993764  39.0059761
  37.0256741  54.3993998  38.7091365  36.4516487  56.0412424  37.5082040
  35.6356487  56.9612424  37.4652040  36.9796487  55.4852424  36.4042040
  37.6057401  54.7103966  36.5707060  36.7766487  55.9152424  35.0552040
  37.0907765  56.9584859  35.0225564  37.6866487  55.0982424  34.1212040
  37.3786538  54.0527687  34.1361700  37.6069698  55.4854429  33.1054150
  38.7198268  55.1769790  34.4594980  35.3836487  55.8242424  34.5372040
  34.9396487  56.6972424  33.7932040  34.6296487  54.7752424  34.9152040
  35.0680670  54.0751077  35.4963238  33.2866487  54.5502424  34.4792040
  33.3134514  54.5120863  33.3902022  32.7776487  53.1972424  35.0062040
  32.7366101  53.2230474  36.0951254  31.7807111  53.0042076  34.6100309
  33.4545280  52.4046208  34.6873234  32.3486487  55.6422424  34.8652040
  31.5226487  56.0872424  34.0702040  32.5016487  56.1652424  36.0952040
  33.0774272  55.6530018  36.7480348  31.8746487  57.3692424  36.5442040
  30.8089154  57.3354445  36.3179976  32.0496487  57.5382424  38.0632040
  31.7532414  56.6017398  38.5356495  33.1066605  57.7227353  38.2550070
  31.2186487  58.6862424  38.6412040  31.1829932  59.5158287  37.9350764
  30.2210336  58.2614279  38.7525405  31.7086487  59.1902424  39.9912040
  32.8926487  58.9502424  40.3512040  30.9176487  59.8992424  40.6662040
  32.4036487  58.5862424  35.8682040  31.6466487  59.3532424  35.2762040
  33.7276487  58.8172424  35.9282040  34.2863422  58.1007726  36.3693750
  34.3776487  60.0182424  35.5032040  33.9420510  60.8689673  36.0272468
  35.8856487  59.9772424  35.8012040  36.0125191  59.6359905  36.8286037
  36.3396726  59.2567256  35.1208967  36.5146487  61.2402424  35.6412040
  37.4506094  61.1588766  35.8385792  34.1786487  60.3652424  34.0682040
  33.6726487  61.4362424  33.7332040  34.5406487  59.4622424  33.1392040
  34.9677578  58.5999801  33.4460931  34.4216487  59.6972424  31.7332040
  34.6316856  60.7402698  31.4963969  35.4436487  58.8122424  31.0022040
  36.3573957  58.7872152  31.5959541  35.0048566  57.8150037  30.9693942
  35.7706487  59.2692424  29.5872040  35.3926487  60.3952424  29.1652040
  36.4546487  58.4882424  28.8752040  33.0246487  59.4492424  31.2772040
  32.4806487  60.1732424  30.4452040  32.3546487  58.4232424  31.8322040
  32.8241412  57.8459867  32.5151769  31.0006487  58.1112424  31.4972040
  30.5102060  57.6780425  32.3689281  30.4859756  59.0280179  31.2095696
  30.9296487  57.1412424  30.3692040  30.9056487  57.5212424  29.1982040
  30.9106487  55.8342424  30.6822040  30.8352319  55.5580590  31.6507773
  31.0276487  54.8082424  29.6912040  30.7937539  55.2235700  28.7109512
  32.4516487  54.2282424  29.6522040  32.6594208  53.8606757  30.6571043
  32.4205748  53.3885203  28.9579409  33.5536487  55.2002424  29.2272040
  33.4932685  56.0582305  29.8967647  34.5031755  54.6871587  29.3796704
  33.4596487  55.6782424  27.7762040  33.5432602  54.8465167  27.0766752
  32.5283753  56.2142061  27.5929772  34.5996487  56.6102424  27.5482040
  35.1958992  56.8191049  28.3362149  34.8926487  57.1772424  26.3412040
  34.1876487  56.9172424  25.2022040  33.4068957  56.2771344  25.2302470
  34.4497329  57.3660660  24.3361965  35.9346487  58.0592424  26.3042040
  36.4488380  58.2644142  27.1489607  36.1864206  58.5024199  25.4322502
  30.0636487  53.7022424  29.9452040  29.4476487  53.1892424  29.0122040
  29.8846487  53.2792424  31.2102040  30.3619236  53.7734265  31.9505350
  29.0636487  52.1632424  31.5602040  28.4642121  51.8605975  30.7016115
  29.8646487  50.9922424  32.0482040  30.2181194  51.1809539  33.0618838
  28.9656487  49.7452424  32.0432040  28.6121412  49.5556110  31.0297085
  29.5346755  48.8850504  32.3958782  28.1117911  49.9096296  32.7004734
  31.1256487  50.7412424  31.2022040  30.7924324  50.5342023  30.1852467
  31.7066833  51.6634044  31.2129544  31.9946487  49.5862424  31.6982040
  31.4143960  48.6635899  31.6872955  32.8616316  49.4773274  31.0466079
  32.3286452  49.7927912  32.7150047  28.1456487  52.6322424  32.6352040
  28.5386487  53.4442424  33.4722040  26.8786487  52.1842424  32.6672040
  26.4815536  51.7779759  31.8321217  26.0136487  52.4322424  33.7772040
  26.6324400  52.6071588  34.6573181  25.0846487  53.6422424  33.5812040
  24.6751865  53.9175355  34.5531369  25.7028630  54.4568853  33.2040196
  23.9196487  53.5182424  32.6442040  23.0516487  54.5822424  32.5252040
  22.1326487  54.1902424  31.6622040  21.3394879  54.8967244  31.4175040
  22.3646487  52.9232424  31.2262040  21.8187001  52.3781726  30.5743306
  23.5176487  52.4902424  31.8492040  23.9071955  51.4933649  31.6428308
  25.2846487  51.1962424  34.1782040  25.5586487  50.1012424  33.6892040
  24.3346487  51.3042424  35.1242040  24.2215708  52.2105822  35.5553198
  23.5706487  50.2092424  35.6372040  24.2308361  49.4560706  36.0673017
  22.6216487  50.7162424  36.7362040  23.2527215  51.1953571  37.4847329
  21.9848168  51.4651728  36.2654086  21.7486487  49.6552424  37.4092040
  21.1499313  49.1803596  36.6319494  22.4141389  48.9168932  37.8564906
  20.8246487  50.2272424  38.4862040  20.3197470  51.0887788  38.0492507
  20.0903573  49.4562151  38.7195115  21.5416487  50.6532424  39.7692040
  21.9125315  49.7687492  40.2871019  22.3790828  51.3036711  39.5167245
  20.5996487  51.3812424  40.6492040  19.8238040  50.7785720  40.8836246
  21.0763333  51.6606829  41.4946534  20.2561911  52.2011016  40.1696555
  22.8316487  49.4182424  34.6132040  22.1506487  49.9562424  33.7412040
  22.9366487  48.0792424  34.6812040  23.5156900  47.7084883  35.4210363
  22.2966487  47.1572424  33.7942040  22.2941436  46.2024854  34.3200670
  21.2729739  47.5170075  33.6904825  22.8816487  46.9622424  32.4382040
  22.2736487  46.2922424  31.6042040  24.0856487  47.4902424  32.1542040
  24.4795752  48.1531675  32.8064704  24.7976487  47.2262424  30.9432040
  24.1150127  47.2462786  30.0936712  25.8776487  48.3002424  30.7312040
  26.3844813  48.4211331  31.6885991  26.5895582  47.9451237  29.9861029
  25.3056487  49.6382424  30.2882040  24.1536487  49.6932424  29.7792040
  26.0206487  50.6682424  30.4152040  25.3906487  45.8592424  30.9262040
  25.6286487  45.2402424  31.9622040  25.6346487  45.2932424  29.7312040
  25.5290939  45.8643377  28.9048822  26.0126487  43.9232424  29.5652040
  26.1633112  43.4664020  30.5433128  24.9246487  43.1352424  28.8172040
  25.0666667  43.3334639  27.7548300  25.1073151  42.0793687  29.0168631
  23.4896487  43.4882424  29.2142040  23.4163656  43.4142494  30.2992180
  23.3026109  44.5172748  28.9072656  22.4516487  42.5672424  28.5692040
  22.6461845  42.4650608  27.5015834  22.4738758  41.5833792  29.0378388
  21.0936487  43.1532424  28.7532040  20.4833581  42.7690205  29.4603236
  20.6236487  44.1642424  27.9672040  21.2546487  44.5522424  26.8202040
  22.1009194  44.0836733  26.5297407  20.8723125  45.3060833  26.2673546
  19.5086487  44.8462424  28.3612040  19.0466519  44.5971356  29.2241088
  19.1506972  45.5968757  27.7880382  27.2916487  43.8172424  28.8072040
  27.5426487  44.5972424  27.8912040  28.1736487  42.8522424  29.1242040
  27.9889204  42.2735851  29.9311306  29.3986487  42.6532424  28.4132040
  29.5995749  43.5016478  27.7590357  30.5936487  42.4322424  29.2922040
  31.4235081  42.0477565  28.6992426  30.9956487  43.7742424  29.9262040
  30.1663967  44.1591537  30.5197402  31.8641182  43.6276271  30.5683607
  31.2417939  44.4885800  29.1405603  30.2956487  41.3632424  30.3582040
  30.0400972  40.4231666  29.8692736  31.1758658  41.2188199  30.9846699
  29.4595931  41.6894446  30.9768347  29.3246487  41.5172424  27.4512040
  28.5556487  40.5712424  27.6082040  30.1636487  41.5882424  26.4022040
  30.7035314  42.4372914  26.3142160  30.3176487  40.5802424  25.4002040
  29.6890901  39.7249629  25.6482165  29.9106487  41.1032424  24.0122040
  30.1154805  42.1723651  24.0680592  30.5647746  40.6468325  23.2692979
  28.4436487  40.8832424  23.6072040  28.2661933  39.8078355  23.6177112
  27.4256487  41.5792424  24.5252040  27.6021913  42.6548001  24.5148537
  26.4157177  41.3739088  24.1702700  27.5362395  41.2031911  25.5422858
  28.2286487  41.3582424  22.1592040  28.8767345  40.7918102  21.4904448
  27.1880714  41.2009296  21.8753859  28.4686513  42.4188832  22.0847805
  31.7416487  40.1412424  25.3992040  32.1276487  39.2182424  26.1152040
  32.5926487  40.7792424  24.5772040  32.2686956  41.6219900  24.1245118
  33.9016487  40.2982424  24.2582040  33.9084846  39.2293477  24.4715500
  34.1826487  40.5022424  22.7592040  34.1880280  41.5682435  22.5317996
  35.1528890  40.0730273  22.5091871  33.4063707  40.0101752  22.1732333
  34.9876487  40.9302424  25.0572040  34.9136487  42.1002424  25.4292040
  36.0626487  40.1692424  25.3282040  36.0251312  39.2079648  25.0205723
  37.2206487  40.6072424  26.0452040  37.0561894  41.6216469  26.4085712
  37.5426487  39.7252424  27.2152040  37.7064514  38.7114308  26.8498904
  38.7996487  40.2122424  27.9562040  38.6364245  41.2258884  28.3222375
  39.0047348  39.5510813  28.7981696  39.6497472  40.2053309  27.2740115
  36.3546487  39.7202424  28.1892040  35.4683405  39.3415914  27.6801036
  36.5850878  39.0801969  29.0408725  36.1664026  40.7353886  28.5386928
  38.3636487  40.6382424  25.0892040  38.9376487  39.6062424  24.7492040
  38.7146487  41.8382424  24.5932040  38.0520223  42.5769407  24.7812208
  39.7656487  42.0922424  23.6572040  39.6416349  43.0879270  23.2313731
  41.1426487  42.0172424  24.3392040  41.1350654  42.7045996  25.1851247
  41.3011964  41.0006759  24.6991418  42.2946487  42.3922424  23.4182040
  42.2366487  43.3482424  22.6452040  43.4016487  41.6042424  23.4812040
  44.1964063  41.8071418  22.8918891  43.4238592  40.8197981  24.1170142
  39.6046487  41.3132424  22.3982040  40.4196487  40.4642424  22.0392040
  38.4906487  41.5482424  21.6822040  37.8657095  42.2696881  22.0124561
  38.1406487  40.8422424  20.4892040  37.5102680  41.5074047  19.8990528
  39.0680919  40.6485151  19.9502992  37.4236487  39.5542424  20.6982040
  36.5206487  39.2082424  19.9362040  37.7986487  38.7592424  21.7162040
  38.4396420  39.1419612  22.3964637  37.3846487  37.3982424  21.8652040
  37.2443868  36.9398281  20.8862851  38.3976487  36.5982424  22.6282040
  38.4282673  36.9615845  23.6554061  38.0376487  35.1032424  22.6242040
  38.0072904  34.7390479  21.5972952  38.7888461  34.5465999  23.1845183
  37.0612638  34.9628654  23.0879586  39.7896487  36.7872424  22.0012040
  40.0637201  37.8416891  22.0348061  40.5222355  36.2039996  22.5590965
  39.7706985  36.4501479  20.9648116  36.0666487  37.2722424  22.5472040
  35.8366487  37.8282424  23.6212040  35.1246487  36.5272424  21.9392040
  35.3458830  36.1467521  21.0301485  33.8266487  36.2742424  22.4822040
  33.4444605  37.1873001  22.9386653  32.8366487  35.8152424  21.3972040
  32.8705108  36.5361028  20.5803118  33.1599037  34.8397380  21.0338895
  31.5086487  35.7202424  21.8892040  30.9256583  35.4319773  21.1830699
  33.8666487  35.2392424  23.5542040  34.3306487  34.1192424  23.3492040
  33.3656487  35.5702424  24.7572040  33.0769458  36.5274961  24.9000863
  33.3206487  34.6752424  25.8712040  34.1252163  33.9453759  25.7813977
  33.4866487  35.4282424  27.2012040  33.0729896  36.4151802  26.9939863
  32.8969175  34.9437544  27.9793996  34.9416487  35.5722424  27.6762040
  35.3305214  34.5668378  27.8375746  35.8486487  36.3192424  26.6832040
  35.4606475  37.3249572  26.5216752  36.8586869  36.3807585  27.0883453
  35.8701561  35.7820314  25.7350256  34.9926487  36.2642424  29.0492040
  34.4395569  35.6702671  29.7767906  36.0298285  36.3583446  29.3709247
  34.5447472  37.2551226  28.9741065  32.0716487  33.8632424  25.8382040
  31.1226487  34.0582424  26.5972040  32.0166487  32.8792424  24.9232040
  32.7181370  32.8834996  24.1965710  30.9676487  31.9102424  24.8472040
  30.0084117  32.4168225  24.9536933  30.9766487  31.1512424  23.5102040
  31.9199704  30.6091140  23.4443223  30.1502949  30.4406642  23.5280364
  30.8316487  32.0712424  22.2962040  30.1013444  32.8519459  22.5089446
  31.8098453  32.5239318  22.1340223  30.4116487  31.3112424  21.0472040
  31.2076487  30.5102424  20.4892040  29.2366487  31.4822424  20.6242040
  30.9646487  30.9542424  25.9902040  31.7356487  29.9962424  26.0272040
  30.0916487  31.1852424  26.9862040  29.5786452  32.0549295  26.9623047
  29.8466487  30.2832424  28.0682040  28.8398986  30.4898934  28.4313136
  29.8835459  29.2752517  27.6550543  30.8016487  30.3752424  29.2082040
  30.9576487  29.4212424  29.9692040  31.4746487  31.5262424  29.3812040
  31.3364021  32.2653604  28.7068956  32.4146487  31.7392424  30.4372040
  33.0253050  30.8413042  30.5315711  33.3336487  32.9252424  30.0972040
  32.7376857  33.8335653  30.0084481  34.0722494  33.0518094  30.8887531
  33.8430628  32.7318486  29.1531725  31.7526487  31.9802424  31.7512040
  30.7806487  32.7292424  31.8362040  32.2656487  31.3502424  32.8232040
  33.0400813  30.7227763  32.6599869  31.7466487  31.4552424  34.1512040
  30.6602576  31.5197721  34.0904640  32.1096487  30.2782424  35.0062040
  31.7905048  30.4606130  36.0323562  31.4076487  29.0202424  34.4672040
  31.7266705  28.8369523  33.4411779  31.6701535  28.1631648  35.0873719
  30.3279440  29.1678665  34.4905567  33.5096487  30.0362424  34.9992040
  33.7061664  29.2784363  35.5548217  32.1766487  32.6992424  34.8492040
  33.0246487  33.4542424  34.3742040  31.6166487  32.9732424  36.0412040
  30.8475394  32.3874803  36.3335272  31.9126487  34.1392424  36.8142040
  31.8552627  35.0069006  36.1569557  30.9546487  34.3552424  37.9982040
  29.9292998  34.1773471  37.6739939  31.2002693  33.6755343  38.8141497
  30.9896487  35.7412424  38.5692040  31.3386487  36.8232424  37.7872040
  31.3106487  37.9202424  38.5902040  31.5706452  38.8783112  38.1400873
  30.9576487  37.6102424  39.8242040  30.8642552  38.2009169  40.6381334
  30.7246487  36.2512424  39.8022040  30.3763954  35.7433675  40.7015837
  33.3406487  34.2232424  37.2282040  33.9656487  35.2772424  37.1152040
  33.9436487  33.0942424  37.6412040  33.3427749  32.3109625  37.8545641
  35.3446487  32.9642424  37.8992040  35.6682859  33.7003870  38.6350363
  35.6216487  31.5582424  38.4562040  34.9714815  31.4552592  39.3249826
  35.2989124  30.8671227  37.6775545  37.0626487  31.2372424  38.8572040
  37.0477947  30.2512605  39.3216605  37.6437709  31.1956220  37.9359728
  37.7006487  32.2432424  39.8172040  38.0329731  33.0869266  39.2123432
  36.9137960  32.5713701  40.4963905  38.8796487  31.7012424  40.6272040
  39.2976865  32.5238079  41.2074892  38.5010796  30.9353428  41.3040957
  39.9336487  31.1202424  39.7652040  40.2848751  31.8298919  39.1381973
  40.6885325  30.7767266  40.3416130  39.5465975  30.3577399  39.2277280
  36.2186487  33.2662424  36.7312040  37.2236487  33.9622424  36.8742040
  35.8536487  32.8452424  35.5072040  35.0098276  32.2953684  35.4316811
  36.5896487  33.1242424  34.3142040  37.6402132  32.8723313  34.4589600
  36.0416487  32.2922424  33.1422040  34.9628443  32.2236893  33.2821353
  36.2545344  32.8525073  32.2317739  36.6306487  30.8852424  33.0242040
  36.6716617  30.4215058  34.0097836  35.9994009  30.2865701  32.3675307
  38.0376487  30.9222424  32.4452040  39.0416487  30.9592424  33.1542040
  38.1286487  30.9062424  31.0882040  39.0362605  30.9291463  30.6456911
  37.2882025  30.8715273  30.5291454  36.5076487  34.5632424  33.9382040
  37.4976487  35.1902424  33.5632040  35.3146487  35.1722424  34.0582040
  34.5156595  34.5976431  34.2852529  35.1006487  36.5642424  33.8132040
  35.4612279  36.7731603  32.8060122  33.5916487  36.8592424  33.8662040
  33.2177051  36.6634232  34.8711522  33.4160255  37.9042825  33.6109631
  33.0705796  36.2193238  33.1541011  35.8306487  37.4652424  34.7482040
  36.4206487  38.4612424  34.3332040  35.8506487  37.1582424  36.0572040
  35.2414369  36.4119462  36.3605228  36.5456487  37.9132424  37.0532040
  36.4393983  38.9859500  36.8916232  36.0246487  37.5802424  38.4212040
  35.9678558  36.4946714  38.5012634  36.9146487  38.1312424  39.5482040
  36.9715508  39.2168766  39.4690743  36.4885666  37.8596958  40.5140284
  37.9154320  37.7081798  39.4612990  34.6016487  38.1592424  38.5082040
  33.9776236  37.7085083  37.7364958  34.1795343  37.9413741  39.4892506
  34.6383440  39.2385759  38.3605778  38.0276487  37.7962424  36.9472040
  38.7456487  38.7932424  37.0032040  38.5626487  36.5832424  36.7202040
  37.9433733  35.7863126  36.7589358  39.9626487  36.3462424  36.5532040
  40.5260801  36.7714772  37.3837577  40.2076487  34.8282424  36.5192040
  39.6751761  34.4074581  37.3721475  39.7606659  34.4610516  35.5953656
  41.6776487  34.4062424  36.5772040  42.0920557  34.5461923  35.5788144
  42.2170441  35.0352507  37.2853709  41.8196487  32.9462424  36.9852040
  41.4646487  32.6112424  38.1462040  42.3156487  32.1292424  36.1652040
  40.5526487  37.0432424  35.3752040  41.6076487  37.6682424  35.4612040
  39.8556487  37.0452424  34.2252040  39.0611974  36.4249531  34.1604928
  40.2576487  37.7572424  33.0512040  41.3322262  37.6137741  32.9380699
  39.5786487  37.3042424  31.7932040  39.8671696  37.9616848  30.9730665
  39.9916487  35.8612424  31.4622040  39.7030185  35.2030942  32.2817362
  39.4935428  35.5410418  30.5470749  41.0716911  35.8147998  31.3227327
  38.1626487  37.3122424  31.8972040  37.7792720  37.0151861  31.0687233
  40.1586487  39.2412424  33.1482040  40.7896487  39.9562424  32.3722040
  39.4026487  39.7882424  34.1162040  38.8005293  39.1728589  34.6442708
  39.3696487  41.1882424  34.4122040  39.4391178  41.7470806  33.4789446
  38.0806487  41.6032424  35.1382040  37.9192343  40.8270191  35.8862160
  38.2318613  42.5610381  35.6360616  36.8516487  41.6922424  34.2192040
  36.8388551  40.8310031  33.5512189  35.5656487  41.7052424  35.0632040
  35.5775052  42.5665185  35.7311574  34.6990986  41.7684456  34.4050270
  35.5078072  40.7899874  35.6523245  36.8866487  42.9222424  33.2962040
  37.7730331  42.8772071  32.6634370  35.9942760  42.9330318  32.6703799
  36.9174748  43.8293321  33.8998072  40.5166487  41.6452424  35.2462040
  41.0256487  42.7442424  35.0332040  40.9686487  40.8662424  36.2442040
  40.4527330  40.0345488  36.4936352  42.0486487  41.2732424  37.0892040
  42.1138829  42.3612763  37.0943012  41.8426487  40.7862424  38.5342040
  41.5692332  39.7312883  38.5138307  42.7766323  40.9084539  39.0826920
  40.7366487  41.5862424  39.2262040  40.9941209  42.6405380  39.1248644
  39.8115048  41.3851530  38.6860430  40.5466487  41.2482424  40.7052040
  40.1626944  40.2359558  40.8315128  41.4812431  41.3531776  41.2562225
  39.5526487  42.2092424  41.2632040  38.5801162  41.9499443  41.1792736
  39.8606487  43.3962424  41.8612040  41.1356487  43.8062424  42.1222040
  41.9147009  43.2157811  41.8681702  41.2946416  44.6983481  42.5682626
  38.8546487  44.2392424  42.2382040  37.8929802  43.9789488  42.0722492
  39.0767695  45.1192561  42.6813031  43.3966487  40.9352424  36.5522040
  44.3696487  41.6462424  36.8012040  43.5356487  39.8802424  35.7282040
  42.7530713  39.2529065  35.6093699  44.7616487  39.5682424  35.0622040
  45.6013295  39.8476883  35.6985572  44.8596487  38.0662424  34.7512040
  43.9267721  37.7825808  34.2639910  45.6979392  37.8279651  34.0965338
  45.0016487  37.2622424  36.0352040  45.4086487  37.7452424  37.0912040
  44.7156487  35.9372424  35.9212040  44.7867967  35.3369525  36.7303330
  44.4334341  35.5596951  35.0279438  44.9426487  40.3462424  33.8042040
  45.0646487  39.7922424  32.7132040  44.9846487  41.6872424  33.8982040
  44.8423422  42.0674500  34.8230231  45.0976487  42.5972424  32.8012040
  45.0416430  42.0067403  31.8867261  44.0056487  43.6262424  32.7752040
  44.2097356  44.3816900  32.0164235  42.6956487  42.8962424  32.4322040
  42.4906427  42.1409017  33.1908426  41.8757943  43.6139758  32.4039801
  42.7910127  42.4158833  31.4584168  43.8026487  44.2822424  34.0172040
  43.0937207  44.9234275  33.9283048  46.4306487  43.2592424  32.7442040
  47.3636487  42.7822424  32.0982040  46.5616487  44.4152424  33.4182040
  45.8249568  44.6371945  34.0725139  47.6466487  45.3372424  33.2802040
  48.1404338  45.5046797  34.2374083  48.3752998  44.9763736  32.5542971
  47.0776487  46.6262424  32.7962040  46.1276487  47.1462424  33.3792040
  47.6366487  47.2122424  31.7232040  48.3354014  46.7127080  31.1918760
  47.3676487  48.5732424  31.3782040  47.2083202  49.1632884  32.2807334
  48.5596487  49.1652424  30.6082040  49.4625496  48.6971222  31.0002917
  48.4353043  48.8924567  29.5602409  48.6806487  50.6862424  30.7282040
  49.4247839  51.0609785  30.0253978  47.7104050  51.1266068  30.4984034
  49.0846487  51.1062424  32.1342040  49.5716487  50.3362424  32.9602040
  48.8976487  52.4192424  32.4352040  49.1450354  52.7642918  33.3516330
  48.5122269  53.0434064  31.7409629  46.0966487  48.8072424  30.6362040
  45.2966487  49.6642424  31.0082040  45.8506487  48.0712424  29.5382040
  46.4160427  47.2518329  29.3679186  44.9176487  48.4732424  28.5302040
  44.5220337  49.4775218  28.6818967  45.5466487  48.4062424  27.1702040
  46.5550057  48.8121425  27.2512015  45.6136487  46.9762424  26.6082040
  44.6055616  46.5698164  26.5264778  46.0786595  46.9940916  25.6225332
  46.2042785  46.3498703  27.2767219  44.8326487  49.3312424  26.1722040
  44.8876345  50.3605437  26.5266295  45.3152459  49.2568058  25.1976996
  43.7878909  49.0334299  26.0833807  43.6266487  47.7302424  28.5762040
  43.5646487  46.5562424  28.9352040  42.5206487  48.4142424  28.2332040
  42.6528619  49.3711665  27.9383899  41.1876487  47.9002424  28.2892040
  41.2009385  46.8526247  28.5899027  40.3456487  48.6692424  29.2662040
  40.2661996  49.7017838  28.9261373  38.9396487  48.0562424  29.3752040
  39.0182598  47.0237730  29.7156863  38.3471401  48.6293436  30.0883583
  38.4554752  48.0804618  28.3989401  41.0106487  48.6662424  30.6532040
  41.9945178  49.1305562  30.5860005  40.3921963  49.2264907  31.3544444
  41.1171442  47.6395492  31.0034335  40.5606487  47.9552424  26.9392040
  40.1656487  49.0152424  26.4592040  40.4226487  46.7982424  26.2662040
  40.9005048  45.9871618  26.6321289  39.6416487  46.6462424  25.0782040
  39.2383637  47.6174045  24.7913164  40.4726487  46.0942424  23.9082040
  41.1980265  45.3925986  24.3200562  39.8466932  45.5818936  23.1776026
  41.2556487  47.1272424  23.1532040  42.4396487  47.6442424  23.6392040
  42.8616487  48.4772424  22.7072040  43.7997641  48.9998532  22.8940634
  42.0086487  48.5252424  21.6482040  42.0859393  49.0791343  20.8071749
  40.9776487  47.6532424  21.9292040  40.1679539  47.5175024  21.2122172
  38.5316487  45.6912424  25.3572040  38.7746487  44.5482424  25.7382040
  37.2606487  46.1032424  25.2012040  37.0771920  47.0848709  25.0500467
  36.1456487  45.2222424  25.3642040  36.4322771  44.2432075  24.9802326
  35.6776487  45.0612424  26.8212040  35.0574220  44.1654921  26.7888096
  36.5672289  44.8651340  27.4197761  34.8796487  46.2142424  27.4522040
  34.1594302  46.5877134  26.7242579  34.1346487  45.7282424  28.7072040
  34.8542928  45.3550259  29.4358470  33.5748302  46.5564971  29.1415978
  33.4461709  44.9283369  28.4347156  35.7536487  47.4232424  27.8302040
  36.2421429  47.8125439  26.9369418  35.1288222  48.2005837  28.2700148
  36.5098848  47.1141087  28.5517594  34.9976487  45.6122424  24.4982040
  34.9396487  46.7322424  23.9942040  34.0036487  44.7162424  24.3592040
  34.1263724  43.8112407  24.7904930  32.7756487  44.9802424  23.6742040
  32.8236928  46.0044265  23.3042880  32.4666487  44.0452424  22.4932040
  32.8900736  43.0917529  22.8089069  31.3844787  43.9499510  22.4041669
  33.0596487  44.4432424  21.1312040  32.7351004  45.4630219  20.9242766
  34.5956487  44.3722424  21.0722040  34.9209500  43.3525934  21.2785866
  34.9356859  44.6676730  20.0796334  35.0198951  45.0460958  21.8165405
  32.4656487  43.5622424  20.0192040  31.3838950  43.6929015  19.9902810
  32.8919023  43.8519408  19.0587437  32.6995829  42.5166337  20.2193943
  31.6666487  44.7922424  24.6502040  31.6486487  43.8482424  25.4402040
  30.6926487  45.7182424  24.6102040  30.7558129  46.4040093  23.8713986
  29.5736487  45.7802424  25.4992040  29.6036098  44.9147834  26.1611574
  29.5716487  47.0562424  26.3582040  29.3695369  47.8828336  25.6770307
  28.7413656  46.9501613  27.0563993  30.8656487  47.3412424  27.1402040
  31.3089473  46.3843736  27.4158658  31.8796487  48.1592424  26.3242040
  31.4372011  49.1165067  26.0485521  32.7738999  48.3318810  26.9230458
  32.1478469  47.6101695  25.4216027  30.5366487  48.1392424  28.4132040
  29.8562701  47.5617023  29.0390088  31.4552599  48.3394269  28.9647300
  30.0649239  49.0829392  28.1393227  28.3276487  45.8012424  24.6842040
  28.3316487  46.2222424  23.5282040  27.1926487  45.3842424  25.2742040
  27.2759617  44.8920618  26.1522225  25.8836487  45.6032424  24.7412040
  25.9744766  46.0436182  23.7482696  25.0776487  44.2982424  24.6282040
  25.6898325  43.5962516  24.0620421  24.9391749  43.9230511  25.6421845
  23.7136487  44.4482424  23.9492040  23.1854439  45.2679657  24.4361887
  23.8552508  44.6836890  22.8943993  22.8966487  43.1712424  24.0782040
  22.5816487  42.7762424  25.2332040  22.5656487  42.5222424  23.0502040
  25.1976487  46.5282424  25.6852040  25.2416487  46.3512424  26.9002040
  24.5486487  47.5872424  25.1662040  24.6046790  47.7815285  24.1766521
  23.8866487  48.5362424  26.0072040  24.5319266  48.7882962  26.8487410
  23.5576487  49.8252424  25.2372040  24.4230474  50.0456033  24.6122036
  22.7000078  49.6004209  24.6031634  23.2396487  51.0382424  26.1132040
  22.9017740  51.8447925  25.4624979  22.4353378  50.7606043  26.7944550
  24.4516487  51.5082424  26.9202040  24.9234761  50.6209308  27.3422894
  25.1387712  51.9876431  26.2229686  24.1036487  52.4852424  28.0462040
  23.7750387  53.4352204  27.6247091  23.3093996  52.0692227  28.6660387
  25.3106487  52.7042424  28.8732040  26.0466025  53.0901355  28.2991323
  25.0942455  53.3479331  29.6208214  25.6150604  51.8241595  29.2642112
  22.6836487  47.9682424  26.6792040  21.9186487  47.2002424  26.0982040
  22.4906487  48.2852424  27.9732040  23.0943778  48.9743481  28.3983437
  21.4686487  47.6912424  28.7772040  21.4787017  46.6200605  28.5757903
  21.7328816  47.8668313  29.8200121  20.0976487  48.2182424  28.5292040
  19.3426487  47.6792424  27.7212040  19.7186487  49.2612424  29.2892040
  20.2994503  49.4606189  30.0910879  18.5116487  50.0102424  29.1232040
  17.8534942  49.4928216  28.4252014  17.7766487  50.1712424  30.4642040
  18.3711180  50.8137581  31.1137262  16.8093278  50.6381614  30.2787940
  17.5666487  48.8152424  31.1422040  17.3134051  48.0758725  30.3824010
  18.4912451  48.5222867  31.6395978  16.4496487  48.8532424  32.1752040
  15.3926487  48.2562424  31.9792040  16.6856487  49.5722424  33.3052040
  15.9759201  49.6287499  34.0215793  17.5695842  50.0464726  33.4229542
  18.7596487  51.3162424  28.4492040  19.8936487  51.6912424  28.1572040
  17.6936487  52.0892424  28.1722040  16.7891387  51.7752435  28.4937093
  17.7666487  53.3232424  27.4522040  18.4097369  53.1872137  26.5827024
  16.3856487  53.8012424  26.9722040  15.7857798  54.0638849  27.8435681
  16.5206765  54.6828406  26.3455844  15.7226487  52.7902424  26.2292040
  14.8655533  53.1139152  25.9424582  18.3316487  54.4402424  28.2612040
  17.8176487  54.6732424  29.3542040  19.3336487  55.1752424  27.8802040
  20.2976487  54.7852424  26.8632040  19.7708741  54.6892514  25.9137860
  20.7175046  53.8194628  27.1444330  21.3556487  55.9002424  26.8412040
  21.1761559  56.5828200  26.0105601  22.3563339  55.4771371  26.7533827
  21.1746487  56.6042424  28.1952040  21.3745819  57.6732097  28.1214844
  21.8257444  56.1646176  28.9507860  19.7116487  56.3742424  28.5702040
  19.6720162  56.1715594  29.6404596  18.8216487  57.5252424  28.2502040
  18.2056487  58.0602424  29.1722040  18.7476487  57.9792424  26.9872040
  19.4812524  57.6903969  26.3559408  17.7986487  58.9462424  26.5272040
  16.9806707  59.0390591  27.2416241  18.4006487  60.3022424  26.3092040
  18.9052821  60.5922431  27.2308031  19.4036487  60.3362424  25.1432040
  18.8995987  60.0467859  24.2211149  19.8038612  61.3445126  25.0368069
  20.2191439  59.6415503  25.3443783  17.3906487  61.2692424  26.0632040
  17.7966644  62.1283697  25.9266320  17.0516487  58.4432424  25.3002040
  16.3156487  59.2252424  24.6412040  17.1696487  57.2372424  24.9542040
  38.1996487  15.7932424  50.8232040  38.6605418  15.8704178  49.9278144
  37.4246266  15.1516171  50.7351246  38.8990969  15.6453734  51.5366509
  37.5886487  17.1032424  51.1402040  36.5111207  16.9841199  51.2535283
  38.1596487  17.6792424  52.4472040  39.2458577  17.6806655  52.3563896
  37.8104276  18.6934682  52.6408288  37.8346487  16.8782424  53.6592040
  36.5436487  16.8162424  54.1292040  35.7529344  17.3276876  53.5803009
  36.2446487  16.1202424  55.2762040  35.2166603  16.0744656  55.6357106
  37.2446487  15.4812424  55.9702040  37.0130848  14.9289629  56.8809539
  38.5406487  15.5402424  55.5122040  39.3385373  15.0345434  56.0560260
  38.8276487  16.2402424  54.3642040  39.8540525  16.2948970  54.0014255
  37.7116487  18.0822424  50.0232040  36.8186487  18.1962424  49.1852040
  38.8246487  18.8352424  49.9502040  39.5307565  18.6861539  50.6568041
  39.0516487  19.8502424  48.9682040  38.0982327  20.2243092  48.5951477
  39.8046487  21.0092424  49.6412040  40.7655324  20.6523170  50.0118881
  39.9688935  21.8062411  48.9160026  39.2141924  21.3921221  50.4735883
  39.8236487  19.3452424  47.7982040  40.1226487  18.1562424  47.7002040
  40.1766487  20.2412424  46.8602040  39.7524608  21.1510908  46.9712886
  40.9436487  19.9902424  45.6792040  40.9671844  20.9019373  45.0822469
  42.3896487  19.5612424  45.9782040  42.2411999  18.7115241  46.6445679
  42.9397855  19.2376207  45.0946211  43.1826487  20.6412424  46.7022040
  43.0696487  21.8382424  46.3252040  44.0256487  20.2662424  47.5582040
  40.3116487  19.0472424  44.7132040  40.9876487  18.2512424  44.0622040
  38.9756487  19.0752424  44.5612040  38.4239800  19.7983698  45.0003482
  38.2926487  18.0322424  43.8622040  38.9413039  17.6279878  43.0850786
  37.9026487  16.8932424  44.8182040  38.8014423  16.5785352  45.3485140
  37.1796440  17.2879102  45.5320678  37.3386487  15.7792424  44.1402040
  37.1126664  15.0977140  44.7774251  37.0996487  18.5312424  43.1212040
  37.1236487  18.6662424  41.8982040  35.9806487  18.7762424  43.8252040
  36.0362554  18.8125240  44.8330189  34.6906487  18.8572424  43.2142040
  34.7393613  18.5279098  42.1762895  33.7136487  17.9442424  43.9742040
  34.1942398  16.9732406  44.0937319  33.5426070  18.3876170  44.9551544
  32.3746487  17.7652424  43.2552040  31.8036912  18.6873732  43.3637532
  32.5529239  17.5712684  42.1975219  31.5896487  16.6092424  43.8572040
  31.2486487  16.6582424  45.0692040  31.3166487  15.6242424  43.1202040
  34.1866487  20.2542424  43.0862040  34.0786487  20.7852424  41.9822040
  33.8436487  20.9212424  44.2022040  33.8826436  20.4603560  45.1000695
  33.3766487  22.2712424  44.1532040  33.8037372  22.7526943  43.2734888
  31.8436487  22.3232424  44.0462040  31.4014490  21.8529640  44.9244964
  31.5179915  23.3618325  43.9880813  31.5232269  21.7918451  43.1500756
  33.8126487  23.0392424  45.3542040  33.8936487  22.5172424  46.4642040
  34.1096487  24.3342424  45.1462040  34.1218655  24.6400027  44.1836756
  34.4306487  25.2852424  46.1632040  34.4328532  24.8045955  47.1415050
  35.8286487  25.8712424  45.9002040  35.8545775  26.3085321  44.9021034
  36.0572647  26.6394376  46.6389264  36.8606487  24.7562424  45.9922040
  37.1186487  24.2652424  47.1232040  37.4406487  24.3522424  44.9482040
  33.3776487  26.3382424  46.1302040  32.4186487  26.2442424  45.3662040
  33.4836487  27.3862424  46.9672040  34.2405306  27.3925920  47.6359257
  32.5696487  28.4862424  46.9672040  31.6327722  28.1692289  46.5090948
  32.2746487  28.9932424  48.3892040  33.1795837  29.4994985  48.7252049
  31.4676219  29.7193906  48.2916512  31.8786487  27.9252424  49.4112040
  32.6966975  27.2053388  49.3859863  31.8273935  28.3817076  50.3996935
  30.5676487  27.2132424  49.1132040  29.4956487  27.8722424  49.1562040
  30.6056487  25.9732424  48.8882040  33.1326487  29.6132424  46.1722040
  34.1066487  30.2442424  46.5792040  32.5636487  29.9072424  44.9892040
  31.8732257  29.2794533  44.6028152  33.0246487  30.9912424  44.1772040
  33.2806142  31.8373829  44.8148771  34.2686487  30.5932424  43.3662040
  34.4988687  31.4678957  42.7578623  35.1070211  30.3821369  44.0300310
  34.0656487  29.3992424  42.4442040  34.5676487  28.3032424  42.6872040
  33.3646487  29.6302424  41.3022040  33.1994427  28.8743239  40.6530553
  33.0123136  30.5567057  41.1082283  31.9696487  31.6002424  43.3192040
  32.2726487  32.1772424  42.2752040  30.6886487  31.5472424  43.7232040
  30.4921430  31.0903387  44.6022511  29.5926487  32.0812424  42.9772040
  29.9803993  32.5716542  42.0843182  28.5916487  30.9952424  42.5462040
  28.3510223  30.4116737  43.4348241  27.6959132  31.5075373  42.1950460
  29.1086487  30.0632424  41.4492040  29.4582602  30.6946483  40.6323813
  29.9497574  29.5076748  41.8639086  28.0646487  29.0862424  40.9242040
  26.8996487  29.0572424  41.4012040  28.4286487  28.3132424  39.9982040
  28.8846487  33.0882424  43.8172040  27.8156487  32.8302424  44.3672040
  29.4636487  34.2932424  43.9632040  30.4420655  34.3608926  43.7219088
  28.8346487  35.4262424  44.5692040  27.7534650  35.2909814  44.5401287
  29.2676487  35.6102424  46.0332040  29.2595908  34.6261952  46.5019101
  30.2854560  36.0002597  46.0257989  28.3636487  36.5592424  46.8242040
  28.4620334  37.5611601  46.4063737  27.3294705  36.2275327  46.7317590
  28.7276487  36.6102424  48.3002040  28.4906487  35.6552424  49.0392040
  29.3126487  37.7512424  48.7552040  29.5712424  37.8290971  49.7284302
  29.4856988  38.5152730  48.1176992  29.0616487  36.6192424  43.7062040
  28.6636487  36.6092424  42.5422040  29.6756487  37.7042424  44.2122040
  30.1461513  37.5797810  45.0972102  29.6736487  39.0062424  43.6232040
  29.2525646  38.9535939  42.6192042  28.8376487  39.9422424  44.4452040
  29.2044721  39.9035930  45.4708969  28.8916487  41.3922424  43.9362040
  28.5245179  41.4317667  42.9106535  28.2682097  42.0235667  44.5693342
  29.9205537  41.7506963  43.9673021  27.3646487  39.5002424  44.4052040
  27.2764225  38.4913776  44.8083292  26.7631674  40.1841283  45.0040527
  27.0092128  39.5116040  43.3748462  31.0766487  39.4982424  43.5122040
  31.9206487  39.2162424  44.3602040  31.3896487  40.2682424  42.4552040
  30.6356606  40.4778488  41.8167164  32.6816487  40.8172424  42.1822040
  33.3443872  40.5964854  43.0189496  33.2996487  40.2362424  40.8992040
  34.1492511  40.8529620  40.6060623  33.6407290  39.2206965  41.1002781
  32.3446487  40.2152424  39.8472040  32.7479013  39.8501139  39.0562119
  32.6256487  42.2942424  41.9832040  31.5716487  42.8722424  41.7232040
  33.7906487  42.9602424  42.0652040  34.5592734  42.5187238  42.5493288
  33.9836487  44.2792424  41.5472040  33.3128609  44.4273534  40.7009144
  33.6916487  45.3612424  42.6012040  34.3618190  45.2316369  43.4510124
  33.8474659  46.3471870  42.1633290  32.6584876  45.2725840  42.9370862
  35.3796487  44.4192424  41.0452040  36.2686487  43.6552424  41.4192040
  35.6256487  45.3972424  40.1552040  34.8283266  45.8803619  39.7666524
  36.9206487  45.6862424  39.6202040  37.6881872  45.6917538  40.3941249
  37.3426487  44.7422424  38.5332040  37.3101931  43.7264213  38.9270990
  36.4226487  44.8452424  37.3062040  36.4549365  45.8607348  36.9114463
  36.7589623  44.1471214  36.5396397  35.4006996  44.6010183  37.5961630
  38.8136487  44.9692424  38.1452040  39.4489703  44.8054911  39.0156372
  39.0934120  44.2719691  37.3554938  38.9424613  45.9913606  37.7891387
  36.9696487  47.1492424  39.2032040  35.9366487  47.6842424  38.7172040
  38.0276487  47.8032424  39.3992040  25.8825060  23.1944330  46.5522630
  40.2124080  46.1807060  15.5328270  37.3317910  61.2960620  41.3559920
  38.3859530  23.8821530  38.7842860  33.1189530  65.3134770  27.4317750
  40.9328000  28.4766630  47.2917590  30.0089860  25.9671410  21.9328090
  46.1913270  56.1215420  21.0832440  37.1430980  15.2892270  38.8549430
  26.9961970  31.1747930  47.9053630  10.0582220  59.0834800  26.7827450
  46.5192690  61.1203410  37.7696130  35.7870700  55.6763910  16.6844420
  26.2899980  13.2055270  44.4820270  47.6069200  21.5347820  45.5570940
  29.6826250  65.3458050  37.9066450  33.5702250  66.3262120  43.5477640
  28.9286310  32.5270200  15.7191010  36.0341810  70.1582270  36.9986870
  22.3647200  49.3049000  49.7729130  38.9898110  18.0615030  32.1143370
  38.3859530  61.4308510  20.0099370  23.0716830  38.0709730  13.5986530
  39.7236290  35.2319990  48.8510850  37.5270980  63.4694560  47.5842450
  19.8958160  18.3526970  41.6347550  15.0225000  41.9953810  43.4211060
  47.3069310  28.4534290  43.6974430   9.2019190  53.0724120  25.6659030
  51.4195160  59.2892680  26.4935620  26.2899980  69.5285740  44.4820270
  61.5042230  67.4407420  64.4346880  60.7284330  66.9607860  64.7245450
  62.1555160  66.7613070  64.2603040  55.5208060  67.7527230  65.3122640
  54.6892940  67.4975940  65.7119150  56.1289040  67.8238000  66.0480560
  55.5009320  71.7867320  65.5080660  55.8037360  70.8965060  65.3290880
  56.2452910  72.3437540  65.2802910  53.9300010  62.7129120  59.0965030
  53.0416710  63.0545090  58.9944910  54.2141200  62.5129440  58.2045860
  51.8933020  65.3134770  64.9804730  52.4649130  64.5456970  64.9808370
  51.8934560  65.6123530  64.0711340  61.7512970  74.1325620  62.8350000
  61.1324410  74.5883120  62.2644440  62.6064750  74.2877080  62.4339700
  60.9451220  70.1164610  64.4417040  60.8759500  69.1754550  64.2806170
  61.7071080  70.2066020  65.0139610  53.1357890  60.7219130  66.7673660
  52.9560730  59.8244880  67.0476420  52.7337970  61.2691000  67.4420610
  61.9756390  62.9234990  64.6685970  62.3521210  62.0506870  64.5559640
  61.8775900  63.2593690  63.7776410  56.1061400  61.2960620  60.1303410
  56.2128150  62.1964350  60.4372170  55.1953760  61.2478590  59.8398060
  53.7544560  63.2179630  65.3756000  54.4354670  63.4818000  65.9943400
  53.4392610  62.3780500  65.7094010  57.9469130  64.2646990  64.4628590
  58.4547350  64.7627960  65.1033610  58.4782370  63.4882190  64.2867950
  56.2305230  58.9045550  68.7292010  56.2323670  59.4217940  67.9237910
  55.4009540  58.4275730  68.7061940  62.6176320  69.0164860  60.2281910
  61.9993590  69.4814310  59.6644630  63.1299570  69.7092340  60.6451420
  57.4808080  68.5440730  66.9065510  57.1477460  69.1709650  67.5486580
  57.6574760  69.0702610  66.1267180  55.9120560  60.6155510  66.7362460
  56.2537370  61.4597560  66.4416330  54.9736370  60.7639250  66.8527800
  56.6927180  70.5121530  68.7214690  57.3101180  71.1872610  68.4399140
  55.8320300  70.9209510  68.6302190  51.9859520  69.7021390  57.6021540
  51.6087500  70.1908490  56.8706440  52.2432590  70.3746670  58.2328070
  59.5948450  58.1037780  63.0607050  59.9023430  57.5484670  62.3442550
  58.6649150  58.2382240  62.8780040  61.9829210  66.1686610  59.7967170
  61.0558490  66.1023990  60.0255640  62.1354030  67.1066740  59.6822410
  61.9698290  62.4403610  56.7934330  61.0301960  62.6017570  56.8786790
  62.2881550  63.1589290  56.2470320  57.5885850  66.6951350  62.5786900
  57.1842850  65.9828600  62.0832800  57.6748970  66.3504590  63.4674940
  58.0567550  70.3818910  64.7426110  57.7595840  69.7764380  64.0633890
  59.0067370  70.4196220  64.6315470  56.3014470  63.4694560  66.3585940
  56.8529060  63.5789900  65.5839190  56.8157980  63.8432160  67.0741170
  55.9757200  66.9913920  69.9691280  55.8364970  67.8636720  70.3378680
  55.0938560  66.6486730  69.8239220  62.2986580  71.9089790  61.2756410
  62.7382490  72.6514120  60.8611800  62.2373470  72.1516360  62.1995370
  54.2890480  65.5896330  60.0793550  54.1688080  66.3158420  59.4674820
  53.9791370  64.8199240  59.6021460  51.9275850  68.7611470  65.8862190
  52.0056270  68.8960240  64.9417910  52.5417530  68.0527360  66.0790310
  53.1723480  70.4611660  62.2968370  52.7651560  70.6026250  61.4421970
  54.0636490  70.1771820  62.0939580  57.4445140  74.6757440  60.4091040
  57.2687620  73.7592980  60.1958840  56.5900880  75.0344730  60.6488840
  51.9835370  69.8025640  68.4256650  52.1466410  69.3331000  67.6076020
  52.4487820  69.2949200  69.0905490  56.7554140  58.9331400  63.4617220
  56.3122290  59.7140940  63.1301740  57.3139130  59.2561290  64.1688160
  61.0423950  61.7999920  69.0652540  60.5803320  62.0082940  69.8772480
  60.6402060  60.9859270  68.7623210  59.8712960  58.5542100  58.3423050
  59.2467140  58.5501970  59.0676360  59.7843080  57.6873060  57.9459020
  58.7930040  59.4778730  65.3206820  59.0902370  60.3841560  65.2398840
  59.3415600  58.9897510  64.7066390  56.5468360  64.0564970  61.1898470
  56.3209280  63.8402140  62.0945090  55.7660890  64.4893430  60.8444440
  62.3830990  62.6991880  61.8192400  62.7760560  63.0164080  61.0061090
  62.7447840  61.8203760  61.9336920  54.1178110  61.3664220  70.0092520
  53.7241500  62.2139430  70.2165300  53.4296510  60.7290590  70.2001160
  51.4195160  59.2892680  64.0422600  51.1308210  59.8595540  64.7547580
  52.1640920  58.8097130  64.4053830  51.6065390  63.2312800  55.2525320
  51.5240060  64.1743560  55.3940310  51.2548450  63.0887710  54.3737670
  62.9686130  65.2897630  65.9143180  62.2367250  65.7984440  66.2633280
  62.5710470  64.4727610  65.6131960  59.4063520  61.9651830  64.3195670
  59.4099580  61.5241780  63.4700210  60.3014640  62.2869160  64.4267490
  55.2565900  61.8478320  63.2789880  54.9165950  62.3253550  64.0356930
  54.4943220  61.3943440  62.9190980  59.4683670  62.9663910  57.3102430
  59.5896490  62.9250390  58.2588250  59.0832180  63.8288060  57.1549160
  58.4805170  65.2765050  56.7085730  57.9122070  64.8283300  56.0821640
  59.1894170  65.6357830  56.1750880  59.7071490  66.0253610  66.0661080
  60.0741620  65.5512180  66.8122420  59.5176550  66.8995180  66.4069420
  52.5711980  60.7697300  62.1954550  52.2858900  60.4052970  63.0333170
  52.5090840  60.0377760  61.5817690  57.4970860  65.0662250  68.3845290
  57.1927930  65.9454230  68.6095650  58.4517320  65.1262040  68.4202730
  56.0252650  69.2723240  58.9812140  55.2514910  68.7320860  58.8210860
  56.7547280  68.7529850  58.6429900  62.2450570  59.6626560  58.9167920
  61.4315180  59.1639730  58.8413230  62.0512520  60.5024810  58.5004270
  56.0690050  68.9403620  62.6190950  56.5868720  68.1371880  62.5647840
  55.6174070  68.8782760  63.4607780  60.9559550  70.2069900  57.8918250
  61.2975250  70.9512130  57.3961570  60.1272260  70.5201020  58.2543080
  53.5534590  65.9064990  69.5316650  53.1949530  66.5718840  70.1189990
  53.2589150  65.0748540  69.9029270  59.9250240  70.2883430  60.6634170
  60.6121370  70.8352640  61.0441760  59.1382660  70.8324160  60.6983780
  52.0642640  65.9056250  56.1551250  52.9337490  66.1881050  56.4387170
  51.5732960  66.7192120  56.0400060  59.2277450  67.2929460  60.2759530
  59.6840230  68.1034710  60.5019720  58.8765660  66.9752600  61.1078020
  61.5310060  72.8035800  67.5051830  62.1752280  73.0095180  68.1825250
  61.8939500  72.0424200  67.0522680  55.1289230  57.6367110  60.7482050
  55.0003860  57.6285010  61.6966970  54.3051250  57.9750200  60.3973060
  58.4482510  72.5014830  57.5386550  58.4392610  73.2344520  56.9231060
  57.5280870  72.2546410  57.6313510  54.0489150  67.7229720  58.2833310
  53.4417100  68.4628620  58.2928610  54.5238500  67.8129080  57.4571510
  61.4342110  72.5643070  56.2011740  61.5354090  72.3607060  55.2713720
  60.5343850  72.3101350  56.4059520  58.9568000  63.1223430  60.1835640
  58.2484150  63.5909770  60.6249250  59.2412480  62.4645440  60.8180830
  60.5823930  64.5420130  68.1828170  61.0809180  65.0165950  68.8480020
  60.7246880  63.6183650  68.3898200  60.0760220  75.0829390  60.8959410
  60.3301720  75.0450780  59.9738780  59.1272700  74.9562720  60.8887660
  57.1603020  61.4308510  57.5586350  58.0093550  61.8678660  57.4926540
  56.7934290  61.7428770  58.3858410  56.0594440  67.6840870  56.0321880
  56.8257710  67.5722230  56.5947310  56.1369130  66.9878840  55.3798650
  54.7541200  65.1165940  56.7154770  54.8344790  64.1693450  56.8272170
  55.6460950  65.4472820  56.8215430  52.4401390  71.3334900  59.6930820
  51.5141170  71.5756040  59.6836230  52.9057820  72.1609160  59.5715570
  58.6658220  74.4391640  55.6414880  59.4586830  74.7280470  55.1896670
  58.1462570  74.0083810  54.9627360  59.1835620  69.6595050  55.5057230
  59.0786260  69.0447400  56.2318610  59.0159840  69.1360940  54.7220240
  62.4238350  68.7215080  56.1099220  61.8748450  69.1684380  56.7541960
  63.0457610  68.2164330  56.6336890  58.0913470  67.6806000  58.0064520
  58.5129890  67.5145870  58.8495910  58.2164310  66.8706230  57.5119660
  60.6041110  66.7043610  55.2541620  61.1246770  65.9892630  54.8882770
  61.2509510  67.3429480  55.5542130  59.5074630  59.1838160  67.9260180
  59.0591930  59.2062420  67.0805730  58.8739830  58.7857180  68.5230480
  59.9134180  68.0792490  68.5472620  60.3322290  68.9225220  68.3748860
  58.9942810  68.2164530  68.3179400  56.9872370  63.7539230  54.9522680
  56.7861430  62.8906590  55.3136020  56.8164420  63.6672590  54.0144280
  57.7641600  74.3845500  69.6630350  57.2262690  75.1091560  69.3439050
  58.0175560  73.9075840  68.8727690  55.7855170  60.8539850  54.9400560
  56.0881070  60.8607280  54.0319710  56.5249760  60.5037710  55.4368220
  59.0040100  59.7974470  55.9256760  58.6562100  59.1198460  55.3459210
  59.2052870  59.3363980  56.7400150  61.1689140  74.7855220  57.5443360
  62.0639930  75.1240190  57.5662120  61.2006770  74.0634630  56.9167640
  54.8085300  70.1582270  55.7730360  55.2460170  70.7011940  56.4287940
  55.2933030  69.3329220  55.7826700  52.0231100  72.9471300  63.2250620
  52.3534110  72.0792360  62.9929260  52.4522100  73.1529820  64.0555580
  56.6193020  71.2780310  60.8852590  56.3188560  71.1545280  61.7856500
  56.5130510  70.4188900  60.4768320  52.5121310  73.8141890  65.9632250
  52.0752300  73.9942690  66.7956400  53.0798990  74.5716510  65.8213970
  52.3445740  66.3262120  62.3221130  51.6894580  66.0573760  61.6780830
  53.1823690  66.2166600  61.8723110  53.3821670  66.7114690  66.8624470
  53.7494710  66.6242090  67.7420490  52.8132490  65.9481240  66.7631330
  51.5583820  63.5361050  58.2646460  50.6547900  63.7991250  58.0898120
  52.0424440  63.8072220  57.4846420  54.1011030  62.5926590  56.1740840
  54.8102730  62.1709810  55.6888120  53.3850970  62.6601820  55.5424190
  53.7485190  58.6465920  55.2143490  54.4713320  59.1874860  55.5324710
  54.0209710  58.3729340  54.3385030  53.4377380  57.8972110  65.1166110
  54.0853570  57.3469490  64.6761270  53.8579220  58.1515260  65.9381920
  53.1909380  58.0527780  67.8591430  52.8424200  58.5091600  68.6249610
  52.8597080  57.1584910  67.9413860  58.4979780  72.7806970  67.6254340
  58.2571140  73.0481530  66.7384860  59.4382420  72.9512700  67.6805200
  54.6361780  74.1709630  69.1442400  54.0422100  74.0394330  69.8832440
  54.6285620  73.3347770  68.6784500  54.2674010  71.5368010  68.0950440
  53.5408070  70.9173300  68.0276390  54.3283160  71.9308620  67.2248520
  57.8719110  73.7513010  64.8799850  58.3884130  73.1400370  64.3548110
  58.5216490  74.2541790  65.3710860  60.6114610  74.6421500  65.7068830
  60.8992420  74.3875800  64.8301840  61.1237830  74.0898860  66.2974400
  61.8291620  58.3811700  66.2865340  61.0463410  58.8557200  66.5662100
  61.5354550  57.4766530  66.1778520  52.5504010  74.8542400  61.3047200
  52.3826050  74.2213080  62.0029090  51.6838520  75.0601800  60.9541390
  53.1732030  58.6859180  58.8079060  53.9311390  58.7988060  58.2343090
  52.7109200  59.5228380  58.7622490  59.7145840  60.7998450  61.7981370
  58.9020350  60.4255340  61.4577250  60.2187480  60.0443530  62.1002560
  54.1566710  73.5475630  58.7497340  53.6314330  73.9283660  58.0459300
  54.0811290  74.1726400  59.4707050  55.5457180  59.2123230  57.3481030
  56.0749940  58.4253030  57.2188980  56.1785500  59.8914420  57.5816560
  57.7395020  58.9498370  60.4026420  57.1097760  58.2485680  60.5696550
  57.2000160  59.7102500  60.1859580  55.9174470  71.6122740  57.6292920
  55.2883350  72.0807840  58.1778750  56.0322300  70.7671960  58.0639110
  61.5042230  67.4407420  45.6603390  60.7284330  66.9607860  45.9501960
  62.1555160  66.7613070  45.4859550  55.5208060  67.7527230  46.5379150
  54.6892940  67.4975940  46.9375660  56.1289040  67.8238000  47.2737070
  55.5009320  71.7867320  46.7337170  55.8037360  70.8965060  46.5547390
  56.2452910  72.3437540  46.5059420  53.9300010  62.7129120  40.3221540
  53.0416710  63.0545090  40.2201420  54.2141200  62.5129440  39.4302370
  51.8933020  65.3134770  46.2061240  52.4649130  64.5456970  46.2064880
  51.8934560  65.6123530  45.2967850  61.7512970  74.1325620  44.0606510
  61.1324410  74.5883120  43.4900950  62.6064750  74.2877080  43.6596210
  60.9451220  70.1164610  45.6673550  60.8759500  69.1754550  45.5062680
  61.7071080  70.2066020  46.2396120  53.1357890  60.7219130  47.9930170
  52.9560730  59.8244880  48.2732930  52.7337970  61.2691000  48.6677120
  61.9756390  62.9234990  45.8942480  62.3521210  62.0506870  45.7816150
  61.8775900  63.2593690  45.0032920  56.1061400  61.2960620  41.3559920
  56.2128150  62.1964350  41.6628680  55.1953760  61.2478590  41.0654570
  53.7544560  63.2179630  46.6012510  54.4354670  63.4818000  47.2199910
  53.4392610  62.3780500  46.9350520  57.9469130  64.2646990  45.6885100
  58.4547350  64.7627960  46.3290120  58.4782370  63.4882190  45.5124460
  56.2305230  58.9045550  49.9548520  56.2323670  59.4217940  49.1494420
  55.4009540  58.4275730  49.9318450  62.6176320  69.0164860  41.4538420
  61.9993590  69.4814310  40.8901140  63.1299570  69.7092340  41.8707930
  57.4808080  68.5440730  48.1322020  57.1477460  69.1709650  48.7743090
  57.6574760  69.0702610  47.3523690  55.9120560  60.6155510  47.9618970
  56.2537370  61.4597560  47.6672840  54.9736370  60.7639250  48.0784310
  56.6927180  70.5121530  49.9471200  57.3101180  71.1872610  49.6655650
  55.8320300  70.9209510  49.8558700  51.9859520  69.7021390  38.8278050
  51.6087500  70.1908490  38.0962950  52.2432590  70.3746670  39.4584580
  59.5948450  58.1037780  44.2863560  59.9023430  57.5484670  43.5699060
  58.6649150  58.2382240  44.1036550  61.9829210  66.1686610  41.0223680
  61.0558490  66.1023990  41.2512150  62.1354030  67.1066740  40.9078920
  61.9698290  62.4403610  38.0190840  61.0301960  62.6017570  38.1043300
  62.2881550  63.1589290  37.4726830  57.5885850  66.6951350  43.8043410
  57.1842850  65.9828600  43.3089310  57.6748970  66.3504590  44.6931450
  58.0567550  70.3818910  45.9682620  57.7595840  69.7764380  45.2890400
  59.0067370  70.4196220  45.8571980  56.3014470  63.4694560  47.5842450
  56.8529060  63.5789900  46.8095700  56.8157980  63.8432160  48.2997680
  57.1485980  70.1200600  52.6190420  56.2514510  70.3440570  52.8663820
  57.1738850  70.2435540  51.6701820  55.9757200  66.9913920  51.1947790
  55.8364970  67.8636720  51.5635190  55.0938560  66.6486730  51.0495730
  62.2986580  71.9089790  42.5012920  62.7382490  72.6514120  42.0868310
  62.2373470  72.1516360  43.4251880  57.7737550  72.9335620  53.4032940
  57.7452980  73.3378570  52.5361370  57.6102520  72.0045980  53.2404540
  54.2890480  65.5896330  41.3050060  54.1688080  66.3158420  40.6931330
  53.9791370  64.8199240  40.8277970  51.9275850  68.7611470  47.1118700
  52.0056270  68.8960240  46.1674420  52.5417530  68.0527360  47.3046820
  53.1723480  70.4611660  43.5224880  52.7651560  70.6026250  42.6678480
  54.0636490  70.1771820  43.3196090  57.4445140  74.6757440  41.6347550
  57.2687620  73.7592980  41.4215350  56.5900880  75.0344730  41.8745350
  51.9835370  69.8025640  49.6513160  52.1466410  69.3331000  48.8332530
  52.4487820  69.2949200  50.3162000  56.7554140  58.9331400  44.6873730
  56.3122290  59.7140940  44.3558250  57.3139130  59.2561290  45.3944670
  61.0423950  61.7999920  50.2909050  60.5803320  62.0082940  51.1028990
  60.6402060  60.9859270  49.9879720  59.8712960  58.5542100  39.5679560
  59.2467140  58.5501970  40.2932870  59.7843080  57.6873060  39.1715530
  58.7930040  59.4778730  46.5463330  59.0902370  60.3841560  46.4655350
  59.3415600  58.9897510  45.9322900  56.5468360  64.0564970  42.4154980
  56.3209280  63.8402140  43.3201600  55.7660890  64.4893430  42.0700950
  58.9867570  64.9550550  53.0815250  58.8911170  64.0145280  52.9315650
  59.8299550  65.1765620  52.6863320  62.3830990  62.6991880  43.0448910
  62.7760560  63.0164080  42.2317600  62.7447840  61.8203760  43.1593430
  54.1178110  61.3664220  51.2349030  53.7241500  62.2139430  51.4421810
  53.4296510  60.7290590  51.4257670  60.6923160  61.4499190  54.3045770
  60.0021480  61.2571390  54.9391860  61.4355460  61.7333830  54.8370070
  51.4195160  59.2892680  45.2679110  51.1308210  59.8595540  45.9804090
  52.1640920  58.8097130  45.6310340  51.6065390  63.2312800  36.4781830
  51.5240060  64.1743560  36.6196820  51.2548450  63.0887710  35.5994180
  62.9686130  65.2897630  47.1399690  62.2367250  65.7984440  47.4889790
  62.5710470  64.4727610  46.8388470  59.4063520  61.9651830  45.5452180
  59.4099580  61.5241780  44.6956720  60.3014640  62.2869160  45.6524000
  55.2565900  61.8478320  44.5046390  54.9165950  62.3253550  45.2613440
  54.4943220  61.3943440  44.1447490  59.4683670  62.9663910  38.5358940
  59.5896490  62.9250390  39.4844760  59.0832180  63.8288060  38.3805670
  58.4805170  65.2765050  37.9342240  57.9122070  64.8283300  37.3078150
  59.1894170  65.6357830  37.4007390  53.5574350  69.1777070  51.8108970
  53.1729140  68.5370740  52.4091930  53.8686540  69.8813190  52.3803700
  59.7071490  66.0253610  47.2917590  60.0741620  65.5512180  48.0378930
  59.5176550  66.8995180  47.6325930  52.5711980  60.7697300  43.4211060
  52.2858900  60.4052970  44.2589680  52.5090840  60.0377760  42.8074200
  57.4970860  65.0662250  49.6101800  57.1927930  65.9454230  49.8352160
  58.4517320  65.1262040  49.6459240  56.0252650  69.2723240  40.2068650
  55.2514910  68.7320860  40.0467370  56.7547280  68.7529850  39.8686410
  62.2450570  59.6626560  40.1424430  61.4315180  59.1639730  40.0669740
  62.0512520  60.5024810  39.7260780  62.1659430  68.3397660  51.8864040
  62.0996740  67.4193330  51.6321630  61.5364570  68.4373100  52.6008680
  56.0690050  68.9403620  43.8447460  56.5868720  68.1371880  43.7904350
  55.6174070  68.8782760  44.6864290  60.9559550  70.2069900  39.1174760
  61.2975250  70.9512130  38.6218080  60.1272260  70.5201020  39.4799590
  53.5534590  65.9064990  50.7573160  53.1949530  66.5718840  51.3446500
  53.2589150  65.0748540  51.1285780  56.7547710  66.3649230  53.6412710
  56.4547850  66.5106410  52.7440530  57.5258950  65.8054520  53.5486100
  62.0976160  71.1618230  51.6367840  62.1120700  70.2299190  51.4186750
  61.3901260  71.2477990  52.2757610  59.9250240  70.2883430  41.8890680
  60.6121370  70.8352640  42.2698270  59.1382660  70.8324160  41.9240290
  52.0642640  65.9056250  37.3807760  52.9337490  66.1881050  37.6643680
  51.5732960  66.7192120  37.2656570  59.2277450  67.2929460  41.5016040
  59.6840230  68.1034710  41.7276230  58.8765660  66.9752600  42.3334530
  61.5310060  72.8035800  48.7308340  62.1752280  73.0095180  49.4081760
  61.8939500  72.0424200  48.2779190  55.1289230  57.6367110  41.9738560
  55.0003860  57.6285010  42.9223480  54.3051250  57.9750200  41.6229570
  52.1283160  59.3958230  51.4345260  51.4141680  59.5955150  52.0397870
  52.5478200  58.6197800  51.8060060  52.4155750  73.3838490  52.4211790
  52.5246870  72.4433230  52.2807180  51.7636310  73.6493240  51.7725520
  60.4068340  71.6554380  53.8209910  60.0865210  70.9363620  54.3655600
  59.7326700  72.3309450  53.8945970  58.4482510  72.5014830  38.7643060
  58.4392610  73.2344520  38.1487570  57.5280870  72.2546410  38.8570020
  54.0489150  67.7229720  39.5089820  53.4417100  68.4628620  39.5185120
  54.5238500  67.8129080  38.6828020  61.4342110  72.5643070  37.4268250
  61.5354090  72.3607060  36.4970230  60.5343850  72.3101350  37.6316030
  58.9568000  63.1223430  41.4092150  58.2484150  63.5909770  41.8505760
  59.2412480  62.4645440  42.0437340  60.5823930  64.5420130  49.4084680
  61.0809180  65.0165950  50.0736530  60.7246880  63.6183650  49.6154710
  60.0760220  75.0829390  42.1215920  60.3301720  75.0450780  41.1995290
  59.1272700  74.9562720  42.1144170  57.1603020  61.4308510  38.7842860
  58.0093550  61.8678660  38.7183050  56.7934290  61.7428770  39.6114920
  56.0594440  67.6840870  37.2578390  56.8257710  67.5722230  37.8203820
  56.1369130  66.9878840  36.6055160  54.7541200  65.1165940  37.9411280
  54.8344790  64.1693450  38.0528680  55.6460950  65.4472820  38.0471940
  52.4401390  71.3334900  40.9187330  51.5141170  71.5756040  40.9092740
  52.9057820  72.1609160  40.7972080  54.5614190  74.4507400  54.2331400
  55.3626920  74.7719450  54.6466800  54.0466010  74.0902980  54.9551310
  58.6658220  74.4391640  36.8671390  59.4586830  74.7280470  36.4153180
  58.1462570  74.0083810  36.1883870  52.2812000  66.9380860  53.1767450
  52.7851020  66.3588140  53.7483680  51.5419420  67.2221090  53.7143820
  59.1835620  69.6595050  36.7313740  59.0786260  69.0447400  37.4575120
  59.0159840  69.1360940  35.9476750  59.3349940  68.3451850  52.7102970
  58.5695610  68.9136850  52.6257640  59.5165900  68.0528060  51.8171200
  62.4238350  68.7215080  37.3355730  61.8748450  69.1684380  37.9798470
  63.0457610  68.2164330  37.8593400  54.3135080  65.0810450  54.0717520
  54.3540420  64.7824320  54.9802750  55.1680580  65.4818060  53.9125040
  58.0913470  67.6806000  39.2321030  58.5129890  67.5145870  40.0752420
  58.2164310  66.8706230  38.7376170  56.2540890  63.6602550  52.0392010
  55.7237350  63.1693500  51.4115350  56.9228960  64.0886750  51.5049940
  60.6041110  66.7043610  36.4798130  61.1246770  65.9892630  36.1139280
  61.2509510  67.3429480  36.7798640  56.7413190  60.6264920  52.1189300
  56.6470060  60.0085670  51.3940170  56.1610580  61.3531210  51.8919210
  59.5074630  59.1838160  49.1516690  59.0591930  59.2062420  48.3062240
  58.8739830  58.7857180  49.7486990  59.9134180  68.0792490  49.7729130
  60.3322290  68.9225220  49.6005370  58.9942810  68.2164530  49.5435910
  62.2498080  65.8108670  51.1566970  62.3694290  65.2149810  51.8961810
  63.1092080  65.8478360  50.7368270  56.9872370  63.7539230  36.1779190
  56.7861430  62.8906590  36.5392530  56.8164420  63.6672590  35.2400790
  57.7641600  74.3845500  50.8886860  57.2262690  75.1091560  50.5695560
  58.0175560  73.9075840  50.0984200  59.0166850  62.3530020  52.4142790
  59.6066540  62.0445870  53.1020610  58.1987090  61.8809770  52.5702690
  55.7855170  60.8539850  36.1657070  56.0881070  60.8607280  35.2576220
  56.5249760  60.5037710  36.6624730  59.0040100  59.7974470  37.1513270
  58.6562100  59.1198460  36.5715720  59.2052870  59.3363980  37.9656660
  61.1689140  74.7855220  38.7699870  62.0639930  75.1240190  38.7918630
  61.2006770  74.0634630  38.1424150  54.8085300  70.1582270  36.9986870
  55.2460170  70.7011940  37.6544450  55.2933030  69.3329220  37.0083210
  52.0231100  72.9471300  44.4507130  52.3534110  72.0792360  44.2185770
  52.4522100  73.1529820  45.2812090  56.6193020  71.2780310  42.1109100
  56.3188560  71.1545280  43.0113010  56.5130510  70.4188900  41.7024830
  52.5121310  73.8141890  47.1888760  52.0752300  73.9942690  48.0212910
  53.0798990  74.5716510  47.0470480  52.3445740  66.3262120  43.5477640
  51.6894580  66.0573760  42.9037340  53.1823690  66.2166600  43.0979620
  53.3821670  66.7114690  48.0880980  53.7494710  66.6242090  48.9677000
  52.8132490  65.9481240  47.9887840  52.9337670  63.6223780  51.9939400
  52.0393720  63.5890540  52.3333110  53.4735220  63.8210570  52.7590650
  51.5583820  63.5361050  39.4902970  50.6547900  63.7991250  39.3154630
  52.0424440  63.8072220  38.7102930  54.1011030  62.5926590  37.3997350
  54.8102730  62.1709810  36.9144630  53.3850970  62.6601820  36.7680700
  53.7485190  58.6465920  36.4400000  54.4713320  59.1874860  36.7581220
  54.0209710  58.3729340  35.5641540  53.4377380  57.8972110  46.3422620
  54.0853570  57.3469490  45.9017780  53.8579220  58.1515260  47.1638430
  53.1909380  58.0527780  49.0847940  52.8424200  58.5091600  49.8506120
  52.8597080  57.1584910  49.1670370  54.7973750  71.2247380  53.2501130
  54.7543380  70.8540290  54.1315590  54.9284760  72.1624950  53.3902950
  58.4979780  72.7806970  48.8510850  58.2571140  73.0481530  47.9641370
  59.4382420  72.9512700  48.9061710  60.7034200  59.2439660  52.6067360
  60.6423090  59.8361490  53.3562770  61.6434580  59.1365620  52.4617620
  53.8630020  57.5803980  52.3598710  54.4113010  57.3992030  51.5964820
  53.9285330  56.7898090  52.8955020  54.6361780  74.1709630  50.3698910
  54.0422100  74.0394330  51.1088950  54.6285620  73.3347770  49.9041010
  54.2674010  71.5368010  49.3206950  53.5408070  70.9173300  49.2532900
  54.3283160  71.9308620  48.4505030  57.8719110  73.7513010  46.1056360
  58.3884130  73.1400370  45.5804620  58.5216490  74.2541790  46.5967370
  60.6114610  74.6421500  46.9325340  60.8992420  74.3875800  46.0558350
  61.1237830  74.0898860  47.5230910  61.8291620  58.3811700  47.5121850
  61.0463410  58.8557200  47.7918610  61.5354550  57.4766530  47.4035030
  52.5504010  74.8542400  42.5303710  52.3826050  74.2213080  43.2285600
  51.6838520  75.0601800  42.1797900  53.1732030  58.6859180  40.0335570
  53.9311390  58.7988060  39.4599600  52.7109200  59.5228380  39.9879000
  59.7145840  60.7998450  43.0237880  58.9020350  60.4255340  42.6833760
  60.2187480  60.0443530  43.3259070  54.1566710  73.5475630  39.9753850
  53.6314330  73.9283660  39.2715810  54.0811290  74.1726400  40.6963560
  55.5457180  59.2123230  38.5737540  56.0749940  58.4253030  38.4445490
  56.1785500  59.8914420  38.8073070  57.7395020  58.9498370  41.6282930
  57.1097760  58.2485680  41.7953060  57.2000160  59.7102500  41.4116090
  57.8650580  58.2282350  54.0635420  57.5834850  58.7315950  53.2996240
  58.2470280  57.4304100  53.6977550  55.9174470  71.6122740  38.8549430
  55.2883350  72.0807840  39.4035260  56.0322300  70.7671960  39.2895620
  61.5042230  67.4407420  26.8859900  60.7284330  66.9607860  27.1758470
  62.1555160  66.7613070  26.7116060  55.5208060  67.7527230  27.7635660
  54.6892940  67.4975940  28.1632170  56.1289040  67.8238000  28.4993580
  55.5009320  71.7867320  27.9593680  55.8037360  70.8965060  27.7803900
  56.2452910  72.3437540  27.7315930  53.9300010  62.7129120  21.5478050
  53.0416710  63.0545090  21.4457930  54.2141200  62.5129440  20.6558880
  51.8933020  65.3134770  27.4317750  52.4649130  64.5456970  27.4321390
  51.8934560  65.6123530  26.5224360  61.7512970  74.1325620  25.2863020
  61.1324410  74.5883120  24.7157460  62.6064750  74.2877080  24.8852720
  60.9451220  70.1164610  26.8930060  60.8759500  69.1754550  26.7319190
  61.7071080  70.2066020  27.4652630  53.1357890  60.7219130  29.2186680
  52.9560730  59.8244880  29.4989440  52.7337970  61.2691000  29.8933630
  61.9756390  62.9234990  27.1198990  62.3521210  62.0506870  27.0072660
  61.8775900  63.2593690  26.2289430  56.1061400  61.2960620  22.5816430
  56.2128150  62.1964350  22.8885190  55.1953760  61.2478590  22.2911080
  53.7544560  63.2179630  27.8269020  54.4354670  63.4818000  28.4456420
  53.4392610  62.3780500  28.1607030  57.9469130  64.2646990  26.9141610
  58.4547350  64.7627960  27.5546630  58.4782370  63.4882190  26.7380970
  56.2305230  58.9045550  31.1805030  56.2323670  59.4217940  30.3750930
  55.4009540  58.4275730  31.1574960  62.6176320  69.0164860  22.6794930
  61.9993590  69.4814310  22.1157650  63.1299570  69.7092340  23.0964440
  57.4808080  68.5440730  29.3578530  57.1477460  69.1709650  29.9999600
  57.6574760  69.0702610  28.5780200  55.9120560  60.6155510  29.1875480
  56.2537370  61.4597560  28.8929350  54.9736370  60.7639250  29.3040820
  56.6927180  70.5121530  31.1727710  57.3101180  71.1872610  30.8912160
  55.8320300  70.9209510  31.0815210  51.9859520  69.7021390  20.0534560
  51.6087500  70.1908490  19.3219460  52.2432590  70.3746670  20.6841090
  59.5948450  58.1037780  25.5120070  59.9023430  57.5484670  24.7955570
  58.6649150  58.2382240  25.3293060  61.9829210  66.1686610  22.2480190
  61.0558490  66.1023990  22.4768660  62.1354030  67.1066740  22.1335430
  61.9698290  62.4403610  19.2447350  61.0301960  62.6017570  19.3299810
  62.2881550  63.1589290  18.6983340  57.5885850  66.6951350  25.0299920
  57.1842850  65.9828600  24.5345820  57.6748970  66.3504590  25.9187960
  58.0567550  70.3818910  27.1939130  57.7595840  69.7764380  26.5146910
  59.0067370  70.4196220  27.0828490  56.3014470  63.4694560  28.8098960
  56.8529060  63.5789900  28.0352210  56.8157980  63.8432160  29.5254190
  57.1485980  70.1200600  33.8446930  56.2514510  70.3440570  34.0920330
  57.1738850  70.2435540  32.8958330  55.9757200  66.9913920  32.4204300
  55.8364970  67.8636720  32.7891700  55.0938560  66.6486730  32.2752240
  62.2986580  71.9089790  23.7269430  62.7382490  72.6514120  23.3124820
  62.2373470  72.1516360  24.6508390  57.7737550  72.9335620  34.6289450
  57.7452980  73.3378570  33.7617880  57.6102520  72.0045980  34.4661050
  54.2890480  65.5896330  22.5306570  54.1688080  66.3158420  21.9187840
  53.9791370  64.8199240  22.0534480  51.9275850  68.7611470  28.3375210
  52.0056270  68.8960240  27.3930930  52.5417530  68.0527360  28.5303330
  53.1723480  70.4611660  24.7481390  52.7651560  70.6026250  23.8934990
  54.0636490  70.1771820  24.5452600  57.4445140  74.6757440  22.8604060
  57.2687620  73.7592980  22.6471860  56.5900880  75.0344730  23.1001860
  51.9835370  69.8025640  30.8769670  52.1466410  69.3331000  30.0589040
  52.4487820  69.2949200  31.5418510  56.7554140  58.9331400  25.9130240
  56.3122290  59.7140940  25.5814760  57.3139130  59.2561290  26.6201180
  61.0423950  61.7999920  31.5165560  60.5803320  62.0082940  32.3285500
  60.6402060  60.9859270  31.2136230  59.8712960  58.5542100  20.7936070
  59.2467140  58.5501970  21.5189380  59.7843080  57.6873060  20.3972040
  58.7930040  59.4778730  27.7719840  59.0902370  60.3841560  27.6911860
  59.3415600  58.9897510  27.1579410  56.5468360  64.0564970  23.6411490
  56.3209280  63.8402140  24.5458110  55.7660890  64.4893430  23.2957460
  58.9867570  64.9550550  34.3071760  58.8911170  64.0145280  34.1572160
  59.8299550  65.1765620  33.9119830  62.3830990  62.6991880  24.2705420
  62.7760560  63.0164080  23.4574110  62.7447840  61.8203760  24.3849940
  54.1178110  61.3664220  32.4605540  53.7241500  62.2139430  32.6678320
  53.4296510  60.7290590  32.6514180  60.6923160  61.4499190  35.5302280
  60.0021480  61.2571390  36.1648370  61.4355460  61.7333830  36.0626580
  51.6065390  63.2312800  17.7038340  51.5240060  64.1743560  17.8453330
  51.2548450  63.0887710  16.8250690  62.9686130  65.2897630  28.3656200
  62.2367250  65.7984440  28.7146300  62.5710470  64.4727610  28.0644980
  59.4063520  61.9651830  26.7708690  59.4099580  61.5241780  25.9213230
  60.3014640  62.2869160  26.8780510  55.2565900  61.8478320  25.7302900
  54.9165950  62.3253550  26.4869950  54.4943220  61.3943440  25.3704000
  59.4683670  62.9663910  19.7615450  59.5896490  62.9250390  20.7101270
  59.0832180  63.8288060  19.6062180  58.4805170  65.2765050  19.1598750
  57.9122070  64.8283300  18.5334660  59.1894170  65.6357830  18.6263900
  53.5574350  69.1777070  33.0365480  53.1729140  68.5370740  33.6348440
  53.8686540  69.8813190  33.6060210  59.7071490  66.0253610  28.5174100
  60.0741620  65.5512180  29.2635440  59.5176550  66.8995180  28.8582440
  52.5711980  60.7697300  24.6467570  52.2858900  60.4052970  25.4846190
  52.5090840  60.0377760  24.0330710  57.4970860  65.0662250  30.8358310
  57.1927930  65.9454230  31.0608670  58.4517320  65.1262040  30.8715750
  56.0252650  69.2723240  21.4325160  55.2514910  68.7320860  21.2723880
  56.7547280  68.7529850  21.0942920  62.2450570  59.6626560  21.3680940
  61.4315180  59.1639730  21.2926250  62.0512520  60.5024810  20.9517290
  62.1659430  68.3397660  33.1120550  62.0996740  67.4193330  32.8578140
  61.5364570  68.4373100  33.8265190  56.0690050  68.9403620  25.0703970
  56.5868720  68.1371880  25.0160860  55.6174070  68.8782760  25.9120800
  60.9559550  70.2069900  20.3431270  61.2975250  70.9512130  19.8474590
  60.1272260  70.5201020  20.7056100  53.5534590  65.9064990  31.9829670
  53.1949530  66.5718840  32.5703010  53.2589150  65.0748540  32.3542290
  56.7547710  66.3649230  34.8669220  56.4547850  66.5106410  33.9697040
  57.5258950  65.8054520  34.7742610  62.0976160  71.1618230  32.8624350
  62.1120700  70.2299190  32.6443260  61.3901260  71.2477990  33.5014120
  59.9250240  70.2883430  23.1147190  60.6121370  70.8352640  23.4954780
  59.1382660  70.8324160  23.1496800  52.0642640  65.9056250  18.6064270
  52.9337490  66.1881050  18.8900190  51.5732960  66.7192120  18.4913080
  59.2277450  67.2929460  22.7272550  59.6840230  68.1034710  22.9532740
  58.8765660  66.9752600  23.5591040  61.5310060  72.8035800  29.9564850
  62.1752280  73.0095180  30.6338270  61.8939500  72.0424200  29.5035700
  55.1289230  57.6367110  23.1995070  55.0003860  57.6285010  24.1479990
  54.3051250  57.9750200  22.8486080  52.1283160  59.3958230  32.6601770
  51.4141680  59.5955150  33.2654380  52.5478200  58.6197800  33.0316570
  52.4155750  73.3838490  33.6468300  52.5246870  72.4433230  33.5063690
  51.7636310  73.6493240  32.9982030  60.4068340  71.6554380  35.0466420
  60.0865210  70.9363620  35.5912110  59.7326700  72.3309450  35.1202480
  58.4482510  72.5014830  19.9899570  58.4392610  73.2344520  19.3744080
  57.5280870  72.2546410  20.0826530  54.0489150  67.7229720  20.7346330
  53.4417100  68.4628620  20.7441630  54.5238500  67.8129080  19.9084530
  61.4342110  72.5643070  18.6524760  61.5354090  72.3607060  17.7226740
  60.5343850  72.3101350  18.8572540  58.9568000  63.1223430  22.6348660
  58.2484150  63.5909770  23.0762270  59.2412480  62.4645440  23.2693850
  60.5823930  64.5420130  30.6341190  61.0809180  65.0165950  31.2993040
  60.7246880  63.6183650  30.8411220  60.0760220  75.0829390  23.3472430
  60.3301720  75.0450780  22.4251800  59.1272700  74.9562720  23.3400680
  57.1603020  61.4308510  20.0099370  58.0093550  61.8678660  19.9439560
  56.7934290  61.7428770  20.8371430  56.0594440  67.6840870  18.4834900
  56.8257710  67.5722230  19.0460330  56.1369130  66.9878840  17.8311670
  54.7541200  65.1165940  19.1667790  54.8344790  64.1693450  19.2785190
  55.6460950  65.4472820  19.2728450  52.4401390  71.3334900  22.1443840
  51.5141170  71.5756040  22.1349250  52.9057820  72.1609160  22.0228590
  54.5614190  74.4507400  35.4587910  55.3626920  74.7719450  35.8723310
  54.0466010  74.0902980  36.1807820  58.6658220  74.4391640  18.0927900
  59.4586830  74.7280470  17.6409690  58.1462570  74.0083810  17.4140380
  52.2812000  66.9380860  34.4023960  52.7851020  66.3588140  34.9740190
  51.5419420  67.2221090  34.9400330  59.1835620  69.6595050  17.9570250
  59.0786260  69.0447400  18.6831630  59.0159840  69.1360940  17.1733260
  59.3349940  68.3451850  33.9359480  58.5695610  68.9136850  33.8514150
  59.5165900  68.0528060  33.0427710  62.4238350  68.7215080  18.5612240
  61.8748450  69.1684380  19.2054980  63.0457610  68.2164330  19.0849910
  54.3135080  65.0810450  35.2974030  54.3540420  64.7824320  36.2059260
  55.1680580  65.4818060  35.1381550  58.0913470  67.6806000  20.4577540
  58.5129890  67.5145870  21.3008930  58.2164310  66.8706230  19.9632680
  56.2540890  63.6602550  33.2648520  55.7237350  63.1693500  32.6371860
  56.9228960  64.0886750  32.7306450  60.6041110  66.7043610  17.7054640
  61.1246770  65.9892630  17.3395790  61.2509510  67.3429480  18.0055150
  56.7413190  60.6264920  33.3445810  56.6470060  60.0085670  32.6196680
  56.1610580  61.3531210  33.1175720  59.5074630  59.1838160  30.3773200
  59.0591930  59.2062420  29.5318750  58.8739830  58.7857180  30.9743500
  59.9134180  68.0792490  30.9985640  60.3322290  68.9225220  30.8261880
  58.9942810  68.2164530  30.7692420  62.2498080  65.8108670  32.3823480
  62.3694290  65.2149810  33.1218320  63.1092080  65.8478360  31.9624780
  56.9872370  63.7539230  17.4035700  56.7861430  62.8906590  17.7649040
  56.8164420  63.6672590  16.4657300  57.7641600  74.3845500  32.1143370
  57.2262690  75.1091560  31.7952070  58.0175560  73.9075840  31.3240710
  59.0166850  62.3530020  33.6399300  59.6066540  62.0445870  34.3277120
  58.1987090  61.8809770  33.7959200  55.7855170  60.8539850  17.3913580
  56.0881070  60.8607280  16.4832730  56.5249760  60.5037710  17.8881240
  59.0040100  59.7974470  18.3769780  58.6562100  59.1198460  17.7972230
  59.2052870  59.3363980  19.1913170  61.1689140  74.7855220  19.9956380
  62.0639930  75.1240190  20.0175140  61.2006770  74.0634630  19.3680660
  54.8085300  70.1582270  18.2243380  55.2460170  70.7011940  18.8800960
  55.2933030  69.3329220  18.2339720  52.0231100  72.9471300  25.6763640
  52.3534110  72.0792360  25.4442280  52.4522100  73.1529820  26.5068600
  56.6193020  71.2780310  23.3365610  56.3188560  71.1545280  24.2369520
  56.5130510  70.4188900  22.9281340  52.5121310  73.8141890  28.4145270
  52.0752300  73.9942690  29.2469420  53.0798990  74.5716510  28.2726990
  52.3445740  66.3262120  24.7734150  51.6894580  66.0573760  24.1293850
  53.1823690  66.2166600  24.3236130  53.3821670  66.7114690  29.3137490
  53.7494710  66.6242090  30.1933510  52.8132490  65.9481240  29.2144350
  52.9337670  63.6223780  33.2195910  52.0393720  63.5890540  33.5589620
  53.4735220  63.8210570  33.9847160  51.5583820  63.5361050  20.7159480
  50.6547900  63.7991250  20.5411140  52.0424440  63.8072220  19.9359440
  54.1011030  62.5926590  18.6253860  54.8102730  62.1709810  18.1401140
  53.3850970  62.6601820  17.9937210  53.7485190  58.6465920  17.6656510
  54.4713320  59.1874860  17.9837730  54.0209710  58.3729340  16.7898050
  53.4377380  57.8972110  27.5679130  54.0853570  57.3469490  27.1274290
  53.8579220  58.1515260  28.3894940  53.1909380  58.0527780  30.3104450
  52.8424200  58.5091600  31.0762630  52.8597080  57.1584910  30.3926880
  54.7973750  71.2247380  34.4757640  54.7543380  70.8540290  35.3572100
  54.9284760  72.1624950  34.6159460  58.4979780  72.7806970  30.0767360
  58.2571140  73.0481530  29.1897880  59.4382420  72.9512700  30.1318220
  60.7034200  59.2439660  33.8323870  60.6423090  59.8361490  34.5819280
  61.6434580  59.1365620  33.6874130  53.8630020  57.5803980  33.5855220
  54.4113010  57.3992030  32.8221330  53.9285330  56.7898090  34.1211530
  54.6361780  74.1709630  31.5955420  54.0422100  74.0394330  32.3345460
  54.6285620  73.3347770  31.1297520  54.2674010  71.5368010  30.5463460
  53.5408070  70.9173300  30.4789410  54.3283160  71.9308620  29.6761540
  57.8719110  73.7513010  27.3312870  58.3884130  73.1400370  26.8061130
  58.5216490  74.2541790  27.8223880  60.6114610  74.6421500  28.1581850
  60.8992420  74.3875800  27.2814860  61.1237830  74.0898860  28.7487420
  61.8291620  58.3811700  28.7378360  61.0463410  58.8557200  29.0175120
  61.5354550  57.4766530  28.6291540  52.5504010  74.8542400  23.7560220
  52.3826050  74.2213080  24.4542110  51.6838520  75.0601800  23.4054410
  53.1732030  58.6859180  21.2592080  53.9311390  58.7988060  20.6856110
  52.7109200  59.5228380  21.2135510  59.7145840  60.7998450  24.2494390
  58.9020350  60.4255340  23.9090270  60.2187480  60.0443530  24.5515580
  54.1566710  73.5475630  21.2010360  53.6314330  73.9283660  20.4972320
  54.0811290  74.1726400  21.9220070  55.5457180  59.2123230  19.7994050
  56.0749940  58.4253030  19.6702000  56.1785500  59.8914420  20.0329580
  57.7395020  58.9498370  22.8539440  57.1097760  58.2485680  23.0209570
  57.2000160  59.7102500  22.6372600  57.8650580  58.2282350  35.2891930
  57.5834850  58.7315950  34.5252750  58.2470280  57.4304100  34.9234060
  55.9174470  71.6122740  20.0805940  55.2883350  72.0807840  20.6291770
  56.0322300  70.7671960  20.5152130  61.5042230  67.4407420   8.1116410
  60.7284330  66.9607860   8.4014980  62.1555160  66.7613070   7.9372570
  55.5208060  67.7527230   8.9892170  54.6892940  67.4975940   9.3888680
  56.1289040  67.8238000   9.7250090  55.5009320  71.7867320   9.1850190
  55.8037360  70.8965060   9.0060410  56.2452910  72.3437540   8.9572440
  53.9300010  62.7129120   2.7734560  53.0416710  63.0545090   2.6714440
  54.2141200  62.5129440   1.8815390  51.8933020  65.3134770   8.6574260
  52.4649130  64.5456970   8.6577900  51.8934560  65.6123530   7.7480870
  61.7512970  74.1325620   6.5119530  61.1324410  74.5883120   5.9413970
  62.6064750  74.2877080   6.1109230  60.9451220  70.1164610   8.1186570
  60.8759500  69.1754550   7.9575700  61.7071080  70.2066020   8.6909140
  53.1357890  60.7219130  10.4443190  52.9560730  59.8244880  10.7245950
  52.7337970  61.2691000  11.1190140  61.9756390  62.9234990   8.3455500
  62.3521210  62.0506870   8.2329170  61.8775900  63.2593690   7.4545940
  56.1061400  61.2960620   3.8072940  56.2128150  62.1964350   4.1141700
  55.1953760  61.2478590   3.5167590  53.7544560  63.2179630   9.0525530
  54.4354670  63.4818000   9.6712930  53.4392610  62.3780500   9.3863540
  57.9469130  64.2646990   8.1398120  58.4547350  64.7627960   8.7803140
  58.4782370  63.4882190   7.9637480  56.2305230  58.9045550  12.4061540
  56.2323670  59.4217940  11.6007440  55.4009540  58.4275730  12.3831470
  62.6176320  69.0164860   3.9051440  61.9993590  69.4814310   3.3414160
  63.1299570  69.7092340   4.3220950  57.4808080  68.5440730  10.5835040
  57.1477460  69.1709650  11.2256110  57.6574760  69.0702610   9.8036710
  55.9120560  60.6155510  10.4131990  56.2537370  61.4597560  10.1185860
  54.9736370  60.7639250  10.5297330  56.6927180  70.5121530  12.3984220
  57.3101180  71.1872610  12.1168670  55.8320300  70.9209510  12.3071720
  59.5948450  58.1037780   6.7376580  59.9023430  57.5484670   6.0212080
  58.6649150  58.2382240   6.5549570  61.9829210  66.1686610   3.4736700
  61.0558490  66.1023990   3.7025170  62.1354030  67.1066740   3.3591940
  57.5885850  66.6951350   6.2556430  57.1842850  65.9828600   5.7602330
  57.6748970  66.3504590   7.1444470  58.0567550  70.3818910   8.4195640
  57.7595840  69.7764380   7.7403420  59.0067370  70.4196220   8.3085000
  56.3014470  63.4694560  10.0355470  56.8529060  63.5789900   9.2608720
  56.8157980  63.8432160  10.7510700  57.1485980  70.1200600  15.0703440
  56.2514510  70.3440570  15.3176840  57.1738850  70.2435540  14.1214840
  55.9757200  66.9913920  13.6460810  55.8364970  67.8636720  14.0148210
  55.0938560  66.6486730  13.5008750  62.2986580  71.9089790   4.9525940
  62.7382490  72.6514120   4.5381330  62.2373470  72.1516360   5.8764900
  57.7737550  72.9335620  15.8545960  57.7452980  73.3378570  14.9874390
  57.6102520  72.0045980  15.6917560  54.2890480  65.5896330   3.7563080
  54.1688080  66.3158420   3.1444350  53.9791370  64.8199240   3.2790990
  51.9275850  68.7611470   9.5631720  52.0056270  68.8960240   8.6187440
  52.5417530  68.0527360   9.7559840  53.1723480  70.4611660   5.9737900
  52.7651560  70.6026250   5.1191500  54.0636490  70.1771820   5.7709110
  57.4445140  74.6757440   4.0860570  57.2687620  73.7592980   3.8728370
  56.5900880  75.0344730   4.3258370  51.9835370  69.8025640  12.1026180
  52.1466410  69.3331000  11.2845550  52.4487820  69.2949200  12.7675020
  56.7554140  58.9331400   7.1386750  56.3122290  59.7140940   6.8071270
  57.3139130  59.2561290   7.8457690  61.0423950  61.7999920  12.7422070
  60.5803320  62.0082940  13.5542010  60.6402060  60.9859270  12.4392740
  58.7930040  59.4778730   8.9976350  59.0902370  60.3841560   8.9168370
  59.3415600  58.9897510   8.3835920  56.5468360  64.0564970   4.8668000
  56.3209280  63.8402140   5.7714620  55.7660890  64.4893430   4.5213970
  58.9867570  64.9550550  15.5328270  58.8911170  64.0145280  15.3828670
  59.8299550  65.1765620  15.1376340  62.3830990  62.6991880   5.4961930
  62.7760560  63.0164080   4.6830620  62.7447840  61.8203760   5.6106450
  54.1178110  61.3664220  13.6862050  53.7241500  62.2139430  13.8934830
  53.4296510  60.7290590  13.8770690  60.6923160  61.4499190  16.7558790
  60.0021480  61.2571390  17.3904880  61.4355460  61.7333830  17.2883090
  51.4195160  59.2892680   7.7192130  51.1308210  59.8595540   8.4317110
  52.1640920  58.8097130   8.0823360  62.9686130  65.2897630   9.5912710
  62.2367250  65.7984440   9.9402810  62.5710470  64.4727610   9.2901490
  59.4063520  61.9651830   7.9965200  59.4099580  61.5241780   7.1469740
  60.3014640  62.2869160   8.1037020  55.2565900  61.8478320   6.9559410
  54.9165950  62.3253550   7.7126460  54.4943220  61.3943440   6.5960510
  53.5574350  69.1777070  14.2621990  53.1729140  68.5370740  14.8604950
  53.8686540  69.8813190  14.8316720  59.7071490  66.0253610   9.7430610
  60.0741620  65.5512180  10.4891950  59.5176550  66.8995180  10.0838950
  52.5711980  60.7697300   5.8724080  52.2858900  60.4052970   6.7102700
  52.5090840  60.0377760   5.2587220  57.4970860  65.0662250  12.0614820
  57.1927930  65.9454230  12.2865180  58.4517320  65.1262040  12.0972260
  56.0252650  69.2723240   2.6581670  55.2514910  68.7320860   2.4980390
  56.7547280  68.7529850   2.3199430  62.2450570  59.6626560   2.5937450
  61.4315180  59.1639730   2.5182760  62.0512520  60.5024810   2.1773800
  62.1659430  68.3397660  14.3377060  62.0996740  67.4193330  14.0834650
  61.5364570  68.4373100  15.0521700  56.0690050  68.9403620   6.2960480
  56.5868720  68.1371880   6.2417370  55.6174070  68.8782760   7.1377310
  53.5534590  65.9064990  13.2086180  53.1949530  66.5718840  13.7959520
  53.2589150  65.0748540  13.5798800  56.7547710  66.3649230  16.0925730
  56.4547850  66.5106410  15.1953550  57.5258950  65.8054520  15.9999120
  62.0976160  71.1618230  14.0880860  62.1120700  70.2299190  13.8699770
  61.3901260  71.2477990  14.7270630  59.9250240  70.2883430   4.3403700
  60.6121370  70.8352640   4.7211290  59.1382660  70.8324160   4.3753310
  59.2277450  67.2929460   3.9529060  59.6840230  68.1034710   4.1789250
  58.8765660  66.9752600   4.7847550  61.5310060  72.8035800  11.1821360
  62.1752280  73.0095180  11.8594780  61.8939500  72.0424200  10.7292210
  55.1289230  57.6367110   4.4251580  55.0003860  57.6285010   5.3736500
  54.3051250  57.9750200   4.0742590  52.1283160  59.3958230  13.8858280
  51.4141680  59.5955150  14.4910890  52.5478200  58.6197800  14.2573080
  52.4155750  73.3838490  14.8724810  52.5246870  72.4433230  14.7320200
  51.7636310  73.6493240  14.2238540  60.4068340  71.6554380  16.2722930
  60.0865210  70.9363620  16.8168620  59.7326700  72.3309450  16.3458990
  58.9568000  63.1223430   3.8605170  58.2484150  63.5909770   4.3018780
  59.2412480  62.4645440   4.4950360  60.5823930  64.5420130  11.8597700
  61.0809180  65.0165950  12.5249550  60.7246880  63.6183650  12.0667730
  60.0760220  75.0829390   4.5728940  60.3301720  75.0450780   3.6508310
  59.1272700  74.9562720   4.5657190  52.4401390  71.3334900   3.3700350
  51.5141170  71.5756040   3.3605760  52.9057820  72.1609160   3.2485100
  54.5614190  74.4507400  16.6844420  55.3626920  74.7719450  17.0979820
  54.0466010  74.0902980  17.4064330  52.2812000  66.9380860  15.6280470
  52.7851020  66.3588140  16.1996700  51.5419420  67.2221090  16.1656840
  59.3349940  68.3451850  15.1615990  58.5695610  68.9136850  15.0770660
  59.5165900  68.0528060  14.2684220  54.3135080  65.0810450  16.5230540
  54.3540420  64.7824320  17.4315770  55.1680580  65.4818060  16.3638060
  56.2540890  63.6602550  14.4905030  55.7237350  63.1693500  13.8628370
  56.9228960  64.0886750  13.9562960  56.7413190  60.6264920  14.5702320
  56.6470060  60.0085670  13.8453190  56.1610580  61.3531210  14.3432230
  59.5074630  59.1838160  11.6029710  59.0591930  59.2062420  10.7575260
  58.8739830  58.7857180  12.2000010  59.9134180  68.0792490  12.2242150
  60.3322290  68.9225220  12.0518390  58.9942810  68.2164530  11.9948930
  62.2498080  65.8108670  13.6079990  62.3694290  65.2149810  14.3474830
  63.1092080  65.8478360  13.1881290  57.7641600  74.3845500  13.3399880
  57.2262690  75.1091560  13.0208580  58.0175560  73.9075840  12.5497220
  59.0166850  62.3530020  14.8655810  59.6066540  62.0445870  15.5533630
  58.1987090  61.8809770  15.0215710  52.0231100  72.9471300   6.9020150
  52.3534110  72.0792360   6.6698790  52.4522100  73.1529820   7.7325110
  56.6193020  71.2780310   4.5622120  56.3188560  71.1545280   5.4626030
  56.5130510  70.4188900   4.1537850  52.5121310  73.8141890   9.6401780
  52.0752300  73.9942690  10.4725930  53.0798990  74.5716510   9.4983500
  52.3445740  66.3262120   5.9990660  51.6894580  66.0573760   5.3550360
  53.1823690  66.2166600   5.5492640  53.3821670  66.7114690  10.5394000
  53.7494710  66.6242090  11.4190020  52.8132490  65.9481240  10.4400860
  52.9337670  63.6223780  14.4452420  52.0393720  63.5890540  14.7846130
  53.4735220  63.8210570  15.2103670  53.4377380  57.8972110   8.7935640
  54.0853570  57.3469490   8.3530800  53.8579220  58.1515260   9.6151450
  53.1909380  58.0527780  11.5360960  52.8424200  58.5091600  12.3019140
  52.8597080  57.1584910  11.6183390  54.7973750  71.2247380  15.7014150
  54.7543380  70.8540290  16.5828610  54.9284760  72.1624950  15.8415970
  58.4979780  72.7806970  11.3023870  58.2571140  73.0481530  10.4154390
  59.4382420  72.9512700  11.3574730  60.7034200  59.2439660  15.0580380
  60.6423090  59.8361490  15.8075790  61.6434580  59.1365620  14.9130640
  53.8630020  57.5803980  14.8111730  54.4113010  57.3992030  14.0477840
  53.9285330  56.7898090  15.3468040  54.6361780  74.1709630  12.8211930
  54.0422100  74.0394330  13.5601970  54.6285620  73.3347770  12.3554030
  54.2674010  71.5368010  11.7719970  53.5408070  70.9173300  11.7045920
  54.3283160  71.9308620  10.9018050  57.8719110  73.7513010   8.5569380
  58.3884130  73.1400370   8.0317640  58.5216490  74.2541790   9.0480390
  60.6114610  74.6421500   9.3838360  60.8992420  74.3875800   8.5071370
  61.1237830  74.0898860   9.9743930  61.8291620  58.3811700   9.9634870
  61.0463410  58.8557200  10.2431630  61.5354550  57.4766530   9.8548050
  52.5504010  74.8542400   4.9816730  52.3826050  74.2213080   5.6798620
  51.6838520  75.0601800   4.6310920  53.1732030  58.6859180   2.4848590
  53.9311390  58.7988060   1.9112620  52.7109200  59.5228380   2.4392020
  59.7145840  60.7998450   5.4750900  58.9020350  60.4255340   5.1346780
  60.2187480  60.0443530   5.7772090  54.1566710  73.5475630   2.4266870
  53.6314330  73.9283660   1.7228830  54.0811290  74.1726400   3.1476580
  57.7395020  58.9498370   4.0795950  57.1097760  58.2485680   4.2466080
  57.2000160  59.7102500   3.8629110  57.8650580  58.2282350  16.5148440
  57.5834850  58.7315950  15.7509260  58.2470280  57.4304100  16.1490570
  61.5042230  48.6663930  64.4346880  60.7284330  48.1864370  64.7245450
  62.1555160  47.9869580  64.2603040  55.5208060  48.9783740  65.3122640
  54.6892940  48.7232450  65.7119150  56.1289040  49.0494510  66.0480560
  55.5009320  53.0123830  65.5080660  55.8037360  52.1221570  65.3290880
  56.2452910  53.5694050  65.2802910  53.9300010  43.9385630  59.0965030
  53.0416710  44.2801600  58.9944910  54.2141200  43.7385950  58.2045860
  51.8933020  46.5391280  64.9804730  52.4649130  45.7713480  64.9808370
  51.8934560  46.8380040  64.0711340  61.7512970  55.3582130  62.8350000
  61.1324410  55.8139630  62.2644440  62.6064750  55.5133590  62.4339700
  60.9451220  51.3421120  64.4417040  60.8759500  50.4011060  64.2806170
  61.7071080  51.4322530  65.0139610  53.1357890  41.9475640  66.7673660
  52.9560730  41.0501390  67.0476420  52.7337970  42.4947510  67.4420610
  61.9756390  44.1491500  64.6685970  62.3521210  43.2763380  64.5559640
  61.8775900  44.4850200  63.7776410  56.1061400  42.5217130  60.1303410
  56.2128150  43.4220860  60.4372170  55.1953760  42.4735100  59.8398060
  53.7544560  44.4436140  65.3756000  54.4354670  44.7074510  65.9943400
  53.4392610  43.6037010  65.7094010  57.9469130  45.4903500  64.4628590
  58.4547350  45.9884470  65.1033610  58.4782370  44.7138700  64.2867950
  56.2305230  40.1302060  68.7292010  56.2323670  40.6474450  67.9237910
  55.4009540  39.6532240  68.7061940  62.6176320  50.2421370  60.2281910
  61.9993590  50.7070820  59.6644630  63.1299570  50.9348850  60.6451420
  57.4808080  49.7697240  66.9065510  57.1477460  50.3966160  67.5486580
  57.6574760  50.2959120  66.1267180  55.9120560  41.8412020  66.7362460
  56.2537370  42.6854070  66.4416330  54.9736370  41.9895760  66.8527800
  56.6927180  51.7378040  68.7214690  57.3101180  52.4129120  68.4399140
  55.8320300  52.1466020  68.6302190  51.9859520  50.9277900  57.6021540
  51.6087500  51.4165000  56.8706440  52.2432590  51.6003180  58.2328070
  59.5948450  39.3294290  63.0607050  59.9023430  38.7741180  62.3442550
  58.6649150  39.4638750  62.8780040  61.9829210  47.3943120  59.7967170
  61.0558490  47.3280500  60.0255640  62.1354030  48.3323250  59.6822410
  61.9698290  43.6660120  56.7934330  61.0301960  43.8274080  56.8786790
  62.2881550  44.3845800  56.2470320  57.5885850  47.9207860  62.5786900
  57.1842850  47.2085110  62.0832800  57.6748970  47.5761100  63.4674940
  58.0567550  51.6075420  64.7426110  57.7595840  51.0020890  64.0633890
  59.0067370  51.6452730  64.6315470  56.3014470  44.6951070  66.3585940
  56.8529060  44.8046410  65.5839190  56.8157980  45.0688670  67.0741170
  55.9757200  48.2170430  69.9691280  55.8364970  49.0893230  70.3378680
  55.0938560  47.8743240  69.8239220  62.2986580  53.1346300  61.2756410
  62.7382490  53.8770630  60.8611800  62.2373470  53.3772870  62.1995370
  54.2890480  46.8152840  60.0793550  54.1688080  47.5414930  59.4674820
  53.9791370  46.0455750  59.6021460  51.9275850  49.9867980  65.8862190
  52.0056270  50.1216750  64.9417910  52.5417530  49.2783870  66.0790310
  53.1723480  51.6868170  62.2968370  52.7651560  51.8282760  61.4421970
  54.0636490  51.4028330  62.0939580  57.4445140  55.9013950  60.4091040
  57.2687620  54.9849490  60.1958840  56.5900880  56.2601240  60.6488840
  51.9835370  51.0282150  68.4256650  52.1466410  50.5587510  67.6076020
  52.4487820  50.5205710  69.0905490  56.7554140  40.1587910  63.4617220
  56.3122290  40.9397450  63.1301740  57.3139130  40.4817800  64.1688160
  61.0423950  43.0256430  69.0652540  60.5803320  43.2339450  69.8772480
  60.6402060  42.2115780  68.7623210  59.8712960  39.7798610  58.3423050
  59.2467140  39.7758480  59.0676360  59.7843080  38.9129570  57.9459020
  58.7930040  40.7035240  65.3206820  59.0902370  41.6098070  65.2398840
  59.3415600  40.2154020  64.7066390  56.5468360  45.2821480  61.1898470
  56.3209280  45.0658650  62.0945090  55.7660890  45.7149940  60.8444440
  62.3830990  43.9248390  61.8192400  62.7760560  44.2420590  61.0061090
  62.7447840  43.0460270  61.9336920  54.1178110  42.5920730  70.0092520
  53.7241500  43.4395940  70.2165300  53.4296510  41.9547100  70.2001160
  51.4195160  40.5149190  64.0422600  51.1308210  41.0852050  64.7547580
  52.1640920  40.0353640  64.4053830  51.6065390  44.4569310  55.2525320
  51.5240060  45.4000070  55.3940310  51.2548450  44.3144220  54.3737670
  62.9686130  46.5154140  65.9143180  62.2367250  47.0240950  66.2633280
  62.5710470  45.6984120  65.6131960  59.4063520  43.1908340  64.3195670
  59.4099580  42.7498290  63.4700210  60.3014640  43.5125670  64.4267490
  55.2565900  43.0734830  63.2789880  54.9165950  43.5510060  64.0356930
  54.4943220  42.6199950  62.9190980  59.4683670  44.1920420  57.3102430
  59.5896490  44.1506900  58.2588250  59.0832180  45.0544570  57.1549160
  58.4805170  46.5021560  56.7085730  57.9122070  46.0539810  56.0821640
  59.1894170  46.8614340  56.1750880  59.7071490  47.2510120  66.0661080
  60.0741620  46.7768690  66.8122420  59.5176550  48.1251690  66.4069420
  52.5711980  41.9953810  62.1954550  52.2858900  41.6309480  63.0333170
  52.5090840  41.2634270  61.5817690  57.4970860  46.2918760  68.3845290
  57.1927930  47.1710740  68.6095650  58.4517320  46.3518550  68.4202730
  56.0252650  50.4979750  58.9812140  55.2514910  49.9577370  58.8210860
  56.7547280  49.9786360  58.6429900  62.2450570  40.8883070  58.9167920
  61.4315180  40.3896240  58.8413230  62.0512520  41.7281320  58.5004270
  56.0690050  50.1660130  62.6190950  56.5868720  49.3628390  62.5647840
  55.6174070  50.1039270  63.4607780  60.9559550  51.4326410  57.8918250
  61.2975250  52.1768640  57.3961570  60.1272260  51.7457530  58.2543080
  53.5534590  47.1321500  69.5316650  53.1949530  47.7975350  70.1189990
  53.2589150  46.3005050  69.9029270  59.9250240  51.5139940  60.6634170
  60.6121370  52.0609150  61.0441760  59.1382660  52.0580670  60.6983780
  52.0642640  47.1312760  56.1551250  52.9337490  47.4137560  56.4387170
  51.5732960  47.9448630  56.0400060  59.2277450  48.5185970  60.2759530
  59.6840230  49.3291220  60.5019720  58.8765660  48.2009110  61.1078020
  61.5310060  54.0292310  67.5051830  62.1752280  54.2351690  68.1825250
  61.8939500  53.2680710  67.0522680  55.1289230  38.8623620  60.7482050
  55.0003860  38.8541520  61.6966970  54.3051250  39.2006710  60.3973060
  52.4313890  56.3440140  56.7212880  52.7911530  56.9429480  56.0670150
  52.2906230  56.8900030  57.4947910  58.4482510  53.7271340  57.5386550
  58.4392610  54.4601030  56.9231060  57.5280870  53.4802920  57.6313510
  54.0489150  48.9486230  58.2833310  53.4417100  49.6885130  58.2928610
  54.5238500  49.0385590  57.4571510  61.4342110  53.7899580  56.2011740
  61.5354090  53.5863570  55.2713720  60.5343850  53.5357860  56.4059520
  58.9568000  44.3479940  60.1835640  58.2484150  44.8166280  60.6249250
  59.2412480  43.6901950  60.8180830  60.5823930  45.7676640  68.1828170
  61.0809180  46.2422460  68.8480020  60.7246880  44.8440160  68.3898200
  60.0760220  56.3085900  60.8959410  60.3301720  56.2707290  59.9738780
  59.1272700  56.1819230  60.8887660  57.1603020  42.6565020  57.5586350
  58.0093550  43.0935170  57.4926540  56.7934290  42.9685280  58.3858410
  56.0594440  48.9097380  56.0321880  56.8257710  48.7978740  56.5947310
  56.1369130  48.2135350  55.3798650  54.7541200  46.3422450  56.7154770
  54.8344790  45.3949960  56.8272170  55.6460950  46.6729330  56.8215430
  55.5555910  56.4917840  63.8189310  56.2918390  55.9433300  64.0897880
  55.9396830  57.3573850  63.6795300  52.4401390  52.5591410  59.6930820
  51.5141170  52.8012550  59.6836230  52.9057820  53.3865670  59.5715570
  58.6658220  55.6648150  55.6414880  59.4586830  55.9536980  55.1896670
  58.1462570  55.2340320  54.9627360  59.1835620  50.8851560  55.5057230
  59.0786260  50.2703910  56.2318610  59.0159840  50.3617450  54.7220240
  62.4238350  49.9471590  56.1099220  61.8748450  50.3940890  56.7541960
  63.0457610  49.4420840  56.6336890  58.0913470  48.9062510  58.0064520
  58.5129890  48.7402380  58.8495910  58.2164310  48.0962740  57.5119660
  60.6041110  47.9300120  55.2541620  61.1246770  47.2149140  54.8882770
  61.2509510  48.5685990  55.5542130  59.5074630  40.4094670  67.9260180
  59.0591930  40.4318930  67.0805730  58.8739830  40.0113690  68.5230480
  59.9134180  49.3049000  68.5472620  60.3322290  50.1481730  68.3748860
  58.9942810  49.4421040  68.3179400  56.9872370  44.9795740  54.9522680
  56.7861430  44.1163100  55.3136020  56.8164420  44.8929100  54.0144280
  57.7641600  55.6102010  69.6630350  57.2262690  56.3348070  69.3439050
  58.0175560  55.1332350  68.8727690  55.7855170  42.0796360  54.9400560
  56.0881070  42.0863790  54.0319710  56.5249760  41.7294220  55.4368220
  60.6203810  56.8453220  69.9217000  60.5462510  57.7488360  70.2289370
  59.7182650  56.5265120  69.8939070  59.0040100  41.0230980  55.9256760
  58.6562100  40.3454970  55.3459210  59.2052870  40.5620490  56.7400150
  61.1689140  56.0111730  57.5443360  62.0639930  56.3496700  57.5662120
  61.2006770  55.2891140  56.9167640  54.8085300  51.3838780  55.7730360
  55.2460170  51.9268450  56.4287940  55.2933030  50.5585730  55.7826700
  52.0231100  54.1727810  63.2250620  52.3534110  53.3048870  62.9929260
  52.4522100  54.3786330  64.0555580  56.6193020  52.5036820  60.8852590
  56.3188560  52.3801790  61.7856500  56.5130510  51.6445410  60.4768320
  52.5121310  55.0398400  65.9632250  52.0752300  55.2199200  66.7956400
  53.0798990  55.7973020  65.8213970  52.3445740  47.5518630  62.3221130
  51.6894580  47.2830270  61.6780830  53.1823690  47.4423110  61.8723110
  53.3821670  47.9371200  66.8624470  53.7494710  47.8498600  67.7420490
  52.8132490  47.1737750  66.7631330  51.5583820  44.7617560  58.2646460
  50.6547900  45.0247760  58.0898120  52.0424440  45.0328730  57.4846420
  54.1011030  43.8183100  56.1740840  54.8102730  43.3966320  55.6888120
  53.3850970  43.8858330  55.5424190  53.7485190  39.8722430  55.2143490
  54.4713320  40.4131370  55.5324710  54.0209710  39.5985850  54.3385030
  53.4377380  39.1228620  65.1166110  54.0853570  38.5726000  64.6761270
  53.8579220  39.3771770  65.9381920  53.1909380  39.2784290  67.8591430
  52.8424200  39.7348110  68.6249610  52.8597080  38.3841420  67.9413860
  58.4979780  54.0063480  67.6254340  58.2571140  54.2738040  66.7384860
  59.4382420  54.1769210  67.6805200  54.6361780  55.3966140  69.1442400
  54.0422100  55.2650840  69.8832440  54.6285620  54.5604280  68.6784500
  54.2674010  52.7624520  68.0950440  53.5408070  52.1429810  68.0276390
  54.3283160  53.1565130  67.2248520  57.8719110  54.9769520  64.8799850
  58.3884130  54.3656880  64.3548110  58.5216490  55.4798300  65.3710860
  60.6114610  55.8678010  65.7068830  60.8992420  55.6132310  64.8301840
  61.1237830  55.3155370  66.2974400  61.8291620  39.6068210  66.2865340
  61.0463410  40.0813710  66.5662100  61.5354550  38.7023040  66.1778520
  52.5504010  56.0798910  61.3047200  52.3826050  55.4469590  62.0029090
  51.6838520  56.2858310  60.9541390  53.1732030  39.9115690  58.8079060
  53.9311390  40.0244570  58.2343090  52.7109200  40.7484890  58.7622490
  59.7145840  42.0254960  61.7981370  58.9020350  41.6511850  61.4577250
  60.2187480  41.2700040  62.1002560  54.1566710  54.7732140  58.7497340
  53.6314330  55.1540170  58.0459300  54.0811290  55.3982910  59.4707050
  55.5457180  40.4379740  57.3481030  56.0749940  39.6509540  57.2188980
  56.1785500  41.1170930  57.5816560  57.7395020  40.1754880  60.4026420
  57.1097760  39.4742190  60.5696550  57.2000160  40.9359010  60.1859580
  56.7559680  56.7214520  57.6246590  57.4878500  56.4373800  57.0770480
  57.0153350  56.4827800  58.5145970  55.9174470  52.8379250  57.6292920
  55.2883350  53.3064350  58.1778750  56.0322300  51.9928470  58.0639110
  61.5042230  48.6663930  45.6603390  60.7284330  48.1864370  45.9501960
  62.1555160  47.9869580  45.4859550  55.5208060  48.9783740  46.5379150
  54.6892940  48.7232450  46.9375660  56.1289040  49.0494510  47.2737070
  55.5009320  53.0123830  46.7337170  55.8037360  52.1221570  46.5547390
  56.2452910  53.5694050  46.5059420  53.9300010  43.9385630  40.3221540
  53.0416710  44.2801600  40.2201420  54.2141200  43.7385950  39.4302370
  51.8933020  46.5391280  46.2061240  52.4649130  45.7713480  46.2064880
  51.8934560  46.8380040  45.2967850  61.7512970  55.3582130  44.0606510
  61.1324410  55.8139630  43.4900950  62.6064750  55.5133590  43.6596210
  60.9451220  51.3421120  45.6673550  60.8759500  50.4011060  45.5062680
  61.7071080  51.4322530  46.2396120  53.1357890  41.9475640  47.9930170
  52.9560730  41.0501390  48.2732930  52.7337970  42.4947510  48.6677120
  61.9756390  44.1491500  45.8942480  62.3521210  43.2763380  45.7816150
  61.8775900  44.4850200  45.0032920  56.1061400  42.5217130  41.3559920
  56.2128150  43.4220860  41.6628680  55.1953760  42.4735100  41.0654570
  53.7544560  44.4436140  46.6012510  54.4354670  44.7074510  47.2199910
  53.4392610  43.6037010  46.9350520  57.9469130  45.4903500  45.6885100
  58.4547350  45.9884470  46.3290120  58.4782370  44.7138700  45.5124460
  56.2305230  40.1302060  49.9548520  56.2323670  40.6474450  49.1494420
  55.4009540  39.6532240  49.9318450  62.6176320  50.2421370  41.4538420
  61.9993590  50.7070820  40.8901140  63.1299570  50.9348850  41.8707930
  57.4808080  49.7697240  48.1322020  57.1477460  50.3966160  48.7743090
  57.6574760  50.2959120  47.3523690  55.9120560  41.8412020  47.9618970
  56.2537370  42.6854070  47.6672840  54.9736370  41.9895760  48.0784310
  56.6927180  51.7378040  49.9471200  57.3101180  52.4129120  49.6655650
  55.8320300  52.1466020  49.8558700  51.9859520  50.9277900  38.8278050
  51.6087500  51.4165000  38.0962950  52.2432590  51.6003180  39.4584580
  59.5948450  39.3294290  44.2863560  59.9023430  38.7741180  43.5699060
  58.6649150  39.4638750  44.1036550  61.9829210  47.3943120  41.0223680
  61.0558490  47.3280500  41.2512150  62.1354030  48.3323250  40.9078920
  61.9698290  43.6660120  38.0190840  61.0301960  43.8274080  38.1043300
  62.2881550  44.3845800  37.4726830  57.5885850  47.9207860  43.8043410
  57.1842850  47.2085110  43.3089310  57.6748970  47.5761100  44.6931450
  58.0567550  51.6075420  45.9682620  57.7595840  51.0020890  45.2890400
  59.0067370  51.6452730  45.8571980  56.3014470  44.6951070  47.5842450
  56.8529060  44.8046410  46.8095700  56.8157980  45.0688670  48.2997680
  57.1485980  51.3457110  52.6190420  56.2514510  51.5697080  52.8663820
  57.1738850  51.4692050  51.6701820  55.9757200  48.2170430  51.1947790
  55.8364970  49.0893230  51.5635190  55.0938560  47.8743240  51.0495730
  62.2986580  53.1346300  42.5012920  62.7382490  53.8770630  42.0868310
  62.2373470  53.3772870  43.4251880  57.7737550  54.1592130  53.4032940
  57.7452980  54.5635080  52.5361370  57.6102520  53.2302490  53.2404540
  54.2890480  46.8152840  41.3050060  54.1688080  47.5414930  40.6931330
  53.9791370  46.0455750  40.8277970  51.9275850  49.9867980  47.1118700
  52.0056270  50.1216750  46.1674420  52.5417530  49.2783870  47.3046820
  53.1723480  51.6868170  43.5224880  52.7651560  51.8282760  42.6678480
  54.0636490  51.4028330  43.3196090  57.4445140  55.9013950  41.6347550
  57.2687620  54.9849490  41.4215350  56.5900880  56.2601240  41.8745350
  51.9835370  51.0282150  49.6513160  52.1466410  50.5587510  48.8332530
  52.4487820  50.5205710  50.3162000  56.7554140  40.1587910  44.6873730
  56.3122290  40.9397450  44.3558250  57.3139130  40.4817800  45.3944670
  61.0423950  43.0256430  50.2909050  60.5803320  43.2339450  51.1028990
  60.6402060  42.2115780  49.9879720  59.8712960  39.7798610  39.5679560
  59.2467140  39.7758480  40.2932870  59.7843080  38.9129570  39.1715530
  58.7930040  40.7035240  46.5463330  59.0902370  41.6098070  46.4655350
  59.3415600  40.2154020  45.9322900  56.5468360  45.2821480  42.4154980
  56.3209280  45.0658650  43.3201600  55.7660890  45.7149940  42.0700950
  58.9867570  46.1807060  53.0815250  58.8911170  45.2401790  52.9315650
  59.8299550  46.4022130  52.6863320  62.3830990  43.9248390  43.0448910
  62.7760560  44.2420590  42.2317600  62.7447840  43.0460270  43.1593430
  54.1178110  42.5920730  51.2349030  53.7241500  43.4395940  51.4421810
  53.4296510  41.9547100  51.4257670  60.6923160  42.6755700  54.3045770
  60.0021480  42.4827900  54.9391860  61.4355460  42.9590340  54.8370070
  51.4195160  40.5149190  45.2679110  51.1308210  41.0852050  45.9804090
  52.1640920  40.0353640  45.6310340  51.6065390  44.4569310  36.4781830
  51.5240060  45.4000070  36.6196820  51.2548450  44.3144220  35.5994180
  62.9686130  46.5154140  47.1399690  62.2367250  47.0240950  47.4889790
  62.5710470  45.6984120  46.8388470  59.4063520  43.1908340  45.5452180
  59.4099580  42.7498290  44.6956720  60.3014640  43.5125670  45.6524000
  55.2565900  43.0734830  44.5046390  54.9165950  43.5510060  45.2613440
  54.4943220  42.6199950  44.1447490  59.4683670  44.1920420  38.5358940
  59.5896490  44.1506900  39.4844760  59.0832180  45.0544570  38.3805670
  58.4805170  46.5021560  37.9342240  57.9122070  46.0539810  37.3078150
  59.1894170  46.8614340  37.4007390  53.5574350  50.4033580  51.8108970
  53.1729140  49.7627250  52.4091930  53.8686540  51.1069700  52.3803700
  59.7071490  47.2510120  47.2917590  60.0741620  46.7768690  48.0378930
  59.5176550  48.1251690  47.6325930  52.5711980  41.9953810  43.4211060
  52.2858900  41.6309480  44.2589680  52.5090840  41.2634270  42.8074200
  57.4970860  46.2918760  49.6101800  57.1927930  47.1710740  49.8352160
  58.4517320  46.3518550  49.6459240  56.0252650  50.4979750  40.2068650
  55.2514910  49.9577370  40.0467370  56.7547280  49.9786360  39.8686410
  62.2450570  40.8883070  40.1424430  61.4315180  40.3896240  40.0669740
  62.0512520  41.7281320  39.7260780  62.1659430  49.5654170  51.8864040
  62.0996740  48.6449840  51.6321630  61.5364570  49.6629610  52.6008680
  56.0690050  50.1660130  43.8447460  56.5868720  49.3628390  43.7904350
  55.6174070  50.1039270  44.6864290  60.9559550  51.4326410  39.1174760
  61.2975250  52.1768640  38.6218080  60.1272260  51.7457530  39.4799590
  53.5534590  47.1321500  50.7573160  53.1949530  47.7975350  51.3446500
  53.2589150  46.3005050  51.1285780  56.7547710  47.5905740  53.6412710
  56.4547850  47.7362920  52.7440530  57.5258950  47.0311030  53.5486100
  62.0976160  52.3874740  51.6367840  62.1120700  51.4555700  51.4186750
  61.3901260  52.4734500  52.2757610  59.9250240  51.5139940  41.8890680
  60.6121370  52.0609150  42.2698270  59.1382660  52.0580670  41.9240290
  52.0642640  47.1312760  37.3807760  52.9337490  47.4137560  37.6643680
  51.5732960  47.9448630  37.2656570  59.2277450  48.5185970  41.5016040
  59.6840230  49.3291220  41.7276230  58.8765660  48.2009110  42.3334530
  61.5310060  54.0292310  48.7308340  62.1752280  54.2351690  49.4081760
  61.8939500  53.2680710  48.2779190  55.1289230  38.8623620  41.9738560
  55.0003860  38.8541520  42.9223480  54.3051250  39.2006710  41.6229570
  52.4313890  56.3440140  37.9469390  52.7911530  56.9429480  37.2926660
  52.2906230  56.8900030  38.7204420  52.1283160  40.6214740  51.4345260
  51.4141680  40.8211660  52.0397870  52.5478200  39.8454310  51.8060060
  52.4155750  54.6095000  52.4211790  52.5246870  53.6689740  52.2807180
  51.7636310  54.8749750  51.7725520  60.4068340  52.8810890  53.8209910
  60.0865210  52.1620130  54.3655600  59.7326700  53.5565960  53.8945970
  58.4482510  53.7271340  38.7643060  58.4392610  54.4601030  38.1487570
  57.5280870  53.4802920  38.8570020  54.0489150  48.9486230  39.5089820
  53.4417100  49.6885130  39.5185120  54.5238500  49.0385590  38.6828020
  61.4342110  53.7899580  37.4268250  61.5354090  53.5863570  36.4970230
  60.5343850  53.5357860  37.6316030  58.9568000  44.3479940  41.4092150
  58.2484150  44.8166280  41.8505760  59.2412480  43.6901950  42.0437340
  60.5823930  45.7676640  49.4084680  61.0809180  46.2422460  50.0736530
  60.7246880  44.8440160  49.6154710  60.0760220  56.3085900  42.1215920
  60.3301720  56.2707290  41.1995290  59.1272700  56.1819230  42.1144170
  57.1603020  42.6565020  38.7842860  58.0093550  43.0935170  38.7183050
  56.7934290  42.9685280  39.6114920  56.0594440  48.9097380  37.2578390
  56.8257710  48.7978740  37.8203820  56.1369130  48.2135350  36.6055160
  54.7541200  46.3422450  37.9411280  54.8344790  45.3949960  38.0528680
  55.6460950  46.6729330  38.0471940  55.5555910  56.4917840  45.0445820
  56.2918390  55.9433300  45.3154390  55.9396830  57.3573850  44.9051810
  52.4401390  52.5591410  40.9187330  51.5141170  52.8012550  40.9092740
  52.9057820  53.3865670  40.7972080  54.5614190  55.6763910  54.2331400
  55.3626920  55.9975960  54.6466800  54.0466010  55.3159490  54.9551310
  58.6658220  55.6648150  36.8671390  59.4586830  55.9536980  36.4153180
  58.1462570  55.2340320  36.1883870  52.2812000  48.1637370  53.1767450
  52.7851020  47.5844650  53.7483680  51.5419420  48.4477600  53.7143820
  59.1835620  50.8851560  36.7313740  59.0786260  50.2703910  37.4575120
  59.0159840  50.3617450  35.9476750  59.3349940  49.5708360  52.7102970
  58.5695610  50.1393360  52.6257640  59.5165900  49.2784570  51.8171200
  62.4238350  49.9471590  37.3355730  61.8748450  50.3940890  37.9798470
  63.0457610  49.4420840  37.8593400  54.3135080  46.3066960  54.0717520
  54.3540420  46.0080830  54.9802750  55.1680580  46.7074570  53.9125040
  58.0913470  48.9062510  39.2321030  58.5129890  48.7402380  40.0752420
  58.2164310  48.0962740  38.7376170  56.2540890  44.8859060  52.0392010
  55.7237350  44.3950010  51.4115350  56.9228960  45.3143260  51.5049940
  60.6041110  47.9300120  36.4798130  61.1246770  47.2149140  36.1139280
  61.2509510  48.5685990  36.7798640  56.7413190  41.8521430  52.1189300
  56.6470060  41.2342180  51.3940170  56.1610580  42.5787720  51.8919210
  59.5074630  40.4094670  49.1516690  59.0591930  40.4318930  48.3062240
  58.8739830  40.0113690  49.7486990  59.9134180  49.3049000  49.7729130
  60.3322290  50.1481730  49.6005370  58.9942810  49.4421040  49.5435910
  62.2498080  47.0365180  51.1566970  62.3694290  46.4406320  51.8961810
  63.1092080  47.0734870  50.7368270  56.9872370  44.9795740  36.1779190
  56.7861430  44.1163100  36.5392530  56.8164420  44.8929100  35.2400790
  57.7641600  55.6102010  50.8886860  57.2262690  56.3348070  50.5695560
  58.0175560  55.1332350  50.0984200  59.0166850  43.5786530  52.4142790
  59.6066540  43.2702380  53.1020610  58.1987090  43.1066280  52.5702690
  55.7855170  42.0796360  36.1657070  56.0881070  42.0863790  35.2576220
  56.5249760  41.7294220  36.6624730  60.6203810  56.8453220  51.1473510
  60.5462510  57.7488360  51.4545880  59.7182650  56.5265120  51.1195580
  59.0040100  41.0230980  37.1513270  58.6562100  40.3454970  36.5715720
  59.2052870  40.5620490  37.9656660  61.1689140  56.0111730  38.7699870
  62.0639930  56.3496700  38.7918630  61.2006770  55.2891140  38.1424150
  54.8085300  51.3838780  36.9986870  55.2460170  51.9268450  37.6544450
  55.2933030  50.5585730  37.0083210  52.0231100  54.1727810  44.4507130
  52.3534110  53.3048870  44.2185770  52.4522100  54.3786330  45.2812090
  56.6193020  52.5036820  42.1109100  56.3188560  52.3801790  43.0113010
  56.5130510  51.6445410  41.7024830  52.5121310  55.0398400  47.1888760
  52.0752300  55.2199200  48.0212910  53.0798990  55.7973020  47.0470480
  52.3445740  47.5518630  43.5477640  51.6894580  47.2830270  42.9037340
  53.1823690  47.4423110  43.0979620  53.3821670  47.9371200  48.0880980
  53.7494710  47.8498600  48.9677000  52.8132490  47.1737750  47.9887840
  52.9337670  44.8480290  51.9939400  52.0393720  44.8147050  52.3333110
  53.4735220  45.0467080  52.7590650  51.5583820  44.7617560  39.4902970
  50.6547900  45.0247760  39.3154630  52.0424440  45.0328730  38.7102930
  54.1011030  43.8183100  37.3997350  54.8102730  43.3966320  36.9144630
  53.3850970  43.8858330  36.7680700  53.7485190  39.8722430  36.4400000
  54.4713320  40.4131370  36.7581220  54.0209710  39.5985850  35.5641540
  53.4377380  39.1228620  46.3422620  54.0853570  38.5726000  45.9017780
  53.8579220  39.3771770  47.1638430  53.1909380  39.2784290  49.0847940
  52.8424200  39.7348110  49.8506120  52.8597080  38.3841420  49.1670370
  54.7973750  52.4503890  53.2501130  54.7543380  52.0796800  54.1315590
  54.9284760  53.3881460  53.3902950  58.4979780  54.0063480  48.8510850
  58.2571140  54.2738040  47.9641370  59.4382420  54.1769210  48.9061710
  60.7034200  40.4696170  52.6067360  60.6423090  41.0618000  53.3562770
  61.6434580  40.3622130  52.4617620  53.8630020  38.8060490  52.3598710
  54.4113010  38.6248540  51.5964820  53.9285330  38.0154600  52.8955020
  54.6361780  55.3966140  50.3698910  54.0422100  55.2650840  51.1088950
  54.6285620  54.5604280  49.9041010  54.2674010  52.7624520  49.3206950
  53.5408070  52.1429810  49.2532900  54.3283160  53.1565130  48.4505030
  57.8719110  54.9769520  46.1056360  58.3884130  54.3656880  45.5804620
  58.5216490  55.4798300  46.5967370  60.6114610  55.8678010  46.9325340
  60.8992420  55.6132310  46.0558350  61.1237830  55.3155370  47.5230910
  61.8291620  39.6068210  47.5121850  61.0463410  40.0813710  47.7918610
  61.5354550  38.7023040  47.4035030  52.5504010  56.0798910  42.5303710
  52.3826050  55.4469590  43.2285600  51.6838520  56.2858310  42.1797900
  53.1732030  39.9115690  40.0335570  53.9311390  40.0244570  39.4599600
  52.7109200  40.7484890  39.9879000  59.7145840  42.0254960  43.0237880
  58.9020350  41.6511850  42.6833760  60.2187480  41.2700040  43.3259070
  54.1566710  54.7732140  39.9753850  53.6314330  55.1540170  39.2715810
  54.0811290  55.3982910  40.6963560  55.5457180  40.4379740  38.5737540
  56.0749940  39.6509540  38.4445490  56.1785500  41.1170930  38.8073070
  57.7395020  40.1754880  41.6282930  57.1097760  39.4742190  41.7953060
  57.2000160  40.9359010  41.4116090  60.6786970  56.7894110  54.2993540
  61.6054280  56.5538380  54.3429500  60.6637400  57.6166110  53.8179570
  57.8650580  39.4538860  54.0635420  57.5834850  39.9572460  53.2996240
  58.2470280  38.6560610  53.6977550  56.7559680  56.7214520  38.8503100
  57.4878500  56.4373800  38.3026990  57.0153350  56.4827800  39.7402480
  55.9174470  52.8379250  38.8549430  55.2883350  53.3064350  39.4035260
  56.0322300  51.9928470  39.2895620  61.5042230  48.6663930  26.8859900
  60.7284330  48.1864370  27.1758470  62.1555160  47.9869580  26.7116060
  55.5208060  48.9783740  27.7635660  54.6892940  48.7232450  28.1632170
  56.1289040  49.0494510  28.4993580  55.5009320  53.0123830  27.9593680
  55.8037360  52.1221570  27.7803900  56.2452910  53.5694050  27.7315930
  53.9300010  43.9385630  21.5478050  53.0416710  44.2801600  21.4457930
  54.2141200  43.7385950  20.6558880  51.8933020  46.5391280  27.4317750
  52.4649130  45.7713480  27.4321390  51.8934560  46.8380040  26.5224360
  61.7512970  55.3582130  25.2863020  61.1324410  55.8139630  24.7157460
  62.6064750  55.5133590  24.8852720  60.9451220  51.3421120  26.8930060
  60.8759500  50.4011060  26.7319190  61.7071080  51.4322530  27.4652630
  53.1357890  41.9475640  29.2186680  52.9560730  41.0501390  29.4989440
  52.7337970  42.4947510  29.8933630  61.9756390  44.1491500  27.1198990
  62.3521210  43.2763380  27.0072660  61.8775900  44.4850200  26.2289430
  56.1061400  42.5217130  22.5816430  56.2128150  43.4220860  22.8885190
  55.1953760  42.4735100  22.2911080  53.7544560  44.4436140  27.8269020
  54.4354670  44.7074510  28.4456420  53.4392610  43.6037010  28.1607030
  57.9469130  45.4903500  26.9141610  58.4547350  45.9884470  27.5546630
  58.4782370  44.7138700  26.7380970  56.2305230  40.1302060  31.1805030
  56.2323670  40.6474450  30.3750930  55.4009540  39.6532240  31.1574960
  62.6176320  50.2421370  22.6794930  61.9993590  50.7070820  22.1157650
  63.1299570  50.9348850  23.0964440  57.4808080  49.7697240  29.3578530
  57.1477460  50.3966160  29.9999600  57.6574760  50.2959120  28.5780200
  55.9120560  41.8412020  29.1875480  56.2537370  42.6854070  28.8929350
  54.9736370  41.9895760  29.3040820  56.6927180  51.7378040  31.1727710
  57.3101180  52.4129120  30.8912160  55.8320300  52.1466020  31.0815210
  51.9859520  50.9277900  20.0534560  51.6087500  51.4165000  19.3219460
  52.2432590  51.6003180  20.6841090  59.5948450  39.3294290  25.5120070
  59.9023430  38.7741180  24.7955570  58.6649150  39.4638750  25.3293060
  61.9829210  47.3943120  22.2480190  61.0558490  47.3280500  22.4768660
  62.1354030  48.3323250  22.1335430  61.9698290  43.6660120  19.2447350
  61.0301960  43.8274080  19.3299810  62.2881550  44.3845800  18.6983340
  57.5885850  47.9207860  25.0299920  57.1842850  47.2085110  24.5345820
  57.6748970  47.5761100  25.9187960  58.0567550  51.6075420  27.1939130
  57.7595840  51.0020890  26.5146910  59.0067370  51.6452730  27.0828490
  56.3014470  44.6951070  28.8098960  56.8529060  44.8046410  28.0352210
  56.8157980  45.0688670  29.5254190  57.1485980  51.3457110  33.8446930
  56.2514510  51.5697080  34.0920330  57.1738850  51.4692050  32.8958330
  55.9757200  48.2170430  32.4204300  55.8364970  49.0893230  32.7891700
  55.0938560  47.8743240  32.2752240  62.2986580  53.1346300  23.7269430
  62.7382490  53.8770630  23.3124820  62.2373470  53.3772870  24.6508390
  57.7737550  54.1592130  34.6289450  57.7452980  54.5635080  33.7617880
  57.6102520  53.2302490  34.4661050  54.2890480  46.8152840  22.5306570
  54.1688080  47.5414930  21.9187840  53.9791370  46.0455750  22.0534480
  53.1723480  51.6868170  24.7481390  52.7651560  51.8282760  23.8934990
  54.0636490  51.4028330  24.5452600  57.4445140  55.9013950  22.8604060
  57.2687620  54.9849490  22.6471860  56.5900880  56.2601240  23.1001860
  56.7554140  40.1587910  25.9130240  56.3122290  40.9397450  25.5814760
  57.3139130  40.4817800  26.6201180  61.0423950  43.0256430  31.5165560
  60.5803320  43.2339450  32.3285500  60.6402060  42.2115780  31.2136230
  59.8712960  39.7798610  20.7936070  59.2467140  39.7758480  21.5189380
  59.7843080  38.9129570  20.3972040  58.7930040  40.7035240  27.7719840
  59.0902370  41.6098070  27.6911860  59.3415600  40.2154020  27.1579410
  56.5468360  45.2821480  23.6411490  56.3209280  45.0658650  24.5458110
  55.7660890  45.7149940  23.2957460  58.9867570  46.1807060  34.3071760
  58.8911170  45.2401790  34.1572160  59.8299550  46.4022130  33.9119830
  62.3830990  43.9248390  24.2705420  62.7760560  44.2420590  23.4574110
  62.7447840  43.0460270  24.3849940  54.1178110  42.5920730  32.4605540
  53.7241500  43.4395940  32.6678320  53.4296510  41.9547100  32.6514180
  60.6923160  42.6755700  35.5302280  60.0021480  42.4827900  36.1648370
  61.4355460  42.9590340  36.0626580  51.4195160  40.5149190  26.4935620
  51.1308210  41.0852050  27.2060600  52.1640920  40.0353640  26.8566850
  51.6065390  44.4569310  17.7038340  51.5240060  45.4000070  17.8453330
  51.2548450  44.3144220  16.8250690  62.9686130  46.5154140  28.3656200
  62.2367250  47.0240950  28.7146300  62.5710470  45.6984120  28.0644980
  59.4063520  43.1908340  26.7708690  59.4099580  42.7498290  25.9213230
  60.3014640  43.5125670  26.8780510  55.2565900  43.0734830  25.7302900
  54.9165950  43.5510060  26.4869950  54.4943220  42.6199950  25.3704000
  59.4683670  44.1920420  19.7615450  59.5896490  44.1506900  20.7101270
  59.0832180  45.0544570  19.6062180  58.4805170  46.5021560  19.1598750
  57.9122070  46.0539810  18.5334660  59.1894170  46.8614340  18.6263900
  53.5574350  50.4033580  33.0365480  53.1729140  49.7627250  33.6348440
  53.8686540  51.1069700  33.6060210  59.7071490  47.2510120  28.5174100
  60.0741620  46.7768690  29.2635440  59.5176550  48.1251690  28.8582440
  52.5711980  41.9953810  24.6467570  52.2858900  41.6309480  25.4846190
  52.5090840  41.2634270  24.0330710  57.4970860  46.2918760  30.8358310
  57.1927930  47.1710740  31.0608670  58.4517320  46.3518550  30.8715750
  56.0252650  50.4979750  21.4325160  55.2514910  49.9577370  21.2723880
  56.7547280  49.9786360  21.0942920  62.2450570  40.8883070  21.3680940
  61.4315180  40.3896240  21.2926250  62.0512520  41.7281320  20.9517290
  62.1659430  49.5654170  33.1120550  62.0996740  48.6449840  32.8578140
  61.5364570  49.6629610  33.8265190  56.0690050  50.1660130  25.0703970
  56.5868720  49.3628390  25.0160860  55.6174070  50.1039270  25.9120800
  60.9559550  51.4326410  20.3431270  61.2975250  52.1768640  19.8474590
  60.1272260  51.7457530  20.7056100  53.5534590  47.1321500  31.9829670
  53.1949530  47.7975350  32.5703010  53.2589150  46.3005050  32.3542290
  56.7547710  47.5905740  34.8669220  56.4547850  47.7362920  33.9697040
  57.5258950  47.0311030  34.7742610  62.0976160  52.3874740  32.8624350
  62.1120700  51.4555700  32.6443260  61.3901260  52.4734500  33.5014120
  59.9250240  51.5139940  23.1147190  60.6121370  52.0609150  23.4954780
  59.1382660  52.0580670  23.1496800  52.0642640  47.1312760  18.6064270
  52.9337490  47.4137560  18.8900190  51.5732960  47.9448630  18.4913080
  59.2277450  48.5185970  22.7272550  59.6840230  49.3291220  22.9532740
  58.8765660  48.2009110  23.5591040  61.5310060  54.0292310  29.9564850
  62.1752280  54.2351690  30.6338270  61.8939500  53.2680710  29.5035700
  55.1289230  38.8623620  23.1995070  55.0003860  38.8541520  24.1479990
  54.3051250  39.2006710  22.8486080  52.4313890  56.3440140  19.1725900
  52.7911530  56.9429480  18.5183170  52.2906230  56.8900030  19.9460930
  52.1283160  40.6214740  32.6601770  51.4141680  40.8211660  33.2654380
  52.5478200  39.8454310  33.0316570  52.4155750  54.6095000  33.6468300
  52.5246870  53.6689740  33.5063690  51.7636310  54.8749750  32.9982030
  60.4068340  52.8810890  35.0466420  60.0865210  52.1620130  35.5912110
  59.7326700  53.5565960  35.1202480  58.4482510  53.7271340  19.9899570
  58.4392610  54.4601030  19.3744080  57.5280870  53.4802920  20.0826530
  54.0489150  48.9486230  20.7346330  53.4417100  49.6885130  20.7441630
  54.5238500  49.0385590  19.9084530  61.4342110  53.7899580  18.6524760
  61.5354090  53.5863570  17.7226740  60.5343850  53.5357860  18.8572540
  58.9568000  44.3479940  22.6348660  58.2484150  44.8166280  23.0762270
  59.2412480  43.6901950  23.2693850  60.5823930  45.7676640  30.6341190
  61.0809180  46.2422460  31.2993040  60.7246880  44.8440160  30.8411220
  60.0760220  56.3085900  23.3472430  60.3301720  56.2707290  22.4251800
  59.1272700  56.1819230  23.3400680  57.1603020  42.6565020  20.0099370
  58.0093550  43.0935170  19.9439560  56.7934290  42.9685280  20.8371430
  56.0594440  48.9097380  18.4834900  56.8257710  48.7978740  19.0460330
  56.1369130  48.2135350  17.8311670  54.7541200  46.3422450  19.1667790
  54.8344790  45.3949960  19.2785190  55.6460950  46.6729330  19.2728450
  55.5555910  56.4917840  26.2702330  56.2918390  55.9433300  26.5410900
  55.9396830  57.3573850  26.1308320  52.4401390  52.5591410  22.1443840
  51.5141170  52.8012550  22.1349250  52.9057820  53.3865670  22.0228590
  54.5614190  55.6763910  35.4587910  55.3626920  55.9975960  35.8723310
  54.0466010  55.3159490  36.1807820  58.6658220  55.6648150  18.0927900
  59.4586830  55.9536980  17.6409690  58.1462570  55.2340320  17.4140380
  52.2812000  48.1637370  34.4023960  52.7851020  47.5844650  34.9740190
  51.5419420  48.4477600  34.9400330  59.1835620  50.8851560  17.9570250
  59.0786260  50.2703910  18.6831630  59.0159840  50.3617450  17.1733260
  59.3349940  49.5708360  33.9359480  58.5695610  50.1393360  33.8514150
  59.5165900  49.2784570  33.0427710  62.4238350  49.9471590  18.5612240
  61.8748450  50.3940890  19.2054980  63.0457610  49.4420840  19.0849910
  54.3135080  46.3066960  35.2974030  54.3540420  46.0080830  36.2059260
  55.1680580  46.7074570  35.1381550  58.0913470  48.9062510  20.4577540
  58.5129890  48.7402380  21.3008930  58.2164310  48.0962740  19.9632680
  56.2540890  44.8859060  33.2648520  55.7237350  44.3950010  32.6371860
  56.9228960  45.3143260  32.7306450  60.6041110  47.9300120  17.7054640
  61.1246770  47.2149140  17.3395790  61.2509510  48.5685990  18.0055150
  56.7413190  41.8521430  33.3445810  56.6470060  41.2342180  32.6196680
  56.1610580  42.5787720  33.1175720  59.5074630  40.4094670  30.3773200
  59.0591930  40.4318930  29.5318750  58.8739830  40.0113690  30.9743500
  59.9134180  49.3049000  30.9985640  60.3322290  50.1481730  30.8261880
  58.9942810  49.4421040  30.7692420  62.2498080  47.0365180  32.3823480
  62.3694290  46.4406320  33.1218320  63.1092080  47.0734870  31.9624780
  56.9872370  44.9795740  17.4035700  56.7861430  44.1163100  17.7649040
  56.8164420  44.8929100  16.4657300  57.7641600  55.6102010  32.1143370
  57.2262690  56.3348070  31.7952070  58.0175560  55.1332350  31.3240710
  59.0166850  43.5786530  33.6399300  59.6066540  43.2702380  34.3277120
  58.1987090  43.1066280  33.7959200  55.7855170  42.0796360  17.3913580
  56.0881070  42.0863790  16.4832730  56.5249760  41.7294220  17.8881240
  60.6203810  56.8453220  32.3730020  60.5462510  57.7488360  32.6802390
  59.7182650  56.5265120  32.3452090  59.0040100  41.0230980  18.3769780
  58.6562100  40.3454970  17.7972230  59.2052870  40.5620490  19.1913170
  61.1689140  56.0111730  19.9956380  62.0639930  56.3496700  20.0175140
  61.2006770  55.2891140  19.3680660  54.8085300  51.3838780  18.2243380
  55.2460170  51.9268450  18.8800960  55.2933030  50.5585730  18.2339720
  52.0231100  54.1727810  25.6763640  52.3534110  53.3048870  25.4442280
  52.4522100  54.3786330  26.5068600  56.6193020  52.5036820  23.3365610
  56.3188560  52.3801790  24.2369520  56.5130510  51.6445410  22.9281340
  52.5121310  55.0398400  28.4145270  52.0752300  55.2199200  29.2469420
  53.0798990  55.7973020  28.2726990  52.3445740  47.5518630  24.7734150
  51.6894580  47.2830270  24.1293850  53.1823690  47.4423110  24.3236130
  53.3821670  47.9371200  29.3137490  53.7494710  47.8498600  30.1933510
  52.8132490  47.1737750  29.2144350  52.9337670  44.8480290  33.2195910
  52.0393720  44.8147050  33.5589620  53.4735220  45.0467080  33.9847160
  51.5583820  44.7617560  20.7159480  50.6547900  45.0247760  20.5411140
  52.0424440  45.0328730  19.9359440  54.1011030  43.8183100  18.6253860
  54.8102730  43.3966320  18.1401140  53.3850970  43.8858330  17.9937210
  53.7485190  39.8722430  17.6656510  54.4713320  40.4131370  17.9837730
  54.0209710  39.5985850  16.7898050  53.4377380  39.1228620  27.5679130
  54.0853570  38.5726000  27.1274290  53.8579220  39.3771770  28.3894940
  53.1909380  39.2784290  30.3104450  52.8424200  39.7348110  31.0762630
  52.8597080  38.3841420  30.3926880  54.7973750  52.4503890  34.4757640
  54.7543380  52.0796800  35.3572100  54.9284760  53.3881460  34.6159460
  58.4979780  54.0063480  30.0767360  58.2571140  54.2738040  29.1897880
  59.4382420  54.1769210  30.1318220  60.7034200  40.4696170  33.8323870
  60.6423090  41.0618000  34.5819280  61.6434580  40.3622130  33.6874130
  53.8630020  38.8060490  33.5855220  54.4113010  38.6248540  32.8221330
  53.9285330  38.0154600  34.1211530  54.6361780  55.3966140  31.5955420
  54.0422100  55.2650840  32.3345460  54.6285620  54.5604280  31.1297520
  54.2674010  52.7624520  30.5463460  53.5408070  52.1429810  30.4789410
  54.3283160  53.1565130  29.6761540  57.8719110  54.9769520  27.3312870
  58.3884130  54.3656880  26.8061130  58.5216490  55.4798300  27.8223880
  60.6114610  55.8678010  28.1581850  60.8992420  55.6132310  27.2814860
  61.1237830  55.3155370  28.7487420  61.8291620  39.6068210  28.7378360
  61.0463410  40.0813710  29.0175120  61.5354550  38.7023040  28.6291540
  52.5504010  56.0798910  23.7560220  52.3826050  55.4469590  24.4542110
  51.6838520  56.2858310  23.4054410  53.1732030  39.9115690  21.2592080
  53.9311390  40.0244570  20.6856110  52.7109200  40.7484890  21.2135510
  59.7145840  42.0254960  24.2494390  58.9020350  41.6511850  23.9090270
  60.2187480  41.2700040  24.5515580  54.1566710  54.7732140  21.2010360
  53.6314330  55.1540170  20.4972320  54.0811290  55.3982910  21.9220070
  55.5457180  40.4379740  19.7994050  56.0749940  39.6509540  19.6702000
  56.1785500  41.1170930  20.0329580  57.7395020  40.1754880  22.8539440
  57.1097760  39.4742190  23.0209570  57.2000160  40.9359010  22.6372600
  60.6786970  56.7894110  35.5250050  61.6054280  56.5538380  35.5686010
  60.6637400  57.6166110  35.0436080  57.8650580  39.4538860  35.2891930
  57.5834850  39.9572460  34.5252750  58.2470280  38.6560610  34.9234060
  56.7559680  56.7214520  20.0759610  57.4878500  56.4373800  19.5283500
  57.0153350  56.4827800  20.9658990  55.9174470  52.8379250  20.0805940
  55.2883350  53.3064350  20.6291770  56.0322300  51.9928470  20.5152130
  61.5042230  48.6663930   8.1116410  60.7284330  48.1864370   8.4014980
  62.1555160  47.9869580   7.9372570  55.5208060  48.9783740   8.9892170
  54.6892940  48.7232450   9.3888680  56.1289040  49.0494510   9.7250090
  55.5009320  53.0123830   9.1850190  55.8037360  52.1221570   9.0060410
  56.2452910  53.5694050   8.9572440  53.9300010  43.9385630   2.7734560
  53.0416710  44.2801600   2.6714440  54.2141200  43.7385950   1.8815390
  51.8933020  46.5391280   8.6574260  52.4649130  45.7713480   8.6577900
  51.8934560  46.8380040   7.7480870  61.7512970  55.3582130   6.5119530
  61.1324410  55.8139630   5.9413970  62.6064750  55.5133590   6.1109230
  60.9451220  51.3421120   8.1186570  60.8759500  50.4011060   7.9575700
  61.7071080  51.4322530   8.6909140  53.1357890  41.9475640  10.4443190
  52.9560730  41.0501390  10.7245950  52.7337970  42.4947510  11.1190140
  61.9756390  44.1491500   8.3455500  62.3521210  43.2763380   8.2329170
  61.8775900  44.4850200   7.4545940  56.1061400  42.5217130   3.8072940
  56.2128150  43.4220860   4.1141700  55.1953760  42.4735100   3.5167590
  53.7544560  44.4436140   9.0525530  54.4354670  44.7074510   9.6712930
  53.4392610  43.6037010   9.3863540  57.9469130  45.4903500   8.1398120
  58.4547350  45.9884470   8.7803140  58.4782370  44.7138700   7.9637480
  56.2305230  40.1302060  12.4061540  56.2323670  40.6474450  11.6007440
  55.4009540  39.6532240  12.3831470  62.6176320  50.2421370   3.9051440
  61.9993590  50.7070820   3.3414160  63.1299570  50.9348850   4.3220950
  57.4808080  49.7697240  10.5835040  57.1477460  50.3966160  11.2256110
  57.6574760  50.2959120   9.8036710  55.9120560  41.8412020  10.4131990
  56.2537370  42.6854070  10.1185860  54.9736370  41.9895760  10.5297330
  56.6927180  51.7378040  12.3984220  57.3101180  52.4129120  12.1168670
  55.8320300  52.1466020  12.3071720  59.5948450  39.3294290   6.7376580
  59.9023430  38.7741180   6.0212080  58.6649150  39.4638750   6.5549570
  61.9829210  47.3943120   3.4736700  61.0558490  47.3280500   3.7025170
  62.1354030  48.3323250   3.3591940  57.5885850  47.9207860   6.2556430
  57.1842850  47.2085110   5.7602330  57.6748970  47.5761100   7.1444470
  58.0567550  51.6075420   8.4195640  57.7595840  51.0020890   7.7403420
  59.0067370  51.6452730   8.3085000  56.3014470  44.6951070  10.0355470
  56.8529060  44.8046410   9.2608720  56.8157980  45.0688670  10.7510700
  57.1485980  51.3457110  15.0703440  56.2514510  51.5697080  15.3176840
  57.1738850  51.4692050  14.1214840  55.9757200  48.2170430  13.6460810
  55.8364970  49.0893230  14.0148210  55.0938560  47.8743240  13.5008750
  62.2986580  53.1346300   4.9525940  62.7382490  53.8770630   4.5381330
  62.2373470  53.3772870   5.8764900  57.7737550  54.1592130  15.8545960
  57.7452980  54.5635080  14.9874390  57.6102520  53.2302490  15.6917560
  54.2890480  46.8152840   3.7563080  54.1688080  47.5414930   3.1444350
  53.9791370  46.0455750   3.2790990  51.9275850  49.9867980   9.5631720
  52.0056270  50.1216750   8.6187440  52.5417530  49.2783870   9.7559840
  53.1723480  51.6868170   5.9737900  52.7651560  51.8282760   5.1191500
  54.0636490  51.4028330   5.7709110  57.4445140  55.9013950   4.0860570
  57.2687620  54.9849490   3.8728370  56.5900880  56.2601240   4.3258370
  51.9835370  51.0282150  12.1026180  52.1466410  50.5587510  11.2845550
  52.4487820  50.5205710  12.7675020  56.7554140  40.1587910   7.1386750
  56.3122290  40.9397450   6.8071270  57.3139130  40.4817800   7.8457690
  61.0423950  43.0256430  12.7422070  60.5803320  43.2339450  13.5542010
  60.6402060  42.2115780  12.4392740  58.7930040  40.7035240   8.9976350
  59.0902370  41.6098070   8.9168370  59.3415600  40.2154020   8.3835920
  56.5468360  45.2821480   4.8668000  56.3209280  45.0658650   5.7714620
  55.7660890  45.7149940   4.5213970  58.9867570  46.1807060  15.5328270
  58.8911170  45.2401790  15.3828670  59.8299550  46.4022130  15.1376340
  62.3830990  43.9248390   5.4961930  62.7760560  44.2420590   4.6830620
  62.7447840  43.0460270   5.6106450  54.1178110  42.5920730  13.6862050
  53.7241500  43.4395940  13.8934830  53.4296510  41.9547100  13.8770690
  60.6923160  42.6755700  16.7558790  60.0021480  42.4827900  17.3904880
  61.4355460  42.9590340  17.2883090  51.4195160  40.5149190   7.7192130
  51.1308210  41.0852050   8.4317110  52.1640920  40.0353640   8.0823360
  62.9686130  46.5154140   9.5912710  62.2367250  47.0240950   9.9402810
  62.5710470  45.6984120   9.2901490  59.4063520  43.1908340   7.9965200
  59.4099580  42.7498290   7.1469740  60.3014640  43.5125670   8.1037020
  55.2565900  43.0734830   6.9559410  54.9165950  43.5510060   7.7126460
  54.4943220  42.6199950   6.5960510  53.5574350  50.4033580  14.2621990
  53.1729140  49.7627250  14.8604950  53.8686540  51.1069700  14.8316720
  59.7071490  47.2510120   9.7430610  60.0741620  46.7768690  10.4891950
  59.5176550  48.1251690  10.0838950  52.5711980  41.9953810   5.8724080
  52.2858900  41.6309480   6.7102700  52.5090840  41.2634270   5.2587220
  57.4970860  46.2918760  12.0614820  57.1927930  47.1710740  12.2865180
  58.4517320  46.3518550  12.0972260  56.0252650  50.4979750   2.6581670
  55.2514910  49.9577370   2.4980390  56.7547280  49.9786360   2.3199430
  62.2450570  40.8883070   2.5937450  61.4315180  40.3896240   2.5182760
  62.0512520  41.7281320   2.1773800  62.1659430  49.5654170  14.3377060
  62.0996740  48.6449840  14.0834650  61.5364570  49.6629610  15.0521700
  56.0690050  50.1660130   6.2960480  56.5868720  49.3628390   6.2417370
  55.6174070  50.1039270   7.1377310  53.5534590  47.1321500  13.2086180
  53.1949530  47.7975350  13.7959520  53.2589150  46.3005050  13.5798800
  56.7547710  47.5905740  16.0925730  56.4547850  47.7362920  15.1953550
  57.5258950  47.0311030  15.9999120  62.0976160  52.3874740  14.0880860
  62.1120700  51.4555700  13.8699770  61.3901260  52.4734500  14.7270630
  59.9250240  51.5139940   4.3403700  60.6121370  52.0609150   4.7211290
  59.1382660  52.0580670   4.3753310  59.2277450  48.5185970   3.9529060
  59.6840230  49.3291220   4.1789250  58.8765660  48.2009110   4.7847550
  61.5310060  54.0292310  11.1821360  62.1752280  54.2351690  11.8594780
  61.8939500  53.2680710  10.7292210  55.1289230  38.8623620   4.4251580
  55.0003860  38.8541520   5.3736500  54.3051250  39.2006710   4.0742590
  52.1283160  40.6214740  13.8858280  51.4141680  40.8211660  14.4910890
  52.5478200  39.8454310  14.2573080  52.4155750  54.6095000  14.8724810
  52.5246870  53.6689740  14.7320200  51.7636310  54.8749750  14.2238540
  60.4068340  52.8810890  16.2722930  60.0865210  52.1620130  16.8168620
  59.7326700  53.5565960  16.3458990  58.9568000  44.3479940   3.8605170
  58.2484150  44.8166280   4.3018780  59.2412480  43.6901950   4.4950360
  60.5823930  45.7676640  11.8597700  61.0809180  46.2422460  12.5249550
  60.7246880  44.8440160  12.0667730  60.0760220  56.3085900   4.5728940
  60.3301720  56.2707290   3.6508310  59.1272700  56.1819230   4.5657190
  55.5555910  56.4917840   7.4958840  56.2918390  55.9433300   7.7667410
  55.9396830  57.3573850   7.3564830  52.4401390  52.5591410   3.3700350
  51.5141170  52.8012550   3.3605760  52.9057820  53.3865670   3.2485100
  54.5614190  55.6763910  16.6844420  55.3626920  55.9975960  17.0979820
  54.0466010  55.3159490  17.4064330  52.2812000  48.1637370  15.6280470
  52.7851020  47.5844650  16.1996700  51.5419420  48.4477600  16.1656840
  59.3349940  49.5708360  15.1615990  58.5695610  50.1393360  15.0770660
  59.5165900  49.2784570  14.2684220  54.3135080  46.3066960  16.5230540
  54.3540420  46.0080830  17.4315770  55.1680580  46.7074570  16.3638060
  56.2540890  44.8859060  14.4905030  55.7237350  44.3950010  13.8628370
  56.9228960  45.3143260  13.9562960  56.7413190  41.8521430  14.5702320
  56.6470060  41.2342180  13.8453190  56.1610580  42.5787720  14.3432230
  59.5074630  40.4094670  11.6029710  59.0591930  40.4318930  10.7575260
  58.8739830  40.0113690  12.2000010  59.9134180  49.3049000  12.2242150
  60.3322290  50.1481730  12.0518390  58.9942810  49.4421040  11.9948930
  62.2498080  47.0365180  13.6079990  62.3694290  46.4406320  14.3474830
  63.1092080  47.0734870  13.1881290  57.7641600  55.6102010  13.3399880
  57.2262690  56.3348070  13.0208580  58.0175560  55.1332350  12.5497220
  59.0166850  43.5786530  14.8655810  59.6066540  43.2702380  15.5533630
  58.1987090  43.1066280  15.0215710  60.6203810  56.8453220  13.5986530
  60.5462510  57.7488360  13.9058900  59.7182650  56.5265120  13.5708600
  52.0231100  54.1727810   6.9020150  52.3534110  53.3048870   6.6698790
  52.4522100  54.3786330   7.7325110  56.6193020  52.5036820   4.5622120
  56.3188560  52.3801790   5.4626030  56.5130510  51.6445410   4.1537850
  52.5121310  55.0398400   9.6401780  52.0752300  55.2199200  10.4725930
  53.0798990  55.7973020   9.4983500  52.3445740  47.5518630   5.9990660
  51.6894580  47.2830270   5.3550360  53.1823690  47.4423110   5.5492640
  53.3821670  47.9371200  10.5394000  53.7494710  47.8498600  11.4190020
  52.8132490  47.1737750  10.4400860  52.9337670  44.8480290  14.4452420
  52.0393720  44.8147050  14.7846130  53.4735220  45.0467080  15.2103670
  53.4377380  39.1228620   8.7935640  54.0853570  38.5726000   8.3530800
  53.8579220  39.3771770   9.6151450  53.1909380  39.2784290  11.5360960
  52.8424200  39.7348110  12.3019140  52.8597080  38.3841420  11.6183390
  54.7973750  52.4503890  15.7014150  54.7543380  52.0796800  16.5828610
  54.9284760  53.3881460  15.8415970  58.4979780  54.0063480  11.3023870
  58.2571140  54.2738040  10.4154390  59.4382420  54.1769210  11.3574730
  60.7034200  40.4696170  15.0580380  60.6423090  41.0618000  15.8075790
  61.6434580  40.3622130  14.9130640  53.8630020  38.8060490  14.8111730
  54.4113010  38.6248540  14.0477840  53.9285330  38.0154600  15.3468040
  54.6361780  55.3966140  12.8211930  54.0422100  55.2650840  13.5601970
  54.6285620  54.5604280  12.3554030  54.2674010  52.7624520  11.7719970
  53.5408070  52.1429810  11.7045920  54.3283160  53.1565130  10.9018050
  57.8719110  54.9769520   8.5569380  58.3884130  54.3656880   8.0317640
  58.5216490  55.4798300   9.0480390  60.6114610  55.8678010   9.3838360
  60.8992420  55.6132310   8.5071370  61.1237830  55.3155370   9.9743930
  61.8291620  39.6068210   9.9634870  61.0463410  40.0813710  10.2431630
  61.5354550  38.7023040   9.8548050  52.5504010  56.0798910   4.9816730
  52.3826050  55.4469590   5.6798620  51.6838520  56.2858310   4.6310920
  53.1732030  39.9115690   2.4848590  53.9311390  40.0244570   1.9112620
  52.7109200  40.7484890   2.4392020  59.7145840  42.0254960   5.4750900
  58.9020350  41.6511850   5.1346780  60.2187480  41.2700040   5.7772090
  54.1566710  54.7732140   2.4266870  53.6314330  55.1540170   1.7228830
  54.0811290  55.3982910   3.1476580  57.7395020  40.1754880   4.0795950
  57.1097760  39.4742190   4.2466080  57.2000160  40.9359010   3.8629110
  60.6786970  56.7894110  16.7506560  61.6054280  56.5538380  16.7942520
  60.6637400  57.6166110  16.2692590  57.8650580  39.4538860  16.5148440
  57.5834850  39.9572460  15.7509260  58.2470280  38.6560610  16.1490570
  61.5042230  29.8920440  64.4346880  60.7284330  29.4120880  64.7245450
  62.1555160  29.2126090  64.2603040  55.5208060  30.2040250  65.3122640
  54.6892940  29.9488960  65.7119150  56.1289040  30.2751020  66.0480560
  55.5009320  34.2380340  65.5080660  55.8037360  33.3478080  65.3290880
  56.2452910  34.7950560  65.2802910  53.9300010  25.1642140  59.0965030
  53.0416710  25.5058110  58.9944910  54.2141200  24.9642460  58.2045860
  51.8933020  27.7647790  64.9804730  52.4649130  26.9969990  64.9808370
  51.8934560  28.0636550  64.0711340  61.7512970  36.5838640  62.8350000
  61.1324410  37.0396140  62.2644440  62.6064750  36.7390100  62.4339700
  60.9451220  32.5677630  64.4417040  60.8759500  31.6267570  64.2806170
  61.7071080  32.6579040  65.0139610  53.1357890  23.1732150  66.7673660
  52.9560730  22.2757900  67.0476420  52.7337970  23.7204020  67.4420610
  61.9756390  25.3748010  64.6685970  62.3521210  24.5019890  64.5559640
  61.8775900  25.7106710  63.7776410  56.1061400  23.7473640  60.1303410
  56.2128150  24.6477370  60.4372170  55.1953760  23.6991610  59.8398060
  53.7544560  25.6692650  65.3756000  54.4354670  25.9331020  65.9943400
  53.4392610  24.8293520  65.7094010  57.9469130  26.7160010  64.4628590
  58.4547350  27.2140980  65.1033610  58.4782370  25.9395210  64.2867950
  56.2305230  21.3558570  68.7292010  56.2323670  21.8730960  67.9237910
  55.4009540  20.8788750  68.7061940  62.6176320  31.4677880  60.2281910
  61.9993590  31.9327330  59.6644630  63.1299570  32.1605360  60.6451420
  57.4808080  30.9953750  66.9065510  57.1477460  31.6222670  67.5486580
  57.6574760  31.5215630  66.1267180  55.9120560  23.0668530  66.7362460
  56.2537370  23.9110580  66.4416330  54.9736370  23.2152270  66.8527800
  56.6927180  32.9634550  68.7214690  57.3101180  33.6385630  68.4399140
  55.8320300  33.3722530  68.6302190  51.9859520  32.1534410  57.6021540
  51.6087500  32.6421510  56.8706440  52.2432590  32.8259690  58.2328070
  59.5948450  20.5550800  63.0607050  59.9023430  19.9997690  62.3442550
  58.6649150  20.6895260  62.8780040  61.9829210  28.6199630  59.7967170
  61.0558490  28.5537010  60.0255640  62.1354030  29.5579760  59.6822410
  61.9698290  24.8916630  56.7934330  61.0301960  25.0530590  56.8786790
  62.2881550  25.6102310  56.2470320  57.5885850  29.1464370  62.5786900
  57.1842850  28.4341620  62.0832800  57.6748970  28.8017610  63.4674940
  58.0567550  32.8331930  64.7426110  57.7595840  32.2277400  64.0633890
  59.0067370  32.8709240  64.6315470  56.3014470  25.9207580  66.3585940
  56.8529060  26.0302920  65.5839190  56.8157980  26.2945180  67.0741170
  55.9757200  29.4426940  69.9691280  55.8364970  30.3149740  70.3378680
  55.0938560  29.0999750  69.8239220  62.2986580  34.3602810  61.2756410
  62.7382490  35.1027140  60.8611800  62.2373470  34.6029380  62.1995370
  54.2890480  28.0409350  60.0793550  54.1688080  28.7671440  59.4674820
  53.9791370  27.2712260  59.6021460  51.9275850  31.2124490  65.8862190
  52.0056270  31.3473260  64.9417910  52.5417530  30.5040380  66.0790310
  53.1723480  32.9124680  62.2968370  52.7651560  33.0539270  61.4421970
  54.0636490  32.6284840  62.0939580  57.4445140  37.1270460  60.4091040
  57.2687620  36.2106000  60.1958840  56.5900880  37.4857750  60.6488840
  51.9835370  32.2538660  68.4256650  52.1466410  31.7844020  67.6076020
  52.4487820  31.7462220  69.0905490  56.7554140  21.3844420  63.4617220
  56.3122290  22.1653960  63.1301740  57.3139130  21.7074310  64.1688160
  61.0423950  24.2512940  69.0652540  60.5803320  24.4595960  69.8772480
  60.6402060  23.4372290  68.7623210  59.8712960  21.0055120  58.3423050
  59.2467140  21.0014990  59.0676360  59.7843080  20.1386080  57.9459020
  58.7930040  21.9291750  65.3206820  59.0902370  22.8354580  65.2398840
  59.3415600  21.4410530  64.7066390  56.5468360  26.5077990  61.1898470
  56.3209280  26.2915160  62.0945090  55.7660890  26.9406450  60.8444440
  62.3830990  25.1504900  61.8192400  62.7760560  25.4677100  61.0061090
  62.7447840  24.2716780  61.9336920  54.1178110  23.8177240  70.0092520
  53.7241500  24.6652450  70.2165300  53.4296510  23.1803610  70.2001160
  51.4195160  21.7405700  64.0422600  51.1308210  22.3108560  64.7547580
  52.1640920  21.2610150  64.4053830  51.6065390  25.6825820  55.2525320
  51.5240060  26.6256580  55.3940310  51.2548450  25.5400730  54.3737670
  62.9686130  27.7410650  65.9143180  62.2367250  28.2497460  66.2633280
  62.5710470  26.9240630  65.6131960  59.4063520  24.4164850  64.3195670
  59.4099580  23.9754800  63.4700210  60.3014640  24.7382180  64.4267490
  55.2565900  24.2991340  63.2789880  54.9165950  24.7766570  64.0356930
  54.4943220  23.8456460  62.9190980  59.4683670  25.4176930  57.3102430
  59.5896490  25.3763410  58.2588250  59.0832180  26.2801080  57.1549160
  58.4805170  27.7278070  56.7085730  57.9122070  27.2796320  56.0821640
  59.1894170  28.0870850  56.1750880  59.7071490  28.4766630  66.0661080
  60.0741620  28.0025200  66.8122420  59.5176550  29.3508200  66.4069420
  52.5711980  23.2210320  62.1954550  52.2858900  22.8565990  63.0333170
  52.5090840  22.4890780  61.5817690  57.4970860  27.5175270  68.3845290
  57.1927930  28.3967250  68.6095650  58.4517320  27.5775060  68.4202730
  56.0252650  31.7236260  58.9812140  55.2514910  31.1833880  58.8210860
  56.7547280  31.2042870  58.6429900  62.2450570  22.1139580  58.9167920
  61.4315180  21.6152750  58.8413230  62.0512520  22.9537830  58.5004270
  56.0690050  31.3916640  62.6190950  56.5868720  30.5884900  62.5647840
  55.6174070  31.3295780  63.4607780  60.9559550  32.6582920  57.8918250
  61.2975250  33.4025150  57.3961570  60.1272260  32.9714040  58.2543080
  53.5534590  28.3578010  69.5316650  53.1949530  29.0231860  70.1189990
  53.2589150  27.5261560  69.9029270  59.9250240  32.7396450  60.6634170
  60.6121370  33.2865660  61.0441760  59.1382660  33.2837180  60.6983780
  52.0642640  28.3569270  56.1551250  52.9337490  28.6394070  56.4387170
  51.5732960  29.1705140  56.0400060  59.2277450  29.7442480  60.2759530
  59.6840230  30.5547730  60.5019720  58.8765660  29.4265620  61.1078020
  61.5310060  35.2548820  67.5051830  62.1752280  35.4608200  68.1825250
  61.8939500  34.4937220  67.0522680  55.1289230  20.0880130  60.7482050
  55.0003860  20.0798030  61.6966970  54.3051250  20.4263220  60.3973060
  52.4313890  37.5696650  56.7212880  52.7911530  38.1685990  56.0670150
  52.2906230  38.1156540  57.4947910  58.4482510  34.9527850  57.5386550
  58.4392610  35.6857540  56.9231060  57.5280870  34.7059430  57.6313510
  54.0489150  30.1742740  58.2833310  53.4417100  30.9141640  58.2928610
  54.5238500  30.2642100  57.4571510  61.4342110  35.0156090  56.2011740
  61.5354090  34.8120080  55.2713720  60.5343850  34.7614370  56.4059520
  58.9568000  25.5736450  60.1835640  58.2484150  26.0422790  60.6249250
  59.2412480  24.9158460  60.8180830  60.5823930  26.9933150  68.1828170
  61.0809180  27.4678970  68.8480020  60.7246880  26.0696670  68.3898200
  60.0760220  37.5342410  60.8959410  60.3301720  37.4963800  59.9738780
  59.1272700  37.4075740  60.8887660  57.1603020  23.8821530  57.5586350
  58.0093550  24.3191680  57.4926540  56.7934290  24.1941790  58.3858410
  56.0594440  30.1353890  56.0321880  56.8257710  30.0235250  56.5947310
  56.1369130  29.4391860  55.3798650  54.7541200  27.5678960  56.7154770
  54.8344790  26.6206470  56.8272170  55.6460950  27.8985840  56.8215430
  55.5555910  37.7174350  63.8189310  56.2918390  37.1689810  64.0897880
  55.9396830  38.5830360  63.6795300  52.4401390  33.7847920  59.6930820
  51.5141170  34.0269060  59.6836230  52.9057820  34.6122180  59.5715570
  58.6658220  36.8904660  55.6414880  59.4586830  37.1793490  55.1896670
  58.1462570  36.4596830  54.9627360  59.1835620  32.1108070  55.5057230
  59.0786260  31.4960420  56.2318610  59.0159840  31.5873960  54.7220240
  62.4238350  31.1728100  56.1099220  61.8748450  31.6197400  56.7541960
  63.0457610  30.6677350  56.6336890  58.0913470  30.1319020  58.0064520
  58.5129890  29.9658890  58.8495910  58.2164310  29.3219250  57.5119660
  60.6041110  29.1556630  55.2541620  61.1246770  28.4405650  54.8882770
  61.2509510  29.7942500  55.5542130  59.5074630  21.6351180  67.9260180
  59.0591930  21.6575440  67.0805730  58.8739830  21.2370200  68.5230480
  59.9134180  30.5305510  68.5472620  60.3322290  31.3738240  68.3748860
  58.9942810  30.6677550  68.3179400  56.9872370  26.2052250  54.9522680
  56.7861430  25.3419610  55.3136020  56.8164420  26.1185610  54.0144280
  57.7641600  36.8358520  69.6630350  57.2262690  37.5604580  69.3439050
  58.0175560  36.3588860  68.8727690  55.7855170  23.3052870  54.9400560
  56.0881070  23.3120300  54.0319710  56.5249760  22.9550730  55.4368220
  60.6203810  38.0709730  69.9217000  60.5462510  38.9744870  70.2289370
  59.7182650  37.7521630  69.8939070  59.0040100  22.2487490  55.9256760
  58.6562100  21.5711480  55.3459210  59.2052870  21.7877000  56.7400150
  61.1689140  37.2368240  57.5443360  62.0639930  37.5753210  57.5662120
  61.2006770  36.5147650  56.9167640  54.8085300  32.6095290  55.7730360
  55.2460170  33.1524960  56.4287940  55.2933030  31.7842240  55.7826700
  52.0231100  35.3984320  63.2250620  52.3534110  34.5305380  62.9929260
  52.4522100  35.6042840  64.0555580  56.6193020  33.7293330  60.8852590
  56.3188560  33.6058300  61.7856500  56.5130510  32.8701920  60.4768320
  52.5121310  36.2654910  65.9632250  52.0752300  36.4455710  66.7956400
  53.0798990  37.0229530  65.8213970  52.3445740  28.7775140  62.3221130
  51.6894580  28.5086780  61.6780830  53.1823690  28.6679620  61.8723110
  53.3821670  29.1627710  66.8624470  53.7494710  29.0755110  67.7420490
  52.8132490  28.3994260  66.7631330  51.5583820  25.9874070  58.2646460
  50.6547900  26.2504270  58.0898120  52.0424440  26.2585240  57.4846420
  54.1011030  25.0439610  56.1740840  54.8102730  24.6222830  55.6888120
  53.3850970  25.1114840  55.5424190  53.7485190  21.0978940  55.2143490
  54.4713320  21.6387880  55.5324710  54.0209710  20.8242360  54.3385030
  53.4377380  20.3485130  65.1166110  54.0853570  19.7982510  64.6761270
  53.8579220  20.6028280  65.9381920  53.1909380  20.5040800  67.8591430
  52.8424200  20.9604620  68.6249610  52.8597080  19.6097930  67.9413860
  58.4979780  35.2319990  67.6254340  58.2571140  35.4994550  66.7384860
  59.4382420  35.4025720  67.6805200  54.6361780  36.6222650  69.1442400
  54.0422100  36.4907350  69.8832440  54.6285620  35.7860790  68.6784500
  54.2674010  33.9881030  68.0950440  53.5408070  33.3686320  68.0276390
  54.3283160  34.3821640  67.2248520  57.8719110  36.2026030  64.8799850
  58.3884130  35.5913390  64.3548110  58.5216490  36.7054810  65.3710860
  60.6114610  37.0934520  65.7068830  60.8992420  36.8388820  64.8301840
  61.1237830  36.5411880  66.2974400  61.8291620  20.8324720  66.2865340
  61.0463410  21.3070220  66.5662100  61.5354550  19.9279550  66.1778520
  52.5504010  37.3055420  61.3047200  52.3826050  36.6726100  62.0029090
  51.6838520  37.5114820  60.9541390  53.1732030  21.1372200  58.8079060
  53.9311390  21.2501080  58.2343090  52.7109200  21.9741400  58.7622490
  59.7145840  23.2511470  61.7981370  58.9020350  22.8768360  61.4577250
  60.2187480  22.4956550  62.1002560  54.1566710  35.9988650  58.7497340
  53.6314330  36.3796680  58.0459300  54.0811290  36.6239420  59.4707050
  55.5457180  21.6636250  57.3481030  56.0749940  20.8766050  57.2188980
  56.1785500  22.3427440  57.5816560  57.7395020  21.4011390  60.4026420
  57.1097760  20.6998700  60.5696550  57.2000160  22.1615520  60.1859580
  56.7559680  37.9471030  57.6246590  57.4878500  37.6630310  57.0770480
  57.0153350  37.7084310  58.5145970  55.9174470  34.0635760  57.6292920
  55.2883350  34.5320860  58.1778750  56.0322300  33.2184980  58.0639110
  61.5042230  29.8920440  45.6603390  60.7284330  29.4120880  45.9501960
  62.1555160  29.2126090  45.4859550  55.5208060  30.2040250  46.5379150
  54.6892940  29.9488960  46.9375660  56.1289040  30.2751020  47.2737070
  55.5009320  34.2380340  46.7337170  55.8037360  33.3478080  46.5547390
  56.2452910  34.7950560  46.5059420  53.9300010  25.1642140  40.3221540
  53.0416710  25.5058110  40.2201420  54.2141200  24.9642460  39.4302370
  51.8933020  27.7647790  46.2061240  52.4649130  26.9969990  46.2064880
  51.8934560  28.0636550  45.2967850  61.7512970  36.5838640  44.0606510
  61.1324410  37.0396140  43.4900950  62.6064750  36.7390100  43.6596210
  60.9451220  32.5677630  45.6673550  60.8759500  31.6267570  45.5062680
  61.7071080  32.6579040  46.2396120  53.1357890  23.1732150  47.9930170
  52.9560730  22.2757900  48.2732930  52.7337970  23.7204020  48.6677120
  61.9756390  25.3748010  45.8942480  62.3521210  24.5019890  45.7816150
  61.8775900  25.7106710  45.0032920  56.1061400  23.7473640  41.3559920
  56.2128150  24.6477370  41.6628680  55.1953760  23.6991610  41.0654570
  53.7544560  25.6692650  46.6012510  54.4354670  25.9331020  47.2199910
  53.4392610  24.8293520  46.9350520  57.9469130  26.7160010  45.6885100
  58.4547350  27.2140980  46.3290120  58.4782370  25.9395210  45.5124460
  56.2305230  21.3558570  49.9548520  56.2323670  21.8730960  49.1494420
  55.4009540  20.8788750  49.9318450  62.6176320  31.4677880  41.4538420
  61.9993590  31.9327330  40.8901140  63.1299570  32.1605360  41.8707930
  57.4808080  30.9953750  48.1322020  57.1477460  31.6222670  48.7743090
  57.6574760  31.5215630  47.3523690  55.9120560  23.0668530  47.9618970
  56.2537370  23.9110580  47.6672840  54.9736370  23.2152270  48.0784310
  56.6927180  32.9634550  49.9471200  57.3101180  33.6385630  49.6655650
  55.8320300  33.3722530  49.8558700  51.9859520  32.1534410  38.8278050
  51.6087500  32.6421510  38.0962950  52.2432590  32.8259690  39.4584580
  59.5948450  20.5550800  44.2863560  59.9023430  19.9997690  43.5699060
  58.6649150  20.6895260  44.1036550  61.9829210  28.6199630  41.0223680
  61.0558490  28.5537010  41.2512150  62.1354030  29.5579760  40.9078920
  61.9698290  24.8916630  38.0190840  61.0301960  25.0530590  38.1043300
  62.2881550  25.6102310  37.4726830  57.5885850  29.1464370  43.8043410
  57.1842850  28.4341620  43.3089310  57.6748970  28.8017610  44.6931450
  58.0567550  32.8331930  45.9682620  57.7595840  32.2277400  45.2890400
  59.0067370  32.8709240  45.8571980  56.3014470  25.9207580  47.5842450
  56.8529060  26.0302920  46.8095700  56.8157980  26.2945180  48.2997680
  57.1485980  32.5713620  52.6190420  56.2514510  32.7953590  52.8663820
  57.1738850  32.6948560  51.6701820  55.9757200  29.4426940  51.1947790
  55.8364970  30.3149740  51.5635190  55.0938560  29.0999750  51.0495730
  62.2986580  34.3602810  42.5012920  62.7382490  35.1027140  42.0868310
  62.2373470  34.6029380  43.4251880  57.7737550  35.3848640  53.4032940
  57.7452980  35.7891590  52.5361370  57.6102520  34.4559000  53.2404540
  54.2890480  28.0409350  41.3050060  54.1688080  28.7671440  40.6931330
  53.9791370  27.2712260  40.8277970  51.9275850  31.2124490  47.1118700
  52.0056270  31.3473260  46.1674420  52.5417530  30.5040380  47.3046820
  53.1723480  32.9124680  43.5224880  52.7651560  33.0539270  42.6678480
  54.0636490  32.6284840  43.3196090  57.4445140  37.1270460  41.6347550
  57.2687620  36.2106000  41.4215350  56.5900880  37.4857750  41.8745350
  51.9835370  32.2538660  49.6513160  52.1466410  31.7844020  48.8332530
  52.4487820  31.7462220  50.3162000  56.7554140  21.3844420  44.6873730
  56.3122290  22.1653960  44.3558250  57.3139130  21.7074310  45.3944670
  61.0423950  24.2512940  50.2909050  60.5803320  24.4595960  51.1028990
  60.6402060  23.4372290  49.9879720  59.8712960  21.0055120  39.5679560
  59.2467140  21.0014990  40.2932870  59.7843080  20.1386080  39.1715530
  58.7930040  21.9291750  46.5463330  59.0902370  22.8354580  46.4655350
  59.3415600  21.4410530  45.9322900  56.5468360  26.5077990  42.4154980
  56.3209280  26.2915160  43.3201600  55.7660890  26.9406450  42.0700950
  58.9867570  27.4063570  53.0815250  58.8911170  26.4658300  52.9315650
  59.8299550  27.6278640  52.6863320  62.3830990  25.1504900  43.0448910
  62.7760560  25.4677100  42.2317600  62.7447840  24.2716780  43.1593430
  54.1178110  23.8177240  51.2349030  53.7241500  24.6652450  51.4421810
  53.4296510  23.1803610  51.4257670  60.6923160  23.9012210  54.3045770
  60.0021480  23.7084410  54.9391860  61.4355460  24.1846850  54.8370070
  51.4195160  21.7405700  45.2679110  51.1308210  22.3108560  45.9804090
  52.1640920  21.2610150  45.6310340  51.6065390  25.6825820  36.4781830
  51.5240060  26.6256580  36.6196820  51.2548450  25.5400730  35.5994180
  62.9686130  27.7410650  47.1399690  62.2367250  28.2497460  47.4889790
  62.5710470  26.9240630  46.8388470  59.4063520  24.4164850  45.5452180
  59.4099580  23.9754800  44.6956720  60.3014640  24.7382180  45.6524000
  55.2565900  24.2991340  44.5046390  54.9165950  24.7766570  45.2613440
  54.4943220  23.8456460  44.1447490  59.4683670  25.4176930  38.5358940
  59.5896490  25.3763410  39.4844760  59.0832180  26.2801080  38.3805670
  58.4805170  27.7278070  37.9342240  57.9122070  27.2796320  37.3078150
  59.1894170  28.0870850  37.4007390  53.5574350  31.6290090  51.8108970
  53.1729140  30.9883760  52.4091930  53.8686540  32.3326210  52.3803700
  59.7071490  28.4766630  47.2917590  60.0741620  28.0025200  48.0378930
  59.5176550  29.3508200  47.6325930  52.5711980  23.2210320  43.4211060
  52.2858900  22.8565990  44.2589680  52.5090840  22.4890780  42.8074200
  57.4970860  27.5175270  49.6101800  57.1927930  28.3967250  49.8352160
  58.4517320  27.5775060  49.6459240  56.0252650  31.7236260  40.2068650
  55.2514910  31.1833880  40.0467370  56.7547280  31.2042870  39.8686410
  62.2450570  22.1139580  40.1424430  61.4315180  21.6152750  40.0669740
  62.0512520  22.9537830  39.7260780  62.1659430  30.7910680  51.8864040
  62.0996740  29.8706350  51.6321630  61.5364570  30.8886120  52.6008680
  56.0690050  31.3916640  43.8447460  56.5868720  30.5884900  43.7904350
  55.6174070  31.3295780  44.6864290  60.9559550  32.6582920  39.1174760
  61.2975250  33.4025150  38.6218080  60.1272260  32.9714040  39.4799590
  53.5534590  28.3578010  50.7573160  53.1949530  29.0231860  51.3446500
  53.2589150  27.5261560  51.1285780  56.7547710  28.8162250  53.6412710
  56.4547850  28.9619430  52.7440530  57.5258950  28.2567540  53.5486100
  62.0976160  33.6131250  51.6367840  62.1120700  32.6812210  51.4186750
  61.3901260  33.6991010  52.2757610  59.9250240  32.7396450  41.8890680
  60.6121370  33.2865660  42.2698270  59.1382660  33.2837180  41.9240290
  52.0642640  28.3569270  37.3807760  52.9337490  28.6394070  37.6643680
  51.5732960  29.1705140  37.2656570  59.2277450  29.7442480  41.5016040
  59.6840230  30.5547730  41.7276230  58.8765660  29.4265620  42.3334530
  61.5310060  35.2548820  48.7308340  62.1752280  35.4608200  49.4081760
  61.8939500  34.4937220  48.2779190  55.1289230  20.0880130  41.9738560
  55.0003860  20.0798030  42.9223480  54.3051250  20.4263220  41.6229570
  52.4313890  37.5696650  37.9469390  52.7911530  38.1685990  37.2926660
  52.2906230  38.1156540  38.7204420  52.1283160  21.8471250  51.4345260
  51.4141680  22.0468170  52.0397870  52.5478200  21.0710820  51.8060060
  52.4155750  35.8351510  52.4211790  52.5246870  34.8946250  52.2807180
  51.7636310  36.1006260  51.7725520  60.4068340  34.1067400  53.8209910
  60.0865210  33.3876640  54.3655600  59.7326700  34.7822470  53.8945970
  58.4482510  34.9527850  38.7643060  58.4392610  35.6857540  38.1487570
  57.5280870  34.7059430  38.8570020  54.0489150  30.1742740  39.5089820
  53.4417100  30.9141640  39.5185120  54.5238500  30.2642100  38.6828020
  61.4342110  35.0156090  37.4268250  61.5354090  34.8120080  36.4970230
  60.5343850  34.7614370  37.6316030  58.9568000  25.5736450  41.4092150
  58.2484150  26.0422790  41.8505760  59.2412480  24.9158460  42.0437340
  60.5823930  26.9933150  49.4084680  61.0809180  27.4678970  50.0736530
  60.7246880  26.0696670  49.6154710  60.0760220  37.5342410  42.1215920
  60.3301720  37.4963800  41.1995290  59.1272700  37.4075740  42.1144170
  57.1603020  23.8821530  38.7842860  58.0093550  24.3191680  38.7183050
  56.7934290  24.1941790  39.6114920  56.0594440  30.1353890  37.2578390
  56.8257710  30.0235250  37.8203820  56.1369130  29.4391860  36.6055160
  54.7541200  27.5678960  37.9411280  54.8344790  26.6206470  38.0528680
  55.6460950  27.8985840  38.0471940  55.5555910  37.7174350  45.0445820
  56.2918390  37.1689810  45.3154390  55.9396830  38.5830360  44.9051810
  52.4401390  33.7847920  40.9187330  51.5141170  34.0269060  40.9092740
  52.9057820  34.6122180  40.7972080  54.5614190  36.9020420  54.2331400
  55.3626920  37.2232470  54.6466800  54.0466010  36.5416000  54.9551310
  58.6658220  36.8904660  36.8671390  59.4586830  37.1793490  36.4153180
  58.1462570  36.4596830  36.1883870  52.2812000  29.3893880  53.1767450
  52.7851020  28.8101160  53.7483680  51.5419420  29.6734110  53.7143820
  59.1835620  32.1108070  36.7313740  59.0786260  31.4960420  37.4575120
  59.0159840  31.5873960  35.9476750  59.3349940  30.7964870  52.7102970
  58.5695610  31.3649870  52.6257640  59.5165900  30.5041080  51.8171200
  62.4238350  31.1728100  37.3355730  61.8748450  31.6197400  37.9798470
  63.0457610  30.6677350  37.8593400  54.3135080  27.5323470  54.0717520
  54.3540420  27.2337340  54.9802750  55.1680580  27.9331080  53.9125040
  58.0913470  30.1319020  39.2321030  58.5129890  29.9658890  40.0752420
  58.2164310  29.3219250  38.7376170  56.2540890  26.1115570  52.0392010
  55.7237350  25.6206520  51.4115350  56.9228960  26.5399770  51.5049940
  60.6041110  29.1556630  36.4798130  61.1246770  28.4405650  36.1139280
  61.2509510  29.7942500  36.7798640  56.7413190  23.0777940  52.1189300
  56.6470060  22.4598690  51.3940170  56.1610580  23.8044230  51.8919210
  59.5074630  21.6351180  49.1516690  59.0591930  21.6575440  48.3062240
  58.8739830  21.2370200  49.7486990  59.9134180  30.5305510  49.7729130
  60.3322290  31.3738240  49.6005370  58.9942810  30.6677550  49.5435910
  62.2498080  28.2621690  51.1566970  62.3694290  27.6662830  51.8961810
  63.1092080  28.2991380  50.7368270  56.9872370  26.2052250  36.1779190
  56.7861430  25.3419610  36.5392530  56.8164420  26.1185610  35.2400790
  57.7641600  36.8358520  50.8886860  57.2262690  37.5604580  50.5695560
  58.0175560  36.3588860  50.0984200  59.0166850  24.8043040  52.4142790
  59.6066540  24.4958890  53.1020610  58.1987090  24.3322790  52.5702690
  55.7855170  23.3052870  36.1657070  56.0881070  23.3120300  35.2576220
  56.5249760  22.9550730  36.6624730  60.6203810  38.0709730  51.1473510
  60.5462510  38.9744870  51.4545880  59.7182650  37.7521630  51.1195580
  59.0040100  22.2487490  37.1513270  58.6562100  21.5711480  36.5715720
  59.2052870  21.7877000  37.9656660  61.1689140  37.2368240  38.7699870
  62.0639930  37.5753210  38.7918630  61.2006770  36.5147650  38.1424150
  54.8085300  32.6095290  36.9986870  55.2460170  33.1524960  37.6544450
  55.2933030  31.7842240  37.0083210  52.0231100  35.3984320  44.4507130
  52.3534110  34.5305380  44.2185770  52.4522100  35.6042840  45.2812090
  56.6193020  33.7293330  42.1109100  56.3188560  33.6058300  43.0113010
  56.5130510  32.8701920  41.7024830  52.5121310  36.2654910  47.1888760
  52.0752300  36.4455710  48.0212910  53.0798990  37.0229530  47.0470480
  52.3445740  28.7775140  43.5477640  51.6894580  28.5086780  42.9037340
  53.1823690  28.6679620  43.0979620  53.3821670  29.1627710  48.0880980
  53.7494710  29.0755110  48.9677000  52.8132490  28.3994260  47.9887840
  52.9337670  26.0736800  51.9939400  52.0393720  26.0403560  52.3333110
  53.4735220  26.2723590  52.7590650  51.5583820  25.9874070  39.4902970
  50.6547900  26.2504270  39.3154630  52.0424440  26.2585240  38.7102930
  54.1011030  25.0439610  37.3997350  54.8102730  24.6222830  36.9144630
  53.3850970  25.1114840  36.7680700  53.7485190  21.0978940  36.4400000
  54.4713320  21.6387880  36.7581220  54.0209710  20.8242360  35.5641540
  53.4377380  20.3485130  46.3422620  54.0853570  19.7982510  45.9017780
  53.8579220  20.6028280  47.1638430  53.1909380  20.5040800  49.0847940
  52.8424200  20.9604620  49.8506120  52.8597080  19.6097930  49.1670370
  54.7973750  33.6760400  53.2501130  54.7543380  33.3053310  54.1315590
  54.9284760  34.6137970  53.3902950  58.4979780  35.2319990  48.8510850
  58.2571140  35.4994550  47.9641370  59.4382420  35.4025720  48.9061710
  60.7034200  21.6952680  52.6067360  60.6423090  22.2874510  53.3562770
  61.6434580  21.5878640  52.4617620  53.8630020  20.0317000  52.3598710
  54.4113010  19.8505050  51.5964820  53.9285330  19.2411110  52.8955020
  54.6361780  36.6222650  50.3698910  54.0422100  36.4907350  51.1088950
  54.6285620  35.7860790  49.9041010  54.2674010  33.9881030  49.3206950
  53.5408070  33.3686320  49.2532900  54.3283160  34.3821640  48.4505030
  57.8719110  36.2026030  46.1056360  58.3884130  35.5913390  45.5804620
  58.5216490  36.7054810  46.5967370  60.6114610  37.0934520  46.9325340
  60.8992420  36.8388820  46.0558350  61.1237830  36.5411880  47.5230910
  61.8291620  20.8324720  47.5121850  61.0463410  21.3070220  47.7918610
  61.5354550  19.9279550  47.4035030  52.5504010  37.3055420  42.5303710
  52.3826050  36.6726100  43.2285600  51.6838520  37.5114820  42.1797900
  53.1732030  21.1372200  40.0335570  53.9311390  21.2501080  39.4599600
  52.7109200  21.9741400  39.9879000  59.7145840  23.2511470  43.0237880
  58.9020350  22.8768360  42.6833760  60.2187480  22.4956550  43.3259070
  54.1566710  35.9988650  39.9753850  53.6314330  36.3796680  39.2715810
  54.0811290  36.6239420  40.6963560  55.5457180  21.6636250  38.5737540
  56.0749940  20.8766050  38.4445490  56.1785500  22.3427440  38.8073070
  57.7395020  21.4011390  41.6282930  57.1097760  20.6998700  41.7953060
  57.2000160  22.1615520  41.4116090  60.6786970  38.0150620  54.2993540
  61.6054280  37.7794890  54.3429500  60.6637400  38.8422620  53.8179570
  57.8650580  20.6795370  54.0635420  57.5834850  21.1828970  53.2996240
  58.2470280  19.8817120  53.6977550  56.7559680  37.9471030  38.8503100
  57.4878500  37.6630310  38.3026990  57.0153350  37.7084310  39.7402480
  55.9174470  34.0635760  38.8549430  55.2883350  34.5320860  39.4035260
  56.0322300  33.2184980  39.2895620  61.5042230  29.8920440  26.8859900
  60.7284330  29.4120880  27.1758470  62.1555160  29.2126090  26.7116060
  55.5208060  30.2040250  27.7635660  54.6892940  29.9488960  28.1632170
  56.1289040  30.2751020  28.4993580  55.5009320  34.2380340  27.9593680
  55.8037360  33.3478080  27.7803900  56.2452910  34.7950560  27.7315930
  53.9300010  25.1642140  21.5478050  53.0416710  25.5058110  21.4457930
  54.2141200  24.9642460  20.6558880  51.8933020  27.7647790  27.4317750
  52.4649130  26.9969990  27.4321390  51.8934560  28.0636550  26.5224360
  61.7512970  36.5838640  25.2863020  61.1324410  37.0396140  24.7157460
  62.6064750  36.7390100  24.8852720  60.9451220  32.5677630  26.8930060
  60.8759500  31.6267570  26.7319190  61.7071080  32.6579040  27.4652630
  53.1357890  23.1732150  29.2186680  52.9560730  22.2757900  29.4989440
  52.7337970  23.7204020  29.8933630  61.9756390  25.3748010  27.1198990
  62.3521210  24.5019890  27.0072660  61.8775900  25.7106710  26.2289430
  56.1061400  23.7473640  22.5816430  56.2128150  24.6477370  22.8885190
  55.1953760  23.6991610  22.2911080  53.7544560  25.6692650  27.8269020
  54.4354670  25.9331020  28.4456420  53.4392610  24.8293520  28.1607030
  57.9469130  26.7160010  26.9141610  58.4547350  27.2140980  27.5546630
  58.4782370  25.9395210  26.7380970  56.2305230  21.3558570  31.1805030
  56.2323670  21.8730960  30.3750930  55.4009540  20.8788750  31.1574960
  62.6176320  31.4677880  22.6794930  61.9993590  31.9327330  22.1157650
  63.1299570  32.1605360  23.0964440  57.4808080  30.9953750  29.3578530
  57.1477460  31.6222670  29.9999600  57.6574760  31.5215630  28.5780200
  55.9120560  23.0668530  29.1875480  56.2537370  23.9110580  28.8929350
  54.9736370  23.2152270  29.3040820  56.6927180  32.9634550  31.1727710
  57.3101180  33.6385630  30.8912160  55.8320300  33.3722530  31.0815210
  51.9859520  32.1534410  20.0534560  51.6087500  32.6421510  19.3219460
  52.2432590  32.8259690  20.6841090  59.5948450  20.5550800  25.5120070
  59.9023430  19.9997690  24.7955570  58.6649150  20.6895260  25.3293060
  61.9829210  28.6199630  22.2480190  61.0558490  28.5537010  22.4768660
  62.1354030  29.5579760  22.1335430  61.9698290  24.8916630  19.2447350
  61.0301960  25.0530590  19.3299810  62.2881550  25.6102310  18.6983340
  57.5885850  29.1464370  25.0299920  57.1842850  28.4341620  24.5345820
  57.6748970  28.8017610  25.9187960  58.0567550  32.8331930  27.1939130
  57.7595840  32.2277400  26.5146910  59.0067370  32.8709240  27.0828490
  56.3014470  25.9207580  28.8098960  56.8529060  26.0302920  28.0352210
  56.8157980  26.2945180  29.5254190  57.1485980  32.5713620  33.8446930
  56.2514510  32.7953590  34.0920330  57.1738850  32.6948560  32.8958330
  55.9757200  29.4426940  32.4204300  55.8364970  30.3149740  32.7891700
  55.0938560  29.0999750  32.2752240  62.2986580  34.3602810  23.7269430
  62.7382490  35.1027140  23.3124820  62.2373470  34.6029380  24.6508390
  57.7737550  35.3848640  34.6289450  57.7452980  35.7891590  33.7617880
  57.6102520  34.4559000  34.4661050  54.2890480  28.0409350  22.5306570
  54.1688080  28.7671440  21.9187840  53.9791370  27.2712260  22.0534480
  51.9275850  31.2124490  28.3375210  52.0056270  31.3473260  27.3930930
  52.5417530  30.5040380  28.5303330  53.1723480  32.9124680  24.7481390
  52.7651560  33.0539270  23.8934990  54.0636490  32.6284840  24.5452600
  57.4445140  37.1270460  22.8604060  57.2687620  36.2106000  22.6471860
  56.5900880  37.4857750  23.1001860  51.9835370  32.2538660  30.8769670
  52.1466410  31.7844020  30.0589040  52.4487820  31.7462220  31.5418510
  56.7554140  21.3844420  25.9130240  56.3122290  22.1653960  25.5814760
  57.3139130  21.7074310  26.6201180  61.0423950  24.2512940  31.5165560
  60.5803320  24.4595960  32.3285500  60.6402060  23.4372290  31.2136230
  59.8712960  21.0055120  20.7936070  59.2467140  21.0014990  21.5189380
  59.7843080  20.1386080  20.3972040  58.7930040  21.9291750  27.7719840
  59.0902370  22.8354580  27.6911860  59.3415600  21.4410530  27.1579410
  56.5468360  26.5077990  23.6411490  56.3209280  26.2915160  24.5458110
  55.7660890  26.9406450  23.2957460  58.9867570  27.4063570  34.3071760
  58.8911170  26.4658300  34.1572160  59.8299550  27.6278640  33.9119830
  62.3830990  25.1504900  24.2705420  62.7760560  25.4677100  23.4574110
  62.7447840  24.2716780  24.3849940  54.1178110  23.8177240  32.4605540
  53.7241500  24.6652450  32.6678320  53.4296510  23.1803610  32.6514180
  60.6923160  23.9012210  35.5302280  60.0021480  23.7084410  36.1648370
  61.4355460  24.1846850  36.0626580  51.4195160  21.7405700  26.4935620
  51.1308210  22.3108560  27.2060600  52.1640920  21.2610150  26.8566850
  51.6065390  25.6825820  17.7038340  51.5240060  26.6256580  17.8453330
  51.2548450  25.5400730  16.8250690  62.9686130  27.7410650  28.3656200
  62.2367250  28.2497460  28.7146300  62.5710470  26.9240630  28.0644980
  59.4063520  24.4164850  26.7708690  59.4099580  23.9754800  25.9213230
  60.3014640  24.7382180  26.8780510  55.2565900  24.2991340  25.7302900
  54.9165950  24.7766570  26.4869950  54.4943220  23.8456460  25.3704000
  59.4683670  25.4176930  19.7615450  59.5896490  25.3763410  20.7101270
  59.0832180  26.2801080  19.6062180  58.4805170  27.7278070  19.1598750
  57.9122070  27.2796320  18.5334660  59.1894170  28.0870850  18.6263900
  53.5574350  31.6290090  33.0365480  53.1729140  30.9883760  33.6348440
  53.8686540  32.3326210  33.6060210  59.7071490  28.4766630  28.5174100
  60.0741620  28.0025200  29.2635440  59.5176550  29.3508200  28.8582440
  52.5711980  23.2210320  24.6467570  52.2858900  22.8565990  25.4846190
  52.5090840  22.4890780  24.0330710  57.4970860  27.5175270  30.8358310
  57.1927930  28.3967250  31.0608670  58.4517320  27.5775060  30.8715750
  56.0252650  31.7236260  21.4325160  55.2514910  31.1833880  21.2723880
  56.7547280  31.2042870  21.0942920  62.2450570  22.1139580  21.3680940
  61.4315180  21.6152750  21.2926250  62.0512520  22.9537830  20.9517290
  62.1659430  30.7910680  33.1120550  62.0996740  29.8706350  32.8578140
  61.5364570  30.8886120  33.8265190  56.0690050  31.3916640  25.0703970
  56.5868720  30.5884900  25.0160860  55.6174070  31.3295780  25.9120800
  60.9559550  32.6582920  20.3431270  61.2975250  33.4025150  19.8474590
  60.1272260  32.9714040  20.7056100  53.5534590  28.3578010  31.9829670
  53.1949530  29.0231860  32.5703010  53.2589150  27.5261560  32.3542290
  56.7547710  28.8162250  34.8669220  56.4547850  28.9619430  33.9697040
  57.5258950  28.2567540  34.7742610  62.0976160  33.6131250  32.8624350
  62.1120700  32.6812210  32.6443260  61.3901260  33.6991010  33.5014120
  59.9250240  32.7396450  23.1147190  60.6121370  33.2865660  23.4954780
  59.1382660  33.2837180  23.1496800  52.0642640  28.3569270  18.6064270
  52.9337490  28.6394070  18.8900190  51.5732960  29.1705140  18.4913080
  59.2277450  29.7442480  22.7272550  59.6840230  30.5547730  22.9532740
  58.8765660  29.4265620  23.5591040  61.5310060  35.2548820  29.9564850
  62.1752280  35.4608200  30.6338270  61.8939500  34.4937220  29.5035700
  55.1289230  20.0880130  23.1995070  55.0003860  20.0798030  24.1479990
  54.3051250  20.4263220  22.8486080  52.4313890  37.5696650  19.1725900
  52.7911530  38.1685990  18.5183170  52.2906230  38.1156540  19.9460930
  52.1283160  21.8471250  32.6601770  51.4141680  22.0468170  33.2654380
  52.5478200  21.0710820  33.0316570  52.4155750  35.8351510  33.6468300
  52.5246870  34.8946250  33.5063690  51.7636310  36.1006260  32.9982030
  60.4068340  34.1067400  35.0466420  60.0865210  33.3876640  35.5912110
  59.7326700  34.7822470  35.1202480  58.4482510  34.9527850  19.9899570
  58.4392610  35.6857540  19.3744080  57.5280870  34.7059430  20.0826530
  54.0489150  30.1742740  20.7346330  53.4417100  30.9141640  20.7441630
  54.5238500  30.2642100  19.9084530  61.4342110  35.0156090  18.6524760
  61.5354090  34.8120080  17.7226740  60.5343850  34.7614370  18.8572540
  58.9568000  25.5736450  22.6348660  58.2484150  26.0422790  23.0762270
  59.2412480  24.9158460  23.2693850  60.5823930  26.9933150  30.6341190
  61.0809180  27.4678970  31.2993040  60.7246880  26.0696670  30.8411220
  60.0760220  37.5342410  23.3472430  60.3301720  37.4963800  22.4251800
  59.1272700  37.4075740  23.3400680  57.1603020  23.8821530  20.0099370
  58.0093550  24.3191680  19.9439560  56.7934290  24.1941790  20.8371430
  56.0594440  30.1353890  18.4834900  56.8257710  30.0235250  19.0460330
  56.1369130  29.4391860  17.8311670  54.7541200  27.5678960  19.1667790
  54.8344790  26.6206470  19.2785190  55.6460950  27.8985840  19.2728450
  55.5555910  37.7174350  26.2702330  56.2918390  37.1689810  26.5410900
  55.9396830  38.5830360  26.1308320  52.4401390  33.7847920  22.1443840
  51.5141170  34.0269060  22.1349250  52.9057820  34.6122180  22.0228590
  54.5614190  36.9020420  35.4587910  55.3626920  37.2232470  35.8723310
  54.0466010  36.5416000  36.1807820  58.6658220  36.8904660  18.0927900
  59.4586830  37.1793490  17.6409690  58.1462570  36.4596830  17.4140380
  52.2812000  29.3893880  34.4023960  52.7851020  28.8101160  34.9740190
  51.5419420  29.6734110  34.9400330  59.1835620  32.1108070  17.9570250
  59.0786260  31.4960420  18.6831630  59.0159840  31.5873960  17.1733260
  59.3349940  30.7964870  33.9359480  58.5695610  31.3649870  33.8514150
  59.5165900  30.5041080  33.0427710  62.4238350  31.1728100  18.5612240
  61.8748450  31.6197400  19.2054980  63.0457610  30.6677350  19.0849910
  54.3135080  27.5323470  35.2974030  54.3540420  27.2337340  36.2059260
  55.1680580  27.9331080  35.1381550  58.0913470  30.1319020  20.4577540
  58.5129890  29.9658890  21.3008930  58.2164310  29.3219250  19.9632680
  56.2540890  26.1115570  33.2648520  55.7237350  25.6206520  32.6371860
  56.9228960  26.5399770  32.7306450  60.6041110  29.1556630  17.7054640
  61.1246770  28.4405650  17.3395790  61.2509510  29.7942500  18.0055150
  56.7413190  23.0777940  33.3445810  56.6470060  22.4598690  32.6196680
  56.1610580  23.8044230  33.1175720  59.5074630  21.6351180  30.3773200
  59.0591930  21.6575440  29.5318750  58.8739830  21.2370200  30.9743500
  59.9134180  30.5305510  30.9985640  60.3322290  31.3738240  30.8261880
  58.9942810  30.6677550  30.7692420  62.2498080  28.2621690  32.3823480
  62.3694290  27.6662830  33.1218320  63.1092080  28.2991380  31.9624780
  56.9872370  26.2052250  17.4035700  56.7861430  25.3419610  17.7649040
  56.8164420  26.1185610  16.4657300  57.7641600  36.8358520  32.1143370
  57.2262690  37.5604580  31.7952070  58.0175560  36.3588860  31.3240710
  59.0166850  24.8043040  33.6399300  59.6066540  24.4958890  34.3277120
  58.1987090  24.3322790  33.7959200  55.7855170  23.3052870  17.3913580
  56.0881070  23.3120300  16.4832730  56.5249760  22.9550730  17.8881240
  60.6203810  38.0709730  32.3730020  60.5462510  38.9744870  32.6802390
  59.7182650  37.7521630  32.3452090  59.0040100  22.2487490  18.3769780
  58.6562100  21.5711480  17.7972230  59.2052870  21.7877000  19.1913170
  61.1689140  37.2368240  19.9956380  62.0639930  37.5753210  20.0175140
  61.2006770  36.5147650  19.3680660  54.8085300  32.6095290  18.2243380
  55.2460170  33.1524960  18.8800960  55.2933030  31.7842240  18.2339720
  52.0231100  35.3984320  25.6763640  52.3534110  34.5305380  25.4442280
  52.4522100  35.6042840  26.5068600  56.6193020  33.7293330  23.3365610
  56.3188560  33.6058300  24.2369520  56.5130510  32.8701920  22.9281340
  52.5121310  36.2654910  28.4145270  52.0752300  36.4455710  29.2469420
  53.0798990  37.0229530  28.2726990  52.3445740  28.7775140  24.7734150
  51.6894580  28.5086780  24.1293850  53.1823690  28.6679620  24.3236130
  53.3821670  29.1627710  29.3137490  53.7494710  29.0755110  30.1933510
  52.8132490  28.3994260  29.2144350  52.9337670  26.0736800  33.2195910
  52.0393720  26.0403560  33.5589620  53.4735220  26.2723590  33.9847160
  51.5583820  25.9874070  20.7159480  50.6547900  26.2504270  20.5411140
  52.0424440  26.2585240  19.9359440  54.1011030  25.0439610  18.6253860
  54.8102730  24.6222830  18.1401140  53.3850970  25.1114840  17.9937210
  53.7485190  21.0978940  17.6656510  54.4713320  21.6387880  17.9837730
  54.0209710  20.8242360  16.7898050  53.4377380  20.3485130  27.5679130
  54.0853570  19.7982510  27.1274290  53.8579220  20.6028280  28.3894940
  53.1909380  20.5040800  30.3104450  52.8424200  20.9604620  31.0762630
  52.8597080  19.6097930  30.3926880  54.7973750  33.6760400  34.4757640
  54.7543380  33.3053310  35.3572100  54.9284760  34.6137970  34.6159460
  58.4979780  35.2319990  30.0767360  58.2571140  35.4994550  29.1897880
  59.4382420  35.4025720  30.1318220  60.7034200  21.6952680  33.8323870
  60.6423090  22.2874510  34.5819280  61.6434580  21.5878640  33.6874130
  53.8630020  20.0317000  33.5855220  54.4113010  19.8505050  32.8221330
  53.9285330  19.2411110  34.1211530  54.6361780  36.6222650  31.5955420
  54.0422100  36.4907350  32.3345460  54.6285620  35.7860790  31.1297520
  54.2674010  33.9881030  30.5463460  53.5408070  33.3686320  30.4789410
  54.3283160  34.3821640  29.6761540  57.8719110  36.2026030  27.3312870
  58.3884130  35.5913390  26.8061130  58.5216490  36.7054810  27.8223880
  60.6114610  37.0934520  28.1581850  60.8992420  36.8388820  27.2814860
  61.1237830  36.5411880  28.7487420  61.8291620  20.8324720  28.7378360
  61.0463410  21.3070220  29.0175120  61.5354550  19.9279550  28.6291540
  52.5504010  37.3055420  23.7560220  52.3826050  36.6726100  24.4542110
  51.6838520  37.5114820  23.4054410  53.1732030  21.1372200  21.2592080
  53.9311390  21.2501080  20.6856110  52.7109200  21.9741400  21.2135510
  59.7145840  23.2511470  24.2494390  58.9020350  22.8768360  23.9090270
  60.2187480  22.4956550  24.5515580  54.1566710  35.9988650  21.2010360
  53.6314330  36.3796680  20.4972320  54.0811290  36.6239420  21.9220070
  55.5457180  21.6636250  19.7994050  56.0749940  20.8766050  19.6702000
  56.1785500  22.3427440  20.0329580  57.7395020  21.4011390  22.8539440
  57.1097760  20.6998700  23.0209570  57.2000160  22.1615520  22.6372600
  60.6786970  38.0150620  35.5250050  61.6054280  37.7794890  35.5686010
  60.6637400  38.8422620  35.0436080  57.8650580  20.6795370  35.2891930
  57.5834850  21.1828970  34.5252750  58.2470280  19.8817120  34.9234060
  56.7559680  37.9471030  20.0759610  57.4878500  37.6630310  19.5283500
  57.0153350  37.7084310  20.9658990  55.9174470  34.0635760  20.0805940
  55.2883350  34.5320860  20.6291770  56.0322300  33.2184980  20.5152130
  61.5042230  29.8920440   8.1116410  60.7284330  29.4120880   8.4014980
  62.1555160  29.2126090   7.9372570  55.5208060  30.2040250   8.9892170
  54.6892940  29.9488960   9.3888680  56.1289040  30.2751020   9.7250090
  55.5009320  34.2380340   9.1850190  55.8037360  33.3478080   9.0060410
  56.2452910  34.7950560   8.9572440  53.9300010  25.1642140   2.7734560
  53.0416710  25.5058110   2.6714440  54.2141200  24.9642460   1.8815390
  51.8933020  27.7647790   8.6574260  52.4649130  26.9969990   8.6577900
  51.8934560  28.0636550   7.7480870  61.7512970  36.5838640   6.5119530
  61.1324410  37.0396140   5.9413970  62.6064750  36.7390100   6.1109230
  60.9451220  32.5677630   8.1186570  60.8759500  31.6267570   7.9575700
  61.7071080  32.6579040   8.6909140  53.1357890  23.1732150  10.4443190
  52.9560730  22.2757900  10.7245950  52.7337970  23.7204020  11.1190140
  61.9756390  25.3748010   8.3455500  62.3521210  24.5019890   8.2329170
  61.8775900  25.7106710   7.4545940  56.1061400  23.7473640   3.8072940
  56.2128150  24.6477370   4.1141700  55.1953760  23.6991610   3.5167590
  53.7544560  25.6692650   9.0525530  54.4354670  25.9331020   9.6712930
  53.4392610  24.8293520   9.3863540  57.9469130  26.7160010   8.1398120
  58.4547350  27.2140980   8.7803140  58.4782370  25.9395210   7.9637480
  56.2305230  21.3558570  12.4061540  56.2323670  21.8730960  11.6007440
  55.4009540  20.8788750  12.3831470  62.6176320  31.4677880   3.9051440
  61.9993590  31.9327330   3.3414160  63.1299570  32.1605360   4.3220950
  57.4808080  30.9953750  10.5835040  57.1477460  31.6222670  11.2256110
  57.6574760  31.5215630   9.8036710  55.9120560  23.0668530  10.4131990
  56.2537370  23.9110580  10.1185860  54.9736370  23.2152270  10.5297330
  56.6927180  32.9634550  12.3984220  57.3101180  33.6385630  12.1168670
  55.8320300  33.3722530  12.3071720  59.5948450  20.5550800   6.7376580
  59.9023430  19.9997690   6.0212080  58.6649150  20.6895260   6.5549570
  61.9829210  28.6199630   3.4736700  61.0558490  28.5537010   3.7025170
  62.1354030  29.5579760   3.3591940  57.5885850  29.1464370   6.2556430
  57.1842850  28.4341620   5.7602330  57.6748970  28.8017610   7.1444470
  58.0567550  32.8331930   8.4195640  57.7595840  32.2277400   7.7403420
  59.0067370  32.8709240   8.3085000  56.3014470  25.9207580  10.0355470
  56.8529060  26.0302920   9.2608720  56.8157980  26.2945180  10.7510700
  57.1485980  32.5713620  15.0703440  56.2514510  32.7953590  15.3176840
  57.1738850  32.6948560  14.1214840  55.9757200  29.4426940  13.6460810
  55.8364970  30.3149740  14.0148210  55.0938560  29.0999750  13.5008750
  62.2986580  34.3602810   4.9525940  62.7382490  35.1027140   4.5381330
  62.2373470  34.6029380   5.8764900  57.7737550  35.3848640  15.8545960
  57.7452980  35.7891590  14.9874390  57.6102520  34.4559000  15.6917560
  54.2890480  28.0409350   3.7563080  54.1688080  28.7671440   3.1444350
  53.9791370  27.2712260   3.2790990  51.9275850  31.2124490   9.5631720
  52.0056270  31.3473260   8.6187440  52.5417530  30.5040380   9.7559840
  53.1723480  32.9124680   5.9737900  52.7651560  33.0539270   5.1191500
  54.0636490  32.6284840   5.7709110  57.4445140  37.1270460   4.0860570
  57.2687620  36.2106000   3.8728370  56.5900880  37.4857750   4.3258370
  51.9835370  32.2538660  12.1026180  52.1466410  31.7844020  11.2845550
  52.4487820  31.7462220  12.7675020  56.7554140  21.3844420   7.1386750
  56.3122290  22.1653960   6.8071270  57.3139130  21.7074310   7.8457690
  61.0423950  24.2512940  12.7422070  60.5803320  24.4595960  13.5542010
  60.6402060  23.4372290  12.4392740  58.7930040  21.9291750   8.9976350
  59.0902370  22.8354580   8.9168370  59.3415600  21.4410530   8.3835920
  56.5468360  26.5077990   4.8668000  56.3209280  26.2915160   5.7714620
  55.7660890  26.9406450   4.5213970  58.9867570  27.4063570  15.5328270
  58.8911170  26.4658300  15.3828670  59.8299550  27.6278640  15.1376340
  62.3830990  25.1504900   5.4961930  62.7760560  25.4677100   4.6830620
  62.7447840  24.2716780   5.6106450  54.1178110  23.8177240  13.6862050
  53.7241500  24.6652450  13.8934830  53.4296510  23.1803610  13.8770690
  60.6923160  23.9012210  16.7558790  60.0021480  23.7084410  17.3904880
  61.4355460  24.1846850  17.2883090  51.4195160  21.7405700   7.7192130
  51.1308210  22.3108560   8.4317110  52.1640920  21.2610150   8.0823360
  62.9686130  27.7410650   9.5912710  62.2367250  28.2497460   9.9402810
  62.5710470  26.9240630   9.2901490  59.4063520  24.4164850   7.9965200
  59.4099580  23.9754800   7.1469740  60.3014640  24.7382180   8.1037020
  55.2565900  24.2991340   6.9559410  54.9165950  24.7766570   7.7126460
  54.4943220  23.8456460   6.5960510  53.5574350  31.6290090  14.2621990
  53.1729140  30.9883760  14.8604950  53.8686540  32.3326210  14.8316720
  59.7071490  28.4766630   9.7430610  60.0741620  28.0025200  10.4891950
  59.5176550  29.3508200  10.0838950  52.5711980  23.2210320   5.8724080
  52.2858900  22.8565990   6.7102700  52.5090840  22.4890780   5.2587220
  57.4970860  27.5175270  12.0614820  57.1927930  28.3967250  12.2865180
  58.4517320  27.5775060  12.0972260  56.0252650  31.7236260   2.6581670
  55.2514910  31.1833880   2.4980390  56.7547280  31.2042870   2.3199430
  62.2450570  22.1139580   2.5937450  61.4315180  21.6152750   2.5182760
  62.0512520  22.9537830   2.1773800  62.1659430  30.7910680  14.3377060
  62.0996740  29.8706350  14.0834650  61.5364570  30.8886120  15.0521700
  56.0690050  31.3916640   6.2960480  56.5868720  30.5884900   6.2417370
  55.6174070  31.3295780   7.1377310  53.5534590  28.3578010  13.2086180
  53.1949530  29.0231860  13.7959520  53.2589150  27.5261560  13.5798800
  56.7547710  28.8162250  16.0925730  56.4547850  28.9619430  15.1953550
  57.5258950  28.2567540  15.9999120  62.0976160  33.6131250  14.0880860
  62.1120700  32.6812210  13.8699770  61.3901260  33.6991010  14.7270630
  59.9250240  32.7396450   4.3403700  60.6121370  33.2865660   4.7211290
  59.1382660  33.2837180   4.3753310  59.2277450  29.7442480   3.9529060
  59.6840230  30.5547730   4.1789250  58.8765660  29.4265620   4.7847550
  61.5310060  35.2548820  11.1821360  62.1752280  35.4608200  11.8594780
  61.8939500  34.4937220  10.7292210  55.1289230  20.0880130   4.4251580
  55.0003860  20.0798030   5.3736500  54.3051250  20.4263220   4.0742590
  52.1283160  21.8471250  13.8858280  51.4141680  22.0468170  14.4910890
  52.5478200  21.0710820  14.2573080  52.4155750  35.8351510  14.8724810
  52.5246870  34.8946250  14.7320200  51.7636310  36.1006260  14.2238540
  60.4068340  34.1067400  16.2722930  60.0865210  33.3876640  16.8168620
  59.7326700  34.7822470  16.3458990  58.9568000  25.5736450   3.8605170
  58.2484150  26.0422790   4.3018780  59.2412480  24.9158460   4.4950360
  60.5823930  26.9933150  11.8597700  61.0809180  27.4678970  12.5249550
  60.7246880  26.0696670  12.0667730  60.0760220  37.5342410   4.5728940
  60.3301720  37.4963800   3.6508310  59.1272700  37.4075740   4.5657190
  55.5555910  37.7174350   7.4958840  56.2918390  37.1689810   7.7667410
  55.9396830  38.5830360   7.3564830  52.4401390  33.7847920   3.3700350
  51.5141170  34.0269060   3.3605760  52.9057820  34.6122180   3.2485100
  54.5614190  36.9020420  16.6844420  55.3626920  37.2232470  17.0979820
  54.0466010  36.5416000  17.4064330  52.2812000  29.3893880  15.6280470
  52.7851020  28.8101160  16.1996700  51.5419420  29.6734110  16.1656840
  59.3349940  30.7964870  15.1615990  58.5695610  31.3649870  15.0770660
  59.5165900  30.5041080  14.2684220  54.3135080  27.5323470  16.5230540
  54.3540420  27.2337340  17.4315770  55.1680580  27.9331080  16.3638060
  56.2540890  26.1115570  14.4905030  55.7237350  25.6206520  13.8628370
  56.9228960  26.5399770  13.9562960  56.7413190  23.0777940  14.5702320
  56.6470060  22.4598690  13.8453190  56.1610580  23.8044230  14.3432230
  59.5074630  21.6351180  11.6029710  59.0591930  21.6575440  10.7575260
  58.8739830  21.2370200  12.2000010  59.9134180  30.5305510  12.2242150
  60.3322290  31.3738240  12.0518390  58.9942810  30.6677550  11.9948930
  62.2498080  28.2621690  13.6079990  62.3694290  27.6662830  14.3474830
  63.1092080  28.2991380  13.1881290  57.7641600  36.8358520  13.3399880
  57.2262690  37.5604580  13.0208580  58.0175560  36.3588860  12.5497220
  59.0166850  24.8043040  14.8655810  59.6066540  24.4958890  15.5533630
  58.1987090  24.3322790  15.0215710  60.6203810  38.0709730  13.5986530
  60.5462510  38.9744870  13.9058900  59.7182650  37.7521630  13.5708600
  52.0231100  35.3984320   6.9020150  52.3534110  34.5305380   6.6698790
  52.4522100  35.6042840   7.7325110  56.6193020  33.7293330   4.5622120
  56.3188560  33.6058300   5.4626030  56.5130510  32.8701920   4.1537850
  52.5121310  36.2654910   9.6401780  52.0752300  36.4455710  10.4725930
  53.0798990  37.0229530   9.4983500  52.3445740  28.7775140   5.9990660
  51.6894580  28.5086780   5.3550360  53.1823690  28.6679620   5.5492640
  53.3821670  29.1627710  10.5394000  53.7494710  29.0755110  11.4190020
  52.8132490  28.3994260  10.4400860  52.9337670  26.0736800  14.4452420
  52.0393720  26.0403560  14.7846130  53.4735220  26.2723590  15.2103670
  53.4377380  20.3485130   8.7935640  54.0853570  19.7982510   8.3530800
  53.8579220  20.6028280   9.6151450  53.1909380  20.5040800  11.5360960
  52.8424200  20.9604620  12.3019140  52.8597080  19.6097930  11.6183390
  54.7973750  33.6760400  15.7014150  54.7543380  33.3053310  16.5828610
  54.9284760  34.6137970  15.8415970  58.4979780  35.2319990  11.3023870
  58.2571140  35.4994550  10.4154390  59.4382420  35.4025720  11.3574730
  60.7034200  21.6952680  15.0580380  60.6423090  22.2874510  15.8075790
  61.6434580  21.5878640  14.9130640  53.8630020  20.0317000  14.8111730
  54.4113010  19.8505050  14.0477840  53.9285330  19.2411110  15.3468040
  54.6361780  36.6222650  12.8211930  54.0422100  36.4907350  13.5601970
  54.6285620  35.7860790  12.3554030  54.2674010  33.9881030  11.7719970
  53.5408070  33.3686320  11.7045920  54.3283160  34.3821640  10.9018050
  57.8719110  36.2026030   8.5569380  58.3884130  35.5913390   8.0317640
  58.5216490  36.7054810   9.0480390  60.6114610  37.0934520   9.3838360
  60.8992420  36.8388820   8.5071370  61.1237830  36.5411880   9.9743930
  61.8291620  20.8324720   9.9634870  61.0463410  21.3070220  10.2431630
  61.5354550  19.9279550   9.8548050  52.5504010  37.3055420   4.9816730
  52.3826050  36.6726100   5.6798620  51.6838520  37.5114820   4.6310920
  53.1732030  21.1372200   2.4848590  53.9311390  21.2501080   1.9112620
  52.7109200  21.9741400   2.4392020  59.7145840  23.2511470   5.4750900
  58.9020350  22.8768360   5.1346780  60.2187480  22.4956550   5.7772090
  54.1566710  35.9988650   2.4266870  53.6314330  36.3796680   1.7228830
  54.0811290  36.6239420   3.1476580  57.7395020  21.4011390   4.0795950
  57.1097760  20.6998700   4.2466080  57.2000160  22.1615520   3.8629110
  60.6786970  38.0150620  16.7506560  61.6054280  37.7794890  16.7942520
  60.6637400  38.8422620  16.2692590  57.8650580  20.6795370  16.5148440
  57.5834850  21.1828970  15.7509260  58.2470280  19.8817120  16.1490570
  61.5042230  11.1176950  64.4346880  60.7284330  10.6377390  64.7245450
  62.1555160  10.4382600  64.2603040  55.5208060  11.4296760  65.3122640
  54.6892940  11.1745470  65.7119150  56.1289040  11.5007530  66.0480560
  55.5009320  15.4636850  65.5080660  55.8037360  14.5734590  65.3290880
  56.2452910  16.0207070  65.2802910  53.9300010   6.3898650  59.0965030
  53.0416710   6.7314620  58.9944910  54.2141200   6.1898970  58.2045860
  51.8933020   8.9904300  64.9804730  52.4649130   8.2226500  64.9808370
  51.8934560   9.2893060  64.0711340  61.7512970  17.8095150  62.8350000
  61.1324410  18.2652650  62.2644440  62.6064750  17.9646610  62.4339700
  60.9451220  13.7934140  64.4417040  60.8759500  12.8524080  64.2806170
  61.7071080  13.8835550  65.0139610  53.1357890   4.3988660  66.7673660
  52.9560730   3.5014410  67.0476420  52.7337970   4.9460530  67.4420610
  61.9756390   6.6004520  64.6685970  62.3521210   5.7276400  64.5559640
  61.8775900   6.9363220  63.7776410  56.1061400   4.9730150  60.1303410
  56.2128150   5.8733880  60.4372170  55.1953760   4.9248120  59.8398060
  53.7544560   6.8949160  65.3756000  54.4354670   7.1587530  65.9943400
  53.4392610   6.0550030  65.7094010  57.9469130   7.9416520  64.4628590
  58.4547350   8.4397490  65.1033610  58.4782370   7.1651720  64.2867950
  56.2305230   2.5815080  68.7292010  56.2323670   3.0987470  67.9237910
  55.4009540   2.1045260  68.7061940  62.6176320  12.6934390  60.2281910
  61.9993590  13.1583840  59.6644630  63.1299570  13.3861870  60.6451420
  57.4808080  12.2210260  66.9065510  57.1477460  12.8479180  67.5486580
  57.6574760  12.7472140  66.1267180  55.9120560   4.2925040  66.7362460
  56.2537370   5.1367090  66.4416330  54.9736370   4.4408780  66.8527800
  56.6927180  14.1891060  68.7214690  57.3101180  14.8642140  68.4399140
  55.8320300  14.5979040  68.6302190  51.9859520  13.3790920  57.6021540
  51.6087500  13.8678020  56.8706440  52.2432590  14.0516200  58.2328070
  61.9829210   9.8456140  59.7967170  61.0558490   9.7793520  60.0255640
  62.1354030  10.7836270  59.6822410  61.9698290   6.1173140  56.7934330
  61.0301960   6.2787100  56.8786790  62.2881550   6.8358820  56.2470320
  57.5885850  10.3720880  62.5786900  57.1842850   9.6598130  62.0832800
  57.6748970  10.0274120  63.4674940  58.0567550  14.0588440  64.7426110
  57.7595840  13.4533910  64.0633890  59.0067370  14.0965750  64.6315470
  56.3014470   7.1464090  66.3585940  56.8529060   7.2559430  65.5839190
  56.8157980   7.5201690  67.0741170  55.9757200  10.6683450  69.9691280
  55.8364970  11.5406250  70.3378680  55.0938560  10.3256260  69.8239220
  62.2986580  15.5859320  61.2756410  62.7382490  16.3283650  60.8611800
  62.2373470  15.8285890  62.1995370  54.2890480   9.2665860  60.0793550
  54.1688080   9.9927950  59.4674820  53.9791370   8.4968770  59.6021460
  51.9275850  12.4381000  65.8862190  52.0056270  12.5729770  64.9417910
  52.5417530  11.7296890  66.0790310  53.1723480  14.1381190  62.2968370
  52.7651560  14.2795780  61.4421970  54.0636490  13.8541350  62.0939580
  57.4445140  18.3526970  60.4091040  57.2687620  17.4362510  60.1958840
  56.5900880  18.7114260  60.6488840  51.9835370  13.4795170  68.4256650
  52.1466410  13.0100530  67.6076020  52.4487820  12.9718730  69.0905490
  56.7554140   2.6100930  63.4617220  56.3122290   3.3910470  63.1301740
  57.3139130   2.9330820  64.1688160  61.0423950   5.4769450  69.0652540
  60.5803320   5.6852470  69.8772480  60.6402060   4.6628800  68.7623210
  58.7930040   3.1548260  65.3206820  59.0902370   4.0611090  65.2398840
  59.3415600   2.6667040  64.7066390  56.5468360   7.7334500  61.1898470
  56.3209280   7.5171670  62.0945090  55.7660890   8.1662960  60.8444440
  62.3830990   6.3761410  61.8192400  62.7760560   6.6933610  61.0061090
  62.7447840   5.4973290  61.9336920  54.1178110   5.0433750  70.0092520
  53.7241500   5.8908960  70.2165300  53.4296510   4.4060120  70.2001160
  51.4195160   2.9662210  64.0422600  51.1308210   3.5365070  64.7547580
  52.1640920   2.4866660  64.4053830  51.6065390   6.9082330  55.2525320
  51.5240060   7.8513090  55.3940310  51.2548450   6.7657240  54.3737670
  62.9686130   8.9667160  65.9143180  62.2367250   9.4753970  66.2633280
  62.5710470   8.1497140  65.6131960  59.4063520   5.6421360  64.3195670
  59.4099580   5.2011310  63.4700210  60.3014640   5.9638690  64.4267490
  55.2565900   5.5247850  63.2789880  54.9165950   6.0023080  64.0356930
  54.4943220   5.0712970  62.9190980  59.4683670   6.6433440  57.3102430
  59.5896490   6.6019920  58.2588250  59.0832180   7.5057590  57.1549160
  58.4805170   8.9534580  56.7085730  57.9122070   8.5052830  56.0821640
  59.1894170   9.3127360  56.1750880  59.7071490   9.7023140  66.0661080
  60.0741620   9.2281710  66.8122420  59.5176550  10.5764710  66.4069420
  52.5711980   4.4466830  62.1954550  52.2858900   4.0822500  63.0333170
  52.5090840   3.7147290  61.5817690  57.4970860   8.7431780  68.3845290
  57.1927930   9.6223760  68.6095650  58.4517320   8.8031570  68.4202730
  56.0252650  12.9492770  58.9812140  55.2514910  12.4090390  58.8210860
  56.7547280  12.4299380  58.6429900  62.2450570   3.3396090  58.9167920
  61.4315180   2.8409260  58.8413230  62.0512520   4.1794340  58.5004270
  56.0690050  12.6173150  62.6190950  56.5868720  11.8141410  62.5647840
  55.6174070  12.5552290  63.4607780  60.9559550  13.8839430  57.8918250
  61.2975250  14.6281660  57.3961570  60.1272260  14.1970550  58.2543080
  53.5534590   9.5834520  69.5316650  53.1949530  10.2488370  70.1189990
  53.2589150   8.7518070  69.9029270  59.9250240  13.9652960  60.6634170
  60.6121370  14.5122170  61.0441760  59.1382660  14.5093690  60.6983780
  52.0642640   9.5825780  56.1551250  52.9337490   9.8650580  56.4387170
  51.5732960  10.3961650  56.0400060  59.2277450  10.9698990  60.2759530
  59.6840230  11.7804240  60.5019720  58.8765660  10.6522130  61.1078020
  61.5310060  16.4805330  67.5051830  62.1752280  16.6864710  68.1825250
  61.8939500  15.7193730  67.0522680  52.4313890  18.7953160  56.7212880
  52.7911530  19.3942500  56.0670150  52.2906230  19.3413050  57.4947910
  58.4482510  16.1784360  57.5386550  58.4392610  16.9114050  56.9231060
  57.5280870  15.9315940  57.6313510  54.0489150  11.3999250  58.2833310
  53.4417100  12.1398150  58.2928610  54.5238500  11.4898610  57.4571510
  61.4342110  16.2412600  56.2011740  61.5354090  16.0376590  55.2713720
  60.5343850  15.9870880  56.4059520  58.9568000   6.7992960  60.1835640
  58.2484150   7.2679300  60.6249250  59.2412480   6.1414970  60.8180830
  60.5823930   8.2189660  68.1828170  61.0809180   8.6935480  68.8480020
  60.7246880   7.2953180  68.3898200  60.0760220  18.7598920  60.8959410
  60.3301720  18.7220310  59.9738780  59.1272700  18.6332250  60.8887660
  57.1603020   5.1078040  57.5586350  58.0093550   5.5448190  57.4926540
  56.7934290   5.4198300  58.3858410  56.0594440  11.3610400  56.0321880
  56.8257710  11.2491760  56.5947310  56.1369130  10.6648370  55.3798650
  54.7541200   8.7935470  56.7154770  54.8344790   7.8462980  56.8272170
  55.6460950   9.1242350  56.8215430  55.5555910  18.9430860  63.8189310
  56.2918390  18.3946320  64.0897880  55.9396830  19.8086870  63.6795300
  52.4401390  15.0104430  59.6930820  51.5141170  15.2525570  59.6836230
  52.9057820  15.8378690  59.5715570  58.6658220  18.1161170  55.6414880
  59.4586830  18.4050000  55.1896670  58.1462570  17.6853340  54.9627360
  59.1835620  13.3364580  55.5057230  59.0786260  12.7216930  56.2318610
  59.0159840  12.8130470  54.7220240  62.4238350  12.3984610  56.1099220
  61.8748450  12.8453910  56.7541960  63.0457610  11.8933860  56.6336890
  58.0913470  11.3575530  58.0064520  58.5129890  11.1915400  58.8495910
  58.2164310  10.5475760  57.5119660  60.6041110  10.3813140  55.2541620
  61.1246770   9.6662160  54.8882770  61.2509510  11.0199010  55.5542130
  59.5074630   2.8607690  67.9260180  59.0591930   2.8831950  67.0805730
  58.8739830   2.4626710  68.5230480  59.9134180  11.7562020  68.5472620
  60.3322290  12.5994750  68.3748860  58.9942810  11.8934060  68.3179400
  56.9872370   7.4308760  54.9522680  56.7861430   6.5676120  55.3136020
  56.8164420   7.3442120  54.0144280  57.7641600  18.0615030  69.6630350
  57.2262690  18.7861090  69.3439050  58.0175560  17.5845370  68.8727690
  55.7855170   4.5309380  54.9400560  56.0881070   4.5376810  54.0319710
  56.5249760   4.1807240  55.4368220  60.6203810  19.2966240  69.9217000
  60.5462510  20.2001380  70.2289370  59.7182650  18.9778140  69.8939070
  59.0040100   3.4744000  55.9256760  58.6562100   2.7967990  55.3459210
  59.2052870   3.0133510  56.7400150  61.1689140  18.4624750  57.5443360
  62.0639930  18.8009720  57.5662120  61.2006770  17.7404160  56.9167640
  54.8085300  13.8351800  55.7730360  55.2460170  14.3781470  56.4287940
  55.2933030  13.0098750  55.7826700  52.0231100  16.6240830  63.2250620
  52.3534110  15.7561890  62.9929260  52.4522100  16.8299350  64.0555580
  56.6193020  14.9549840  60.8852590  56.3188560  14.8314810  61.7856500
  56.5130510  14.0958430  60.4768320  52.5121310  17.4911420  65.9632250
  52.0752300  17.6712220  66.7956400  53.0798990  18.2486040  65.8213970
  52.3445740  10.0031650  62.3221130  51.6894580   9.7343290  61.6780830
  53.1823690   9.8936130  61.8723110  53.3821670  10.3884220  66.8624470
  53.7494710  10.3011620  67.7420490  52.8132490   9.6250770  66.7631330
  51.5583820   7.2130580  58.2646460  50.6547900   7.4760780  58.0898120
  52.0424440   7.4841750  57.4846420  54.1011030   6.2696120  56.1740840
  54.8102730   5.8479340  55.6888120  53.3850970   6.3371350  55.5424190
  53.7485190   2.3235450  55.2143490  54.4713320   2.8644390  55.5324710
  54.0209710   2.0498870  54.3385030  58.4979780  16.4576500  67.6254340
  58.2571140  16.7251060  66.7384860  59.4382420  16.6282230  67.6805200
  54.6361780  17.8479160  69.1442400  54.0422100  17.7163860  69.8832440
  54.6285620  17.0117300  68.6784500  54.2674010  15.2137540  68.0950440
  53.5408070  14.5942830  68.0276390  54.3283160  15.6078150  67.2248520
  57.8719110  17.4282540  64.8799850  58.3884130  16.8169900  64.3548110
  58.5216490  17.9311320  65.3710860  60.6114610  18.3191030  65.7068830
  60.8992420  18.0645330  64.8301840  61.1237830  17.7668390  66.2974400
  52.5504010  18.5311930  61.3047200  52.3826050  17.8982610  62.0029090
  51.6838520  18.7371330  60.9541390  53.1732030   2.3628710  58.8079060
  53.9311390   2.4757590  58.2343090  52.7109200   3.1997910  58.7622490
  59.7145840   4.4767980  61.7981370  58.9020350   4.1024870  61.4577250
  60.2187480   3.7213060  62.1002560  54.1566710  17.2245160  58.7497340
  53.6314330  17.6053190  58.0459300  54.0811290  17.8495930  59.4707050
  55.5457180   2.8892760  57.3481030  56.0749940   2.1022560  57.2188980
  56.1785500   3.5683950  57.5816560  57.7395020   2.6267900  60.4026420
  57.1097760   1.9255210  60.5696550  57.2000160   3.3872030  60.1859580
  56.7559680  19.1727540  57.6246590  57.4878500  18.8886820  57.0770480
  57.0153350  18.9340820  58.5145970  55.9174470  15.2892270  57.6292920
  55.2883350  15.7577370  58.1778750  56.0322300  14.4441490  58.0639110
  61.5042230  11.1176950  45.6603390  60.7284330  10.6377390  45.9501960
  62.1555160  10.4382600  45.4859550  55.5208060  11.4296760  46.5379150
  54.6892940  11.1745470  46.9375660  56.1289040  11.5007530  47.2737070
  55.5009320  15.4636850  46.7337170  55.8037360  14.5734590  46.5547390
  56.2452910  16.0207070  46.5059420  53.9300010   6.3898650  40.3221540
  53.0416710   6.7314620  40.2201420  54.2141200   6.1898970  39.4302370
  51.8933020   8.9904300  46.2061240  52.4649130   8.2226500  46.2064880
  51.8934560   9.2893060  45.2967850  61.7512970  17.8095150  44.0606510
  61.1324410  18.2652650  43.4900950  62.6064750  17.9646610  43.6596210
  60.9451220  13.7934140  45.6673550  60.8759500  12.8524080  45.5062680
  61.7071080  13.8835550  46.2396120  53.1357890   4.3988660  47.9930170
  52.9560730   3.5014410  48.2732930  52.7337970   4.9460530  48.6677120
  61.9756390   6.6004520  45.8942480  62.3521210   5.7276400  45.7816150
  61.8775900   6.9363220  45.0032920  56.1061400   4.9730150  41.3559920
  56.2128150   5.8733880  41.6628680  55.1953760   4.9248120  41.0654570
  53.7544560   6.8949160  46.6012510  54.4354670   7.1587530  47.2199910
  53.4392610   6.0550030  46.9350520  57.9469130   7.9416520  45.6885100
  58.4547350   8.4397490  46.3290120  58.4782370   7.1651720  45.5124460
  56.2305230   2.5815080  49.9548520  56.2323670   3.0987470  49.1494420
  55.4009540   2.1045260  49.9318450  62.6176320  12.6934390  41.4538420
  61.9993590  13.1583840  40.8901140  63.1299570  13.3861870  41.8707930
  57.4808080  12.2210260  48.1322020  57.1477460  12.8479180  48.7743090
  57.6574760  12.7472140  47.3523690  55.9120560   4.2925040  47.9618970
  56.2537370   5.1367090  47.6672840  54.9736370   4.4408780  48.0784310
  56.6927180  14.1891060  49.9471200  57.3101180  14.8642140  49.6655650
  55.8320300  14.5979040  49.8558700  51.9859520  13.3790920  38.8278050
  51.6087500  13.8678020  38.0962950  52.2432590  14.0516200  39.4584580
  61.9829210   9.8456140  41.0223680  61.0558490   9.7793520  41.2512150
  62.1354030  10.7836270  40.9078920  61.9698290   6.1173140  38.0190840
  61.0301960   6.2787100  38.1043300  62.2881550   6.8358820  37.4726830
  57.5885850  10.3720880  43.8043410  57.1842850   9.6598130  43.3089310
  57.6748970  10.0274120  44.6931450  58.0567550  14.0588440  45.9682620
  57.7595840  13.4533910  45.2890400  59.0067370  14.0965750  45.8571980
  56.3014470   7.1464090  47.5842450  56.8529060   7.2559430  46.8095700
  56.8157980   7.5201690  48.2997680  57.1485980  13.7970130  52.6190420
  56.2514510  14.0210100  52.8663820  57.1738850  13.9205070  51.6701820
  55.9757200  10.6683450  51.1947790  55.8364970  11.5406250  51.5635190
  55.0938560  10.3256260  51.0495730  62.2986580  15.5859320  42.5012920
  62.7382490  16.3283650  42.0868310  62.2373470  15.8285890  43.4251880
  57.7737550  16.6105150  53.4032940  57.7452980  17.0148100  52.5361370
  57.6102520  15.6815510  53.2404540  54.2890480   9.2665860  41.3050060
  54.1688080   9.9927950  40.6931330  53.9791370   8.4968770  40.8277970
  51.9275850  12.4381000  47.1118700  52.0056270  12.5729770  46.1674420
  52.5417530  11.7296890  47.3046820  53.1723480  14.1381190  43.5224880
  52.7651560  14.2795780  42.6678480  54.0636490  13.8541350  43.3196090
  57.4445140  18.3526970  41.6347550  57.2687620  17.4362510  41.4215350
  56.5900880  18.7114260  41.8745350  51.9835370  13.4795170  49.6513160
  52.1466410  13.0100530  48.8332530  52.4487820  12.9718730  50.3162000
  56.7554140   2.6100930  44.6873730  56.3122290   3.3910470  44.3558250
  57.3139130   2.9330820  45.3944670  61.0423950   5.4769450  50.2909050
  60.5803320   5.6852470  51.1028990  60.6402060   4.6628800  49.9879720
  58.7930040   3.1548260  46.5463330  59.0902370   4.0611090  46.4655350
  59.3415600   2.6667040  45.9322900  56.5468360   7.7334500  42.4154980
  56.3209280   7.5171670  43.3201600  55.7660890   8.1662960  42.0700950
  58.9867570   8.6320080  53.0815250  58.8911170   7.6914810  52.9315650
  59.8299550   8.8535150  52.6863320  62.3830990   6.3761410  43.0448910
  62.7760560   6.6933610  42.2317600  62.7447840   5.4973290  43.1593430
  54.1178110   5.0433750  51.2349030  53.7241500   5.8908960  51.4421810
  53.4296510   4.4060120  51.4257670  60.6923160   5.1268720  54.3045770
  60.0021480   4.9340920  54.9391860  61.4355460   5.4103360  54.8370070
  51.4195160   2.9662210  45.2679110  51.1308210   3.5365070  45.9804090
  52.1640920   2.4866660  45.6310340  51.6065390   6.9082330  36.4781830
  51.5240060   7.8513090  36.6196820  51.2548450   6.7657240  35.5994180
  62.9686130   8.9667160  47.1399690  62.2367250   9.4753970  47.4889790
  62.5710470   8.1497140  46.8388470  59.4063520   5.6421360  45.5452180
  59.4099580   5.2011310  44.6956720  60.3014640   5.9638690  45.6524000
  55.2565900   5.5247850  44.5046390  54.9165950   6.0023080  45.2613440
  54.4943220   5.0712970  44.1447490  59.4683670   6.6433440  38.5358940
  59.5896490   6.6019920  39.4844760  59.0832180   7.5057590  38.3805670
  58.4805170   8.9534580  37.9342240  57.9122070   8.5052830  37.3078150
  59.1894170   9.3127360  37.4007390  53.5574350  12.8546600  51.8108970
  53.1729140  12.2140270  52.4091930  53.8686540  13.5582720  52.3803700
  59.7071490   9.7023140  47.2917590  60.0741620   9.2281710  48.0378930
  59.5176550  10.5764710  47.6325930  52.5711980   4.4466830  43.4211060
  52.2858900   4.0822500  44.2589680  52.5090840   3.7147290  42.8074200
  57.4970860   8.7431780  49.6101800  57.1927930   9.6223760  49.8352160
  58.4517320   8.8031570  49.6459240  56.0252650  12.9492770  40.2068650
  55.2514910  12.4090390  40.0467370  56.7547280  12.4299380  39.8686410
  62.2450570   3.3396090  40.1424430  61.4315180   2.8409260  40.0669740
  62.0512520   4.1794340  39.7260780  62.1659430  12.0167190  51.8864040
  62.0996740  11.0962860  51.6321630  61.5364570  12.1142630  52.6008680
  56.0690050  12.6173150  43.8447460  56.5868720  11.8141410  43.7904350
  55.6174070  12.5552290  44.6864290  60.9559550  13.8839430  39.1174760
  61.2975250  14.6281660  38.6218080  60.1272260  14.1970550  39.4799590
  53.5534590   9.5834520  50.7573160  53.1949530  10.2488370  51.3446500
  53.2589150   8.7518070  51.1285780  56.7547710  10.0418760  53.6412710
  56.4547850  10.1875940  52.7440530  57.5258950   9.4824050  53.5486100
  62.0976160  14.8387760  51.6367840  62.1120700  13.9068720  51.4186750
  61.3901260  14.9247520  52.2757610  59.9250240  13.9652960  41.8890680
  60.6121370  14.5122170  42.2698270  59.1382660  14.5093690  41.9240290
  52.0642640   9.5825780  37.3807760  52.9337490   9.8650580  37.6643680
  51.5732960  10.3961650  37.2656570  59.2277450  10.9698990  41.5016040
  59.6840230  11.7804240  41.7276230  58.8765660  10.6522130  42.3334530
  61.5310060  16.4805330  48.7308340  62.1752280  16.6864710  49.4081760
  61.8939500  15.7193730  48.2779190  52.4313890  18.7953160  37.9469390
  52.7911530  19.3942500  37.2926660  52.2906230  19.3413050  38.7204420
  52.1283160   3.0727760  51.4345260  51.4141680   3.2724680  52.0397870
  52.5478200   2.2967330  51.8060060  52.4155750  17.0608020  52.4211790
  52.5246870  16.1202760  52.2807180  51.7636310  17.3262770  51.7725520
  60.4068340  15.3323910  53.8209910  60.0865210  14.6133150  54.3655600
  59.7326700  16.0078980  53.8945970  58.4482510  16.1784360  38.7643060
  58.4392610  16.9114050  38.1487570  57.5280870  15.9315940  38.8570020
  54.0489150  11.3999250  39.5089820  53.4417100  12.1398150  39.5185120
  54.5238500  11.4898610  38.6828020  61.4342110  16.2412600  37.4268250
  61.5354090  16.0376590  36.4970230  60.5343850  15.9870880  37.6316030
  58.9568000   6.7992960  41.4092150  58.2484150   7.2679300  41.8505760
  59.2412480   6.1414970  42.0437340  60.5823930   8.2189660  49.4084680
  61.0809180   8.6935480  50.0736530  60.7246880   7.2953180  49.6154710
  60.0760220  18.7598920  42.1215920  60.3301720  18.7220310  41.1995290
  59.1272700  18.6332250  42.1144170  57.1603020   5.1078040  38.7842860
  58.0093550   5.5448190  38.7183050  56.7934290   5.4198300  39.6114920
  56.0594440  11.3610400  37.2578390  56.8257710  11.2491760  37.8203820
  56.1369130  10.6648370  36.6055160  54.7541200   8.7935470  37.9411280
  54.8344790   7.8462980  38.0528680  55.6460950   9.1242350  38.0471940
  55.5555910  18.9430860  45.0445820  56.2918390  18.3946320  45.3154390
  55.9396830  19.8086870  44.9051810  52.4401390  15.0104430  40.9187330
  51.5141170  15.2525570  40.9092740  52.9057820  15.8378690  40.7972080
  54.5614190  18.1276930  54.2331400  55.3626920  18.4488980  54.6466800
  54.0466010  17.7672510  54.9551310  58.6658220  18.1161170  36.8671390
  59.4586830  18.4050000  36.4153180  58.1462570  17.6853340  36.1883870
  52.2812000  10.6150390  53.1767450  52.7851020  10.0357670  53.7483680
  51.5419420  10.8990620  53.7143820  59.1835620  13.3364580  36.7313740
  59.0786260  12.7216930  37.4575120  59.0159840  12.8130470  35.9476750
  59.3349940  12.0221380  52.7102970  58.5695610  12.5906380  52.6257640
  59.5165900  11.7297590  51.8171200  62.4238350  12.3984610  37.3355730
  61.8748450  12.8453910  37.9798470  63.0457610  11.8933860  37.8593400
  54.3135080   8.7579980  54.0717520  54.3540420   8.4593850  54.9802750
  55.1680580   9.1587590  53.9125040  58.0913470  11.3575530  39.2321030
  58.5129890  11.1915400  40.0752420  58.2164310  10.5475760  38.7376170
  56.2540890   7.3372080  52.0392010  55.7237350   6.8463030  51.4115350
  56.9228960   7.7656280  51.5049940  60.6041110  10.3813140  36.4798130
  61.1246770   9.6662160  36.1139280  61.2509510  11.0199010  36.7798640
  56.7413190   4.3034450  52.1189300  56.6470060   3.6855200  51.3940170
  56.1610580   5.0300740  51.8919210  59.5074630   2.8607690  49.1516690
  59.0591930   2.8831950  48.3062240  58.8739830   2.4626710  49.7486990
  59.9134180  11.7562020  49.7729130  60.3322290  12.5994750  49.6005370
  58.9942810  11.8934060  49.5435910  62.2498080   9.4878200  51.1566970
  62.3694290   8.8919340  51.8961810  63.1092080   9.5247890  50.7368270
  56.9872370   7.4308760  36.1779190  56.7861430   6.5676120  36.5392530
  56.8164420   7.3442120  35.2400790  57.7641600  18.0615030  50.8886860
  57.2262690  18.7861090  50.5695560  58.0175560  17.5845370  50.0984200
  59.0166850   6.0299550  52.4142790  59.6066540   5.7215400  53.1020610
  58.1987090   5.5579300  52.5702690  55.7855170   4.5309380  36.1657070
  56.0881070   4.5376810  35.2576220  56.5249760   4.1807240  36.6624730
  60.6203810  19.2966240  51.1473510  60.5462510  20.2001380  51.4545880
  59.7182650  18.9778140  51.1195580  59.0040100   3.4744000  37.1513270
  58.6562100   2.7967990  36.5715720  59.2052870   3.0133510  37.9656660
  61.1689140  18.4624750  38.7699870  62.0639930  18.8009720  38.7918630
  61.2006770  17.7404160  38.1424150  54.8085300  13.8351800  36.9986870
  55.2460170  14.3781470  37.6544450  55.2933030  13.0098750  37.0083210
  52.0231100  16.6240830  44.4507130  52.3534110  15.7561890  44.2185770
  52.4522100  16.8299350  45.2812090  56.6193020  14.9549840  42.1109100
  56.3188560  14.8314810  43.0113010  56.5130510  14.0958430  41.7024830
  52.5121310  17.4911420  47.1888760  52.0752300  17.6712220  48.0212910
  53.0798990  18.2486040  47.0470480  52.3445740  10.0031650  43.5477640
  51.6894580   9.7343290  42.9037340  53.1823690   9.8936130  43.0979620
  53.3821670  10.3884220  48.0880980  53.7494710  10.3011620  48.9677000
  52.8132490   9.6250770  47.9887840  52.9337670   7.2993310  51.9939400
  52.0393720   7.2660070  52.3333110  53.4735220   7.4980100  52.7590650
  51.5583820   7.2130580  39.4902970  50.6547900   7.4760780  39.3154630
  52.0424440   7.4841750  38.7102930  54.1011030   6.2696120  37.3997350
  54.8102730   5.8479340  36.9144630  53.3850970   6.3371350  36.7680700
  53.7485190   2.3235450  36.4400000  54.4713320   2.8644390  36.7581220
  54.0209710   2.0498870  35.5641540  54.7973750  14.9016910  53.2501130
  54.7543380  14.5309820  54.1315590  54.9284760  15.8394480  53.3902950
  58.4979780  16.4576500  48.8510850  58.2571140  16.7251060  47.9641370
  59.4382420  16.6282230  48.9061710  60.7034200   2.9209190  52.6067360
  60.6423090   3.5131020  53.3562770  61.6434580   2.8135150  52.4617620
  54.6361780  17.8479160  50.3698910  54.0422100  17.7163860  51.1088950
  54.6285620  17.0117300  49.9041010  54.2674010  15.2137540  49.3206950
  53.5408070  14.5942830  49.2532900  54.3283160  15.6078150  48.4505030
  57.8719110  17.4282540  46.1056360  58.3884130  16.8169900  45.5804620
  58.5216490  17.9311320  46.5967370  60.6114610  18.3191030  46.9325340
  60.8992420  18.0645330  46.0558350  61.1237830  17.7668390  47.5230910
  52.5504010  18.5311930  42.5303710  52.3826050  17.8982610  43.2285600
  51.6838520  18.7371330  42.1797900  53.1732030   2.3628710  40.0335570
  53.9311390   2.4757590  39.4599600  52.7109200   3.1997910  39.9879000
  59.7145840   4.4767980  43.0237880  58.9020350   4.1024870  42.6833760
  60.2187480   3.7213060  43.3259070  54.1566710  17.2245160  39.9753850
  53.6314330  17.6053190  39.2715810  54.0811290  17.8495930  40.6963560
  55.5457180   2.8892760  38.5737540  56.0749940   2.1022560  38.4445490
  56.1785500   3.5683950  38.8073070  57.7395020   2.6267900  41.6282930
  57.1097760   1.9255210  41.7953060  57.2000160   3.3872030  41.4116090
  60.6786970  19.2407130  54.2993540  61.6054280  19.0051400  54.3429500
  60.6637400  20.0679130  53.8179570  56.7559680  19.1727540  38.8503100
  57.4878500  18.8886820  38.3026990  57.0153350  18.9340820  39.7402480
  55.9174470  15.2892270  38.8549430  55.2883350  15.7577370  39.4035260
  56.0322300  14.4441490  39.2895620  61.5042230  11.1176950  26.8859900
  60.7284330  10.6377390  27.1758470  62.1555160  10.4382600  26.7116060
  55.5208060  11.4296760  27.7635660  54.6892940  11.1745470  28.1632170
  56.1289040  11.5007530  28.4993580  55.5009320  15.4636850  27.9593680
  55.8037360  14.5734590  27.7803900  56.2452910  16.0207070  27.7315930
  53.9300010   6.3898650  21.5478050  53.0416710   6.7314620  21.4457930
  54.2141200   6.1898970  20.6558880  51.8933020   8.9904300  27.4317750
  52.4649130   8.2226500  27.4321390  51.8934560   9.2893060  26.5224360
  61.7512970  17.8095150  25.2863020  61.1324410  18.2652650  24.7157460
  62.6064750  17.9646610  24.8852720  60.9451220  13.7934140  26.8930060
  60.8759500  12.8524080  26.7319190  61.7071080  13.8835550  27.4652630
  53.1357890   4.3988660  29.2186680  52.9560730   3.5014410  29.4989440
  52.7337970   4.9460530  29.8933630  61.9756390   6.6004520  27.1198990
  62.3521210   5.7276400  27.0072660  61.8775900   6.9363220  26.2289430
  56.1061400   4.9730150  22.5816430  56.2128150   5.8733880  22.8885190
  55.1953760   4.9248120  22.2911080  53.7544560   6.8949160  27.8269020
  54.4354670   7.1587530  28.4456420  53.4392610   6.0550030  28.1607030
  57.9469130   7.9416520  26.9141610  58.4547350   8.4397490  27.5546630
  58.4782370   7.1651720  26.7380970  56.2305230   2.5815080  31.1805030
  56.2323670   3.0987470  30.3750930  55.4009540   2.1045260  31.1574960
  62.6176320  12.6934390  22.6794930  61.9993590  13.1583840  22.1157650
  63.1299570  13.3861870  23.0964440  57.4808080  12.2210260  29.3578530
  57.1477460  12.8479180  29.9999600  57.6574760  12.7472140  28.5780200
  55.9120560   4.2925040  29.1875480  56.2537370   5.1367090  28.8929350
  54.9736370   4.4408780  29.3040820  56.6927180  14.1891060  31.1727710
  57.3101180  14.8642140  30.8912160  55.8320300  14.5979040  31.0815210
  51.9859520  13.3790920  20.0534560  51.6087500  13.8678020  19.3219460
  52.2432590  14.0516200  20.6841090  61.9829210   9.8456140  22.2480190
  61.0558490   9.7793520  22.4768660  62.1354030  10.7836270  22.1335430
  61.9698290   6.1173140  19.2447350  61.0301960   6.2787100  19.3299810
  62.2881550   6.8358820  18.6983340  57.5885850  10.3720880  25.0299920
  57.1842850   9.6598130  24.5345820  57.6748970  10.0274120  25.9187960
  58.0567550  14.0588440  27.1939130  57.7595840  13.4533910  26.5146910
  59.0067370  14.0965750  27.0828490  56.3014470   7.1464090  28.8098960
  56.8529060   7.2559430  28.0352210  56.8157980   7.5201690  29.5254190
  57.1485980  13.7970130  33.8446930  56.2514510  14.0210100  34.0920330
  57.1738850  13.9205070  32.8958330  55.9757200  10.6683450  32.4204300
  55.8364970  11.5406250  32.7891700  55.0938560  10.3256260  32.2752240
  62.2986580  15.5859320  23.7269430  62.7382490  16.3283650  23.3124820
  62.2373470  15.8285890  24.6508390  57.7737550  16.6105150  34.6289450
  57.7452980  17.0148100  33.7617880  57.6102520  15.6815510  34.4661050
  54.2890480   9.2665860  22.5306570  54.1688080   9.9927950  21.9187840
  53.9791370   8.4968770  22.0534480  51.9275850  12.4381000  28.3375210
  52.0056270  12.5729770  27.3930930  52.5417530  11.7296890  28.5303330
  53.1723480  14.1381190  24.7481390  52.7651560  14.2795780  23.8934990
  54.0636490  13.8541350  24.5452600  57.4445140  18.3526970  22.8604060
  57.2687620  17.4362510  22.6471860  56.5900880  18.7114260  23.1001860
  51.9835370  13.4795170  30.8769670  52.1466410  13.0100530  30.0589040
  52.4487820  12.9718730  31.5418510  56.7554140   2.6100930  25.9130240
  56.3122290   3.3910470  25.5814760  57.3139130   2.9330820  26.6201180
  61.0423950   5.4769450  31.5165560  60.5803320   5.6852470  32.3285500
  60.6402060   4.6628800  31.2136230  58.7930040   3.1548260  27.7719840
  59.0902370   4.0611090  27.6911860  59.3415600   2.6667040  27.1579410
  56.5468360   7.7334500  23.6411490  56.3209280   7.5171670  24.5458110
  55.7660890   8.1662960  23.2957460  58.9867570   8.6320080  34.3071760
  58.8911170   7.6914810  34.1572160  59.8299550   8.8535150  33.9119830
  62.3830990   6.3761410  24.2705420  62.7760560   6.6933610  23.4574110
  62.7447840   5.4973290  24.3849940  54.1178110   5.0433750  32.4605540
  53.7241500   5.8908960  32.6678320  53.4296510   4.4060120  32.6514180
  60.6923160   5.1268720  35.5302280  60.0021480   4.9340920  36.1648370
  61.4355460   5.4103360  36.0626580  51.4195160   2.9662210  26.4935620
  51.1308210   3.5365070  27.2060600  52.1640920   2.4866660  26.8566850
  51.6065390   6.9082330  17.7038340  51.5240060   7.8513090  17.8453330
  51.2548450   6.7657240  16.8250690  62.9686130   8.9667160  28.3656200
  62.2367250   9.4753970  28.7146300  62.5710470   8.1497140  28.0644980
  59.4063520   5.6421360  26.7708690  59.4099580   5.2011310  25.9213230
  60.3014640   5.9638690  26.8780510  55.2565900   5.5247850  25.7302900
  54.9165950   6.0023080  26.4869950  54.4943220   5.0712970  25.3704000
  59.4683670   6.6433440  19.7615450  59.5896490   6.6019920  20.7101270
  59.0832180   7.5057590  19.6062180  58.4805170   8.9534580  19.1598750
  57.9122070   8.5052830  18.5334660  59.1894170   9.3127360  18.6263900
  53.5574350  12.8546600  33.0365480  53.1729140  12.2140270  33.6348440
  53.8686540  13.5582720  33.6060210  59.7071490   9.7023140  28.5174100
  60.0741620   9.2281710  29.2635440  59.5176550  10.5764710  28.8582440
  52.5711980   4.4466830  24.6467570  52.2858900   4.0822500  25.4846190
  52.5090840   3.7147290  24.0330710  57.4970860   8.7431780  30.8358310
  57.1927930   9.6223760  31.0608670  58.4517320   8.8031570  30.8715750
  56.0252650  12.9492770  21.4325160  55.2514910  12.4090390  21.2723880
  56.7547280  12.4299380  21.0942920  62.2450570   3.3396090  21.3680940
  61.4315180   2.8409260  21.2926250  62.0512520   4.1794340  20.9517290
  62.1659430  12.0167190  33.1120550  62.0996740  11.0962860  32.8578140
  61.5364570  12.1142630  33.8265190  56.0690050  12.6173150  25.0703970
  56.5868720  11.8141410  25.0160860  55.6174070  12.5552290  25.9120800
  60.9559550  13.8839430  20.3431270  61.2975250  14.6281660  19.8474590
  60.1272260  14.1970550  20.7056100  53.5534590   9.5834520  31.9829670
  53.1949530  10.2488370  32.5703010  53.2589150   8.7518070  32.3542290
  56.7547710  10.0418760  34.8669220  56.4547850  10.1875940  33.9697040
  57.5258950   9.4824050  34.7742610  62.0976160  14.8387760  32.8624350
  62.1120700  13.9068720  32.6443260  61.3901260  14.9247520  33.5014120
  59.9250240  13.9652960  23.1147190  60.6121370  14.5122170  23.4954780
  59.1382660  14.5093690  23.1496800  52.0642640   9.5825780  18.6064270
  52.9337490   9.8650580  18.8900190  51.5732960  10.3961650  18.4913080
  59.2277450  10.9698990  22.7272550  59.6840230  11.7804240  22.9532740
  58.8765660  10.6522130  23.5591040  61.5310060  16.4805330  29.9564850
  62.1752280  16.6864710  30.6338270  61.8939500  15.7193730  29.5035700
  52.4313890  18.7953160  19.1725900  52.7911530  19.3942500  18.5183170
  52.2906230  19.3413050  19.9460930  52.1283160   3.0727760  32.6601770
  51.4141680   3.2724680  33.2654380  52.5478200   2.2967330  33.0316570
  52.4155750  17.0608020  33.6468300  52.5246870  16.1202760  33.5063690
  51.7636310  17.3262770  32.9982030  60.4068340  15.3323910  35.0466420
  60.0865210  14.6133150  35.5912110  59.7326700  16.0078980  35.1202480
  58.4482510  16.1784360  19.9899570  58.4392610  16.9114050  19.3744080
  57.5280870  15.9315940  20.0826530  54.0489150  11.3999250  20.7346330
  53.4417100  12.1398150  20.7441630  54.5238500  11.4898610  19.9084530
  61.4342110  16.2412600  18.6524760  61.5354090  16.0376590  17.7226740
  60.5343850  15.9870880  18.8572540  58.9568000   6.7992960  22.6348660
  58.2484150   7.2679300  23.0762270  59.2412480   6.1414970  23.2693850
  60.5823930   8.2189660  30.6341190  61.0809180   8.6935480  31.2993040
  60.7246880   7.2953180  30.8411220  60.0760220  18.7598920  23.3472430
  60.3301720  18.7220310  22.4251800  59.1272700  18.6332250  23.3400680
  57.1603020   5.1078040  20.0099370  58.0093550   5.5448190  19.9439560
  56.7934290   5.4198300  20.8371430  56.0594440  11.3610400  18.4834900
  56.8257710  11.2491760  19.0460330  56.1369130  10.6648370  17.8311670
  54.7541200   8.7935470  19.1667790  54.8344790   7.8462980  19.2785190
  55.6460950   9.1242350  19.2728450  55.5555910  18.9430860  26.2702330
  56.2918390  18.3946320  26.5410900  55.9396830  19.8086870  26.1308320
  52.4401390  15.0104430  22.1443840  51.5141170  15.2525570  22.1349250
  52.9057820  15.8378690  22.0228590  54.5614190  18.1276930  35.4587910
  55.3626920  18.4488980  35.8723310  54.0466010  17.7672510  36.1807820
  58.6658220  18.1161170  18.0927900  59.4586830  18.4050000  17.6409690
  58.1462570  17.6853340  17.4140380  52.2812000  10.6150390  34.4023960
  52.7851020  10.0357670  34.9740190  51.5419420  10.8990620  34.9400330
  59.1835620  13.3364580  17.9570250  59.0786260  12.7216930  18.6831630
  59.0159840  12.8130470  17.1733260  59.3349940  12.0221380  33.9359480
  58.5695610  12.5906380  33.8514150  59.5165900  11.7297590  33.0427710
  62.4238350  12.3984610  18.5612240  61.8748450  12.8453910  19.2054980
  63.0457610  11.8933860  19.0849910  54.3135080   8.7579980  35.2974030
  54.3540420   8.4593850  36.2059260  55.1680580   9.1587590  35.1381550
  58.0913470  11.3575530  20.4577540  58.5129890  11.1915400  21.3008930
  58.2164310  10.5475760  19.9632680  56.2540890   7.3372080  33.2648520
  55.7237350   6.8463030  32.6371860  56.9228960   7.7656280  32.7306450
  60.6041110  10.3813140  17.7054640  61.1246770   9.6662160  17.3395790
  61.2509510  11.0199010  18.0055150  56.7413190   4.3034450  33.3445810
  56.6470060   3.6855200  32.6196680  56.1610580   5.0300740  33.1175720
  59.5074630   2.8607690  30.3773200  59.0591930   2.8831950  29.5318750
  58.8739830   2.4626710  30.9743500  59.9134180  11.7562020  30.9985640
  60.3322290  12.5994750  30.8261880  58.9942810  11.8934060  30.7692420
  62.2498080   9.4878200  32.3823480  62.3694290   8.8919340  33.1218320
  63.1092080   9.5247890  31.9624780  56.9872370   7.4308760  17.4035700
  56.7861430   6.5676120  17.7649040  56.8164420   7.3442120  16.4657300
  57.7641600  18.0615030  32.1143370  57.2262690  18.7861090  31.7952070
  58.0175560  17.5845370  31.3240710  59.0166850   6.0299550  33.6399300
  59.6066540   5.7215400  34.3277120  58.1987090   5.5579300  33.7959200
  55.7855170   4.5309380  17.3913580  56.0881070   4.5376810  16.4832730
  56.5249760   4.1807240  17.8881240  60.6203810  19.2966240  32.3730020
  60.5462510  20.2001380  32.6802390  59.7182650  18.9778140  32.3452090
  59.0040100   3.4744000  18.3769780  58.6562100   2.7967990  17.7972230
  59.2052870   3.0133510  19.1913170  61.1689140  18.4624750  19.9956380
  62.0639930  18.8009720  20.0175140  61.2006770  17.7404160  19.3680660
  54.8085300  13.8351800  18.2243380  55.2460170  14.3781470  18.8800960
  55.2933030  13.0098750  18.2339720  52.0231100  16.6240830  25.6763640
  52.3534110  15.7561890  25.4442280  52.4522100  16.8299350  26.5068600
  56.6193020  14.9549840  23.3365610  56.3188560  14.8314810  24.2369520
  56.5130510  14.0958430  22.9281340  52.5121310  17.4911420  28.4145270
  52.0752300  17.6712220  29.2469420  53.0798990  18.2486040  28.2726990
  52.3445740  10.0031650  24.7734150  51.6894580   9.7343290  24.1293850
  53.1823690   9.8936130  24.3236130  53.3821670  10.3884220  29.3137490
  53.7494710  10.3011620  30.1933510  52.8132490   9.6250770  29.2144350
  52.9337670   7.2993310  33.2195910  52.0393720   7.2660070  33.5589620
  53.4735220   7.4980100  33.9847160  51.5583820   7.2130580  20.7159480
  50.6547900   7.4760780  20.5411140  52.0424440   7.4841750  19.9359440
  54.1011030   6.2696120  18.6253860  54.8102730   5.8479340  18.1401140
  53.3850970   6.3371350  17.9937210  53.7485190   2.3235450  17.6656510
  54.4713320   2.8644390  17.9837730  54.0209710   2.0498870  16.7898050
  54.7973750  14.9016910  34.4757640  54.7543380  14.5309820  35.3572100
  54.9284760  15.8394480  34.6159460  58.4979780  16.4576500  30.0767360
  58.2571140  16.7251060  29.1897880  59.4382420  16.6282230  30.1318220
  60.7034200   2.9209190  33.8323870  60.6423090   3.5131020  34.5819280
  61.6434580   2.8135150  33.6874130  54.6361780  17.8479160  31.5955420
  54.0422100  17.7163860  32.3345460  54.6285620  17.0117300  31.1297520
  54.2674010  15.2137540  30.5463460  53.5408070  14.5942830  30.4789410
  54.3283160  15.6078150  29.6761540  57.8719110  17.4282540  27.3312870
  58.3884130  16.8169900  26.8061130  58.5216490  17.9311320  27.8223880
  60.6114610  18.3191030  28.1581850  60.8992420  18.0645330  27.2814860
  61.1237830  17.7668390  28.7487420  52.5504010  18.5311930  23.7560220
  52.3826050  17.8982610  24.4542110  51.6838520  18.7371330  23.4054410
  53.1732030   2.3628710  21.2592080  53.9311390   2.4757590  20.6856110
  52.7109200   3.1997910  21.2135510  59.7145840   4.4767980  24.2494390
  58.9020350   4.1024870  23.9090270  60.2187480   3.7213060  24.5515580
  54.1566710  17.2245160  21.2010360  53.6314330  17.6053190  20.4972320
  54.0811290  17.8495930  21.9220070  55.5457180   2.8892760  19.7994050
  56.0749940   2.1022560  19.6702000  56.1785500   3.5683950  20.0329580
  57.7395020   2.6267900  22.8539440  57.1097760   1.9255210  23.0209570
  57.2000160   3.3872030  22.6372600  60.6786970  19.2407130  35.5250050
  61.6054280  19.0051400  35.5686010  60.6637400  20.0679130  35.0436080
  56.7559680  19.1727540  20.0759610  57.4878500  18.8886820  19.5283500
  57.0153350  18.9340820  20.9658990  55.9174470  15.2892270  20.0805940
  55.2883350  15.7577370  20.6291770  56.0322300  14.4441490  20.5152130
  61.5042230  11.1176950   8.1116410  60.7284330  10.6377390   8.4014980
  62.1555160  10.4382600   7.9372570  55.5208060  11.4296760   8.9892170
  54.6892940  11.1745470   9.3888680  56.1289040  11.5007530   9.7250090
  55.5009320  15.4636850   9.1850190  55.8037360  14.5734590   9.0060410
  56.2452910  16.0207070   8.9572440  53.9300010   6.3898650   2.7734560
  53.0416710   6.7314620   2.6714440  54.2141200   6.1898970   1.8815390
  51.8933020   8.9904300   8.6574260  52.4649130   8.2226500   8.6577900
  51.8934560   9.2893060   7.7480870  61.7512970  17.8095150   6.5119530
  61.1324410  18.2652650   5.9413970  62.6064750  17.9646610   6.1109230
  60.9451220  13.7934140   8.1186570  60.8759500  12.8524080   7.9575700
  61.7071080  13.8835550   8.6909140  53.1357890   4.3988660  10.4443190
  52.9560730   3.5014410  10.7245950  52.7337970   4.9460530  11.1190140
  61.9756390   6.6004520   8.3455500  62.3521210   5.7276400   8.2329170
  61.8775900   6.9363220   7.4545940  56.1061400   4.9730150   3.8072940
  56.2128150   5.8733880   4.1141700  55.1953760   4.9248120   3.5167590
  53.7544560   6.8949160   9.0525530  54.4354670   7.1587530   9.6712930
  53.4392610   6.0550030   9.3863540  57.9469130   7.9416520   8.1398120
  58.4547350   8.4397490   8.7803140  58.4782370   7.1651720   7.9637480
  56.2305230   2.5815080  12.4061540  56.2323670   3.0987470  11.6007440
  55.4009540   2.1045260  12.3831470  62.6176320  12.6934390   3.9051440
  61.9993590  13.1583840   3.3414160  63.1299570  13.3861870   4.3220950
  57.4808080  12.2210260  10.5835040  57.1477460  12.8479180  11.2256110
  57.6574760  12.7472140   9.8036710  55.9120560   4.2925040  10.4131990
  56.2537370   5.1367090  10.1185860  54.9736370   4.4408780  10.5297330
  56.6927180  14.1891060  12.3984220  57.3101180  14.8642140  12.1168670
  55.8320300  14.5979040  12.3071720  61.9829210   9.8456140   3.4736700
  61.0558490   9.7793520   3.7025170  62.1354030  10.7836270   3.3591940
  57.5885850  10.3720880   6.2556430  57.1842850   9.6598130   5.7602330
  57.6748970  10.0274120   7.1444470  58.0567550  14.0588440   8.4195640
  57.7595840  13.4533910   7.7403420  59.0067370  14.0965750   8.3085000
  56.3014470   7.1464090  10.0355470  56.8529060   7.2559430   9.2608720
  56.8157980   7.5201690  10.7510700  57.1485980  13.7970130  15.0703440
  56.2514510  14.0210100  15.3176840  57.1738850  13.9205070  14.1214840
  55.9757200  10.6683450  13.6460810  55.8364970  11.5406250  14.0148210
  55.0938560  10.3256260  13.5008750  62.2986580  15.5859320   4.9525940
  62.7382490  16.3283650   4.5381330  62.2373470  15.8285890   5.8764900
  57.7737550  16.6105150  15.8545960  57.7452980  17.0148100  14.9874390
  57.6102520  15.6815510  15.6917560  54.2890480   9.2665860   3.7563080
  54.1688080   9.9927950   3.1444350  53.9791370   8.4968770   3.2790990
  51.9275850  12.4381000   9.5631720  52.0056270  12.5729770   8.6187440
  52.5417530  11.7296890   9.7559840  53.1723480  14.1381190   5.9737900
  52.7651560  14.2795780   5.1191500  54.0636490  13.8541350   5.7709110
  57.4445140  18.3526970   4.0860570  57.2687620  17.4362510   3.8728370
  56.5900880  18.7114260   4.3258370  51.9835370  13.4795170  12.1026180
  52.1466410  13.0100530  11.2845550  52.4487820  12.9718730  12.7675020
  56.7554140   2.6100930   7.1386750  56.3122290   3.3910470   6.8071270
  57.3139130   2.9330820   7.8457690  61.0423950   5.4769450  12.7422070
  60.5803320   5.6852470  13.5542010  60.6402060   4.6628800  12.4392740
  58.7930040   3.1548260   8.9976350  59.0902370   4.0611090   8.9168370
  59.3415600   2.6667040   8.3835920  56.5468360   7.7334500   4.8668000
  56.3209280   7.5171670   5.7714620  55.7660890   8.1662960   4.5213970
  58.9867570   8.6320080  15.5328270  58.8911170   7.6914810  15.3828670
  59.8299550   8.8535150  15.1376340  62.3830990   6.3761410   5.4961930
  62.7760560   6.6933610   4.6830620  62.7447840   5.4973290   5.6106450
  54.1178110   5.0433750  13.6862050  53.7241500   5.8908960  13.8934830
  53.4296510   4.4060120  13.8770690  60.6923160   5.1268720  16.7558790
  60.0021480   4.9340920  17.3904880  61.4355460   5.4103360  17.2883090
  51.4195160   2.9662210   7.7192130  51.1308210   3.5365070   8.4317110
  52.1640920   2.4866660   8.0823360  62.9686130   8.9667160   9.5912710
  62.2367250   9.4753970   9.9402810  62.5710470   8.1497140   9.2901490
  59.4063520   5.6421360   7.9965200  59.4099580   5.2011310   7.1469740
  60.3014640   5.9638690   8.1037020  55.2565900   5.5247850   6.9559410
  54.9165950   6.0023080   7.7126460  54.4943220   5.0712970   6.5960510
  53.5574350  12.8546600  14.2621990  53.1729140  12.2140270  14.8604950
  53.8686540  13.5582720  14.8316720  59.7071490   9.7023140   9.7430610
  60.0741620   9.2281710  10.4891950  59.5176550  10.5764710  10.0838950
  52.5711980   4.4466830   5.8724080  52.2858900   4.0822500   6.7102700
  52.5090840   3.7147290   5.2587220  57.4970860   8.7431780  12.0614820
  57.1927930   9.6223760  12.2865180  58.4517320   8.8031570  12.0972260
  56.0252650  12.9492770   2.6581670  55.2514910  12.4090390   2.4980390
  56.7547280  12.4299380   2.3199430  62.2450570   3.3396090   2.5937450
  61.4315180   2.8409260   2.5182760  62.0512520   4.1794340   2.1773800
  62.1659430  12.0167190  14.3377060  62.0996740  11.0962860  14.0834650
  61.5364570  12.1142630  15.0521700  56.0690050  12.6173150   6.2960480
  56.5868720  11.8141410   6.2417370  55.6174070  12.5552290   7.1377310
  53.5534590   9.5834520  13.2086180  53.1949530  10.2488370  13.7959520
  53.2589150   8.7518070  13.5798800  56.7547710  10.0418760  16.0925730
  56.4547850  10.1875940  15.1953550  57.5258950   9.4824050  15.9999120
  62.0976160  14.8387760  14.0880860  62.1120700  13.9068720  13.8699770
  61.3901260  14.9247520  14.7270630  59.9250240  13.9652960   4.3403700
  60.6121370  14.5122170   4.7211290  59.1382660  14.5093690   4.3753310
  59.2277450  10.9698990   3.9529060  59.6840230  11.7804240   4.1789250
  58.8765660  10.6522130   4.7847550  61.5310060  16.4805330  11.1821360
  62.1752280  16.6864710  11.8594780  61.8939500  15.7193730  10.7292210
  52.1283160   3.0727760  13.8858280  51.4141680   3.2724680  14.4910890
  52.5478200   2.2967330  14.2573080  52.4155750  17.0608020  14.8724810
  52.5246870  16.1202760  14.7320200  51.7636310  17.3262770  14.2238540
  60.4068340  15.3323910  16.2722930  60.0865210  14.6133150  16.8168620
  59.7326700  16.0078980  16.3458990  58.9568000   6.7992960   3.8605170
  58.2484150   7.2679300   4.3018780  59.2412480   6.1414970   4.4950360
  60.5823930   8.2189660  11.8597700  61.0809180   8.6935480  12.5249550
  60.7246880   7.2953180  12.0667730  60.0760220  18.7598920   4.5728940
  60.3301720  18.7220310   3.6508310  59.1272700  18.6332250   4.5657190
  55.5555910  18.9430860   7.4958840  56.2918390  18.3946320   7.7667410
  55.9396830  19.8086870   7.3564830  52.4401390  15.0104430   3.3700350
  51.5141170  15.2525570   3.3605760  52.9057820  15.8378690   3.2485100
  54.5614190  18.1276930  16.6844420  55.3626920  18.4488980  17.0979820
  54.0466010  17.7672510  17.4064330  52.2812000  10.6150390  15.6280470
  52.7851020  10.0357670  16.1996700  51.5419420  10.8990620  16.1656840
  59.3349940  12.0221380  15.1615990  58.5695610  12.5906380  15.0770660
  59.5165900  11.7297590  14.2684220  54.3135080   8.7579980  16.5230540
  54.3540420   8.4593850  17.4315770  55.1680580   9.1587590  16.3638060
  56.2540890   7.3372080  14.4905030  55.7237350   6.8463030  13.8628370
  56.9228960   7.7656280  13.9562960  56.7413190   4.3034450  14.5702320
  56.6470060   3.6855200  13.8453190  56.1610580   5.0300740  14.3432230
  59.5074630   2.8607690  11.6029710  59.0591930   2.8831950  10.7575260
  58.8739830   2.4626710  12.2000010  59.9134180  11.7562020  12.2242150
  60.3322290  12.5994750  12.0518390  58.9942810  11.8934060  11.9948930
  62.2498080   9.4878200  13.6079990  62.3694290   8.8919340  14.3474830
  63.1092080   9.5247890  13.1881290  57.7641600  18.0615030  13.3399880
  57.2262690  18.7861090  13.0208580  58.0175560  17.5845370  12.5497220
  59.0166850   6.0299550  14.8655810  59.6066540   5.7215400  15.5533630
  58.1987090   5.5579300  15.0215710  60.6203810  19.2966240  13.5986530
  60.5462510  20.2001380  13.9058900  59.7182650  18.9778140  13.5708600
  52.0231100  16.6240830   6.9020150  52.3534110  15.7561890   6.6698790
  52.4522100  16.8299350   7.7325110  56.6193020  14.9549840   4.5622120
  56.3188560  14.8314810   5.4626030  56.5130510  14.0958430   4.1537850
  52.5121310  17.4911420   9.6401780  52.0752300  17.6712220  10.4725930
  53.0798990  18.2486040   9.4983500  52.3445740  10.0031650   5.9990660
  51.6894580   9.7343290   5.3550360  53.1823690   9.8936130   5.5492640
  53.3821670  10.3884220  10.5394000  53.7494710  10.3011620  11.4190020
  52.8132490   9.6250770  10.4400860  52.9337670   7.2993310  14.4452420
  52.0393720   7.2660070  14.7846130  53.4735220   7.4980100  15.2103670
  54.7973750  14.9016910  15.7014150  54.7543380  14.5309820  16.5828610
  54.9284760  15.8394480  15.8415970  58.4979780  16.4576500  11.3023870
  58.2571140  16.7251060  10.4154390  59.4382420  16.6282230  11.3574730
  60.7034200   2.9209190  15.0580380  60.6423090   3.5131020  15.8075790
  61.6434580   2.8135150  14.9130640  54.6361780  17.8479160  12.8211930
  54.0422100  17.7163860  13.5601970  54.6285620  17.0117300  12.3554030
  54.2674010  15.2137540  11.7719970  53.5408070  14.5942830  11.7045920
  54.3283160  15.6078150  10.9018050  57.8719110  17.4282540   8.5569380
  58.3884130  16.8169900   8.0317640  58.5216490  17.9311320   9.0480390
  60.6114610  18.3191030   9.3838360  60.8992420  18.0645330   8.5071370
  61.1237830  17.7668390   9.9743930  52.5504010  18.5311930   4.9816730
  52.3826050  17.8982610   5.6798620  51.6838520  18.7371330   4.6310920
  53.1732030   2.3628710   2.4848590  53.9311390   2.4757590   1.9112620
  52.7109200   3.1997910   2.4392020  59.7145840   4.4767980   5.4750900
  58.9020350   4.1024870   5.1346780  60.2187480   3.7213060   5.7772090
  54.1566710  17.2245160   2.4266870  53.6314330  17.6053190   1.7228830
  54.0811290  17.8495930   3.1476580  57.7395020   2.6267900   4.0795950
  57.1097760   1.9255210   4.2466080  57.2000160   3.3872030   3.8629110
  60.6786970  19.2407130  16.7506560  61.6054280  19.0051400  16.7942520
  60.6637400  20.0679130  16.2692590  44.5980700  65.6628400  62.5537610
  44.5174750  64.7483010  62.2829320  44.1845120  66.1595470  61.8477320
  42.7298740  67.4407420  64.4346880  41.9540840  66.9607860  64.7245450
  43.3811670  66.7613070  64.2603040  36.7464570  67.7527230  65.3122640
  35.9149450  67.4975940  65.7119150  37.3545550  67.8238000  66.0480560
  46.7506170  71.8467610  63.2146010  46.2887700  71.0754850  63.5433180
  47.5631720  71.8733680  63.7198460  36.7265830  71.7867320  65.5080660
  37.0293870  70.8965060  65.3290880  37.4709420  72.3437540  65.2802910
  35.1556520  62.7129120  59.0965030  34.2673220  63.0545090  58.9944910
  35.4397710  62.5129440  58.2045860  33.1189530  65.3134770  64.9804730
  33.6905640  64.5456970  64.9808370  33.1191070  65.6123530  64.0711340
  42.9769480  74.1325620  62.8350000  42.3580920  74.5883120  62.2644440
  43.8321260  74.2877080  62.4339700  42.1707730  70.1164610  64.4417040
  42.1016010  69.1754550  64.2806170  42.9327590  70.2066020  65.0139610
  34.3614400  60.7219130  66.7673660  34.1817240  59.8244880  67.0476420
  33.9594480  61.2691000  67.4420610  43.2012900  62.9234990  64.6685970
  43.5777720  62.0506870  64.5559640  43.1032410  63.2593690  63.7776410
  37.3317910  61.2960620  60.1303410  37.4384660  62.1964350  60.4372170
  36.4210270  61.2478590  59.8398060  46.9837020  60.4185430  61.6014310
  47.8046640  59.9282000  61.6439790  47.0171100  61.0083090  62.3546150
  34.9801070  63.2179630  65.3756000  35.6611180  63.4818000  65.9943400
  34.6649120  62.3780500  65.7094010  39.1725640  64.2646990  64.4628590
  39.6803860  64.7627960  65.1033610  39.7038880  63.4882190  64.2867950
  51.2736570  62.4352180  68.1657940  50.5688740  62.8233890  67.6473050
  51.5394490  63.1302470  68.7678870  37.4561740  58.9045550  68.7292010
  37.4580180  59.4217940  67.9237910  36.6266050  58.4275730  68.7061940
  43.8432830  69.0164860  60.2281910  43.2250100  69.4814310  59.6644630
  44.3556080  69.7092340  60.6451420  38.7064590  68.5440730  66.9065510
  38.3733970  69.1709650  67.5486580  38.8831270  69.0702610  66.1267180
  47.2198500  62.3585810  64.3741850  46.5154070  62.6470700  64.9544960
  47.5810660  63.1685920  64.0141410  37.1377070  60.6155510  66.7362460
  37.4793880  61.4597560  66.4416330  36.1992880  60.7639250  66.8527800
  37.9183690  70.5121530  68.7214690  38.5357690  71.1872610  68.4399140
  37.0576810  70.9209510  68.6302190  33.2116030  69.7021390  57.6021540
  32.8344010  70.1908490  56.8706440  33.4689100  70.3746670  58.2328070
  48.8361280  71.9760940  66.6369330  48.1524800  72.6460050  66.6286000
  49.3755570  72.1741590  65.8714190  50.2885420  61.8040600  64.7651060
  49.3410330  61.8379580  64.8966490  50.6135410  62.6179550  65.1500420
  40.8204960  58.1037780  63.0607050  41.1279940  57.5484670  62.3442550
  39.8905660  58.2382240  62.8780040  46.3720020  73.8205070  65.3514510
  46.3847180  73.4167360  64.4836770  45.8195240  74.5952360  65.2475940
  47.6665440  70.5421290  60.4404680  47.5561770  69.5995620  60.5654100
  47.6633690  70.9036930  61.3267440  45.7705460  68.7234910  66.6797120
  46.1874250  68.5095020  65.8450580  46.4945280  68.9807700  67.2505740
  43.2085720  66.1686610  59.7967170  42.2815000  66.1023990  60.0255640
  43.3610540  67.1066740  59.6822410  43.1954800  62.4403610  56.7934330
  42.2558470  62.6017570  56.8786790  43.5138060  63.1589290  56.2470320
  49.7167560  67.1222130  66.7713360  48.8886190  67.1915220  66.2963490
  50.3118040  67.7076440  66.3029190  47.2383010  67.7306910  60.3002420
  46.6195430  67.3926460  59.6528720  47.2207460  67.0866670  61.0081610
  46.6809570  63.9091450  67.7168230  46.2680750  64.7345160  67.9708220
  45.9485520  63.3236490  67.5244590  38.8142360  66.6951350  62.5786900
  38.4099360  65.9828600  62.0832800  38.9005480  66.3504590  63.4674940
  39.2824060  70.3818910  64.7426110  38.9852350  69.7764380  64.0633890
  40.2323880  70.4196220  64.6315470  37.5270980  63.4694560  66.3585940
  38.0785570  63.5789900  65.5839190  38.0414490  63.8432160  67.0741170
  47.3709670  73.9550780  68.4049210  46.8940230  74.7622970  68.2121820
  46.6871460  73.3029110  68.5575420  45.4147710  66.9693720  57.3075170
  45.8540990  66.1316150  57.1612990  46.1276130  67.6023120  57.3939310
  37.2013710  66.9913920  69.9691280  37.0621480  67.8636720  70.3378680
  36.3195070  66.6486730  69.8239220  43.5243090  71.9089790  61.2756410
  43.9639000  72.6514120  60.8611800  43.4629980  72.1516360  62.1995370
  48.9964850  58.2236530  55.6216210  48.6837510  58.3163360  56.5215280
  49.7577320  58.8017560  55.5713640  35.5146990  65.5896330  60.0793550
  35.3944590  66.3158420  59.4674820  35.2047880  64.8199240  59.6021460
  33.1532360  68.7611470  65.8862190  33.2312780  68.8960240  64.9417910
  33.7674040  68.0527360  66.0790310  34.3979990  70.4611660  62.2968370
  33.9908070  70.6026250  61.4421970  35.2893000  70.1771820  62.0939580
  44.2158870  74.6103570  69.2035420  44.7303540  74.5211580  70.0057850
  43.3727950  74.9563270  69.4963330  46.1913270  74.8958910  58.6319420
  46.0314410  74.6061850  59.5301250  46.0259980  74.1199040  58.0964650
  38.6701650  74.6757440  60.4091040  38.4944130  73.7592980  60.1958840
  37.8157390  75.0344730  60.6488840  45.8939400  72.4046470  57.1917420
  45.2004560  72.4023760  56.5319700  46.6362260  71.9805790  56.7611590
  45.4589330  74.0309180  61.2665910  45.9146280  73.2498560  61.5804530
  45.7981850  74.7416000  61.8107090  33.2091880  69.8025640  68.4256650
  33.3722920  69.3331000  67.6076020  33.6744330  69.2949200  69.0905490
  37.9810650  58.9331400  63.4617220  37.5378800  59.7140940  63.1301740
  38.5395640  59.2561290  64.1688160  42.2680460  61.7999920  69.0652540
  41.8059830  62.0082940  69.8772480  41.8658570  60.9859270  68.7623210
  41.0969470  58.5542100  58.3423050  40.4723650  58.5501970  59.0676360
  41.0099590  57.6873060  57.9459020  40.0186550  59.4778730  65.3206820
  40.3158880  60.3841560  65.2398840  40.5672110  58.9897510  64.7066390
  37.7724870  64.0564970  61.1898470  37.5465790  63.8402140  62.0945090
  36.9917400  64.4893430  60.8444440  45.0022630  64.0628340  59.7889120
  44.4031520  64.7864140  59.6052740  45.5502240  64.0005120  59.0065570
  43.6087500  62.6991880  61.8192400  44.0017070  63.0164080  61.0061090
  43.9704350  61.8203760  61.9336920  35.3434620  61.3664220  70.0092520
  34.9498010  62.2139430  70.2165300  34.6553020  60.7290590  70.2001160
  32.6451670  59.2892680  64.0422600  32.3564720  59.8595540  64.7547580
  33.3897430  58.8097130  64.4053830  32.8321900  63.2312800  55.2525320
  32.7496570  64.1743560  55.3940310  32.4804960  63.0887710  54.3737670
  44.1942640  65.2897630  65.9143180  43.4623760  65.7984440  66.2633280
  43.7966980  64.4727610  65.6131960  40.6320030  61.9651830  64.3195670
  40.6356090  61.5241780  63.4700210  41.5271150  62.2869160  64.4267490
  36.4822410  61.8478320  63.2789880  36.1422460  62.3253550  64.0356930
  35.7199730  61.3943440  62.9190980  40.6940180  62.9663910  57.3102430
  40.8153000  62.9250390  58.2588250  40.3088690  63.8288060  57.1549160
  44.6568550  60.7431310  65.3266120  44.6741290  61.1939960  66.1707970
  44.4084130  59.8436950  65.5399560  39.7061680  65.2765050  56.7085730
  39.1378580  64.8283300  56.0821640  40.4150680  65.6357830  56.1750880
  40.9328000  66.0253610  66.0661080  41.2998130  65.5512180  66.8122420
  40.7433060  66.8995180  66.4069420  33.7968490  60.7697300  62.1954550
  33.5115410  60.4052970  63.0333170  33.7347350  60.0377760  61.5817690
  38.7227370  65.0662250  68.3845290  38.4184440  65.9454230  68.6095650
  39.6773830  65.1262040  68.4202730  37.2509160  69.2723240  58.9812140
  36.4771420  68.7320860  58.8210860  37.9803790  68.7529850  58.6429900
  48.0097140  68.2688600  64.7738530  48.7296260  68.7643890  64.3834640
  47.8078960  67.5906490  64.1292400  43.4707080  59.6626560  58.9167920
  42.6571690  59.1639730  58.8413230  43.2769030  60.5024810  58.5004270
  46.1855470  64.0346210  57.2130080  47.0735090  64.3463440  57.0381420
  46.1560560  63.1618460  56.8210660  37.2946560  68.9403620  62.6190950
  37.8125230  68.1371880  62.5647840  36.8430580  68.8782760  63.4607780
  42.1816060  70.2069900  57.8918250  42.5231760  70.9512130  57.3961570
  41.3528770  70.5201020  58.2543080  34.7791100  65.9064990  69.5316650
  34.4206040  66.5718840  70.1189990  34.4845660  65.0748540  69.9029270
  48.4569740  65.3458050  56.6809940  48.3733460  65.7772270  55.8306380
  49.1763930  65.8056400  57.1136760  49.5343880  67.8025570  69.7579910
  48.8092070  68.3954350  69.5609300  50.0619340  67.7949110  68.9593280
  49.4856990  72.2000310  59.4092070  48.8433150  71.5455930  59.6835790
  49.0987650  72.6055400  58.6332740  45.0643470  69.5285740  63.2563760
  45.4167290  68.9313870  62.5965130  44.1805800  69.2029970  63.4272010
  41.1506750  70.2883430  60.6634170  41.8377880  70.8352640  61.0441760
  40.3639170  70.8324160  60.6983780  33.2899150  65.9056250  56.1551250
  34.1594000  66.1881050  56.4387170  32.7989470  66.7192120  56.0400060
  40.4533960  67.2929460  60.2759530  40.9096740  68.1034710  60.5019720
  40.1022170  66.9752600  61.1078020  42.7566570  72.8035800  67.5051830
  43.4008790  73.0095180  68.1825250  43.1196010  72.0424200  67.0522680
  36.3545740  57.6367110  60.7482050  36.2260370  57.6285010  61.6966970
  35.5307760  57.9750200  60.3973060  44.0298650  70.8068150  66.2229280
  44.6720880  70.1061310  66.3361450  44.5548000  71.5866590  66.0426170
  47.8754370  71.0916770  55.9468420  47.6491950  70.3747210  56.5393060
  47.4850570  70.8429210  55.1090170  45.8036270  71.6063050  69.4265340
  46.1392510  72.1929740  70.1043260  44.8836610  71.4755760  69.6563130
  47.4570620  69.0088710  57.6082580  47.1692320  69.4701400  58.3960460
  48.2522790  68.5486480  57.8766800  39.6739020  72.5014830  57.5386550
  39.6649120  73.2344520  56.9231060  38.7537380  72.2546410  57.6313510
  35.2745660  67.7229720  58.2833310  34.6673610  68.4628620  58.2928610
  35.7495010  67.8129080  57.4571510  44.8478450  61.8880540  67.9590200
  45.2159270  61.0675750  68.2869770  43.9876650  61.9482430  68.3745850
  48.2140480  60.8437480  58.7677760  47.5853640  60.9483150  58.0535990
  47.7192400  61.0634260  59.5571640  42.6598620  72.5643070  56.2011740
  42.7610600  72.3607060  55.2713720  41.7600360  72.3101350  56.4059520
  40.1824510  63.1223430  60.1835640  39.4740660  63.5909770  60.6249250
  40.4668990  62.4645440  60.8180830  41.8080440  64.5420130  68.1828170
  42.3065690  65.0165950  68.8480020  41.9503390  63.6183650  68.3898200
  44.2139940  59.8474090  61.6231430  44.0907720  59.8660220  60.6740940
  45.1624500  59.8953030  61.7429830  41.3016730  75.0829390  60.8959410
  41.5558230  75.0450780  59.9738780  40.3529210  74.9562720  60.8887660
  38.3859530  61.4308510  57.5586350  39.2350060  61.8678660  57.4926540
  38.0190800  61.7428770  58.3858410  49.0147300  60.7588090  69.0256560
  48.5120900  61.4993490  69.3650370  49.8303960  61.1472090  68.7093350
  47.3069310  66.0021270  62.4717920  46.3659450  66.0171500  62.6465610
  47.6213380  65.2157230  62.9178220  37.2850950  67.6840870  56.0321880
  38.0514220  67.5722230  56.5947310  37.3625640  66.9878840  55.3798650
  35.9797710  65.1165940  56.7154770  36.0601300  64.1693450  56.8272170
  36.8717460  65.4472820  56.8215430  49.3094890  73.1730120  64.1472180
  49.4342310  73.9961290  64.6195990  50.1760450  72.9620850  63.7996330
  33.6657900  71.3334900  59.6930820  32.7397680  71.5756040  59.6836230
  34.1314330  72.1609160  59.5715570  39.8914730  74.4391640  55.6414880
  40.6843340  74.7280470  55.1896670  39.3719080  74.0083810  54.9627360
  48.9444900  73.6661770  57.0651620  48.6586410  73.2526910  56.2505800
  48.7464450  74.5949480  56.9452140  40.4092130  69.6595050  55.5057230
  40.3042770  69.0447400  56.2318610  40.2416350  69.1360940  54.7220240
  43.6494860  68.7215080  56.1099220  43.1004960  69.1684380  56.7541960
  44.2714120  68.2164330  56.6336890  39.3169980  67.6806000  58.0064520
  39.7386400  67.5145870  58.8495910  39.4420820  66.8706230  57.5119660
  41.8297620  66.7043610  55.2541620  42.3503280  65.9892630  54.8882770
  42.4766020  67.3429480  55.5542130  40.7331140  59.1838160  67.9260180
  40.2848440  59.2062420  67.0805730  40.0996340  58.7857180  68.5230480
  41.1390690  68.0792490  68.5472620  41.5578800  68.9225220  68.3748860
  40.2199320  68.2164530  68.3179400  45.8142490  66.3645860  68.5072970
  45.2877710  66.8888480  67.9038110  46.1573830  66.9973250  69.1382700
  38.2128880  63.7539230  54.9522680  38.0117940  62.8906590  55.3136020
  38.0420930  63.6672590  54.0144280  38.9898110  74.3845500  69.6630350
  38.4519200  75.1091560  69.3439050  39.2432070  73.9075840  68.8727690
  45.6917190  58.5647460  57.4809560  45.9719480  57.7215360  57.8368980
  44.9182920  58.7970570  57.9948310  37.0111680  60.8539850  54.9400560
  37.3137580  60.8607280  54.0319710  37.7506270  60.5037710  55.4368220
  40.2296610  59.7974470  55.9256760  39.8818610  59.1198460  55.3459210
  40.4309380  59.3363980  56.7400150  42.3945650  74.7855220  57.5443360
  43.2896440  75.1240190  57.5662120  42.4263280  74.0634630  56.9167640
  36.0341810  70.1582270  55.7730360  36.4716680  70.7011940  56.4287940
  36.5189540  69.3329220  55.7826700  33.2487610  72.9471300  63.2250620
  33.5790620  72.0792360  62.9929260  33.6778610  73.1529820  64.0555580
  37.8449530  71.2780310  60.8852590  37.5445070  71.1545280  61.7856500
  37.7387020  70.4188900  60.4768320  33.7377820  73.8141890  65.9632250
  33.3008810  73.9942690  66.7956400  34.3055500  74.5716510  65.8213970
  50.6141450  71.0576710  55.5879270  49.7834410  71.1253360  56.0586500
  50.7913280  71.9480830  55.2846130  50.0697910  67.8024190  58.0913470
  50.8316820  68.3720840  58.1973160  50.0852280  67.2351390  58.8621780
  33.5702250  66.3262120  62.3221130  32.9151090  66.0573760  61.6780830
  34.4080200  66.2166600  61.8723110  51.0757880  68.6574290  62.9355400
  51.4466710  67.8741610  62.5291370  51.7159810  69.3463390  62.7572700
  48.0591640  70.0410870  68.3485720  47.2451480  70.4708030  68.6111510
  48.4665840  70.6529280  67.7354770  50.1217080  68.0958560  55.2485990
  50.3965920  69.0037440  55.1205210  49.9327820  68.0321090  56.1847980
  46.5192690  61.1203410  56.5439620  46.9377570  60.9334390  55.7036280
  46.2128750  60.2682460  56.8542550  50.0182420  66.0327550  60.2415420
  49.6426020  65.2655480  59.8096710  49.2885540  66.4150250  60.7290350
  34.6078180  66.7114690  66.8624470  34.9751220  66.6242090  67.7420490
  34.0389000  65.9481240  66.7631330  49.4082040  65.1799070  69.8754940
  49.1768130  64.9511820  68.9752890  49.6686590  66.0998620  69.8299830
  32.7840330  63.5361050  58.2646460  31.8804410  63.7991250  58.0898120
  33.2680950  63.8072220  57.4846420  49.2933380  64.2585040  63.5422660
  49.8170860  63.7647690  62.9112830  49.8792800  64.3935400  64.2870230
  49.4723100  64.3424910  67.0642210  48.5225810  64.3088450  67.1787200
  49.6536110  65.2525020  66.8291980  35.3267540  62.5926590  56.1740840
  36.0359240  62.1709810  55.6888120  34.6107480  62.6601820  55.5424190
  34.9741700  58.6465920  55.2143490  35.6969830  59.1874860  55.5324710
  35.2466220  58.3729340  54.3385030  48.7833350  63.5158390  59.4815070
  49.2792470  63.2829260  60.2663950  48.5849420  62.6770230  59.0652710
  34.6633890  57.8972110  65.1166110  35.3110080  57.3469490  64.6761270
  35.0835730  58.1515260  65.9381920  50.2120510  62.1519340  62.0152750
  50.1019790  61.9975380  62.9535020  50.9728100  61.6240280  61.7728160
  48.5586230  58.0913470  68.4735750  49.1958450  58.7047610  68.8394940
  48.7061120  58.1274130  67.5284980  51.1010780  59.9827260  55.2558890
  52.0260090  59.8508440  55.0477180  51.0786570  60.0620080  56.2095340
  51.1749270  60.7537920  57.8815600  50.3800770  60.6883040  58.4108510
  51.3792550  61.6888560  57.8700950  48.1167690  74.7929470  61.8753990
  48.7126760  74.4714040  61.1988410  48.3745840  74.3201290  62.6667260
  34.4165890  58.0527780  67.8591430  34.0680710  58.5091600  68.6249610
  34.0853590  57.1584910  67.9413860  39.7236290  72.7806970  67.6254340
  39.4827650  73.0481530  66.7384860  40.6638930  72.9512700  67.6805200
  35.8618290  74.1709630  69.1442400  35.2678610  74.0394330  69.8832440
  35.8542130  73.3347770  68.6784500  45.3073310  57.4641860  67.3472430
  44.4333150  57.7976970  67.1445360  45.1984060  56.9915040  68.1724300
  46.2145290  59.6712730  68.7314150  45.8858650  58.8564490  68.3515880
  47.1627590  59.6282540  68.6079840  35.4930520  71.5368010  68.0950440
  34.7664580  70.9173300  68.0276390  35.5539670  71.9308620  67.2248520
  39.0975620  73.7513010  64.8799850  39.6140640  73.1400370  64.3548110
  39.7473000  74.2541790  65.3710860  41.8371120  74.6421500  65.7068830
  42.1248930  74.3875800  64.8301840  42.3494340  74.0898860  66.2974400
  43.0548130  58.3811700  66.2865340  42.2719920  58.8557200  66.5662100
  42.7611060  57.4766530  66.1778520  47.6069200  59.0834800  64.3314430
  48.0477290  59.0279900  63.4836030  47.3376790  59.9992810  64.4024610
  49.4707770  58.7150040  62.3423250  49.4096170  57.7711260  62.1954270
  50.2499800  58.8230130  62.8876710  33.7760520  74.8542400  61.3047200
  33.6082560  74.2213080  62.0029090  32.9095030  75.0601800  60.9541390
  34.3988540  58.6859180  58.8079060  35.1567900  58.7988060  58.2343090
  33.9365710  59.5228380  58.7622490  40.9402350  60.7998450  61.7981370
  40.1276860  60.4255340  61.4577250  41.4443990  60.0443530  62.1002560
  45.4427330  57.4640900  63.0364440  46.0456700  58.0361110  63.5112960
  44.7020320  58.0280340  62.8138340  48.5861930  57.8662460  58.3104720
  48.7812560  58.7645910  58.5772150  47.7991800  57.6349540  58.8037670
  35.3823220  73.5475630  58.7497340  34.8570840  73.9283660  58.0459300
  35.3067800  74.1726400  59.4707050  36.7713690  59.2123230  57.3481030
  37.3006450  58.4253030  57.2188980  37.4042010  59.8914420  57.5816560
  38.9651530  58.9498370  60.4026420  38.3354270  58.2485680  60.5696550
  38.4256670  59.7102500  60.1859580  37.1430980  71.6122740  57.6292920
  36.5139860  72.0807840  58.1778750  37.2578810  70.7671960  58.0639110
  44.5980700  65.6628400  43.7794120  44.5174750  64.7483010  43.5085830
  44.1845120  66.1595470  43.0733830  42.7298740  67.4407420  45.6603390
  41.9540840  66.9607860  45.9501960  43.3811670  66.7613070  45.4859550
  36.7464570  67.7527230  46.5379150  35.9149450  67.4975940  46.9375660
  37.3545550  67.8238000  47.2737070  46.7506170  71.8467610  44.4402520
  46.2887700  71.0754850  44.7689690  47.5631720  71.8733680  44.9454970
  36.7265830  71.7867320  46.7337170  37.0293870  70.8965060  46.5547390
  37.4709420  72.3437540  46.5059420  35.1556520  62.7129120  40.3221540
  34.2673220  63.0545090  40.2201420  35.4397710  62.5129440  39.4302370
  33.1189530  65.3134770  46.2061240  33.6905640  64.5456970  46.2064880
  33.1191070  65.6123530  45.2967850  42.9769480  74.1325620  44.0606510
  42.3580920  74.5883120  43.4900950  43.8321260  74.2877080  43.6596210
  42.1707730  70.1164610  45.6673550  42.1016010  69.1754550  45.5062680
  42.9327590  70.2066020  46.2396120  34.3614400  60.7219130  47.9930170
  34.1817240  59.8244880  48.2732930  33.9594480  61.2691000  48.6677120
  43.2012900  62.9234990  45.8942480  43.5777720  62.0506870  45.7816150
  43.1032410  63.2593690  45.0032920  46.9837020  60.4185430  42.8270820
  47.8046640  59.9282000  42.8696300  47.0171100  61.0083090  43.5802660
  34.9801070  63.2179630  46.6012510  35.6611180  63.4818000  47.2199910
  34.6649120  62.3780500  46.9350520  39.1725640  64.2646990  45.6885100
  39.6803860  64.7627960  46.3290120  39.7038880  63.4882190  45.5124460
  51.2736570  62.4352180  49.3914450  50.5688740  62.8233890  48.8729560
  51.5394490  63.1302470  49.9935380  37.4561740  58.9045550  49.9548520
  37.4580180  59.4217940  49.1494420  36.6266050  58.4275730  49.9318450
  43.8432830  69.0164860  41.4538420  43.2250100  69.4814310  40.8901140
  44.3556080  69.7092340  41.8707930  38.7064590  68.5440730  48.1322020
  38.3733970  69.1709650  48.7743090  38.8831270  69.0702610  47.3523690
  47.2198500  62.3585810  45.5998360  46.5154070  62.6470700  46.1801470
  47.5810660  63.1685920  45.2397920  37.1377070  60.6155510  47.9618970
  37.4793880  61.4597560  47.6672840  36.1992880  60.7639250  48.0784310
  37.9183690  70.5121530  49.9471200  38.5357690  71.1872610  49.6655650
  37.0576810  70.9209510  49.8558700  33.2116030  69.7021390  38.8278050
  32.8344010  70.1908490  38.0962950  33.4689100  70.3746670  39.4584580
  48.8361280  71.9760940  47.8625840  48.1524800  72.6460050  47.8542510
  49.3755570  72.1741590  47.0970700  50.2885420  61.8040600  45.9907570
  49.3410330  61.8379580  46.1223000  50.6135410  62.6179550  46.3756930
  40.8204960  58.1037780  44.2863560  41.1279940  57.5484670  43.5699060
  39.8905660  58.2382240  44.1036550  46.3720020  73.8205070  46.5771020
  46.3847180  73.4167360  45.7093280  45.8195240  74.5952360  46.4732450
  47.6665440  70.5421290  41.6661190  47.5561770  69.5995620  41.7910610
  47.6633690  70.9036930  42.5523950  45.7705460  68.7234910  47.9053630
  46.1874250  68.5095020  47.0707090  46.4945280  68.9807700  48.4762250
  43.2085720  66.1686610  41.0223680  42.2815000  66.1023990  41.2512150
  43.3610540  67.1066740  40.9078920  43.1954800  62.4403610  38.0190840
  42.2558470  62.6017570  38.1043300  43.5138060  63.1589290  37.4726830
  49.7167560  67.1222130  47.9969870  48.8886190  67.1915220  47.5220000
  50.3118040  67.7076440  47.5285700  47.2383010  67.7306910  41.5258930
  46.6195430  67.3926460  40.8785230  47.2207460  67.0866670  42.2338120
  46.6809570  63.9091450  48.9424740  46.2680750  64.7345160  49.1964730
  45.9485520  63.3236490  48.7501100  38.8142360  66.6951350  43.8043410
  38.4099360  65.9828600  43.3089310  38.9005480  66.3504590  44.6931450
  39.2824060  70.3818910  45.9682620  38.9852350  69.7764380  45.2890400
  40.2323880  70.4196220  45.8571980  47.3709670  73.9550780  49.6305720
  46.8940230  74.7622970  49.4378330  46.6871460  73.3029110  49.7831930
  38.3742490  70.1200600  52.6190420  37.4771020  70.3440570  52.8663820
  38.3995360  70.2435540  51.6701820  45.4147710  66.9693720  38.5331680
  45.8540990  66.1316150  38.3869500  46.1276130  67.6023120  38.6195820
  37.2013710  66.9913920  51.1947790  37.0621480  67.8636720  51.5635190
  36.3195070  66.6486730  51.0495730  43.5243090  71.9089790  42.5012920
  43.9639000  72.6514120  42.0868310  43.4629980  72.1516360  43.4251880
  38.9994060  72.9335620  53.4032940  38.9709490  73.3378570  52.5361370
  38.8359030  72.0045980  53.2404540  48.9964850  58.2236530  36.8472720
  48.6837510  58.3163360  37.7471790  49.7577320  58.8017560  36.7970150
  35.5146990  65.5896330  41.3050060  35.3944590  66.3158420  40.6931330
  35.2047880  64.8199240  40.8277970  50.9508880  73.7162720  54.6997110
  51.4268600  74.1945610  55.3786190  51.5716040  73.6480210  53.9742610
  33.1532360  68.7611470  47.1118700  33.2312780  68.8960240  46.1674420
  33.7674040  68.0527360  47.3046820  34.3979990  70.4611660  43.5224880
  33.9908070  70.6026250  42.6678480  35.2893000  70.1771820  43.3196090
  50.3542130  70.9075570  51.8597120  50.4805190  70.6687450  50.9414300
  50.3963510  70.0760110  52.3319200  44.2158870  74.6103570  50.4291930
  44.7303540  74.5211580  51.2314360  43.3727950  74.9563270  50.7219840
  46.1913270  74.8958910  39.8575930  46.0314410  74.6061850  40.7557760
  46.0259980  74.1199040  39.3221160  38.6701650  74.6757440  41.6347550
  38.4944130  73.7592980  41.4215350  37.8157390  75.0344730  41.8745350
  45.8939400  72.4046470  38.4173930  45.2004560  72.4023760  37.7576210
  46.6362260  71.9805790  37.9868100  45.4589330  74.0309180  42.4922420
  45.9146280  73.2498560  42.8061040  45.7981850  74.7416000  43.0363600
  50.2066140  62.9608030  52.8246860  49.5910410  63.4687700  52.2962320
  49.8862560  62.0606360  52.7672800  33.2091880  69.8025640  49.6513160
  33.3722920  69.3331000  48.8332530  33.6744330  69.2949200  50.3162000
  37.9810650  58.9331400  44.6873730  37.5378800  59.7140940  44.3558250
  38.5395640  59.2561290  45.3944670  42.2680460  61.7999920  50.2909050
  41.8059830  62.0082940  51.1028990  41.8658570  60.9859270  49.9879720
  47.2684970  63.0208870  51.4205710  46.4178560  62.7214620  51.7414780
  47.1086760  63.2650880  50.5089530  44.3634680  64.5210620  53.5204500
  44.6888090  63.6874370  53.1806730  45.1515010  65.0439140  53.6682830
  40.0186550  59.4778730  46.5463330  40.3158880  60.3841560  46.4655350
  40.5672110  58.9897510  45.9322900  37.7724870  64.0564970  42.4154980
  37.5465790  63.8402140  43.3201600  36.9917400  64.4893430  42.0700950
  45.0022630  64.0628340  41.0145630  44.4031520  64.7864140  40.8309250
  45.5502240  64.0005120  40.2322080  40.2124080  64.9550550  53.0815250
  40.1167680  64.0145280  52.9315650  41.0556060  65.1765620  52.6863320
  43.6087500  62.6991880  43.0448910  44.0017070  63.0164080  42.2317600
  43.9704350  61.8203760  43.1593430  35.3434620  61.3664220  51.2349030
  34.9498010  62.2139430  51.4421810  34.6553020  60.7290590  51.4257670
  41.9179670  61.4499190  54.3045770  41.2277990  61.2571390  54.9391860
  42.6611970  61.7333830  54.8370070  44.1942640  65.2897630  47.1399690
  43.4623760  65.7984440  47.4889790  43.7966980  64.4727610  46.8388470
  40.6320030  61.9651830  45.5452180  40.6356090  61.5241780  44.6956720
  41.5271150  62.2869160  45.6524000  36.4822410  61.8478320  44.5046390
  36.1422460  62.3253550  45.2613440  35.7199730  61.3943440  44.1447490
  40.6940180  62.9663910  38.5358940  40.8153000  62.9250390  39.4844760
  40.3088690  63.8288060  38.3805670  44.6568550  60.7431310  46.5522630
  44.6741290  61.1939960  47.3964480  44.4084130  59.8436950  46.7656070
  39.7061680  65.2765050  37.9342240  39.1378580  64.8283300  37.3078150
  40.4150680  65.6357830  37.4007390  48.0839300  58.1563490  52.3909010
  48.4085070  57.4253150  52.9166990  48.1195810  57.8377130  51.4890000
  34.7830860  69.1777070  51.8108970  34.3985650  68.5370740  52.4091930
  35.0943050  69.8813190  52.3803700  40.9328000  66.0253610  47.2917590
  41.2998130  65.5512180  48.0378930  40.7433060  66.8995180  47.6325930
  38.7227370  65.0662250  49.6101800  38.4184440  65.9454230  49.8352160
  39.6773830  65.1262040  49.6459240  37.2509160  69.2723240  40.2068650
  36.4771420  68.7320860  40.0467370  37.9803790  68.7529850  39.8686410
  48.0097140  68.2688600  45.9995040  48.7296260  68.7643890  45.6091150
  47.8078960  67.5906490  45.3548910  43.3915940  68.3397660  51.8864040
  43.3253250  67.4193330  51.6321630  42.7621080  68.4373100  52.6008680
  46.1855470  64.0346210  38.4386590  47.0735090  64.3463440  38.2637930
  46.1560560  63.1618460  38.0467170  37.2946560  68.9403620  43.8447460
  37.8125230  68.1371880  43.7904350  36.8430580  68.8782760  44.6864290
  42.1816060  70.2069900  39.1174760  42.5231760  70.9512130  38.6218080
  41.3528770  70.5201020  39.4799590  34.7791100  65.9064990  50.7573160
  34.4206040  66.5718840  51.3446500  34.4845660  65.0748540  51.1285780
  37.9804220  66.3649230  53.6412710  37.6804360  66.5106410  52.7440530
  38.7515460  65.8054520  53.5486100  43.3232670  71.1618230  51.6367840
  43.3377210  70.2299190  51.4186750  42.6157770  71.2477990  52.2757610
  48.4569740  65.3458050  37.9066450  48.3733460  65.7772270  37.0562890
  49.1763930  65.8056400  38.3393270  49.5343880  67.8025570  50.9836420
  48.8092070  68.3954350  50.7865810  50.0619340  67.7949110  50.1849790
  49.4856990  72.2000310  40.6348580  48.8433150  71.5455930  40.9092300
  49.0987650  72.6055400  39.8589250  45.0643470  69.5285740  44.4820270
  45.4167290  68.9313870  43.8221640  44.1805800  69.2029970  44.6528520
  41.1506750  70.2883430  41.8890680  41.8377880  70.8352640  42.2698270
  40.3639170  70.8324160  41.9240290  33.2899150  65.9056250  37.3807760
  34.1594000  66.1881050  37.6643680  32.7989470  66.7192120  37.2656570
  40.4533960  67.2929460  41.5016040  40.9096740  68.1034710  41.7276230
  40.1022170  66.9752600  42.3334530  42.7566570  72.8035800  48.7308340
  43.4008790  73.0095180  49.4081760  43.1196010  72.0424200  48.2779190
  44.0298650  70.8068150  47.4485790  44.6720880  70.1061310  47.5617960
  44.5548000  71.5866590  47.2682680  47.8754370  71.0916770  37.1724930
  47.6491950  70.3747210  37.7649570  47.4850570  70.8429210  36.3346680
  45.8036270  71.6063050  50.6521850  46.1392510  72.1929740  51.3299770
  44.8836610  71.4755760  50.8819640  33.3539670  59.3958230  51.4345260
  32.6398190  59.5955150  52.0397870  33.7734710  58.6197800  51.8060060
  47.4570620  69.0088710  38.8339090  47.1692320  69.4701400  39.6216970
  48.2522790  68.5486480  39.1023310  33.6412260  73.3838490  52.4211790
  33.7503380  72.4433230  52.2807180  32.9892820  73.6493240  51.7725520
  41.6324850  71.6554380  53.8209910  41.3121720  70.9363620  54.3655600
  40.9583210  72.3309450  53.8945970  39.6739020  72.5014830  38.7643060
  39.6649120  73.2344520  38.1487570  38.7537380  72.2546410  38.8570020
  35.2745660  67.7229720  39.5089820  34.6673610  68.4628620  39.5185120
  35.7495010  67.8129080  38.6828020  44.8478450  61.8880540  49.1846710
  45.2159270  61.0675750  49.5126280  43.9876650  61.9482430  49.6002360
  48.2140480  60.8437480  39.9934270  47.5853640  60.9483150  39.2792500
  47.7192400  61.0634260  40.7828150  42.6598620  72.5643070  37.4268250
  42.7610600  72.3607060  36.4970230  41.7600360  72.3101350  37.6316030
  40.1824510  63.1223430  41.4092150  39.4740660  63.5909770  41.8505760
  40.4668990  62.4645440  42.0437340  41.8080440  64.5420130  49.4084680
  42.3065690  65.0165950  50.0736530  41.9503390  63.6183650  49.6154710
  44.2139940  59.8474090  42.8487940  44.0907720  59.8660220  41.8997450
  45.1624500  59.8953030  42.9686340  41.3016730  75.0829390  42.1215920
  41.5558230  75.0450780  41.1995290  40.3529210  74.9562720  42.1144170
  38.3859530  61.4308510  38.7842860  39.2350060  61.8678660  38.7183050
  38.0190800  61.7428770  39.6114920  49.0147300  60.7588090  50.2513070
  48.5120900  61.4993490  50.5906880  49.8303960  61.1472090  49.9349860
  47.3069310  66.0021270  43.6974430  46.3659450  66.0171500  43.8722120
  47.6213380  65.2157230  44.1434730  37.2850950  67.6840870  37.2578390
  38.0514220  67.5722230  37.8203820  37.3625640  66.9878840  36.6055160
  35.9797710  65.1165940  37.9411280  36.0601300  64.1693450  38.0528680
  36.8717460  65.4472820  38.0471940  49.3094890  73.1730120  45.3728690
  49.4342310  73.9961290  45.8452500  50.1760450  72.9620850  45.0252840
  33.6657900  71.3334900  40.9187330  32.7397680  71.5756040  40.9092740
  34.1314330  72.1609160  40.7972080  35.7870700  74.4507400  54.2331400
  36.5883430  74.7719450  54.6466800  35.2722520  74.0902980  54.9551310
  39.8914730  74.4391640  36.8671390  40.6843340  74.7280470  36.4153180
  39.3719080  74.0083810  36.1883870  44.6235330  70.5587270  54.1806810
  44.0173490  70.5818870  53.4402560  44.3189440  69.8270310  54.7174060
  46.0535700  74.2867560  52.7916220  47.0057450  74.2025580  52.7416460
  45.9063920  74.9509270  53.4650010  48.9444900  73.6661770  38.2908130
  48.6586410  73.2526910  37.4762310  48.7464450  74.5949480  38.1708650
  33.5068510  66.9380860  53.1767450  34.0107530  66.3588140  53.7483680
  32.7675930  67.2221090  53.7143820  40.4092130  69.6595050  36.7313740
  40.3042770  69.0447400  37.4575120  40.2416350  69.1360940  35.9476750
  40.5606450  68.3451850  52.7102970  39.7952120  68.9136850  52.6257640
  40.7422410  68.0528060  51.8171200  43.6494860  68.7215080  37.3355730
  43.1004960  69.1684380  37.9798470  44.2714120  68.2164330  37.8593400
  47.7029800  70.0757180  53.2677990  48.4439270  70.4132940  52.7645450
  46.9402480  70.2449240  52.7147760  35.5391590  65.0810450  54.0717520
  35.5796930  64.7824320  54.9802750  36.3937090  65.4818060  53.9125040
  39.3169980  67.6806000  39.2321030  39.7386400  67.5145870  40.0752420
  39.4420820  66.8706230  38.7376170  37.4797400  63.6602550  52.0392010
  36.9493860  63.1693500  51.4115350  38.1485470  64.0886750  51.5049940
  41.8297620  66.7043610  36.4798130  42.3503280  65.9892630  36.1139280
  42.4766020  67.3429480  36.7798640  46.3775460  68.1272010  51.8033200
  46.7916480  68.2817090  52.6523620  45.4426460  68.2527230  51.9658980
  46.8497630  65.4668170  53.8072350  47.4318400  64.7120490  53.7192830
  47.0259400  65.9975610  53.0303830  37.9669700  60.6264920  52.1189300
  37.8726570  60.0085670  51.3940170  37.3867090  61.3531210  51.8919210
  40.7331140  59.1838160  49.1516690  40.2848440  59.2062420  48.3062240
  40.0996340  58.7857180  49.7486990  41.1390690  68.0792490  49.7729130
  41.5578800  68.9225220  49.6005370  40.2199320  68.2164530  49.5435910
  43.4754590  65.8108670  51.1566970  43.5950800  65.2149810  51.8961810
  44.3348590  65.8478360  50.7368270  45.8142490  66.3645860  49.7329480
  45.2877710  66.8888480  49.1294620  46.1573830  66.9973250  50.3639210
  38.9898110  74.3845500  50.8886860  38.4519200  75.1091560  50.5695560
  39.2432070  73.9075840  50.0984200  40.2423360  62.3530020  52.4142790
  40.8323050  62.0445870  53.1020610  39.4243600  61.8809770  52.5702690
  45.0616790  61.9695830  52.6475810  44.3732310  61.3077370  52.5825800
  45.7822810  61.5234100  53.0924270  42.3945650  74.7855220  38.7699870
  43.2896440  75.1240190  38.7918630  42.4263280  74.0634630  38.1424150
  33.2487610  72.9471300  44.4507130  33.5790620  72.0792360  44.2185770
  33.6778610  73.1529820  45.2812090  37.8449530  71.2780310  42.1109100
  37.5445070  71.1545280  43.0113010  37.7387020  70.4188900  41.7024830
  33.7377820  73.8141890  47.1888760  33.3008810  73.9942690  48.0212910
  34.3055500  74.5716510  47.0470480  49.3740000  73.3158890  51.4766070
  48.7741990  73.3751450  50.7329990  49.5033900  72.3763870  51.6062920
  50.6141450  71.0576710  36.8135780  49.7834410  71.1253360  37.2843010
  50.7913280  71.9480830  36.5102640  50.0697910  67.8024190  39.3169980
  50.8316820  68.3720840  39.4229670  50.0852280  67.2351390  40.0878290
  51.0757880  68.6574290  44.1611910  51.4466710  67.8741610  43.7547880
  51.7159810  69.3463390  43.9829210  48.0591640  70.0410870  49.5742230
  47.2451480  70.4708030  49.8368020  48.4665840  70.6529280  48.9611280
  50.1217080  68.0958560  36.4742500  50.3965920  69.0037440  36.3461720
  49.9327820  68.0321090  37.4104490  50.0182420  66.0327550  41.4671930
  49.6426020  65.2655480  41.0353220  49.2885540  66.4150250  41.9546860
  34.6078180  66.7114690  48.0880980  34.9751220  66.6242090  48.9677000
  34.0389000  65.9481240  47.9887840  49.4082040  65.1799070  51.1011450
  49.1768130  64.9511820  50.2009400  49.6686590  66.0998620  51.0556340
  34.1594180  63.6223780  51.9939400  33.2650230  63.5890540  52.3333110
  34.6991730  63.8210570  52.7590650  47.8470110  60.4055500  53.8791150
  48.7240290  60.4138900  54.2625150  47.8590950  59.6686340  53.2683500
  32.7840330  63.5361050  39.4902970  31.8804410  63.7991250  39.3154630
  33.2680950  63.8072220  38.7102930  49.2933380  64.2585040  44.7679170
  49.8170860  63.7647690  44.1369340  49.8792800  64.3935400  45.5126740
  49.4723100  64.3424910  48.2898720  48.5225810  64.3088450  48.4043710
  49.6536110  65.2525020  48.0548490  48.7833350  63.5158390  40.7071580
  49.2792470  63.2829260  41.4920460  48.5849420  62.6770230  40.2909220
  50.2120510  62.1519340  43.2409260  50.1019790  61.9975380  44.1791530
  50.9728100  61.6240280  42.9984670  48.5586230  58.0913470  49.6992260
  49.1958450  58.7047610  50.0651450  48.7061120  58.1274130  48.7541490
  51.1010780  59.9827260  36.4815400  52.0260090  59.8508440  36.2733690
  51.0786570  60.0620080  37.4351850  51.1749270  60.7537920  39.1072110
  50.3800770  60.6883040  39.6365020  51.3792550  61.6888560  39.0957460
  48.1167690  74.7929470  43.1010500  48.7126760  74.4714040  42.4244920
  48.3745840  74.3201290  43.8923770  34.4165890  58.0527780  49.0847940
  34.0680710  58.5091600  49.8506120  34.0853590  57.1584910  49.1670370
  36.0230260  71.2247380  53.2501130  35.9799890  70.8540290  54.1315590
  36.1541270  72.1624950  53.3902950  39.7236290  72.7806970  48.8510850
  39.4827650  73.0481530  47.9641370  40.6638930  72.9512700  48.9061710
  41.9290710  59.2439660  52.6067360  41.8679600  59.8361490  53.3562770
  42.8691090  59.1365620  52.4617620  44.5665270  58.9009720  52.2459650
  45.1805680  59.2189010  51.5840730  45.1114830  58.4158310  52.8655510
  35.0886530  57.5803980  52.3598710  35.6369520  57.3992030  51.5964820
  35.1541840  56.7898090  52.8955020  35.8618290  74.1709630  50.3698910
  35.2678610  74.0394330  51.1088950  35.8542130  73.3347770  49.9041010
  45.3073310  57.4641860  48.5728940  44.4333150  57.7976970  48.3701870
  45.1984060  56.9915040  49.3980810  46.2145290  59.6712730  49.9570660
  45.8858650  58.8564490  49.5772390  47.1627590  59.6282540  49.8336350
  35.4930520  71.5368010  49.3206950  34.7664580  70.9173300  49.2532900
  35.5539670  71.9308620  48.4505030  39.0975620  73.7513010  46.1056360
  39.6140640  73.1400370  45.5804620  39.7473000  74.2541790  46.5967370
  41.8371120  74.6421500  46.9325340  42.1248930  74.3875800  46.0558350
  42.3494340  74.0898860  47.5230910  43.0548130  58.3811700  47.5121850
  42.2719920  58.8557200  47.7918610  42.7611060  57.4766530  47.4035030
  47.6069200  59.0834800  45.5570940  48.0477290  59.0279900  44.7092540
  47.3376790  59.9992810  45.6281120  49.4707770  58.7150040  43.5679760
  49.4096170  57.7711260  43.4210780  50.2499800  58.8230130  44.1133220
  33.7760520  74.8542400  42.5303710  33.6082560  74.2213080  43.2285600
  32.9095030  75.0601800  42.1797900  40.9402350  60.7998450  43.0237880
  40.1276860  60.4255340  42.6833760  41.4443990  60.0443530  43.3259070
  45.4427330  57.4640900  44.2620950  46.0456700  58.0361110  44.7369470
  44.7020320  58.0280340  44.0394850  48.5861930  57.8662460  39.5361230
  48.7812560  58.7645910  39.8028660  47.7991800  57.6349540  40.0294180
  35.3823220  73.5475630  39.9753850  34.8570840  73.9283660  39.2715810
  35.3067800  74.1726400  40.6963560  39.0907090  58.2282350  54.0635420
  38.8091360  58.7315950  53.2996240  39.4726790  57.4304100  53.6977550
  37.1430980  71.6122740  38.8549430  36.5139860  72.0807840  39.4035260
  37.2578810  70.7671960  39.2895620  45.6922550  57.6435930  54.6415890
  45.5788000  57.9630540  55.5367410  46.5092290  58.0448440  54.3453170
  44.5980700  65.6628400  25.0050630  44.5174750  64.7483010  24.7342340
  44.1845120  66.1595470  24.2990340  42.7298740  67.4407420  26.8859900
  41.9540840  66.9607860  27.1758470  43.3811670  66.7613070  26.7116060
  36.7464570  67.7527230  27.7635660  35.9149450  67.4975940  28.1632170
  37.3545550  67.8238000  28.4993580  46.7506170  71.8467610  25.6659030
  46.2887700  71.0754850  25.9946200  47.5631720  71.8733680  26.1711480
  36.7265830  71.7867320  27.9593680  37.0293870  70.8965060  27.7803900
  37.4709420  72.3437540  27.7315930  35.1556520  62.7129120  21.5478050
  34.2673220  63.0545090  21.4457930  35.4397710  62.5129440  20.6558880
  42.9769480  74.1325620  25.2863020  42.3580920  74.5883120  24.7157460
  43.8321260  74.2877080  24.8852720  42.1707730  70.1164610  26.8930060
  42.1016010  69.1754550  26.7319190  42.9327590  70.2066020  27.4652630
  43.2012900  62.9234990  27.1198990  43.5777720  62.0506870  27.0072660
  43.1032410  63.2593690  26.2289430  37.3317910  61.2960620  22.5816430
  37.4384660  62.1964350  22.8885190  36.4210270  61.2478590  22.2911080
  46.9837020  60.4185430  24.0527330  47.8046640  59.9282000  24.0952810
  47.0171100  61.0083090  24.8059170  39.1725640  64.2646990  26.9141610
  39.6803860  64.7627960  27.5546630  39.7038880  63.4882190  26.7380970
  51.2736570  62.4352180  30.6170960  50.5688740  62.8233890  30.0986070
  51.5394490  63.1302470  31.2191890  43.8432830  69.0164860  22.6794930
  43.2250100  69.4814310  22.1157650  44.3556080  69.7092340  23.0964440
  38.7064590  68.5440730  29.3578530  38.3733970  69.1709650  29.9999600
  38.8831270  69.0702610  28.5780200  47.2198500  62.3585810  26.8254870
  46.5154070  62.6470700  27.4057980  47.5810660  63.1685920  26.4654430
  37.9183690  70.5121530  31.1727710  38.5357690  71.1872610  30.8912160
  37.0576810  70.9209510  31.0815210  33.2116030  69.7021390  20.0534560
  32.8344010  70.1908490  19.3219460  33.4689100  70.3746670  20.6841090
  48.8361280  71.9760940  29.0882350  48.1524800  72.6460050  29.0799020
  49.3755570  72.1741590  28.3227210  50.2885420  61.8040600  27.2164080
  49.3410330  61.8379580  27.3479510  50.6135410  62.6179550  27.6013440
  40.8204960  58.1037780  25.5120070  41.1279940  57.5484670  24.7955570
  39.8905660  58.2382240  25.3293060  46.3720020  73.8205070  27.8027530
  46.3847180  73.4167360  26.9349790  45.8195240  74.5952360  27.6988960
  47.6665440  70.5421290  22.8917700  47.5561770  69.5995620  23.0167120
  47.6633690  70.9036930  23.7780460  45.7705460  68.7234910  29.1310140
  46.1874250  68.5095020  28.2963600  46.4945280  68.9807700  29.7018760
  43.2085720  66.1686610  22.2480190  42.2815000  66.1023990  22.4768660
  43.3610540  67.1066740  22.1335430  43.1954800  62.4403610  19.2447350
  42.2558470  62.6017570  19.3299810  43.5138060  63.1589290  18.6983340
  49.7167560  67.1222130  29.2226380  48.8886190  67.1915220  28.7476510
  50.3118040  67.7076440  28.7542210  47.2383010  67.7306910  22.7515440
  46.6195430  67.3926460  22.1041740  47.2207460  67.0866670  23.4594630
  46.6809570  63.9091450  30.1681250  46.2680750  64.7345160  30.4221240
  45.9485520  63.3236490  29.9757610  38.8142360  66.6951350  25.0299920
  38.4099360  65.9828600  24.5345820  38.9005480  66.3504590  25.9187960
  39.2824060  70.3818910  27.1939130  38.9852350  69.7764380  26.5146910
  40.2323880  70.4196220  27.0828490  37.5270980  63.4694560  28.8098960
  38.0785570  63.5789900  28.0352210  38.0414490  63.8432160  29.5254190
  47.3709670  73.9550780  30.8562230  46.8940230  74.7622970  30.6634840
  46.6871460  73.3029110  31.0088440  38.3742490  70.1200600  33.8446930
  37.4771020  70.3440570  34.0920330  38.3995360  70.2435540  32.8958330
  45.4147710  66.9693720  19.7588190  45.8540990  66.1316150  19.6126010
  46.1276130  67.6023120  19.8452330  37.2013710  66.9913920  32.4204300
  37.0621480  67.8636720  32.7891700  36.3195070  66.6486730  32.2752240
  43.5243090  71.9089790  23.7269430  43.9639000  72.6514120  23.3124820
  43.4629980  72.1516360  24.6508390  38.9994060  72.9335620  34.6289450
  38.9709490  73.3378570  33.7617880  38.8359030  72.0045980  34.4661050
  48.9964850  58.2236530  18.0729230  48.6837510  58.3163360  18.9728300
  49.7577320  58.8017560  18.0226660  35.5146990  65.5896330  22.5306570
  35.3944590  66.3158420  21.9187840  35.2047880  64.8199240  22.0534480
  50.9508880  73.7162720  35.9253620  51.4268600  74.1945610  36.6042700
  51.5716040  73.6480210  35.1999120  33.1532360  68.7611470  28.3375210
  33.2312780  68.8960240  27.3930930  33.7674040  68.0527360  28.5303330
  34.3979990  70.4611660  24.7481390  33.9908070  70.6026250  23.8934990
  35.2893000  70.1771820  24.5452600  50.3542130  70.9075570  33.0853630
  50.4805190  70.6687450  32.1670810  50.3963510  70.0760110  33.5575710
  44.2158870  74.6103570  31.6548440  44.7303540  74.5211580  32.4570870
  43.3727950  74.9563270  31.9476350  46.1913270  74.8958910  21.0832440
  46.0314410  74.6061850  21.9814270  46.0259980  74.1199040  20.5477670
  38.6701650  74.6757440  22.8604060  38.4944130  73.7592980  22.6471860
  37.8157390  75.0344730  23.1001860  45.8939400  72.4046470  19.6430440
  45.2004560  72.4023760  18.9832720  46.6362260  71.9805790  19.2124610
  45.4589330  74.0309180  23.7178930  45.9146280  73.2498560  24.0317550
  45.7981850  74.7416000  24.2620110  50.2066140  62.9608030  34.0503370
  49.5910410  63.4687700  33.5218830  49.8862560  62.0606360  33.9929310
  33.2091880  69.8025640  30.8769670  33.3722920  69.3331000  30.0589040
  33.6744330  69.2949200  31.5418510  42.2680460  61.7999920  31.5165560
  41.8059830  62.0082940  32.3285500  41.8658570  60.9859270  31.2136230
  47.2684970  63.0208870  32.6462220  46.4178560  62.7214620  32.9671290
  47.1086760  63.2650880  31.7346040  44.3634680  64.5210620  34.7461010
  44.6888090  63.6874370  34.4063240  45.1515010  65.0439140  34.8939340
  41.0969470  58.5542100  20.7936070  40.4723650  58.5501970  21.5189380
  41.0099590  57.6873060  20.3972040  40.0186550  59.4778730  27.7719840
  40.3158880  60.3841560  27.6911860  40.5672110  58.9897510  27.1579410
  37.7724870  64.0564970  23.6411490  37.5465790  63.8402140  24.5458110
  36.9917400  64.4893430  23.2957460  45.0022630  64.0628340  22.2402140
  44.4031520  64.7864140  22.0565760  45.5502240  64.0005120  21.4578590
  40.2124080  64.9550550  34.3071760  40.1167680  64.0145280  34.1572160
  41.0556060  65.1765620  33.9119830  43.6087500  62.6991880  24.2705420
  44.0017070  63.0164080  23.4574110  43.9704350  61.8203760  24.3849940
  41.9179670  61.4499190  35.5302280  41.2277990  61.2571390  36.1648370
  42.6611970  61.7333830  36.0626580  32.8321900  63.2312800  17.7038340
  32.7496570  64.1743560  17.8453330  32.4804960  63.0887710  16.8250690
  44.1942640  65.2897630  28.3656200  43.4623760  65.7984440  28.7146300
  43.7966980  64.4727610  28.0644980  40.6320030  61.9651830  26.7708690
  40.6356090  61.5241780  25.9213230  41.5271150  62.2869160  26.8780510
  36.4822410  61.8478320  25.7302900  36.1422460  62.3253550  26.4869950
  35.7199730  61.3943440  25.3704000  40.6940180  62.9663910  19.7615450
  40.8153000  62.9250390  20.7101270  40.3088690  63.8288060  19.6062180
  44.6568550  60.7431310  27.7779140  44.6741290  61.1939960  28.6220990
  44.4084130  59.8436950  27.9912580  39.7061680  65.2765050  19.1598750
  39.1378580  64.8283300  18.5334660  40.4150680  65.6357830  18.6263900
  48.0839300  58.1563490  33.6165520  48.4085070  57.4253150  34.1423500
  48.1195810  57.8377130  32.7146510  34.7830860  69.1777070  33.0365480
  34.3985650  68.5370740  33.6348440  35.0943050  69.8813190  33.6060210
  40.9328000  66.0253610  28.5174100  41.2998130  65.5512180  29.2635440
  40.7433060  66.8995180  28.8582440  33.7968490  60.7697300  24.6467570
  33.5115410  60.4052970  25.4846190  33.7347350  60.0377760  24.0330710
  38.7227370  65.0662250  30.8358310  38.4184440  65.9454230  31.0608670
  39.6773830  65.1262040  30.8715750  37.2509160  69.2723240  21.4325160
  36.4771420  68.7320860  21.2723880  37.9803790  68.7529850  21.0942920
  48.0097140  68.2688600  27.2251550  48.7296260  68.7643890  26.8347660
  47.8078960  67.5906490  26.5805420  43.4707080  59.6626560  21.3680940
  42.6571690  59.1639730  21.2926250  43.2769030  60.5024810  20.9517290
  43.3915940  68.3397660  33.1120550  43.3253250  67.4193330  32.8578140
  42.7621080  68.4373100  33.8265190  46.1855470  64.0346210  19.6643100
  47.0735090  64.3463440  19.4894440  46.1560560  63.1618460  19.2723680
  37.2946560  68.9403620  25.0703970  37.8125230  68.1371880  25.0160860
  36.8430580  68.8782760  25.9120800  42.1816060  70.2069900  20.3431270
  42.5231760  70.9512130  19.8474590  41.3528770  70.5201020  20.7056100
  34.7791100  65.9064990  31.9829670  34.4206040  66.5718840  32.5703010
  34.4845660  65.0748540  32.3542290  37.9804220  66.3649230  34.8669220
  37.6804360  66.5106410  33.9697040  38.7515460  65.8054520  34.7742610
  43.3232670  71.1618230  32.8624350  43.3377210  70.2299190  32.6443260
  42.6157770  71.2477990  33.5014120  48.4569740  65.3458050  19.1322960
  48.3733460  65.7772270  18.2819400  49.1763930  65.8056400  19.5649780
  49.5343880  67.8025570  32.2092930  48.8092070  68.3954350  32.0122320
  50.0619340  67.7949110  31.4106300  49.4856990  72.2000310  21.8605090
  48.8433150  71.5455930  22.1348810  49.0987650  72.6055400  21.0845760
  45.0643470  69.5285740  25.7076780  45.4167290  68.9313870  25.0478150
  44.1805800  69.2029970  25.8785030  41.1506750  70.2883430  23.1147190
  41.8377880  70.8352640  23.4954780  40.3639170  70.8324160  23.1496800
  33.2899150  65.9056250  18.6064270  34.1594000  66.1881050  18.8900190
  32.7989470  66.7192120  18.4913080  40.4533960  67.2929460  22.7272550
  40.9096740  68.1034710  22.9532740  40.1022170  66.9752600  23.5591040
  42.7566570  72.8035800  29.9564850  43.4008790  73.0095180  30.6338270
  43.1196010  72.0424200  29.5035700  44.0298650  70.8068150  28.6742300
  44.6720880  70.1061310  28.7874470  44.5548000  71.5866590  28.4939190
  47.8754370  71.0916770  18.3981440  47.6491950  70.3747210  18.9906080
  47.4850570  70.8429210  17.5603190  45.8036270  71.6063050  31.8778360
  46.1392510  72.1929740  32.5556280  44.8836610  71.4755760  32.1076150
  47.4570620  69.0088710  20.0595600  47.1692320  69.4701400  20.8473480
  48.2522790  68.5486480  20.3279820  33.6412260  73.3838490  33.6468300
  33.7503380  72.4433230  33.5063690  32.9892820  73.6493240  32.9982030
  41.6324850  71.6554380  35.0466420  41.3121720  70.9363620  35.5912110
  40.9583210  72.3309450  35.1202480  39.6739020  72.5014830  19.9899570
  39.6649120  73.2344520  19.3744080  38.7537380  72.2546410  20.0826530
  35.2745660  67.7229720  20.7346330  34.6673610  68.4628620  20.7441630
  35.7495010  67.8129080  19.9084530  44.8478450  61.8880540  30.4103220
  45.2159270  61.0675750  30.7382790  43.9876650  61.9482430  30.8258870
  48.2140480  60.8437480  21.2190780  47.5853640  60.9483150  20.5049010
  47.7192400  61.0634260  22.0084660  42.6598620  72.5643070  18.6524760
  42.7610600  72.3607060  17.7226740  41.7600360  72.3101350  18.8572540
  40.1824510  63.1223430  22.6348660  39.4740660  63.5909770  23.0762270
  40.4668990  62.4645440  23.2693850  41.8080440  64.5420130  30.6341190
  42.3065690  65.0165950  31.2993040  41.9503390  63.6183650  30.8411220
  44.2139940  59.8474090  24.0744450  44.0907720  59.8660220  23.1253960
  45.1624500  59.8953030  24.1942850  41.3016730  75.0829390  23.3472430
  41.5558230  75.0450780  22.4251800  40.3529210  74.9562720  23.3400680
  49.0147300  60.7588090  31.4769580  48.5120900  61.4993490  31.8163390
  49.8303960  61.1472090  31.1606370  47.3069310  66.0021270  24.9230940
  46.3659450  66.0171500  25.0978630  47.6213380  65.2157230  25.3691240
  37.2850950  67.6840870  18.4834900  38.0514220  67.5722230  19.0460330
  37.3625640  66.9878840  17.8311670  35.9797710  65.1165940  19.1667790
  36.0601300  64.1693450  19.2785190  36.8717460  65.4472820  19.2728450
  49.3094890  73.1730120  26.5985200  49.4342310  73.9961290  27.0709010
  50.1760450  72.9620850  26.2509350  33.6657900  71.3334900  22.1443840
  32.7397680  71.5756040  22.1349250  34.1314330  72.1609160  22.0228590
  35.7870700  74.4507400  35.4587910  36.5883430  74.7719450  35.8723310
  35.2722520  74.0902980  36.1807820  39.8914730  74.4391640  18.0927900
  40.6843340  74.7280470  17.6409690  39.3719080  74.0083810  17.4140380
  44.6235330  70.5587270  35.4063320  44.0173490  70.5818870  34.6659070
  44.3189440  69.8270310  35.9430570  46.0535700  74.2867560  34.0172730
  47.0057450  74.2025580  33.9672970  45.9063920  74.9509270  34.6906520
  48.9444900  73.6661770  19.5164640  48.6586410  73.2526910  18.7018820
  48.7464450  74.5949480  19.3965160  33.5068510  66.9380860  34.4023960
  34.0107530  66.3588140  34.9740190  32.7675930  67.2221090  34.9400330
  40.4092130  69.6595050  17.9570250  40.3042770  69.0447400  18.6831630
  40.2416350  69.1360940  17.1733260  40.5606450  68.3451850  33.9359480
  39.7952120  68.9136850  33.8514150  40.7422410  68.0528060  33.0427710
  43.6494860  68.7215080  18.5612240  43.1004960  69.1684380  19.2054980
  44.2714120  68.2164330  19.0849910  47.7029800  70.0757180  34.4934500
  48.4439270  70.4132940  33.9901960  46.9402480  70.2449240  33.9404270
  35.5391590  65.0810450  35.2974030  35.5796930  64.7824320  36.2059260
  36.3937090  65.4818060  35.1381550  39.3169980  67.6806000  20.4577540
  39.7386400  67.5145870  21.3008930  39.4420820  66.8706230  19.9632680
  37.4797400  63.6602550  33.2648520  36.9493860  63.1693500  32.6371860
  38.1485470  64.0886750  32.7306450  41.8297620  66.7043610  17.7054640
  42.3503280  65.9892630  17.3395790  42.4766020  67.3429480  18.0055150
  46.3775460  68.1272010  33.0289710  46.7916480  68.2817090  33.8780130
  45.4426460  68.2527230  33.1915490  46.8497630  65.4668170  35.0328860
  47.4318400  64.7120490  34.9449340  47.0259400  65.9975610  34.2560340
  40.7331140  59.1838160  30.3773200  40.2848440  59.2062420  29.5318750
  40.0996340  58.7857180  30.9743500  41.1390690  68.0792490  30.9985640
  41.5578800  68.9225220  30.8261880  40.2199320  68.2164530  30.7692420
  43.4754590  65.8108670  32.3823480  43.5950800  65.2149810  33.1218320
  44.3348590  65.8478360  31.9624780  45.8142490  66.3645860  30.9585990
  45.2877710  66.8888480  30.3551130  46.1573830  66.9973250  31.5895720
  38.2128880  63.7539230  17.4035700  38.0117940  62.8906590  17.7649040
  38.0420930  63.6672590  16.4657300  38.9898110  74.3845500  32.1143370
  38.4519200  75.1091560  31.7952070  39.2432070  73.9075840  31.3240710
  40.2423360  62.3530020  33.6399300  40.8323050  62.0445870  34.3277120
  39.4243600  61.8809770  33.7959200  45.0616790  61.9695830  33.8732320
  44.3732310  61.3077370  33.8082310  45.7822810  61.5234100  34.3180780
  45.6917190  58.5647460  19.9322580  45.9719480  57.7215360  20.2882000
  44.9182920  58.7970570  20.4461330  37.0111680  60.8539850  17.3913580
  37.3137580  60.8607280  16.4832730  37.7506270  60.5037710  17.8881240
  40.2296610  59.7974470  18.3769780  39.8818610  59.1198460  17.7972230
  40.4309380  59.3363980  19.1913170  42.3945650  74.7855220  19.9956380
  43.2896440  75.1240190  20.0175140  42.4263280  74.0634630  19.3680660
  36.0341810  70.1582270  18.2243380  36.4716680  70.7011940  18.8800960
  36.5189540  69.3329220  18.2339720  33.2487610  72.9471300  25.6763640
  33.5790620  72.0792360  25.4442280  33.6778610  73.1529820  26.5068600
  37.8449530  71.2780310  23.3365610  37.5445070  71.1545280  24.2369520
  37.7387020  70.4188900  22.9281340  33.7377820  73.8141890  28.4145270
  33.3008810  73.9942690  29.2469420  34.3055500  74.5716510  28.2726990
  49.3740000  73.3158890  32.7022580  48.7741990  73.3751450  31.9586500
  49.5033900  72.3763870  32.8319430  50.6141450  71.0576710  18.0392290
  49.7834410  71.1253360  18.5099520  50.7913280  71.9480830  17.7359150
  50.0697910  67.8024190  20.5426490  50.8316820  68.3720840  20.6486180
  50.0852280  67.2351390  21.3134800  33.5702250  66.3262120  24.7734150
  32.9151090  66.0573760  24.1293850  34.4080200  66.2166600  24.3236130
  51.0757880  68.6574290  25.3868420  51.4466710  67.8741610  24.9804390
  51.7159810  69.3463390  25.2085720  48.0591640  70.0410870  30.7998740
  47.2451480  70.4708030  31.0624530  48.4665840  70.6529280  30.1867790
  50.1217080  68.0958560  17.6999010  50.3965920  69.0037440  17.5718230
  49.9327820  68.0321090  18.6361000  46.5192690  61.1203410  18.9952640
  46.9377570  60.9334390  18.1549300  46.2128750  60.2682460  19.3055570
  50.0182420  66.0327550  22.6928440  49.6426020  65.2655480  22.2609730
  49.2885540  66.4150250  23.1803370  34.6078180  66.7114690  29.3137490
  34.9751220  66.6242090  30.1933510  34.0389000  65.9481240  29.2144350
  49.4082040  65.1799070  32.3267960  49.1768130  64.9511820  31.4265910
  49.6686590  66.0998620  32.2812850  47.8470110  60.4055500  35.1047660
  48.7240290  60.4138900  35.4881660  47.8590950  59.6686340  34.4940010
  32.7840330  63.5361050  20.7159480  31.8804410  63.7991250  20.5411140
  33.2680950  63.8072220  19.9359440  49.2933380  64.2585040  25.9935680
  49.8170860  63.7647690  25.3625850  49.8792800  64.3935400  26.7383250
  49.4723100  64.3424910  29.5155230  48.5225810  64.3088450  29.6300220
  49.6536110  65.2525020  29.2805000  35.3267540  62.5926590  18.6253860
  36.0359240  62.1709810  18.1401140  34.6107480  62.6601820  17.9937210
  34.9741700  58.6465920  17.6656510  35.6969830  59.1874860  17.9837730
  35.2466220  58.3729340  16.7898050  48.7833350  63.5158390  21.9328090
  49.2792470  63.2829260  22.7176970  48.5849420  62.6770230  21.5165730
  50.2120510  62.1519340  24.4665770  50.1019790  61.9975380  25.4048040
  50.9728100  61.6240280  24.2241180  48.5586230  58.0913470  30.9248770
  49.1958450  58.7047610  31.2907960  48.7061120  58.1274130  29.9798000
  51.1010780  59.9827260  17.7071910  52.0260090  59.8508440  17.4990200
  51.0786570  60.0620080  18.6608360  51.1749270  60.7537920  20.3328620
  50.3800770  60.6883040  20.8621530  51.3792550  61.6888560  20.3213970
  48.1167690  74.7929470  24.3267010  48.7126760  74.4714040  23.6501430
  48.3745840  74.3201290  25.1180280  36.0230260  71.2247380  34.4757640
  35.9799890  70.8540290  35.3572100  36.1541270  72.1624950  34.6159460
  39.7236290  72.7806970  30.0767360  39.4827650  73.0481530  29.1897880
  40.6638930  72.9512700  30.1318220  35.8618290  74.1709630  31.5955420
  35.2678610  74.0394330  32.3345460  35.8542130  73.3347770  31.1297520
  45.3073310  57.4641860  29.7985450  44.4333150  57.7976970  29.5958380
  45.1984060  56.9915040  30.6237320  46.2145290  59.6712730  31.1827170
  45.8858650  58.8564490  30.8028900  47.1627590  59.6282540  31.0592860
  35.4930520  71.5368010  30.5463460  34.7664580  70.9173300  30.4789410
  35.5539670  71.9308620  29.6761540  39.0975620  73.7513010  27.3312870
  39.6140640  73.1400370  26.8061130  39.7473000  74.2541790  27.8223880
  41.8371120  74.6421500  28.1581850  42.1248930  74.3875800  27.2814860
  42.3494340  74.0898860  28.7487420  43.0548130  58.3811700  28.7378360
  42.2719920  58.8557200  29.0175120  42.7611060  57.4766530  28.6291540
  47.6069200  59.0834800  26.7827450  48.0477290  59.0279900  25.9349050
  47.3376790  59.9992810  26.8537630  49.4707770  58.7150040  24.7936270
  49.4096170  57.7711260  24.6467290  50.2499800  58.8230130  25.3389730
  33.7760520  74.8542400  23.7560220  33.6082560  74.2213080  24.4542110
  32.9095030  75.0601800  23.4054410  34.3988540  58.6859180  21.2592080
  35.1567900  58.7988060  20.6856110  33.9365710  59.5228380  21.2135510
  40.9402350  60.7998450  24.2494390  40.1276860  60.4255340  23.9090270
  41.4443990  60.0443530  24.5515580  45.4427330  57.4640900  25.4877460
  46.0456700  58.0361110  25.9625980  44.7020320  58.0280340  25.2651360
  48.5861930  57.8662460  20.7617740  48.7812560  58.7645910  21.0285170
  47.7991800  57.6349540  21.2550690  35.3823220  73.5475630  21.2010360
  34.8570840  73.9283660  20.4972320  35.3067800  74.1726400  21.9220070
  36.7713690  59.2123230  19.7994050  37.3006450  58.4253030  19.6702000
  37.4042010  59.8914420  20.0329580  38.9651530  58.9498370  22.8539440
  38.3354270  58.2485680  23.0209570  38.4256670  59.7102500  22.6372600
  37.1430980  71.6122740  20.0805940  36.5139860  72.0807840  20.6291770
  37.2578810  70.7671960  20.5152130  44.5980700  65.6628400   6.2307140
  44.5174750  64.7483010   5.9598850  44.1845120  66.1595470   5.5246850
  42.7298740  67.4407420   8.1116410  41.9540840  66.9607860   8.4014980
  43.3811670  66.7613070   7.9372570  36.7464570  67.7527230   8.9892170
  35.9149450  67.4975940   9.3888680  37.3545550  67.8238000   9.7250090
  46.7506170  71.8467610   6.8915540  46.2887700  71.0754850   7.2202710
  47.5631720  71.8733680   7.3967990  36.7265830  71.7867320   9.1850190
  37.0293870  70.8965060   9.0060410  37.4709420  72.3437540   8.9572440
  35.1556520  62.7129120   2.7734560  34.2673220  63.0545090   2.6714440
  35.4397710  62.5129440   1.8815390  33.1189530  65.3134770   8.6574260
  33.6905640  64.5456970   8.6577900  33.1191070  65.6123530   7.7480870
  42.9769480  74.1325620   6.5119530  42.3580920  74.5883120   5.9413970
  43.8321260  74.2877080   6.1109230  42.1707730  70.1164610   8.1186570
  42.1016010  69.1754550   7.9575700  42.9327590  70.2066020   8.6909140
  34.3614400  60.7219130  10.4443190  34.1817240  59.8244880  10.7245950
  33.9594480  61.2691000  11.1190140  43.2012900  62.9234990   8.3455500
  43.5777720  62.0506870   8.2329170  43.1032410  63.2593690   7.4545940
  37.3317910  61.2960620   3.8072940  37.4384660  62.1964350   4.1141700
  36.4210270  61.2478590   3.5167590  46.9837020  60.4185430   5.2783840
  47.8046640  59.9282000   5.3209320  47.0171100  61.0083090   6.0315680
  34.9801070  63.2179630   9.0525530  35.6611180  63.4818000   9.6712930
  34.6649120  62.3780500   9.3863540  39.1725640  64.2646990   8.1398120
  39.6803860  64.7627960   8.7803140  39.7038880  63.4882190   7.9637480
  51.2736570  62.4352180  11.8427470  50.5688740  62.8233890  11.3242580
  51.5394490  63.1302470  12.4448400  37.4561740  58.9045550  12.4061540
  37.4580180  59.4217940  11.6007440  36.6266050  58.4275730  12.3831470
  43.8432830  69.0164860   3.9051440  43.2250100  69.4814310   3.3414160
  44.3556080  69.7092340   4.3220950  38.7064590  68.5440730  10.5835040
  38.3733970  69.1709650  11.2256110  38.8831270  69.0702610   9.8036710
  47.2198500  62.3585810   8.0511380  46.5154070  62.6470700   8.6314490
  47.5810660  63.1685920   7.6910940  37.1377070  60.6155510  10.4131990
  37.4793880  61.4597560  10.1185860  36.1992880  60.7639250  10.5297330
  37.9183690  70.5121530  12.3984220  38.5357690  71.1872610  12.1168670
  37.0576810  70.9209510  12.3071720  48.8361280  71.9760940  10.3138860
  48.1524800  72.6460050  10.3055530  49.3755570  72.1741590   9.5483720
  50.2885420  61.8040600   8.4420590  49.3410330  61.8379580   8.5736020
  50.6135410  62.6179550   8.8269950  40.8204960  58.1037780   6.7376580
  41.1279940  57.5484670   6.0212080  39.8905660  58.2382240   6.5549570
  46.3720020  73.8205070   9.0284040  46.3847180  73.4167360   8.1606300
  45.8195240  74.5952360   8.9245470  47.6665440  70.5421290   4.1174210
  47.5561770  69.5995620   4.2423630  47.6633690  70.9036930   5.0036970
  45.7705460  68.7234910  10.3566650  46.1874250  68.5095020   9.5220110
  46.4945280  68.9807700  10.9275270  43.2085720  66.1686610   3.4736700
  42.2815000  66.1023990   3.7025170  43.3610540  67.1066740   3.3591940
  49.7167560  67.1222130  10.4482890  48.8886190  67.1915220   9.9733020
  50.3118040  67.7076440   9.9798720  47.2383010  67.7306910   3.9771950
  46.6195430  67.3926460   3.3298250  47.2207460  67.0866670   4.6851140
  46.6809570  63.9091450  11.3937760  46.2680750  64.7345160  11.6477750
  45.9485520  63.3236490  11.2014120  38.8142360  66.6951350   6.2556430
  38.4099360  65.9828600   5.7602330  38.9005480  66.3504590   7.1444470
  39.2824060  70.3818910   8.4195640  38.9852350  69.7764380   7.7403420
  40.2323880  70.4196220   8.3085000  37.5270980  63.4694560  10.0355470
  38.0785570  63.5789900   9.2608720  38.0414490  63.8432160  10.7510700
  47.3709670  73.9550780  12.0818740  46.8940230  74.7622970  11.8891350
  46.6871460  73.3029110  12.2344950  38.3742490  70.1200600  15.0703440
  37.4771020  70.3440570  15.3176840  38.3995360  70.2435540  14.1214840
  37.2013710  66.9913920  13.6460810  37.0621480  67.8636720  14.0148210
  36.3195070  66.6486730  13.5008750  43.5243090  71.9089790   4.9525940
  43.9639000  72.6514120   4.5381330  43.4629980  72.1516360   5.8764900
  38.9994060  72.9335620  15.8545960  38.9709490  73.3378570  14.9874390
  38.8359030  72.0045980  15.6917560  35.5146990  65.5896330   3.7563080
  35.3944590  66.3158420   3.1444350  35.2047880  64.8199240   3.2790990
  50.9508880  73.7162720  17.1510130  51.4268600  74.1945610  17.8299210
  51.5716040  73.6480210  16.4255630  33.1532360  68.7611470   9.5631720
  33.2312780  68.8960240   8.6187440  33.7674040  68.0527360   9.7559840
  34.3979990  70.4611660   5.9737900  33.9908070  70.6026250   5.1191500
  35.2893000  70.1771820   5.7709110  50.3542130  70.9075570  14.3110140
  50.4805190  70.6687450  13.3927320  50.3963510  70.0760110  14.7832220
  44.2158870  74.6103570  12.8804950  44.7303540  74.5211580  13.6827380
  43.3727950  74.9563270  13.1732860  46.1913270  74.8958910   2.3088950
  46.0314410  74.6061850   3.2070780  46.0259980  74.1199040   1.7734180
  38.6701650  74.6757440   4.0860570  38.4944130  73.7592980   3.8728370
  37.8157390  75.0344730   4.3258370  45.4589330  74.0309180   4.9435440
  45.9146280  73.2498560   5.2574060  45.7981850  74.7416000   5.4876620
  50.2066140  62.9608030  15.2759880  49.5910410  63.4687700  14.7475340
  49.8862560  62.0606360  15.2185820  33.2091880  69.8025640  12.1026180
  33.3722920  69.3331000  11.2845550  33.6744330  69.2949200  12.7675020
  37.9810650  58.9331400   7.1386750  37.5378800  59.7140940   6.8071270
  38.5395640  59.2561290   7.8457690  42.2680460  61.7999920  12.7422070
  41.8059830  62.0082940  13.5542010  41.8658570  60.9859270  12.4392740
  47.2684970  63.0208870  13.8718730  46.4178560  62.7214620  14.1927800
  47.1086760  63.2650880  12.9602550  44.3634680  64.5210620  15.9717520
  44.6888090  63.6874370  15.6319750  45.1515010  65.0439140  16.1195850
  40.0186550  59.4778730   8.9976350  40.3158880  60.3841560   8.9168370
  40.5672110  58.9897510   8.3835920  37.7724870  64.0564970   4.8668000
  37.5465790  63.8402140   5.7714620  36.9917400  64.4893430   4.5213970
  45.0022630  64.0628340   3.4658650  44.4031520  64.7864140   3.2822270
  45.5502240  64.0005120   2.6835100  40.2124080  64.9550550  15.5328270
  40.1167680  64.0145280  15.3828670  41.0556060  65.1765620  15.1376340
  43.6087500  62.6991880   5.4961930  44.0017070  63.0164080   4.6830620
  43.9704350  61.8203760   5.6106450  35.3434620  61.3664220  13.6862050
  34.9498010  62.2139430  13.8934830  34.6553020  60.7290590  13.8770690
  41.9179670  61.4499190  16.7558790  41.2277990  61.2571390  17.3904880
  42.6611970  61.7333830  17.2883090  32.6451670  59.2892680   7.7192130
  32.3564720  59.8595540   8.4317110  33.3897430  58.8097130   8.0823360
  44.1942640  65.2897630   9.5912710  43.4623760  65.7984440   9.9402810
  43.7966980  64.4727610   9.2901490  40.6320030  61.9651830   7.9965200
  40.6356090  61.5241780   7.1469740  41.5271150  62.2869160   8.1037020
  36.4822410  61.8478320   6.9559410  36.1422460  62.3253550   7.7126460
  35.7199730  61.3943440   6.5960510  44.6568550  60.7431310   9.0035650
  44.6741290  61.1939960   9.8477500  44.4084130  59.8436950   9.2169090
  48.0839300  58.1563490  14.8422030  48.4085070  57.4253150  15.3680010
  48.1195810  57.8377130  13.9403020  34.7830860  69.1777070  14.2621990
  34.3985650  68.5370740  14.8604950  35.0943050  69.8813190  14.8316720
  40.9328000  66.0253610   9.7430610  41.2998130  65.5512180  10.4891950
  40.7433060  66.8995180  10.0838950  33.7968490  60.7697300   5.8724080
  33.5115410  60.4052970   6.7102700  33.7347350  60.0377760   5.2587220
  38.7227370  65.0662250  12.0614820  38.4184440  65.9454230  12.2865180
  39.6773830  65.1262040  12.0972260  37.2509160  69.2723240   2.6581670
  36.4771420  68.7320860   2.4980390  37.9803790  68.7529850   2.3199430
  48.0097140  68.2688600   8.4508060  48.7296260  68.7643890   8.0604170
  47.8078960  67.5906490   7.8061930  43.4707080  59.6626560   2.5937450
  42.6571690  59.1639730   2.5182760  43.2769030  60.5024810   2.1773800
  43.3915940  68.3397660  14.3377060  43.3253250  67.4193330  14.0834650
  42.7621080  68.4373100  15.0521700  37.2946560  68.9403620   6.2960480
  37.8125230  68.1371880   6.2417370  36.8430580  68.8782760   7.1377310
  34.7791100  65.9064990  13.2086180  34.4206040  66.5718840  13.7959520
  34.4845660  65.0748540  13.5798800  37.9804220  66.3649230  16.0925730
  37.6804360  66.5106410  15.1953550  38.7515460  65.8054520  15.9999120
  43.3232670  71.1618230  14.0880860  43.3377210  70.2299190  13.8699770
  42.6157770  71.2477990  14.7270630  49.5343880  67.8025570  13.4349440
  48.8092070  68.3954350  13.2378830  50.0619340  67.7949110  12.6362810
  49.4856990  72.2000310   3.0861600  48.8433150  71.5455930   3.3605320
  49.0987650  72.6055400   2.3102270  45.0643470  69.5285740   6.9333290
  45.4167290  68.9313870   6.2734660  44.1805800  69.2029970   7.1041540
  41.1506750  70.2883430   4.3403700  41.8377880  70.8352640   4.7211290
  40.3639170  70.8324160   4.3753310  40.4533960  67.2929460   3.9529060
  40.9096740  68.1034710   4.1789250  40.1022170  66.9752600   4.7847550
  42.7566570  72.8035800  11.1821360  43.4008790  73.0095180  11.8594780
  43.1196010  72.0424200  10.7292210  36.3545740  57.6367110   4.4251580
  36.2260370  57.6285010   5.3736500  35.5307760  57.9750200   4.0742590
  44.0298650  70.8068150   9.8998810  44.6720880  70.1061310  10.0130980
  44.5548000  71.5866590   9.7195700  45.8036270  71.6063050  13.1034870
  46.1392510  72.1929740  13.7812790  44.8836610  71.4755760  13.3332660
  33.3539670  59.3958230  13.8858280  32.6398190  59.5955150  14.4910890
  33.7734710  58.6197800  14.2573080  33.6412260  73.3838490  14.8724810
  33.7503380  72.4433230  14.7320200  32.9892820  73.6493240  14.2238540
  41.6324850  71.6554380  16.2722930  41.3121720  70.9363620  16.8168620
  40.9583210  72.3309450  16.3458990  44.8478450  61.8880540  11.6359730
  45.2159270  61.0675750  11.9639300  43.9876650  61.9482430  12.0515380
  48.2140480  60.8437480   2.4447290  47.5853640  60.9483150   1.7305520
  47.7192400  61.0634260   3.2341170  40.1824510  63.1223430   3.8605170
  39.4740660  63.5909770   4.3018780  40.4668990  62.4645440   4.4950360
  41.8080440  64.5420130  11.8597700  42.3065690  65.0165950  12.5249550
  41.9503390  63.6183650  12.0667730  44.2139940  59.8474090   5.3000960
  44.0907720  59.8660220   4.3510470  45.1624500  59.8953030   5.4199360
  41.3016730  75.0829390   4.5728940  41.5558230  75.0450780   3.6508310
  40.3529210  74.9562720   4.5657190  49.0147300  60.7588090  12.7026090
  48.5120900  61.4993490  13.0419900  49.8303960  61.1472090  12.3862880
  47.3069310  66.0021270   6.1487450  46.3659450  66.0171500   6.3235140
  47.6213380  65.2157230   6.5947750  49.3094890  73.1730120   7.8241710
  49.4342310  73.9961290   8.2965520  50.1760450  72.9620850   7.4765860
  33.6657900  71.3334900   3.3700350  32.7397680  71.5756040   3.3605760
  34.1314330  72.1609160   3.2485100  35.7870700  74.4507400  16.6844420
  36.5883430  74.7719450  17.0979820  35.2722520  74.0902980  17.4064330
  44.6235330  70.5587270  16.6319830  44.0173490  70.5818870  15.8915580
  44.3189440  69.8270310  17.1687080  46.0535700  74.2867560  15.2429240
  47.0057450  74.2025580  15.1929480  45.9063920  74.9509270  15.9163030
  33.5068510  66.9380860  15.6280470  34.0107530  66.3588140  16.1996700
  32.7675930  67.2221090  16.1656840  40.5606450  68.3451850  15.1615990
  39.7952120  68.9136850  15.0770660  40.7422410  68.0528060  14.2684220
  47.7029800  70.0757180  15.7191010  48.4439270  70.4132940  15.2158470
  46.9402480  70.2449240  15.1660780  35.5391590  65.0810450  16.5230540
  35.5796930  64.7824320  17.4315770  36.3937090  65.4818060  16.3638060
  37.4797400  63.6602550  14.4905030  36.9493860  63.1693500  13.8628370
  38.1485470  64.0886750  13.9562960  46.3775460  68.1272010  14.2546220
  46.7916480  68.2817090  15.1036640  45.4426460  68.2527230  14.4172000
  46.8497630  65.4668170  16.2585370  47.4318400  64.7120490  16.1705850
  47.0259400  65.9975610  15.4816850  37.9669700  60.6264920  14.5702320
  37.8726570  60.0085670  13.8453190  37.3867090  61.3531210  14.3432230
  40.7331140  59.1838160  11.6029710  40.2848440  59.2062420  10.7575260
  40.0996340  58.7857180  12.2000010  41.1390690  68.0792490  12.2242150
  41.5578800  68.9225220  12.0518390  40.2199320  68.2164530  11.9948930
  43.4754590  65.8108670  13.6079990  43.5950800  65.2149810  14.3474830
  44.3348590  65.8478360  13.1881290  45.8142490  66.3645860  12.1842500
  45.2877710  66.8888480  11.5807640  46.1573830  66.9973250  12.8152230
  38.9898110  74.3845500  13.3399880  38.4519200  75.1091560  13.0208580
  39.2432070  73.9075840  12.5497220  40.2423360  62.3530020  14.8655810
  40.8323050  62.0445870  15.5533630  39.4243600  61.8809770  15.0215710
  45.0616790  61.9695830  15.0988830  44.3732310  61.3077370  15.0338820
  45.7822810  61.5234100  15.5437290  33.2487610  72.9471300   6.9020150
  33.5790620  72.0792360   6.6698790  33.6778610  73.1529820   7.7325110
  37.8449530  71.2780310   4.5622120  37.5445070  71.1545280   5.4626030
  37.7387020  70.4188900   4.1537850  33.7377820  73.8141890   9.6401780
  33.3008810  73.9942690  10.4725930  34.3055500  74.5716510   9.4983500
  49.3740000  73.3158890  13.9279090  48.7741990  73.3751450  13.1843010
  49.5033900  72.3763870  14.0575940  50.0697910  67.8024190   1.7683000
  50.8316820  68.3720840   1.8742690  50.0852280  67.2351390   2.5391310
  33.5702250  66.3262120   5.9990660  32.9151090  66.0573760   5.3550360
  34.4080200  66.2166600   5.5492640  51.0757880  68.6574290   6.6124930
  51.4466710  67.8741610   6.2060900  51.7159810  69.3463390   6.4342230
  48.0591640  70.0410870  12.0255250  47.2451480  70.4708030  12.2881040
  48.4665840  70.6529280  11.4124300  50.0182420  66.0327550   3.9184950
  49.6426020  65.2655480   3.4866240  49.2885540  66.4150250   4.4059880
  34.6078180  66.7114690  10.5394000  34.9751220  66.6242090  11.4190020
  34.0389000  65.9481240  10.4400860  49.4082040  65.1799070  13.5524470
  49.1768130  64.9511820  12.6522420  49.6686590  66.0998620  13.5069360
  34.1594180  63.6223780  14.4452420  33.2650230  63.5890540  14.7846130
  34.6991730  63.8210570  15.2103670  47.8470110  60.4055500  16.3304170
  48.7240290  60.4138900  16.7138170  47.8590950  59.6686340  15.7196520
  49.2933380  64.2585040   7.2192190  49.8170860  63.7647690   6.5882360
  49.8792800  64.3935400   7.9639760  49.4723100  64.3424910  10.7411740
  48.5225810  64.3088450  10.8556730  49.6536110  65.2525020  10.5061510
  48.7833350  63.5158390   3.1584600  49.2792470  63.2829260   3.9433480
  48.5849420  62.6770230   2.7422240  34.6633890  57.8972110   8.7935640
  35.3110080  57.3469490   8.3530800  35.0835730  58.1515260   9.6151450
  50.2120510  62.1519340   5.6922280  50.1019790  61.9975380   6.6304550
  50.9728100  61.6240280   5.4497690  48.5586230  58.0913470  12.1505280
  49.1958450  58.7047610  12.5164470  48.7061120  58.1274130  11.2054510
  48.1167690  74.7929470   5.5523520  48.7126760  74.4714040   4.8757940
  48.3745840  74.3201290   6.3436790  34.4165890  58.0527780  11.5360960
  34.0680710  58.5091600  12.3019140  34.0853590  57.1584910  11.6183390
  36.0230260  71.2247380  15.7014150  35.9799890  70.8540290  16.5828610
  36.1541270  72.1624950  15.8415970  39.7236290  72.7806970  11.3023870
  39.4827650  73.0481530  10.4154390  40.6638930  72.9512700  11.3574730
  41.9290710  59.2439660  15.0580380  41.8679600  59.8361490  15.8075790
  42.8691090  59.1365620  14.9130640  44.5665270  58.9009720  14.6972670
  45.1805680  59.2189010  14.0353750  45.1114830  58.4158310  15.3168530
  35.0886530  57.5803980  14.8111730  35.6369520  57.3992030  14.0477840
  35.1541840  56.7898090  15.3468040  35.8618290  74.1709630  12.8211930
  35.2678610  74.0394330  13.5601970  35.8542130  73.3347770  12.3554030
  45.3073310  57.4641860  11.0241960  44.4333150  57.7976970  10.8214890
  45.1984060  56.9915040  11.8493830  46.2145290  59.6712730  12.4083680
  45.8858650  58.8564490  12.0285410  47.1627590  59.6282540  12.2849370
  35.4930520  71.5368010  11.7719970  34.7664580  70.9173300  11.7045920
  35.5539670  71.9308620  10.9018050  39.0975620  73.7513010   8.5569380
  39.6140640  73.1400370   8.0317640  39.7473000  74.2541790   9.0480390
  41.8371120  74.6421500   9.3838360  42.1248930  74.3875800   8.5071370
  42.3494340  74.0898860   9.9743930  43.0548130  58.3811700   9.9634870
  42.2719920  58.8557200  10.2431630  42.7611060  57.4766530   9.8548050
  47.6069200  59.0834800   8.0083960  48.0477290  59.0279900   7.1605560
  47.3376790  59.9992810   8.0794140  49.4707770  58.7150040   6.0192780
  49.4096170  57.7711260   5.8723800  50.2499800  58.8230130   6.5646240
  33.7760520  74.8542400   4.9816730  33.6082560  74.2213080   5.6798620
  32.9095030  75.0601800   4.6310920  34.3988540  58.6859180   2.4848590
  35.1567900  58.7988060   1.9112620  33.9365710  59.5228380   2.4392020
  40.9402350  60.7998450   5.4750900  40.1276860  60.4255340   5.1346780
  41.4443990  60.0443530   5.7772090  45.4427330  57.4640900   6.7133970
  46.0456700  58.0361110   7.1882490  44.7020320  58.0280340   6.4907870
  48.5861930  57.8662460   1.9874250  48.7812560  58.7645910   2.2541680
  47.7991800  57.6349540   2.4807200  35.3823220  73.5475630   2.4266870
  34.8570840  73.9283660   1.7228830  35.3067800  74.1726400   3.1476580
  38.9651530  58.9498370   4.0795950  38.3354270  58.2485680   4.2466080
  38.4256670  59.7102500   3.8629110  39.0907090  58.2282350  16.5148440
  38.8091360  58.7315950  15.7509260  39.4726790  57.4304100  16.1490570
  45.6922550  57.6435930  17.0928910  45.5788000  57.9630540  17.9880430
  46.5092290  58.0448440  16.7966190  44.5980700  46.8884910  62.5537610
  44.5174750  45.9739520  62.2829320  44.1845120  47.3851980  61.8477320
  42.7298740  48.6663930  64.4346880  41.9540840  48.1864370  64.7245450
  43.3811670  47.9869580  64.2603040  36.7464570  48.9783740  65.3122640
  35.9149450  48.7232450  65.7119150  37.3545550  49.0494510  66.0480560
  46.7506170  53.0724120  63.2146010  46.2887700  52.3011360  63.5433180
  47.5631720  53.0990190  63.7198460  36.7265830  53.0123830  65.5080660
  37.0293870  52.1221570  65.3290880  37.4709420  53.5694050  65.2802910
  35.1556520  43.9385630  59.0965030  34.2673220  44.2801600  58.9944910
  35.4397710  43.7385950  58.2045860  33.1189530  46.5391280  64.9804730
  33.6905640  45.7713480  64.9808370  33.1191070  46.8380040  64.0711340
  42.9769480  55.3582130  62.8350000  42.3580920  55.8139630  62.2644440
  43.8321260  55.5133590  62.4339700  42.1707730  51.3421120  64.4417040
  42.1016010  50.4011060  64.2806170  42.9327590  51.4322530  65.0139610
  34.3614400  41.9475640  66.7673660  34.1817240  41.0501390  67.0476420
  33.9594480  42.4947510  67.4420610  43.2012900  44.1491500  64.6685970
  43.5777720  43.2763380  64.5559640  43.1032410  44.4850200  63.7776410
  37.3317910  42.5217130  60.1303410  37.4384660  43.4220860  60.4372170
  36.4210270  42.4735100  59.8398060  46.9837020  41.6441940  61.6014310
  47.8046640  41.1538510  61.6439790  47.0171100  42.2339600  62.3546150
  34.9801070  44.4436140  65.3756000  35.6611180  44.7074510  65.9943400
  34.6649120  43.6037010  65.7094010  39.1725640  45.4903500  64.4628590
  39.6803860  45.9884470  65.1033610  39.7038880  44.7138700  64.2867950
  51.2736570  43.6608690  68.1657940  50.5688740  44.0490400  67.6473050
  51.5394490  44.3558980  68.7678870  37.4561740  40.1302060  68.7292010
  37.4580180  40.6474450  67.9237910  36.6266050  39.6532240  68.7061940
  43.8432830  50.2421370  60.2281910  43.2250100  50.7070820  59.6644630
  44.3556080  50.9348850  60.6451420  38.7064590  49.7697240  66.9065510
  38.3733970  50.3966160  67.5486580  38.8831270  50.2959120  66.1267180
  47.2198500  43.5842320  64.3741850  46.5154070  43.8727210  64.9544960
  47.5810660  44.3942430  64.0141410  37.1377070  41.8412020  66.7362460
  37.4793880  42.6854070  66.4416330  36.1992880  41.9895760  66.8527800
  37.9183690  51.7378040  68.7214690  38.5357690  52.4129120  68.4399140
  37.0576810  52.1466020  68.6302190  33.2116030  50.9277900  57.6021540
  32.8344010  51.4165000  56.8706440  33.4689100  51.6003180  58.2328070
  48.8361280  53.2017450  66.6369330  48.1524800  53.8716560  66.6286000
  49.3755570  53.3998100  65.8714190  50.2885420  43.0297110  64.7651060
  49.3410330  43.0636090  64.8966490  50.6135410  43.8436060  65.1500420
  40.8204960  39.3294290  63.0607050  41.1279940  38.7741180  62.3442550
  39.8905660  39.4638750  62.8780040  46.3720020  55.0461580  65.3514510
  46.3847180  54.6423870  64.4836770  45.8195240  55.8208870  65.2475940
  47.6665440  51.7677800  60.4404680  47.5561770  50.8252130  60.5654100
  47.6633690  52.1293440  61.3267440  45.7705460  49.9491420  66.6797120
  46.1874250  49.7351530  65.8450580  46.4945280  50.2064210  67.2505740
  43.2085720  47.3943120  59.7967170  42.2815000  47.3280500  60.0255640
  43.3610540  48.3323250  59.6822410  43.1954800  43.6660120  56.7934330
  42.2558470  43.8274080  56.8786790  43.5138060  44.3845800  56.2470320
  49.7167560  48.3478640  66.7713360  48.8886190  48.4171730  66.2963490
  50.3118040  48.9332950  66.3029190  47.2383010  48.9563420  60.3002420
  46.6195430  48.6182970  59.6528720  47.2207460  48.3123180  61.0081610
  46.6809570  45.1347960  67.7168230  46.2680750  45.9601670  67.9708220
  45.9485520  44.5493000  67.5244590  38.8142360  47.9207860  62.5786900
  38.4099360  47.2085110  62.0832800  38.9005480  47.5761100  63.4674940
  39.2824060  51.6075420  64.7426110  38.9852350  51.0020890  64.0633890
  40.2323880  51.6452730  64.6315470  37.5270980  44.6951070  66.3585940
  38.0785570  44.8046410  65.5839190  38.0414490  45.0688670  67.0741170
  47.3709670  55.1807290  68.4049210  46.8940230  55.9879480  68.2121820
  46.6871460  54.5285620  68.5575420  45.4147710  48.1950230  57.3075170
  45.8540990  47.3572660  57.1612990  46.1276130  48.8279630  57.3939310
  37.2013710  48.2170430  69.9691280  37.0621480  49.0893230  70.3378680
  36.3195070  47.8743240  69.8239220  43.5243090  53.1346300  61.2756410
  43.9639000  53.8770630  60.8611800  43.4629980  53.3772870  62.1995370
  48.9964850  39.4493040  55.6216210  48.6837510  39.5419870  56.5215280
  49.7577320  40.0274070  55.5713640  35.5146990  46.8152840  60.0793550
  35.3944590  47.5414930  59.4674820  35.2047880  46.0455750  59.6021460
  33.1532360  49.9867980  65.8862190  33.2312780  50.1216750  64.9417910
  33.7674040  49.2783870  66.0790310  34.3979990  51.6868170  62.2968370
  33.9908070  51.8282760  61.4421970  35.2893000  51.4028330  62.0939580
  44.2158870  55.8360080  69.2035420  44.7303540  55.7468090  70.0057850
  43.3727950  56.1819780  69.4963330  46.1913270  56.1215420  58.6319420
  46.0314410  55.8318360  59.5301250  46.0259980  55.3455550  58.0964650
  38.6701650  55.9013950  60.4091040  38.4944130  54.9849490  60.1958840
  37.8157390  56.2601240  60.6488840  45.8939400  53.6302980  57.1917420
  45.2004560  53.6280270  56.5319700  46.6362260  53.2062300  56.7611590
  45.4589330  55.2565690  61.2665910  45.9146280  54.4755070  61.5804530
  45.7981850  55.9672510  61.8107090  33.2091880  51.0282150  68.4256650
  33.3722920  50.5587510  67.6076020  33.6744330  50.5205710  69.0905490
  37.9810650  40.1587910  63.4617220  37.5378800  40.9397450  63.1301740
  38.5395640  40.4817800  64.1688160  42.2680460  43.0256430  69.0652540
  41.8059830  43.2339450  69.8772480  41.8658570  42.2115780  68.7623210
  41.0969470  39.7798610  58.3423050  40.4723650  39.7758480  59.0676360
  41.0099590  38.9129570  57.9459020  40.0186550  40.7035240  65.3206820
  40.3158880  41.6098070  65.2398840  40.5672110  40.2154020  64.7066390
  37.7724870  45.2821480  61.1898470  37.5465790  45.0658650  62.0945090
  36.9917400  45.7149940  60.8444440  45.0022630  45.2884850  59.7889120
  44.4031520  46.0120650  59.6052740  45.5502240  45.2261630  59.0065570
  43.6087500  43.9248390  61.8192400  44.0017070  44.2420590  61.0061090
  43.9704350  43.0460270  61.9336920  35.3434620  42.5920730  70.0092520
  34.9498010  43.4395940  70.2165300  34.6553020  41.9547100  70.2001160
  32.6451670  40.5149190  64.0422600  32.3564720  41.0852050  64.7547580
  33.3897430  40.0353640  64.4053830  32.8321900  44.4569310  55.2525320
  32.7496570  45.4000070  55.3940310  32.4804960  44.3144220  54.3737670
  44.1942640  46.5154140  65.9143180  43.4623760  47.0240950  66.2633280
  43.7966980  45.6984120  65.6131960  40.6320030  43.1908340  64.3195670
  40.6356090  42.7498290  63.4700210  41.5271150  43.5125670  64.4267490
  36.4822410  43.0734830  63.2789880  36.1422460  43.5510060  64.0356930
  35.7199730  42.6199950  62.9190980  40.6940180  44.1920420  57.3102430
  40.8153000  44.1506900  58.2588250  40.3088690  45.0544570  57.1549160
  44.6568550  41.9687820  65.3266120  44.6741290  42.4196470  66.1707970
  44.4084130  41.0693460  65.5399560  39.7061680  46.5021560  56.7085730
  39.1378580  46.0539810  56.0821640  40.4150680  46.8614340  56.1750880
  40.9328000  47.2510120  66.0661080  41.2998130  46.7768690  66.8122420
  40.7433060  48.1251690  66.4069420  33.7968490  41.9953810  62.1954550
  33.5115410  41.6309480  63.0333170  33.7347350  41.2634270  61.5817690
  38.7227370  46.2918760  68.3845290  38.4184440  47.1710740  68.6095650
  39.6773830  46.3518550  68.4202730  37.2509160  50.4979750  58.9812140
  36.4771420  49.9577370  58.8210860  37.9803790  49.9786360  58.6429900
  48.0097140  49.4945110  64.7738530  48.7296260  49.9900400  64.3834640
  47.8078960  48.8163000  64.1292400  43.4707080  40.8883070  58.9167920
  42.6571690  40.3896240  58.8413230  43.2769030  41.7281320  58.5004270
  46.1855470  45.2602720  57.2130080  47.0735090  45.5719950  57.0381420
  46.1560560  44.3874970  56.8210660  37.2946560  50.1660130  62.6190950
  37.8125230  49.3628390  62.5647840  36.8430580  50.1039270  63.4607780
  42.1816060  51.4326410  57.8918250  42.5231760  52.1768640  57.3961570
  41.3528770  51.7457530  58.2543080  34.7791100  47.1321500  69.5316650
  34.4206040  47.7975350  70.1189990  34.4845660  46.3005050  69.9029270
  48.4569740  46.5714560  56.6809940  48.3733460  47.0028780  55.8306380
  49.1763930  47.0312910  57.1136760  49.5343880  49.0282080  69.7579910
  48.8092070  49.6210860  69.5609300  50.0619340  49.0205620  68.9593280
  49.4856990  53.4256820  59.4092070  48.8433150  52.7712440  59.6835790
  49.0987650  53.8311910  58.6332740  45.0643470  50.7542250  63.2563760
  45.4167290  50.1570380  62.5965130  44.1805800  50.4286480  63.4272010
  41.1506750  51.5139940  60.6634170  41.8377880  52.0609150  61.0441760
  40.3639170  52.0580670  60.6983780  33.2899150  47.1312760  56.1551250
  34.1594000  47.4137560  56.4387170  32.7989470  47.9448630  56.0400060
  40.4533960  48.5185970  60.2759530  40.9096740  49.3291220  60.5019720
  40.1022170  48.2009110  61.1078020  42.7566570  54.0292310  67.5051830
  43.4008790  54.2351690  68.1825250  43.1196010  53.2680710  67.0522680
  36.3545740  38.8623620  60.7482050  36.2260370  38.8541520  61.6966970
  35.5307760  39.2006710  60.3973060  44.0298650  52.0324660  66.2229280
  44.6720880  51.3317820  66.3361450  44.5548000  52.8123100  66.0426170
  47.8754370  52.3173280  55.9468420  47.6491950  51.6003720  56.5393060
  47.4850570  52.0685720  55.1090170  45.8036270  52.8319560  69.4265340
  46.1392510  53.4186250  70.1043260  44.8836610  52.7012270  69.6563130
  33.6570400  56.3440140  56.7212880  34.0168040  56.9429480  56.0670150
  33.5162740  56.8900030  57.4947910  47.4570620  50.2345220  57.6082580
  47.1692320  50.6957910  58.3960460  48.2522790  49.7742990  57.8766800
  39.6739020  53.7271340  57.5386550  39.6649120  54.4601030  56.9231060
  38.7537380  53.4802920  57.6313510  35.2745660  48.9486230  58.2833310
  34.6673610  49.6885130  58.2928610  35.7495010  49.0385590  57.4571510
  44.8478450  43.1137050  67.9590200  45.2159270  42.2932260  68.2869770
  43.9876650  43.1738940  68.3745850  48.2140480  42.0693990  58.7677760
  47.5853640  42.1739660  58.0535990  47.7192400  42.2890770  59.5571640
  42.6598620  53.7899580  56.2011740  42.7610600  53.5863570  55.2713720
  41.7600360  53.5357860  56.4059520  40.1824510  44.3479940  60.1835640
  39.4740660  44.8166280  60.6249250  40.4668990  43.6901950  60.8180830
  41.8080440  45.7676640  68.1828170  42.3065690  46.2422460  68.8480020
  41.9503390  44.8440160  68.3898200  44.2139940  41.0730600  61.6231430
  44.0907720  41.0916730  60.6740940  45.1624500  41.1209540  61.7429830
  41.3016730  56.3085900  60.8959410  41.5558230  56.2707290  59.9738780
  40.3529210  56.1819230  60.8887660  38.3859530  42.6565020  57.5586350
  39.2350060  43.0935170  57.4926540  38.0190800  42.9685280  58.3858410
  49.0147300  41.9844600  69.0256560  48.5120900  42.7250000  69.3650370
  49.8303960  42.3728600  68.7093350  47.3069310  47.2277780  62.4717920
  46.3659450  47.2428010  62.6465610  47.6213380  46.4413740  62.9178220
  37.2850950  48.9097380  56.0321880  38.0514220  48.7978740  56.5947310
  37.3625640  48.2135350  55.3798650  35.9797710  46.3422450  56.7154770
  36.0601300  45.3949960  56.8272170  36.8717460  46.6729330  56.8215430
  49.3094890  54.3986630  64.1472180  49.4342310  55.2217800  64.6195990
  50.1760450  54.1877360  63.7996330  36.7812420  56.4917840  63.8189310
  37.5174900  55.9433300  64.0897880  37.1653340  57.3573850  63.6795300
  33.6657900  52.5591410  59.6930820  32.7397680  52.8012550  59.6836230
  34.1314330  53.3865670  59.5715570  39.8914730  55.6648150  55.6414880
  40.6843340  55.9536980  55.1896670  39.3719080  55.2340320  54.9627360
  48.9444900  54.8918280  57.0651620  48.6586410  54.4783420  56.2505800
  48.7464450  55.8205990  56.9452140  40.4092130  50.8851560  55.5057230
  40.3042770  50.2703910  56.2318610  40.2416350  50.3617450  54.7220240
  43.6494860  49.9471590  56.1099220  43.1004960  50.3940890  56.7541960
  44.2714120  49.4420840  56.6336890  39.3169980  48.9062510  58.0064520
  39.7386400  48.7402380  58.8495910  39.4420820  48.0962740  57.5119660
  41.8297620  47.9300120  55.2541620  42.3503280  47.2149140  54.8882770
  42.4766020  48.5685990  55.5542130  40.7331140  40.4094670  67.9260180
  40.2848440  40.4318930  67.0805730  40.0996340  40.0113690  68.5230480
  41.1390690  49.3049000  68.5472620  41.5578800  50.1481730  68.3748860
  40.2199320  49.4421040  68.3179400  45.8142490  47.5902370  68.5072970
  45.2877710  48.1144990  67.9038110  46.1573830  48.2229760  69.1382700
  38.2128880  44.9795740  54.9522680  38.0117940  44.1163100  55.3136020
  38.0420930  44.8929100  54.0144280  38.9898110  55.6102010  69.6630350
  38.4519200  56.3348070  69.3439050  39.2432070  55.1332350  68.8727690
  45.6917190  39.7903970  57.4809560  45.9719480  38.9471870  57.8368980
  44.9182920  40.0227080  57.9948310  37.0111680  42.0796360  54.9400560
  37.3137580  42.0863790  54.0319710  37.7506270  41.7294220  55.4368220
  41.8460320  56.8453220  69.9217000  41.7719020  57.7488360  70.2289370
  40.9439160  56.5265120  69.8939070  40.2296610  41.0230980  55.9256760
  39.8818610  40.3454970  55.3459210  40.4309380  40.5620490  56.7400150
  42.3945650  56.0111730  57.5443360  43.2896440  56.3496700  57.5662120
  42.4263280  55.2891140  56.9167640  36.0341810  51.3838780  55.7730360
  36.4716680  51.9268450  56.4287940  36.5189540  50.5585730  55.7826700
  33.2487610  54.1727810  63.2250620  33.5790620  53.3048870  62.9929260
  33.6778610  54.3786330  64.0555580  37.8449530  52.5036820  60.8852590
  37.5445070  52.3801790  61.7856500  37.7387020  51.6445410  60.4768320
  33.7377820  55.0398400  65.9632250  33.3008810  55.2199200  66.7956400
  34.3055500  55.7973020  65.8213970  50.6141450  52.2833220  55.5879270
  49.7834410  52.3509870  56.0586500  50.7913280  53.1737340  55.2846130
  50.0697910  49.0280700  58.0913470  50.8316820  49.5977350  58.1973160
  50.0852280  48.4607900  58.8621780  33.5702250  47.5518630  62.3221130
  32.9151090  47.2830270  61.6780830  34.4080200  47.4423110  61.8723110
  51.0757880  49.8830800  62.9355400  51.4466710  49.0998120  62.5291370
  51.7159810  50.5719900  62.7572700  48.0591640  51.2667380  68.3485720
  47.2451480  51.6964540  68.6111510  48.4665840  51.8785790  67.7354770
  50.1217080  49.3215070  55.2485990  50.3965920  50.2293950  55.1205210
  49.9327820  49.2577600  56.1847980  46.5192690  42.3459920  56.5439620
  46.9377570  42.1590900  55.7036280  46.2128750  41.4938970  56.8542550
  50.0182420  47.2584060  60.2415420  49.6426020  46.4911990  59.8096710
  49.2885540  47.6406760  60.7290350  34.6078180  47.9371200  66.8624470
  34.9751220  47.8498600  67.7420490  34.0389000  47.1737750  66.7631330
  49.4082040  46.4055580  69.8754940  49.1768130  46.1768330  68.9752890
  49.6686590  47.3255130  69.8299830  32.7840330  44.7617560  58.2646460
  31.8804410  45.0247760  58.0898120  33.2680950  45.0328730  57.4846420
  49.2933380  45.4841550  63.5422660  49.8170860  44.9904200  62.9112830
  49.8792800  45.6191910  64.2870230  49.4723100  45.5681420  67.0642210
  48.5225810  45.5344960  67.1787200  49.6536110  46.4781530  66.8291980
  35.3267540  43.8183100  56.1740840  36.0359240  43.3966320  55.6888120
  34.6107480  43.8858330  55.5424190  34.9741700  39.8722430  55.2143490
  35.6969830  40.4131370  55.5324710  35.2466220  39.5985850  54.3385030
  48.7833350  44.7414900  59.4815070  49.2792470  44.5085770  60.2663950
  48.5849420  43.9026740  59.0652710  34.6633890  39.1228620  65.1166110
  35.3110080  38.5726000  64.6761270  35.0835730  39.3771770  65.9381920
  50.2120510  43.3775850  62.0152750  50.1019790  43.2231890  62.9535020
  50.9728100  42.8496790  61.7728160  48.5586230  39.3169980  68.4735750
  49.1958450  39.9304120  68.8394940  48.7061120  39.3530640  67.5284980
  51.1010780  41.2083770  55.2558890  52.0260090  41.0764950  55.0477180
  51.0786570  41.2876590  56.2095340  51.1749270  41.9794430  57.8815600
  50.3800770  41.9139550  58.4108510  51.3792550  42.9145070  57.8700950
  48.1167690  56.0185980  61.8753990  48.7126760  55.6970550  61.1988410
  48.3745840  55.5457800  62.6667260  34.4165890  39.2784290  67.8591430
  34.0680710  39.7348110  68.6249610  34.0853590  38.3841420  67.9413860
  39.7236290  54.0063480  67.6254340  39.4827650  54.2738040  66.7384860
  40.6638930  54.1769210  67.6805200  50.9840450  56.0257860  68.4264980
  50.4898730  56.4226730  67.7092110  50.3753740  55.4007070  68.8202260
  35.8618290  55.3966140  69.1442400  35.2678610  55.2650840  69.8832440
  35.8542130  54.5604280  68.6784500  45.3073310  38.6898370  67.3472430
  44.4333150  39.0233480  67.1445360  45.1984060  38.2171550  68.1724300
  46.2145290  40.8969240  68.7314150  45.8858650  40.0821000  68.3515880
  47.1627590  40.8539050  68.6079840  48.6679900  56.6681280  65.7051720
  48.2082870  57.4197090  65.3309740  48.0392360  55.9487750  65.6466520
  35.4930520  52.7624520  68.0950440  34.7664580  52.1429810  68.0276390
  35.5539670  53.1565130  67.2248520  39.0975620  54.9769520  64.8799850
  39.6140640  54.3656880  64.3548110  39.7473000  55.4798300  65.3710860
  41.8371120  55.8678010  65.7068830  42.1248930  55.6132310  64.8301840
  42.3494340  55.3155370  66.2974400  43.0548130  39.6068210  66.2865340
  42.2719920  40.0813710  66.5662100  42.7611060  38.7023040  66.1778520
  47.6069200  40.3091310  64.3314430  48.0477290  40.2536410  63.4836030
  47.3376790  41.2249320  64.4024610  49.4707770  39.9406550  62.3423250
  49.4096170  38.9967770  62.1954270  50.2499800  40.0486640  62.8876710
  33.7760520  56.0798910  61.3047200  33.6082560  55.4469590  62.0029090
  32.9095030  56.2858310  60.9541390  34.3988540  39.9115690  58.8079060
  35.1567900  40.0244570  58.2343090  33.9365710  40.7484890  58.7622490
  40.9402350  42.0254960  61.7981370  40.1276860  41.6511850  61.4577250
  41.4443990  41.2700040  62.1002560  45.4427330  38.6897410  63.0364440
  46.0456700  39.2617620  63.5112960  44.7020320  39.2536850  62.8138340
  48.5861930  39.0918970  58.3104720  48.7812560  39.9902420  58.5772150
  47.7991800  38.8606050  58.8037670  35.3823220  54.7732140  58.7497340
  34.8570840  55.1540170  58.0459300  35.3067800  55.3982910  59.4707050
  36.7713690  40.4379740  57.3481030  37.3006450  39.6509540  57.2188980
  37.4042010  41.1170930  57.5816560  38.9651530  40.1754880  60.4026420
  38.3354270  39.4742190  60.5696550  38.4256670  40.9359010  60.1859580
  50.1388540  56.3319680  60.0711280  50.3140730  55.6457420  59.4272200
  49.4410110  56.8566730  59.6787950  37.9816190  56.7214520  57.6246590
  38.7135010  56.4373800  57.0770480  38.2409860  56.4827800  58.5145970
  37.1430980  52.8379250  57.6292920  36.5139860  53.3064350  58.1778750
  37.2578810  51.9928470  58.0639110  44.5980700  46.8884910  43.7794120
  44.5174750  45.9739520  43.5085830  44.1845120  47.3851980  43.0733830
  42.7298740  48.6663930  45.6603390  41.9540840  48.1864370  45.9501960
  43.3811670  47.9869580  45.4859550  36.7464570  48.9783740  46.5379150
  35.9149450  48.7232450  46.9375660  37.3545550  49.0494510  47.2737070
  46.7506170  53.0724120  44.4402520  46.2887700  52.3011360  44.7689690
  47.5631720  53.0990190  44.9454970  33.1189530  46.5391280  46.2061240
  33.6905640  45.7713480  46.2064880  33.1191070  46.8380040  45.2967850
  42.9769480  55.3582130  44.0606510  42.3580920  55.8139630  43.4900950
  43.8321260  55.5133590  43.6596210  42.1707730  51.3421120  45.6673550
  42.1016010  50.4011060  45.5062680  42.9327590  51.4322530  46.2396120
  34.3614400  41.9475640  47.9930170  34.1817240  41.0501390  48.2732930
  33.9594480  42.4947510  48.6677120  43.2012900  44.1491500  45.8942480
  43.5777720  43.2763380  45.7816150  43.1032410  44.4850200  45.0032920
  46.9837020  41.6441940  42.8270820  47.8046640  41.1538510  42.8696300
  47.0171100  42.2339600  43.5802660  34.9801070  44.4436140  46.6012510
  35.6611180  44.7074510  47.2199910  34.6649120  43.6037010  46.9350520
  39.1725640  45.4903500  45.6885100  39.6803860  45.9884470  46.3290120
  39.7038880  44.7138700  45.5124460  51.2736570  43.6608690  49.3914450
  50.5688740  44.0490400  48.8729560  51.5394490  44.3558980  49.9935380
  37.4561740  40.1302060  49.9548520  37.4580180  40.6474450  49.1494420
  36.6266050  39.6532240  49.9318450  38.7064590  49.7697240  48.1322020
  38.3733970  50.3966160  48.7743090  38.8831270  50.2959120  47.3523690
  47.2198500  43.5842320  45.5998360  46.5154070  43.8727210  46.1801470
  47.5810660  44.3942430  45.2397920  37.1377070  41.8412020  47.9618970
  37.4793880  42.6854070  47.6672840  36.1992880  41.9895760  48.0784310
  37.9183690  51.7378040  49.9471200  38.5357690  52.4129120  49.6655650
  37.0576810  52.1466020  49.8558700  48.8361280  53.2017450  47.8625840
  48.1524800  53.8716560  47.8542510  49.3755570  53.3998100  47.0970700
  50.2885420  43.0297110  45.9907570  49.3410330  43.0636090  46.1223000
  50.6135410  43.8436060  46.3756930  40.8204960  39.3294290  44.2863560
  41.1279940  38.7741180  43.5699060  39.8905660  39.4638750  44.1036550
  46.3720020  55.0461580  46.5771020  46.3847180  54.6423870  45.7093280
  45.8195240  55.8208870  46.4732450  47.6665440  51.7677800  41.6661190
  47.5561770  50.8252130  41.7910610  47.6633690  52.1293440  42.5523950
  45.7705460  49.9491420  47.9053630  46.1874250  49.7351530  47.0707090
  46.4945280  50.2064210  48.4762250  49.7167560  48.3478640  47.9969870
  48.8886190  48.4171730  47.5220000  50.3118040  48.9332950  47.5285700
  47.2383010  48.9563420  41.5258930  46.6195430  48.6182970  40.8785230
  47.2207460  48.3123180  42.2338120  46.6809570  45.1347960  48.9424740
  46.2680750  45.9601670  49.1964730  45.9485520  44.5493000  48.7501100
  38.8142360  47.9207860  43.8043410  38.4099360  47.2085110  43.3089310
  38.9005480  47.5761100  44.6931450  39.2824060  51.6075420  45.9682620
  38.9852350  51.0020890  45.2890400  40.2323880  51.6452730  45.8571980
  37.5270980  44.6951070  47.5842450  38.0785570  44.8046410  46.8095700
  38.0414490  45.0688670  48.2997680  47.3709670  55.1807290  49.6305720
  46.8940230  55.9879480  49.4378330  46.6871460  54.5285620  49.7831930
  38.3742490  51.3457110  52.6190420  37.4771020  51.5697080  52.8663820
  38.3995360  51.4692050  51.6701820  37.2013710  48.2170430  51.1947790
  37.0621480  49.0893230  51.5635190  36.3195070  47.8743240  51.0495730
  38.9994060  54.1592130  53.4032940  38.9709490  54.5635080  52.5361370
  38.8359030  53.2302490  53.2404540  48.9964850  39.4493040  36.8472720
  48.6837510  39.5419870  37.7471790  49.7577320  40.0274070  36.7970150
  50.9508880  54.9419230  54.6997110  51.4268600  55.4202120  55.3786190
  51.5716040  54.8736720  53.9742610  50.3542130  52.1332080  51.8597120
  50.4805190  51.8943960  50.9414300  50.3963510  51.3016620  52.3319200
  44.2158870  55.8360080  50.4291930  44.7303540  55.7468090  51.2314360
  43.3727950  56.1819780  50.7219840  50.2066140  44.1864540  52.8246860
  49.5910410  44.6944210  52.2962320  49.8862560  43.2862870  52.7672800
  33.2091880  51.0282150  49.6513160  33.3722920  50.5587510  48.8332530
  33.6744330  50.5205710  50.3162000  37.9810650  40.1587910  44.6873730
  37.5378800  40.9397450  44.3558250  38.5395640  40.4817800  45.3944670
  42.2680460  43.0256430  50.2909050  41.8059830  43.2339450  51.1028990
  41.8658570  42.2115780  49.9879720  47.2684970  44.2465380  51.4205710
  46.4178560  43.9471130  51.7414780  47.1086760  44.4907390  50.5089530
  44.3634680  45.7467130  53.5204500  44.6888090  44.9130880  53.1806730
  45.1515010  46.2695650  53.6682830  40.0186550  40.7035240  46.5463330
  40.3158880  41.6098070  46.4655350  40.5672110  40.2154020  45.9322900
  45.0022630  45.2884850  41.0145630  44.4031520  46.0120650  40.8309250
  45.5502240  45.2261630  40.2322080  40.2124080  46.1807060  53.0815250
  40.1167680  45.2401790  52.9315650  41.0556060  46.4022130  52.6863320
  35.3434620  42.5920730  51.2349030  34.9498010  43.4395940  51.4421810
  34.6553020  41.9547100  51.4257670  41.9179670  42.6755700  54.3045770
  41.2277990  42.4827900  54.9391860  42.6611970  42.9590340  54.8370070
  44.1942640  46.5154140  47.1399690  43.4623760  47.0240950  47.4889790
  43.7966980  45.6984120  46.8388470  44.6568550  41.9687820  46.5522630
  44.6741290  42.4196470  47.3964480  44.4084130  41.0693460  46.7656070
  48.0839300  39.3820000  52.3909010  48.4085070  38.6509660  52.9166990
  48.1195810  39.0633640  51.4890000  34.7830860  50.4033580  51.8108970
  34.3985650  49.7627250  52.4091930  35.0943050  51.1069700  52.3803700
  40.9328000  47.2510120  47.2917590  41.2998130  46.7768690  48.0378930
  40.7433060  48.1251690  47.6325930  38.7227370  46.2918760  49.6101800
  38.4184440  47.1710740  49.8352160  39.6773830  46.3518550  49.6459240
  48.0097140  49.4945110  45.9995040  48.7296260  49.9900400  45.6091150
  47.8078960  48.8163000  45.3548910  43.3915940  49.5654170  51.8864040
  43.3253250  48.6449840  51.6321630  42.7621080  49.6629610  52.6008680
  37.2946560  50.1660130  43.8447460  37.8125230  49.3628390  43.7904350
  36.8430580  50.1039270  44.6864290  34.7791100  47.1321500  50.7573160
  34.4206040  47.7975350  51.3446500  34.4845660  46.3005050  51.1285780
  37.9804220  47.5905740  53.6412710  37.6804360  47.7362920  52.7440530
  38.7515460  47.0311030  53.5486100  43.3232670  52.3874740  51.6367840
  43.3377210  51.4555700  51.4186750  42.6157770  52.4734500  52.2757610
  49.5343880  49.0282080  50.9836420  48.8092070  49.6210860  50.7865810
  50.0619340  49.0205620  50.1849790  49.4856990  53.4256820  40.6348580
  48.8433150  52.7712440  40.9092300  49.0987650  53.8311910  39.8589250
  45.0643470  50.7542250  44.4820270  45.4167290  50.1570380  43.8221640
  44.1805800  50.4286480  44.6528520  42.7566570  54.0292310  48.7308340
  43.4008790  54.2351690  49.4081760  43.1196010  53.2680710  48.2779190
  44.0298650  52.0324660  47.4485790  44.6720880  51.3317820  47.5617960
  44.5548000  52.8123100  47.2682680  45.8036270  52.8319560  50.6521850
  46.1392510  53.4186250  51.3299770  44.8836610  52.7012270  50.8819640
  33.3539670  40.6214740  51.4345260  32.6398190  40.8211660  52.0397870
  33.7734710  39.8454310  51.8060060  33.6412260  54.6095000  52.4211790
  33.7503380  53.6689740  52.2807180  32.9892820  54.8749750  51.7725520
  41.6324850  52.8810890  53.8209910  41.3121720  52.1620130  54.3655600
  40.9583210  53.5565960  53.8945970  44.8478450  43.1137050  49.1846710
  45.2159270  42.2932260  49.5126280  43.9876650  43.1738940  49.6002360
  48.2140480  42.0693990  39.9934270  47.5853640  42.1739660  39.2792500
  47.7192400  42.2890770  40.7828150  41.8080440  45.7676640  49.4084680
  42.3065690  46.2422460  50.0736530  41.9503390  44.8440160  49.6154710
  44.2139940  41.0730600  42.8487940  44.0907720  41.0916730  41.8997450
  45.1624500  41.1209540  42.9686340  49.0147300  41.9844600  50.2513070
  48.5120900  42.7250000  50.5906880  49.8303960  42.3728600  49.9349860
  47.3069310  47.2277780  43.6974430  46.3659450  47.2428010  43.8722120
  47.6213380  46.4413740  44.1434730  49.3094890  54.3986630  45.3728690
  49.4342310  55.2217800  45.8452500  50.1760450  54.1877360  45.0252840
  35.7870700  55.6763910  54.2331400  36.5883430  55.9975960  54.6466800
  35.2722520  55.3159490  54.9551310  44.6235330  51.7843780  54.1806810
  44.0173490  51.8075380  53.4402560  44.3189440  51.0526820  54.7174060
  46.0535700  55.5124070  52.7916220  47.0057450  55.4282090  52.7416460
  45.9063920  56.1765780  53.4650010  48.9444900  54.8918280  38.2908130
  48.6586410  54.4783420  37.4762310  48.7464450  55.8205990  38.1708650
  33.5068510  48.1637370  53.1767450  34.0107530  47.5844650  53.7483680
  32.7675930  48.4477600  53.7143820  40.5606450  49.5708360  52.7102970
  39.7952120  50.1393360  52.6257640  40.7422410  49.2784570  51.8171200
  47.7029800  51.3013690  53.2677990  48.4439270  51.6389450  52.7645450
  46.9402480  51.4705750  52.7147760  35.5391590  46.3066960  54.0717520
  35.5796930  46.0080830  54.9802750  36.3937090  46.7074570  53.9125040
  37.4797400  44.8859060  52.0392010  36.9493860  44.3950010  51.4115350
  38.1485470  45.3143260  51.5049940  46.3775460  49.3528520  51.8033200
  46.7916480  49.5073600  52.6523620  45.4426460  49.4783740  51.9658980
  46.8497630  46.6924680  53.8072350  47.4318400  45.9377000  53.7192830
  47.0259400  47.2232120  53.0303830  37.9669700  41.8521430  52.1189300
  37.8726570  41.2342180  51.3940170  37.3867090  42.5787720  51.8919210
  40.7331140  40.4094670  49.1516690  40.2848440  40.4318930  48.3062240
  40.0996340  40.0113690  49.7486990  41.1390690  49.3049000  49.7729130
  41.5578800  50.1481730  49.6005370  40.2199320  49.4421040  49.5435910
  43.4754590  47.0365180  51.1566970  43.5950800  46.4406320  51.8961810
  44.3348590  47.0734870  50.7368270  45.8142490  47.5902370  49.7329480
  45.2877710  48.1144990  49.1294620  46.1573830  48.2229760  50.3639210
  38.9898110  55.6102010  50.8886860  38.4519200  56.3348070  50.5695560
  39.2432070  55.1332350  50.0984200  40.2423360  43.5786530  52.4142790
  40.8323050  43.2702380  53.1020610  39.4243600  43.1066280  52.5702690
  45.0616790  43.1952340  52.6475810  44.3732310  42.5333880  52.5825800
  45.7822810  42.7490610  53.0924270  41.8460320  56.8453220  51.1473510
  41.7719020  57.7488360  51.4545880  40.9439160  56.5265120  51.1195580
  49.3740000  54.5415400  51.4766070  48.7741990  54.6007960  50.7329990
  49.5033900  53.6020380  51.6062920  50.6141450  52.2833220  36.8135780
  49.7834410  52.3509870  37.2843010  50.7913280  53.1737340  36.5102640
  50.0697910  49.0280700  39.3169980  50.8316820  49.5977350  39.4229670
  50.0852280  48.4607900  40.0878290  51.0757880  49.8830800  44.1611910
  51.4466710  49.0998120  43.7547880  51.7159810  50.5719900  43.9829210
  48.0591640  51.2667380  49.5742230  47.2451480  51.6964540  49.8368020
  48.4665840  51.8785790  48.9611280  50.1217080  49.3215070  36.4742500
  50.3965920  50.2293950  36.3461720  49.9327820  49.2577600  37.4104490
  50.0182420  47.2584060  41.4671930  49.6426020  46.4911990  41.0353220
  49.2885540  47.6406760  41.9546860  34.6078180  47.9371200  48.0880980
  34.9751220  47.8498600  48.9677000  34.0389000  47.1737750  47.9887840
  49.4082040  46.4055580  51.1011450  49.1768130  46.1768330  50.2009400
  49.6686590  47.3255130  51.0556340  34.1594180  44.8480290  51.9939400
  33.2650230  44.8147050  52.3333110  34.6991730  45.0467080  52.7590650
  47.8470110  41.6312010  53.8791150  48.7240290  41.6395410  54.2625150
  47.8590950  40.8942850  53.2683500  49.2933380  45.4841550  44.7679170
  49.8170860  44.9904200  44.1369340  49.8792800  45.6191910  45.5126740
  49.4723100  45.5681420  48.2898720  48.5225810  45.5344960  48.4043710
  49.6536110  46.4781530  48.0548490  48.7833350  44.7414900  40.7071580
  49.2792470  44.5085770  41.4920460  48.5849420  43.9026740  40.2909220
  50.2120510  43.3775850  43.2409260  50.1019790  43.2231890  44.1791530
  50.9728100  42.8496790  42.9984670  48.5586230  39.3169980  49.6992260
  49.1958450  39.9304120  50.0651450  48.7061120  39.3530640  48.7541490
  51.1010780  41.2083770  36.4815400  52.0260090  41.0764950  36.2733690
  51.0786570  41.2876590  37.4351850  51.1749270  41.9794430  39.1072110
  50.3800770  41.9139550  39.6365020  51.3792550  42.9145070  39.0957460
  48.1167690  56.0185980  43.1010500  48.7126760  55.6970550  42.4244920
  48.3745840  55.5457800  43.8923770  34.4165890  39.2784290  49.0847940
  34.0680710  39.7348110  49.8506120  34.0853590  38.3841420  49.1670370
  36.0230260  52.4503890  53.2501130  35.9799890  52.0796800  54.1315590
  36.1541270  53.3881460  53.3902950  41.9290710  40.4696170  52.6067360
  41.8679600  41.0618000  53.3562770  42.8691090  40.3622130  52.4617620
  44.5665270  40.1266230  52.2459650  45.1805680  40.4445520  51.5840730
  45.1114830  39.6414820  52.8655510  50.9840450  56.0257860  49.6521490
  50.4898730  56.4226730  48.9348620  50.3753740  55.4007070  50.0458770
  35.0886530  38.8060490  52.3598710  35.6369520  38.6248540  51.5964820
  35.1541840  38.0154600  52.8955020  35.8618290  55.3966140  50.3698910
  35.2678610  55.2650840  51.1088950  35.8542130  54.5604280  49.9041010
  45.3073310  38.6898370  48.5728940  44.4333150  39.0233480  48.3701870
  45.1984060  38.2171550  49.3980810  46.2145290  40.8969240  49.9570660
  45.8858650  40.0821000  49.5772390  47.1627590  40.8539050  49.8336350
  48.6679900  56.6681280  46.9308230  48.2082870  57.4197090  46.5566250
  48.0392360  55.9487750  46.8723030  41.8371120  55.8678010  46.9325340
  42.1248930  55.6132310  46.0558350  42.3494340  55.3155370  47.5230910
  43.0548130  39.6068210  47.5121850  42.2719920  40.0813710  47.7918610
  42.7611060  38.7023040  47.4035030  47.6069200  40.3091310  45.5570940
  48.0477290  40.2536410  44.7092540  47.3376790  41.2249320  45.6281120
  49.4707770  39.9406550  43.5679760  49.4096170  38.9967770  43.4210780
  50.2499800  40.0486640  44.1133220  45.4427330  38.6897410  44.2620950
  46.0456700  39.2617620  44.7369470  44.7020320  39.2536850  44.0394850
  48.5861930  39.0918970  39.5361230  48.7812560  39.9902420  39.8028660
  47.7991800  38.8606050  40.0294180  41.9043480  56.7894110  54.2993540
  42.8310790  56.5538380  54.3429500  41.8893910  57.6166110  53.8179570
  50.1388540  56.3319680  41.2967790  50.3140730  55.6457420  40.6528710
  49.4410110  56.8566730  40.9044460  39.0907090  39.4538860  54.0635420
  38.8091360  39.9572460  53.2996240  39.4726790  38.6560610  53.6977550
  45.6922550  38.8692440  54.6415890  45.5788000  39.1887050  55.5367410
  46.5092290  39.2704950  54.3453170  48.4721040  56.0163970  54.1234580
  49.2646360  55.5213200  53.9160540  48.7654190  56.6954110  54.7310190
  42.9769480  55.3582130  25.2863020  42.3580920  55.8139630  24.7157460
  43.8321260  55.5133590  24.8852720  46.9837020  41.6441940  24.0527330
  47.8046640  41.1538510  24.0952810  47.0171100  42.2339600  24.8059170
  51.2736570  43.6608690  30.6170960  50.5688740  44.0490400  30.0986070
  51.5394490  44.3558980  31.2191890  50.2885420  43.0297110  27.2164080
  49.3410330  43.0636090  27.3479510  50.6135410  43.8436060  27.6013440
  47.6665440  51.7677800  22.8917700  47.5561770  50.8252130  23.0167120
  47.6633690  52.1293440  23.7780460  43.1954800  43.6660120  19.2447350
  42.2558470  43.8274080  19.3299810  43.5138060  44.3845800  18.6983340
  45.4147710  48.1950230  19.7588190  45.8540990  47.3572660  19.6126010
  46.1276130  48.8279630  19.8452330  48.9964850  39.4493040  18.0729230
  48.6837510  39.5419870  18.9728300  49.7577320  40.0274070  18.0226660
  50.9508880  54.9419230  35.9253620  51.4268600  55.4202120  36.6042700
  51.5716040  54.8736720  35.1999120  45.8939400  53.6302980  19.6430440
  45.2004560  53.6280270  18.9832720  46.6362260  53.2062300  19.2124610
  45.4589330  55.2565690  23.7178930  45.9146280  54.4755070  24.0317550
  45.7981850  55.9672510  24.2620110  44.6568550  41.9687820  27.7779140
  44.6741290  42.4196470  28.6220990  44.4084130  41.0693460  27.9912580
  46.1855470  45.2602720  19.6643100  47.0735090  45.5719950  19.4894440
  46.1560560  44.3874970  19.2723680  48.4569740  46.5714560  19.1322960
  48.3733460  47.0028780  18.2819400  49.1763930  47.0312910  19.5649780
  49.4856990  53.4256820  21.8605090  48.8433150  52.7712440  22.1348810
  49.0987650  53.8311910  21.0845760  47.8754370  52.3173280  18.3981440
  47.6491950  51.6003720  18.9906080  47.4850570  52.0685720  17.5603190
  33.6570400  56.3440140  19.1725900  34.0168040  56.9429480  18.5183170
  33.5162740  56.8900030  19.9460930  47.4570620  50.2345220  20.0595600
  47.1692320  50.6957910  20.8473480  48.2522790  49.7742990  20.3279820
  48.2140480  42.0693990  21.2190780  47.5853640  42.1739660  20.5049010
  47.7192400  42.2890770  22.0084660  41.3016730  56.3085900  23.3472430
  41.5558230  56.2707290  22.4251800  40.3529210  56.1819230  23.3400680
  49.3094890  54.3986630  26.5985200  49.4342310  55.2217800  27.0709010
  50.1760450  54.1877360  26.2509350  39.8914730  55.6648150  18.0927900
  40.6843340  55.9536980  17.6409690  39.3719080  55.2340320  17.4140380
  48.9444900  54.8918280  19.5164640  48.6586410  54.4783420  18.7018820
  48.7464450  55.8205990  19.3965160  41.8297620  47.9300120  17.7054640
  42.3503280  47.2149140  17.3395790  42.4766020  48.5685990  18.0055150
  38.2128880  44.9795740  17.4035700  38.0117940  44.1163100  17.7649040
  38.0420930  44.8929100  16.4657300  45.6917190  39.7903970  19.9322580
  45.9719480  38.9471870  20.2882000  44.9182920  40.0227080  20.4461330
  42.3945650  56.0111730  19.9956380  43.2896440  56.3496700  20.0175140
  42.4263280  55.2891140  19.3680660  50.6141450  52.2833220  18.0392290
  49.7834410  52.3509870  18.5099520  50.7913280  53.1737340  17.7359150
  50.0697910  49.0280700  20.5426490  50.8316820  49.5977350  20.6486180
  50.0852280  48.4607900  21.3134800  51.0757880  49.8830800  25.3868420
  51.4466710  49.0998120  24.9804390  51.7159810  50.5719900  25.2085720
  50.1217080  49.3215070  17.6999010  50.3965920  50.2293950  17.5718230
  49.9327820  49.2577600  18.6361000  46.5192690  42.3459920  18.9952640
  46.9377570  42.1590900  18.1549300  46.2128750  41.4938970  19.3055570
  50.0182420  47.2584060  22.6928440  49.6426020  46.4911990  22.2609730
  49.2885540  47.6406760  23.1803370  49.2933380  45.4841550  25.9935680
  49.8170860  44.9904200  25.3625850  49.8792800  45.6191910  26.7383250
  48.7833350  44.7414900  21.9328090  49.2792470  44.5085770  22.7176970
  48.5849420  43.9026740  21.5165730  50.2120510  43.3775850  24.4665770
  50.1019790  43.2231890  25.4048040  50.9728100  42.8496790  24.2241180
  48.5586230  39.3169980  30.9248770  49.1958450  39.9304120  31.2907960
  48.7061120  39.3530640  29.9798000  51.1010780  41.2083770  17.7071910
  52.0260090  41.0764950  17.4990200  51.0786570  41.2876590  18.6608360
  51.1749270  41.9794430  20.3328620  50.3800770  41.9139550  20.8621530
  51.3792550  42.9145070  20.3213970  48.1167690  56.0185980  24.3267010
  48.7126760  55.6970550  23.6501430  48.3745840  55.5457800  25.1180280
  50.9840450  56.0257860  30.8778000  50.4898730  56.4226730  30.1605130
  50.3753740  55.4007070  31.2715280  48.6679900  56.6681280  28.1564740
  48.2082870  57.4197090  27.7822760  48.0392360  55.9487750  28.0979540
  43.0548130  39.6068210  28.7378360  42.2719920  40.0813710  29.0175120
  42.7611060  38.7023040  28.6291540  47.6069200  40.3091310  26.7827450
  48.0477290  40.2536410  25.9349050  47.3376790  41.2249320  26.8537630
  49.4707770  39.9406550  24.7936270  49.4096170  38.9967770  24.6467290
  50.2499800  40.0486640  25.3389730  45.4427330  38.6897410  25.4877460
  46.0456700  39.2617620  25.9625980  44.7020320  39.2536850  25.2651360
  48.5861930  39.0918970  20.7617740  48.7812560  39.9902420  21.0285170
  47.7991800  38.8606050  21.2550690  35.3823220  54.7732140  21.2010360
  34.8570840  55.1540170  20.4972320  35.3067800  55.3982910  21.9220070
  50.1388540  56.3319680  22.5224300  50.3140730  55.6457420  21.8785220
  49.4410110  56.8566730  22.1300970  37.9816190  56.7214520  20.0759610
  38.7135010  56.4373800  19.5283500  38.2409860  56.4827800  20.9658990
  48.4721040  56.0163970  35.3491090  49.2646360  55.5213200  35.1417050
  48.7654190  56.6954110  35.9566700  44.5980700  46.8884910   6.2307140
  44.5174750  45.9739520   5.9598850  44.1845120  47.3851980   5.5246850
  42.7298740  48.6663930   8.1116410  41.9540840  48.1864370   8.4014980
  43.3811670  47.9869580   7.9372570  36.7464570  48.9783740   8.9892170
  35.9149450  48.7232450   9.3888680  37.3545550  49.0494510   9.7250090
  46.7506170  53.0724120   6.8915540  46.2887700  52.3011360   7.2202710
  47.5631720  53.0990190   7.3967990  36.7265830  53.0123830   9.1850190
  37.0293870  52.1221570   9.0060410  37.4709420  53.5694050   8.9572440
  35.1556520  43.9385630   2.7734560  34.2673220  44.2801600   2.6714440
  35.4397710  43.7385950   1.8815390  33.1189530  46.5391280   8.6574260
  33.6905640  45.7713480   8.6577900  33.1191070  46.8380040   7.7480870
  42.9769480  55.3582130   6.5119530  42.3580920  55.8139630   5.9413970
  43.8321260  55.5133590   6.1109230  42.1707730  51.3421120   8.1186570
  42.1016010  50.4011060   7.9575700  42.9327590  51.4322530   8.6909140
  34.3614400  41.9475640  10.4443190  34.1817240  41.0501390  10.7245950
  33.9594480  42.4947510  11.1190140  43.2012900  44.1491500   8.3455500
  43.5777720  43.2763380   8.2329170  43.1032410  44.4850200   7.4545940
  37.3317910  42.5217130   3.8072940  37.4384660  43.4220860   4.1141700
  36.4210270  42.4735100   3.5167590  46.9837020  41.6441940   5.2783840
  47.8046640  41.1538510   5.3209320  47.0171100  42.2339600   6.0315680
  34.9801070  44.4436140   9.0525530  35.6611180  44.7074510   9.6712930
  34.6649120  43.6037010   9.3863540  39.1725640  45.4903500   8.1398120
  39.6803860  45.9884470   8.7803140  39.7038880  44.7138700   7.9637480
  51.2736570  43.6608690  11.8427470  50.5688740  44.0490400  11.3242580
  51.5394490  44.3558980  12.4448400  37.4561740  40.1302060  12.4061540
  37.4580180  40.6474450  11.6007440  36.6266050  39.6532240  12.3831470
  43.8432830  50.2421370   3.9051440  43.2250100  50.7070820   3.3414160
  44.3556080  50.9348850   4.3220950  38.7064590  49.7697240  10.5835040
  38.3733970  50.3966160  11.2256110  38.8831270  50.2959120   9.8036710
  47.2198500  43.5842320   8.0511380  46.5154070  43.8727210   8.6314490
  47.5810660  44.3942430   7.6910940  37.1377070  41.8412020  10.4131990
  37.4793880  42.6854070  10.1185860  36.1992880  41.9895760  10.5297330
  37.9183690  51.7378040  12.3984220  38.5357690  52.4129120  12.1168670
  37.0576810  52.1466020  12.3071720  48.8361280  53.2017450  10.3138860
  48.1524800  53.8716560  10.3055530  49.3755570  53.3998100   9.5483720
  50.2885420  43.0297110   8.4420590  49.3410330  43.0636090   8.5736020
  50.6135410  43.8436060   8.8269950  40.8204960  39.3294290   6.7376580
  41.1279940  38.7741180   6.0212080  39.8905660  39.4638750   6.5549570
  46.3720020  55.0461580   9.0284040  46.3847180  54.6423870   8.1606300
  45.8195240  55.8208870   8.9245470  47.6665440  51.7677800   4.1174210
  47.5561770  50.8252130   4.2423630  47.6633690  52.1293440   5.0036970
  45.7705460  49.9491420  10.3566650  46.1874250  49.7351530   9.5220110
  46.4945280  50.2064210  10.9275270  43.2085720  47.3943120   3.4736700
  42.2815000  47.3280500   3.7025170  43.3610540  48.3323250   3.3591940
  49.7167560  48.3478640  10.4482890  48.8886190  48.4171730   9.9733020
  50.3118040  48.9332950   9.9798720  47.2383010  48.9563420   3.9771950
  46.6195430  48.6182970   3.3298250  47.2207460  48.3123180   4.6851140
  46.6809570  45.1347960  11.3937760  46.2680750  45.9601670  11.6477750
  45.9485520  44.5493000  11.2014120  38.8142360  47.9207860   6.2556430
  38.4099360  47.2085110   5.7602330  38.9005480  47.5761100   7.1444470
  39.2824060  51.6075420   8.4195640  38.9852350  51.0020890   7.7403420
  40.2323880  51.6452730   8.3085000  37.5270980  44.6951070  10.0355470
  38.0785570  44.8046410   9.2608720  38.0414490  45.0688670  10.7510700
  47.3709670  55.1807290  12.0818740  46.8940230  55.9879480  11.8891350
  46.6871460  54.5285620  12.2344950  38.3742490  51.3457110  15.0703440
  37.4771020  51.5697080  15.3176840  38.3995360  51.4692050  14.1214840
  37.2013710  48.2170430  13.6460810  37.0621480  49.0893230  14.0148210
  36.3195070  47.8743240  13.5008750  43.5243090  53.1346300   4.9525940
  43.9639000  53.8770630   4.5381330  43.4629980  53.3772870   5.8764900
  38.9994060  54.1592130  15.8545960  38.9709490  54.5635080  14.9874390
  38.8359030  53.2302490  15.6917560  35.5146990  46.8152840   3.7563080
  35.3944590  47.5414930   3.1444350  35.2047880  46.0455750   3.2790990
  50.9508880  54.9419230  17.1510130  51.4268600  55.4202120  17.8299210
  51.5716040  54.8736720  16.4255630  33.1532360  49.9867980   9.5631720
  33.2312780  50.1216750   8.6187440  33.7674040  49.2783870   9.7559840
  34.3979990  51.6868170   5.9737900  33.9908070  51.8282760   5.1191500
  35.2893000  51.4028330   5.7709110  50.3542130  52.1332080  14.3110140
  50.4805190  51.8943960  13.3927320  50.3963510  51.3016620  14.7832220
  44.2158870  55.8360080  12.8804950  44.7303540  55.7468090  13.6827380
  43.3727950  56.1819780  13.1732860  46.1913270  56.1215420   2.3088950
  46.0314410  55.8318360   3.2070780  46.0259980  55.3455550   1.7734180
  38.6701650  55.9013950   4.0860570  38.4944130  54.9849490   3.8728370
  37.8157390  56.2601240   4.3258370  45.4589330  55.2565690   4.9435440
  45.9146280  54.4755070   5.2574060  45.7981850  55.9672510   5.4876620
  50.2066140  44.1864540  15.2759880  49.5910410  44.6944210  14.7475340
  49.8862560  43.2862870  15.2185820  33.2091880  51.0282150  12.1026180
  33.3722920  50.5587510  11.2845550  33.6744330  50.5205710  12.7675020
  37.9810650  40.1587910   7.1386750  37.5378800  40.9397450   6.8071270
  38.5395640  40.4817800   7.8457690  42.2680460  43.0256430  12.7422070
  41.8059830  43.2339450  13.5542010  41.8658570  42.2115780  12.4392740
  47.2684970  44.2465380  13.8718730  46.4178560  43.9471130  14.1927800
  47.1086760  44.4907390  12.9602550  44.3634680  45.7467130  15.9717520
  44.6888090  44.9130880  15.6319750  45.1515010  46.2695650  16.1195850
  40.0186550  40.7035240   8.9976350  40.3158880  41.6098070   8.9168370
  40.5672110  40.2154020   8.3835920  37.7724870  45.2821480   4.8668000
  37.5465790  45.0658650   5.7714620  36.9917400  45.7149940   4.5213970
  45.0022630  45.2884850   3.4658650  44.4031520  46.0120650   3.2822270
  45.5502240  45.2261630   2.6835100  43.6087500  43.9248390   5.4961930
  44.0017070  44.2420590   4.6830620  43.9704350  43.0460270   5.6106450
  35.3434620  42.5920730  13.6862050  34.9498010  43.4395940  13.8934830
  34.6553020  41.9547100  13.8770690  41.9179670  42.6755700  16.7558790
  41.2277990  42.4827900  17.3904880  42.6611970  42.9590340  17.2883090
  32.6451670  40.5149190   7.7192130  32.3564720  41.0852050   8.4317110
  33.3897430  40.0353640   8.0823360  44.1942640  46.5154140   9.5912710
  43.4623760  47.0240950   9.9402810  43.7966980  45.6984120   9.2901490
  40.6320030  43.1908340   7.9965200  40.6356090  42.7498290   7.1469740
  41.5271150  43.5125670   8.1037020  36.4822410  43.0734830   6.9559410
  36.1422460  43.5510060   7.7126460  35.7199730  42.6199950   6.5960510
  44.6568550  41.9687820   9.0035650  44.6741290  42.4196470   9.8477500
  44.4084130  41.0693460   9.2169090  48.0839300  39.3820000  14.8422030
  48.4085070  38.6509660  15.3680010  48.1195810  39.0633640  13.9403020
  34.7830860  50.4033580  14.2621990  34.3985650  49.7627250  14.8604950
  35.0943050  51.1069700  14.8316720  40.9328000  47.2510120   9.7430610
  41.2998130  46.7768690  10.4891950  40.7433060  48.1251690  10.0838950
  33.7968490  41.9953810   5.8724080  33.5115410  41.6309480   6.7102700
  33.7347350  41.2634270   5.2587220  38.7227370  46.2918760  12.0614820
  38.4184440  47.1710740  12.2865180  39.6773830  46.3518550  12.0972260
  37.2509160  50.4979750   2.6581670  36.4771420  49.9577370   2.4980390
  37.9803790  49.9786360   2.3199430  48.0097140  49.4945110   8.4508060
  48.7296260  49.9900400   8.0604170  47.8078960  48.8163000   7.8061930
  43.4707080  40.8883070   2.5937450  42.6571690  40.3896240   2.5182760
  43.2769030  41.7281320   2.1773800  43.3915940  49.5654170  14.3377060
  43.3253250  48.6449840  14.0834650  42.7621080  49.6629610  15.0521700
  37.2946560  50.1660130   6.2960480  37.8125230  49.3628390   6.2417370
  36.8430580  50.1039270   7.1377310  34.7791100  47.1321500  13.2086180
  34.4206040  47.7975350  13.7959520  34.4845660  46.3005050  13.5798800
  43.3232670  52.3874740  14.0880860  43.3377210  51.4555700  13.8699770
  42.6157770  52.4734500  14.7270630  49.5343880  49.0282080  13.4349440
  48.8092070  49.6210860  13.2378830  50.0619340  49.0205620  12.6362810
  49.4856990  53.4256820   3.0861600  48.8433150  52.7712440   3.3605320
  49.0987650  53.8311910   2.3102270  45.0643470  50.7542250   6.9333290
  45.4167290  50.1570380   6.2734660  44.1805800  50.4286480   7.1041540
  41.1506750  51.5139940   4.3403700  41.8377880  52.0609150   4.7211290
  40.3639170  52.0580670   4.3753310  40.4533960  48.5185970   3.9529060
  40.9096740  49.3291220   4.1789250  40.1022170  48.2009110   4.7847550
  42.7566570  54.0292310  11.1821360  43.4008790  54.2351690  11.8594780
  43.1196010  53.2680710  10.7292210  36.3545740  38.8623620   4.4251580
  36.2260370  38.8541520   5.3736500  35.5307760  39.2006710   4.0742590
  44.0298650  52.0324660   9.8998810  44.6720880  51.3317820  10.0130980
  44.5548000  52.8123100   9.7195700  45.8036270  52.8319560  13.1034870
  46.1392510  53.4186250  13.7812790  44.8836610  52.7012270  13.3332660
  33.3539670  40.6214740  13.8858280  32.6398190  40.8211660  14.4910890
  33.7734710  39.8454310  14.2573080  33.6412260  54.6095000  14.8724810
  33.7503380  53.6689740  14.7320200  32.9892820  54.8749750  14.2238540
  41.6324850  52.8810890  16.2722930  41.3121720  52.1620130  16.8168620
  40.9583210  53.5565960  16.3458990  44.8478450  43.1137050  11.6359730
  45.2159270  42.2932260  11.9639300  43.9876650  43.1738940  12.0515380
  48.2140480  42.0693990   2.4447290  47.5853640  42.1739660   1.7305520
  47.7192400  42.2890770   3.2341170  40.1824510  44.3479940   3.8605170
  39.4740660  44.8166280   4.3018780  40.4668990  43.6901950   4.4950360
  41.8080440  45.7676640  11.8597700  42.3065690  46.2422460  12.5249550
  41.9503390  44.8440160  12.0667730  44.2139940  41.0730600   5.3000960
  44.0907720  41.0916730   4.3510470  45.1624500  41.1209540   5.4199360
  41.3016730  56.3085900   4.5728940  41.5558230  56.2707290   3.6508310
  40.3529210  56.1819230   4.5657190  49.0147300  41.9844600  12.7026090
  48.5120900  42.7250000  13.0419900  49.8303960  42.3728600  12.3862880
  47.3069310  47.2277780   6.1487450  46.3659450  47.2428010   6.3235140
  47.6213380  46.4413740   6.5947750  49.3094890  54.3986630   7.8241710
  49.4342310  55.2217800   8.2965520  50.1760450  54.1877360   7.4765860
  36.7812420  56.4917840   7.4958840  37.5174900  55.9433300   7.7667410
  37.1653340  57.3573850   7.3564830  33.6657900  52.5591410   3.3700350
  32.7397680  52.8012550   3.3605760  34.1314330  53.3865670   3.2485100
  44.6235330  51.7843780  16.6319830  44.0173490  51.8075380  15.8915580
  44.3189440  51.0526820  17.1687080  46.0535700  55.5124070  15.2429240
  47.0057450  55.4282090  15.1929480  45.9063920  56.1765780  15.9163030
  40.5606450  49.5708360  15.1615990  39.7952120  50.1393360  15.0770660
  40.7422410  49.2784570  14.2684220  47.7029800  51.3013690  15.7191010
  48.4439270  51.6389450  15.2158470  46.9402480  51.4705750  15.1660780
  37.4797400  44.8859060  14.4905030  36.9493860  44.3950010  13.8628370
  38.1485470  45.3143260  13.9562960  46.3775460  49.3528520  14.2546220
  46.7916480  49.5073600  15.1036640  45.4426460  49.4783740  14.4172000
  46.8497630  46.6924680  16.2585370  47.4318400  45.9377000  16.1705850
  47.0259400  47.2232120  15.4816850  37.9669700  41.8521430  14.5702320
  37.8726570  41.2342180  13.8453190  37.3867090  42.5787720  14.3432230
  40.7331140  40.4094670  11.6029710  40.2848440  40.4318930  10.7575260
  40.0996340  40.0113690  12.2000010  41.1390690  49.3049000  12.2242150
  41.5578800  50.1481730  12.0518390  40.2199320  49.4421040  11.9948930
  43.4754590  47.0365180  13.6079990  43.5950800  46.4406320  14.3474830
  44.3348590  47.0734870  13.1881290  45.8142490  47.5902370  12.1842500
  45.2877710  48.1144990  11.5807640  46.1573830  48.2229760  12.8152230
  38.9898110  55.6102010  13.3399880  38.4519200  56.3348070  13.0208580
  39.2432070  55.1332350  12.5497220  40.2423360  43.5786530  14.8655810
  40.8323050  43.2702380  15.5533630  39.4243600  43.1066280  15.0215710
  45.0616790  43.1952340  15.0988830  44.3732310  42.5333880  15.0338820
  45.7822810  42.7490610  15.5437290  41.8460320  56.8453220  13.5986530
  41.7719020  57.7488360  13.9058900  40.9439160  56.5265120  13.5708600
  33.2487610  54.1727810   6.9020150  33.5790620  53.3048870   6.6698790
  33.6778610  54.3786330   7.7325110  37.8449530  52.5036820   4.5622120
  37.5445070  52.3801790   5.4626030  37.7387020  51.6445410   4.1537850
  33.7377820  55.0398400   9.6401780  33.3008810  55.2199200  10.4725930
  34.3055500  55.7973020   9.4983500  49.3740000  54.5415400  13.9279090
  48.7741990  54.6007960  13.1843010  49.5033900  53.6020380  14.0575940
  50.0697910  49.0280700   1.7683000  50.8316820  49.5977350   1.8742690
  50.0852280  48.4607900   2.5391310  33.5702250  47.5518630   5.9990660
  32.9151090  47.2830270   5.3550360  34.4080200  47.4423110   5.5492640
  51.0757880  49.8830800   6.6124930  51.4466710  49.0998120   6.2060900
  51.7159810  50.5719900   6.4342230  48.0591640  51.2667380  12.0255250
  47.2451480  51.6964540  12.2881040  48.4665840  51.8785790  11.4124300
  50.0182420  47.2584060   3.9184950  49.6426020  46.4911990   3.4866240
  49.2885540  47.6406760   4.4059880  34.6078180  47.9371200  10.5394000
  34.9751220  47.8498600  11.4190020  34.0389000  47.1737750  10.4400860
  49.4082040  46.4055580  13.5524470  49.1768130  46.1768330  12.6522420
  49.6686590  47.3255130  13.5069360  34.1594180  44.8480290  14.4452420
  33.2650230  44.8147050  14.7846130  34.6991730  45.0467080  15.2103670
  47.8470110  41.6312010  16.3304170  48.7240290  41.6395410  16.7138170
  47.8590950  40.8942850  15.7196520  49.2933380  45.4841550   7.2192190
  49.8170860  44.9904200   6.5882360  49.8792800  45.6191910   7.9639760
  49.4723100  45.5681420  10.7411740  48.5225810  45.5344960  10.8556730
  49.6536110  46.4781530  10.5061510  48.7833350  44.7414900   3.1584600
  49.2792470  44.5085770   3.9433480  48.5849420  43.9026740   2.7422240
  34.6633890  39.1228620   8.7935640  35.3110080  38.5726000   8.3530800
  35.0835730  39.3771770   9.6151450  50.2120510  43.3775850   5.6922280
  50.1019790  43.2231890   6.6304550  50.9728100  42.8496790   5.4497690
  48.5586230  39.3169980  12.1505280  49.1958450  39.9304120  12.5164470
  48.7061120  39.3530640  11.2054510  48.1167690  56.0185980   5.5523520
  48.7126760  55.6970550   4.8757940  48.3745840  55.5457800   6.3436790
  34.4165890  39.2784290  11.5360960  34.0680710  39.7348110  12.3019140
  34.0853590  38.3841420  11.6183390  36.0230260  52.4503890  15.7014150
  35.9799890  52.0796800  16.5828610  36.1541270  53.3881460  15.8415970
  39.7236290  54.0063480  11.3023870  39.4827650  54.2738040  10.4154390
  40.6638930  54.1769210  11.3574730  41.9290710  40.4696170  15.0580380
  41.8679600  41.0618000  15.8075790  42.8691090  40.3622130  14.9130640
  44.5665270  40.1266230  14.6972670  45.1805680  40.4445520  14.0353750
  45.1114830  39.6414820  15.3168530  50.9840450  56.0257860  12.1034510
  50.4898730  56.4226730  11.3861640  50.3753740  55.4007070  12.4971790
  35.0886530  38.8060490  14.8111730  35.6369520  38.6248540  14.0477840
  35.1541840  38.0154600  15.3468040  35.8618290  55.3966140  12.8211930
  35.2678610  55.2650840  13.5601970  35.8542130  54.5604280  12.3554030
  45.3073310  38.6898370  11.0241960  44.4333150  39.0233480  10.8214890
  45.1984060  38.2171550  11.8493830  46.2145290  40.8969240  12.4083680
  45.8858650  40.0821000  12.0285410  47.1627590  40.8539050  12.2849370
  48.6679900  56.6681280   9.3821250  48.2082870  57.4197090   9.0079270
  48.0392360  55.9487750   9.3236050  35.4930520  52.7624520  11.7719970
  34.7664580  52.1429810  11.7045920  35.5539670  53.1565130  10.9018050
  39.0975620  54.9769520   8.5569380  39.6140640  54.3656880   8.0317640
  39.7473000  55.4798300   9.0480390  41.8371120  55.8678010   9.3838360
  42.1248930  55.6132310   8.5071370  42.3494340  55.3155370   9.9743930
  43.0548130  39.6068210   9.9634870  42.2719920  40.0813710  10.2431630
  42.7611060  38.7023040   9.8548050  47.6069200  40.3091310   8.0083960
  48.0477290  40.2536410   7.1605560  47.3376790  41.2249320   8.0794140
  49.4707770  39.9406550   6.0192780  49.4096170  38.9967770   5.8723800
  50.2499800  40.0486640   6.5646240  33.7760520  56.0798910   4.9816730
  33.6082560  55.4469590   5.6798620  32.9095030  56.2858310   4.6310920
  34.3988540  39.9115690   2.4848590  35.1567900  40.0244570   1.9112620
  33.9365710  40.7484890   2.4392020  40.9402350  42.0254960   5.4750900
  40.1276860  41.6511850   5.1346780  41.4443990  41.2700040   5.7772090
  45.4427330  38.6897410   6.7133970  46.0456700  39.2617620   7.1882490
  44.7020320  39.2536850   6.4907870  48.5861930  39.0918970   1.9874250
  48.7812560  39.9902420   2.2541680  47.7991800  38.8606050   2.4807200
  35.3823220  54.7732140   2.4266870  34.8570840  55.1540170   1.7228830
  35.3067800  55.3982910   3.1476580  38.9651530  40.1754880   4.0795950
  38.3354270  39.4742190   4.2466080  38.4256670  40.9359010   3.8629110
  41.9043480  56.7894110  16.7506560  42.8310790  56.5538380  16.7942520
  41.8893910  57.6166110  16.2692590  50.1388540  56.3319680   3.7480810
  50.3140730  55.6457420   3.1041730  49.4410110  56.8566730   3.3557480
  39.0907090  39.4538860  16.5148440  38.8091360  39.9572460  15.7509260
  39.4726790  38.6560610  16.1490570  45.6922550  38.8692440  17.0928910
  45.5788000  39.1887050  17.9880430  46.5092290  39.2704950  16.7966190
  48.4721040  56.0163970  16.5747600  49.2646360  55.5213200  16.3673560
  48.7654190  56.6954110  17.1823210  44.5980700  28.1141420  62.5537610
  44.5174750  27.1996030  62.2829320  44.1845120  28.6108490  61.8477320
  42.7298740  29.8920440  64.4346880  41.9540840  29.4120880  64.7245450
  43.3811670  29.2126090  64.2603040  36.7464570  30.2040250  65.3122640
  35.9149450  29.9488960  65.7119150  37.3545550  30.2751020  66.0480560
  46.7506170  34.2980630  63.2146010  46.2887700  33.5267870  63.5433180
  47.5631720  34.3246700  63.7198460  36.7265830  34.2380340  65.5080660
  37.0293870  33.3478080  65.3290880  37.4709420  34.7950560  65.2802910
  35.1556520  25.1642140  59.0965030  34.2673220  25.5058110  58.9944910
  35.4397710  24.9642460  58.2045860  33.1189530  27.7647790  64.9804730
  33.6905640  26.9969990  64.9808370  33.1191070  28.0636550  64.0711340
  42.9769480  36.5838640  62.8350000  42.3580920  37.0396140  62.2644440
  43.8321260  36.7390100  62.4339700  42.1707730  32.5677630  64.4417040
  42.1016010  31.6267570  64.2806170  42.9327590  32.6579040  65.0139610
  34.3614400  23.1732150  66.7673660  34.1817240  22.2757900  67.0476420
  33.9594480  23.7204020  67.4420610  43.2012900  25.3748010  64.6685970
  43.5777720  24.5019890  64.5559640  43.1032410  25.7106710  63.7776410
  37.3317910  23.7473640  60.1303410  37.4384660  24.6477370  60.4372170
  36.4210270  23.6991610  59.8398060  46.9837020  22.8698450  61.6014310
[truncated: 627,363 more chars]
