# Supplementary material for: SenseNet, a tool for analysis of protein structure networks obtained from molecular dynamics simulations
Source: PLoS One. 2022 Mar 17;17(3):e0265194. doi: 10.1371/journal.pone.0265194 (PMC8929561; doi:10.1371/journal.pone.0265194)
Supplement: S1 File — (ZIP) [file pone.0265194.s007.zip › md-inputs/structures/pdz2-pep-NMR/pdz2-pep-NMR.pdb]

CRYST1   64.737   76.851   71.778  90.00  90.00  90.00 P 1           1
ATOM      1  N   PRO     1     -12.956  15.613 -20.407  1.00  0.00
ATOM      2  H2  PRO     1     -13.916  15.299 -20.398  1.00  0.00
ATOM      3  H3  PRO     1     -12.480  15.758 -21.286  1.00  0.00
ATOM      4  CD  PRO     1     -12.840  16.933 -19.699  1.00  0.00
ATOM      5  HD2 PRO     1     -13.809  17.178 -19.264  1.00  0.00
ATOM      6  HD3 PRO     1     -12.567  17.694 -20.430  1.00  0.00
ATOM      7  CG  PRO     1     -11.750  16.726 -18.634  1.00  0.00
ATOM      8  HG2 PRO     1     -12.194  16.755 -17.639  1.00  0.00
ATOM      9  HG3 PRO     1     -10.997  17.509 -18.718  1.00  0.00
ATOM     10  CB  PRO     1     -11.143  15.347 -18.937  1.00  0.00
ATOM     11  HB2 PRO     1     -10.903  14.890 -17.977  1.00  0.00
ATOM     12  HB3 PRO     1     -10.254  15.354 -19.567  1.00  0.00
ATOM     13  CA  PRO     1     -12.260  14.562 -19.621  1.00  0.00
ATOM     14  HA  PRO     1     -11.872  13.800 -20.297  1.00  0.00
ATOM     15  C   PRO     1     -13.216  13.936 -18.666  1.00  0.00
ATOM     16  O   PRO     1     -14.087  14.614 -18.122  1.00  0.00
ATOM     17  N   LYS     2     -13.094  12.623 -18.400  1.00  0.00
ATOM     18  H   LYS     2     -12.464  12.068 -18.961  1.00  0.00
ATOM     19  CA  LYS     2     -13.893  11.957 -17.418  1.00  0.00
ATOM     20  HA  LYS     2     -14.906  12.357 -17.444  1.00  0.00
ATOM     21  CB  LYS     2     -13.955  10.443 -17.680  1.00  0.00
ATOM     22  HB2 LYS     2     -14.539  10.024 -16.860  1.00  0.00
ATOM     23  HB3 LYS     2     -14.504  10.326 -18.614  1.00  0.00
ATOM     24  CG  LYS     2     -12.617   9.707 -17.780  1.00  0.00
ATOM     25  HG2 LYS     2     -12.027  10.158 -18.577  1.00  0.00
ATOM     26  HG3 LYS     2     -12.087   9.812 -16.833  1.00  0.00
ATOM     27  CD  LYS     2     -12.831   8.223 -18.082  1.00  0.00
ATOM     28  HD2 LYS     2     -12.985   7.737 -17.118  1.00  0.00
ATOM     29  HD3 LYS     2     -13.747   8.163 -18.669  1.00  0.00
ATOM     30  CE  LYS     2     -11.698   7.519 -18.832  1.00  0.00
ATOM     31  HE2 LYS     2     -12.041   6.520 -19.102  1.00  0.00
ATOM     32  HE3 LYS     2     -11.487   8.088 -19.737  1.00  0.00
ATOM     33  NZ  LYS     2     -10.466   7.413 -18.019  1.00  0.00
ATOM     34  HZ1 LYS     2     -10.660   6.885 -17.180  1.00  0.00
ATOM     35  HZ2 LYS     2      -9.749   6.943 -18.553  1.00  0.00
ATOM     36  HZ3 LYS     2     -10.147   8.338 -17.768  1.00  0.00
ATOM     37  C   LYS     2     -13.415  12.241 -16.037  1.00  0.00
ATOM     38  O   LYS     2     -12.247  12.597 -15.890  1.00  0.00
ATOM     39  N   PRO     3     -14.180  12.153 -14.989  1.00  0.00
ATOM     40  CD  PRO     3     -15.633  12.096 -15.045  1.00  0.00
ATOM     41  HD2 PRO     3     -15.940  11.051 -15.097  1.00  0.00
ATOM     42  HD3 PRO     3     -15.969  12.618 -15.940  1.00  0.00
ATOM     43  CG  PRO     3     -16.102  12.785 -13.755  1.00  0.00
ATOM     44  HG2 PRO     3     -17.049  12.374 -13.405  1.00  0.00
ATOM     45  HG3 PRO     3     -16.202  13.861 -13.893  1.00  0.00
ATOM     46  CB  PRO     3     -14.957  12.461 -12.782  1.00  0.00
ATOM     47  HB2 PRO     3     -15.036  11.471 -12.331  1.00  0.00
ATOM     48  HB3 PRO     3     -14.883  13.213 -11.996  1.00  0.00
ATOM     49  CA  PRO     3     -13.724  12.524 -13.681  1.00  0.00
ATOM     50  HA  PRO     3     -13.373  13.554 -13.749  1.00  0.00
ATOM     51  C   PRO     3     -12.636  11.665 -13.134  1.00  0.00
ATOM     52  O   PRO     3     -11.624  12.206 -12.693  1.00  0.00
ATOM     53  N   GLY     4     -12.785  10.329 -13.165  1.00  0.00
ATOM     54  H   GLY     4     -13.615   9.941 -13.591  1.00  0.00
ATOM     55  CA  GLY     4     -11.819   9.427 -12.620  1.00  0.00
ATOM     56  HA2 GLY     4     -11.348   9.908 -11.762  1.00  0.00
ATOM     57  HA3 GLY     4     -12.340   8.528 -12.290  1.00  0.00
ATOM     58  C   GLY     4     -10.764   9.044 -13.601  1.00  0.00
ATOM     59  O   GLY     4     -10.560   7.866 -13.889  1.00  0.00
ATOM     60  N   ASP     5     -10.055  10.033 -14.173  1.00  0.00
ATOM     61  H   ASP     5     -10.305  10.981 -13.933  1.00  0.00
ATOM     62  CA  ASP     5      -9.079   9.827 -15.198  1.00  0.00
ATOM     63  HA  ASP     5      -9.342   8.968 -15.815  1.00  0.00
ATOM     64  CB  ASP     5      -9.035  11.079 -16.091  1.00  0.00
ATOM     65  HB2 ASP     5     -10.040  11.500 -16.116  1.00  0.00
ATOM     66  HB3 ASP     5      -8.350  11.800 -15.646  1.00  0.00
ATOM     67  CG  ASP     5      -8.584  10.759 -17.508  1.00  0.00
ATOM     68  OD1 ASP     5      -8.964   9.674 -18.021  1.00  0.00
ATOM     69  OD2 ASP     5      -7.840  11.580 -18.109  1.00  0.00
ATOM     70  C   ASP     5      -7.743   9.425 -14.673  1.00  0.00
ATOM     71  O   ASP     5      -7.382   9.728 -13.537  1.00  0.00
ATOM     72  N   ILE     6      -6.952   8.696 -15.480  1.00  0.00
ATOM     73  H   ILE     6      -7.335   8.430 -16.376  1.00  0.00
ATOM     74  CA  ILE     6      -5.655   8.208 -15.125  1.00  0.00
ATOM     75  HA  ILE     6      -5.600   8.137 -14.038  1.00  0.00
ATOM     76  CB  ILE     6      -5.346   6.871 -15.729  1.00  0.00
ATOM     77  HB  ILE     6      -5.578   6.914 -16.793  1.00  0.00
ATOM     78  CG2 ILE     6      -3.869   6.485 -15.543  1.00  0.00
ATOM     79 HG21 ILE     6      -3.636   6.440 -14.479  1.00  0.00
ATOM     80 HG22 ILE     6      -3.688   5.509 -15.995  1.00  0.00
ATOM     81 HG23 ILE     6      -3.235   7.230 -16.022  1.00  0.00
ATOM     82  CG1 ILE     6      -6.198   5.747 -15.116  1.00  0.00
ATOM     83 HG12 ILE     6      -5.663   4.820 -15.323  1.00  0.00
ATOM     84 HG13 ILE     6      -6.204   5.929 -14.041  1.00  0.00
ATOM     85  CD1 ILE     6      -7.635   5.629 -15.621  1.00  0.00
ATOM     86 HD11 ILE     6      -7.629   5.445 -16.695  1.00  0.00
ATOM     87 HD12 ILE     6      -8.132   4.801 -15.114  1.00  0.00
ATOM     88 HD13 ILE     6      -8.171   6.555 -15.413  1.00  0.00
ATOM     89  C   ILE     6      -4.619   9.209 -15.503  1.00  0.00
ATOM     90  O   ILE     6      -4.561   9.660 -16.646  1.00  0.00
ATOM     91  N   PHE     7      -3.723   9.587 -14.574  1.00  0.00
ATOM     92  H   PHE     7      -3.843   9.229 -13.637  1.00  0.00
ATOM     93  CA  PHE     7      -2.688  10.546 -14.806  1.00  0.00
ATOM     94  HA  PHE     7      -2.483  10.591 -15.875  1.00  0.00
ATOM     95  CB  PHE     7      -3.074  11.953 -14.320  1.00  0.00
ATOM     96  HB2 PHE     7      -2.251  12.629 -14.552  1.00  0.00
ATOM     97  HB3 PHE     7      -3.981  12.302 -14.812  1.00  0.00
ATOM     98  CG  PHE     7      -3.315  12.063 -12.853  1.00  0.00
ATOM     99  CD1 PHE     7      -4.513  11.671 -12.304  1.00  0.00
ATOM    100  HD1 PHE     7      -5.285  11.256 -12.951  1.00  0.00
ATOM    101  CE1 PHE     7      -4.742  11.797 -10.954  1.00  0.00
ATOM    102  HE1 PHE     7      -5.687  11.463 -10.525  1.00  0.00
ATOM    103  CZ  PHE     7      -3.775  12.346 -10.144  1.00  0.00
ATOM    104  HZ  PHE     7      -3.956  12.460  -9.075  1.00  0.00
ATOM    105  CE2 PHE     7      -2.578  12.751 -10.686  1.00  0.00
ATOM    106  HE2 PHE     7      -1.811  13.193 -10.050  1.00  0.00
ATOM    107  CD2 PHE     7      -2.349  12.597 -12.033  1.00  0.00
ATOM    108  HD2 PHE     7      -1.393  12.899 -12.461  1.00  0.00
ATOM    109  C   PHE     7      -1.407  10.084 -14.202  1.00  0.00
ATOM    110  O   PHE     7      -1.404   9.218 -13.329  1.00  0.00
ATOM    111  N   GLU     8      -0.257  10.635 -14.632  1.00  0.00
ATOM    112  H   GLU     8      -0.264  11.209 -15.462  1.00  0.00
ATOM    113  CA  GLU     8       1.004  10.317 -14.038  1.00  0.00
ATOM    114  HA  GLU     8       0.831   9.614 -13.223  1.00  0.00
ATOM    115  CB  GLU     8       2.006   9.690 -15.023  1.00  0.00
ATOM    116  HB2 GLU     8       2.695   9.107 -14.411  1.00  0.00
ATOM    117  HB3 GLU     8       1.421   9.018 -15.650  1.00  0.00
ATOM    118  CG  GLU     8       2.799  10.653 -15.908  1.00  0.00
ATOM    119  HG2 GLU     8       2.085  11.246 -16.478  1.00  0.00
ATOM    120  HG3 GLU     8       3.399  11.312 -15.280  1.00  0.00
ATOM    121  CD  GLU     8       3.710   9.898 -16.866  1.00  0.00
ATOM    122  OE1 GLU     8       4.646   9.196 -16.398  1.00  0.00
ATOM    123  OE2 GLU     8       3.505  10.019 -18.103  1.00  0.00
ATOM    124  C   GLU     8       1.604  11.486 -13.333  1.00  0.00
ATOM    125  O   GLU     8       1.528  12.629 -13.779  1.00  0.00
ATOM    126  N   VAL     9       2.224  11.232 -12.167  1.00  0.00
ATOM    127  H   VAL     9       2.076  10.323 -11.752  1.00  0.00
ATOM    128  CA  VAL     9       2.982  12.197 -11.433  1.00  0.00
ATOM    129  HA  VAL     9       2.817  13.197 -11.833  1.00  0.00
ATOM    130  CB  VAL     9       2.589  12.189  -9.985  1.00  0.00
ATOM    131  HB  VAL     9       2.541  11.147  -9.668  1.00  0.00
ATOM    132  CG1 VAL     9       3.561  12.957  -9.073  1.00  0.00
ATOM    133 HG11 VAL     9       3.610  13.999  -9.388  1.00  0.00
ATOM    134 HG12 VAL     9       3.210  12.906  -8.042  1.00  0.00
ATOM    135 HG13 VAL     9       4.553  12.510  -9.140  1.00  0.00
ATOM    136  CG2 VAL     9       1.192  12.823  -9.877  1.00  0.00
ATOM    137 HG21 VAL     9       0.482  12.241 -10.465  1.00  0.00
ATOM    138 HG22 VAL     9       0.877  12.832  -8.833  1.00  0.00
ATOM    139 HG23 VAL     9       1.226  13.844 -10.255  1.00  0.00
ATOM    140  C   VAL     9       4.435  11.951 -11.648  1.00  0.00
ATOM    141  O   VAL     9       4.896  10.811 -11.680  1.00  0.00
ATOM    142  N   GLU    10       5.207  13.039 -11.825  1.00  0.00
ATOM    143  H   GLU    10       4.720  13.914 -11.957  1.00  0.00
ATOM    144  CA  GLU    10       6.636  13.053 -11.818  1.00  0.00
ATOM    145  HA  GLU    10       6.992  12.039 -11.635  1.00  0.00
ATOM    146  CB  GLU    10       7.239  13.554 -13.141  1.00  0.00
ATOM    147  HB2 GLU    10       6.738  14.492 -13.380  1.00  0.00
ATOM    148  HB3 GLU    10       8.296  13.744 -12.953  1.00  0.00
ATOM    149  CG  GLU    10       7.096  12.585 -14.317  1.00  0.00
ATOM    150  HG2 GLU    10       7.380  11.578 -14.010  1.00  0.00
ATOM    151  HG3 GLU    10       6.051  12.589 -14.626  1.00  0.00
ATOM    152  CD  GLU    10       7.971  13.026 -15.481  1.00  0.00
ATOM    153  OE1 GLU    10       7.628  14.039 -16.149  1.00  0.00
ATOM    154  OE2 GLU    10       9.030  12.391 -15.736  1.00  0.00
ATOM    155  C   GLU    10       7.081  13.981 -10.740  1.00  0.00
ATOM    156  O   GLU    10       7.046  15.200 -10.907  1.00  0.00
ATOM    157  N   LEU    11       7.508  13.444  -9.584  1.00  0.00
ATOM    158  H   LEU    11       7.461  12.441  -9.468  1.00  0.00
ATOM    159  CA  LEU    11       7.960  14.234  -8.480  1.00  0.00
ATOM    160  HA  LEU    11       8.186  15.248  -8.809  1.00  0.00
ATOM    161  CB  LEU    11       6.860  14.300  -7.407  1.00  0.00
ATOM    162  HB2 LEU    11       5.945  14.037  -7.937  1.00  0.00
ATOM    163  HB3 LEU    11       7.077  13.538  -6.658  1.00  0.00
ATOM    164  CG  LEU    11       6.678  15.661  -6.715  1.00  0.00
ATOM    165  HG  LEU    11       7.645  15.974  -6.320  1.00  0.00
ATOM    166  CD1 LEU    11       6.147  16.733  -7.683  1.00  0.00
ATOM    167 HD11 LEU    11       5.181  16.420  -8.077  1.00  0.00
ATOM    168 HD12 LEU    11       6.034  17.678  -7.152  1.00  0.00
ATOM    169 HD13 LEU    11       6.851  16.861  -8.505  1.00  0.00
ATOM    170  CD2 LEU    11       5.719  15.528  -5.520  1.00  0.00
ATOM    171 HD21 LEU    11       6.128  14.816  -4.802  1.00  0.00
ATOM    172 HD22 LEU    11       5.600  16.499  -5.039  1.00  0.00
ATOM    173 HD23 LEU    11       4.749  15.174  -5.869  1.00  0.00
ATOM    174  C   LEU    11       9.232  13.673  -7.941  1.00  0.00
ATOM    175  O   LEU    11       9.791  12.725  -8.491  1.00  0.00
ATOM    176  N   ALA    12       9.754  14.238  -6.838  1.00  0.00
ATOM    177  H   ALA    12       9.331  15.086  -6.490  1.00  0.00
ATOM    178  CA  ALA    12      10.908  13.730  -6.163  1.00  0.00
ATOM    179  HA  ALA    12      10.877  12.640  -6.169  1.00  0.00
ATOM    180  CB  ALA    12      12.197  14.188  -6.865  1.00  0.00
ATOM    181  HB1 ALA    12      12.248  15.276  -6.858  1.00  0.00
ATOM    182  HB2 ALA    12      13.062  13.781  -6.339  1.00  0.00
ATOM    183  HB3 ALA    12      12.197  13.830  -7.894  1.00  0.00
ATOM    184  C   ALA    12      10.908  14.168  -4.739  1.00  0.00
ATOM    185  O   ALA    12      10.051  14.934  -4.302  1.00  0.00
ATOM    186  N   LYS    13      11.874  13.679  -3.942  1.00  0.00
ATOM    187  H   LYS    13      12.495  13.001  -4.360  1.00  0.00
ATOM    188  CA  LYS    13      12.000  13.939  -2.542  1.00  0.00
ATOM    189  HA  LYS    13      11.029  13.866  -2.052  1.00  0.00
ATOM    190  CB  LYS    13      12.944  12.898  -1.918  1.00  0.00
ATOM    191  HB2 LYS    13      12.526  11.919  -2.155  1.00  0.00
ATOM    192  HB3 LYS    13      13.906  13.013  -2.418  1.00  0.00
ATOM    193  CG  LYS    13      13.140  13.015  -0.405  1.00  0.00
ATOM    194  HG2 LYS    13      13.839  13.836  -0.246  1.00  0.00
ATOM    195  HG3 LYS    13      12.169  13.278   0.014  1.00  0.00
ATOM    196  CD  LYS    13      13.668  11.757   0.286  1.00  0.00
ATOM    197  HD2 LYS    13      14.613  11.503  -0.194  1.00  0.00
ATOM    198  HD3 LYS    13      13.849  12.018   1.329  1.00  0.00
ATOM    199  CE  LYS    13      12.723  10.555   0.219  1.00  0.00
ATOM    200  HE2 LYS    13      11.699  10.910   0.335  1.00  0.00
ATOM    201  HE3 LYS    13      12.834  10.078  -0.755  1.00  0.00
ATOM    202  NZ  LYS    13      13.028   9.574   1.285  1.00  0.00
ATOM    203  HZ1 LYS    13      12.925  10.015   2.188  1.00  0.00
ATOM    204  HZ2 LYS    13      12.391   8.793   1.217  1.00  0.00
ATOM    205  HZ3 LYS    13      13.977   9.244   1.178  1.00  0.00
ATOM    206  C   LYS    13      12.399  15.333  -2.196  1.00  0.00
ATOM    207  O   LYS    13      13.417  15.849  -2.656  1.00  0.00
ATOM    208  N   ASN    14      11.580  16.017  -1.377  1.00  0.00
ATOM    209  H   ASN    14      10.722  15.548  -1.124  1.00  0.00
ATOM    210  CA  ASN    14      11.751  17.380  -0.979  1.00  0.00
ATOM    211  HA  ASN    14      12.731  17.731  -1.303  1.00  0.00
ATOM    212  CB  ASN    14      10.674  18.284  -1.602  1.00  0.00
ATOM    213  HB2 ASN    14      10.656  19.219  -1.041  1.00  0.00
ATOM    214  HB3 ASN    14      10.985  18.481  -2.628  1.00  0.00
ATOM    215  CG  ASN    14       9.269  17.702  -1.623  1.00  0.00
ATOM    216  OD1 ASN    14       8.806  17.022  -0.708  1.00  0.00
ATOM    217  ND2 ASN    14       8.523  17.989  -2.723  1.00  0.00
ATOM    218 HD21 ASN    14       7.581  17.632  -2.797  1.00  0.00
ATOM    219 HD22 ASN    14       8.914  18.557  -3.460  1.00  0.00
ATOM    220  C   ASN    14      11.855  17.515   0.502  1.00  0.00
ATOM    221  O   ASN    14      12.949  17.602   1.055  1.00  0.00
ATOM    222  N   ASP    15      10.715  17.532   1.216  1.00  0.00
ATOM    223  H   ASP    15       9.865  17.614   0.678  1.00  0.00
ATOM    224  CA  ASP    15      10.612  17.467   2.641  1.00  0.00
ATOM    225  HA  ASP    15      11.378  18.089   3.105  1.00  0.00
ATOM    226  CB  ASP    15       9.230  17.980   3.080  1.00  0.00
ATOM    227  HB2 ASP    15       8.491  17.742   2.316  1.00  0.00
ATOM    228  HB3 ASP    15       8.948  17.503   4.019  1.00  0.00
ATOM    229  CG  ASP    15       9.290  19.488   3.275  1.00  0.00
ATOM    230  OD1 ASP    15       9.326  20.240   2.263  1.00  0.00
ATOM    231  OD2 ASP    15       9.299  19.929   4.455  1.00  0.00
ATOM    232  C   ASP    15      10.811  16.054   3.068  1.00  0.00
ATOM    233  O   ASP    15      11.718  15.733   3.834  1.00  0.00
ATOM    234  N   ASN    16       9.976  15.139   2.541  1.00  0.00
ATOM    235  H   ASN    16       9.034  15.420   2.309  1.00  0.00
ATOM    236  CA  ASN    16      10.315  13.754   2.437  1.00  0.00
ATOM    237  HA  ASN    16      11.395  13.660   2.323  1.00  0.00
ATOM    238  CB  ASN    16       9.882  12.959   3.680  1.00  0.00
ATOM    239  HB2 ASN    16      10.070  13.549   4.577  1.00  0.00
ATOM    240  HB3 ASN    16       8.820  12.724   3.617  1.00  0.00
ATOM    241  CG  ASN    16      10.663  11.656   3.783  1.00  0.00
ATOM    242  OD1 ASN    16      11.358  11.248   2.852  1.00  0.00
ATOM    243  ND2 ASN    16      10.562  10.957   4.944  1.00  0.00
ATOM    244 HD21 ASN    16      11.065  10.087   5.052  1.00  0.00
ATOM    245 HD22 ASN    16       9.985  11.310   5.694  1.00  0.00
ATOM    246  C   ASN    16       9.739  13.316   1.134  1.00  0.00
ATOM    247  O   ASN    16       9.833  14.054   0.155  1.00  0.00
ATOM    248  N   SER    17       9.131  12.121   1.020  1.00  0.00
ATOM    249  H   SER    17       9.165  11.484   1.804  1.00  0.00
ATOM    250  CA  SER    17       8.569  11.654  -0.209  1.00  0.00
ATOM    251  HA  SER    17       9.104  12.125  -1.033  1.00  0.00
ATOM    252  CB  SER    17       8.658  10.128  -0.375  1.00  0.00
ATOM    253  HB2 SER    17       8.054   9.846  -1.237  1.00  0.00
ATOM    254  HB3 SER    17       9.700   9.868  -0.561  1.00  0.00
ATOM    255  OG  SER    17       8.196   9.432   0.774  1.00  0.00
ATOM    256  HG  SER    17       8.270   8.486   0.627  1.00  0.00
ATOM    257  C   SER    17       7.176  12.145  -0.408  1.00  0.00
ATOM    258  O   SER    17       6.968  13.169  -1.057  1.00  0.00
ATOM    259  N   LEU    18       6.150  11.461   0.129  1.00  0.00
ATOM    260  H   LEU    18       6.349  10.653   0.702  1.00  0.00
ATOM    261  CA  LEU    18       4.783  11.767  -0.160  1.00  0.00
ATOM    262  HA  LEU    18       4.726  12.424  -1.027  1.00  0.00
ATOM    263  CB  LEU    18       4.000  10.478  -0.467  1.00  0.00
ATOM    264  HB2 LEU    18       4.221   9.813   0.369  1.00  0.00
ATOM    265  HB3 LEU    18       2.933  10.699  -0.482  1.00  0.00
ATOM    266  CG  LEU    18       4.400   9.794  -1.785  1.00  0.00
ATOM    267  HG  LEU    18       5.485   9.686  -1.811  1.00  0.00
ATOM    268  CD1 LEU    18       3.745   8.407  -1.900  1.00  0.00
ATOM    269 HD11 LEU    18       2.661   8.513  -1.874  1.00  0.00
ATOM    270 HD12 LEU    18       4.042   7.941  -2.839  1.00  0.00
ATOM    271 HD13 LEU    18       4.068   7.782  -1.067  1.00  0.00
ATOM    272  CD2 LEU    18       4.037  10.638  -3.019  1.00  0.00
ATOM    273 HD21 LEU    18       4.553  11.597  -2.968  1.00  0.00
ATOM    274 HD22 LEU    18       4.341  10.110  -3.923  1.00  0.00
ATOM    275 HD23 LEU    18       2.960  10.805  -3.041  1.00  0.00
ATOM    276  C   LEU    18       4.114  12.550   0.915  1.00  0.00
ATOM    277  O   LEU    18       3.857  13.743   0.767  1.00  0.00
ATOM    278  N   GLY    19       3.776  11.903   2.046  1.00  0.00
ATOM    279  H   GLY    19       4.076  10.942   2.129  1.00  0.00
ATOM    280  CA  GLY    19       3.032  12.476   3.123  1.00  0.00
ATOM    281  HA2 GLY    19       3.400  12.080   4.070  1.00  0.00
ATOM    282  HA3 GLY    19       3.152  13.559   3.112  1.00  0.00
ATOM    283  C   GLY    19       1.585  12.147   2.989  1.00  0.00
ATOM    284  O   GLY    19       0.731  13.033   2.978  1.00  0.00
ATOM    285  N   ILE    20       1.252  10.849   2.872  1.00  0.00
ATOM    286  H   ILE    20       1.994  10.163   2.856  1.00  0.00
ATOM    287  CA  ILE    20      -0.087  10.404   2.645  1.00  0.00
ATOM    288  HA  ILE    20      -0.845  10.997   3.157  1.00  0.00
ATOM    289  CB  ILE    20      -0.394  10.360   1.176  1.00  0.00
ATOM    290  HB  ILE    20      -0.053  11.291   0.724  1.00  0.00
ATOM    291  CG2 ILE    20       0.302   9.173   0.491  1.00  0.00
ATOM    292 HG21 ILE    20      -0.039   8.241   0.943  1.00  0.00
ATOM    293 HG22 ILE    20       0.058   9.171  -0.571  1.00  0.00
ATOM    294 HG23 ILE    20       1.381   9.263   0.616  1.00  0.00
ATOM    295  CG1 ILE    20      -1.900  10.381   0.868  1.00  0.00
ATOM    296 HG12 ILE    20      -2.299   9.389   1.081  1.00  0.00
ATOM    297 HG13 ILE    20      -2.367  11.110   1.530  1.00  0.00
ATOM    298  CD1 ILE    20      -2.197  10.749  -0.585  1.00  0.00
ATOM    299 HD11 ILE    20      -1.730  10.020  -1.247  1.00  0.00
ATOM    300 HD12 ILE    20      -3.275  10.748  -0.747  1.00  0.00
ATOM    301 HD13 ILE    20      -1.798  11.740  -0.798  1.00  0.00
ATOM    302  C   ILE    20      -0.330   9.101   3.327  1.00  0.00
ATOM    303  O   ILE    20       0.586   8.330   3.607  1.00  0.00
ATOM    304  N   SER    21      -1.599   8.796   3.650  1.00  0.00
ATOM    305  H   SER    21      -2.320   9.450   3.383  1.00  0.00
ATOM    306  CA  SER    21      -1.981   7.625   4.378  1.00  0.00
ATOM    307  HA  SER    21      -1.098   7.015   4.572  1.00  0.00
ATOM    308  CB  SER    21      -2.632   7.990   5.724  1.00  0.00
ATOM    309  HB2 SER    21      -1.983   8.692   6.248  1.00  0.00
ATOM    310  HB3 SER    21      -3.595   8.461   5.530  1.00  0.00
ATOM    311  OG  SER    21      -2.824   6.835   6.527  1.00  0.00
ATOM    312  HG  SER    21      -3.230   7.087   7.360  1.00  0.00
ATOM    313  C   SER    21      -2.926   6.824   3.551  1.00  0.00
ATOM    314  O   SER    21      -3.638   7.348   2.696  1.00  0.00
ATOM    315  N   VAL    22      -2.942   5.496   3.763  1.00  0.00
ATOM    316  H   VAL    22      -2.438   5.171   4.577  1.00  0.00
ATOM    317  CA  VAL    22      -3.515   4.522   2.887  1.00  0.00
ATOM    318  HA  VAL    22      -4.108   4.963   2.086  1.00  0.00
ATOM    319  CB  VAL    22      -2.404   3.720   2.275  1.00  0.00
ATOM    320  HB  VAL    22      -1.541   3.859   2.926  1.00  0.00
ATOM    321  CG1 VAL    22      -2.668   2.217   2.089  1.00  0.00
ATOM    322 HG11 VAL    22      -3.531   2.077   1.438  1.00  0.00
ATOM    323 HG12 VAL    22      -1.793   1.747   1.639  1.00  0.00
ATOM    324 HG13 VAL    22      -2.867   1.759   3.059  1.00  0.00
ATOM    325  CG2 VAL    22      -2.077   4.349   0.910  1.00  0.00
ATOM    326 HG21 VAL    22      -1.766   5.384   1.052  1.00  0.00
ATOM    327 HG22 VAL    22      -1.271   3.789   0.436  1.00  0.00
ATOM    328 HG23 VAL    22      -2.962   4.319   0.275  1.00  0.00
ATOM    329  C   VAL    22      -4.520   3.698   3.616  1.00  0.00
ATOM    330  O   VAL    22      -4.461   3.554   4.836  1.00  0.00
ATOM    331  N   THR    23      -5.530   3.156   2.913  1.00  0.00
ATOM    332  H   THR    23      -5.664   3.450   1.957  1.00  0.00
ATOM    333  CA  THR    23      -6.513   2.304   3.504  1.00  0.00
ATOM    334  HA  THR    23      -6.128   1.749   4.360  1.00  0.00
ATOM    335  CB  THR    23      -7.729   3.068   3.936  1.00  0.00
ATOM    336  HB  THR    23      -7.399   3.884   4.579  1.00  0.00
ATOM    337  CG2 THR    23      -8.527   3.639   2.751  1.00  0.00
ATOM    338 HG21 THR    23      -8.858   2.823   2.109  1.00  0.00
ATOM    339 HG22 THR    23      -9.395   4.181   3.125  1.00  0.00
ATOM    340 HG23 THR    23      -7.894   4.317   2.180  1.00  0.00
ATOM    341  OG1 THR    23      -8.613   2.326   4.763  1.00  0.00
ATOM    342  HG1 THR    23      -9.365   2.873   5.001  1.00  0.00
ATOM    343  C   THR    23      -6.813   1.161   2.596  1.00  0.00
ATOM    344  O   THR    23      -6.880   1.301   1.376  1.00  0.00
ATOM    345  N   GLY    24      -6.947  -0.052   3.163  1.00  0.00
ATOM    346  H   GLY    24      -6.865  -0.080   4.170  1.00  0.00
ATOM    347  CA  GLY    24      -7.191  -1.278   2.469  1.00  0.00
ATOM    348  HA2 GLY    24      -7.577  -1.994   3.195  1.00  0.00
ATOM    349  HA3 GLY    24      -7.951  -1.081   1.714  1.00  0.00
ATOM    350  C   GLY    24      -5.989  -1.859   1.807  1.00  0.00
ATOM    351  O   GLY    24      -4.903  -1.892   2.381  1.00  0.00
ATOM    352  N   GLY    25      -6.154  -2.362   0.570  1.00  0.00
ATOM    353  H   GLY    25      -7.102  -2.512   0.256  1.00  0.00
ATOM    354  CA  GLY    25      -5.085  -2.695  -0.319  1.00  0.00
ATOM    355  HA2 GLY    25      -5.492  -2.592  -1.324  1.00  0.00
ATOM    356  HA3 GLY    25      -4.318  -1.937  -0.158  1.00  0.00
ATOM    357  C   GLY    25      -4.468  -4.045  -0.182  1.00  0.00
ATOM    358  O   GLY    25      -3.313  -4.219  -0.564  1.00  0.00
ATOM    359  N   VAL    26      -5.177  -5.044   0.375  1.00  0.00
ATOM    360  H   VAL    26      -6.095  -4.820   0.733  1.00  0.00
ATOM    361  CA  VAL    26      -4.617  -6.319   0.698  1.00  0.00
ATOM    362  HA  VAL    26      -3.533  -6.230   0.777  1.00  0.00
ATOM    363  CB  VAL    26      -5.150  -6.850   1.996  1.00  0.00
ATOM    364  HB  VAL    26      -4.851  -7.890   2.132  1.00  0.00
ATOM    365  CG1 VAL    26      -4.559  -5.995   3.130  1.00  0.00
ATOM    366 HG11 VAL    26      -4.857  -4.956   2.996  1.00  0.00
ATOM    367 HG12 VAL    26      -4.928  -6.358   4.090  1.00  0.00
ATOM    368 HG13 VAL    26      -3.471  -6.066   3.111  1.00  0.00
ATOM    369  CG2 VAL    26      -6.685  -6.792   2.066  1.00  0.00
ATOM    370 HG21 VAL    26      -7.109  -7.390   1.259  1.00  0.00
ATOM    371 HG22 VAL    26      -7.021  -7.188   3.025  1.00  0.00
ATOM    372 HG23 VAL    26      -7.015  -5.759   1.965  1.00  0.00
ATOM    373  C   VAL    26      -4.640  -7.313  -0.413  1.00  0.00
ATOM    374  O   VAL    26      -4.018  -7.111  -1.455  1.00  0.00
ATOM    375  N   ASN    27      -5.311  -8.470  -0.271  1.00  0.00
ATOM    376  H   ASN    27      -5.808  -8.603   0.599  1.00  0.00
ATOM    377  CA  ASN    27      -5.221  -9.574  -1.176  1.00  0.00
ATOM    378  HA  ASN    27      -4.187  -9.698  -1.499  1.00  0.00
ATOM    379  CB  ASN    27      -5.685 -10.877  -0.502  1.00  0.00
ATOM    380  HB2 ASN    27      -5.849 -11.607  -1.295  1.00  0.00
ATOM    381  HB3 ASN    27      -4.916 -11.247   0.177  1.00  0.00
ATOM    382  CG  ASN    27      -6.982 -10.706   0.278  1.00  0.00
ATOM    383  OD1 ASN    27      -8.061 -10.601  -0.302  1.00  0.00
ATOM    384  ND2 ASN    27      -6.880 -10.633   1.632  1.00  0.00
ATOM    385 HD21 ASN    27      -7.712 -10.520   2.193  1.00  0.00
ATOM    386 HD22 ASN    27      -5.972 -10.693   2.071  1.00  0.00
ATOM    387  C   ASN    27      -5.886  -9.314  -2.484  1.00  0.00
ATOM    388  O   ASN    27      -5.315  -9.547  -3.548  1.00  0.00
ATOM    389  N   THR    28      -7.107  -8.751  -2.456  1.00  0.00
ATOM    390  H   THR    28      -7.730  -9.015  -1.706  1.00  0.00
ATOM    391  CA  THR    28      -7.603  -7.878  -3.474  1.00  0.00
ATOM    392  HA  THR    28      -6.754  -7.402  -3.965  1.00  0.00
ATOM    393  CB  THR    28      -8.470  -8.511  -4.522  1.00  0.00
ATOM    394  HB  THR    28      -7.919  -9.348  -4.951  1.00  0.00
ATOM    395  CG2 THR    28      -9.809  -9.014  -3.959  1.00  0.00
ATOM    396 HG21 THR    28     -10.360  -8.178  -3.530  1.00  0.00
ATOM    397 HG22 THR    28     -10.395  -9.463  -4.761  1.00  0.00
ATOM    398 HG23 THR    28      -9.622  -9.760  -3.186  1.00  0.00
ATOM    399  OG1 THR    28      -8.740  -7.605  -5.583  1.00  0.00
ATOM    400  HG1 THR    28      -9.295  -8.035  -6.237  1.00  0.00
ATOM    401  C   THR    28      -8.298  -6.811  -2.701  1.00  0.00
ATOM    402  O   THR    28      -8.423  -6.920  -1.482  1.00  0.00
ATOM    403  N   SER    29      -8.736  -5.709  -3.335  1.00  0.00
ATOM    404  H   SER    29      -8.595  -5.595  -4.328  1.00  0.00
ATOM    405  CA  SER    29      -9.323  -4.629  -2.604  1.00  0.00
ATOM    406  HA  SER    29      -9.970  -5.032  -1.825  1.00  0.00
ATOM    407  CB  SER    29      -8.251  -3.745  -1.944  1.00  0.00
ATOM    408  HB2 SER    29      -7.514  -4.404  -1.483  1.00  0.00
ATOM    409  HB3 SER    29      -7.773  -3.159  -2.729  1.00  0.00
ATOM    410  OG  SER    29      -8.785  -2.872  -0.961  1.00  0.00
ATOM    411  HG  SER    29      -8.077  -2.346  -0.582  1.00  0.00
ATOM    412  C   SER    29     -10.226  -3.816  -3.468  1.00  0.00
ATOM    413  O   SER    29     -11.443  -3.808  -3.291  1.00  0.00
ATOM    414  N   VAL    30      -9.650  -3.080  -4.436  1.00  0.00
ATOM    415  H   VAL    30      -8.667  -3.234  -4.613  1.00  0.00
ATOM    416  CA  VAL    30     -10.325  -2.070  -5.189  1.00  0.00
ATOM    417  HA  VAL    30     -11.169  -1.673  -4.625  1.00  0.00
ATOM    418  CB  VAL    30      -9.387  -0.942  -5.506  1.00  0.00
ATOM    419  HB  VAL    30      -8.654  -1.287  -6.235  1.00  0.00
ATOM    420  CG1 VAL    30     -10.158   0.259  -6.081  1.00  0.00
ATOM    421 HG11 VAL    30     -10.890   0.604  -5.351  1.00  0.00
ATOM    422 HG12 VAL    30      -9.460   1.066  -6.304  1.00  0.00
ATOM    423 HG13 VAL    30     -10.670  -0.042  -6.995  1.00  0.00
ATOM    424  CG2 VAL    30      -8.648  -0.513  -4.228  1.00  0.00
ATOM    425 HG21 VAL    30      -8.080  -1.357  -3.835  1.00  0.00
ATOM    426 HG22 VAL    30      -7.967   0.306  -4.459  1.00  0.00
ATOM    427 HG23 VAL    30      -9.372  -0.184  -3.482  1.00  0.00
ATOM    428  C   VAL    30     -10.903  -2.610  -6.452  1.00  0.00
ATOM    429  O   VAL    30     -12.093  -2.472  -6.728  1.00  0.00
ATOM    430  N   ARG    31     -10.052  -3.220  -7.297  1.00  0.00
ATOM    431  H   ARG    31      -9.088  -3.329  -7.013  1.00  0.00
ATOM    432  CA  ARG    31     -10.417  -3.609  -8.625  1.00  0.00
ATOM    433  HA  ARG    31     -11.490  -3.783  -8.699  1.00  0.00
ATOM    434  CB  ARG    31     -10.037  -2.466  -9.581  1.00  0.00
ATOM    435  HB2 ARG    31     -10.405  -1.550  -9.119  1.00  0.00
ATOM    436  HB3 ARG    31      -8.947  -2.446  -9.610  1.00  0.00
ATOM    437  CG  ARG    31     -10.584  -2.574 -11.006  1.00  0.00
ATOM    438  HG2 ARG    31     -10.131  -3.455 -11.461  1.00  0.00
ATOM    439  HG3 ARG    31     -11.662  -2.718 -10.930  1.00  0.00
ATOM    440  CD  ARG    31     -10.293  -1.346 -11.871  1.00  0.00
ATOM    441  HD2 ARG    31      -9.229  -1.108 -11.878  1.00  0.00
ATOM    442  HD3 ARG    31     -10.639  -1.490 -12.894  1.00  0.00
ATOM    443  NE  ARG    31     -11.035  -0.201 -11.272  1.00  0.00
ATOM    444  HE  ARG    31     -11.857  -0.407 -10.722  1.00  0.00
ATOM    445  CZ  ARG    31     -10.682   1.104 -11.452  1.00  0.00
ATOM    446  NH1 ARG    31      -9.701   1.488 -12.319  1.00  0.00
ATOM    447 HH11 ARG    31      -9.206   0.791 -12.857  1.00  0.00
ATOM    448 HH12 ARG    31      -9.474   2.467 -12.418  1.00  0.00
ATOM    449  NH2 ARG    31     -11.293   2.087 -10.729  1.00  0.00
ATOM    450 HH21 ARG    31     -12.009   1.845 -10.058  1.00  0.00
ATOM    451 HH22 ARG    31     -11.026   3.051 -10.867  1.00  0.00
ATOM    452  C   ARG    31      -9.806  -4.928  -8.956  1.00  0.00
ATOM    453  O   ARG    31     -10.370  -5.977  -8.646  1.00  0.00
ATOM    454  N   HIE    32      -8.606  -4.949  -9.561  1.00  0.00
ATOM    455  H   HIE    32      -8.297  -4.081  -9.974  1.00  0.00
ATOM    456  CA  HIE    32      -7.816  -6.121  -9.778  1.00  0.00
ATOM    457  HA  HIE    32      -8.306  -6.967  -9.296  1.00  0.00
ATOM    458  CB  HIE    32      -7.631  -6.445 -11.270  1.00  0.00
ATOM    459  HB2 HIE    32      -6.695  -6.993 -11.383  1.00  0.00
ATOM    460  HB3 HIE    32      -8.459  -7.068 -11.609  1.00  0.00
ATOM    461  CG  HIE    32      -7.561  -5.277 -12.207  1.00  0.00
ATOM    462  ND1 HIE    32      -6.403  -4.541 -12.346  1.00  0.00
ATOM    463  CE1 HIE    32      -6.691  -3.606 -13.232  1.00  0.00
ATOM    464  HE1 HIE    32      -5.903  -2.896 -13.481  1.00  0.00
ATOM    465  NE2 HIE    32      -7.971  -3.714 -13.682  1.00  0.00
ATOM    466  HE2 HIE    32      -8.446  -3.138 -14.361  1.00  0.00
ATOM    467  CD2 HIE    32      -8.533  -4.789 -13.025  1.00  0.00
ATOM    468  HD2 HIE    32      -9.566  -5.072 -13.227  1.00  0.00
ATOM    469  C   HIE    32      -6.541  -5.951  -9.026  1.00  0.00
ATOM    470  O   HIE    32      -5.428  -6.069  -9.536  1.00  0.00
ATOM    471  N   GLY    33      -6.705  -5.633  -7.729  1.00  0.00
ATOM    472  H   GLY    33      -7.639  -5.763  -7.368  1.00  0.00
ATOM    473  CA  GLY    33      -5.697  -5.141  -6.841  1.00  0.00
ATOM    474  HA2 GLY    33      -5.612  -5.774  -5.957  1.00  0.00
ATOM    475  HA3 GLY    33      -4.730  -5.084  -7.340  1.00  0.00
ATOM    476  C   GLY    33      -6.107  -3.772  -6.420  1.00  0.00
ATOM    477  O   GLY    33      -7.295  -3.514  -6.231  1.00  0.00
ATOM    478  N   GLY    34      -5.129  -2.859  -6.280  1.00  0.00
ATOM    479  H   GLY    34      -4.177  -3.192  -6.344  1.00  0.00
ATOM    480  CA  GLY    34      -5.345  -1.464  -6.049  1.00  0.00
ATOM    481  HA2 GLY    34      -4.605  -0.909  -6.625  1.00  0.00
ATOM    482  HA3 GLY    34      -6.344  -1.215  -6.405  1.00  0.00
ATOM    483  C   GLY    34      -5.231  -1.077  -4.614  1.00  0.00
ATOM    484  O   GLY    34      -5.569  -1.841  -3.712  1.00  0.00
ATOM    485  N   ILE    35      -4.769   0.161  -4.361  1.00  0.00
ATOM    486  H   ILE    35      -4.525   0.727  -5.160  1.00  0.00
ATOM    487  CA  ILE    35      -4.579   0.713  -3.055  1.00  0.00
ATOM    488  HA  ILE    35      -5.065   0.107  -2.289  1.00  0.00
ATOM    489  CB  ILE    35      -3.138   0.919  -2.689  1.00  0.00
ATOM    490  HB  ILE    35      -2.758   1.789  -3.224  1.00  0.00
ATOM    491  CG2 ILE    35      -2.992   1.145  -1.175  1.00  0.00
ATOM    492 HG21 ILE    35      -3.371   0.275  -0.639  1.00  0.00
ATOM    493 HG22 ILE    35      -1.940   1.292  -0.928  1.00  0.00
ATOM    494 HG23 ILE    35      -3.560   2.028  -0.882  1.00  0.00
ATOM    495  CG1 ILE    35      -2.187  -0.197  -3.155  1.00  0.00
ATOM    496 HG12 ILE    35      -2.354  -0.311  -4.226  1.00  0.00
ATOM    497 HG13 ILE    35      -1.176   0.173  -2.982  1.00  0.00
ATOM    498  CD1 ILE    35      -2.357  -1.550  -2.467  1.00  0.00
ATOM    499 HD11 ILE    35      -3.367  -1.922  -2.639  1.00  0.00
ATOM    500 HD12 ILE    35      -1.635  -2.259  -2.874  1.00  0.00
ATOM    501 HD13 ILE    35      -2.189  -1.437  -1.395  1.00  0.00
ATOM    502  C   ILE    35      -5.303   2.014  -3.058  1.00  0.00
ATOM    503  O   ILE    35      -5.467   2.627  -4.113  1.00  0.00
ATOM    504  N   TYR    36      -5.803   2.479  -1.899  1.00  0.00
ATOM    505  H   TYR    36      -5.537   1.998  -1.051  1.00  0.00
ATOM    506  CA  TYR    36      -6.668   3.612  -1.793  1.00  0.00
ATOM    507  HA  TYR    36      -6.808   4.093  -2.760  1.00  0.00
ATOM    508  CB  TYR    36      -8.032   3.110  -1.292  1.00  0.00
ATOM    509  HB2 TYR    36      -8.068   2.021  -1.319  1.00  0.00
ATOM    510  HB3 TYR    36      -8.106   3.449  -0.258  1.00  0.00
ATOM    511  CG  TYR    36      -9.169   3.664  -2.079  1.00  0.00
ATOM    512  CD1 TYR    36      -9.529   3.039  -3.249  1.00  0.00
ATOM    513  HD1 TYR    36      -8.939   2.199  -3.615  1.00  0.00
ATOM    514  CE1 TYR    36     -10.627   3.468  -3.956  1.00  0.00
ATOM    515  HE1 TYR    36     -10.910   2.965  -4.880  1.00  0.00
ATOM    516  CZ  TYR    36     -11.352   4.548  -3.511  1.00  0.00
ATOM    517  OH  TYR    36     -12.478   4.967  -4.251  1.00  0.00
ATOM    518  HH  TYR    36     -12.635   4.430  -5.031  1.00  0.00
ATOM    519  CE2 TYR    36     -10.988   5.182  -2.346  1.00  0.00
ATOM    520  HE2 TYR    36     -11.564   6.035  -1.988  1.00  0.00
ATOM    521  CD2 TYR    36      -9.899   4.741  -1.633  1.00  0.00
ATOM    522  HD2 TYR    36      -9.611   5.245  -0.710  1.00  0.00
ATOM    523  C   TYR    36      -6.133   4.609  -0.824  1.00  0.00
ATOM    524  O   TYR    36      -5.576   4.245   0.211  1.00  0.00
ATOM    525  N   VAL    37      -6.308   5.916  -1.086  1.00  0.00
ATOM    526  H   VAL    37      -6.676   6.172  -1.990  1.00  0.00
ATOM    527  CA  VAL    37      -5.965   6.962  -0.173  1.00  0.00
ATOM    528  HA  VAL    37      -4.981   6.741   0.241  1.00  0.00
ATOM    529  CB  VAL    37      -5.919   8.313  -0.824  1.00  0.00
ATOM    530  HB  VAL    37      -6.861   8.450  -1.353  1.00  0.00
ATOM    531  CG1 VAL    37      -5.715   9.470   0.167  1.00  0.00
ATOM    532 HG11 VAL    37      -4.772   9.333   0.697  1.00  0.00
ATOM    533 HG12 VAL    37      -5.692  10.414  -0.376  1.00  0.00
ATOM    534 HG13 VAL    37      -6.535   9.483   0.885  1.00  0.00
ATOM    535  CG2 VAL    37      -4.746   8.370  -1.817  1.00  0.00
ATOM    536 HG21 VAL    37      -4.879   7.605  -2.581  1.00  0.00
ATOM    537 HG22 VAL    37      -4.715   9.352  -2.288  1.00  0.00
ATOM    538 HG23 VAL    37      -3.811   8.193  -1.285  1.00  0.00
ATOM    539  C   VAL    37      -6.921   7.032   0.967  1.00  0.00
ATOM    540  O   VAL    37      -8.136   7.107   0.787  1.00  0.00
ATOM    541  N   LYS    38      -6.392   7.058   2.204  1.00  0.00
ATOM    542  H   LYS    38      -5.406   6.864   2.306  1.00  0.00
ATOM    543  CA  LYS    38      -7.159   7.309   3.384  1.00  0.00
ATOM    544  HA  LYS    38      -8.142   6.848   3.285  1.00  0.00
ATOM    545  CB  LYS    38      -6.466   6.726   4.628  1.00  0.00
ATOM    546  HB2 LYS    38      -6.277   5.673   4.415  1.00  0.00
ATOM    547  HB3 LYS    38      -5.516   7.251   4.731  1.00  0.00
ATOM    548  CG  LYS    38      -7.259   6.848   5.931  1.00  0.00
ATOM    549  HG2 LYS    38      -7.293   7.898   6.221  1.00  0.00
ATOM    550  HG3 LYS    38      -8.272   6.487   5.757  1.00  0.00
ATOM    551  CD  LYS    38      -6.613   6.031   7.051  1.00  0.00
ATOM    552  HD2 LYS    38      -6.743   4.982   6.786  1.00  0.00
ATOM    553  HD3 LYS    38      -5.551   6.278   7.044  1.00  0.00
ATOM    554  CE  LYS    38      -7.183   6.277   8.449  1.00  0.00
ATOM    555  HE2 LYS    38      -6.668   5.628   9.158  1.00  0.00
ATOM    556  HE3 LYS    38      -7.011   7.318   8.720  1.00  0.00
ATOM    557  NZ  LYS    38      -8.634   5.992   8.485  1.00  0.00
ATOM    558  HZ1 LYS    38      -8.794   5.026   8.235  1.00  0.00
ATOM    559  HZ2 LYS    38      -8.987   6.161   9.416  1.00  0.00
ATOM    560  HZ3 LYS    38      -9.111   6.593   7.830  1.00  0.00
ATOM    561  C   LYS    38      -7.356   8.777   3.550  1.00  0.00
ATOM    562  O   LYS    38      -8.481   9.273   3.492  1.00  0.00
ATOM    563  N   ALA    39      -6.246   9.514   3.730  1.00  0.00
ATOM    564  H   ALA    39      -5.370   9.021   3.833  1.00  0.00
ATOM    565  CA  ALA    39      -6.237  10.940   3.831  1.00  0.00
ATOM    566  HA  ALA    39      -6.805  11.373   3.008  1.00  0.00
ATOM    567  CB  ALA    39      -6.844  11.428   5.158  1.00  0.00
ATOM    568  HB1 ALA    39      -6.280  11.009   5.992  1.00  0.00
ATOM    569  HB2 ALA    39      -6.800  12.516   5.200  1.00  0.00
ATOM    570  HB3 ALA    39      -7.882  11.104   5.224  1.00  0.00
ATOM    571  C   ALA    39      -4.829  11.409   3.692  1.00  0.00
ATOM    572  O   ALA    39      -3.886  10.620   3.724  1.00  0.00
ATOM    573  N   VAL    40      -4.640  12.727   3.502  1.00  0.00
ATOM    574  H   VAL    40      -5.469  13.297   3.416  1.00  0.00
ATOM    575  CA  VAL    40      -3.366  13.353   3.330  1.00  0.00
ATOM    576  HA  VAL    40      -2.641  12.622   2.971  1.00  0.00
ATOM    577  CB  VAL    40      -3.444  14.477   2.340  1.00  0.00
ATOM    578  HB  VAL    40      -4.142  15.220   2.725  1.00  0.00
ATOM    579  CG1 VAL    40      -2.075  15.136   2.101  1.00  0.00
ATOM    580 HG11 VAL    40      -1.376  14.393   1.716  1.00  0.00
ATOM    581 HG12 VAL    40      -2.181  15.944   1.378  1.00  0.00
ATOM    582 HG13 VAL    40      -1.696  15.538   3.041  1.00  0.00
ATOM    583  CG2 VAL    40      -3.969  13.914   1.008  1.00  0.00
ATOM    584 HG21 VAL    40      -4.958  13.481   1.161  1.00  0.00
ATOM    585 HG22 VAL    40      -4.033  14.717   0.274  1.00  0.00
ATOM    586 HG23 VAL    40      -3.288  13.143   0.645  1.00  0.00
ATOM    587  C   VAL    40      -2.828  13.819   4.639  1.00  0.00
ATOM    588  O   VAL    40      -3.546  14.365   5.476  1.00  0.00
ATOM    589  N   ILE    41      -1.527  13.602   4.899  1.00  0.00
ATOM    590  H   ILE    41      -1.005  13.030   4.251  1.00  0.00
ATOM    591  CA  ILE    41      -0.854  14.095   6.061  1.00  0.00
ATOM    592  HA  ILE    41      -1.521  14.175   6.919  1.00  0.00
ATOM    593  CB  ILE    41       0.325  13.241   6.423  1.00  0.00
ATOM    594  HB  ILE    41       1.022  13.234   5.586  1.00  0.00
ATOM    595  CG2 ILE    41       1.035  13.781   7.676  1.00  0.00
ATOM    596 HG21 ILE    41       0.339  13.787   8.515  1.00  0.00
ATOM    597 HG22 ILE    41       1.886  13.143   7.916  1.00  0.00
ATOM    598 HG23 ILE    41       1.385  14.796   7.488  1.00  0.00
ATOM    599  CG1 ILE    41      -0.050  11.761   6.608  1.00  0.00
ATOM    600 HG12 ILE    41      -0.488  11.431   5.666  1.00  0.00
ATOM    601 HG13 ILE    41       0.883  11.223   6.782  1.00  0.00
ATOM    602  CD1 ILE    41      -1.023  11.474   7.750  1.00  0.00
ATOM    603 HD11 ILE    41      -1.956  12.010   7.577  1.00  0.00
ATOM    604 HD12 ILE    41      -1.223  10.403   7.797  1.00  0.00
ATOM    605 HD13 ILE    41      -0.585  11.802   8.693  1.00  0.00
ATOM    606  C   ILE    41      -0.421  15.498   5.812  1.00  0.00
ATOM    607  O   ILE    41       0.325  15.692   4.855  1.00  0.00
ATOM    608  N   PRO    42      -0.793  16.526   6.517  1.00  0.00
ATOM    609  CD  PRO    42      -1.787  16.475   7.577  1.00  0.00
ATOM    610  HD2 PRO    42      -1.444  15.775   8.340  1.00  0.00
ATOM    611  HD3 PRO    42      -2.726  16.119   7.154  1.00  0.00
ATOM    612  CG  PRO    42      -1.889  17.917   8.102  1.00  0.00
ATOM    613  HG2 PRO    42      -1.219  18.086   8.946  1.00  0.00
ATOM    614  HG3 PRO    42      -2.909  18.166   8.394  1.00  0.00
ATOM    615  CB  PRO    42      -1.456  18.728   6.870  1.00  0.00
ATOM    616  HB2 PRO    42      -1.032  19.689   7.159  1.00  0.00
ATOM    617  HB3 PRO    42      -2.282  18.889   6.178  1.00  0.00
ATOM    618  CA  PRO    42      -0.384  17.866   6.210  1.00  0.00
ATOM    619  HA  PRO    42      -0.426  17.983   5.128  1.00  0.00
ATOM    620  C   PRO    42       0.990  18.187   6.690  1.00  0.00
ATOM    621  O   PRO    42       1.173  19.023   7.573  1.00  0.00
ATOM    622  N   GLN    43       2.010  17.512   6.133  1.00  0.00
ATOM    623  H   GLN    43       1.769  16.786   5.473  1.00  0.00
ATOM    624  CA  GLN    43       3.392  17.713   6.445  1.00  0.00
ATOM    625  HA  GLN    43       3.525  18.724   6.831  1.00  0.00
ATOM    626  CB  GLN    43       3.899  16.715   7.499  1.00  0.00
ATOM    627  HB2 GLN    43       3.690  15.715   7.119  1.00  0.00
ATOM    628  HB3 GLN    43       4.977  16.855   7.579  1.00  0.00
ATOM    629  CG  GLN    43       3.261  16.878   8.880  1.00  0.00
ATOM    630  HG2 GLN    43       3.259  17.923   9.190  1.00  0.00
ATOM    631  HG3 GLN    43       2.235  16.518   8.810  1.00  0.00
ATOM    632  CD  GLN    43       3.992  16.060   9.935  1.00  0.00
ATOM    633  OE1 GLN    43       3.566  14.989  10.362  1.00  0.00
ATOM    634  NE2 GLN    43       5.185  16.565  10.351  1.00  0.00
ATOM    635 HE21 GLN    43       5.723  16.072  11.050  1.00  0.00
ATOM    636 HE22 GLN    43       5.528  17.430   9.960  1.00  0.00
ATOM    637  C   GLN    43       4.276  17.616   5.250  1.00  0.00
ATOM    638  O   GLN    43       5.487  17.791   5.378  1.00  0.00
ATOM    639  N   GLY    44       3.756  17.335   4.042  1.00  0.00
ATOM    640  H   GLY    44       2.754  17.316   3.921  1.00  0.00
ATOM    641  CA  GLY    44       4.582  17.058   2.908  1.00  0.00
ATOM    642  HA2 GLY    44       5.568  17.474   3.117  1.00  0.00
ATOM    643  HA3 GLY    44       4.657  15.974   2.820  1.00  0.00
ATOM    644  C   GLY    44       4.083  17.616   1.619  1.00  0.00
ATOM    645  O   GLY    44       3.267  18.536   1.576  1.00  0.00
ATOM    646  N   ALA    45       4.611  17.060   0.515  1.00  0.00
ATOM    647  H   ALA    45       5.237  16.285   0.682  1.00  0.00
ATOM    648  CA  ALA    45       4.408  17.490  -0.834  1.00  0.00
ATOM    649  HA  ALA    45       4.722  18.533  -0.866  1.00  0.00
ATOM    650  CB  ALA    45       5.318  16.673  -1.768  1.00  0.00
ATOM    651  HB1 ALA    45       5.010  15.627  -1.753  1.00  0.00
ATOM    652  HB2 ALA    45       5.239  17.060  -2.783  1.00  0.00
ATOM    653  HB3 ALA    45       6.351  16.751  -1.429  1.00  0.00
ATOM    654  C   ALA    45       3.015  17.399  -1.352  1.00  0.00
ATOM    655  O   ALA    45       2.571  18.272  -2.096  1.00  0.00
ATOM    656  N   ALA    46       2.261  16.350  -0.974  1.00  0.00
ATOM    657  H   ALA    46       2.700  15.649  -0.392  1.00  0.00
ATOM    658  CA  ALA    46       0.918  16.125  -1.410  1.00  0.00
ATOM    659  HA  ALA    46       0.945  16.086  -2.499  1.00  0.00
ATOM    660  CB  ALA    46       0.409  14.772  -0.883  1.00  0.00
ATOM    661  HB1 ALA    46       0.368  14.797   0.206  1.00  0.00
ATOM    662  HB2 ALA    46      -0.588  14.579  -1.279  1.00  0.00
ATOM    663  HB3 ALA    46       1.086  13.979  -1.201  1.00  0.00
ATOM    664  C   ALA    46      -0.020  17.217  -1.024  1.00  0.00
ATOM    665  O   ALA    46      -0.846  17.662  -1.819  1.00  0.00
ATOM    666  N   GLU    47       0.133  17.740   0.206  1.00  0.00
ATOM    667  H   GLU    47       0.709  17.227   0.859  1.00  0.00
ATOM    668  CA  GLU    47      -0.494  18.944   0.655  1.00  0.00
ATOM    669  HA  GLU    47      -1.560  18.910   0.429  1.00  0.00
ATOM    670  CB  GLU    47      -0.319  19.113   2.174  1.00  0.00
ATOM    671  HB2 GLU    47      -0.615  18.176   2.647  1.00  0.00
ATOM    672  HB3 GLU    47       0.738  19.297   2.366  1.00  0.00
ATOM    673  CG  GLU    47      -1.150  20.261   2.752  1.00  0.00
ATOM    674  HG2 GLU    47      -1.185  21.090   2.046  1.00  0.00
ATOM    675  HG3 GLU    47      -2.147  19.836   2.864  1.00  0.00
ATOM    676  CD  GLU    47      -0.660  20.765   4.102  1.00  0.00
ATOM    677  OE1 GLU    47       0.524  20.525   4.462  1.00  0.00
ATOM    678  OE2 GLU    47      -1.451  21.474   4.777  1.00  0.00
ATOM    679  C   GLU    47       0.035  20.161  -0.021  1.00  0.00
ATOM    680  O   GLU    47      -0.722  20.928  -0.613  1.00  0.00
ATOM    681  N   SER    48       1.359  20.392   0.039  1.00  0.00
ATOM    682  H   SER    48       1.918  19.675   0.481  1.00  0.00
ATOM    683  CA  SER    48       2.009  21.593  -0.386  1.00  0.00
ATOM    684  HA  SER    48       1.574  22.443   0.138  1.00  0.00
ATOM    685  CB  SER    48       3.517  21.552  -0.088  1.00  0.00
ATOM    686  HB2 SER    48       3.644  21.210   0.940  1.00  0.00
ATOM    687  HB3 SER    48       3.971  20.831  -0.768  1.00  0.00
ATOM    688  OG  SER    48       4.146  22.815  -0.248  1.00  0.00
ATOM    689  HG  SER    48       5.082  22.733  -0.050  1.00  0.00
ATOM    690  C   SER    48       1.810  21.940  -1.821  1.00  0.00
ATOM    691  O   SER    48       1.304  23.011  -2.156  1.00  0.00
ATOM    692  N   ASP    49       2.172  21.037  -2.750  1.00  0.00
ATOM    693  H   ASP    49       2.599  20.174  -2.443  1.00  0.00
ATOM    694  CA  ASP    49       2.053  21.272  -4.156  1.00  0.00
ATOM    695  HA  ASP    49       2.263  22.315  -4.392  1.00  0.00
ATOM    696  CB  ASP    49       3.075  20.387  -4.887  1.00  0.00
ATOM    697  HB2 ASP    49       3.989  20.362  -4.293  1.00  0.00
ATOM    698  HB3 ASP    49       2.636  19.389  -4.919  1.00  0.00
ATOM    699  CG  ASP    49       3.402  20.844  -6.302  1.00  0.00
ATOM    700  OD1 ASP    49       3.024  21.970  -6.724  1.00  0.00
ATOM    701  OD2 ASP    49       4.086  20.063  -7.014  1.00  0.00
ATOM    702  C   ASP    49       0.656  21.024  -4.612  1.00  0.00
ATOM    703  O   ASP    49       0.112  21.748  -5.444  1.00  0.00
ATOM    704  N   GLY    50      -0.014  19.998  -4.057  1.00  0.00
ATOM    705  H   GLY    50       0.456  19.420  -3.374  1.00  0.00
ATOM    706  CA  GLY    50      -1.368  19.686  -4.392  1.00  0.00
ATOM    707  HA2 GLY    50      -1.858  19.252  -3.520  1.00  0.00
ATOM    708  HA3 GLY    50      -1.882  20.602  -4.679  1.00  0.00
ATOM    709  C   GLY    50      -1.439  18.716  -5.520  1.00  0.00
ATOM    710  O   GLY    50      -1.463  19.096  -6.691  1.00  0.00
ATOM    711  N   ARG    51      -1.458  17.409  -5.207  1.00  0.00
ATOM    712  H   ARG    51      -1.533  17.132  -4.238  1.00  0.00
ATOM    713  CA  ARG    51      -1.341  16.383  -6.198  1.00  0.00
ATOM    714  HA  ARG    51      -1.575  16.798  -7.178  1.00  0.00
ATOM    715  CB  ARG    51       0.083  15.803  -6.237  1.00  0.00
ATOM    716  HB2 ARG    51       0.291  15.435  -5.232  1.00  0.00
ATOM    717  HB3 ARG    51       0.052  14.963  -6.931  1.00  0.00
ATOM    718  CG  ARG    51       1.185  16.775  -6.662  1.00  0.00
ATOM    719  HG2 ARG    51       1.125  17.633  -5.992  1.00  0.00
ATOM    720  HG3 ARG    51       2.135  16.262  -6.509  1.00  0.00
ATOM    721  CD  ARG    51       1.091  17.253  -8.113  1.00  0.00
ATOM    722  HD2 ARG    51       1.175  16.421  -8.812  1.00  0.00
ATOM    723  HD3 ARG    51       0.160  17.789  -8.296  1.00  0.00
ATOM    724  NE  ARG    51       2.231  18.185  -8.341  1.00  0.00
ATOM    725  HE  ARG    51       2.827  18.393  -7.553  1.00  0.00
ATOM    726  CZ  ARG    51       2.524  18.752  -9.548  1.00  0.00
ATOM    727  NH1 ARG    51       1.819  18.492 -10.687  1.00  0.00
ATOM    728 HH11 ARG    51       1.038  17.852 -10.659  1.00  0.00
ATOM    729 HH12 ARG    51       2.081  18.940 -11.553  1.00  0.00
ATOM    730  NH2 ARG    51       3.566  19.634  -9.585  1.00  0.00
ATOM    731 HH21 ARG    51       4.080  19.839  -8.740  1.00  0.00
ATOM    732 HH22 ARG    51       3.818  20.077 -10.457  1.00  0.00
ATOM    733  C   ARG    51      -2.305  15.277  -5.944  1.00  0.00
ATOM    734  O   ARG    51      -2.921  14.764  -6.877  1.00  0.00
ATOM    735  N   ILE    52      -2.484  14.854  -4.679  1.00  0.00
ATOM    736  H   ILE    52      -2.007  15.348  -3.938  1.00  0.00
ATOM    737  CA  ILE    52      -3.305  13.738  -4.329  1.00  0.00
ATOM    738  HA  ILE    52      -3.904  13.435  -5.187  1.00  0.00
ATOM    739  CB  ILE    52      -2.504  12.567  -3.841  1.00  0.00
ATOM    740  HB  ILE    52      -2.150  12.755  -2.827  1.00  0.00
ATOM    741  CG2 ILE    52      -3.403  11.320  -3.846  1.00  0.00
ATOM    742 HG21 ILE    52      -3.756  11.130  -4.859  1.00  0.00
ATOM    743 HG22 ILE    52      -2.834  10.459  -3.493  1.00  0.00
ATOM    744 HG23 ILE    52      -4.257  11.484  -3.188  1.00  0.00
ATOM    745  CG1 ILE    52      -1.243  12.316  -4.687  1.00  0.00
ATOM    746 HG12 ILE    52      -1.576  12.109  -5.704  1.00  0.00
ATOM    747 HG13 ILE    52      -0.662  13.238  -4.676  1.00  0.00
ATOM    748  CD1 ILE    52      -0.374  11.161  -4.191  1.00  0.00
ATOM    749 HD11 ILE    52      -0.954  10.238  -4.201  1.00  0.00
ATOM    750 HD12 ILE    52       0.493  11.052  -4.842  1.00  0.00
ATOM    751 HD13 ILE    52      -0.040  11.367  -3.174  1.00  0.00
ATOM    752  C   ILE    52      -4.223  14.207  -3.254  1.00  0.00
ATOM    753  O   ILE    52      -3.830  15.019  -2.417  1.00  0.00
ATOM    754  N   HIE    53      -5.490  13.759  -3.222  1.00  0.00
ATOM    755  H   HIE    53      -5.887  13.352  -4.057  1.00  0.00
ATOM    756  CA  HIE    53      -6.355  14.007  -2.112  1.00  0.00
ATOM    757  HA  HIE    53      -5.736  14.182  -1.231  1.00  0.00
ATOM    758  CB  HIE    53      -7.284  15.217  -2.308  1.00  0.00
ATOM    759  HB2 HIE    53      -7.693  15.492  -1.336  1.00  0.00
ATOM    760  HB3 HIE    53      -6.666  16.031  -2.685  1.00  0.00
ATOM    761  CG  HIE    53      -8.449  15.093  -3.245  1.00  0.00
ATOM    762  ND1 HIE    53      -9.317  16.157  -3.364  1.00  0.00
ATOM    763  CE1 HIE    53     -10.236  15.765  -4.227  1.00  0.00
ATOM    764  HE1 HIE    53     -11.029  16.471  -4.471  1.00  0.00
ATOM    765  NE2 HIE    53     -10.004  14.498  -4.663  1.00  0.00
ATOM    766  HE2 HIE    53     -10.550  13.953  -5.314  1.00  0.00
ATOM    767  CD2 HIE    53      -8.851  14.065  -4.040  1.00  0.00
ATOM    768  HD2 HIE    53      -8.461  13.068  -4.246  1.00  0.00
ATOM    769  C   HIE    53      -7.084  12.771  -1.711  1.00  0.00
ATOM    770  O   HIE    53      -6.810  11.676  -2.200  1.00  0.00
ATOM    771  N   LYS    54      -8.034  12.879  -0.765  1.00  0.00
ATOM    772  H   LYS    54      -8.147  13.785  -0.333  1.00  0.00
ATOM    773  CA  LYS    54      -8.798  11.784  -0.252  1.00  0.00
ATOM    774  HA  LYS    54      -8.138  11.030   0.179  1.00  0.00
ATOM    775  CB  LYS    54      -9.747  12.291   0.847  1.00  0.00
ATOM    776  HB2 LYS    54      -9.116  12.770   1.596  1.00  0.00
ATOM    777  HB3 LYS    54     -10.384  13.040   0.377  1.00  0.00
ATOM    778  CG  LYS    54     -10.620  11.230   1.520  1.00  0.00
ATOM    779  HG2 LYS    54     -11.219  10.755   0.743  1.00  0.00
ATOM    780  HG3 LYS    54      -9.954  10.491   1.968  1.00  0.00
ATOM    781  CD  LYS    54     -11.544  11.802   2.597  1.00  0.00
ATOM    782  HD2 LYS    54     -12.049  12.663   2.160  1.00  0.00
ATOM    783  HD3 LYS    54     -12.278  11.031   2.831  1.00  0.00
ATOM    784  CE  LYS    54     -10.827  12.228   3.880  1.00  0.00
ATOM    785  HE2 LYS    54     -10.456  11.343   4.398  1.00  0.00
ATOM    786  HE3 LYS    54      -9.989  12.878   3.628  1.00  0.00
ATOM    787  NZ  LYS    54     -11.769  12.956   4.760  1.00  0.00
ATOM    788  HZ1 LYS    54     -12.545  12.353   4.995  1.00  0.00
ATOM    789  HZ2 LYS    54     -11.292  13.235   5.606  1.00  0.00
ATOM    790  HZ3 LYS    54     -12.112  13.775   4.281  1.00  0.00
ATOM    791  C   LYS    54      -9.537  10.993  -1.276  1.00  0.00
ATOM    792  O   LYS    54     -10.218  11.531  -2.148  1.00  0.00
ATOM    793  N   GLY    55      -9.432   9.654  -1.208  1.00  0.00
ATOM    794  H   GLY    55      -8.853   9.283  -0.468  1.00  0.00
ATOM    795  CA  GLY    55     -10.072   8.732  -2.095  1.00  0.00
ATOM    796  HA2 GLY    55     -10.074   7.777  -1.569  1.00  0.00
ATOM    797  HA3 GLY    55     -11.095   9.091  -2.198  1.00  0.00
ATOM    798  C   GLY    55      -9.487   8.537  -3.451  1.00  0.00
ATOM    799  O   GLY    55     -10.095   7.867  -4.285  1.00  0.00
ATOM    800  N   ASP    56      -8.283   9.065  -3.735  1.00  0.00
ATOM    801  H   ASP    56      -7.889   9.728  -3.082  1.00  0.00
ATOM    802  CA  ASP    56      -7.571   8.801  -4.946  1.00  0.00
ATOM    803  HA  ASP    56      -8.253   8.821  -5.795  1.00  0.00
ATOM    804  CB  ASP    56      -6.491   9.875  -5.158  1.00  0.00
ATOM    805  HB2 ASP    56      -5.984   9.996  -4.200  1.00  0.00
ATOM    806  HB3 ASP    56      -5.779   9.520  -5.903  1.00  0.00
ATOM    807  CG  ASP    56      -7.063  11.213  -5.601  1.00  0.00
ATOM    808  OD1 ASP    56      -8.215  11.268  -6.110  1.00  0.00
ATOM    809  OD2 ASP    56      -6.348  12.243  -5.474  1.00  0.00
ATOM    810  C   ASP    56      -6.978   7.434  -4.963  1.00  0.00
ATOM    811  O   ASP    56      -6.740   6.815  -3.927  1.00  0.00
ATOM    812  N   ARG    57      -6.734   6.868  -6.158  1.00  0.00
ATOM    813  H   ARG    57      -6.839   7.439  -6.984  1.00  0.00
ATOM    814  CA  ARG    57      -6.356   5.498  -6.324  1.00  0.00
ATOM    815  HA  ARG    57      -6.205   5.041  -5.345  1.00  0.00
ATOM    816  CB  ARG    57      -7.444   4.710  -7.072  1.00  0.00
ATOM    817  HB2 ARG    57      -7.302   4.908  -8.134  1.00  0.00
ATOM    818  HB3 ARG    57      -7.261   3.654  -6.872  1.00  0.00
ATOM    819  CG  ARG    57      -8.879   5.063  -6.675  1.00  0.00
ATOM    820  HG2 ARG    57      -8.952   4.989  -5.590  1.00  0.00
ATOM    821  HG3 ARG    57      -9.066   6.092  -6.982  1.00  0.00
ATOM    822  CD  ARG    57      -9.917   4.142  -7.320  1.00  0.00
ATOM    823  HD2 ARG    57      -9.722   4.039  -8.387  1.00  0.00
ATOM    824  HD3 ARG    57      -9.895   3.158  -6.851  1.00  0.00
ATOM    825  NE  ARG    57     -11.275   4.728  -7.136  1.00  0.00
ATOM    826  HE  ARG    57     -11.885   4.343  -6.428  1.00  0.00
ATOM    827  CZ  ARG    57     -11.745   5.739  -7.922  1.00  0.00
ATOM    828  NH1 ARG    57     -11.114   6.127  -9.069  1.00  0.00
ATOM    829 HH11 ARG    57     -10.268   5.658  -9.359  1.00  0.00
ATOM    830 HH12 ARG    57     -11.496   6.880  -9.621  1.00  0.00
ATOM    831  NH2 ARG    57     -12.860   6.421  -7.528  1.00  0.00
ATOM    832 HH21 ARG    57     -13.322   6.172  -6.665  1.00  0.00
ATOM    833 HH22 ARG    57     -13.218   7.171  -8.101  1.00  0.00
ATOM    834  C   ARG    57      -5.077   5.392  -7.082  1.00  0.00
ATOM    835  O   ARG    57      -4.826   6.172  -7.998  1.00  0.00
ATOM    836  N   VAL    58      -4.195   4.427  -6.765  1.00  0.00
ATOM    837  H   VAL    58      -4.380   3.848  -5.958  1.00  0.00
ATOM    838  CA  VAL    58      -2.970   4.228  -7.476  1.00  0.00
ATOM    839  HA  VAL    58      -2.769   5.076  -8.130  1.00  0.00
ATOM    840  CB  VAL    58      -1.775   4.007  -6.597  1.00  0.00
ATOM    841  HB  VAL    58      -0.945   3.622  -7.190  1.00  0.00
ATOM    842  CG1 VAL    58      -1.373   5.349  -5.963  1.00  0.00
ATOM    843 HG11 VAL    58      -2.202   5.734  -5.369  1.00  0.00
ATOM    844 HG12 VAL    58      -0.504   5.202  -5.320  1.00  0.00
ATOM    845 HG13 VAL    58      -1.127   6.063  -6.748  1.00  0.00
ATOM    846  CG2 VAL    58      -2.073   2.938  -5.531  1.00  0.00
ATOM    847 HG21 VAL    58      -2.328   1.998  -6.020  1.00  0.00
ATOM    848 HG22 VAL    58      -1.193   2.793  -4.904  1.00  0.00
ATOM    849 HG23 VAL    58      -2.909   3.264  -4.912  1.00  0.00
ATOM    850  C   VAL    58      -3.044   3.092  -8.438  1.00  0.00
ATOM    851  O   VAL    58      -3.813   2.146  -8.281  1.00  0.00
ATOM    852  N   LEU    59      -2.205   3.163  -9.487  1.00  0.00
ATOM    853  H   LEU    59      -1.665   4.012  -9.575  1.00  0.00
ATOM    854  CA  LEU    59      -2.051   2.155 -10.489  1.00  0.00
ATOM    855  HA  LEU    59      -2.679   1.299 -10.241  1.00  0.00
ATOM    856  CB  LEU    59      -2.458   2.678 -11.877  1.00  0.00
ATOM    857  HB2 LEU    59      -2.253   3.747 -11.821  1.00  0.00
ATOM    858  HB3 LEU    59      -1.804   2.221 -12.619  1.00  0.00
ATOM    859  CG  LEU    59      -3.925   2.458 -12.282  1.00  0.00
ATOM    860  HG  LEU    59      -4.102   1.382 -12.271  1.00  0.00
ATOM    861  CD1 LEU    59      -4.943   3.154 -11.364  1.00  0.00
ATOM    862 HD11 LEU    59      -4.766   4.229 -11.374  1.00  0.00
ATOM    863 HD12 LEU    59      -5.953   2.948 -11.719  1.00  0.00
ATOM    864 HD13 LEU    59      -4.832   2.778 -10.346  1.00  0.00
ATOM    865  CD2 LEU    59      -4.140   2.933 -13.730  1.00  0.00
ATOM    866 HD21 LEU    59      -3.492   2.366 -14.398  1.00  0.00
ATOM    867 HD22 LEU    59      -5.180   2.775 -14.013  1.00  0.00
ATOM    868 HD23 LEU    59      -3.900   3.993 -13.804  1.00  0.00
ATOM    869  C   LEU    59      -0.627   1.716 -10.490  1.00  0.00
ATOM    870  O   LEU    59      -0.241   0.793  -9.774  1.00  0.00
ATOM    871  N   ALA    60       0.224   2.354 -11.312  1.00  0.00
ATOM    872  H   ALA    60      -0.100   3.196 -11.764  1.00  0.00
ATOM    873  CA  ALA    60       1.533   1.873 -11.631  1.00  0.00
ATOM    874  HA  ALA    60       1.540   0.804 -11.417  1.00  0.00
ATOM    875  CB  ALA    60       1.814   2.077 -13.130  1.00  0.00
ATOM    876  HB1 ALA    60       1.820   3.143 -13.357  1.00  0.00
ATOM    877  HB2 ALA    60       2.784   1.647 -13.380  1.00  0.00
ATOM    878  HB3 ALA    60       1.038   1.585 -13.716  1.00  0.00
ATOM    879  C   ALA    60       2.619   2.505 -10.832  1.00  0.00
ATOM    880  O   ALA    60       2.545   3.675 -10.460  1.00  0.00
ATOM    881  N   VAL    61       3.694   1.744 -10.561  1.00  0.00
ATOM    882  H   VAL    61       3.657   0.782 -10.868  1.00  0.00
ATOM    883  CA  VAL    61       4.852   2.182  -9.844  1.00  0.00
ATOM    884  HA  VAL    61       4.688   3.196  -9.480  1.00  0.00
ATOM    885  CB  VAL    61       5.174   1.300  -8.674  1.00  0.00
ATOM    886  HB  VAL    61       5.338   0.286  -9.039  1.00  0.00
ATOM    887  CG1 VAL    61       6.431   1.787  -7.933  1.00  0.00
ATOM    888 HG11 VAL    61       6.268   2.800  -7.567  1.00  0.00
ATOM    889 HG12 VAL    61       6.636   1.125  -7.091  1.00  0.00
ATOM    890 HG13 VAL    61       7.281   1.780  -8.615  1.00  0.00
ATOM    891  CG2 VAL    61       3.986   1.295  -7.700  1.00  0.00
ATOM    892 HG21 VAL    61       3.100   0.916  -8.209  1.00  0.00
ATOM    893 HG22 VAL    61       4.217   0.655  -6.848  1.00  0.00
ATOM    894 HG23 VAL    61       3.798   2.310  -7.350  1.00  0.00
ATOM    895  C   VAL    61       5.995   2.213 -10.800  1.00  0.00
ATOM    896  O   VAL    61       6.569   1.181 -11.140  1.00  0.00
ATOM    897  N   ASN    62       6.346   3.413 -11.296  1.00  0.00
ATOM    898  H   ASN    62       5.684   4.151 -11.108  1.00  0.00
ATOM    899  CA  ASN    62       7.397   3.667 -12.232  1.00  0.00
ATOM    900  HA  ASN    62       7.273   4.662 -12.657  1.00  0.00
ATOM    901  CB  ASN    62       8.774   3.592 -11.550  1.00  0.00
ATOM    902  HB2 ASN    62       8.767   4.279 -10.704  1.00  0.00
ATOM    903  HB3 ASN    62       8.933   2.575 -11.190  1.00  0.00
ATOM    904  CG  ASN    62       9.926   3.967 -12.471  1.00  0.00
ATOM    905  OD1 ASN    62       9.868   4.923 -13.244  1.00  0.00
ATOM    906  ND2 ASN    62      11.033   3.179 -12.408  1.00  0.00
ATOM    907 HD21 ASN    62      11.828   3.382 -12.997  1.00  0.00
ATOM    908 HD22 ASN    62      11.055   2.394 -11.772  1.00  0.00
ATOM    909  C   ASN    62       7.236   2.888 -13.491  1.00  0.00
ATOM    910  O   ASN    62       8.051   2.039 -13.850  1.00  0.00
ATOM    911  N   GLY    63       6.122   3.123 -14.207  1.00  0.00
ATOM    912  H   GLY    63       5.497   3.844 -13.876  1.00  0.00
ATOM    913  CA  GLY    63       5.772   2.417 -15.400  1.00  0.00
ATOM    914  HA2 GLY    63       5.142   3.082 -15.990  1.00  0.00
ATOM    915  HA3 GLY    63       6.700   2.223 -15.938  1.00  0.00
ATOM    916  C   GLY    63       5.055   1.129 -15.191  1.00  0.00
ATOM    917  O   GLY    63       4.152   0.783 -15.953  1.00  0.00
ATOM    918  N   VAL    64       5.430   0.334 -14.173  1.00  0.00
ATOM    919  H   VAL    64       6.071   0.716 -13.492  1.00  0.00
ATOM    920  CA  VAL    64       5.016  -1.027 -14.024  1.00  0.00
ATOM    921  HA  VAL    64       4.876  -1.486 -15.002  1.00  0.00
ATOM    922  CB  VAL    64       6.029  -1.827 -13.261  1.00  0.00
ATOM    923  HB  VAL    64       6.060  -1.464 -12.233  1.00  0.00
ATOM    924  CG1 VAL    64       5.669  -3.322 -13.265  1.00  0.00
ATOM    925 HG11 VAL    64       5.639  -3.687 -14.291  1.00  0.00
ATOM    926 HG12 VAL    64       6.420  -3.879 -12.704  1.00  0.00
ATOM    927 HG13 VAL    64       4.693  -3.463 -12.801  1.00  0.00
ATOM    928  CG2 VAL    64       7.421  -1.638 -13.888  1.00  0.00
ATOM    929 HG21 VAL    64       7.695  -0.584 -13.854  1.00  0.00
ATOM    930 HG22 VAL    64       8.154  -2.222 -13.330  1.00  0.00
ATOM    931 HG23 VAL    64       7.402  -1.975 -14.924  1.00  0.00
ATOM    932  C   VAL    64       3.698  -1.153 -13.342  1.00  0.00
ATOM    933  O   VAL    64       3.468  -0.597 -12.268  1.00  0.00
ATOM    934  N   SER    65       2.756  -1.898 -13.950  1.00  0.00
ATOM    935  H   SER    65       2.977  -2.279 -14.859  1.00  0.00
ATOM    936  CA  SER    65       1.458  -2.151 -13.407  1.00  0.00
ATOM    937  HA  SER    65       1.076  -1.238 -12.950  1.00  0.00
ATOM    938  CB  SER    65       0.468  -2.610 -14.492  1.00  0.00
ATOM    939  HB2 SER    65       0.502  -1.890 -15.308  1.00  0.00
ATOM    940  HB3 SER    65       0.791  -3.586 -14.855  1.00  0.00
ATOM    941  OG  SER    65      -0.860  -2.705 -14.000  1.00  0.00
ATOM    942  HG  SER    65      -1.443  -2.994 -14.706  1.00  0.00
ATOM    943  C   SER    65       1.498  -3.186 -12.335  1.00  0.00
ATOM    944  O   SER    65       1.962  -4.306 -12.540  1.00  0.00
ATOM    945  N   LEU    66       0.997  -2.855 -11.132  1.00  0.00
ATOM    946  H   LEU    66       0.708  -1.898 -10.989  1.00  0.00
ATOM    947  CA  LEU    66       0.952  -3.750 -10.018  1.00  0.00
ATOM    948  HA  LEU    66       1.757  -4.480 -10.107  1.00  0.00
ATOM    949  CB  LEU    66       1.118  -2.997  -8.688  1.00  0.00
ATOM    950  HB2 LEU    66       0.705  -2.010  -8.895  1.00  0.00
ATOM    951  HB3 LEU    66       0.528  -3.482  -7.909  1.00  0.00
ATOM    952  CG  LEU    66       2.573  -2.853  -8.213  1.00  0.00
ATOM    953  HG  LEU    66       2.962  -3.859  -8.051  1.00  0.00
ATOM    954  CD1 LEU    66       3.480  -2.106  -9.206  1.00  0.00
ATOM    955 HD11 LEU    66       3.092  -1.101  -9.367  1.00  0.00
ATOM    956 HD12 LEU    66       4.490  -2.045  -8.800  1.00  0.00
ATOM    957 HD13 LEU    66       3.502  -2.644 -10.154  1.00  0.00
ATOM    958  CD2 LEU    66       2.624  -2.161  -6.840  1.00  0.00
ATOM    959 HD21 LEU    66       2.071  -2.755  -6.112  1.00  0.00
ATOM    960 HD22 LEU    66       3.661  -2.067  -6.518  1.00  0.00
ATOM    961 HD23 LEU    66       2.176  -1.170  -6.915  1.00  0.00
ATOM    962  C   LEU    66      -0.297  -4.562 -10.051  1.00  0.00
ATOM    963  O   LEU    66      -1.246  -4.367  -9.292  1.00  0.00
ATOM    964  N   GLU    67      -0.352  -5.546 -10.966  1.00  0.00
ATOM    965  H   GLU    67       0.350  -5.542 -11.692  1.00  0.00
ATOM    966  CA  GLU    67      -1.401  -6.515 -11.042  1.00  0.00
ATOM    967  HA  GLU    67      -2.360  -6.009 -10.935  1.00  0.00
ATOM    968  CB  GLU    67      -1.392  -7.274 -12.379  1.00  0.00
ATOM    969  HB2 GLU    67      -0.448  -7.817 -12.444  1.00  0.00
ATOM    970  HB3 GLU    67      -2.218  -7.985 -12.361  1.00  0.00
ATOM    971  CG  GLU    67      -1.537  -6.354 -13.593  1.00  0.00
ATOM    972  HG2 GLU    67      -2.267  -5.574 -13.380  1.00  0.00
ATOM    973  HG3 GLU    67      -0.559  -5.902 -13.755  1.00  0.00
ATOM    974  CD  GLU    67      -1.957  -7.114 -14.842  1.00  0.00
ATOM    975  OE1 GLU    67      -1.161  -7.915 -15.400  1.00  0.00
ATOM    976  OE2 GLU    67      -3.132  -6.943 -15.265  1.00  0.00
ATOM    977  C   GLU    67      -1.404  -7.471  -9.899  1.00  0.00
ATOM    978  O   GLU    67      -0.633  -8.429  -9.862  1.00  0.00
ATOM    979  N   GLY    68      -2.277  -7.240  -8.903  1.00  0.00
ATOM    980  H   GLY    68      -2.790  -6.371  -8.926  1.00  0.00
ATOM    981  CA  GLY    68      -2.522  -8.142  -7.821  1.00  0.00
ATOM    982  HA2 GLY    68      -3.529  -7.936  -7.457  1.00  0.00
ATOM    983  HA3 GLY    68      -2.485  -9.150  -8.234  1.00  0.00
ATOM    984  C   GLY    68      -1.567  -8.050  -6.681  1.00  0.00
ATOM    985  O   GLY    68      -1.411  -9.004  -5.920  1.00  0.00
ATOM    986  N   ALA    69      -0.894  -6.899  -6.508  1.00  0.00
ATOM    987  H   ALA    69      -1.032  -6.160  -7.182  1.00  0.00
ATOM    988  CA  ALA    69       0.046  -6.686  -5.452  1.00  0.00
ATOM    989  HA  ALA    69       0.657  -7.584  -5.357  1.00  0.00
ATOM    990  CB  ALA    69       0.965  -5.500  -5.792  1.00  0.00
ATOM    991  HB1 ALA    69       0.369  -4.592  -5.880  1.00  0.00
ATOM    992  HB2 ALA    69       1.704  -5.374  -5.000  1.00  0.00
ATOM    993  HB3 ALA    69       1.475  -5.694  -6.736  1.00  0.00
ATOM    994  C   ALA    69      -0.616  -6.445  -4.138  1.00  0.00
ATOM    995  O   ALA    69      -1.588  -5.696  -4.053  1.00  0.00
ATOM    996  N   THR    70      -0.103  -7.075  -3.066  1.00  0.00
ATOM    997  H   THR    70       0.672  -7.703  -3.229  1.00  0.00
ATOM    998  CA  THR    70      -0.622  -6.970  -1.738  1.00  0.00
ATOM    999  HA  THR    70      -1.708  -6.906  -1.798  1.00  0.00
ATOM   1000  CB  THR    70      -0.259  -8.147  -0.883  1.00  0.00
ATOM   1001  HB  THR    70      -0.578  -7.965   0.144  1.00  0.00
ATOM   1002  CG2 THR    70      -0.961  -9.405  -1.422  1.00  0.00
ATOM   1003 HG21 THR    70      -0.642  -9.589  -2.448  1.00  0.00
ATOM   1004 HG22 THR    70      -0.698 -10.262  -0.801  1.00  0.00
ATOM   1005 HG23 THR    70      -2.041  -9.258  -1.398  1.00  0.00
ATOM   1006  OG1 THR    70       1.141  -8.389  -0.890  1.00  0.00
ATOM   1007  HG1 THR    70       1.338  -9.147  -0.334  1.00  0.00
ATOM   1008  C   THR    70      -0.192  -5.726  -1.040  1.00  0.00
ATOM   1009  O   THR    70       0.656  -4.971  -1.515  1.00  0.00
ATOM   1010  N   HIE    71      -0.752  -5.452   0.152  1.00  0.00
ATOM   1011  H   HIE    71      -1.521  -6.038   0.445  1.00  0.00
ATOM   1012  CA  HIE    71      -0.456  -4.286   0.925  1.00  0.00
ATOM   1013  HA  HIE    71      -0.513  -3.419   0.268  1.00  0.00
ATOM   1014  CB  HIE    71      -1.414  -4.070   2.109  1.00  0.00
ATOM   1015  HB2 HIE    71      -2.439  -4.248   1.785  1.00  0.00
ATOM   1016  HB3 HIE    71      -1.168  -4.750   2.925  1.00  0.00
ATOM   1017  CG  HIE    71      -1.379  -2.684   2.680  1.00  0.00
ATOM   1018  ND1 HIE    71      -1.030  -1.602   1.898  1.00  0.00
ATOM   1019  CE1 HIE    71      -1.058  -0.505   2.701  1.00  0.00
ATOM   1020  HE1 HIE    71      -0.798   0.453   2.251  1.00  0.00
ATOM   1021  NE2 HIE    71      -1.411  -0.815   3.935  1.00  0.00
ATOM   1022  HE2 HIE    71      -1.504  -0.225   4.749  1.00  0.00
ATOM   1023  CD2 HIE    71      -1.644  -2.174   3.913  1.00  0.00
ATOM   1024  HD2 HIE    71      -1.992  -2.682   4.813  1.00  0.00
ATOM   1025  C   HIE    71       0.972  -4.202   1.339  1.00  0.00
ATOM   1026  O   HIE    71       1.597  -3.148   1.226  1.00  0.00
ATOM   1027  N   LYS    72       1.575  -5.331   1.752  1.00  0.00
ATOM   1028  H   LYS    72       0.974  -6.115   1.966  1.00  0.00
ATOM   1029  CA  LYS    72       2.976  -5.461   2.010  1.00  0.00
ATOM   1030  HA  LYS    72       3.300  -4.725   2.746  1.00  0.00
ATOM   1031  CB  LYS    72       3.253  -6.867   2.567  1.00  0.00
ATOM   1032  HB2 LYS    72       2.603  -6.970   3.436  1.00  0.00
ATOM   1033  HB3 LYS    72       2.930  -7.558   1.789  1.00  0.00
ATOM   1034  CG  LYS    72       4.694  -7.188   2.968  1.00  0.00
ATOM   1035  HG2 LYS    72       4.679  -8.174   3.433  1.00  0.00
ATOM   1036  HG3 LYS    72       5.275  -7.230   2.047  1.00  0.00
ATOM   1037  CD  LYS    72       5.332  -6.182   3.928  1.00  0.00
ATOM   1038  HD2 LYS    72       5.665  -5.339   3.324  1.00  0.00
ATOM   1039  HD3 LYS    72       4.545  -5.854   4.608  1.00  0.00
ATOM   1040  CE  LYS    72       6.511  -6.724   4.738  1.00  0.00
ATOM   1041  HE2 LYS    72       6.929  -5.902   5.319  1.00  0.00
ATOM   1042  HE3 LYS    72       6.133  -7.490   5.415  1.00  0.00
ATOM   1043  NZ  LYS    72       7.565  -7.305   3.876  1.00  0.00
ATOM   1044  HZ1 LYS    72       7.916  -6.596   3.249  1.00  0.00
ATOM   1045  HZ2 LYS    72       8.320  -7.649   4.453  1.00  0.00
ATOM   1046  HZ3 LYS    72       7.178  -8.068   3.339  1.00  0.00
ATOM   1047  C   LYS    72       3.850  -5.159   0.842  1.00  0.00
ATOM   1048  O   LYS    72       4.855  -4.463   0.985  1.00  0.00
ATOM   1049  N   GLN    73       3.485  -5.580  -0.382  1.00  0.00
ATOM   1050  H   GLN    73       2.641  -6.130  -0.457  1.00  0.00
ATOM   1051  CA  GLN    73       4.221  -5.301  -1.575  1.00  0.00
ATOM   1052  HA  GLN    73       5.272  -5.553  -1.430  1.00  0.00
ATOM   1053  CB  GLN    73       3.673  -6.133  -2.747  1.00  0.00
ATOM   1054  HB2 GLN    73       2.594  -6.202  -2.607  1.00  0.00
ATOM   1055  HB3 GLN    73       3.886  -5.573  -3.657  1.00  0.00
ATOM   1056  CG  GLN    73       4.262  -7.540  -2.865  1.00  0.00
ATOM   1057  HG2 GLN    73       4.303  -8.004  -1.879  1.00  0.00
ATOM   1058  HG3 GLN    73       3.631  -8.139  -3.521  1.00  0.00
ATOM   1059  CD  GLN    73       5.669  -7.503  -3.444  1.00  0.00
ATOM   1060  OE1 GLN    73       6.673  -7.466  -2.735  1.00  0.00
ATOM   1061  NE2 GLN    73       5.760  -7.519  -4.801  1.00  0.00
ATOM   1062 HE21 GLN    73       6.668  -7.496  -5.243  1.00  0.00
ATOM   1063 HE22 GLN    73       4.920  -7.554  -5.360  1.00  0.00
ATOM   1064  C   GLN    73       4.139  -3.862  -1.951  1.00  0.00
ATOM   1065  O   GLN    73       5.129  -3.235  -2.326  1.00  0.00
ATOM   1066  N   ALA    74       2.946  -3.253  -1.831  1.00  0.00
ATOM   1067  H   ALA    74       2.147  -3.828  -1.604  1.00  0.00
ATOM   1068  CA  ALA    74       2.732  -1.861  -2.076  1.00  0.00
ATOM   1069  HA  ALA    74       3.093  -1.652  -3.083  1.00  0.00
ATOM   1070  CB  ALA    74       1.223  -1.566  -2.023  1.00  0.00
ATOM   1071  HB1 ALA    74       0.849  -1.762  -1.018  1.00  0.00
ATOM   1072  HB2 ALA    74       1.048  -0.521  -2.278  1.00  0.00
ATOM   1073  HB3 ALA    74       0.702  -2.206  -2.735  1.00  0.00
ATOM   1074  C   ALA    74       3.462  -0.960  -1.141  1.00  0.00
ATOM   1075  O   ALA    74       4.052   0.036  -1.556  1.00  0.00
ATOM   1076  N   VAL    75       3.482  -1.267   0.168  1.00  0.00
ATOM   1077  H   VAL    75       2.873  -2.014   0.472  1.00  0.00
ATOM   1078  CA  VAL    75       4.177  -0.512   1.164  1.00  0.00
ATOM   1079  HA  VAL    75       4.071   0.560   1.003  1.00  0.00
ATOM   1080  CB  VAL    75       3.656  -0.845   2.532  1.00  0.00
ATOM   1081  HB  VAL    75       3.599  -1.931   2.612  1.00  0.00
ATOM   1082  CG1 VAL    75       4.546  -0.294   3.659  1.00  0.00
ATOM   1083 HG11 VAL    75       4.603   0.791   3.580  1.00  0.00
ATOM   1084 HG12 VAL    75       4.120  -0.566   4.625  1.00  0.00
ATOM   1085 HG13 VAL    75       5.547  -0.717   3.573  1.00  0.00
ATOM   1086  CG2 VAL    75       2.233  -0.266   2.619  1.00  0.00
ATOM   1087 HG21 VAL    75       1.609  -0.717   1.848  1.00  0.00
ATOM   1088 HG22 VAL    75       1.811  -0.484   3.600  1.00  0.00
ATOM   1089 HG23 VAL    75       2.270   0.813   2.472  1.00  0.00
ATOM   1090  C   VAL    75       5.659  -0.629   1.058  1.00  0.00
ATOM   1091  O   VAL    75       6.377   0.368   1.114  1.00  0.00
ATOM   1092  N   GLU    76       6.194  -1.842   0.831  1.00  0.00
ATOM   1093  H   GLU    76       5.575  -2.639   0.870  1.00  0.00
ATOM   1094  CA  GLU    76       7.594  -2.079   0.664  1.00  0.00
ATOM   1095  HA  GLU    76       8.158  -1.654   1.495  1.00  0.00
ATOM   1096  CB  GLU    76       7.839  -3.597   0.630  1.00  0.00
ATOM   1097  HB2 GLU    76       7.307  -4.018   1.483  1.00  0.00
ATOM   1098  HB3 GLU    76       7.392  -3.965  -0.293  1.00  0.00
ATOM   1099  CG  GLU    76       9.309  -4.019   0.688  1.00  0.00
ATOM   1100  HG2 GLU    76       9.724  -3.879  -0.310  1.00  0.00
ATOM   1101  HG3 GLU    76       9.849  -3.390   1.397  1.00  0.00
ATOM   1102  CD  GLU    76       9.451  -5.479   1.096  1.00  0.00
ATOM   1103  OE1 GLU    76       9.096  -5.814   2.257  1.00  0.00
ATOM   1104  OE2 GLU    76       9.947  -6.296   0.276  1.00  0.00
ATOM   1105  C   GLU    76       8.184  -1.382  -0.514  1.00  0.00
ATOM   1106  O   GLU    76       9.239  -0.757  -0.428  1.00  0.00
ATOM   1107  N   THR    77       7.487  -1.380  -1.664  1.00  0.00
ATOM   1108  H   THR    77       6.693  -2.001  -1.728  1.00  0.00
ATOM   1109  CA  THR    77       7.889  -0.668  -2.838  1.00  0.00
ATOM   1110  HA  THR    77       8.964  -0.812  -2.951  1.00  0.00
ATOM   1111  CB  THR    77       7.210  -1.121  -4.096  1.00  0.00
ATOM   1112  HB  THR    77       7.499  -0.464  -4.916  1.00  0.00
ATOM   1113  CG2 THR    77       7.623  -2.564  -4.427  1.00  0.00
ATOM   1114 HG21 THR    77       7.335  -3.223  -3.607  1.00  0.00
ATOM   1115 HG22 THR    77       7.125  -2.885  -5.342  1.00  0.00
ATOM   1116 HG23 THR    77       8.703  -2.611  -4.566  1.00  0.00
ATOM   1117  OG1 THR    77       5.794  -1.113  -3.992  1.00  0.00
ATOM   1118  HG1 THR    77       5.411  -1.410  -4.820  1.00  0.00
ATOM   1119  C   THR    77       7.790   0.816  -2.741  1.00  0.00
ATOM   1120  O   THR    77       8.421   1.531  -3.517  1.00  0.00
ATOM   1121  N   LEU    78       7.034   1.363  -1.773  1.00  0.00
ATOM   1122  H   LEU    78       6.432   0.747  -1.245  1.00  0.00
ATOM   1123  CA  LEU    78       7.001   2.763  -1.477  1.00  0.00
ATOM   1124  HA  LEU    78       7.071   3.321  -2.410  1.00  0.00
ATOM   1125  CB  LEU    78       5.712   3.178  -0.751  1.00  0.00
ATOM   1126  HB2 LEU    78       5.551   2.401  -0.003  1.00  0.00
ATOM   1127  HB3 LEU    78       5.863   4.135  -0.253  1.00  0.00
ATOM   1128  CG  LEU    78       4.483   3.267  -1.670  1.00  0.00
ATOM   1129  HG  LEU    78       4.470   2.405  -2.338  1.00  0.00
ATOM   1130  CD1 LEU    78       3.197   3.280  -0.826  1.00  0.00
ATOM   1131 HD11 LEU    78       3.209   4.141  -0.158  1.00  0.00
ATOM   1132 HD12 LEU    78       2.331   3.343  -1.484  1.00  0.00
ATOM   1133 HD13 LEU    78       3.139   2.364  -0.236  1.00  0.00
ATOM   1134  CD2 LEU    78       4.518   4.497  -2.593  1.00  0.00
ATOM   1135 HD21 LEU    78       5.405   4.452  -3.225  1.00  0.00
ATOM   1136 HD22 LEU    78       3.626   4.507  -3.218  1.00  0.00
ATOM   1137 HD23 LEU    78       4.549   5.404  -1.989  1.00  0.00
ATOM   1138  C   LEU    78       8.148   3.220  -0.643  1.00  0.00
ATOM   1139  O   LEU    78       8.657   4.319  -0.856  1.00  0.00
ATOM   1140  N   ARG    79       8.600   2.441   0.355  1.00  0.00
ATOM   1141  H   ARG    79       8.084   1.609   0.605  1.00  0.00
ATOM   1142  CA  ARG    79       9.680   2.848   1.200  1.00  0.00
ATOM   1143  HA  ARG    79       9.745   3.936   1.206  1.00  0.00
ATOM   1144  CB  ARG    79       9.474   2.361   2.645  1.00  0.00
ATOM   1145  HB2 ARG    79       9.201   1.306   2.625  1.00  0.00
ATOM   1146  HB3 ARG    79      10.408   2.483   3.194  1.00  0.00
ATOM   1147  CG  ARG    79       8.368   3.161   3.337  1.00  0.00
ATOM   1148  HG2 ARG    79       8.626   4.215   3.236  1.00  0.00
ATOM   1149  HG3 ARG    79       7.443   2.960   2.797  1.00  0.00
ATOM   1150  CD  ARG    79       8.178   2.823   4.816  1.00  0.00
ATOM   1151  HD2 ARG    79       7.794   1.810   4.943  1.00  0.00
ATOM   1152  HD3 ARG    79       9.113   2.928   5.367  1.00  0.00
ATOM   1153  NE  ARG    79       7.184   3.784   5.374  1.00  0.00
ATOM   1154  HE  ARG    79       6.212   3.524   5.290  1.00  0.00
ATOM   1155  CZ  ARG    79       7.492   4.971   5.972  1.00  0.00
ATOM   1156  NH1 ARG    79       8.767   5.381   6.233  1.00  0.00
ATOM   1157 HH11 ARG    79       9.546   4.790   5.979  1.00  0.00
ATOM   1158 HH12 ARG    79       8.926   6.273   6.679  1.00  0.00
ATOM   1159  NH2 ARG    79       6.486   5.814   6.349  1.00  0.00
ATOM   1160 HH21 ARG    79       5.525   5.553   6.183  1.00  0.00
ATOM   1161 HH22 ARG    79       6.708   6.694   6.793  1.00  0.00
ATOM   1162  C   ARG    79      11.028   2.510   0.663  1.00  0.00
ATOM   1163  O   ARG    79      12.001   3.221   0.912  1.00  0.00
ATOM   1164  N   ASN    80      11.167   1.455  -0.161  1.00  0.00
ATOM   1165  H   ASN    80      10.385   0.827  -0.279  1.00  0.00
ATOM   1166  CA  ASN    80      12.393   1.143  -0.827  1.00  0.00
ATOM   1167  HA  ASN    80      13.233   1.422  -0.190  1.00  0.00
ATOM   1168  CB  ASN    80      12.491  -0.359  -1.138  1.00  0.00
ATOM   1169  HB2 ASN    80      11.558  -0.643  -1.625  1.00  0.00
ATOM   1170  HB3 ASN    80      13.329  -0.598  -1.792  1.00  0.00
ATOM   1171  CG  ASN    80      12.633  -1.163   0.146  1.00  0.00
ATOM   1172  OD1 ASN    80      13.040  -0.680   1.202  1.00  0.00
ATOM   1173  ND2 ASN    80      12.347  -2.488   0.032  1.00  0.00
ATOM   1174 HD21 ASN    80      12.418  -3.089   0.842  1.00  0.00
ATOM   1175 HD22 ASN    80      12.065  -2.866  -0.861  1.00  0.00
ATOM   1176  C   ASN    80      12.574   1.921  -2.085  1.00  0.00
ATOM   1177  O   ASN    80      12.696   1.367  -3.176  1.00  0.00
ATOM   1178  N   THR    81      12.616   3.262  -1.991  1.00  0.00
ATOM   1179  H   THR    81      12.474   3.642  -1.066  1.00  0.00
ATOM   1180  CA  THR    81      12.729   4.172  -3.088  1.00  0.00
ATOM   1181  HA  THR    81      12.673   3.581  -4.002  1.00  0.00
ATOM   1182  CB  THR    81      11.637   5.201  -3.114  1.00  0.00
ATOM   1183  HB  THR    81      11.841   5.956  -3.872  1.00  0.00
ATOM   1184  CG2 THR    81      10.327   4.471  -3.457  1.00  0.00
ATOM   1185 HG21 THR    81      10.122   3.715  -2.698  1.00  0.00
ATOM   1186 HG22 THR    81       9.507   5.188  -3.485  1.00  0.00
ATOM   1187 HG23 THR    81      10.423   3.990  -4.430  1.00  0.00
ATOM   1188  OG1 THR    81      11.434   5.857  -1.872  1.00  0.00
ATOM   1189  HG1 THR    81      10.725   6.498  -1.960  1.00  0.00
ATOM   1190  C   THR    81      14.062   4.834  -3.145  1.00  0.00
ATOM   1191  O   THR    81      14.995   4.357  -3.791  1.00  0.00
ATOM   1192  N   GLY    82      14.193   5.990  -2.471  1.00  0.00
ATOM   1193  H   GLY    82      13.457   6.212  -1.816  1.00  0.00
ATOM   1194  CA  GLY    82      15.278   6.912  -2.609  1.00  0.00
ATOM   1195  HA2 GLY    82      15.772   7.079  -1.651  1.00  0.00
ATOM   1196  HA3 GLY    82      16.007   6.551  -3.334  1.00  0.00
ATOM   1197  C   GLY    82      14.709   8.201  -3.093  1.00  0.00
ATOM   1198  O   GLY    82      13.759   8.721  -2.510  1.00  0.00
ATOM   1199  N   GLN    83      15.268   8.787  -4.166  1.00  0.00
ATOM   1200  H   GLN    83      15.967   8.287  -4.697  1.00  0.00
ATOM   1201  CA  GLN    83      14.999  10.148  -4.511  1.00  0.00
ATOM   1202  HA  GLN    83      14.840  10.738  -3.608  1.00  0.00
ATOM   1203  CB  GLN    83      16.191  10.740  -5.281  1.00  0.00
ATOM   1204  HB2 GLN    83      17.094  10.272  -4.888  1.00  0.00
ATOM   1205  HB3 GLN    83      16.067  10.467  -6.329  1.00  0.00
ATOM   1206  CG  GLN    83      16.312  12.261  -5.161  1.00  0.00
ATOM   1207  HG2 GLN    83      17.056  12.635  -5.863  1.00  0.00
ATOM   1208  HG3 GLN    83      15.342  12.701  -5.390  1.00  0.00
ATOM   1209  CD  GLN    83      16.716  12.681  -3.755  1.00  0.00
ATOM   1210  OE1 GLN    83      17.203  11.911  -2.929  1.00  0.00
ATOM   1211  NE2 GLN    83      16.529  13.994  -3.454  1.00  0.00
ATOM   1212 HE21 GLN    83      16.777  14.339  -2.537  1.00  0.00
ATOM   1213 HE22 GLN    83      16.144  14.618  -4.148  1.00  0.00
ATOM   1214  C   GLN    83      13.728  10.382  -5.253  1.00  0.00
ATOM   1215  O   GLN    83      12.928  11.239  -4.881  1.00  0.00
ATOM   1216  N   VAL    84      13.482   9.646  -6.351  1.00  0.00
ATOM   1217  H   VAL    84      14.048   8.826  -6.521  1.00  0.00
ATOM   1218  CA  VAL    84      12.549  10.048  -7.359  1.00  0.00
ATOM   1219  HA  VAL    84      12.154  11.052  -7.207  1.00  0.00
ATOM   1220  CB  VAL    84      13.178   9.981  -8.719  1.00  0.00
ATOM   1221  HB  VAL    84      14.187  10.387  -8.638  1.00  0.00
ATOM   1222  CG1 VAL    84      13.245   8.551  -9.281  1.00  0.00
ATOM   1223 HG11 VAL    84      12.237   8.144  -9.362  1.00  0.00
ATOM   1224 HG12 VAL    84      13.710   8.568 -10.266  1.00  0.00
ATOM   1225 HG13 VAL    84      13.836   7.924  -8.612  1.00  0.00
ATOM   1226  CG2 VAL    84      12.464  10.906  -9.717  1.00  0.00
ATOM   1227 HG21 VAL    84      12.519  11.935  -9.362  1.00  0.00
ATOM   1228 HG22 VAL    84      12.947  10.831 -10.691  1.00  0.00
ATOM   1229 HG23 VAL    84      11.419  10.608  -9.805  1.00  0.00
ATOM   1230  C   VAL    84      11.258   9.305  -7.313  1.00  0.00
ATOM   1231  O   VAL    84      11.196   8.131  -6.954  1.00  0.00
ATOM   1232  N   VAL    85      10.152   9.989  -7.656  1.00  0.00
ATOM   1233  H   VAL    85      10.284  10.946  -7.950  1.00  0.00
ATOM   1234  CA  VAL    85       8.819   9.475  -7.600  1.00  0.00
ATOM   1235  HA  VAL    85       8.832   8.427  -7.299  1.00  0.00
ATOM   1236  CB  VAL    85       7.977  10.244  -6.623  1.00  0.00
ATOM   1237  HB  VAL    85       7.898  11.276  -6.963  1.00  0.00
ATOM   1238  CG1 VAL    85       6.571   9.631  -6.514  1.00  0.00
ATOM   1239 HG11 VAL    85       6.650   8.598  -6.173  1.00  0.00
ATOM   1240 HG12 VAL    85       5.979  10.204  -5.800  1.00  0.00
ATOM   1241 HG13 VAL    85       6.087   9.655  -7.490  1.00  0.00
ATOM   1242  CG2 VAL    85       8.642  10.241  -5.236  1.00  0.00
ATOM   1243 HG21 VAL    85       9.626  10.705  -5.303  1.00  0.00
ATOM   1244 HG22 VAL    85       8.024  10.801  -4.534  1.00  0.00
ATOM   1245 HG23 VAL    85       8.749   9.214  -4.885  1.00  0.00
ATOM   1246  C   VAL    85       8.192   9.530  -8.950  1.00  0.00
ATOM   1247  O   VAL    85       7.797  10.590  -9.430  1.00  0.00
ATOM   1248  N   HIE    86       8.054   8.373  -9.623  1.00  0.00
ATOM   1249  H   HIE    86       8.532   7.562  -9.257  1.00  0.00
ATOM   1250  CA  HIE    86       7.273   8.221 -10.811  1.00  0.00
ATOM   1251  HA  HIE    86       6.870   9.192 -11.097  1.00  0.00
ATOM   1252  CB  HIE    86       8.104   7.669 -11.981  1.00  0.00
ATOM   1253  HB2 HIE    86       8.830   6.967 -11.569  1.00  0.00
ATOM   1254  HB3 HIE    86       7.478   7.156 -12.711  1.00  0.00
ATOM   1255  CG  HIE    86       8.887   8.702 -12.736  1.00  0.00
ATOM   1256  ND1 HIE    86      10.071   9.219 -12.250  1.00  0.00
ATOM   1257  CE1 HIE    86      10.493  10.052 -13.182  1.00  0.00
ATOM   1258  HE1 HIE    86      11.431  10.574 -12.995  1.00  0.00
ATOM   1259  NE2 HIE    86       9.640  10.100 -14.241  1.00  0.00
ATOM   1260  HE2 HIE    86       9.717  10.654 -15.082  1.00  0.00
ATOM   1261  CD2 HIE    86       8.609   9.228 -13.960  1.00  0.00
ATOM   1262  HD2 HIE    86       7.799   9.092 -14.677  1.00  0.00
ATOM   1263  C   HIE    86       6.163   7.266 -10.532  1.00  0.00
ATOM   1264  O   HIE    86       6.406   6.123 -10.151  1.00  0.00
ATOM   1265  N   LEU    87       4.892   7.678 -10.688  1.00  0.00
ATOM   1266  H   LEU    87       4.709   8.659 -10.839  1.00  0.00
ATOM   1267  CA  LEU    87       3.777   6.797 -10.525  1.00  0.00
ATOM   1268  HA  LEU    87       4.064   5.818 -10.909  1.00  0.00
ATOM   1269  CB  LEU    87       3.309   6.636  -9.068  1.00  0.00
ATOM   1270  HB2 LEU    87       2.689   5.740  -9.100  1.00  0.00
ATOM   1271  HB3 LEU    87       4.199   6.440  -8.469  1.00  0.00
ATOM   1272  CG  LEU    87       2.511   7.789  -8.437  1.00  0.00
ATOM   1273  HG  LEU    87       1.791   8.162  -9.165  1.00  0.00
ATOM   1274  CD1 LEU    87       1.766   7.303  -7.182  1.00  0.00
ATOM   1275 HD11 LEU    87       2.486   6.929  -6.453  1.00  0.00
ATOM   1276 HD12 LEU    87       1.206   8.131  -6.747  1.00  0.00
ATOM   1277 HD13 LEU    87       1.078   6.503  -7.454  1.00  0.00
ATOM   1278  CD2 LEU    87       3.385   8.998  -8.059  1.00  0.00
ATOM   1279 HD21 LEU    87       3.874   9.387  -8.952  1.00  0.00
ATOM   1280 HD22 LEU    87       2.760   9.775  -7.619  1.00  0.00
ATOM   1281 HD23 LEU    87       4.141   8.688  -7.337  1.00  0.00
ATOM   1282  C   LEU    87       2.629   7.187 -11.391  1.00  0.00
ATOM   1283  O   LEU    87       2.571   8.307 -11.895  1.00  0.00
ATOM   1284  N   LEU    88       1.635   6.291 -11.530  1.00  0.00
ATOM   1285  H   LEU    88       1.758   5.386 -11.098  1.00  0.00
ATOM   1286  CA  LEU    88       0.407   6.555 -12.215  1.00  0.00
ATOM   1287  HA  LEU    88       0.455   7.579 -12.584  1.00  0.00
ATOM   1288  CB  LEU    88       0.098   5.620 -13.396  1.00  0.00
ATOM   1289  HB2 LEU    88       0.522   4.666 -13.080  1.00  0.00
ATOM   1290  HB3 LEU    88      -0.984   5.524 -13.485  1.00  0.00
ATOM   1291  CG  LEU    88       0.691   6.018 -14.758  1.00  0.00
ATOM   1292  HG  LEU    88       0.367   7.037 -14.964  1.00  0.00
ATOM   1293  CD1 LEU    88       2.227   5.947 -14.817  1.00  0.00
ATOM   1294 HD11 LEU    88       2.552   4.927 -14.610  1.00  0.00
ATOM   1295 HD12 LEU    88       2.567   6.242 -15.809  1.00  0.00
ATOM   1296 HD13 LEU    88       2.651   6.620 -14.072  1.00  0.00
ATOM   1297  CD2 LEU    88       0.097   5.137 -15.870  1.00  0.00
ATOM   1298 HD21 LEU    88      -0.985   5.267 -15.898  1.00  0.00
ATOM   1299 HD22 LEU    88       0.523   5.426 -16.830  1.00  0.00
ATOM   1300 HD23 LEU    88       0.331   4.091 -15.669  1.00  0.00
ATOM   1301  C   LEU    88      -0.702   6.367 -11.239  1.00  0.00
ATOM   1302  O   LEU    88      -0.720   5.423 -10.449  1.00  0.00
ATOM   1303  N   LEU    89      -1.676   7.293 -11.279  1.00  0.00
ATOM   1304  H   LEU    89      -1.613   7.978 -12.017  1.00  0.00
ATOM   1305  CA  LEU    89      -2.795   7.355 -10.390  1.00  0.00
ATOM   1306  HA  LEU    89      -2.765   6.489  -9.728  1.00  0.00
ATOM   1307  CB  LEU    89      -2.797   8.631  -9.531  1.00  0.00
ATOM   1308  HB2 LEU    89      -2.999   9.457 -10.212  1.00  0.00
ATOM   1309  HB3 LEU    89      -3.627   8.525  -8.832  1.00  0.00
ATOM   1310  CG  LEU    89      -1.503   8.916  -8.749  1.00  0.00
ATOM   1311  HG  LEU    89      -1.060   7.959  -8.473  1.00  0.00
ATOM   1312  CD1 LEU    89      -0.489   9.734  -9.565  1.00  0.00
ATOM   1313 HD11 LEU    89      -0.931  10.691  -9.840  1.00  0.00
ATOM   1314 HD12 LEU    89       0.405   9.906  -8.966  1.00  0.00
ATOM   1315 HD13 LEU    89      -0.221   9.185 -10.467  1.00  0.00
ATOM   1316  CD2 LEU    89      -1.832   9.714  -7.476  1.00  0.00
ATOM   1317 HD21 LEU    89      -2.512   9.136  -6.850  1.00  0.00
ATOM   1318 HD22 LEU    89      -0.913   9.914  -6.924  1.00  0.00
ATOM   1319 HD23 LEU    89      -2.304  10.657  -7.749  1.00  0.00
ATOM   1320  C   LEU    89      -4.041   7.376 -11.205  1.00  0.00
ATOM   1321  O   LEU    89      -4.037   7.797 -12.361  1.00  0.00
ATOM   1322  N   GLU    90      -5.176   6.959 -10.615  1.00  0.00
ATOM   1323  H   GLU    90      -5.092   6.466  -9.737  1.00  0.00
ATOM   1324  CA  GLU    90      -6.485   7.178 -11.148  1.00  0.00
ATOM   1325  HA  GLU    90      -6.394   7.618 -12.141  1.00  0.00
ATOM   1326  CB  GLU    90      -7.291   5.873 -11.261  1.00  0.00
ATOM   1327  HB2 GLU    90      -6.679   5.171 -11.827  1.00  0.00
ATOM   1328  HB3 GLU    90      -7.429   5.497 -10.247  1.00  0.00
ATOM   1329  CG  GLU    90      -8.655   6.023 -11.940  1.00  0.00
ATOM   1330  HG2 GLU    90      -9.183   6.842 -11.453  1.00  0.00
ATOM   1331  HG3 GLU    90      -8.513   6.258 -12.994  1.00  0.00
ATOM   1332  CD  GLU    90      -9.472   4.746 -11.811  1.00  0.00
ATOM   1333  OE1 GLU    90      -9.787   4.351 -10.656  1.00  0.00
ATOM   1334  OE2 GLU    90      -9.803   4.097 -12.839  1.00  0.00
ATOM   1335  C   GLU    90      -7.171   8.103 -10.204  1.00  0.00
ATOM   1336  O   GLU    90      -7.127   7.926  -8.989  1.00  0.00
ATOM   1337  N   LYS    91      -7.820   9.162 -10.723  1.00  0.00
ATOM   1338  H   LYS    91      -7.764   9.356 -11.712  1.00  0.00
ATOM   1339  CA  LYS    91      -8.482  10.111  -9.882  1.00  0.00
ATOM   1340  HA  LYS    91      -7.837  10.363  -9.040  1.00  0.00
ATOM   1341  CB  LYS    91      -8.811  11.400 -10.652  1.00  0.00
ATOM   1342  HB2 LYS    91      -7.945  11.620 -11.277  1.00  0.00
ATOM   1343  HB3 LYS    91      -9.668  11.175 -11.286  1.00  0.00
ATOM   1344  CG  LYS    91      -9.129  12.613  -9.776  1.00  0.00
ATOM   1345  HG2 LYS    91      -9.467  13.419 -10.426  1.00  0.00
ATOM   1346  HG3 LYS    91      -9.933  12.335  -9.094  1.00  0.00
ATOM   1347  CD  LYS    91      -7.917  13.083  -8.969  1.00  0.00
ATOM   1348  HD2 LYS    91      -7.445  12.195  -8.546  1.00  0.00
ATOM   1349  HD3 LYS    91      -7.230  13.562  -9.666  1.00  0.00
ATOM   1350  CE  LYS    91      -8.265  14.060  -7.843  1.00  0.00
ATOM   1351  HE2 LYS    91      -8.593  15.010  -8.264  1.00  0.00
ATOM   1352  HE3 LYS    91      -9.059  13.644  -7.223  1.00  0.00
ATOM   1353  NZ  LYS    91      -7.058  14.279  -7.016  1.00  0.00
ATOM   1354  HZ1 LYS    91      -6.322  14.665  -7.590  1.00  0.00
ATOM   1355  HZ2 LYS    91      -7.274  14.922  -6.268  1.00  0.00
ATOM   1356  HZ3 LYS    91      -6.753  13.399  -6.625  1.00  0.00
ATOM   1357  C   LYS    91      -9.685   9.543  -9.210  1.00  0.00
ATOM   1358  O   LYS    91     -10.450   8.775  -9.791  1.00  0.00
ATOM   1359  N   GLY    92      -9.878   9.860  -7.916  1.00  0.00
ATOM   1360  H   GLY    92      -9.274  10.549  -7.490  1.00  0.00
ATOM   1361  CA  GLY    92     -10.900   9.266  -7.112  1.00  0.00
ATOM   1362  HA2 GLY    92     -10.890   8.194  -7.313  1.00  0.00
ATOM   1363  HA3 GLY    92     -10.636   9.441  -6.069  1.00  0.00
ATOM   1364  C   GLY    92     -12.271   9.793  -7.360  1.00  0.00
ATOM   1365  O   GLY    92     -13.026   9.254  -8.168  1.00  0.00
ATOM   1366  N   GLN    93     -12.650  10.836  -6.600  1.00  0.00
ATOM   1367  H   GLN    93     -12.069  11.035  -5.798  1.00  0.00
ATOM   1368  CA  GLN    93     -13.857  11.585  -6.766  1.00  0.00
ATOM   1369  HA  GLN    93     -14.515  11.067  -7.464  1.00  0.00
ATOM   1370  CB  GLN    93     -14.592  11.746  -5.425  1.00  0.00
ATOM   1371  HB2 GLN    93     -13.997  12.388  -4.775  1.00  0.00
ATOM   1372  HB3 GLN    93     -15.559  12.213  -5.610  1.00  0.00
ATOM   1373  CG  GLN    93     -14.802  10.390  -4.747  1.00  0.00
ATOM   1374  HG2 GLN    93     -15.055   9.650  -5.506  1.00  0.00
ATOM   1375  HG3 GLN    93     -13.877  10.097  -4.249  1.00  0.00
ATOM   1376  CD  GLN    93     -15.919  10.428  -3.714  1.00  0.00
ATOM   1377  OE1 GLN    93     -16.976   9.831  -3.910  1.00  0.00
ATOM   1378  NE2 GLN    93     -15.683  11.147  -2.584  1.00  0.00
ATOM   1379 HE21 GLN    93     -16.393  11.203  -1.867  1.00  0.00
ATOM   1380 HE22 GLN    93     -14.799  11.621  -2.466  1.00  0.00
ATOM   1381  C   GLN    93     -13.609  12.891  -7.440  1.00  0.00
ATOM   1382  O   GLN    93     -12.475  13.266  -7.732  1.00  0.00
ATOM   1383  N   SER    94     -14.675  13.664  -7.717  1.00  0.00
ATOM   1384  H   SER    94     -15.579  13.350  -7.395  1.00  0.00
ATOM   1385  CA  SER    94     -14.602  14.898  -8.437  1.00  0.00
ATOM   1386  HA  SER    94     -13.959  14.762  -9.306  1.00  0.00
ATOM   1387  CB  SER    94     -15.983  15.376  -8.917  1.00  0.00
ATOM   1388  HB2 SER    94     -16.583  15.638  -8.045  1.00  0.00
ATOM   1389  HB3 SER    94     -15.848  16.257  -9.543  1.00  0.00
ATOM   1390  OG  SER    94     -16.646  14.365  -9.660  1.00  0.00
ATOM   1391  HG  SER    94     -17.503  14.688  -9.946  1.00  0.00
ATOM   1392  C   SER    94     -14.037  16.015  -7.628  1.00  0.00
ATOM   1393  O   SER    94     -14.551  16.248  -6.535  1.00  0.00
ATOM   1394  N   PRO    95     -13.035  16.750  -8.009  1.00  0.00
ATOM   1395  CD  PRO    95     -12.071  16.360  -9.026  1.00  0.00
ATOM   1396  HD2 PRO    95     -12.598  16.264  -9.975  1.00  0.00
ATOM   1397  HD3 PRO    95     -11.651  15.394  -8.744  1.00  0.00
ATOM   1398  CG  PRO    95     -11.013  17.475  -9.048  1.00  0.00
ATOM   1399  HG2 PRO    95     -11.192  18.157  -9.878  1.00  0.00
ATOM   1400  HG3 PRO    95     -10.012  17.052  -9.135  1.00  0.00
ATOM   1401  CB  PRO    95     -11.194  18.179  -7.694  1.00  0.00
ATOM   1402  HB2 PRO    95     -10.994  19.248  -7.767  1.00  0.00
ATOM   1403  HB3 PRO    95     -10.543  17.739  -6.938  1.00  0.00
ATOM   1404  CA  PRO    95     -12.657  17.949  -7.319  1.00  0.00
ATOM   1405  HA  PRO    95     -12.696  17.746  -6.248  1.00  0.00
ATOM   1406  C   PRO    95     -13.547  19.100  -7.639  1.00  0.00
ATOM   1407  O   PRO    95     -14.163  19.635  -6.717  1.00  0.00
ATOM   1408  N   THR    96     -13.621  19.554  -8.902  1.00  0.00
ATOM   1409  H   THR    96     -12.887  19.265  -9.533  1.00  0.00
ATOM   1410  CA  THR    96     -14.570  20.521  -9.362  1.00  0.00
ATOM   1411  HA  THR    96     -15.388  20.613  -8.647  1.00  0.00
ATOM   1412  CB  THR    96     -13.968  21.877  -9.580  1.00  0.00
ATOM   1413  HB  THR    96     -13.463  22.167  -8.658  1.00  0.00
ATOM   1414  CG2 THR    96     -12.965  21.911 -10.746  1.00  0.00
ATOM   1415 HG21 THR    96     -13.469  21.621 -11.668  1.00  0.00
ATOM   1416 HG22 THR    96     -12.565  22.919 -10.852  1.00  0.00
ATOM   1417 HG23 THR    96     -12.149  21.216 -10.544  1.00  0.00
ATOM   1418  OG1 THR    96     -14.978  22.844  -9.826  1.00  0.00
ATOM   1419  HG1 THR    96     -14.572  23.703  -9.962  1.00  0.00
ATOM   1420  C   THR    96     -15.317  20.018 -10.589  1.00  0.00
ATOM   1421  O   THR    96     -16.053  20.800 -11.248  1.00  0.00
ATOM   1422  OXT THR    96     -15.199  18.812 -10.935  1.00  0.00
TER   
ATOM   1423  N   PHE    97       5.831 -22.632  14.934  1.00  0.00
ATOM   1424  H1  PHE    97       6.292 -22.555  14.039  1.00  0.00
ATOM   1425  H2  PHE    97       5.056 -23.274  14.846  1.00  0.00
ATOM   1426  H3  PHE    97       6.531 -22.780  15.648  1.00  0.00
ATOM   1427  CA  PHE    97       5.220 -21.322  15.251  1.00  0.00
ATOM   1428  HA  PHE    97       4.143 -21.441  15.365  1.00  0.00
ATOM   1429  CB  PHE    97       5.791 -20.746  16.558  1.00  0.00
ATOM   1430  HB2 PHE    97       6.877 -20.745  16.468  1.00  0.00
ATOM   1431  HB3 PHE    97       5.442 -19.732  16.752  1.00  0.00
ATOM   1432  CG  PHE    97       5.466 -21.547  17.770  1.00  0.00
ATOM   1433  CD1 PHE    97       4.175 -21.609  18.240  1.00  0.00
ATOM   1434  HD1 PHE    97       3.384 -21.098  17.692  1.00  0.00
ATOM   1435  CE1 PHE    97       3.876 -22.305  19.387  1.00  0.00
ATOM   1436  HE1 PHE    97       2.848 -22.351  19.747  1.00  0.00
ATOM   1437  CZ  PHE    97       4.876 -22.944  20.081  1.00  0.00
ATOM   1438  HZ  PHE    97       4.645 -23.497  20.992  1.00  0.00
ATOM   1439  CE2 PHE    97       6.172 -22.885  19.623  1.00  0.00
ATOM   1440  HE2 PHE    97       6.970 -23.391  20.167  1.00  0.00
ATOM   1441  CD2 PHE    97       6.459 -22.185  18.475  1.00  0.00
ATOM   1442  HD2 PHE    97       7.486 -22.131  18.113  1.00  0.00
ATOM   1443  C   PHE    97       5.343 -20.343  14.134  1.00  0.00
ATOM   1444  O   PHE    97       4.450 -20.229  13.296  1.00  0.00
ATOM   1445  N   ALA    98       6.456 -19.590  14.061  1.00  0.00
ATOM   1446  H   ALA    98       7.162 -19.739  14.768  1.00  0.00
ATOM   1447  CA  ALA    98       6.683 -18.575  13.079  1.00  0.00
ATOM   1448  HA  ALA    98       5.730 -18.201  12.706  1.00  0.00
ATOM   1449  CB  ALA    98       7.436 -17.416  13.752  1.00  0.00
ATOM   1450  HB1 ALA    98       8.397 -17.773  14.123  1.00  0.00
ATOM   1451  HB2 ALA    98       7.600 -16.619  13.027  1.00  0.00
ATOM   1452  HB3 ALA    98       6.846 -17.033  14.585  1.00  0.00
ATOM   1453  C   ALA    98       7.455 -19.080  11.909  1.00  0.00
ATOM   1454  O   ALA    98       7.754 -20.269  11.811  1.00  0.00
ATOM   1455  N   ASP    99       7.808 -18.184  10.971  1.00  0.00
ATOM   1456  H   ASP    99       7.384 -17.275  11.083  1.00  0.00
ATOM   1457  CA  ASP    99       8.575 -18.435   9.790  1.00  0.00
ATOM   1458  HA  ASP    99       8.599 -17.524   9.193  1.00  0.00
ATOM   1459  CB  ASP    99      10.021 -18.864  10.089  1.00  0.00
ATOM   1460  HB2 ASP    99       9.873 -19.714  10.756  1.00  0.00
ATOM   1461  HB3 ASP    99      10.571 -19.188   9.206  1.00  0.00
ATOM   1462  CG  ASP    99      10.814 -17.784  10.813  1.00  0.00
ATOM   1463  OD1 ASP    99      10.701 -16.587  10.436  1.00  0.00
ATOM   1464  OD2 ASP    99      11.657 -18.159  11.669  1.00  0.00
ATOM   1465  C   ASP    99       7.943 -19.378   8.824  1.00  0.00
ATOM   1466  O   ASP    99       8.619 -20.174   8.173  1.00  0.00
ATOM   1467  N   SER   100       6.607 -19.350   8.672  1.00  0.00
ATOM   1468  H   SER   100       6.056 -18.627   9.112  1.00  0.00
ATOM   1469  CA  SER   100       5.924 -20.393   7.973  1.00  0.00
ATOM   1470  HA  SER   100       6.573 -20.798   7.196  1.00  0.00
ATOM   1471  CB  SER   100       5.534 -21.532   8.929  1.00  0.00
ATOM   1472  HB2 SER   100       6.433 -21.847   9.460  1.00  0.00
ATOM   1473  HB3 SER   100       4.811 -21.138   9.643  1.00  0.00
ATOM   1474  OG  SER   100       4.970 -22.646   8.251  1.00  0.00
ATOM   1475  HG  SER   100       4.744 -23.328   8.889  1.00  0.00
ATOM   1476  C   SER   100       4.731 -19.894   7.232  1.00  0.00
ATOM   1477  O   SER   100       4.755 -19.759   6.009  1.00  0.00
ATOM   1478  N   GLU   101       3.612 -19.649   7.936  1.00  0.00
ATOM   1479  H   GLU   101       3.668 -19.613   8.944  1.00  0.00
ATOM   1480  CA  GLU   101       2.322 -19.568   7.325  1.00  0.00
ATOM   1481  HA  GLU   101       2.371 -19.898   6.288  1.00  0.00
ATOM   1482  CB  GLU   101       1.345 -20.481   8.085  1.00  0.00
ATOM   1483  HB2 GLU   101       1.826 -21.452   8.205  1.00  0.00
ATOM   1484  HB3 GLU   101       1.174 -20.038   9.066  1.00  0.00
ATOM   1485  CG  GLU   101       0.006 -20.660   7.366  1.00  0.00
ATOM   1486  HG2 GLU   101      -0.565 -19.738   7.475  1.00  0.00
ATOM   1487  HG3 GLU   101       0.184 -20.854   6.309  1.00  0.00
ATOM   1488  CD  GLU   101      -0.779 -21.816   7.968  1.00  0.00
ATOM   1489  OE1 GLU   101      -1.120 -21.767   9.180  1.00  0.00
ATOM   1490  OE2 GLU   101      -1.052 -22.801   7.231  1.00  0.00
ATOM   1491  C   GLU   101       1.818 -18.171   7.197  1.00  0.00
ATOM   1492  O   GLU   101       1.710 -17.640   6.093  1.00  0.00
ATOM   1493  N   ALA   102       1.475 -17.504   8.313  1.00  0.00
ATOM   1494  H   ALA   102       1.514 -17.965   9.211  1.00  0.00
ATOM   1495  CA  ALA   102       1.008 -16.154   8.264  1.00  0.00
ATOM   1496  HA  ALA   102       1.435 -15.673   7.385  1.00  0.00
ATOM   1497  CB  ALA   102      -0.525 -16.102   8.157  1.00  0.00
ATOM   1498  HB1 ALA   102      -0.967 -16.573   9.036  1.00  0.00
ATOM   1499  HB2 ALA   102      -0.850 -15.064   8.099  1.00  0.00
ATOM   1500  HB3 ALA   102      -0.845 -16.634   7.261  1.00  0.00
ATOM   1501  C   ALA   102       1.444 -15.386   9.465  1.00  0.00
ATOM   1502  O   ALA   102       1.525 -15.908  10.575  1.00  0.00
ATOM   1503  N   ASP   103       1.741 -14.091   9.257  1.00  0.00
ATOM   1504  H   ASP   103       1.753 -13.786   8.295  1.00  0.00
ATOM   1505  CA  ASP   103       2.062 -13.140  10.274  1.00  0.00
ATOM   1506  HA  ASP   103       2.064 -13.621  11.253  1.00  0.00
ATOM   1507  CB  ASP   103       3.460 -12.554  10.011  1.00  0.00
ATOM   1508  HB2 ASP   103       3.486 -12.117   9.013  1.00  0.00
ATOM   1509  HB3 ASP   103       3.689 -11.786  10.750  1.00  0.00
ATOM   1510  CG  ASP   103       4.492 -13.669  10.103  1.00  0.00
ATOM   1511  OD1 ASP   103       4.750 -14.160  11.234  1.00  0.00
ATOM   1512  OD2 ASP   103       5.072 -14.073   9.059  1.00  0.00
ATOM   1513  C   ASP   103       1.009 -12.087  10.241  1.00  0.00
ATOM   1514  O   ASP   103       0.050 -12.181   9.477  1.00  0.00
ATOM   1515  N   GLU   104       1.115 -11.039  11.078  1.00  0.00
ATOM   1516  H   GLU   104       1.872 -11.033  11.747  1.00  0.00
ATOM   1517  CA  GLU   104       0.201  -9.939  11.078  1.00  0.00
ATOM   1518  HA  GLU   104      -0.736 -10.256  10.620  1.00  0.00
ATOM   1519  CB  GLU   104      -0.094  -9.432  12.500  1.00  0.00
ATOM   1520  HB2 GLU   104       0.811  -8.926  12.836  1.00  0.00
ATOM   1521  HB3 GLU   104      -0.901  -8.706  12.403  1.00  0.00
ATOM   1522  CG  GLU   104      -0.490 -10.500  13.522  1.00  0.00
ATOM   1523  HG2 GLU   104       0.328 -11.220  13.497  1.00  0.00
ATOM   1524  HG3 GLU   104      -0.541 -10.044  14.511  1.00  0.00
ATOM   1525  CD  GLU   104      -1.801 -11.212  13.224  1.00  0.00
ATOM   1526  OE1 GLU   104      -2.873 -10.553  13.267  1.00  0.00
ATOM   1527  OE2 GLU   104      -1.763 -12.452  12.999  1.00  0.00
ATOM   1528  C   GLU   104       0.764  -8.812  10.283  1.00  0.00
ATOM   1529  O   GLU   104       1.738  -8.181  10.690  1.00  0.00
ATOM   1530  N   ASN   105       0.195  -8.518   9.100  1.00  0.00
ATOM   1531  H   ASN   105      -0.495  -9.146   8.714  1.00  0.00
ATOM   1532  CA  ASN   105       0.656  -7.434   8.288  1.00  0.00
ATOM   1533  HA  ASN   105       0.912  -6.588   8.926  1.00  0.00
ATOM   1534  CB  ASN   105       1.900  -7.832   7.477  1.00  0.00
ATOM   1535  HB2 ASN   105       2.130  -6.958   6.869  1.00  0.00
ATOM   1536  HB3 ASN   105       2.739  -8.043   8.141  1.00  0.00
ATOM   1537  CG  ASN   105       1.697  -9.026   6.555  1.00  0.00
ATOM   1538  OD1 ASN   105       2.199 -10.122   6.798  1.00  0.00
ATOM   1539  ND2 ASN   105       0.996  -8.795   5.413  1.00  0.00
ATOM   1540 HD21 ASN   105       0.831  -9.551   4.764  1.00  0.00
ATOM   1541 HD22 ASN   105       0.644  -7.869   5.219  1.00  0.00
ATOM   1542  C   ASN   105      -0.399  -6.825   7.430  1.00  0.00
ATOM   1543  O   ASN   105      -0.096  -6.248   6.386  1.00  0.00
ATOM   1544  N   GLU   106      -1.680  -6.878   7.834  1.00  0.00
ATOM   1545  H   GLU   106      -1.876  -7.335   8.713  1.00  0.00
ATOM   1546  CA  GLU   106      -2.776  -6.344   7.088  1.00  0.00
ATOM   1547  HA  GLU   106      -2.388  -5.854   6.196  1.00  0.00
ATOM   1548  CB  GLU   106      -3.777  -7.430   6.657  1.00  0.00
ATOM   1549  HB2 GLU   106      -4.017  -8.014   7.546  1.00  0.00
ATOM   1550  HB3 GLU   106      -4.673  -6.918   6.306  1.00  0.00
ATOM   1551  CG  GLU   106      -3.260  -8.362   5.560  1.00  0.00
ATOM   1552  HG2 GLU   106      -2.910  -7.731   4.744  1.00  0.00
ATOM   1553  HG3 GLU   106      -2.419  -8.918   5.975  1.00  0.00
ATOM   1554  CD  GLU   106      -4.304  -9.339   5.035  1.00  0.00
ATOM   1555  OE1 GLU   106      -5.469  -9.368   5.512  1.00  0.00
ATOM   1556  OE2 GLU   106      -3.940 -10.112   4.109  1.00  0.00
ATOM   1557  C   GLU   106      -3.484  -5.337   7.928  1.00  0.00
ATOM   1558  O   GLU   106      -4.553  -5.595   8.478  1.00  0.00
ATOM   1559  N   GLN   107      -2.905  -4.132   8.074  1.00  0.00
ATOM   1560  H   GLN   107      -1.926  -4.065   7.833  1.00  0.00
ATOM   1561  CA  GLN   107      -3.534  -2.999   8.680  1.00  0.00
ATOM   1562  HA  GLN   107      -4.615  -3.135   8.651  1.00  0.00
ATOM   1563  CB  GLN   107      -3.101  -2.815  10.144  1.00  0.00
ATOM   1564  HB2 GLN   107      -3.109  -3.799  10.613  1.00  0.00
ATOM   1565  HB3 GLN   107      -2.083  -2.425  10.137  1.00  0.00
ATOM   1566  CG  GLN   107      -4.005  -1.866  10.935  1.00  0.00
ATOM   1567  HG2 GLN   107      -3.906  -0.864  10.518  1.00  0.00
ATOM   1568  HG3 GLN   107      -5.039  -2.198  10.843  1.00  0.00
ATOM   1569  CD  GLN   107      -3.641  -1.815  12.411  1.00  0.00
ATOM   1570  OE1 GLN   107      -3.878  -2.770  13.150  1.00  0.00
ATOM   1571  NE2 GLN   107      -3.056  -0.674  12.866  1.00  0.00
ATOM   1572 HE21 GLN   107      -2.797  -0.597  13.840  1.00  0.00
ATOM   1573 HE22 GLN   107      -2.883   0.090  12.229  1.00  0.00
ATOM   1574  C   GLN   107      -3.307  -1.806   7.817  1.00  0.00
ATOM   1575  O   GLN   107      -3.705  -1.816   6.653  1.00  0.00
ATOM   1576  N   VAL   108      -2.693  -0.721   8.323  1.00  0.00
ATOM   1577  H   VAL   108      -2.222  -0.846   9.208  1.00  0.00
ATOM   1578  CA  VAL   108      -2.695   0.581   7.734  1.00  0.00
ATOM   1579  HA  VAL   108      -3.116   0.528   6.730  1.00  0.00
ATOM   1580  CB  VAL   108      -3.531   1.517   8.556  1.00  0.00
ATOM   1581  HB  VAL   108      -3.164   1.478   9.582  1.00  0.00
ATOM   1582  CG1 VAL   108      -3.477   2.967   8.047  1.00  0.00
ATOM   1583 HG11 VAL   108      -3.844   3.006   7.022  1.00  0.00
ATOM   1584 HG12 VAL   108      -4.100   3.598   8.681  1.00  0.00
ATOM   1585 HG13 VAL   108      -2.448   3.325   8.079  1.00  0.00
ATOM   1586  CG2 VAL   108      -5.004   1.075   8.516  1.00  0.00
ATOM   1587 HG21 VAL   108      -5.092   0.066   8.920  1.00  0.00
ATOM   1588 HG22 VAL   108      -5.605   1.759   9.115  1.00  0.00
ATOM   1589 HG23 VAL   108      -5.359   1.086   7.486  1.00  0.00
ATOM   1590  C   VAL   108      -1.292   1.073   7.623  1.00  0.00
ATOM   1591  O   VAL   108      -0.448   0.791   8.471  1.00  0.00
ATOM   1592  N   SER   109      -0.979   1.843   6.566  1.00  0.00
ATOM   1593  H   SER   109      -1.733   2.052   5.928  1.00  0.00
ATOM   1594  CA  SER   109       0.313   2.392   6.293  1.00  0.00
ATOM   1595  HA  SER   109       0.976   2.171   7.130  1.00  0.00
ATOM   1596  CB  SER   109       0.931   1.811   5.010  1.00  0.00
ATOM   1597  HB2 SER   109       1.781   2.427   4.717  1.00  0.00
ATOM   1598  HB3 SER   109       1.272   0.795   5.212  1.00  0.00
ATOM   1599  OG  SER   109      -0.024   1.790   3.958  1.00  0.00
ATOM   1600  HG  SER   109       0.379   1.424   3.167  1.00  0.00
ATOM   1601  C   SER   109       0.257   3.869   6.094  1.00  0.00
ATOM   1602  O   SER   109      -0.797   4.447   5.834  1.00  0.00
ATOM   1603  N   ALA   110       1.422   4.535   6.176  1.00  0.00
ATOM   1604  H   ALA   110       2.191   4.093   6.661  1.00  0.00
ATOM   1605  CA  ALA   110       1.615   5.854   5.658  1.00  0.00
ATOM   1606  HA  ALA   110       0.944   6.002   4.812  1.00  0.00
ATOM   1607  CB  ALA   110       1.323   6.936   6.712  1.00  0.00
ATOM   1608  HB1 ALA   110       1.993   6.806   7.562  1.00  0.00
ATOM   1609  HB2 ALA   110       1.479   7.922   6.275  1.00  0.00
ATOM   1610  HB3 ALA   110       0.290   6.847   7.048  1.00  0.00
ATOM   1611  C   ALA   110       3.011   5.994   5.156  1.00  0.00
ATOM   1612  O   ALA   110       3.900   5.230   5.530  1.00  0.00
ATOM   1613  N   VAL   111       3.257   6.972   4.266  1.00  0.00
ATOM   1614  H   VAL   111       2.460   7.455   3.878  1.00  0.00
ATOM   1615  CA  VAL   111       4.552   7.261   3.731  1.00  0.00
ATOM   1616  HA  VAL   111       5.320   7.266   4.505  1.00  0.00
ATOM   1617  CB  VAL   111       4.974   6.317   2.644  1.00  0.00
ATOM   1618  HB  VAL   111       4.942   5.301   3.038  1.00  0.00
ATOM   1619  CG1 VAL   111       4.054   6.420   1.417  1.00  0.00
ATOM   1620 HG11 VAL   111       4.086   7.435   1.023  1.00  0.00
ATOM   1621 HG12 VAL   111       4.391   5.722   0.651  1.00  0.00
ATOM   1622 HG13 VAL   111       3.032   6.175   1.707  1.00  0.00
ATOM   1623  CG2 VAL   111       6.445   6.544   2.256  1.00  0.00
ATOM   1624 HG21 VAL   111       7.081   6.380   3.127  1.00  0.00
ATOM   1625 HG22 VAL   111       6.725   5.846   1.467  1.00  0.00
ATOM   1626 HG23 VAL   111       6.574   7.566   1.900  1.00  0.00
ATOM   1627  C   VAL   111       4.601   8.724   3.314  1.00  0.00
ATOM   1628  O   VAL   111       3.568   9.259   2.828  1.00  0.00
ATOM   1629  OXT VAL   111       5.659   9.378   3.510  1.00  0.00
TER   
ATOM   1630 Na+  Na+   112      -6.486 -15.231  10.663  1.00  0.00
TER   
ATOM   1631 Na+  Na+   113       7.844   7.755 -20.356  1.00  0.00
TER   
ATOM   1632 Na+  Na+   114       4.963  22.870   5.467  1.00  0.00
TER   
ATOM   1633 Na+  Na+   115       6.017 -14.543   2.896  1.00  0.00
TER   
ATOM   1634 Na+  Na+   116       0.750  26.888  -8.457  1.00  0.00
TER   
ATOM   1635 Na+  Na+   117       8.564  -9.949  11.403  1.00  0.00
TER   
ATOM   1636 Na+  Na+   118      -2.359 -12.458 -13.956  1.00  0.00
TER   
ATOM   1637 Na+  Na+   119      13.823  17.696 -14.806  1.00  0.00
TER   
ATOM   1638 Na+  Na+   120       4.775 -23.136   2.966  1.00  0.00
TER   
ATOM   1639 Na+  Na+   121      -5.372  -7.251  12.017  1.00  0.00
TER   
ATOM   1640 Na+  Na+   122     -22.310  20.658  -9.106  1.00  0.00
TER   
ATOM   1641 Na+  Na+   123      14.151  22.695   1.881  1.00  0.00
TER   
ATOM   1642 Na+  Na+   124       3.419  17.251 -19.204  1.00  0.00
TER   
ATOM   1643 Na+  Na+   125      -6.078 -25.220   8.593  1.00  0.00
TER   
ATOM   1644 Na+  Na+   126      15.238 -16.891   9.668  1.00  0.00
TER   
ATOM   1645 Na+  Na+   127      -2.686  26.920   2.018  1.00  0.00
TER   
ATOM   1646 Na+  Na+   128       1.202  27.901   7.659  1.00  0.00
TER   
ATOM   1647 Na+  Na+   129      -3.440  -5.899 -20.170  1.00  0.00
TER   
ATOM   1648 Cl-  Cl-   130       3.666  31.733   1.110  1.00  0.00
TER   
ATOM   1649 Cl-  Cl-   131     -10.004  10.879  13.884  1.00  0.00
TER   
ATOM   1650 Cl-  Cl-   132       6.621 -20.364  -3.774  1.00  0.00
TER   
ATOM   1651 Cl-  Cl-   133       6.017  23.005 -15.879  1.00  0.00
TER   
ATOM   1652 Cl-  Cl-   134      -9.297  -0.355 -22.290  1.00  0.00
TER   
ATOM   1653 Cl-  Cl-   135       7.355  -3.194  12.962  1.00  0.00
TER   
ATOM   1654 Cl-  Cl-   136       5.159  25.044  11.695  1.00  0.00
TER   
ATOM   1655 Cl-  Cl-   137     -12.473 -20.073   5.746  1.00  0.00
TER   
ATOM   1656 Cl-  Cl-   138     -17.346   3.570   7.532  1.00  0.00
TER   
ATOM   1657 Cl-  Cl-   139      14.938  -9.972   7.809  1.00  0.00
TER   
ATOM   1658 Cl-  Cl-   140     -23.167  14.647 -10.223  1.00  0.00
TER   
ATOM   1659 Cl-  Cl-   141      19.051  20.864  -9.395  1.00  0.00
TER   
ATOM   1660 Cl-  Cl-   142      -6.078  31.103   8.593  1.00  0.00
TER   
ATOM   1661  O   WAT   143      29.136  29.015  28.546  1.00  0.00
ATOM   1662  H1  WAT   143      28.360  28.535  28.836  1.00  0.00
ATOM   1663  H2  WAT   143      29.787  28.336  28.372  1.00  0.00
TER   
ATOM   1664  O   WAT   144      23.152  29.327  29.423  1.00  0.00
ATOM   1665  H1  WAT   144      22.321  29.072  29.823  1.00  0.00
ATOM   1666  H2  WAT   144      23.760  29.398  30.159  1.00  0.00
TER   
ATOM   1667  O   WAT   145      23.132  33.361  29.619  1.00  0.00
ATOM   1668  H1  WAT   145      23.435  32.471  29.440  1.00  0.00
ATOM   1669  H2  WAT   145      23.877  33.918  29.392  1.00  0.00
TER   
ATOM   1670  O   WAT   146      21.562  24.287  23.208  1.00  0.00
ATOM   1671  H1  WAT   146      20.673  24.629  23.106  1.00  0.00
ATOM   1672  H2  WAT   146      21.846  24.087  22.316  1.00  0.00
TER   
ATOM   1673  O   WAT   147      19.525  26.888  29.092  1.00  0.00
ATOM   1674  H1  WAT   147      20.096  26.120  29.092  1.00  0.00
ATOM   1675  H2  WAT   147      19.525  27.187  28.182  1.00  0.00
TER   
ATOM   1676  O   WAT   148      29.383  35.707  26.946  1.00  0.00
ATOM   1677  H1  WAT   148      28.764  36.163  26.376  1.00  0.00
ATOM   1678  H2  WAT   148      30.238  35.862  26.545  1.00  0.00
TER   
ATOM   1679  O   WAT   149      28.577  31.691  28.553  1.00  0.00
ATOM   1680  H1  WAT   149      28.507  30.750  28.392  1.00  0.00
ATOM   1681  H2  WAT   149      29.339  31.781  29.125  1.00  0.00
TER   
ATOM   1682  O   WAT   150      20.767  22.296  30.879  1.00  0.00
ATOM   1683  H1  WAT   150      20.588  21.399  31.159  1.00  0.00
ATOM   1684  H2  WAT   150      20.365  22.843  31.553  1.00  0.00
TER   
ATOM   1685  O   WAT   151      29.607  24.498  28.780  1.00  0.00
ATOM   1686  H1  WAT   151      29.984  23.625  28.667  1.00  0.00
ATOM   1687  H2  WAT   151      29.509  24.834  27.889  1.00  0.00
TER   
ATOM   1688  O   WAT   152      23.738  22.870  24.242  1.00  0.00
ATOM   1689  H1  WAT   152      23.844  23.771  24.548  1.00  0.00
ATOM   1690  H2  WAT   152      22.827  22.822  23.951  1.00  0.00
TER   
ATOM   1691  O   WAT   153      21.386  24.792  29.487  1.00  0.00
ATOM   1692  H1  WAT   153      22.067  25.056  30.106  1.00  0.00
ATOM   1693  H2  WAT   153      21.071  23.952  29.821  1.00  0.00
TER   
ATOM   1694  O   WAT   154      25.578  25.839  28.574  1.00  0.00
ATOM   1695  H1  WAT   154      26.086  26.337  29.215  1.00  0.00
ATOM   1696  H2  WAT   154      26.110  25.063  28.398  1.00  0.00
TER   
ATOM   1697  O   WAT   155      23.862  20.479  32.840  1.00  0.00
ATOM   1698  H1  WAT   155      23.864  20.996  32.035  1.00  0.00
ATOM   1699  H2  WAT   155      23.032  20.002  32.817  1.00  0.00
TER   
ATOM   1700  O   WAT   156      30.249  30.591  24.339  1.00  0.00
ATOM   1701  H1  WAT   156      29.631  31.056  23.776  1.00  0.00
ATOM   1702  H2  WAT   156      30.762  31.284  24.756  1.00  0.00
TER   
ATOM   1703  O   WAT   157      25.112  30.118  31.018  1.00  0.00
ATOM   1704  H1  WAT   157      24.779  30.745  31.660  1.00  0.00
ATOM   1705  H2  WAT   157      25.289  30.645  30.238  1.00  0.00
TER   
ATOM   1706  O   WAT   158      23.544  22.190  30.847  1.00  0.00
ATOM   1707  H1  WAT   158      23.885  23.034  30.553  1.00  0.00
ATOM   1708  H2  WAT   158      22.605  22.338  30.964  1.00  0.00
TER   
ATOM   1709  O   WAT   159      24.324  32.087  32.833  1.00  0.00
ATOM   1710  H1  WAT   159      24.942  32.762  32.551  1.00  0.00
ATOM   1711  H2  WAT   159      23.464  32.495  32.741  1.00  0.00
TER   
ATOM   1712  O   WAT   160      19.617  31.277  21.713  1.00  0.00
ATOM   1713  H1  WAT   160      19.240  31.765  20.982  1.00  0.00
ATOM   1714  H2  WAT   160      19.875  31.949  22.344  1.00  0.00
TER   
ATOM   1715  O   WAT   161      27.226  19.678  27.172  1.00  0.00
ATOM   1716  H1  WAT   161      27.534  19.123  26.455  1.00  0.00
ATOM   1717  H2  WAT   161      26.296  19.813  26.989  1.00  0.00
TER   
ATOM   1718  O   WAT   162      29.614  27.743  23.908  1.00  0.00
ATOM   1719  H1  WAT   162      28.687  27.677  24.137  1.00  0.00
ATOM   1720  H2  WAT   162      29.767  28.681  23.793  1.00  0.00
TER   
ATOM   1721  O   WAT   163      29.601  24.015  20.905  1.00  0.00
ATOM   1722  H1  WAT   163      28.662  24.176  20.990  1.00  0.00
ATOM   1723  H2  WAT   163      29.920  24.733  20.358  1.00  0.00
TER   
ATOM   1724  O   WAT   164      25.220  28.270  26.690  1.00  0.00
ATOM   1725  H1  WAT   164      24.816  27.557  26.195  1.00  0.00
ATOM   1726  H2  WAT   164      25.306  27.925  27.579  1.00  0.00
TER   
ATOM   1727  O   WAT   165      25.688  31.956  28.854  1.00  0.00
ATOM   1728  H1  WAT   165      25.391  31.351  28.175  1.00  0.00
ATOM   1729  H2  WAT   165      26.638  31.994  28.743  1.00  0.00
TER   
ATOM   1730  O   WAT   166      23.933  25.044  30.470  1.00  0.00
ATOM   1731  H1  WAT   166      24.484  25.153  29.695  1.00  0.00
ATOM   1732  H2  WAT   166      24.447  25.418  31.185  1.00  0.00
TER   
ATOM   1733  O   WAT   167      23.607  28.566  34.080  1.00  0.00
ATOM   1734  H1  WAT   167      23.468  29.438  34.449  1.00  0.00
ATOM   1735  H2  WAT   167      22.725  28.223  33.935  1.00  0.00
TER   
ATOM   1736  O   WAT   168      29.930  33.483  25.387  1.00  0.00
ATOM   1737  H1  WAT   168      30.370  34.226  24.972  1.00  0.00
ATOM   1738  H2  WAT   168      29.869  33.726  26.311  1.00  0.00
TER   
ATOM   1739  O   WAT   169      21.921  27.164  24.191  1.00  0.00
ATOM   1740  H1  WAT   169      21.800  27.890  23.579  1.00  0.00
ATOM   1741  H2  WAT   169      21.611  26.394  23.713  1.00  0.00
TER   
ATOM   1742  O   WAT   170      19.559  30.336  29.997  1.00  0.00
ATOM   1743  H1  WAT   170      19.637  30.470  29.053  1.00  0.00
ATOM   1744  H2  WAT   170      20.173  29.627  30.190  1.00  0.00
TER   
ATOM   1745  O   WAT   171      20.804  32.036  26.408  1.00  0.00
ATOM   1746  H1  WAT   171      20.397  32.177  25.553  1.00  0.00
ATOM   1747  H2  WAT   171      21.695  31.752  26.205  1.00  0.00
TER   
ATOM   1748  O   WAT   172      25.076  36.250  24.520  1.00  0.00
ATOM   1749  H1  WAT   172      24.900  35.334  24.307  1.00  0.00
ATOM   1750  H2  WAT   172      24.222  36.609  24.760  1.00  0.00
TER   
ATOM   1751  O   WAT   173      19.615  31.377  32.537  1.00  0.00
ATOM   1752  H1  WAT   173      19.778  30.907  31.719  1.00  0.00
ATOM   1753  H2  WAT   173      20.080  30.869  33.202  1.00  0.00
TER   
ATOM   1754  O   WAT   174      24.387  20.508  27.573  1.00  0.00
ATOM   1755  H1  WAT   174      23.944  21.288  27.241  1.00  0.00
ATOM   1756  H2  WAT   174      24.945  20.831  28.280  1.00  0.00
TER   
ATOM   1757  O   WAT   175      28.674  23.374  33.176  1.00  0.00
ATOM   1758  H1  WAT   175      28.212  23.583  33.988  1.00  0.00
ATOM   1759  H2  WAT   175      28.272  22.560  32.874  1.00  0.00
TER   
ATOM   1760  O   WAT   176      27.503  20.129  22.454  1.00  0.00
ATOM   1761  H1  WAT   176      26.878  20.125  23.179  1.00  0.00
ATOM   1762  H2  WAT   176      27.416  19.262  22.057  1.00  0.00
TER   
ATOM   1763  O   WAT   177      26.425  21.052  29.432  1.00  0.00
ATOM   1764  H1  WAT   177      26.722  21.959  29.351  1.00  0.00
ATOM   1765  H2  WAT   177      26.973  20.564  28.818  1.00  0.00
TER   
ATOM   1766  O   WAT   178      24.178  25.631  25.301  1.00  0.00
ATOM   1767  H1  WAT   178      23.952  25.415  26.206  1.00  0.00
ATOM   1768  H2  WAT   178      23.398  26.064  24.956  1.00  0.00
TER   
ATOM   1769  O   WAT   179      30.015  24.274  25.930  1.00  0.00
ATOM   1770  H1  WAT   179      30.408  24.591  25.117  1.00  0.00
ATOM   1771  H2  WAT   179      30.376  23.395  26.045  1.00  0.00
TER   
ATOM   1772  O   WAT   180      21.749  22.941  34.120  1.00  0.00
ATOM   1773  H1  WAT   180      21.356  23.788  34.328  1.00  0.00
ATOM   1774  H2  WAT   180      21.061  22.303  34.311  1.00  0.00
TER   
ATOM   1775  O   WAT   181      19.051  20.864  28.153  1.00  0.00
ATOM   1776  H1  WAT   181      18.762  21.434  28.866  1.00  0.00
ATOM   1777  H2  WAT   181      19.796  20.384  28.517  1.00  0.00
TER   
ATOM   1778  O   WAT   182      19.238  24.806  19.364  1.00  0.00
ATOM   1779  H1  WAT   182      19.156  25.749  19.505  1.00  0.00
ATOM   1780  H2  WAT   182      18.886  24.663  18.485  1.00  0.00
TER   
ATOM   1781  O   WAT   183      30.600  26.864  30.026  1.00  0.00
ATOM   1782  H1  WAT   183      29.868  27.373  30.375  1.00  0.00
ATOM   1783  H2  WAT   183      30.203  26.047  29.724  1.00  0.00
TER   
ATOM   1784  O   WAT   184      27.038  23.540  28.431  1.00  0.00
ATOM   1785  H1  WAT   184      27.042  23.099  27.581  1.00  0.00
ATOM   1786  H2  WAT   184      27.933  23.861  28.538  1.00  0.00
TER   
ATOM   1787  O   WAT   185      22.888  23.422  27.390  1.00  0.00
ATOM   1788  H1  WAT   185      22.548  23.900  28.147  1.00  0.00
ATOM   1789  H2  WAT   185      22.126  22.969  27.030  1.00  0.00
TER   
ATOM   1790  O   WAT   186      27.100  24.541  21.421  1.00  0.00
ATOM   1791  H1  WAT   186      27.221  24.499  22.370  1.00  0.00
ATOM   1792  H2  WAT   186      26.715  25.403  21.266  1.00  0.00
TER   
ATOM   1793  O   WAT   187      26.112  26.851  20.820  1.00  0.00
ATOM   1794  H1  WAT   187      25.544  26.403  20.193  1.00  0.00
ATOM   1795  H2  WAT   187      26.821  27.210  20.286  1.00  0.00
TER   
ATOM   1796  O   WAT   188      27.339  27.600  30.177  1.00  0.00
ATOM   1797  H1  WAT   188      27.706  27.126  30.923  1.00  0.00
ATOM   1798  H2  WAT   188      27.149  28.474  30.518  1.00  0.00
TER   
ATOM   1799  O   WAT   189      20.203  22.344  26.307  1.00  0.00
ATOM   1800  H1  WAT   189      19.917  21.980  27.145  1.00  0.00
ATOM   1801  H2  WAT   189      20.141  21.612  25.693  1.00  0.00
TER   
ATOM   1802  O   WAT   190      25.129  26.641  32.496  1.00  0.00
ATOM   1803  H1  WAT   190      24.824  27.520  32.721  1.00  0.00
ATOM   1804  H2  WAT   190      26.083  26.701  32.531  1.00  0.00
TER   
ATOM   1805  O   WAT   191      23.657  30.847  23.092  1.00  0.00
ATOM   1806  H1  WAT   191      22.883  30.306  22.932  1.00  0.00
ATOM   1807  H2  WAT   191      24.386  30.327  22.754  1.00  0.00
TER   
ATOM   1808  O   WAT   192      29.877  21.237  23.028  1.00  0.00
ATOM   1809  H1  WAT   192      29.063  20.738  22.953  1.00  0.00
ATOM   1810  H2  WAT   192      29.683  22.077  22.612  1.00  0.00
TER   
ATOM   1811  O   WAT   193      23.701  30.515  26.730  1.00  0.00
ATOM   1812  H1  WAT   193      24.218  29.712  26.676  1.00  0.00
ATOM   1813  H2  WAT   193      23.249  30.453  27.572  1.00  0.00
TER   
ATOM   1814  O   WAT   194      28.587  31.781  22.003  1.00  0.00
ATOM   1815  H1  WAT   194      28.929  32.526  21.507  1.00  0.00
ATOM   1816  H2  WAT   194      27.759  32.094  22.366  1.00  0.00
TER   
ATOM   1817  O   WAT   195      21.185  27.481  33.643  1.00  0.00
ATOM   1818  H1  WAT   195      20.826  28.146  34.230  1.00  0.00
ATOM   1819  H2  WAT   195      20.890  26.649  34.014  1.00  0.00
TER   
ATOM   1820  O   WAT   196      27.557  31.863  24.775  1.00  0.00
ATOM   1821  H1  WAT   196      28.244  32.410  25.155  1.00  0.00
ATOM   1822  H2  WAT   196      26.770  32.407  24.810  1.00  0.00
TER   
ATOM   1823  O   WAT   197      19.696  27.480  20.266  1.00  0.00
ATOM   1824  H1  WAT   197      20.565  27.762  20.550  1.00  0.00
ATOM   1825  H2  WAT   197      19.205  28.294  20.151  1.00  0.00
TER   
ATOM   1826  O   WAT   198      26.859  28.867  24.387  1.00  0.00
ATOM   1827  H1  WAT   198      27.316  29.678  24.613  1.00  0.00
ATOM   1828  H2  WAT   198      26.508  28.550  25.219  1.00  0.00
TER   
ATOM   1829  O   WAT   199      29.163  34.378  31.616  1.00  0.00
ATOM   1830  H1  WAT   199      29.807  34.584  32.294  1.00  0.00
ATOM   1831  H2  WAT   199      29.525  33.617  31.163  1.00  0.00
TER   
ATOM   1832  O   WAT   200      22.760  19.211  24.859  1.00  0.00
ATOM   1833  H1  WAT   200      22.632  19.203  25.808  1.00  0.00
ATOM   1834  H2  WAT   200      21.937  19.549  24.509  1.00  0.00
TER   
ATOM   1835  O   WAT   201      26.080  34.076  21.650  1.00  0.00
ATOM   1836  H1  WAT   201      26.071  34.809  21.034  1.00  0.00
ATOM   1837  H2  WAT   201      25.160  33.829  21.743  1.00  0.00
TER   
ATOM   1838  O   WAT   202      21.680  29.297  22.395  1.00  0.00
ATOM   1839  H1  WAT   202      21.073  30.037  22.404  1.00  0.00
ATOM   1840  H2  WAT   202      22.155  29.387  21.568  1.00  0.00
TER   
ATOM   1841  O   WAT   203      29.066  34.139  20.312  1.00  0.00
ATOM   1842  H1  WAT   203      29.167  33.935  19.383  1.00  0.00
ATOM   1843  H2  WAT   203      28.166  33.885  20.517  1.00  0.00
TER   
ATOM   1844  O   WAT   204      26.588  24.697  24.295  1.00  0.00
ATOM   1845  H1  WAT   204      25.880  25.165  24.736  1.00  0.00
ATOM   1846  H2  WAT   204      26.873  24.039  24.929  1.00  0.00
TER   
ATOM   1847  O   WAT   205      28.214  26.116  32.294  1.00  0.00
ATOM   1848  H1  WAT   205      28.712  26.591  32.959  1.00  0.00
ATOM   1849  H2  WAT   205      28.356  25.193  32.501  1.00  0.00
TER   
ATOM   1850  O   WAT   206      27.708  36.657  25.007  1.00  0.00
ATOM   1851  H1  WAT   206      27.962  36.619  24.085  1.00  0.00
ATOM   1852  H2  WAT   206      26.759  36.531  25.000  1.00  0.00
TER   
ATOM   1853  O   WAT   207      24.792  23.005  21.670  1.00  0.00
ATOM   1854  H1  WAT   207      25.641  23.442  21.604  1.00  0.00
ATOM   1855  H2  WAT   207      24.425  23.317  22.497  1.00  0.00
TER   
ATOM   1856  O   WAT   208      23.691  29.258  20.143  1.00  0.00
ATOM   1857  H1  WAT   208      24.457  29.147  20.706  1.00  0.00
ATOM   1858  H2  WAT   208      23.768  28.562  19.491  1.00  0.00
TER   
ATOM   1859  O   WAT   209      22.386  26.691  20.827  1.00  0.00
ATOM   1860  H1  WAT   209      22.466  25.744  20.938  1.00  0.00
ATOM   1861  H2  WAT   209      23.278  27.022  20.933  1.00  0.00
TER   
ATOM   1862  O   WAT   210      20.072  32.908  23.804  1.00  0.00
ATOM   1863  H1  WAT   210      19.146  33.150  23.795  1.00  0.00
ATOM   1864  H2  WAT   210      20.537  33.735  23.683  1.00  0.00
TER   
ATOM   1865  O   WAT   211      26.297  36.014  19.753  1.00  0.00
ATOM   1866  H1  WAT   211      27.090  36.302  19.301  1.00  0.00
ATOM   1867  H2  WAT   211      25.778  35.583  19.074  1.00  0.00
TER   
ATOM   1868  O   WAT   212      26.815  31.234  19.617  1.00  0.00
ATOM   1869  H1  WAT   212      26.710  30.619  20.343  1.00  0.00
ATOM   1870  H2  WAT   212      26.648  30.710  18.833  1.00  0.00
TER   
ATOM   1871  O   WAT   213      30.055  30.296  20.221  1.00  0.00
ATOM   1872  H1  WAT   213      29.506  30.743  20.865  1.00  0.00
ATOM   1873  H2  WAT   213      30.677  29.791  20.745  1.00  0.00
TER   
ATOM   1874  O   WAT   214      25.723  29.255  22.118  1.00  0.00
ATOM   1875  H1  WAT   214      26.145  29.089  22.961  1.00  0.00
ATOM   1876  H2  WAT   214      25.848  28.445  21.623  1.00  0.00
TER   
ATOM   1877  O   WAT   215      28.236  28.279  19.365  1.00  0.00
ATOM   1878  H1  WAT   215      28.756  27.564  19.000  1.00  0.00
ATOM   1879  H2  WAT   215      28.882  28.917  19.665  1.00  0.00
TER   
ATOM   1880  O   WAT   216      27.139  20.758  32.037  1.00  0.00
ATOM   1881  H1  WAT   216      26.691  20.781  31.192  1.00  0.00
ATOM   1882  H2  WAT   216      26.506  20.360  32.634  1.00  0.00
TER   
ATOM   1883  O   WAT   217      27.545  29.654  32.658  1.00  0.00
ATOM   1884  H1  WAT   217      27.964  30.497  32.486  1.00  0.00
ATOM   1885  H2  WAT   217      26.626  29.791  32.429  1.00  0.00
TER   
ATOM   1886  O   WAT   218      24.619  25.328  19.063  1.00  0.00
ATOM   1887  H1  WAT   218      24.418  24.465  19.425  1.00  0.00
ATOM   1888  H2  WAT   218      24.448  25.242  18.126  1.00  0.00
TER   
ATOM   1889  O   WAT   219      25.396  35.959  33.774  1.00  0.00
ATOM   1890  H1  WAT   219      24.858  36.684  33.455  1.00  0.00
ATOM   1891  H2  WAT   219      25.649  35.482  32.984  1.00  0.00
TER   
ATOM   1892  O   WAT   220      23.417  22.428  19.051  1.00  0.00
ATOM   1893  H1  WAT   220      23.720  22.435  18.143  1.00  0.00
ATOM   1894  H2  WAT   220      24.157  22.078  19.548  1.00  0.00
TER   
ATOM   1895  O   WAT   221      26.636  21.372  20.037  1.00  0.00
ATOM   1896  H1  WAT   221      26.288  20.694  19.457  1.00  0.00
ATOM   1897  H2  WAT   221      26.837  20.911  20.851  1.00  0.00
TER   
ATOM   1898  O   WAT   222      28.800  36.360  21.656  1.00  0.00
ATOM   1899  H1  WAT   222      29.696  36.698  21.677  1.00  0.00
ATOM   1900  H2  WAT   222      28.832  35.638  21.028  1.00  0.00
TER   
ATOM   1901  O   WAT   223      22.440  31.733  19.884  1.00  0.00
ATOM   1902  H1  WAT   223      22.878  32.276  20.540  1.00  0.00
ATOM   1903  H2  WAT   223      22.925  30.907  19.894  1.00  0.00
TER   
ATOM   1904  O   WAT   224      19.655  34.522  27.336  1.00  0.00
ATOM   1905  H1  WAT   224      19.985  33.654  27.104  1.00  0.00
ATOM   1906  H2  WAT   224      20.084  34.727  28.167  1.00  0.00
TER   
ATOM   1907  O   WAT   225      24.251  32.852  24.996  1.00  0.00
ATOM   1908  H1  WAT   225      23.950  32.729  25.897  1.00  0.00
ATOM   1909  H2  WAT   225      24.145  31.993  24.588  1.00  0.00
TER   
ATOM   1910  O   WAT   226      20.144  35.389  30.074  1.00  0.00
ATOM   1911  H1  WAT   226      19.707  35.569  30.907  1.00  0.00
ATOM   1912  H2  WAT   226      20.711  36.146  29.933  1.00  0.00
TER   
ATOM   1913  O   WAT   227      19.976  27.901  26.433  1.00  0.00
ATOM   1914  H1  WAT   227      19.321  27.632  25.789  1.00  0.00
ATOM   1915  H2  WAT   227      20.814  27.791  25.984  1.00  0.00
TER   
ATOM   1916  O   WAT   228      21.014  28.286  30.974  1.00  0.00
ATOM   1917  H1  WAT   228      21.381  28.199  31.853  1.00  0.00
ATOM   1918  H2  WAT   228      20.445  27.523  30.874  1.00  0.00
TER   
ATOM   1919  O   WAT   229      19.190  25.110  22.376  1.00  0.00
ATOM   1920  H1  WAT   229      18.286  25.374  22.201  1.00  0.00
ATOM   1921  H2  WAT   229      19.674  25.382  21.596  1.00  0.00
TER   
ATOM   1922  O   WAT   230      21.733  24.167  20.285  1.00  0.00
ATOM   1923  H1  WAT   230      22.442  23.745  19.800  1.00  0.00
ATOM   1924  H2  WAT   230      21.017  24.235  19.654  1.00  0.00
TER   
ATOM   1925  O   WAT   231      21.380  20.221  19.326  1.00  0.00
ATOM   1926  H1  WAT   231      22.103  20.762  19.644  1.00  0.00
ATOM   1927  H2  WAT   231      21.653  19.947  18.450  1.00  0.00
TER   
ATOM   1928  O   WAT   232      21.069  19.472  29.228  1.00  0.00
ATOM   1929  H1  WAT   232      21.717  18.921  28.787  1.00  0.00
ATOM   1930  H2  WAT   232      21.489  19.726  30.049  1.00  0.00
TER   
ATOM   1931  O   WAT   233      20.822  19.627  31.970  1.00  0.00
ATOM   1932  H1  WAT   233      20.474  20.084  32.736  1.00  0.00
ATOM   1933  H2  WAT   233      20.491  18.733  32.053  1.00  0.00
TER   
ATOM   1934  O   WAT   234      26.130  34.355  31.737  1.00  0.00
ATOM   1935  H1  WAT   234      25.889  34.623  30.850  1.00  0.00
ATOM   1936  H2  WAT   234      27.070  34.526  31.792  1.00  0.00
TER   
ATOM   1937  O   WAT   235      22.268  35.745  33.255  1.00  0.00
ATOM   1938  H1  WAT   235      21.674  35.614  33.994  1.00  0.00
ATOM   1939  H2  WAT   235      22.260  34.909  32.790  1.00  0.00
TER   
ATOM   1940  O   WAT   236      21.899  33.111  32.206  1.00  0.00
ATOM   1941  H1  WAT   236      21.172  32.492  32.139  1.00  0.00
ATOM   1942  H2  WAT   236      21.960  33.505  31.336  1.00  0.00
TER   
ATOM   1943  O   WAT   237      25.503  35.326  28.991  1.00  0.00
ATOM   1944  H1  WAT   237      26.020  34.714  28.466  1.00  0.00
ATOM   1945  H2  WAT   237      26.153  35.829  29.482  1.00  0.00
TER   
ATOM   1946  O   WAT   238      28.243  36.217  29.818  1.00  0.00
ATOM   1947  H1  WAT   238      28.531  35.962  28.941  1.00  0.00
ATOM   1948  H2  WAT   238      28.755  35.664  30.409  1.00  0.00
TER   
ATOM   1949  O   WAT   239      29.461  19.956  30.398  1.00  0.00
ATOM   1950  H1  WAT   239      28.678  20.430  30.677  1.00  0.00
ATOM   1951  H2  WAT   239      29.167  19.051  30.289  1.00  0.00
TER   
ATOM   1952  O   WAT   240      20.182  36.429  25.416  1.00  0.00
ATOM   1953  H1  WAT   240      20.014  35.796  26.114  1.00  0.00
ATOM   1954  H2  WAT   240      19.315  36.635  25.065  1.00  0.00
TER   
ATOM   1955  O   WAT   241      20.805  20.260  22.919  1.00  0.00
ATOM   1956  H1  WAT   241      21.563  20.373  22.346  1.00  0.00
ATOM   1957  H2  WAT   241      20.342  21.097  22.873  1.00  0.00
TER   
ATOM   1958  O   WAT   242      27.346  22.374  25.909  1.00  0.00
ATOM   1959  H1  WAT   242      26.534  22.000  25.569  1.00  0.00
ATOM   1960  H2  WAT   242      27.850  21.619  26.211  1.00  0.00
TER   
ATOM   1961  O   WAT   243      21.788  35.122  22.861  1.00  0.00
ATOM   1962  H1  WAT   243      21.263  35.503  22.157  1.00  0.00
ATOM   1963  H2  WAT   243      21.713  35.747  23.582  1.00  0.00
TER   
ATOM   1964  O   WAT   244      23.177  20.787  21.459  1.00  0.00
ATOM   1965  H1  WAT   244      23.707  20.000  21.330  1.00  0.00
ATOM   1966  H2  WAT   244      23.810  21.466  21.693  1.00  0.00
TER   
ATOM   1967  O   WAT   245      25.371  20.524  24.514  1.00  0.00
ATOM   1968  H1  WAT   245      24.741  19.823  24.681  1.00  0.00
ATOM   1969  H2  WAT   245      24.832  21.285  24.297  1.00  0.00
TER   
ATOM   1970  O   WAT   246      23.549  33.187  21.741  1.00  0.00
ATOM   1971  H1  WAT   246      22.920  33.655  22.289  1.00  0.00
ATOM   1972  H2  WAT   246      23.664  32.342  22.175  1.00  0.00
TER   
ATOM   1973  O   WAT   247      29.136  29.015   9.772  1.00  0.00
ATOM   1974  H1  WAT   247      28.360  28.535  10.061  1.00  0.00
ATOM   1975  H2  WAT   247      29.787  28.336   9.597  1.00  0.00
TER   
ATOM   1976  O   WAT   248      23.152  29.327  10.649  1.00  0.00
ATOM   1977  H1  WAT   248      22.321  29.072  11.049  1.00  0.00
ATOM   1978  H2  WAT   248      23.760  29.398  11.385  1.00  0.00
TER   
ATOM   1979  O   WAT   249      23.132  33.361  10.845  1.00  0.00
ATOM   1980  H1  WAT   249      23.435  32.471  10.666  1.00  0.00
ATOM   1981  H2  WAT   249      23.877  33.918  10.617  1.00  0.00
TER   
ATOM   1982  O   WAT   250      21.562  24.287   4.433  1.00  0.00
ATOM   1983  H1  WAT   250      20.673  24.629   4.331  1.00  0.00
ATOM   1984  H2  WAT   250      21.846  24.087   3.541  1.00  0.00
TER   
ATOM   1985  O   WAT   251      19.525  26.888  10.317  1.00  0.00
ATOM   1986  H1  WAT   251      20.096  26.120  10.318  1.00  0.00
ATOM   1987  H2  WAT   251      19.525  27.187   9.408  1.00  0.00
TER   
ATOM   1988  O   WAT   252      29.383  35.707   8.172  1.00  0.00
ATOM   1989  H1  WAT   252      28.764  36.163   7.601  1.00  0.00
ATOM   1990  H2  WAT   252      30.238  35.862   7.771  1.00  0.00
TER   
ATOM   1991  O   WAT   253      28.577  31.691   9.779  1.00  0.00
ATOM   1992  H1  WAT   253      28.507  30.750   9.617  1.00  0.00
ATOM   1993  H2  WAT   253      29.339  31.781  10.351  1.00  0.00
TER   
ATOM   1994  O   WAT   254      20.767  22.296  12.104  1.00  0.00
ATOM   1995  H1  WAT   254      20.588  21.399  12.385  1.00  0.00
ATOM   1996  H2  WAT   254      20.365  22.843  12.779  1.00  0.00
TER   
ATOM   1997  O   WAT   255      29.607  24.498  10.005  1.00  0.00
ATOM   1998  H1  WAT   255      29.984  23.625   9.893  1.00  0.00
ATOM   1999  H2  WAT   255      29.509  24.834   9.115  1.00  0.00
TER   
ATOM   2000  O   WAT   256      23.738  22.870   5.467  1.00  0.00
ATOM   2001  H1  WAT   256      23.844  23.771   5.774  1.00  0.00
ATOM   2002  H2  WAT   256      22.827  22.822   5.177  1.00  0.00
TER   
ATOM   2003  O   WAT   257      21.386  24.792  10.712  1.00  0.00
ATOM   2004  H1  WAT   257      22.067  25.056  11.331  1.00  0.00
ATOM   2005  H2  WAT   257      21.071  23.952  11.046  1.00  0.00
TER   
ATOM   2006  O   WAT   258      25.578  25.839   9.800  1.00  0.00
ATOM   2007  H1  WAT   258      26.086  26.337  10.440  1.00  0.00
ATOM   2008  H2  WAT   258      26.110  25.063   9.624  1.00  0.00
TER   
ATOM   2009  O   WAT   259      23.862  20.479  14.066  1.00  0.00
ATOM   2010  H1  WAT   259      23.864  20.996  13.261  1.00  0.00
ATOM   2011  H2  WAT   259      23.032  20.002  14.043  1.00  0.00
TER   
ATOM   2012  O   WAT   260      30.249  30.591   5.565  1.00  0.00
ATOM   2013  H1  WAT   260      29.631  31.056   5.001  1.00  0.00
ATOM   2014  H2  WAT   260      30.762  31.284   5.982  1.00  0.00
TER   
ATOM   2015  O   WAT   261      25.112  30.118  12.243  1.00  0.00
ATOM   2016  H1  WAT   261      24.779  30.745  12.886  1.00  0.00
ATOM   2017  H2  WAT   261      25.289  30.645  11.464  1.00  0.00
TER   
ATOM   2018  O   WAT   262      23.544  22.190  12.073  1.00  0.00
ATOM   2019  H1  WAT   262      23.885  23.034  11.779  1.00  0.00
ATOM   2020  H2  WAT   262      22.605  22.338  12.190  1.00  0.00
TER   
ATOM   2021  O   WAT   263      24.324  32.087  14.058  1.00  0.00
ATOM   2022  H1  WAT   263      24.942  32.762  13.777  1.00  0.00
ATOM   2023  H2  WAT   263      23.464  32.495  13.967  1.00  0.00
TER   
ATOM   2024  O   WAT   264      19.617  31.277   2.939  1.00  0.00
ATOM   2025  H1  WAT   264      19.240  31.765   2.208  1.00  0.00
ATOM   2026  H2  WAT   264      19.875  31.949   3.570  1.00  0.00
TER   
ATOM   2027  O   WAT   265      27.226  19.678   8.398  1.00  0.00
ATOM   2028  H1  WAT   265      27.534  19.123   7.681  1.00  0.00
ATOM   2029  H2  WAT   265      26.296  19.813   8.215  1.00  0.00
TER   
ATOM   2030  O   WAT   266      29.614  27.743   5.134  1.00  0.00
ATOM   2031  H1  WAT   266      28.687  27.677   5.362  1.00  0.00
ATOM   2032  H2  WAT   266      29.767  28.681   5.019  1.00  0.00
TER   
ATOM   2033  O   WAT   267      29.601  24.015   2.130  1.00  0.00
ATOM   2034  H1  WAT   267      28.662  24.176   2.216  1.00  0.00
ATOM   2035  H2  WAT   267      29.920  24.733   1.584  1.00  0.00
TER   
ATOM   2036  O   WAT   268      25.220  28.270   7.916  1.00  0.00
ATOM   2037  H1  WAT   268      24.816  27.557   7.420  1.00  0.00
ATOM   2038  H2  WAT   268      25.306  27.925   8.804  1.00  0.00
TER   
ATOM   2039  O   WAT   269      25.688  31.956  10.079  1.00  0.00
ATOM   2040  H1  WAT   269      25.391  31.351   9.400  1.00  0.00
ATOM   2041  H2  WAT   269      26.638  31.994   9.968  1.00  0.00
TER   
ATOM   2042  O   WAT   270      23.933  25.044  11.695  1.00  0.00
ATOM   2043  H1  WAT   270      24.484  25.153  10.921  1.00  0.00
ATOM   2044  H2  WAT   270      24.447  25.418  12.411  1.00  0.00
TER   
ATOM   2045  O   WAT   271      24.780  31.694  16.730  1.00  0.00
ATOM   2046  H1  WAT   271      23.883  31.918  16.978  1.00  0.00
ATOM   2047  H2  WAT   271      24.805  31.818  15.781  1.00  0.00
TER   
ATOM   2048  O   WAT   272      23.607  28.566  15.306  1.00  0.00
ATOM   2049  H1  WAT   272      23.468  29.438  15.675  1.00  0.00
ATOM   2050  H2  WAT   272      22.725  28.223  15.161  1.00  0.00
TER   
ATOM   2051  O   WAT   273      29.930  33.483   6.613  1.00  0.00
ATOM   2052  H1  WAT   273      30.370  34.226   6.198  1.00  0.00
ATOM   2053  H2  WAT   273      29.869  33.726   7.536  1.00  0.00
TER   
ATOM   2054  O   WAT   274      25.405  34.508  17.515  1.00  0.00
ATOM   2055  H1  WAT   274      25.377  34.912  16.647  1.00  0.00
ATOM   2056  H2  WAT   274      25.242  33.579  17.352  1.00  0.00
TER   
ATOM   2057  O   WAT   275      21.921  27.164   5.416  1.00  0.00
ATOM   2058  H1  WAT   275      21.800  27.890   4.804  1.00  0.00
ATOM   2059  H2  WAT   275      21.611  26.394   4.939  1.00  0.00
TER   
ATOM   2060  O   WAT   276      19.559  30.336  11.223  1.00  0.00
ATOM   2061  H1  WAT   276      19.637  30.470  10.279  1.00  0.00
ATOM   2062  H2  WAT   276      20.173  29.627  11.416  1.00  0.00
TER   
ATOM   2063  O   WAT   277      20.804  32.036   7.634  1.00  0.00
ATOM   2064  H1  WAT   277      20.397  32.177   6.779  1.00  0.00
ATOM   2065  H2  WAT   277      21.695  31.752   7.431  1.00  0.00
TER   
ATOM   2066  O   WAT   278      25.076  36.250   5.746  1.00  0.00
ATOM   2067  H1  WAT   278      24.900  35.334   5.533  1.00  0.00
ATOM   2068  H2  WAT   278      24.222  36.609   5.986  1.00  0.00
TER   
ATOM   2069  O   WAT   279      19.615  31.377  13.763  1.00  0.00
ATOM   2070  H1  WAT   279      19.778  30.907  12.944  1.00  0.00
ATOM   2071  H2  WAT   279      20.080  30.869  14.427  1.00  0.00
TER   
ATOM   2072  O   WAT   280      24.387  20.508   8.799  1.00  0.00
ATOM   2073  H1  WAT   280      23.944  21.288   8.467  1.00  0.00
ATOM   2074  H2  WAT   280      24.945  20.831   9.506  1.00  0.00
TER   
ATOM   2075  O   WAT   281      28.674  23.374  14.402  1.00  0.00
ATOM   2076  H1  WAT   281      28.212  23.583  15.214  1.00  0.00
ATOM   2077  H2  WAT   281      28.272  22.560  14.099  1.00  0.00
TER   
ATOM   2078  O   WAT   282      27.503  20.129   3.679  1.00  0.00
ATOM   2079  H1  WAT   282      26.878  20.125   4.405  1.00  0.00
ATOM   2080  H2  WAT   282      27.416  19.262   3.283  1.00  0.00
TER   
ATOM   2081  O   WAT   283      26.425  21.052  10.658  1.00  0.00
ATOM   2082  H1  WAT   283      26.722  21.959  10.577  1.00  0.00
ATOM   2083  H2  WAT   283      26.973  20.564  10.044  1.00  0.00
TER   
ATOM   2084  O   WAT   284      24.178  25.631   6.527  1.00  0.00
ATOM   2085  H1  WAT   284      23.952  25.415   7.431  1.00  0.00
ATOM   2086  H2  WAT   284      23.398  26.064   6.181  1.00  0.00
TER   
ATOM   2087  O   WAT   285      26.618  26.529  17.193  1.00  0.00
ATOM   2088  H1  WAT   285      26.523  25.589  17.043  1.00  0.00
ATOM   2089  H2  WAT   285      27.461  26.751  16.798  1.00  0.00
TER   
ATOM   2090  O   WAT   286      30.015  24.274   7.156  1.00  0.00
ATOM   2091  H1  WAT   286      30.408  24.591   6.343  1.00  0.00
ATOM   2092  H2  WAT   286      30.376  23.395   7.271  1.00  0.00
TER   
ATOM   2093  O   WAT   287      21.749  22.941  15.346  1.00  0.00
ATOM   2094  H1  WAT   287      21.356  23.788  15.553  1.00  0.00
ATOM   2095  H2  WAT   287      21.061  22.303  15.537  1.00  0.00
TER   
ATOM   2096  O   WAT   288      28.324  23.024  18.416  1.00  0.00
ATOM   2097  H1  WAT   288      27.634  22.832  19.050  1.00  0.00
ATOM   2098  H2  WAT   288      29.067  23.308  18.948  1.00  0.00
TER   
ATOM   2099  O   WAT   289      19.051  20.864   9.379  1.00  0.00
ATOM   2100  H1  WAT   289      18.762  21.434  10.092  1.00  0.00
ATOM   2101  H2  WAT   289      19.796  20.384   9.742  1.00  0.00
TER   
ATOM   2102  O   WAT   290      19.238  24.806   0.589  1.00  0.00
ATOM   2103  H1  WAT   290      19.156  25.749   0.731  1.00  0.00
ATOM   2104  H2  WAT   290      18.886  24.663  -0.289  1.00  0.00
TER   
ATOM   2105  O   WAT   291      30.600  26.864  11.251  1.00  0.00
ATOM   2106  H1  WAT   291      29.868  27.373  11.600  1.00  0.00
ATOM   2107  H2  WAT   291      30.203  26.047  10.950  1.00  0.00
TER   
ATOM   2108  O   WAT   292      27.038  23.540   9.656  1.00  0.00
ATOM   2109  H1  WAT   292      27.042  23.099   8.807  1.00  0.00
ATOM   2110  H2  WAT   292      27.933  23.861   9.764  1.00  0.00
TER   
ATOM   2111  O   WAT   293      22.888  23.422   8.616  1.00  0.00
ATOM   2112  H1  WAT   293      22.548  23.900   9.373  1.00  0.00
ATOM   2113  H2  WAT   293      22.126  22.969   8.256  1.00  0.00
TER   
ATOM   2114  O   WAT   294      27.100  24.541   2.647  1.00  0.00
ATOM   2115  H1  WAT   294      27.221  24.499   3.596  1.00  0.00
ATOM   2116  H2  WAT   294      26.715  25.403   2.492  1.00  0.00
TER   
ATOM   2117  O   WAT   295      26.112  26.851   2.045  1.00  0.00
ATOM   2118  H1  WAT   295      25.544  26.403   1.419  1.00  0.00
ATOM   2119  H2  WAT   295      26.821  27.210   1.512  1.00  0.00
TER   
ATOM   2120  O   WAT   296      21.189  30.752  15.922  1.00  0.00
ATOM   2121  H1  WAT   296      20.804  30.111  16.520  1.00  0.00
ATOM   2122  H2  WAT   296      21.500  31.456  16.492  1.00  0.00
TER   
ATOM   2123  O   WAT   297      27.339  27.600  11.403  1.00  0.00
ATOM   2124  H1  WAT   297      27.706  27.126  12.149  1.00  0.00
ATOM   2125  H2  WAT   297      27.149  28.474  11.744  1.00  0.00
TER   
ATOM   2126  O   WAT   298      20.203  22.344   7.532  1.00  0.00
ATOM   2127  H1  WAT   298      19.917  21.980   8.370  1.00  0.00
ATOM   2128  H2  WAT   298      20.141  21.612   6.919  1.00  0.00
TER   
ATOM   2129  O   WAT   299      25.129  26.641  13.721  1.00  0.00
ATOM   2130  H1  WAT   299      24.824  27.520  13.946  1.00  0.00
ATOM   2131  H2  WAT   299      26.083  26.701  13.757  1.00  0.00
TER   
ATOM   2132  O   WAT   300      23.657  30.847   4.318  1.00  0.00
ATOM   2133  H1  WAT   300      22.883  30.306   4.158  1.00  0.00
ATOM   2134  H2  WAT   300      24.386  30.327   3.980  1.00  0.00
TER   
ATOM   2135  O   WAT   301      29.877  21.237   4.254  1.00  0.00
ATOM   2136  H1  WAT   301      29.063  20.738   4.178  1.00  0.00
ATOM   2137  H2  WAT   301      29.683  22.077   3.837  1.00  0.00
TER   
ATOM   2138  O   WAT   302      29.797  29.914  15.998  1.00  0.00
ATOM   2139  H1  WAT   302      29.731  28.994  15.743  1.00  0.00
ATOM   2140  H2  WAT   302      29.168  30.012  16.712  1.00  0.00
TER   
ATOM   2141  O   WAT   303      23.701  30.515   7.956  1.00  0.00
ATOM   2142  H1  WAT   303      24.218  29.712   7.902  1.00  0.00
ATOM   2143  H2  WAT   303      23.249  30.453   8.798  1.00  0.00
TER   
ATOM   2144  O   WAT   304      28.587  31.781   3.229  1.00  0.00
ATOM   2145  H1  WAT   304      28.929  32.526   2.733  1.00  0.00
ATOM   2146  H2  WAT   304      27.759  32.094   3.591  1.00  0.00
TER   
ATOM   2147  O   WAT   305      21.185  27.481  14.869  1.00  0.00
ATOM   2148  H1  WAT   305      20.826  28.146  15.456  1.00  0.00
ATOM   2149  H2  WAT   305      20.890  26.649  15.240  1.00  0.00
TER   
ATOM   2150  O   WAT   306      24.386  27.939  17.752  1.00  0.00
ATOM   2151  H1  WAT   306      24.086  28.085  16.855  1.00  0.00
ATOM   2152  H2  WAT   306      25.157  27.380  17.660  1.00  0.00
TER   
ATOM   2153  O   WAT   307      29.729  32.736  15.748  1.00  0.00
ATOM   2154  H1  WAT   307      29.744  31.804  15.530  1.00  0.00
ATOM   2155  H2  WAT   307      29.022  32.822  16.387  1.00  0.00
TER   
ATOM   2156  O   WAT   308      27.557  31.863   6.000  1.00  0.00
ATOM   2157  H1  WAT   308      28.244  32.410   6.381  1.00  0.00
ATOM   2158  H2  WAT   308      26.770  32.407   6.035  1.00  0.00
TER   
ATOM   2159  O   WAT   309      19.696  27.480   1.492  1.00  0.00
ATOM   2160  H1  WAT   309      20.565  27.762   1.776  1.00  0.00
ATOM   2161  H2  WAT   309      19.205  28.294   1.377  1.00  0.00
TER   
ATOM   2162  O   WAT   310      26.859  28.867   5.613  1.00  0.00
ATOM   2163  H1  WAT   310      27.316  29.678   5.839  1.00  0.00
ATOM   2164  H2  WAT   310      26.508  28.550   6.445  1.00  0.00
TER   
ATOM   2165  O   WAT   311      29.163  34.378  12.842  1.00  0.00
ATOM   2166  H1  WAT   311      29.807  34.584  13.519  1.00  0.00
ATOM   2167  H2  WAT   311      29.525  33.617  12.389  1.00  0.00
TER   
ATOM   2168  O   WAT   312      22.760  19.211   6.085  1.00  0.00
ATOM   2169  H1  WAT   312      22.632  19.203   7.034  1.00  0.00
ATOM   2170  H2  WAT   312      21.937  19.549   5.734  1.00  0.00
TER   
ATOM   2171  O   WAT   313      19.760  20.970  15.546  1.00  0.00
ATOM   2172  H1  WAT   313      19.046  21.170  16.151  1.00  0.00
ATOM   2173  H2  WAT   313      20.179  20.194  15.917  1.00  0.00
TER   
ATOM   2174  O   WAT   314      20.047  34.958  16.532  1.00  0.00
ATOM   2175  H1  WAT   314      20.156  34.018  16.392  1.00  0.00
ATOM   2176  H2  WAT   314      19.395  35.224  15.884  1.00  0.00
TER   
ATOM   2177  O   WAT   315      28.038  33.230  17.932  1.00  0.00
ATOM   2178  H1  WAT   315      27.718  32.511  18.477  1.00  0.00
ATOM   2179  H2  WAT   315      27.364  33.905  18.006  1.00  0.00
TER   
ATOM   2180  O   WAT   316      26.080  34.076   2.876  1.00  0.00
ATOM   2181  H1  WAT   316      26.071  34.809   2.260  1.00  0.00
ATOM   2182  H2  WAT   316      25.160  33.829   2.968  1.00  0.00
TER   
ATOM   2183  O   WAT   317      21.680  29.297   3.620  1.00  0.00
ATOM   2184  H1  WAT   317      21.073  30.037   3.630  1.00  0.00
ATOM   2185  H2  WAT   317      22.155  29.387   2.794  1.00  0.00
TER   
ATOM   2186  O   WAT   318      29.066  34.139   1.538  1.00  0.00
ATOM   2187  H1  WAT   318      29.167  33.935   0.608  1.00  0.00
ATOM   2188  H2  WAT   318      28.166  33.885   1.743  1.00  0.00
TER   
ATOM   2189  O   WAT   319      26.588  24.697   5.520  1.00  0.00
ATOM   2190  H1  WAT   319      25.880  25.165   5.962  1.00  0.00
ATOM   2191  H2  WAT   319      26.873  24.039   6.155  1.00  0.00
TER   
ATOM   2192  O   WAT   320      28.214  26.116  13.520  1.00  0.00
ATOM   2193  H1  WAT   320      28.712  26.591  14.185  1.00  0.00
ATOM   2194  H2  WAT   320      28.356  25.193  13.727  1.00  0.00
TER   
ATOM   2195  O   WAT   321      27.708  36.657   6.233  1.00  0.00
ATOM   2196  H1  WAT   321      27.962  36.619   5.311  1.00  0.00
ATOM   2197  H2  WAT   321      26.759  36.531   6.226  1.00  0.00
TER   
ATOM   2198  O   WAT   322      24.792  23.005   2.896  1.00  0.00
ATOM   2199  H1  WAT   322      25.641  23.442   2.830  1.00  0.00
ATOM   2200  H2  WAT   322      24.425  23.317   3.723  1.00  0.00
TER   
ATOM   2201  O   WAT   323      23.691  29.258   1.369  1.00  0.00
ATOM   2202  H1  WAT   323      24.457  29.147   1.932  1.00  0.00
ATOM   2203  H2  WAT   323      23.768  28.562   0.717  1.00  0.00
TER   
ATOM   2204  O   WAT   324      22.386  26.691   2.052  1.00  0.00
ATOM   2205  H1  WAT   324      22.466  25.744   2.164  1.00  0.00
ATOM   2206  H2  WAT   324      23.278  27.022   2.158  1.00  0.00
TER   
ATOM   2207  O   WAT   325      20.072  32.908   5.030  1.00  0.00
ATOM   2208  H1  WAT   325      19.146  33.150   5.020  1.00  0.00
ATOM   2209  H2  WAT   325      20.537  33.735   4.908  1.00  0.00
TER   
ATOM   2210  O   WAT   326      22.193  36.025  18.344  1.00  0.00
ATOM   2211  H1  WAT   326      22.994  36.346  18.758  1.00  0.00
ATOM   2212  H2  WAT   326      21.678  35.665  19.066  1.00  0.00
TER   
ATOM   2213  O   WAT   327      26.297  36.014   0.978  1.00  0.00
ATOM   2214  H1  WAT   327      27.090  36.302   0.527  1.00  0.00
ATOM   2215  H2  WAT   327      25.778  35.583   0.300  1.00  0.00
TER   
ATOM   2216  O   WAT   328      19.913  28.512  17.288  1.00  0.00
ATOM   2217  H1  WAT   328      20.417  27.933  17.860  1.00  0.00
ATOM   2218  H2  WAT   328      19.173  28.796  17.826  1.00  0.00
TER   
ATOM   2219  O   WAT   329      26.815  31.234   0.843  1.00  0.00
ATOM   2220  H1  WAT   329      26.710  30.619   1.569  1.00  0.00
ATOM   2221  H2  WAT   329      26.648  30.710   0.059  1.00  0.00
TER   
ATOM   2222  O   WAT   330      26.967  29.920  16.822  1.00  0.00
ATOM   2223  H1  WAT   330      26.201  30.488  16.737  1.00  0.00
ATOM   2224  H2  WAT   330      27.148  29.627  15.928  1.00  0.00
TER   
ATOM   2225  O   WAT   331      30.055  30.296   1.447  1.00  0.00
ATOM   2226  H1  WAT   331      29.506  30.743   2.091  1.00  0.00
ATOM   2227  H2  WAT   331      30.677  29.791   1.971  1.00  0.00
TER   
ATOM   2228  O   WAT   332      21.945  26.655  18.183  1.00  0.00
ATOM   2229  H1  WAT   332      21.986  26.357  19.091  1.00  0.00
ATOM   2230  H2  WAT   332      22.800  27.056  18.024  1.00  0.00
TER   
ATOM   2231  O   WAT   333      25.723  29.255   3.343  1.00  0.00
ATOM   2232  H1  WAT   333      26.145  29.089   4.186  1.00  0.00
ATOM   2233  H2  WAT   333      25.848  28.445   2.849  1.00  0.00
TER   
ATOM   2234  O   WAT   334      23.886  25.235  16.150  1.00  0.00
ATOM   2235  H1  WAT   334      23.355  24.744  15.523  1.00  0.00
ATOM   2236  H2  WAT   334      24.554  25.663  15.616  1.00  0.00
TER   
ATOM   2237  O   WAT   335      28.236  28.279   0.591  1.00  0.00
ATOM   2238  H1  WAT   335      28.756  27.564   0.225  1.00  0.00
ATOM   2239  H2  WAT   335      28.882  28.917   0.891  1.00  0.00
TER   
ATOM   2240  O   WAT   336      24.373  22.201  16.230  1.00  0.00
ATOM   2241  H1  WAT   336      24.279  21.583  15.505  1.00  0.00
ATOM   2242  H2  WAT   336      23.793  22.928  16.003  1.00  0.00
TER   
ATOM   2243  O   WAT   337      27.139  20.758  13.263  1.00  0.00
ATOM   2244  H1  WAT   337      26.691  20.781  12.417  1.00  0.00
ATOM   2245  H2  WAT   337      26.506  20.360  13.860  1.00  0.00
TER   
ATOM   2246  O   WAT   338      27.545  29.654  13.884  1.00  0.00
ATOM   2247  H1  WAT   338      27.964  30.497  13.712  1.00  0.00
ATOM   2248  H2  WAT   338      26.626  29.791  13.655  1.00  0.00
TER   
ATOM   2249  O   WAT   339      29.881  27.385  15.268  1.00  0.00
ATOM   2250  H1  WAT   339      30.001  26.789  16.007  1.00  0.00
ATOM   2251  H2  WAT   339      30.741  27.422  14.848  1.00  0.00
TER   
ATOM   2252  O   WAT   340      24.619  25.328   0.289  1.00  0.00
ATOM   2253  H1  WAT   340      24.418  24.465   0.650  1.00  0.00
ATOM   2254  H2  WAT   340      24.448  25.242  -0.649  1.00  0.00
TER   
ATOM   2255  O   WAT   341      25.396  35.959  15.000  1.00  0.00
ATOM   2256  H1  WAT   341      24.858  36.684  14.681  1.00  0.00
ATOM   2257  H2  WAT   341      25.649  35.482  14.210  1.00  0.00
TER   
ATOM   2258  O   WAT   342      26.648  23.927  16.526  1.00  0.00
ATOM   2259  H1  WAT   342      27.238  23.619  17.213  1.00  0.00
ATOM   2260  H2  WAT   342      25.830  23.455  16.681  1.00  0.00
TER   
ATOM   2261  O   WAT   343      23.417  22.428   0.277  1.00  0.00
ATOM   2262  H1  WAT   343      23.720  22.435  -0.631  1.00  0.00
ATOM   2263  H2  WAT   343      24.157  22.078   0.774  1.00  0.00
TER   
ATOM   2264  O   WAT   344      26.636  21.372   1.263  1.00  0.00
ATOM   2265  H1  WAT   344      26.288  20.694   0.683  1.00  0.00
ATOM   2266  H2  WAT   344      26.837  20.911   2.077  1.00  0.00
TER   
ATOM   2267  O   WAT   345      28.800  36.360   2.881  1.00  0.00
ATOM   2268  H1  WAT   345      29.696  36.698   2.903  1.00  0.00
ATOM   2269  H2  WAT   345      28.832  35.638   2.254  1.00  0.00
TER   
ATOM   2270  O   WAT   346      22.440  31.733   1.110  1.00  0.00
ATOM   2271  H1  WAT   346      22.878  32.276   1.766  1.00  0.00
ATOM   2272  H2  WAT   346      22.925  30.907   1.120  1.00  0.00
TER   
ATOM   2273  O   WAT   347      19.655  34.522   8.562  1.00  0.00
ATOM   2274  H1  WAT   347      19.985  33.654   8.330  1.00  0.00
ATOM   2275  H2  WAT   347      20.084  34.727   9.392  1.00  0.00
TER   
ATOM   2276  O   WAT   348      24.251  32.852   6.222  1.00  0.00
ATOM   2277  H1  WAT   348      23.950  32.729   7.123  1.00  0.00
ATOM   2278  H2  WAT   348      24.145  31.993   5.814  1.00  0.00
TER   
ATOM   2279  O   WAT   349      20.144  35.389  11.300  1.00  0.00
ATOM   2280  H1  WAT   349      19.707  35.569  12.133  1.00  0.00
ATOM   2281  H2  WAT   349      20.711  36.146  11.158  1.00  0.00
TER   
ATOM   2282  O   WAT   350      19.976  27.901   7.659  1.00  0.00
ATOM   2283  H1  WAT   350      19.321  27.632   7.015  1.00  0.00
ATOM   2284  H2  WAT   350      20.814  27.791   7.209  1.00  0.00
TER   
ATOM   2285  O   WAT   351      21.014  28.286  12.199  1.00  0.00
ATOM   2286  H1  WAT   351      21.381  28.199  13.079  1.00  0.00
ATOM   2287  H2  WAT   351      20.445  27.523  12.100  1.00  0.00
TER   
ATOM   2288  O   WAT   352      20.565  25.197  16.105  1.00  0.00
ATOM   2289  H1  WAT   352      19.671  25.163  16.445  1.00  0.00
ATOM   2290  H2  WAT   352      21.105  25.395  16.870  1.00  0.00
TER   
ATOM   2291  O   WAT   353      19.190  25.110   3.602  1.00  0.00
ATOM   2292  H1  WAT   353      18.286  25.374   3.427  1.00  0.00
ATOM   2293  H2  WAT   353      19.674  25.382   2.822  1.00  0.00
TER   
ATOM   2294  O   WAT   354      21.733  24.167   1.511  1.00  0.00
ATOM   2295  H1  WAT   354      22.442  23.745   1.026  1.00  0.00
ATOM   2296  H2  WAT   354      21.017  24.235   0.879  1.00  0.00
TER   
ATOM   2297  O   WAT   355      21.380  20.221   0.551  1.00  0.00
ATOM   2298  H1  WAT   355      22.103  20.762   0.869  1.00  0.00
ATOM   2299  H2  WAT   355      21.653  19.947  -0.325  1.00  0.00
TER   
ATOM   2300  O   WAT   356      21.069  19.472  10.453  1.00  0.00
ATOM   2301  H1  WAT   356      21.717  18.921  10.013  1.00  0.00
ATOM   2302  H2  WAT   356      21.489  19.726  11.275  1.00  0.00
TER   
ATOM   2303  O   WAT   357      20.822  19.627  13.196  1.00  0.00
ATOM   2304  H1  WAT   357      20.474  20.084  13.962  1.00  0.00
ATOM   2305  H2  WAT   357      20.491  18.733  13.278  1.00  0.00
TER   
ATOM   2306  O   WAT   358      22.429  32.799  17.361  1.00  0.00
ATOM   2307  H1  WAT   358      22.386  32.428  18.243  1.00  0.00
ATOM   2308  H2  WAT   358      22.560  33.737  17.502  1.00  0.00
TER   
ATOM   2309  O   WAT   359      26.130  34.355  12.962  1.00  0.00
ATOM   2310  H1  WAT   359      25.889  34.623  12.075  1.00  0.00
ATOM   2311  H2  WAT   359      27.070  34.526  13.017  1.00  0.00
TER   
ATOM   2312  O   WAT   360      28.335  20.818  16.718  1.00  0.00
ATOM   2313  H1  WAT   360      28.274  21.411  17.468  1.00  0.00
ATOM   2314  H2  WAT   360      29.275  20.711  16.573  1.00  0.00
TER   
ATOM   2315  O   WAT   361      21.495  19.155  16.471  1.00  0.00
ATOM   2316  H1  WAT   361      22.043  18.974  15.708  1.00  0.00
ATOM   2317  H2  WAT   361      21.560  18.364  17.007  1.00  0.00
TER   
ATOM   2318  O   WAT   362      22.268  35.745  14.481  1.00  0.00
ATOM   2319  H1  WAT   362      21.674  35.614  15.220  1.00  0.00
ATOM   2320  H2  WAT   362      22.260  34.909  14.015  1.00  0.00
TER   
ATOM   2321  O   WAT   363      21.899  33.111  13.432  1.00  0.00
ATOM   2322  H1  WAT   363      21.172  32.492  13.365  1.00  0.00
ATOM   2323  H2  WAT   363      21.960  33.505  12.562  1.00  0.00
TER   
ATOM   2324  O   WAT   364      25.503  35.326  10.217  1.00  0.00
ATOM   2325  H1  WAT   364      26.020  34.714   9.692  1.00  0.00
ATOM   2326  H2  WAT   364      26.153  35.829  10.708  1.00  0.00
TER   
ATOM   2327  O   WAT   365      28.243  36.217  11.044  1.00  0.00
ATOM   2328  H1  WAT   365      28.531  35.962  10.167  1.00  0.00
ATOM   2329  H2  WAT   365      28.755  35.664  11.634  1.00  0.00
TER   
ATOM   2330  O   WAT   366      29.461  19.956  11.623  1.00  0.00
ATOM   2331  H1  WAT   366      28.678  20.430  11.903  1.00  0.00
ATOM   2332  H2  WAT   366      29.167  19.051  11.515  1.00  0.00
TER   
ATOM   2333  O   WAT   367      20.182  36.429   6.642  1.00  0.00
ATOM   2334  H1  WAT   367      20.014  35.796   7.340  1.00  0.00
ATOM   2335  H2  WAT   367      19.315  36.635   6.291  1.00  0.00
TER   
ATOM   2336  O   WAT   368      20.805  20.260   4.145  1.00  0.00
ATOM   2337  H1  WAT   368      21.563  20.373   3.571  1.00  0.00
ATOM   2338  H2  WAT   368      20.342  21.097   4.099  1.00  0.00
TER   
ATOM   2339  O   WAT   369      27.346  22.374   7.135  1.00  0.00
ATOM   2340  H1  WAT   369      26.534  22.000   6.795  1.00  0.00
ATOM   2341  H2  WAT   369      27.850  21.619   7.437  1.00  0.00
TER   
ATOM   2342  O   WAT   370      21.788  35.122   4.087  1.00  0.00
ATOM   2343  H1  WAT   370      21.263  35.503   3.383  1.00  0.00
ATOM   2344  H2  WAT   370      21.713  35.747   4.808  1.00  0.00
TER   
ATOM   2345  O   WAT   371      23.177  20.787   2.685  1.00  0.00
ATOM   2346  H1  WAT   371      23.707  20.000   2.556  1.00  0.00
ATOM   2347  H2  WAT   371      23.810  21.466   2.919  1.00  0.00
TER   
ATOM   2348  O   WAT   372      25.371  20.524   5.740  1.00  0.00
ATOM   2349  H1  WAT   372      24.741  19.823   5.907  1.00  0.00
ATOM   2350  H2  WAT   372      24.832  21.285   5.523  1.00  0.00
TER   
ATOM   2351  O   WAT   373      25.497  19.803  18.175  1.00  0.00
ATOM   2352  H1  WAT   373      25.215  20.306  17.411  1.00  0.00
ATOM   2353  H2  WAT   373      25.879  19.005  17.809  1.00  0.00
TER   
ATOM   2354  O   WAT   374      23.549  33.187   2.966  1.00  0.00
ATOM   2355  H1  WAT   374      22.920  33.655   3.515  1.00  0.00
ATOM   2356  H2  WAT   374      23.664  32.342   3.401  1.00  0.00
TER   
ATOM   2357  O   WAT   375      29.136  29.015  -9.003  1.00  0.00
ATOM   2358  H1  WAT   375      28.360  28.535  -8.713  1.00  0.00
ATOM   2359  H2  WAT   375      29.787  28.336  -9.177  1.00  0.00
TER   
ATOM   2360  O   WAT   376      23.152  29.327  -8.125  1.00  0.00
ATOM   2361  H1  WAT   376      22.321  29.072  -7.726  1.00  0.00
ATOM   2362  H2  WAT   376      23.760  29.398  -7.389  1.00  0.00
TER   
ATOM   2363  O   WAT   377      23.132  33.361  -7.929  1.00  0.00
ATOM   2364  H1  WAT   377      23.435  32.471  -8.108  1.00  0.00
ATOM   2365  H2  WAT   377      23.877  33.918  -8.157  1.00  0.00
TER   
ATOM   2366  O   WAT   378      21.562  24.287 -14.341  1.00  0.00
ATOM   2367  H1  WAT   378      20.673  24.629 -14.443  1.00  0.00
ATOM   2368  H2  WAT   378      21.846  24.087 -15.233  1.00  0.00
TER   
ATOM   2369  O   WAT   379      19.525  26.888  -8.457  1.00  0.00
ATOM   2370  H1  WAT   379      20.096  26.120  -8.457  1.00  0.00
ATOM   2371  H2  WAT   379      19.525  27.187  -9.366  1.00  0.00
TER   
ATOM   2372  O   WAT   380      29.383  35.707 -10.602  1.00  0.00
ATOM   2373  H1  WAT   380      28.764  36.163 -11.173  1.00  0.00
ATOM   2374  H2  WAT   380      30.238  35.862 -11.004  1.00  0.00
TER   
ATOM   2375  O   WAT   381      28.577  31.691  -8.996  1.00  0.00
ATOM   2376  H1  WAT   381      28.507  30.750  -9.157  1.00  0.00
ATOM   2377  H2  WAT   381      29.339  31.781  -8.424  1.00  0.00
TER   
ATOM   2378  O   WAT   382      20.767  22.296  -6.670  1.00  0.00
ATOM   2379  H1  WAT   382      20.588  21.399  -6.390  1.00  0.00
ATOM   2380  H2  WAT   382      20.365  22.843  -5.995  1.00  0.00
TER   
ATOM   2381  O   WAT   383      29.607  24.498  -8.769  1.00  0.00
ATOM   2382  H1  WAT   383      29.984  23.625  -8.882  1.00  0.00
ATOM   2383  H2  WAT   383      29.509  24.834  -9.660  1.00  0.00
TER   
ATOM   2384  O   WAT   384      23.738  22.870 -13.307  1.00  0.00
ATOM   2385  H1  WAT   384      23.844  23.771 -13.000  1.00  0.00
ATOM   2386  H2  WAT   384      22.827  22.822 -13.598  1.00  0.00
TER   
ATOM   2387  O   WAT   385      21.386  24.792  -8.062  1.00  0.00
ATOM   2388  H1  WAT   385      22.067  25.056  -7.443  1.00  0.00
ATOM   2389  H2  WAT   385      21.071  23.952  -7.728  1.00  0.00
TER   
ATOM   2390  O   WAT   386      25.578  25.839  -8.975  1.00  0.00
ATOM   2391  H1  WAT   386      26.086  26.337  -8.334  1.00  0.00
ATOM   2392  H2  WAT   386      26.110  25.063  -9.151  1.00  0.00
TER   
ATOM   2393  O   WAT   387      23.862  20.479  -4.708  1.00  0.00
ATOM   2394  H1  WAT   387      23.864  20.996  -5.514  1.00  0.00
ATOM   2395  H2  WAT   387      23.032  20.002  -4.731  1.00  0.00
TER   
ATOM   2396  O   WAT   388      30.249  30.591 -13.209  1.00  0.00
ATOM   2397  H1  WAT   388      29.631  31.056 -13.773  1.00  0.00
ATOM   2398  H2  WAT   388      30.762  31.284 -12.792  1.00  0.00
TER   
ATOM   2399  O   WAT   389      25.112  30.118  -6.531  1.00  0.00
ATOM   2400  H1  WAT   389      24.779  30.745  -5.889  1.00  0.00
ATOM   2401  H2  WAT   389      25.289  30.645  -7.311  1.00  0.00
TER   
ATOM   2402  O   WAT   390      23.544  22.190  -6.701  1.00  0.00
ATOM   2403  H1  WAT   390      23.885  23.034  -6.996  1.00  0.00
ATOM   2404  H2  WAT   390      22.605  22.338  -6.585  1.00  0.00
TER   
ATOM   2405  O   WAT   391      24.324  32.087  -4.716  1.00  0.00
ATOM   2406  H1  WAT   391      24.942  32.762  -4.998  1.00  0.00
ATOM   2407  H2  WAT   391      23.464  32.495  -4.807  1.00  0.00
TER   
ATOM   2408  O   WAT   392      19.617  31.277 -15.835  1.00  0.00
ATOM   2409  H1  WAT   392      19.240  31.765 -16.567  1.00  0.00
ATOM   2410  H2  WAT   392      19.875  31.949 -15.205  1.00  0.00
TER   
ATOM   2411  O   WAT   393      27.226  19.678 -10.377  1.00  0.00
ATOM   2412  H1  WAT   393      27.534  19.123 -11.093  1.00  0.00
ATOM   2413  H2  WAT   393      26.296  19.813 -10.559  1.00  0.00
TER   
ATOM   2414  O   WAT   394      29.614  27.743 -13.641  1.00  0.00
ATOM   2415  H1  WAT   394      28.687  27.677 -13.412  1.00  0.00
ATOM   2416  H2  WAT   394      29.767  28.681 -13.755  1.00  0.00
TER   
ATOM   2417  O   WAT   395      29.601  24.015 -16.644  1.00  0.00
ATOM   2418  H1  WAT   395      28.662  24.176 -16.559  1.00  0.00
ATOM   2419  H2  WAT   395      29.920  24.733 -17.190  1.00  0.00
TER   
ATOM   2420  O   WAT   396      25.220  28.270 -10.859  1.00  0.00
ATOM   2421  H1  WAT   396      24.816  27.557 -11.354  1.00  0.00
ATOM   2422  H2  WAT   396      25.306  27.925  -9.970  1.00  0.00
TER   
ATOM   2423  O   WAT   397      25.688  31.956  -8.695  1.00  0.00
ATOM   2424  H1  WAT   397      25.391  31.351  -9.374  1.00  0.00
ATOM   2425  H2  WAT   397      26.638  31.994  -8.806  1.00  0.00
TER   
ATOM   2426  O   WAT   398      23.933  25.044  -7.079  1.00  0.00
ATOM   2427  H1  WAT   398      24.484  25.153  -7.854  1.00  0.00
ATOM   2428  H2  WAT   398      24.447  25.418  -6.363  1.00  0.00
TER   
ATOM   2429  O   WAT   399      24.780  31.694  -2.044  1.00  0.00
ATOM   2430  H1  WAT   399      23.883  31.918  -1.797  1.00  0.00
ATOM   2431  H2  WAT   399      24.805  31.818  -2.993  1.00  0.00
TER   
ATOM   2432  O   WAT   400      23.607  28.566  -3.468  1.00  0.00
ATOM   2433  H1  WAT   400      23.468  29.438  -3.100  1.00  0.00
ATOM   2434  H2  WAT   400      22.725  28.223  -3.614  1.00  0.00
TER   
ATOM   2435  O   WAT   401      29.930  33.483 -12.162  1.00  0.00
ATOM   2436  H1  WAT   401      30.370  34.226 -12.576  1.00  0.00
ATOM   2437  H2  WAT   401      29.869  33.726 -11.238  1.00  0.00
TER   
ATOM   2438  O   WAT   402      25.405  34.508  -1.260  1.00  0.00
ATOM   2439  H1  WAT   402      25.377  34.912  -2.127  1.00  0.00
ATOM   2440  H2  WAT   402      25.242  33.579  -1.423  1.00  0.00
TER   
ATOM   2441  O   WAT   403      21.921  27.164 -13.358  1.00  0.00
ATOM   2442  H1  WAT   403      21.800  27.890 -13.970  1.00  0.00
ATOM   2443  H2  WAT   403      21.611  26.394 -13.835  1.00  0.00
TER   
ATOM   2444  O   WAT   404      19.559  30.336  -7.551  1.00  0.00
ATOM   2445  H1  WAT   404      19.637  30.470  -8.496  1.00  0.00
ATOM   2446  H2  WAT   404      20.173  29.627  -7.358  1.00  0.00
TER   
ATOM   2447  O   WAT   405      20.804  32.036 -11.141  1.00  0.00
ATOM   2448  H1  WAT   405      20.397  32.177 -11.995  1.00  0.00
ATOM   2449  H2  WAT   405      21.695  31.752 -11.344  1.00  0.00
TER   
ATOM   2450  O   WAT   406      25.076  36.250 -13.028  1.00  0.00
ATOM   2451  H1  WAT   406      24.900  35.334 -13.242  1.00  0.00
ATOM   2452  H2  WAT   406      24.222  36.609 -12.789  1.00  0.00
TER   
ATOM   2453  O   WAT   407      19.615  31.377  -5.012  1.00  0.00
ATOM   2454  H1  WAT   407      19.778  30.907  -5.830  1.00  0.00
ATOM   2455  H2  WAT   407      20.080  30.869  -4.347  1.00  0.00
TER   
ATOM   2456  O   WAT   408      24.387  20.508  -9.976  1.00  0.00
ATOM   2457  H1  WAT   408      23.944  21.288 -10.307  1.00  0.00
ATOM   2458  H2  WAT   408      24.945  20.831  -9.269  1.00  0.00
TER   
ATOM   2459  O   WAT   409      28.674  23.374  -4.372  1.00  0.00
ATOM   2460  H1  WAT   409      28.212  23.583  -3.560  1.00  0.00
ATOM   2461  H2  WAT   409      28.272  22.560  -4.675  1.00  0.00
TER   
ATOM   2462  O   WAT   410      27.503  20.129 -15.095  1.00  0.00
ATOM   2463  H1  WAT   410      26.878  20.125 -14.370  1.00  0.00
ATOM   2464  H2  WAT   410      27.416  19.262 -15.492  1.00  0.00
TER   
ATOM   2465  O   WAT   411      26.425  21.052  -8.117  1.00  0.00
ATOM   2466  H1  WAT   411      26.722  21.959  -8.198  1.00  0.00
ATOM   2467  H2  WAT   411      26.973  20.564  -8.731  1.00  0.00
TER   
ATOM   2468  O   WAT   412      24.178  25.631 -12.248  1.00  0.00
ATOM   2469  H1  WAT   412      23.952  25.415 -11.343  1.00  0.00
ATOM   2470  H2  WAT   412      23.398  26.064 -12.593  1.00  0.00
TER   
ATOM   2471  O   WAT   413      26.618  26.529  -1.582  1.00  0.00
ATOM   2472  H1  WAT   413      26.523  25.589  -1.732  1.00  0.00
ATOM   2473  H2  WAT   413      27.461  26.751  -1.977  1.00  0.00
TER   
ATOM   2474  O   WAT   414      30.015  24.274 -11.618  1.00  0.00
ATOM   2475  H1  WAT   414      30.408  24.591 -12.431  1.00  0.00
ATOM   2476  H2  WAT   414      30.376  23.395 -11.504  1.00  0.00
TER   
ATOM   2477  O   WAT   415      21.749  22.941  -3.428  1.00  0.00
ATOM   2478  H1  WAT   415      21.356  23.788  -3.221  1.00  0.00
ATOM   2479  H2  WAT   415      21.061  22.303  -3.237  1.00  0.00
TER   
ATOM   2480  O   WAT   416      28.324  23.024  -0.359  1.00  0.00
ATOM   2481  H1  WAT   416      27.634  22.832   0.276  1.00  0.00
ATOM   2482  H2  WAT   416      29.067  23.308   0.174  1.00  0.00
TER   
ATOM   2483  O   WAT   417      19.238  24.806 -18.185  1.00  0.00
ATOM   2484  H1  WAT   417      19.156  25.749 -18.043  1.00  0.00
ATOM   2485  H2  WAT   417      18.886  24.663 -19.064  1.00  0.00
TER   
ATOM   2486  O   WAT   418      30.600  26.864  -7.523  1.00  0.00
ATOM   2487  H1  WAT   418      29.868  27.373  -7.174  1.00  0.00
ATOM   2488  H2  WAT   418      30.203  26.047  -7.824  1.00  0.00
TER   
ATOM   2489  O   WAT   419      27.038  23.540  -9.118  1.00  0.00
ATOM   2490  H1  WAT   419      27.042  23.099  -9.967  1.00  0.00
ATOM   2491  H2  WAT   419      27.933  23.861  -9.011  1.00  0.00
TER   
ATOM   2492  O   WAT   420      22.888  23.422 -10.158  1.00  0.00
ATOM   2493  H1  WAT   420      22.548  23.900  -9.402  1.00  0.00
ATOM   2494  H2  WAT   420      22.126  22.969 -10.518  1.00  0.00
TER   
ATOM   2495  O   WAT   421      27.100  24.541 -16.127  1.00  0.00
ATOM   2496  H1  WAT   421      27.221  24.499 -15.179  1.00  0.00
ATOM   2497  H2  WAT   421      26.715  25.403 -16.283  1.00  0.00
TER   
ATOM   2498  O   WAT   422      26.112  26.851 -16.729  1.00  0.00
ATOM   2499  H1  WAT   422      25.544  26.403 -17.355  1.00  0.00
ATOM   2500  H2  WAT   422      26.821  27.210 -17.262  1.00  0.00
TER   
ATOM   2501  O   WAT   423      21.189  30.752  -2.852  1.00  0.00
ATOM   2502  H1  WAT   423      20.804  30.111  -2.254  1.00  0.00
ATOM   2503  H2  WAT   423      21.500  31.456  -2.283  1.00  0.00
TER   
ATOM   2504  O   WAT   424      27.339  27.600  -7.371  1.00  0.00
ATOM   2505  H1  WAT   424      27.706  27.126  -6.625  1.00  0.00
ATOM   2506  H2  WAT   424      27.149  28.474  -7.031  1.00  0.00
TER   
ATOM   2507  O   WAT   425      20.203  22.344 -11.242  1.00  0.00
ATOM   2508  H1  WAT   425      19.917  21.980 -10.404  1.00  0.00
ATOM   2509  H2  WAT   425      20.141  21.612 -11.856  1.00  0.00
TER   
ATOM   2510  O   WAT   426      25.129  26.641  -5.053  1.00  0.00
ATOM   2511  H1  WAT   426      24.824  27.520  -4.828  1.00  0.00
ATOM   2512  H2  WAT   426      26.083  26.701  -5.017  1.00  0.00
TER   
ATOM   2513  O   WAT   427      23.657  30.847 -14.456  1.00  0.00
ATOM   2514  H1  WAT   427      22.883  30.306 -14.616  1.00  0.00
ATOM   2515  H2  WAT   427      24.386  30.327 -14.794  1.00  0.00
TER   
ATOM   2516  O   WAT   428      29.877  21.237 -14.521  1.00  0.00
ATOM   2517  H1  WAT   428      29.063  20.738 -14.596  1.00  0.00
ATOM   2518  H2  WAT   428      29.683  22.077 -14.937  1.00  0.00
TER   
ATOM   2519  O   WAT   429      29.797  29.914  -2.777  1.00  0.00
ATOM   2520  H1  WAT   429      29.731  28.994  -3.031  1.00  0.00
ATOM   2521  H2  WAT   429      29.168  30.012  -2.062  1.00  0.00
TER   
ATOM   2522  O   WAT   430      23.701  30.515 -10.818  1.00  0.00
ATOM   2523  H1  WAT   430      24.218  29.712 -10.873  1.00  0.00
ATOM   2524  H2  WAT   430      23.249  30.453  -9.977  1.00  0.00
TER   
ATOM   2525  O   WAT   431      28.587  31.781 -15.546  1.00  0.00
ATOM   2526  H1  WAT   431      28.929  32.526 -16.041  1.00  0.00
ATOM   2527  H2  WAT   431      27.759  32.094 -15.183  1.00  0.00
TER   
ATOM   2528  O   WAT   432      21.185  27.481  -3.906  1.00  0.00
ATOM   2529  H1  WAT   432      20.826  28.146  -3.318  1.00  0.00
ATOM   2530  H2  WAT   432      20.890  26.649  -3.535  1.00  0.00
TER   
ATOM   2531  O   WAT   433      24.386  27.939  -1.022  1.00  0.00
ATOM   2532  H1  WAT   433      24.086  28.085  -1.919  1.00  0.00
ATOM   2533  H2  WAT   433      25.157  27.380  -1.115  1.00  0.00
TER   
ATOM   2534  O   WAT   434      29.729  32.736  -3.026  1.00  0.00
ATOM   2535  H1  WAT   434      29.744  31.804  -3.244  1.00  0.00
ATOM   2536  H2  WAT   434      29.022  32.822  -2.387  1.00  0.00
TER   
ATOM   2537  O   WAT   435      27.557  31.863 -12.774  1.00  0.00
ATOM   2538  H1  WAT   435      28.244  32.410 -12.393  1.00  0.00
ATOM   2539  H2  WAT   435      26.770  32.407 -12.739  1.00  0.00
TER   
ATOM   2540  O   WAT   436      19.696  27.480 -17.282  1.00  0.00
ATOM   2541  H1  WAT   436      20.565  27.762 -16.999  1.00  0.00
ATOM   2542  H2  WAT   436      19.205  28.294 -17.397  1.00  0.00
TER   
ATOM   2543  O   WAT   437      26.859  28.867 -13.162  1.00  0.00
ATOM   2544  H1  WAT   437      27.316  29.678 -12.936  1.00  0.00
ATOM   2545  H2  WAT   437      26.508  28.550 -12.330  1.00  0.00
TER   
ATOM   2546  O   WAT   438      29.163  34.378  -5.932  1.00  0.00
ATOM   2547  H1  WAT   438      29.807  34.584  -5.255  1.00  0.00
ATOM   2548  H2  WAT   438      29.525  33.617  -6.385  1.00  0.00
TER   
ATOM   2549  O   WAT   439      22.760  19.211 -12.689  1.00  0.00
ATOM   2550  H1  WAT   439      22.632  19.203 -11.741  1.00  0.00
ATOM   2551  H2  WAT   439      21.937  19.549 -13.040  1.00  0.00
TER   
ATOM   2552  O   WAT   440      19.760  20.970  -3.229  1.00  0.00
ATOM   2553  H1  WAT   440      19.046  21.170  -2.623  1.00  0.00
ATOM   2554  H2  WAT   440      20.179  20.194  -2.857  1.00  0.00
TER   
ATOM   2555  O   WAT   441      20.047  34.958  -2.242  1.00  0.00
ATOM   2556  H1  WAT   441      20.156  34.018  -2.382  1.00  0.00
ATOM   2557  H2  WAT   441      19.395  35.224  -2.891  1.00  0.00
TER   
ATOM   2558  O   WAT   442      28.038  33.230  -0.842  1.00  0.00
ATOM   2559  H1  WAT   442      27.718  32.511  -0.298  1.00  0.00
ATOM   2560  H2  WAT   442      27.364  33.905  -0.769  1.00  0.00
TER   
ATOM   2561  O   WAT   443      26.080  34.076 -15.899  1.00  0.00
ATOM   2562  H1  WAT   443      26.071  34.809 -16.514  1.00  0.00
ATOM   2563  H2  WAT   443      25.160  33.829 -15.806  1.00  0.00
TER   
ATOM   2564  O   WAT   444      21.680  29.297 -15.154  1.00  0.00
ATOM   2565  H1  WAT   444      21.073  30.037 -15.145  1.00  0.00
ATOM   2566  H2  WAT   444      22.155  29.387 -15.980  1.00  0.00
TER   
ATOM   2567  O   WAT   445      29.066  34.139 -17.236  1.00  0.00
ATOM   2568  H1  WAT   445      29.167  33.935 -18.166  1.00  0.00
ATOM   2569  H2  WAT   445      28.166  33.885 -17.032  1.00  0.00
TER   
ATOM   2570  O   WAT   446      26.588  24.697 -13.254  1.00  0.00
ATOM   2571  H1  WAT   446      25.880  25.165 -12.813  1.00  0.00
ATOM   2572  H2  WAT   446      26.873  24.039 -12.619  1.00  0.00
TER   
ATOM   2573  O   WAT   447      28.214  26.116  -5.255  1.00  0.00
ATOM   2574  H1  WAT   447      28.712  26.591  -4.589  1.00  0.00
ATOM   2575  H2  WAT   447      28.356  25.193  -5.048  1.00  0.00
TER   
ATOM   2576  O   WAT   448      27.708  36.657 -12.542  1.00  0.00
ATOM   2577  H1  WAT   448      27.962  36.619 -13.464  1.00  0.00
ATOM   2578  H2  WAT   448      26.759  36.531 -12.549  1.00  0.00
TER   
ATOM   2579  O   WAT   449      24.792  23.005 -15.879  1.00  0.00
ATOM   2580  H1  WAT   449      25.641  23.442 -15.945  1.00  0.00
ATOM   2581  H2  WAT   449      24.425  23.317 -15.052  1.00  0.00
TER   
ATOM   2582  O   WAT   450      23.691  29.258 -17.405  1.00  0.00
ATOM   2583  H1  WAT   450      24.457  29.147 -16.843  1.00  0.00
ATOM   2584  H2  WAT   450      23.768  28.562 -18.058  1.00  0.00
TER   
ATOM   2585  O   WAT   451      22.386  26.691 -16.722  1.00  0.00
ATOM   2586  H1  WAT   451      22.466  25.744 -16.610  1.00  0.00
ATOM   2587  H2  WAT   451      23.278  27.022 -16.616  1.00  0.00
TER   
ATOM   2588  O   WAT   452      20.072  32.908 -13.744  1.00  0.00
ATOM   2589  H1  WAT   452      19.146  33.150 -13.754  1.00  0.00
ATOM   2590  H2  WAT   452      20.537  33.735 -13.866  1.00  0.00
TER   
ATOM   2591  O   WAT   453      22.193  36.025  -0.430  1.00  0.00
ATOM   2592  H1  WAT   453      22.994  36.346  -0.016  1.00  0.00
ATOM   2593  H2  WAT   453      21.678  35.665   0.292  1.00  0.00
TER   
ATOM   2594  O   WAT   454      26.297  36.014 -17.796  1.00  0.00
ATOM   2595  H1  WAT   454      27.090  36.302 -18.248  1.00  0.00
ATOM   2596  H2  WAT   454      25.778  35.583 -18.475  1.00  0.00
TER   
ATOM   2597  O   WAT   455      19.913  28.512  -1.486  1.00  0.00
ATOM   2598  H1  WAT   455      20.417  27.933  -0.915  1.00  0.00
ATOM   2599  H2  WAT   455      19.173  28.796  -0.949  1.00  0.00
TER   
ATOM   2600  O   WAT   456      26.815  31.234 -17.932  1.00  0.00
ATOM   2601  H1  WAT   456      26.710  30.619 -17.206  1.00  0.00
ATOM   2602  H2  WAT   456      26.648  30.710 -18.715  1.00  0.00
TER   
ATOM   2603  O   WAT   457      26.967  29.920  -1.953  1.00  0.00
ATOM   2604  H1  WAT   457      26.201  30.488  -2.037  1.00  0.00
ATOM   2605  H2  WAT   457      27.148  29.627  -2.846  1.00  0.00
TER   
ATOM   2606  O   WAT   458      30.055  30.296 -17.328  1.00  0.00
ATOM   2607  H1  WAT   458      29.506  30.743 -16.683  1.00  0.00
ATOM   2608  H2  WAT   458      30.677  29.791 -16.804  1.00  0.00
TER   
ATOM   2609  O   WAT   459      21.945  26.655  -0.591  1.00  0.00
ATOM   2610  H1  WAT   459      21.986  26.357   0.317  1.00  0.00
ATOM   2611  H2  WAT   459      22.800  27.056  -0.751  1.00  0.00
TER   
ATOM   2612  O   WAT   460      25.723  29.255 -15.431  1.00  0.00
ATOM   2613  H1  WAT   460      26.145  29.089 -14.588  1.00  0.00
ATOM   2614  H2  WAT   460      25.848  28.445 -15.926  1.00  0.00
TER   
ATOM   2615  O   WAT   461      23.886  25.235  -2.624  1.00  0.00
ATOM   2616  H1  WAT   461      23.355  24.744  -3.252  1.00  0.00
ATOM   2617  H2  WAT   461      24.554  25.663  -3.158  1.00  0.00
TER   
ATOM   2618  O   WAT   462      28.236  28.279 -18.183  1.00  0.00
ATOM   2619  H1  WAT   462      28.756  27.564 -18.549  1.00  0.00
ATOM   2620  H2  WAT   462      28.882  28.917 -17.883  1.00  0.00
TER   
ATOM   2621  O   WAT   463      24.373  22.201  -2.544  1.00  0.00
ATOM   2622  H1  WAT   463      24.279  21.583  -3.269  1.00  0.00
ATOM   2623  H2  WAT   463      23.793  22.928  -2.771  1.00  0.00
TER   
ATOM   2624  O   WAT   464      27.139  20.758  -5.511  1.00  0.00
ATOM   2625  H1  WAT   464      26.691  20.781  -6.357  1.00  0.00
ATOM   2626  H2  WAT   464      26.506  20.360  -4.914  1.00  0.00
TER   
ATOM   2627  O   WAT   465      27.545  29.654  -4.890  1.00  0.00
ATOM   2628  H1  WAT   465      27.964  30.497  -5.063  1.00  0.00
ATOM   2629  H2  WAT   465      26.626  29.791  -5.120  1.00  0.00
TER   
ATOM   2630  O   WAT   466      29.881  27.385  -3.506  1.00  0.00
ATOM   2631  H1  WAT   466      30.001  26.789  -2.767  1.00  0.00
ATOM   2632  H2  WAT   466      30.741  27.422  -3.926  1.00  0.00
TER   
ATOM   2633  O   WAT   467      24.619  25.328 -18.485  1.00  0.00
ATOM   2634  H1  WAT   467      24.418  24.465 -18.124  1.00  0.00
ATOM   2635  H2  WAT   467      24.448  25.242 -19.423  1.00  0.00
TER   
ATOM   2636  O   WAT   468      25.396  35.959  -3.774  1.00  0.00
ATOM   2637  H1  WAT   468      24.858  36.684  -4.094  1.00  0.00
ATOM   2638  H2  WAT   468      25.649  35.482  -4.565  1.00  0.00
TER   
ATOM   2639  O   WAT   469      26.648  23.927  -2.249  1.00  0.00
ATOM   2640  H1  WAT   469      27.238  23.619  -1.561  1.00  0.00
ATOM   2641  H2  WAT   469      25.830  23.455  -2.093  1.00  0.00
TER   
ATOM   2642  O   WAT   470      23.417  22.428 -18.497  1.00  0.00
ATOM   2643  H1  WAT   470      23.720  22.435 -19.406  1.00  0.00
ATOM   2644  H2  WAT   470      24.157  22.078 -18.001  1.00  0.00
TER   
ATOM   2645  O   WAT   471      26.636  21.372 -17.512  1.00  0.00
ATOM   2646  H1  WAT   471      26.288  20.694 -18.092  1.00  0.00
ATOM   2647  H2  WAT   471      26.837  20.911 -16.697  1.00  0.00
TER   
ATOM   2648  O   WAT   472      28.800  36.360 -15.893  1.00  0.00
ATOM   2649  H1  WAT   472      29.696  36.698 -15.871  1.00  0.00
ATOM   2650  H2  WAT   472      28.832  35.638 -16.521  1.00  0.00
TER   
ATOM   2651  O   WAT   473      22.440  31.733 -17.664  1.00  0.00
ATOM   2652  H1  WAT   473      22.878  32.276 -17.009  1.00  0.00
ATOM   2653  H2  WAT   473      22.925  30.907 -17.655  1.00  0.00
TER   
ATOM   2654  O   WAT   474      19.655  34.522 -10.212  1.00  0.00
ATOM   2655  H1  WAT   474      19.985  33.654 -10.445  1.00  0.00
ATOM   2656  H2  WAT   474      20.084  34.727  -9.382  1.00  0.00
TER   
ATOM   2657  O   WAT   475      24.251  32.852 -12.552  1.00  0.00
ATOM   2658  H1  WAT   475      23.950  32.729 -11.652  1.00  0.00
ATOM   2659  H2  WAT   475      24.145  31.993 -12.961  1.00  0.00
TER   
ATOM   2660  O   WAT   476      20.144  35.389  -7.474  1.00  0.00
ATOM   2661  H1  WAT   476      19.707  35.569  -6.642  1.00  0.00
ATOM   2662  H2  WAT   476      20.711  36.146  -7.616  1.00  0.00
TER   
ATOM   2663  O   WAT   477      19.976  27.901 -11.115  1.00  0.00
ATOM   2664  H1  WAT   477      19.321  27.632 -11.759  1.00  0.00
ATOM   2665  H2  WAT   477      20.814  27.791 -11.565  1.00  0.00
TER   
ATOM   2666  O   WAT   478      21.014  28.286  -6.575  1.00  0.00
ATOM   2667  H1  WAT   478      21.381  28.199  -5.695  1.00  0.00
ATOM   2668  H2  WAT   478      20.445  27.523  -6.674  1.00  0.00
TER   
ATOM   2669  O   WAT   479      20.565  25.197  -2.669  1.00  0.00
ATOM   2670  H1  WAT   479      19.671  25.163  -2.330  1.00  0.00
ATOM   2671  H2  WAT   479      21.105  25.395  -1.904  1.00  0.00
TER   
ATOM   2672  O   WAT   480      19.190  25.110 -15.173  1.00  0.00
ATOM   2673  H1  WAT   480      18.286  25.374 -15.348  1.00  0.00
ATOM   2674  H2  WAT   480      19.674  25.382 -15.953  1.00  0.00
TER   
ATOM   2675  O   WAT   481      21.733  24.167 -17.263  1.00  0.00
ATOM   2676  H1  WAT   481      22.442  23.745 -17.749  1.00  0.00
ATOM   2677  H2  WAT   481      21.017  24.235 -17.895  1.00  0.00
TER   
ATOM   2678  O   WAT   482      21.380  20.221 -18.223  1.00  0.00
ATOM   2679  H1  WAT   482      22.103  20.762 -17.905  1.00  0.00
ATOM   2680  H2  WAT   482      21.653  19.947 -19.099  1.00  0.00
TER   
ATOM   2681  O   WAT   483      21.069  19.472  -8.321  1.00  0.00
ATOM   2682  H1  WAT   483      21.717  18.921  -8.761  1.00  0.00
ATOM   2683  H2  WAT   483      21.489  19.726  -7.499  1.00  0.00
TER   
ATOM   2684  O   WAT   484      20.822  19.627  -5.578  1.00  0.00
ATOM   2685  H1  WAT   484      20.474  20.084  -4.813  1.00  0.00
ATOM   2686  H2  WAT   484      20.491  18.733  -5.496  1.00  0.00
TER   
ATOM   2687  O   WAT   485      22.429  32.799  -1.413  1.00  0.00
ATOM   2688  H1  WAT   485      22.386  32.428  -0.532  1.00  0.00
ATOM   2689  H2  WAT   485      22.560  33.737  -1.273  1.00  0.00
TER   
ATOM   2690  O   WAT   486      26.130  34.355  -5.812  1.00  0.00
ATOM   2691  H1  WAT   486      25.889  34.623  -6.699  1.00  0.00
ATOM   2692  H2  WAT   486      27.070  34.526  -5.757  1.00  0.00
TER   
ATOM   2693  O   WAT   487      28.335  20.818  -2.056  1.00  0.00
ATOM   2694  H1  WAT   487      28.274  21.411  -1.307  1.00  0.00
ATOM   2695  H2  WAT   487      29.275  20.711  -2.201  1.00  0.00
TER   
ATOM   2696  O   WAT   488      21.495  19.155  -2.303  1.00  0.00
ATOM   2697  H1  WAT   488      22.043  18.974  -3.067  1.00  0.00
ATOM   2698  H2  WAT   488      21.560  18.364  -1.768  1.00  0.00
TER   
ATOM   2699  O   WAT   489      22.268  35.745  -4.293  1.00  0.00
ATOM   2700  H1  WAT   489      21.674  35.614  -3.554  1.00  0.00
ATOM   2701  H2  WAT   489      22.260  34.909  -4.759  1.00  0.00
TER   
ATOM   2702  O   WAT   490      21.899  33.111  -5.342  1.00  0.00
ATOM   2703  H1  WAT   490      21.172  32.492  -5.410  1.00  0.00
ATOM   2704  H2  WAT   490      21.960  33.505  -6.213  1.00  0.00
TER   
ATOM   2705  O   WAT   491      25.503  35.326  -8.557  1.00  0.00
ATOM   2706  H1  WAT   491      26.020  34.714  -9.083  1.00  0.00
ATOM   2707  H2  WAT   491      26.153  35.829  -8.066  1.00  0.00
TER   
ATOM   2708  O   WAT   492      28.243  36.217  -7.731  1.00  0.00
ATOM   2709  H1  WAT   492      28.531  35.962  -8.607  1.00  0.00
ATOM   2710  H2  WAT   492      28.755  35.664  -7.140  1.00  0.00
TER   
ATOM   2711  O   WAT   493      29.461  19.956  -7.151  1.00  0.00
ATOM   2712  H1  WAT   493      28.678  20.430  -6.871  1.00  0.00
ATOM   2713  H2  WAT   493      29.167  19.051  -7.260  1.00  0.00
TER   
ATOM   2714  O   WAT   494      20.182  36.429 -12.133  1.00  0.00
ATOM   2715  H1  WAT   494      20.014  35.796 -11.435  1.00  0.00
ATOM   2716  H2  WAT   494      19.315  36.635 -12.483  1.00  0.00
TER   
ATOM   2717  O   WAT   495      20.805  20.260 -14.630  1.00  0.00
ATOM   2718  H1  WAT   495      21.563  20.373 -15.203  1.00  0.00
ATOM   2719  H2  WAT   495      20.342  21.097 -14.675  1.00  0.00
TER   
ATOM   2720  O   WAT   496      27.346  22.374 -11.639  1.00  0.00
ATOM   2721  H1  WAT   496      26.534  22.000 -11.980  1.00  0.00
ATOM   2722  H2  WAT   496      27.850  21.619 -11.337  1.00  0.00
TER   
ATOM   2723  O   WAT   497      21.788  35.122 -14.688  1.00  0.00
ATOM   2724  H1  WAT   497      21.263  35.503 -15.392  1.00  0.00
ATOM   2725  H2  WAT   497      21.713  35.747 -13.967  1.00  0.00
TER   
ATOM   2726  O   WAT   498      23.177  20.787 -16.089  1.00  0.00
ATOM   2727  H1  WAT   498      23.707  20.000 -16.219  1.00  0.00
ATOM   2728  H2  WAT   498      23.810  21.466 -15.856  1.00  0.00
TER   
ATOM   2729  O   WAT   499      25.371  20.524 -13.035  1.00  0.00
ATOM   2730  H1  WAT   499      24.741  19.823 -12.868  1.00  0.00
ATOM   2731  H2  WAT   499      24.832  21.285 -13.252  1.00  0.00
TER   
ATOM   2732  O   WAT   500      25.497  19.803  -0.600  1.00  0.00
ATOM   2733  H1  WAT   500      25.215  20.306  -1.364  1.00  0.00
ATOM   2734  H2  WAT   500      25.879  19.005  -0.965  1.00  0.00
TER   
ATOM   2735  O   WAT   501      23.549  33.187 -15.808  1.00  0.00
ATOM   2736  H1  WAT   501      22.920  33.655 -15.260  1.00  0.00
ATOM   2737  H2  WAT   501      23.664  32.342 -15.374  1.00  0.00
TER   
ATOM   2738  O   WAT   502      29.136  29.015 -27.777  1.00  0.00
ATOM   2739  H1  WAT   502      28.360  28.535 -27.487  1.00  0.00
ATOM   2740  H2  WAT   502      29.787  28.336 -27.952  1.00  0.00
TER   
ATOM   2741  O   WAT   503      23.152  29.327 -26.900  1.00  0.00
ATOM   2742  H1  WAT   503      22.321  29.072 -26.500  1.00  0.00
ATOM   2743  H2  WAT   503      23.760  29.398 -26.164  1.00  0.00
TER   
ATOM   2744  O   WAT   504      23.132  33.361 -26.704  1.00  0.00
ATOM   2745  H1  WAT   504      23.435  32.471 -26.883  1.00  0.00
ATOM   2746  H2  WAT   504      23.877  33.918 -26.932  1.00  0.00
TER   
ATOM   2747  O   WAT   505      21.562  24.287 -33.115  1.00  0.00
ATOM   2748  H1  WAT   505      20.673  24.629 -33.217  1.00  0.00
ATOM   2749  H2  WAT   505      21.846  24.087 -34.007  1.00  0.00
TER   
ATOM   2750  O   WAT   506      19.525  26.888 -27.231  1.00  0.00
ATOM   2751  H1  WAT   506      20.096  26.120 -27.231  1.00  0.00
ATOM   2752  H2  WAT   506      19.525  27.187 -28.141  1.00  0.00
TER   
ATOM   2753  O   WAT   507      29.383  35.707 -29.377  1.00  0.00
ATOM   2754  H1  WAT   507      28.764  36.163 -29.947  1.00  0.00
ATOM   2755  H2  WAT   507      30.238  35.862 -29.778  1.00  0.00
TER   
ATOM   2756  O   WAT   508      28.577  31.691 -27.770  1.00  0.00
ATOM   2757  H1  WAT   508      28.507  30.750 -27.931  1.00  0.00
ATOM   2758  H2  WAT   508      29.339  31.781 -27.198  1.00  0.00
TER   
ATOM   2759  O   WAT   509      20.767  22.296 -25.444  1.00  0.00
ATOM   2760  H1  WAT   509      20.588  21.399 -25.164  1.00  0.00
ATOM   2761  H2  WAT   509      20.365  22.843 -24.770  1.00  0.00
TER   
ATOM   2762  O   WAT   510      29.607  24.498 -27.543  1.00  0.00
ATOM   2763  H1  WAT   510      29.984  23.625 -27.656  1.00  0.00
ATOM   2764  H2  WAT   510      29.509  24.834 -28.434  1.00  0.00
TER   
ATOM   2765  O   WAT   511      23.738  22.870 -32.081  1.00  0.00
ATOM   2766  H1  WAT   511      23.844  23.771 -31.775  1.00  0.00
ATOM   2767  H2  WAT   511      22.827  22.822 -32.372  1.00  0.00
TER   
ATOM   2768  O   WAT   512      21.386  24.792 -26.836  1.00  0.00
ATOM   2769  H1  WAT   512      22.067  25.056 -26.217  1.00  0.00
ATOM   2770  H2  WAT   512      21.071  23.952 -26.502  1.00  0.00
TER   
ATOM   2771  O   WAT   513      25.578  25.839 -27.749  1.00  0.00
ATOM   2772  H1  WAT   513      26.086  26.337 -27.108  1.00  0.00
ATOM   2773  H2  WAT   513      26.110  25.063 -27.925  1.00  0.00
TER   
ATOM   2774  O   WAT   514      23.862  20.479 -23.483  1.00  0.00
ATOM   2775  H1  WAT   514      23.864  20.996 -24.288  1.00  0.00
ATOM   2776  H2  WAT   514      23.032  20.002 -23.506  1.00  0.00
TER   
ATOM   2777  O   WAT   515      30.249  30.591 -31.984  1.00  0.00
ATOM   2778  H1  WAT   515      29.631  31.056 -32.547  1.00  0.00
ATOM   2779  H2  WAT   515      30.762  31.284 -31.567  1.00  0.00
TER   
ATOM   2780  O   WAT   516      25.112  30.118 -25.305  1.00  0.00
ATOM   2781  H1  WAT   516      24.779  30.745 -24.663  1.00  0.00
ATOM   2782  H2  WAT   516      25.289  30.645 -26.085  1.00  0.00
TER   
ATOM   2783  O   WAT   517      23.544  22.190 -25.476  1.00  0.00
ATOM   2784  H1  WAT   517      23.885  23.034 -25.770  1.00  0.00
ATOM   2785  H2  WAT   517      22.605  22.338 -25.359  1.00  0.00
TER   
ATOM   2786  O   WAT   518      24.324  32.087 -23.490  1.00  0.00
ATOM   2787  H1  WAT   518      24.942  32.762 -23.772  1.00  0.00
ATOM   2788  H2  WAT   518      23.464  32.495 -23.582  1.00  0.00
TER   
ATOM   2789  O   WAT   519      27.226  19.678 -29.151  1.00  0.00
ATOM   2790  H1  WAT   519      27.534  19.123 -29.868  1.00  0.00
ATOM   2791  H2  WAT   519      26.296  19.813 -29.334  1.00  0.00
TER   
ATOM   2792  O   WAT   520      29.614  27.743 -32.415  1.00  0.00
ATOM   2793  H1  WAT   520      28.687  27.677 -32.186  1.00  0.00
ATOM   2794  H2  WAT   520      29.767  28.681 -32.530  1.00  0.00
TER   
ATOM   2795  O   WAT   521      25.220  28.270 -29.633  1.00  0.00
ATOM   2796  H1  WAT   521      24.816  27.557 -30.129  1.00  0.00
ATOM   2797  H2  WAT   521      25.306  27.925 -28.744  1.00  0.00
TER   
ATOM   2798  O   WAT   522      25.688  31.956 -27.469  1.00  0.00
ATOM   2799  H1  WAT   522      25.391  31.351 -28.148  1.00  0.00
ATOM   2800  H2  WAT   522      26.638  31.994 -27.580  1.00  0.00
TER   
ATOM   2801  O   WAT   523      23.933  25.044 -25.853  1.00  0.00
ATOM   2802  H1  WAT   523      24.484  25.153 -26.628  1.00  0.00
ATOM   2803  H2  WAT   523      24.447  25.418 -25.138  1.00  0.00
TER   
ATOM   2804  O   WAT   524      24.780  31.694 -20.818  1.00  0.00
ATOM   2805  H1  WAT   524      23.883  31.918 -20.571  1.00  0.00
ATOM   2806  H2  WAT   524      24.805  31.818 -21.767  1.00  0.00
TER   
ATOM   2807  O   WAT   525      23.607  28.566 -22.243  1.00  0.00
ATOM   2808  H1  WAT   525      23.468  29.438 -21.874  1.00  0.00
ATOM   2809  H2  WAT   525      22.725  28.223 -22.388  1.00  0.00
TER   
ATOM   2810  O   WAT   526      29.930  33.483 -30.936  1.00  0.00
ATOM   2811  H1  WAT   526      30.370  34.226 -31.351  1.00  0.00
ATOM   2812  H2  WAT   526      29.869  33.726 -30.012  1.00  0.00
TER   
ATOM   2813  O   WAT   527      25.405  34.508 -20.034  1.00  0.00
ATOM   2814  H1  WAT   527      25.377  34.912 -20.901  1.00  0.00
ATOM   2815  H2  WAT   527      25.242  33.579 -20.197  1.00  0.00
TER   
ATOM   2816  O   WAT   528      21.921  27.164 -32.132  1.00  0.00
ATOM   2817  H1  WAT   528      21.800  27.890 -32.744  1.00  0.00
ATOM   2818  H2  WAT   528      21.611  26.394 -32.610  1.00  0.00
TER   
ATOM   2819  O   WAT   529      19.559  30.336 -26.326  1.00  0.00
ATOM   2820  H1  WAT   529      19.637  30.470 -27.270  1.00  0.00
ATOM   2821  H2  WAT   529      20.173  29.627 -26.133  1.00  0.00
TER   
ATOM   2822  O   WAT   530      20.804  32.036 -29.915  1.00  0.00
ATOM   2823  H1  WAT   530      20.397  32.177 -30.770  1.00  0.00
ATOM   2824  H2  WAT   530      21.695  31.752 -30.118  1.00  0.00
TER   
ATOM   2825  O   WAT   531      25.076  36.250 -31.803  1.00  0.00
ATOM   2826  H1  WAT   531      24.900  35.334 -32.016  1.00  0.00
ATOM   2827  H2  WAT   531      24.222  36.609 -31.563  1.00  0.00
TER   
ATOM   2828  O   WAT   532      19.615  31.377 -23.786  1.00  0.00
ATOM   2829  H1  WAT   532      19.778  30.907 -24.604  1.00  0.00
ATOM   2830  H2  WAT   532      20.080  30.869 -23.121  1.00  0.00
TER   
ATOM   2831  O   WAT   533      24.387  20.508 -28.750  1.00  0.00
ATOM   2832  H1  WAT   533      23.944  21.288 -29.082  1.00  0.00
ATOM   2833  H2  WAT   533      24.945  20.831 -28.043  1.00  0.00
TER   
ATOM   2834  O   WAT   534      28.674  23.374 -23.147  1.00  0.00
ATOM   2835  H1  WAT   534      28.212  23.583 -22.335  1.00  0.00
ATOM   2836  H2  WAT   534      28.272  22.560 -23.450  1.00  0.00
TER   
ATOM   2837  O   WAT   535      26.425  21.052 -26.891  1.00  0.00
ATOM   2838  H1  WAT   535      26.722  21.959 -26.972  1.00  0.00
ATOM   2839  H2  WAT   535      26.973  20.564 -27.505  1.00  0.00
TER   
ATOM   2840  O   WAT   536      24.178  25.631 -31.022  1.00  0.00
ATOM   2841  H1  WAT   536      23.952  25.415 -30.117  1.00  0.00
ATOM   2842  H2  WAT   536      23.398  26.064 -31.367  1.00  0.00
TER   
ATOM   2843  O   WAT   537      26.618  26.529 -20.356  1.00  0.00
ATOM   2844  H1  WAT   537      26.523  25.589 -20.506  1.00  0.00
ATOM   2845  H2  WAT   537      27.461  26.751 -20.751  1.00  0.00
TER   
ATOM   2846  O   WAT   538      30.015  24.274 -30.393  1.00  0.00
ATOM   2847  H1  WAT   538      30.408  24.591 -31.206  1.00  0.00
ATOM   2848  H2  WAT   538      30.376  23.395 -30.278  1.00  0.00
TER   
ATOM   2849  O   WAT   539      21.749  22.941 -22.203  1.00  0.00
ATOM   2850  H1  WAT   539      21.356  23.788 -21.995  1.00  0.00
ATOM   2851  H2  WAT   539      21.061  22.303 -22.012  1.00  0.00
TER   
ATOM   2852  O   WAT   540      28.324  23.024 -19.133  1.00  0.00
ATOM   2853  H1  WAT   540      27.634  22.832 -18.498  1.00  0.00
ATOM   2854  H2  WAT   540      29.067  23.308 -18.600  1.00  0.00
TER   
ATOM   2855  O   WAT   541      19.051  20.864 -28.170  1.00  0.00
ATOM   2856  H1  WAT   541      18.762  21.434 -27.457  1.00  0.00
ATOM   2857  H2  WAT   541      19.796  20.384 -27.806  1.00  0.00
TER   
ATOM   2858  O   WAT   542      30.600  26.864 -26.298  1.00  0.00
ATOM   2859  H1  WAT   542      29.868  27.373 -25.948  1.00  0.00
ATOM   2860  H2  WAT   542      30.203  26.047 -26.599  1.00  0.00
TER   
ATOM   2861  O   WAT   543      27.038  23.540 -27.892  1.00  0.00
ATOM   2862  H1  WAT   543      27.042  23.099 -28.742  1.00  0.00
ATOM   2863  H2  WAT   543      27.933  23.861 -27.785  1.00  0.00
TER   
ATOM   2864  O   WAT   544      22.888  23.422 -28.933  1.00  0.00
ATOM   2865  H1  WAT   544      22.548  23.900 -28.176  1.00  0.00
ATOM   2866  H2  WAT   544      22.126  22.969 -29.293  1.00  0.00
TER   
ATOM   2867  O   WAT   545      21.189  30.752 -21.627  1.00  0.00
ATOM   2868  H1  WAT   545      20.804  30.111 -21.028  1.00  0.00
ATOM   2869  H2  WAT   545      21.500  31.456 -21.057  1.00  0.00
TER   
ATOM   2870  O   WAT   546      27.339  27.600 -26.146  1.00  0.00
ATOM   2871  H1  WAT   546      27.706  27.126 -25.400  1.00  0.00
ATOM   2872  H2  WAT   546      27.149  28.474 -25.805  1.00  0.00
TER   
ATOM   2873  O   WAT   547      20.203  22.344 -30.016  1.00  0.00
ATOM   2874  H1  WAT   547      19.917  21.980 -29.179  1.00  0.00
ATOM   2875  H2  WAT   547      20.141  21.612 -30.630  1.00  0.00
TER   
ATOM   2876  O   WAT   548      25.129  26.641 -23.827  1.00  0.00
ATOM   2877  H1  WAT   548      24.824  27.520 -23.602  1.00  0.00
ATOM   2878  H2  WAT   548      26.083  26.701 -23.792  1.00  0.00
TER   
ATOM   2879  O   WAT   549      23.657  30.847 -33.231  1.00  0.00
ATOM   2880  H1  WAT   549      22.883  30.306 -33.391  1.00  0.00
ATOM   2881  H2  WAT   549      24.386  30.327 -33.569  1.00  0.00
TER   
ATOM   2882  O   WAT   550      29.877  21.237 -33.295  1.00  0.00
ATOM   2883  H1  WAT   550      29.063  20.738 -33.371  1.00  0.00
ATOM   2884  H2  WAT   550      29.683  22.077 -33.711  1.00  0.00
TER   
ATOM   2885  O   WAT   551      29.797  29.914 -21.551  1.00  0.00
ATOM   2886  H1  WAT   551      29.731  28.994 -21.805  1.00  0.00
ATOM   2887  H2  WAT   551      29.168  30.012 -20.837  1.00  0.00
TER   
ATOM   2888  O   WAT   552      23.701  30.515 -29.593  1.00  0.00
ATOM   2889  H1  WAT   552      24.218  29.712 -29.647  1.00  0.00
ATOM   2890  H2  WAT   552      23.249  30.453 -28.751  1.00  0.00
TER   
ATOM   2891  O   WAT   553      21.185  27.481 -22.680  1.00  0.00
ATOM   2892  H1  WAT   553      20.826  28.146 -22.093  1.00  0.00
ATOM   2893  H2  WAT   553      20.890  26.649 -22.309  1.00  0.00
TER   
ATOM   2894  O   WAT   554      24.386  27.939 -19.796  1.00  0.00
ATOM   2895  H1  WAT   554      24.086  28.085 -20.693  1.00  0.00
ATOM   2896  H2  WAT   554      25.157  27.380 -19.889  1.00  0.00
TER   
ATOM   2897  O   WAT   555      29.729  32.736 -21.801  1.00  0.00
ATOM   2898  H1  WAT   555      29.744  31.804 -22.019  1.00  0.00
ATOM   2899  H2  WAT   555      29.022  32.822 -21.162  1.00  0.00
TER   
ATOM   2900  O   WAT   556      27.557  31.863 -31.548  1.00  0.00
ATOM   2901  H1  WAT   556      28.244  32.410 -31.168  1.00  0.00
ATOM   2902  H2  WAT   556      26.770  32.407 -31.513  1.00  0.00
TER   
ATOM   2903  O   WAT   557      26.859  28.867 -31.936  1.00  0.00
ATOM   2904  H1  WAT   557      27.316  29.678 -31.710  1.00  0.00
ATOM   2905  H2  WAT   557      26.508  28.550 -31.104  1.00  0.00
TER   
ATOM   2906  O   WAT   558      29.163  34.378 -24.707  1.00  0.00
ATOM   2907  H1  WAT   558      29.807  34.584 -24.029  1.00  0.00
ATOM   2908  H2  WAT   558      29.525  33.617 -25.160  1.00  0.00
TER   
ATOM   2909  O   WAT   559      22.760  19.211 -31.464  1.00  0.00
ATOM   2910  H1  WAT   559      22.632  19.203 -30.515  1.00  0.00
ATOM   2911  H2  WAT   559      21.937  19.549 -31.815  1.00  0.00
TER   
ATOM   2912  O   WAT   560      19.760  20.970 -22.003  1.00  0.00
ATOM   2913  H1  WAT   560      19.046  21.170 -21.398  1.00  0.00
ATOM   2914  H2  WAT   560      20.179  20.194 -21.631  1.00  0.00
TER   
ATOM   2915  O   WAT   561      20.047  34.958 -21.016  1.00  0.00
ATOM   2916  H1  WAT   561      20.156  34.018 -21.157  1.00  0.00
ATOM   2917  H2  WAT   561      19.395  35.224 -21.665  1.00  0.00
TER   
ATOM   2918  O   WAT   562      28.038  33.230 -19.616  1.00  0.00
ATOM   2919  H1  WAT   562      27.718  32.511 -19.072  1.00  0.00
ATOM   2920  H2  WAT   562      27.364  33.905 -19.543  1.00  0.00
TER   
ATOM   2921  O   WAT   563      26.588  24.697 -32.028  1.00  0.00
ATOM   2922  H1  WAT   563      25.880  25.165 -31.587  1.00  0.00
ATOM   2923  H2  WAT   563      26.873  24.039 -31.394  1.00  0.00
TER   
ATOM   2924  O   WAT   564      28.214  26.116 -24.029  1.00  0.00
ATOM   2925  H1  WAT   564      28.712  26.591 -23.364  1.00  0.00
ATOM   2926  H2  WAT   564      28.356  25.193 -23.822  1.00  0.00
TER   
ATOM   2927  O   WAT   565      27.708  36.657 -31.316  1.00  0.00
ATOM   2928  H1  WAT   565      27.962  36.619 -32.238  1.00  0.00
ATOM   2929  H2  WAT   565      26.759  36.531 -31.323  1.00  0.00
TER   
ATOM   2930  O   WAT   566      20.072  32.908 -32.519  1.00  0.00
ATOM   2931  H1  WAT   566      19.146  33.150 -32.528  1.00  0.00
ATOM   2932  H2  WAT   566      20.537  33.735 -32.640  1.00  0.00
TER   
ATOM   2933  O   WAT   567      22.193  36.025 -19.204  1.00  0.00
ATOM   2934  H1  WAT   567      22.994  36.346 -18.791  1.00  0.00
ATOM   2935  H2  WAT   567      21.678  35.665 -18.482  1.00  0.00
TER   
ATOM   2936  O   WAT   568      19.913  28.512 -20.261  1.00  0.00
ATOM   2937  H1  WAT   568      20.417  27.933 -19.689  1.00  0.00
ATOM   2938  H2  WAT   568      19.173  28.796 -19.723  1.00  0.00
TER   
ATOM   2939  O   WAT   569      26.967  29.920 -20.727  1.00  0.00
ATOM   2940  H1  WAT   569      26.201  30.488 -20.812  1.00  0.00
ATOM   2941  H2  WAT   569      27.148  29.627 -21.620  1.00  0.00
TER   
ATOM   2942  O   WAT   570      21.945  26.655 -19.366  1.00  0.00
ATOM   2943  H1  WAT   570      21.986  26.357 -18.457  1.00  0.00
ATOM   2944  H2  WAT   570      22.800  27.056 -19.525  1.00  0.00
TER   
ATOM   2945  O   WAT   571      23.886  25.235 -21.398  1.00  0.00
ATOM   2946  H1  WAT   571      23.355  24.744 -22.026  1.00  0.00
ATOM   2947  H2  WAT   571      24.554  25.663 -21.932  1.00  0.00
TER   
ATOM   2948  O   WAT   572      24.373  22.201 -21.319  1.00  0.00
ATOM   2949  H1  WAT   572      24.279  21.583 -22.043  1.00  0.00
ATOM   2950  H2  WAT   572      23.793  22.928 -21.546  1.00  0.00
TER   
ATOM   2951  O   WAT   573      27.139  20.758 -24.286  1.00  0.00
ATOM   2952  H1  WAT   573      26.691  20.781 -25.131  1.00  0.00
ATOM   2953  H2  WAT   573      26.506  20.360 -23.689  1.00  0.00
TER   
ATOM   2954  O   WAT   574      27.545  29.654 -23.665  1.00  0.00
ATOM   2955  H1  WAT   574      27.964  30.497 -23.837  1.00  0.00
ATOM   2956  H2  WAT   574      26.626  29.791 -23.894  1.00  0.00
TER   
ATOM   2957  O   WAT   575      29.881  27.385 -22.281  1.00  0.00
ATOM   2958  H1  WAT   575      30.001  26.789 -21.541  1.00  0.00
ATOM   2959  H2  WAT   575      30.741  27.422 -22.701  1.00  0.00
TER   
ATOM   2960  O   WAT   576      25.396  35.959 -22.549  1.00  0.00
ATOM   2961  H1  WAT   576      24.858  36.684 -22.868  1.00  0.00
ATOM   2962  H2  WAT   576      25.649  35.482 -23.339  1.00  0.00
TER   
ATOM   2963  O   WAT   577      26.648  23.927 -21.023  1.00  0.00
ATOM   2964  H1  WAT   577      27.238  23.619 -20.335  1.00  0.00
ATOM   2965  H2  WAT   577      25.830  23.455 -20.867  1.00  0.00
TER   
ATOM   2966  O   WAT   578      19.655  34.522 -28.987  1.00  0.00
ATOM   2967  H1  WAT   578      19.985  33.654 -29.219  1.00  0.00
ATOM   2968  H2  WAT   578      20.084  34.727 -28.156  1.00  0.00
TER   
ATOM   2969  O   WAT   579      24.251  32.852 -31.327  1.00  0.00
ATOM   2970  H1  WAT   579      23.950  32.729 -30.426  1.00  0.00
ATOM   2971  H2  WAT   579      24.145  31.993 -31.735  1.00  0.00
TER   
ATOM   2972  O   WAT   580      20.144  35.389 -26.249  1.00  0.00
ATOM   2973  H1  WAT   580      19.707  35.569 -25.416  1.00  0.00
ATOM   2974  H2  WAT   580      20.711  36.146 -26.390  1.00  0.00
TER   
ATOM   2975  O   WAT   581      19.976  27.901 -29.890  1.00  0.00
ATOM   2976  H1  WAT   581      19.321  27.632 -30.534  1.00  0.00
ATOM   2977  H2  WAT   581      20.814  27.791 -30.340  1.00  0.00
TER   
ATOM   2978  O   WAT   582      21.014  28.286 -25.349  1.00  0.00
ATOM   2979  H1  WAT   582      21.381  28.199 -24.470  1.00  0.00
ATOM   2980  H2  WAT   582      20.445  27.523 -25.449  1.00  0.00
TER   
ATOM   2981  O   WAT   583      20.565  25.197 -21.444  1.00  0.00
ATOM   2982  H1  WAT   583      19.671  25.163 -21.104  1.00  0.00
ATOM   2983  H2  WAT   583      21.105  25.395 -20.678  1.00  0.00
TER   
ATOM   2984  O   WAT   584      21.069  19.472 -27.095  1.00  0.00
ATOM   2985  H1  WAT   584      21.717  18.921 -27.536  1.00  0.00
ATOM   2986  H2  WAT   584      21.489  19.726 -26.274  1.00  0.00
TER   
ATOM   2987  O   WAT   585      20.822  19.627 -24.353  1.00  0.00
ATOM   2988  H1  WAT   585      20.474  20.084 -23.587  1.00  0.00
ATOM   2989  H2  WAT   585      20.491  18.733 -24.270  1.00  0.00
TER   
ATOM   2990  O   WAT   586      22.429  32.799 -20.187  1.00  0.00
ATOM   2991  H1  WAT   586      22.386  32.428 -19.306  1.00  0.00
ATOM   2992  H2  WAT   586      22.560  33.737 -20.047  1.00  0.00
TER   
ATOM   2993  O   WAT   587      26.130  34.355 -24.586  1.00  0.00
ATOM   2994  H1  WAT   587      25.889  34.623 -25.473  1.00  0.00
ATOM   2995  H2  WAT   587      27.070  34.526 -24.531  1.00  0.00
TER   
ATOM   2996  O   WAT   588      28.335  20.818 -20.831  1.00  0.00
ATOM   2997  H1  WAT   588      28.274  21.411 -20.081  1.00  0.00
ATOM   2998  H2  WAT   588      29.275  20.711 -20.976  1.00  0.00
TER   
ATOM   2999  O   WAT   589      21.495  19.155 -21.078  1.00  0.00
ATOM   3000  H1  WAT   589      22.043  18.974 -21.841  1.00  0.00
ATOM   3001  H2  WAT   589      21.560  18.364 -20.542  1.00  0.00
TER   
ATOM   3002  O   WAT   590      22.268  35.745 -23.068  1.00  0.00
ATOM   3003  H1  WAT   590      21.674  35.614 -22.329  1.00  0.00
ATOM   3004  H2  WAT   590      22.260  34.909 -23.533  1.00  0.00
TER   
ATOM   3005  O   WAT   591      21.899  33.111 -24.117  1.00  0.00
ATOM   3006  H1  WAT   591      21.172  32.492 -24.184  1.00  0.00
ATOM   3007  H2  WAT   591      21.960  33.505 -24.987  1.00  0.00
TER   
ATOM   3008  O   WAT   592      25.503  35.326 -27.332  1.00  0.00
ATOM   3009  H1  WAT   592      26.020  34.714 -27.857  1.00  0.00
ATOM   3010  H2  WAT   592      26.153  35.829 -26.841  1.00  0.00
TER   
ATOM   3011  O   WAT   593      28.243  36.217 -26.505  1.00  0.00
ATOM   3012  H1  WAT   593      28.531  35.962 -27.382  1.00  0.00
ATOM   3013  H2  WAT   593      28.755  35.664 -25.914  1.00  0.00
TER   
ATOM   3014  O   WAT   594      29.461  19.956 -25.925  1.00  0.00
ATOM   3015  H1  WAT   594      28.678  20.430 -25.646  1.00  0.00
ATOM   3016  H2  WAT   594      29.167  19.051 -26.034  1.00  0.00
TER   
ATOM   3017  O   WAT   595      20.182  36.429 -30.907  1.00  0.00
ATOM   3018  H1  WAT   595      20.014  35.796 -30.209  1.00  0.00
ATOM   3019  H2  WAT   595      19.315  36.635 -31.258  1.00  0.00
TER   
ATOM   3020  O   WAT   596      20.805  20.260 -33.404  1.00  0.00
ATOM   3021  H1  WAT   596      21.563  20.373 -33.978  1.00  0.00
ATOM   3022  H2  WAT   596      20.342  21.097 -33.450  1.00  0.00
TER   
ATOM   3023  O   WAT   597      27.346  22.374 -30.414  1.00  0.00
ATOM   3024  H1  WAT   597      26.534  22.000 -30.754  1.00  0.00
ATOM   3025  H2  WAT   597      27.850  21.619 -30.112  1.00  0.00
TER   
ATOM   3026  O   WAT   598      21.788  35.122 -33.462  1.00  0.00
ATOM   3027  H1  WAT   598      21.263  35.503 -34.166  1.00  0.00
ATOM   3028  H2  WAT   598      21.713  35.747 -32.741  1.00  0.00
TER   
ATOM   3029  O   WAT   599      25.371  20.524 -31.809  1.00  0.00
ATOM   3030  H1  WAT   599      24.741  19.823 -31.642  1.00  0.00
ATOM   3031  H2  WAT   599      24.832  21.285 -32.026  1.00  0.00
TER   
ATOM   3032  O   WAT   600      25.497  19.803 -19.374  1.00  0.00
ATOM   3033  H1  WAT   600      25.215  20.306 -20.138  1.00  0.00
ATOM   3034  H2  WAT   600      25.879  19.005 -19.740  1.00  0.00
TER   
ATOM   3035  O   WAT   601      29.136  10.241  28.546  1.00  0.00
ATOM   3036  H1  WAT   601      28.360   9.761  28.836  1.00  0.00
ATOM   3037  H2  WAT   601      29.787   9.561  28.372  1.00  0.00
TER   
ATOM   3038  O   WAT   602      23.152  10.553  29.423  1.00  0.00
ATOM   3039  H1  WAT   602      22.321  10.298  29.823  1.00  0.00
ATOM   3040  H2  WAT   602      23.760  10.624  30.159  1.00  0.00
TER   
ATOM   3041  O   WAT   603      23.132  14.587  29.619  1.00  0.00
ATOM   3042  H1  WAT   603      23.435  13.697  29.440  1.00  0.00
ATOM   3043  H2  WAT   603      23.877  15.144  29.392  1.00  0.00
TER   
ATOM   3044  O   WAT   604      21.562   5.513  23.208  1.00  0.00
ATOM   3045  H1  WAT   604      20.673   5.855  23.106  1.00  0.00
ATOM   3046  H2  WAT   604      21.846   5.313  22.316  1.00  0.00
TER   
ATOM   3047  O   WAT   605      19.525   8.114  29.092  1.00  0.00
ATOM   3048  H1  WAT   605      20.096   7.346  29.092  1.00  0.00
ATOM   3049  H2  WAT   605      19.525   8.412  28.182  1.00  0.00
TER   
ATOM   3050  O   WAT   606      29.383  16.933  26.946  1.00  0.00
ATOM   3051  H1  WAT   606      28.764  17.388  26.376  1.00  0.00
ATOM   3052  H2  WAT   606      30.238  17.088  26.545  1.00  0.00
TER   
ATOM   3053  O   WAT   607      28.577  12.916  28.553  1.00  0.00
ATOM   3054  H1  WAT   607      28.507  11.975  28.392  1.00  0.00
ATOM   3055  H2  WAT   607      29.339  13.007  29.125  1.00  0.00
TER   
ATOM   3056  O   WAT   608      20.767   3.522  30.879  1.00  0.00
ATOM   3057  H1  WAT   608      20.588   2.625  31.159  1.00  0.00
ATOM   3058  H2  WAT   608      20.365   4.069  31.553  1.00  0.00
TER   
ATOM   3059  O   WAT   609      29.607   5.724  28.780  1.00  0.00
ATOM   3060  H1  WAT   609      29.984   4.851  28.667  1.00  0.00
ATOM   3061  H2  WAT   609      29.509   6.059  27.889  1.00  0.00
TER   
ATOM   3062  O   WAT   610      23.738   4.096  24.242  1.00  0.00
ATOM   3063  H1  WAT   610      23.844   4.996  24.548  1.00  0.00
ATOM   3064  H2  WAT   610      22.827   4.048  23.951  1.00  0.00
TER   
ATOM   3065  O   WAT   611      21.386   6.018  29.487  1.00  0.00
ATOM   3066  H1  WAT   611      22.067   6.282  30.106  1.00  0.00
ATOM   3067  H2  WAT   611      21.071   5.178  29.821  1.00  0.00
TER   
ATOM   3068  O   WAT   612      25.578   7.065  28.574  1.00  0.00
ATOM   3069  H1  WAT   612      26.086   7.563  29.215  1.00  0.00
ATOM   3070  H2  WAT   612      26.110   6.288  28.398  1.00  0.00
TER   
ATOM   3071  O   WAT   613      23.862   1.705  32.840  1.00  0.00
ATOM   3072  H1  WAT   613      23.864   2.222  32.035  1.00  0.00
ATOM   3073  H2  WAT   613      23.032   1.228  32.817  1.00  0.00
TER   
ATOM   3074  O   WAT   614      30.249  11.817  24.339  1.00  0.00
ATOM   3075  H1  WAT   614      29.631  12.281  23.776  1.00  0.00
ATOM   3076  H2  WAT   614      30.762  12.509  24.756  1.00  0.00
TER   
ATOM   3077  O   WAT   615      25.112  11.344  31.018  1.00  0.00
ATOM   3078  H1  WAT   615      24.779  11.971  31.660  1.00  0.00
ATOM   3079  H2  WAT   615      25.289  11.870  30.238  1.00  0.00
TER   
ATOM   3080  O   WAT   616      23.544   3.416  30.847  1.00  0.00
ATOM   3081  H1  WAT   616      23.885   4.260  30.553  1.00  0.00
ATOM   3082  H2  WAT   616      22.605   3.564  30.964  1.00  0.00
TER   
ATOM   3083  O   WAT   617      24.324  13.312  32.833  1.00  0.00
ATOM   3084  H1  WAT   617      24.942  13.987  32.551  1.00  0.00
ATOM   3085  H2  WAT   617      23.464  13.721  32.741  1.00  0.00
TER   
ATOM   3086  O   WAT   618      19.617  12.502  21.713  1.00  0.00
ATOM   3087  H1  WAT   618      19.240  12.991  20.982  1.00  0.00
ATOM   3088  H2  WAT   618      19.875  13.175  22.344  1.00  0.00
TER   
ATOM   3089  O   WAT   619      27.226   0.904  27.172  1.00  0.00
ATOM   3090  H1  WAT   619      27.534   0.348  26.455  1.00  0.00
ATOM   3091  H2  WAT   619      26.296   1.038  26.989  1.00  0.00
TER   
ATOM   3092  O   WAT   620      29.614   8.969  23.908  1.00  0.00
ATOM   3093  H1  WAT   620      28.687   8.902  24.137  1.00  0.00
ATOM   3094  H2  WAT   620      29.767   9.907  23.793  1.00  0.00
TER   
ATOM   3095  O   WAT   621      29.601   5.240  20.905  1.00  0.00
ATOM   3096  H1  WAT   621      28.662   5.402  20.990  1.00  0.00
ATOM   3097  H2  WAT   621      29.920   5.959  20.358  1.00  0.00
TER   
ATOM   3098  O   WAT   622      25.220   9.495  26.690  1.00  0.00
ATOM   3099  H1  WAT   622      24.816   8.783  26.195  1.00  0.00
ATOM   3100  H2  WAT   622      25.306   9.150  27.579  1.00  0.00
TER   
ATOM   3101  O   WAT   623      25.688  13.182  28.854  1.00  0.00
ATOM   3102  H1  WAT   623      25.391  12.576  28.175  1.00  0.00
ATOM   3103  H2  WAT   623      26.638  13.220  28.743  1.00  0.00
TER   
ATOM   3104  O   WAT   624      23.933   6.269  30.470  1.00  0.00
ATOM   3105  H1  WAT   624      24.484   6.379  29.695  1.00  0.00
ATOM   3106  H2  WAT   624      24.447   6.643  31.185  1.00  0.00
TER   
ATOM   3107  O   WAT   625      23.607   9.791  34.080  1.00  0.00
ATOM   3108  H1  WAT   625      23.468  10.664  34.449  1.00  0.00
ATOM   3109  H2  WAT   625      22.725   9.449  33.935  1.00  0.00
TER   
ATOM   3110  O   WAT   626      29.930  14.709  25.387  1.00  0.00
ATOM   3111  H1  WAT   626      30.370  15.451  24.972  1.00  0.00
ATOM   3112  H2  WAT   626      29.869  14.952  26.311  1.00  0.00
TER   
ATOM   3113  O   WAT   627      21.921   8.390  24.191  1.00  0.00
ATOM   3114  H1  WAT   627      21.800   9.116  23.579  1.00  0.00
ATOM   3115  H2  WAT   627      21.611   7.620  23.713  1.00  0.00
TER   
ATOM   3116  O   WAT   628      19.559  11.561  29.997  1.00  0.00
ATOM   3117  H1  WAT   628      19.637  11.696  29.053  1.00  0.00
ATOM   3118  H2  WAT   628      20.173  10.853  30.190  1.00  0.00
TER   
ATOM   3119  O   WAT   629      20.804  13.261  26.408  1.00  0.00
ATOM   3120  H1  WAT   629      20.397  13.403  25.553  1.00  0.00
ATOM   3121  H2  WAT   629      21.695  12.977  26.205  1.00  0.00
TER   
ATOM   3122  O   WAT   630      25.076  17.476  24.520  1.00  0.00
ATOM   3123  H1  WAT   630      24.900  16.559  24.307  1.00  0.00
ATOM   3124  H2  WAT   630      24.222  17.835  24.760  1.00  0.00
TER   
ATOM   3125  O   WAT   631      19.615  12.603  32.537  1.00  0.00
ATOM   3126  H1  WAT   631      19.778  12.133  31.719  1.00  0.00
ATOM   3127  H2  WAT   631      20.080  12.095  33.202  1.00  0.00
TER   
ATOM   3128  O   WAT   632      24.387   1.733  27.573  1.00  0.00
ATOM   3129  H1  WAT   632      23.944   2.514  27.241  1.00  0.00
ATOM   3130  H2  WAT   632      24.945   2.056  28.280  1.00  0.00
TER   
ATOM   3131  O   WAT   633      28.674   4.600  33.176  1.00  0.00
ATOM   3132  H1  WAT   633      28.212   4.808  33.988  1.00  0.00
ATOM   3133  H2  WAT   633      28.272   3.786  32.874  1.00  0.00
TER   
ATOM   3134  O   WAT   634      27.503   1.354  22.454  1.00  0.00
ATOM   3135  H1  WAT   634      26.878   1.350  23.179  1.00  0.00
ATOM   3136  H2  WAT   634      27.416   0.487  22.057  1.00  0.00
TER   
ATOM   3137  O   WAT   635      26.425   2.278  29.432  1.00  0.00
ATOM   3138  H1  WAT   635      26.722   3.184  29.351  1.00  0.00
ATOM   3139  H2  WAT   635      26.973   1.790  28.818  1.00  0.00
TER   
ATOM   3140  O   WAT   636      24.178   6.857  25.301  1.00  0.00
ATOM   3141  H1  WAT   636      23.952   6.640  26.206  1.00  0.00
ATOM   3142  H2  WAT   636      23.398   7.289  24.956  1.00  0.00
TER   
ATOM   3143  O   WAT   637      30.015   5.499  25.930  1.00  0.00
ATOM   3144  H1  WAT   637      30.408   5.816  25.117  1.00  0.00
ATOM   3145  H2  WAT   637      30.376   4.620  26.045  1.00  0.00
TER   
ATOM   3146  O   WAT   638      21.749   4.166  34.120  1.00  0.00
ATOM   3147  H1  WAT   638      21.356   5.014  34.328  1.00  0.00
ATOM   3148  H2  WAT   638      21.061   3.529  34.311  1.00  0.00
TER   
ATOM   3149  O   WAT   639      19.051   2.089  28.153  1.00  0.00
ATOM   3150  H1  WAT   639      18.762   2.660  28.866  1.00  0.00
ATOM   3151  H2  WAT   639      19.796   1.610  28.517  1.00  0.00
TER   
ATOM   3152  O   WAT   640      19.238   6.031  19.364  1.00  0.00
ATOM   3153  H1  WAT   640      19.156   6.974  19.505  1.00  0.00
ATOM   3154  H2  WAT   640      18.886   5.889  18.485  1.00  0.00
TER   
ATOM   3155  O   WAT   641      30.600   8.090  30.026  1.00  0.00
ATOM   3156  H1  WAT   641      29.868   8.598  30.375  1.00  0.00
ATOM   3157  H2  WAT   641      30.203   7.273  29.724  1.00  0.00
TER   
ATOM   3158  O   WAT   642      27.038   4.765  28.431  1.00  0.00
ATOM   3159  H1  WAT   642      27.042   4.324  27.581  1.00  0.00
ATOM   3160  H2  WAT   642      27.933   5.087  28.538  1.00  0.00
TER   
ATOM   3161  O   WAT   643      22.888   4.648  27.390  1.00  0.00
ATOM   3162  H1  WAT   643      22.548   5.125  28.147  1.00  0.00
ATOM   3163  H2  WAT   643      22.126   4.194  27.030  1.00  0.00
TER   
ATOM   3164  O   WAT   644      27.100   5.766  21.421  1.00  0.00
ATOM   3165  H1  WAT   644      27.221   5.725  22.370  1.00  0.00
ATOM   3166  H2  WAT   644      26.715   6.629  21.266  1.00  0.00
TER   
ATOM   3167  O   WAT   645      26.112   8.077  20.820  1.00  0.00
ATOM   3168  H1  WAT   645      25.544   7.628  20.193  1.00  0.00
ATOM   3169  H2  WAT   645      26.821   8.436  20.286  1.00  0.00
TER   
ATOM   3170  O   WAT   646      27.339   8.825  30.177  1.00  0.00
ATOM   3171  H1  WAT   646      27.706   8.351  30.923  1.00  0.00
ATOM   3172  H2  WAT   646      27.149   9.700  30.518  1.00  0.00
TER   
ATOM   3173  O   WAT   647      20.203   3.570  26.307  1.00  0.00
ATOM   3174  H1  WAT   647      19.917   3.205  27.145  1.00  0.00
ATOM   3175  H2  WAT   647      20.141   2.838  25.693  1.00  0.00
TER   
ATOM   3176  O   WAT   648      25.129   7.866  32.496  1.00  0.00
ATOM   3177  H1  WAT   648      24.824   8.745  32.721  1.00  0.00
ATOM   3178  H2  WAT   648      26.083   7.926  32.531  1.00  0.00
TER   
ATOM   3179  O   WAT   649      23.657  12.072  23.092  1.00  0.00
ATOM   3180  H1  WAT   649      22.883  11.532  22.932  1.00  0.00
ATOM   3181  H2  WAT   649      24.386  11.553  22.754  1.00  0.00
TER   
ATOM   3182  O   WAT   650      29.877   2.463  23.028  1.00  0.00
ATOM   3183  H1  WAT   650      29.063   1.964  22.953  1.00  0.00
ATOM   3184  H2  WAT   650      29.683   3.303  22.612  1.00  0.00
TER   
ATOM   3185  O   WAT   651      23.701  11.740  26.730  1.00  0.00
ATOM   3186  H1  WAT   651      24.218  10.937  26.676  1.00  0.00
ATOM   3187  H2  WAT   651      23.249  11.678  27.572  1.00  0.00
TER   
ATOM   3188  O   WAT   652      28.587  13.007  22.003  1.00  0.00
ATOM   3189  H1  WAT   652      28.929  13.751  21.507  1.00  0.00
ATOM   3190  H2  WAT   652      27.759  13.320  22.366  1.00  0.00
TER   
ATOM   3191  O   WAT   653      21.185   8.707  33.643  1.00  0.00
ATOM   3192  H1  WAT   653      20.826   9.372  34.230  1.00  0.00
ATOM   3193  H2  WAT   653      20.890   7.875  34.014  1.00  0.00
TER   
ATOM   3194  O   WAT   654      27.557  13.088  24.775  1.00  0.00
ATOM   3195  H1  WAT   654      28.244  13.635  25.155  1.00  0.00
ATOM   3196  H2  WAT   654      26.770  13.632  24.810  1.00  0.00
TER   
ATOM   3197  O   WAT   655      19.696   8.706  20.266  1.00  0.00
ATOM   3198  H1  WAT   655      20.565   8.988  20.550  1.00  0.00
ATOM   3199  H2  WAT   655      19.205   9.519  20.151  1.00  0.00
TER   
ATOM   3200  O   WAT   656      26.859  10.093  24.387  1.00  0.00
ATOM   3201  H1  WAT   656      27.316  10.904  24.613  1.00  0.00
ATOM   3202  H2  WAT   656      26.508   9.775  25.219  1.00  0.00
TER   
ATOM   3203  O   WAT   657      29.163  15.604  31.616  1.00  0.00
ATOM   3204  H1  WAT   657      29.807  15.810  32.294  1.00  0.00
ATOM   3205  H2  WAT   657      29.525  14.842  31.163  1.00  0.00
TER   
ATOM   3206  O   WAT   658      22.760   0.437  24.859  1.00  0.00
ATOM   3207  H1  WAT   658      22.632   0.429  25.808  1.00  0.00
ATOM   3208  H2  WAT   658      21.937   0.775  24.509  1.00  0.00
TER   
ATOM   3209  O   WAT   659      20.063  17.918  20.833  1.00  0.00
ATOM   3210  H1  WAT   659      20.423  18.517  20.178  1.00  0.00
ATOM   3211  H2  WAT   659      19.922  18.464  21.606  1.00  0.00
TER   
ATOM   3212  O   WAT   660      26.080  15.302  21.650  1.00  0.00
ATOM   3213  H1  WAT   660      26.071  16.034  21.034  1.00  0.00
ATOM   3214  H2  WAT   660      25.160  15.055  21.743  1.00  0.00
TER   
ATOM   3215  O   WAT   661      21.680  10.523  22.395  1.00  0.00
ATOM   3216  H1  WAT   661      21.073  11.263  22.404  1.00  0.00
ATOM   3217  H2  WAT   661      22.155  10.613  21.568  1.00  0.00
TER   
ATOM   3218  O   WAT   662      29.066  15.364  20.312  1.00  0.00
ATOM   3219  H1  WAT   662      29.167  15.161  19.383  1.00  0.00
ATOM   3220  H2  WAT   662      28.166  15.110  20.517  1.00  0.00
TER   
ATOM   3221  O   WAT   663      26.588   5.922  24.295  1.00  0.00
ATOM   3222  H1  WAT   663      25.880   6.391  24.736  1.00  0.00
ATOM   3223  H2  WAT   663      26.873   5.265  24.929  1.00  0.00
TER   
ATOM   3224  O   WAT   664      28.214   7.342  32.294  1.00  0.00
ATOM   3225  H1  WAT   664      28.712   7.817  32.959  1.00  0.00
ATOM   3226  H2  WAT   664      28.356   6.418  32.501  1.00  0.00
TER   
ATOM   3227  O   WAT   665      27.708  17.883  25.007  1.00  0.00
ATOM   3228  H1  WAT   665      27.962  17.845  24.085  1.00  0.00
ATOM   3229  H2  WAT   665      26.759  17.756  25.000  1.00  0.00
TER   
ATOM   3230  O   WAT   666      24.792   4.231  21.670  1.00  0.00
ATOM   3231  H1  WAT   666      25.641   4.668  21.604  1.00  0.00
ATOM   3232  H2  WAT   666      24.425   4.543  22.497  1.00  0.00
TER   
ATOM   3233  O   WAT   667      23.691  10.484  20.143  1.00  0.00
ATOM   3234  H1  WAT   667      24.457  10.372  20.706  1.00  0.00
ATOM   3235  H2  WAT   667      23.768   9.788  19.491  1.00  0.00
TER   
ATOM   3236  O   WAT   668      22.386   7.917  20.827  1.00  0.00
ATOM   3237  H1  WAT   668      22.466   6.969  20.938  1.00  0.00
ATOM   3238  H2  WAT   668      23.278   8.247  20.933  1.00  0.00
TER   
ATOM   3239  O   WAT   669      23.187  18.066  27.930  1.00  0.00
ATOM   3240  H1  WAT   669      23.923  17.518  28.201  1.00  0.00
ATOM   3241  H2  WAT   669      23.571  18.932  27.791  1.00  0.00
TER   
ATOM   3242  O   WAT   670      20.072  14.134  23.804  1.00  0.00
ATOM   3243  H1  WAT   670      19.146  14.376  23.795  1.00  0.00
ATOM   3244  H2  WAT   670      20.537  14.961  23.683  1.00  0.00
TER   
ATOM   3245  O   WAT   671      26.297  17.239  19.753  1.00  0.00
ATOM   3246  H1  WAT   671      27.090  17.528  19.301  1.00  0.00
ATOM   3247  H2  WAT   671      25.778  16.808  19.074  1.00  0.00
TER   
ATOM   3248  O   WAT   672      26.815  12.460  19.617  1.00  0.00
ATOM   3249  H1  WAT   672      26.710  11.845  20.343  1.00  0.00
ATOM   3250  H2  WAT   672      26.648  11.936  18.833  1.00  0.00
TER   
ATOM   3251  O   WAT   673      30.055  11.522  20.221  1.00  0.00
ATOM   3252  H1  WAT   673      29.506  11.968  20.865  1.00  0.00
ATOM   3253  H2  WAT   673      30.677  11.016  20.745  1.00  0.00
TER   
ATOM   3254  O   WAT   674      25.723  10.481  22.118  1.00  0.00
ATOM   3255  H1  WAT   674      26.145  10.315  22.961  1.00  0.00
ATOM   3256  H2  WAT   674      25.848   9.671  21.623  1.00  0.00
TER   
ATOM   3257  O   WAT   675      28.236   9.504  19.365  1.00  0.00
ATOM   3258  H1  WAT   675      28.756   8.789  19.000  1.00  0.00
ATOM   3259  H2  WAT   675      28.882  10.143  19.665  1.00  0.00
TER   
ATOM   3260  O   WAT   676      27.139   1.984  32.037  1.00  0.00
ATOM   3261  H1  WAT   676      26.691   2.006  31.192  1.00  0.00
ATOM   3262  H2  WAT   676      26.506   1.586  32.634  1.00  0.00
TER   
ATOM   3263  O   WAT   677      27.545  10.879  32.658  1.00  0.00
ATOM   3264  H1  WAT   677      27.964  11.723  32.486  1.00  0.00
ATOM   3265  H2  WAT   677      26.626  11.016  32.429  1.00  0.00
TER   
ATOM   3266  O   WAT   678      24.619   6.554  19.063  1.00  0.00
ATOM   3267  H1  WAT   678      24.418   5.691  19.425  1.00  0.00
ATOM   3268  H2  WAT   678      24.448   6.467  18.126  1.00  0.00
TER   
ATOM   3269  O   WAT   679      25.396  17.185  33.774  1.00  0.00
ATOM   3270  H1  WAT   679      24.858  17.909  33.455  1.00  0.00
ATOM   3271  H2  WAT   679      25.649  16.708  32.984  1.00  0.00
TER   
ATOM   3272  O   WAT   680      23.417   3.654  19.051  1.00  0.00
ATOM   3273  H1  WAT   680      23.720   3.661  18.143  1.00  0.00
ATOM   3274  H2  WAT   680      24.157   3.304  19.548  1.00  0.00
TER   
ATOM   3275  O   WAT   681      28.252  18.420  34.033  1.00  0.00
ATOM   3276  H1  WAT   681      28.178  19.323  34.340  1.00  0.00
ATOM   3277  H2  WAT   681      27.350  18.101  34.005  1.00  0.00
TER   
ATOM   3278  O   WAT   682      26.636   2.597  20.037  1.00  0.00
ATOM   3279  H1  WAT   682      26.288   1.920  19.457  1.00  0.00
ATOM   3280  H2  WAT   682      26.837   2.136  20.851  1.00  0.00
TER   
ATOM   3281  O   WAT   683      28.800  17.586  21.656  1.00  0.00
ATOM   3282  H1  WAT   683      29.696  17.924  21.677  1.00  0.00
ATOM   3283  H2  WAT   683      28.832  16.863  21.028  1.00  0.00
TER   
ATOM   3284  O   WAT   684      22.440  12.958  19.884  1.00  0.00
ATOM   3285  H1  WAT   684      22.878  13.501  20.540  1.00  0.00
ATOM   3286  H2  WAT   684      22.925  12.133  19.894  1.00  0.00
TER   
ATOM   3287  O   WAT   685      19.655  15.747  27.336  1.00  0.00
ATOM   3288  H1  WAT   685      19.985  14.879  27.104  1.00  0.00
ATOM   3289  H2  WAT   685      20.084  15.953  28.167  1.00  0.00
TER   
ATOM   3290  O   WAT   686      24.251  14.078  24.996  1.00  0.00
ATOM   3291  H1  WAT   686      23.950  13.955  25.897  1.00  0.00
ATOM   3292  H2  WAT   686      24.145  13.219  24.588  1.00  0.00
TER   
ATOM   3293  O   WAT   687      20.144  16.614  30.074  1.00  0.00
ATOM   3294  H1  WAT   687      19.707  16.794  30.907  1.00  0.00
ATOM   3295  H2  WAT   687      20.711  17.372  29.933  1.00  0.00
TER   
ATOM   3296  O   WAT   688      19.976   9.126  26.433  1.00  0.00
ATOM   3297  H1  WAT   688      19.321   8.857  25.789  1.00  0.00
ATOM   3298  H2  WAT   688      20.814   9.017  25.984  1.00  0.00
TER   
ATOM   3299  O   WAT   689      21.014   9.512  30.974  1.00  0.00
ATOM   3300  H1  WAT   689      21.381   9.424  31.853  1.00  0.00
ATOM   3301  H2  WAT   689      20.445   8.748  30.874  1.00  0.00
TER   
ATOM   3302  O   WAT   690      19.190   6.336  22.376  1.00  0.00
ATOM   3303  H1  WAT   690      18.286   6.599  22.201  1.00  0.00
ATOM   3304  H2  WAT   690      19.674   6.607  21.596  1.00  0.00
TER   
ATOM   3305  O   WAT   691      21.733   5.393  20.285  1.00  0.00
ATOM   3306  H1  WAT   691      22.442   4.971  19.800  1.00  0.00
ATOM   3307  H2  WAT   691      21.017   5.460  19.654  1.00  0.00
TER   
ATOM   3308  O   WAT   692      21.380   1.447  19.326  1.00  0.00
ATOM   3309  H1  WAT   692      22.103   1.988  19.644  1.00  0.00
ATOM   3310  H2  WAT   692      21.653   1.173  18.450  1.00  0.00
TER   
ATOM   3311  O   WAT   693      21.069   0.697  29.228  1.00  0.00
ATOM   3312  H1  WAT   693      21.717   0.147  28.787  1.00  0.00
ATOM   3313  H2  WAT   693      21.489   0.952  30.049  1.00  0.00
TER   
ATOM   3314  O   WAT   694      20.822   0.853  31.970  1.00  0.00
ATOM   3315  H1  WAT   694      20.474   1.309  32.736  1.00  0.00
ATOM   3316  H2  WAT   694      20.491  -0.041  32.053  1.00  0.00
TER   
ATOM   3317  O   WAT   695      26.130  15.581  31.737  1.00  0.00
ATOM   3318  H1  WAT   695      25.889  15.848  30.850  1.00  0.00
ATOM   3319  H2  WAT   695      27.070  15.751  31.792  1.00  0.00
TER   
ATOM   3320  O   WAT   696      22.268  16.971  33.255  1.00  0.00
ATOM   3321  H1  WAT   696      21.674  16.839  33.994  1.00  0.00
ATOM   3322  H2  WAT   696      22.260  16.135  32.790  1.00  0.00
TER   
ATOM   3323  O   WAT   697      21.899  14.337  32.206  1.00  0.00
ATOM   3324  H1  WAT   697      21.172  13.717  32.139  1.00  0.00
ATOM   3325  H2  WAT   697      21.960  14.731  31.336  1.00  0.00
TER   
ATOM   3326  O   WAT   698      25.503  16.551  28.991  1.00  0.00
ATOM   3327  H1  WAT   698      26.020  15.940  28.466  1.00  0.00
ATOM   3328  H2  WAT   698      26.153  17.054  29.482  1.00  0.00
TER   
ATOM   3329  O   WAT   699      28.243  17.442  29.818  1.00  0.00
ATOM   3330  H1  WAT   699      28.531  17.188  28.941  1.00  0.00
ATOM   3331  H2  WAT   699      28.755  16.890  30.409  1.00  0.00
TER   
ATOM   3332  O   WAT   700      29.461   1.181  30.398  1.00  0.00
ATOM   3333  H1  WAT   700      28.678   1.656  30.677  1.00  0.00
ATOM   3334  H2  WAT   700      29.167   0.277  30.289  1.00  0.00
TER   
ATOM   3335  O   WAT   701      20.182  17.654  25.416  1.00  0.00
ATOM   3336  H1  WAT   701      20.014  17.021  26.114  1.00  0.00
ATOM   3337  H2  WAT   701      19.315  17.860  25.065  1.00  0.00
TER   
ATOM   3338  O   WAT   702      20.805   1.486  22.919  1.00  0.00
ATOM   3339  H1  WAT   702      21.563   1.599  22.346  1.00  0.00
ATOM   3340  H2  WAT   702      20.342   2.323  22.873  1.00  0.00
TER   
ATOM   3341  O   WAT   703      27.346   3.600  25.909  1.00  0.00
ATOM   3342  H1  WAT   703      26.534   3.226  25.569  1.00  0.00
ATOM   3343  H2  WAT   703      27.850   2.844  26.211  1.00  0.00
TER   
ATOM   3344  O   WAT   704      21.788  16.348  22.861  1.00  0.00
ATOM   3345  H1  WAT   704      21.263  16.728  22.157  1.00  0.00
ATOM   3346  H2  WAT   704      21.713  16.973  23.582  1.00  0.00
TER   
ATOM   3347  O   WAT   705      23.177   2.012  21.459  1.00  0.00
ATOM   3348  H1  WAT   705      23.707   1.225  21.330  1.00  0.00
ATOM   3349  H2  WAT   705      23.810   2.691  21.693  1.00  0.00
TER   
ATOM   3350  O   WAT   706      25.371   1.750  24.514  1.00  0.00
ATOM   3351  H1  WAT   706      24.741   1.049  24.681  1.00  0.00
ATOM   3352  H2  WAT   706      24.832   2.510  24.297  1.00  0.00
TER   
ATOM   3353  O   WAT   707      24.388  18.296  21.736  1.00  0.00
ATOM   3354  H1  WAT   707      25.119  18.012  21.188  1.00  0.00
ATOM   3355  H2  WAT   707      24.647  18.057  22.626  1.00  0.00
TER   
ATOM   3356  O   WAT   708      23.549  14.412  21.741  1.00  0.00
ATOM   3357  H1  WAT   708      22.920  14.881  22.289  1.00  0.00
ATOM   3358  H2  WAT   708      23.664  13.567  22.175  1.00  0.00
TER   
ATOM   3359  O   WAT   709      29.136  10.241   9.772  1.00  0.00
ATOM   3360  H1  WAT   709      28.360   9.761  10.061  1.00  0.00
ATOM   3361  H2  WAT   709      29.787   9.561   9.597  1.00  0.00
TER   
ATOM   3362  O   WAT   710      23.152  10.553  10.649  1.00  0.00
ATOM   3363  H1  WAT   710      22.321  10.298  11.049  1.00  0.00
ATOM   3364  H2  WAT   710      23.760  10.624  11.385  1.00  0.00
TER   
ATOM   3365  O   WAT   711      23.132  14.587  10.845  1.00  0.00
ATOM   3366  H1  WAT   711      23.435  13.697  10.666  1.00  0.00
ATOM   3367  H2  WAT   711      23.877  15.144  10.617  1.00  0.00
TER   
ATOM   3368  O   WAT   712      21.562   5.513   4.433  1.00  0.00
ATOM   3369  H1  WAT   712      20.673   5.855   4.331  1.00  0.00
ATOM   3370  H2  WAT   712      21.846   5.313   3.541  1.00  0.00
TER   
ATOM   3371  O   WAT   713      19.525   8.114  10.317  1.00  0.00
ATOM   3372  H1  WAT   713      20.096   7.346  10.318  1.00  0.00
ATOM   3373  H2  WAT   713      19.525   8.412   9.408  1.00  0.00
TER   
ATOM   3374  O   WAT   714      29.383  16.933   8.172  1.00  0.00
ATOM   3375  H1  WAT   714      28.764  17.388   7.601  1.00  0.00
ATOM   3376  H2  WAT   714      30.238  17.088   7.771  1.00  0.00
TER   
ATOM   3377  O   WAT   715      28.577  12.916   9.779  1.00  0.00
ATOM   3378  H1  WAT   715      28.507  11.975   9.617  1.00  0.00
ATOM   3379  H2  WAT   715      29.339  13.007  10.351  1.00  0.00
TER   
ATOM   3380  O   WAT   716      20.767   3.522  12.104  1.00  0.00
ATOM   3381  H1  WAT   716      20.588   2.625  12.385  1.00  0.00
ATOM   3382  H2  WAT   716      20.365   4.069  12.779  1.00  0.00
TER   
ATOM   3383  O   WAT   717      29.607   5.724  10.005  1.00  0.00
ATOM   3384  H1  WAT   717      29.984   4.851   9.893  1.00  0.00
ATOM   3385  H2  WAT   717      29.509   6.059   9.115  1.00  0.00
TER   
ATOM   3386  O   WAT   718      23.738   4.096   5.467  1.00  0.00
ATOM   3387  H1  WAT   718      23.844   4.996   5.774  1.00  0.00
ATOM   3388  H2  WAT   718      22.827   4.048   5.177  1.00  0.00
TER   
ATOM   3389  O   WAT   719      21.386   6.018  10.712  1.00  0.00
ATOM   3390  H1  WAT   719      22.067   6.282  11.331  1.00  0.00
ATOM   3391  H2  WAT   719      21.071   5.178  11.046  1.00  0.00
TER   
ATOM   3392  O   WAT   720      25.578   7.065   9.800  1.00  0.00
ATOM   3393  H1  WAT   720      26.086   7.563  10.440  1.00  0.00
ATOM   3394  H2  WAT   720      26.110   6.288   9.624  1.00  0.00
TER   
ATOM   3395  O   WAT   721      23.862   1.705  14.066  1.00  0.00
ATOM   3396  H1  WAT   721      23.864   2.222  13.261  1.00  0.00
ATOM   3397  H2  WAT   721      23.032   1.228  14.043  1.00  0.00
TER   
ATOM   3398  O   WAT   722      30.249  11.817   5.565  1.00  0.00
ATOM   3399  H1  WAT   722      29.631  12.281   5.001  1.00  0.00
ATOM   3400  H2  WAT   722      30.762  12.509   5.982  1.00  0.00
TER   
ATOM   3401  O   WAT   723      25.112  11.344  12.243  1.00  0.00
ATOM   3402  H1  WAT   723      24.779  11.971  12.886  1.00  0.00
ATOM   3403  H2  WAT   723      25.289  11.870  11.464  1.00  0.00
TER   
ATOM   3404  O   WAT   724      23.544   3.416  12.073  1.00  0.00
ATOM   3405  H1  WAT   724      23.885   4.260  11.779  1.00  0.00
ATOM   3406  H2  WAT   724      22.605   3.564  12.190  1.00  0.00
TER   
ATOM   3407  O   WAT   725      24.324  13.312  14.058  1.00  0.00
ATOM   3408  H1  WAT   725      24.942  13.987  13.777  1.00  0.00
ATOM   3409  H2  WAT   725      23.464  13.721  13.967  1.00  0.00
TER   
ATOM   3410  O   WAT   726      19.617  12.502   2.939  1.00  0.00
ATOM   3411  H1  WAT   726      19.240  12.991   2.208  1.00  0.00
ATOM   3412  H2  WAT   726      19.875  13.175   3.570  1.00  0.00
TER   
ATOM   3413  O   WAT   727      27.226   0.904   8.398  1.00  0.00
ATOM   3414  H1  WAT   727      27.534   0.348   7.681  1.00  0.00
ATOM   3415  H2  WAT   727      26.296   1.038   8.215  1.00  0.00
TER   
ATOM   3416  O   WAT   728      29.614   8.969   5.134  1.00  0.00
ATOM   3417  H1  WAT   728      28.687   8.902   5.362  1.00  0.00
ATOM   3418  H2  WAT   728      29.767   9.907   5.019  1.00  0.00
TER   
ATOM   3419  O   WAT   729      29.601   5.240   2.130  1.00  0.00
ATOM   3420  H1  WAT   729      28.662   5.402   2.216  1.00  0.00
ATOM   3421  H2  WAT   729      29.920   5.959   1.584  1.00  0.00
TER   
ATOM   3422  O   WAT   730      25.220   9.495   7.916  1.00  0.00
ATOM   3423  H1  WAT   730      24.816   8.783   7.420  1.00  0.00
ATOM   3424  H2  WAT   730      25.306   9.150   8.804  1.00  0.00
TER   
ATOM   3425  O   WAT   731      25.688  13.182  10.079  1.00  0.00
ATOM   3426  H1  WAT   731      25.391  12.576   9.400  1.00  0.00
ATOM   3427  H2  WAT   731      26.638  13.220   9.968  1.00  0.00
TER   
ATOM   3428  O   WAT   732      23.933   6.269  11.695  1.00  0.00
ATOM   3429  H1  WAT   732      24.484   6.379  10.921  1.00  0.00
ATOM   3430  H2  WAT   732      24.447   6.643  12.411  1.00  0.00
TER   
ATOM   3431  O   WAT   733      24.780  12.920  16.730  1.00  0.00
ATOM   3432  H1  WAT   733      23.883  13.144  16.978  1.00  0.00
ATOM   3433  H2  WAT   733      24.805  13.044  15.781  1.00  0.00
TER   
ATOM   3434  O   WAT   734      23.607   9.791  15.306  1.00  0.00
ATOM   3435  H1  WAT   734      23.468  10.664  15.675  1.00  0.00
ATOM   3436  H2  WAT   734      22.725   9.449  15.161  1.00  0.00
TER   
ATOM   3437  O   WAT   735      29.930  14.709   6.613  1.00  0.00
ATOM   3438  H1  WAT   735      30.370  15.451   6.198  1.00  0.00
ATOM   3439  H2  WAT   735      29.869  14.952   7.536  1.00  0.00
TER   
ATOM   3440  O   WAT   736      25.405  15.734  17.515  1.00  0.00
ATOM   3441  H1  WAT   736      25.377  16.138  16.647  1.00  0.00
ATOM   3442  H2  WAT   736      25.242  14.805  17.352  1.00  0.00
TER   
ATOM   3443  O   WAT   737      21.921   8.390   5.416  1.00  0.00
ATOM   3444  H1  WAT   737      21.800   9.116   4.804  1.00  0.00
ATOM   3445  H2  WAT   737      21.611   7.620   4.939  1.00  0.00
TER   
ATOM   3446  O   WAT   738      19.559  11.561  11.223  1.00  0.00
ATOM   3447  H1  WAT   738      19.637  11.696  10.279  1.00  0.00
ATOM   3448  H2  WAT   738      20.173  10.853  11.416  1.00  0.00
TER   
ATOM   3449  O   WAT   739      20.804  13.261   7.634  1.00  0.00
ATOM   3450  H1  WAT   739      20.397  13.403   6.779  1.00  0.00
ATOM   3451  H2  WAT   739      21.695  12.977   7.431  1.00  0.00
TER   
ATOM   3452  O   WAT   740      25.076  17.476   5.746  1.00  0.00
ATOM   3453  H1  WAT   740      24.900  16.559   5.533  1.00  0.00
ATOM   3454  H2  WAT   740      24.222  17.835   5.986  1.00  0.00
TER   
ATOM   3455  O   WAT   741      19.615  12.603  13.763  1.00  0.00
ATOM   3456  H1  WAT   741      19.778  12.133  12.944  1.00  0.00
ATOM   3457  H2  WAT   741      20.080  12.095  14.427  1.00  0.00
TER   
ATOM   3458  O   WAT   742      24.387   1.733   8.799  1.00  0.00
ATOM   3459  H1  WAT   742      23.944   2.514   8.467  1.00  0.00
ATOM   3460  H2  WAT   742      24.945   2.056   9.506  1.00  0.00
TER   
ATOM   3461  O   WAT   743      28.674   4.600  14.402  1.00  0.00
ATOM   3462  H1  WAT   743      28.212   4.808  15.214  1.00  0.00
ATOM   3463  H2  WAT   743      28.272   3.786  14.099  1.00  0.00
TER   
ATOM   3464  O   WAT   744      27.503   1.354   3.679  1.00  0.00
ATOM   3465  H1  WAT   744      26.878   1.350   4.405  1.00  0.00
ATOM   3466  H2  WAT   744      27.416   0.487   3.283  1.00  0.00
TER   
ATOM   3467  O   WAT   745      26.425   2.278  10.658  1.00  0.00
ATOM   3468  H1  WAT   745      26.722   3.184  10.577  1.00  0.00
ATOM   3469  H2  WAT   745      26.973   1.790  10.044  1.00  0.00
TER   
ATOM   3470  O   WAT   746      24.178   6.857   6.527  1.00  0.00
ATOM   3471  H1  WAT   746      23.952   6.640   7.431  1.00  0.00
ATOM   3472  H2  WAT   746      23.398   7.289   6.181  1.00  0.00
TER   
ATOM   3473  O   WAT   747      26.618   7.755  17.193  1.00  0.00
ATOM   3474  H1  WAT   747      26.523   6.815  17.043  1.00  0.00
ATOM   3475  H2  WAT   747      27.461   7.977  16.798  1.00  0.00
TER   
ATOM   3476  O   WAT   748      30.015   5.499   7.156  1.00  0.00
ATOM   3477  H1  WAT   748      30.408   5.816   6.343  1.00  0.00
ATOM   3478  H2  WAT   748      30.376   4.620   7.271  1.00  0.00
TER   
ATOM   3479  O   WAT   749      21.749   4.166  15.346  1.00  0.00
ATOM   3480  H1  WAT   749      21.356   5.014  15.553  1.00  0.00
ATOM   3481  H2  WAT   749      21.061   3.529  15.537  1.00  0.00
TER   
ATOM   3482  O   WAT   750      28.324   4.250  18.416  1.00  0.00
ATOM   3483  H1  WAT   750      27.634   4.057  19.050  1.00  0.00
ATOM   3484  H2  WAT   750      29.067   4.533  18.948  1.00  0.00
TER   
ATOM   3485  O   WAT   751      19.051   2.089   9.379  1.00  0.00
ATOM   3486  H1  WAT   751      18.762   2.660  10.092  1.00  0.00
ATOM   3487  H2  WAT   751      19.796   1.610   9.742  1.00  0.00
TER   
ATOM   3488  O   WAT   752      19.238   6.031   0.589  1.00  0.00
ATOM   3489  H1  WAT   752      19.156   6.974   0.731  1.00  0.00
ATOM   3490  H2  WAT   752      18.886   5.889  -0.289  1.00  0.00
TER   
ATOM   3491  O   WAT   753      30.600   8.090  11.251  1.00  0.00
ATOM   3492  H1  WAT   753      29.868   8.598  11.600  1.00  0.00
ATOM   3493  H2  WAT   753      30.203   7.273  10.950  1.00  0.00
TER   
ATOM   3494  O   WAT   754      27.038   4.765   9.656  1.00  0.00
ATOM   3495  H1  WAT   754      27.042   4.324   8.807  1.00  0.00
ATOM   3496  H2  WAT   754      27.933   5.087   9.764  1.00  0.00
TER   
ATOM   3497  O   WAT   755      22.888   4.648   8.616  1.00  0.00
ATOM   3498  H1  WAT   755      22.548   5.125   9.373  1.00  0.00
ATOM   3499  H2  WAT   755      22.126   4.194   8.256  1.00  0.00
TER   
ATOM   3500  O   WAT   756      27.100   5.766   2.647  1.00  0.00
ATOM   3501  H1  WAT   756      27.221   5.725   3.596  1.00  0.00
ATOM   3502  H2  WAT   756      26.715   6.629   2.492  1.00  0.00
TER   
ATOM   3503  O   WAT   757      26.112   8.077   2.045  1.00  0.00
ATOM   3504  H1  WAT   757      25.544   7.628   1.419  1.00  0.00
ATOM   3505  H2  WAT   757      26.821   8.436   1.512  1.00  0.00
TER   
ATOM   3506  O   WAT   758      21.189  11.978  15.922  1.00  0.00
ATOM   3507  H1  WAT   758      20.804  11.337  16.520  1.00  0.00
ATOM   3508  H2  WAT   758      21.500  12.681  16.492  1.00  0.00
TER   
ATOM   3509  O   WAT   759      27.339   8.825  11.403  1.00  0.00
ATOM   3510  H1  WAT   759      27.706   8.351  12.149  1.00  0.00
ATOM   3511  H2  WAT   759      27.149   9.700  11.744  1.00  0.00
TER   
ATOM   3512  O   WAT   760      20.203   3.570   7.532  1.00  0.00
ATOM   3513  H1  WAT   760      19.917   3.205   8.370  1.00  0.00
ATOM   3514  H2  WAT   760      20.141   2.838   6.919  1.00  0.00
TER   
ATOM   3515  O   WAT   761      25.129   7.866  13.721  1.00  0.00
ATOM   3516  H1  WAT   761      24.824   8.745  13.946  1.00  0.00
ATOM   3517  H2  WAT   761      26.083   7.926  13.757  1.00  0.00
TER   
ATOM   3518  O   WAT   762      23.657  12.072   4.318  1.00  0.00
ATOM   3519  H1  WAT   762      22.883  11.532   4.158  1.00  0.00
ATOM   3520  H2  WAT   762      24.386  11.553   3.980  1.00  0.00
TER   
ATOM   3521  O   WAT   763      29.877   2.463   4.254  1.00  0.00
ATOM   3522  H1  WAT   763      29.063   1.964   4.178  1.00  0.00
ATOM   3523  H2  WAT   763      29.683   3.303   3.837  1.00  0.00
TER   
ATOM   3524  O   WAT   764      29.797  11.140  15.998  1.00  0.00
ATOM   3525  H1  WAT   764      29.731  10.219  15.743  1.00  0.00
ATOM   3526  H2  WAT   764      29.168  11.237  16.712  1.00  0.00
TER   
ATOM   3527  O   WAT   765      23.701  11.740   7.956  1.00  0.00
ATOM   3528  H1  WAT   765      24.218  10.937   7.902  1.00  0.00
ATOM   3529  H2  WAT   765      23.249  11.678   8.798  1.00  0.00
TER   
ATOM   3530  O   WAT   766      28.587  13.007   3.229  1.00  0.00
ATOM   3531  H1  WAT   766      28.929  13.751   2.733  1.00  0.00
ATOM   3532  H2  WAT   766      27.759  13.320   3.591  1.00  0.00
TER   
ATOM   3533  O   WAT   767      21.185   8.707  14.869  1.00  0.00
ATOM   3534  H1  WAT   767      20.826   9.372  15.456  1.00  0.00
ATOM   3535  H2  WAT   767      20.890   7.875  15.240  1.00  0.00
TER   
ATOM   3536  O   WAT   768      24.386   9.165  17.752  1.00  0.00
ATOM   3537  H1  WAT   768      24.086   9.311  16.855  1.00  0.00
ATOM   3538  H2  WAT   768      25.157   8.605  17.660  1.00  0.00
TER   
ATOM   3539  O   WAT   769      29.729  13.962  15.748  1.00  0.00
ATOM   3540  H1  WAT   769      29.744  13.030  15.530  1.00  0.00
ATOM   3541  H2  WAT   769      29.022  14.048  16.387  1.00  0.00
TER   
ATOM   3542  O   WAT   770      27.557  13.088   6.000  1.00  0.00
ATOM   3543  H1  WAT   770      28.244  13.635   6.381  1.00  0.00
ATOM   3544  H2  WAT   770      26.770  13.632   6.035  1.00  0.00
TER   
ATOM   3545  O   WAT   771      19.696   8.706   1.492  1.00  0.00
ATOM   3546  H1  WAT   771      20.565   8.988   1.776  1.00  0.00
ATOM   3547  H2  WAT   771      19.205   9.519   1.377  1.00  0.00
TER   
ATOM   3548  O   WAT   772      26.859  10.093   5.613  1.00  0.00
ATOM   3549  H1  WAT   772      27.316  10.904   5.839  1.00  0.00
ATOM   3550  H2  WAT   772      26.508   9.775   6.445  1.00  0.00
TER   
ATOM   3551  O   WAT   773      29.163  15.604  12.842  1.00  0.00
ATOM   3552  H1  WAT   773      29.807  15.810  13.519  1.00  0.00
ATOM   3553  H2  WAT   773      29.525  14.842  12.389  1.00  0.00
TER   
ATOM   3554  O   WAT   774      22.760   0.437   6.085  1.00  0.00
ATOM   3555  H1  WAT   774      22.632   0.429   7.034  1.00  0.00
ATOM   3556  H2  WAT   774      21.937   0.775   5.734  1.00  0.00
TER   
ATOM   3557  O   WAT   775      20.063  17.918   2.058  1.00  0.00
ATOM   3558  H1  WAT   775      20.423  18.517   1.404  1.00  0.00
ATOM   3559  H2  WAT   775      19.922  18.464   2.832  1.00  0.00
TER   
ATOM   3560  O   WAT   776      19.760   2.196  15.546  1.00  0.00
ATOM   3561  H1  WAT   776      19.046   2.396  16.151  1.00  0.00
ATOM   3562  H2  WAT   776      20.179   1.420  15.917  1.00  0.00
TER   
ATOM   3563  O   WAT   777      20.047  16.184  16.532  1.00  0.00
ATOM   3564  H1  WAT   777      20.156  15.243  16.392  1.00  0.00
ATOM   3565  H2  WAT   777      19.395  16.449  15.884  1.00  0.00
TER   
ATOM   3566  O   WAT   778      28.038  14.455  17.932  1.00  0.00
ATOM   3567  H1  WAT   778      27.718  13.736  18.477  1.00  0.00
ATOM   3568  H2  WAT   778      27.364  15.131  18.006  1.00  0.00
TER   
ATOM   3569  O   WAT   779      26.080  15.302   2.876  1.00  0.00
ATOM   3570  H1  WAT   779      26.071  16.034   2.260  1.00  0.00
ATOM   3571  H2  WAT   779      25.160  15.055   2.968  1.00  0.00
TER   
ATOM   3572  O   WAT   780      21.680  10.523   3.620  1.00  0.00
ATOM   3573  H1  WAT   780      21.073  11.263   3.630  1.00  0.00
ATOM   3574  H2  WAT   780      22.155  10.613   2.794  1.00  0.00
TER   
ATOM   3575  O   WAT   781      29.066  15.364   1.538  1.00  0.00
ATOM   3576  H1  WAT   781      29.167  15.161   0.608  1.00  0.00
ATOM   3577  H2  WAT   781      28.166  15.110   1.743  1.00  0.00
TER   
ATOM   3578  O   WAT   782      26.588   5.922   5.520  1.00  0.00
ATOM   3579  H1  WAT   782      25.880   6.391   5.962  1.00  0.00
ATOM   3580  H2  WAT   782      26.873   5.265   6.155  1.00  0.00
TER   
ATOM   3581  O   WAT   783      28.214   7.342  13.520  1.00  0.00
ATOM   3582  H1  WAT   783      28.712   7.817  14.185  1.00  0.00
ATOM   3583  H2  WAT   783      28.356   6.418  13.727  1.00  0.00
TER   
ATOM   3584  O   WAT   784      27.708  17.883   6.233  1.00  0.00
ATOM   3585  H1  WAT   784      27.962  17.845   5.311  1.00  0.00
ATOM   3586  H2  WAT   784      26.759  17.756   6.226  1.00  0.00
TER   
ATOM   3587  O   WAT   785      24.792   4.231   2.896  1.00  0.00
ATOM   3588  H1  WAT   785      25.641   4.668   2.830  1.00  0.00
ATOM   3589  H2  WAT   785      24.425   4.543   3.723  1.00  0.00
TER   
ATOM   3590  O   WAT   786      23.691  10.484   1.369  1.00  0.00
ATOM   3591  H1  WAT   786      24.457  10.372   1.932  1.00  0.00
ATOM   3592  H2  WAT   786      23.768   9.788   0.717  1.00  0.00
TER   
ATOM   3593  O   WAT   787      22.386   7.917   2.052  1.00  0.00
ATOM   3594  H1  WAT   787      22.466   6.969   2.164  1.00  0.00
ATOM   3595  H2  WAT   787      23.278   8.247   2.158  1.00  0.00
TER   
ATOM   3596  O   WAT   788      23.187  18.066   9.156  1.00  0.00
ATOM   3597  H1  WAT   788      23.923  17.518   9.427  1.00  0.00
ATOM   3598  H2  WAT   788      23.571  18.932   9.016  1.00  0.00
TER   
ATOM   3599  O   WAT   789      20.072  14.134   5.030  1.00  0.00
ATOM   3600  H1  WAT   789      19.146  14.376   5.020  1.00  0.00
ATOM   3601  H2  WAT   789      20.537  14.961   4.908  1.00  0.00
TER   
ATOM   3602  O   WAT   790      22.193  17.251  18.344  1.00  0.00
ATOM   3603  H1  WAT   790      22.994  17.572  18.758  1.00  0.00
ATOM   3604  H2  WAT   790      21.678  16.890  19.066  1.00  0.00
TER   
ATOM   3605  O   WAT   791      26.297  17.239   0.978  1.00  0.00
ATOM   3606  H1  WAT   791      27.090  17.528   0.527  1.00  0.00
ATOM   3607  H2  WAT   791      25.778  16.808   0.300  1.00  0.00
TER   
ATOM   3608  O   WAT   792      19.913   9.738  17.288  1.00  0.00
ATOM   3609  H1  WAT   792      20.417   9.159  17.860  1.00  0.00
ATOM   3610  H2  WAT   792      19.173  10.022  17.826  1.00  0.00
TER   
ATOM   3611  O   WAT   793      26.815  12.460   0.843  1.00  0.00
ATOM   3612  H1  WAT   793      26.710  11.845   1.569  1.00  0.00
ATOM   3613  H2  WAT   793      26.648  11.936   0.059  1.00  0.00
TER   
ATOM   3614  O   WAT   794      26.967  11.145  16.822  1.00  0.00
ATOM   3615  H1  WAT   794      26.201  11.714  16.737  1.00  0.00
ATOM   3616  H2  WAT   794      27.148  10.853  15.928  1.00  0.00
TER   
ATOM   3617  O   WAT   795      30.055  11.522   1.447  1.00  0.00
ATOM   3618  H1  WAT   795      29.506  11.968   2.091  1.00  0.00
ATOM   3619  H2  WAT   795      30.677  11.016   1.971  1.00  0.00
TER   
ATOM   3620  O   WAT   796      21.945   7.881  18.183  1.00  0.00
ATOM   3621  H1  WAT   796      21.986   7.582  19.091  1.00  0.00
ATOM   3622  H2  WAT   796      22.800   8.282  18.024  1.00  0.00
TER   
ATOM   3623  O   WAT   797      25.723  10.481   3.343  1.00  0.00
ATOM   3624  H1  WAT   797      26.145  10.315   4.186  1.00  0.00
ATOM   3625  H2  WAT   797      25.848   9.671   2.849  1.00  0.00
TER   
ATOM   3626  O   WAT   798      23.886   6.460  16.150  1.00  0.00
ATOM   3627  H1  WAT   798      23.355   5.969  15.523  1.00  0.00
ATOM   3628  H2  WAT   798      24.554   6.889  15.616  1.00  0.00
TER   
ATOM   3629  O   WAT   799      28.236   9.504   0.591  1.00  0.00
ATOM   3630  H1  WAT   799      28.756   8.789   0.225  1.00  0.00
ATOM   3631  H2  WAT   799      28.882  10.143   0.891  1.00  0.00
TER   
ATOM   3632  O   WAT   800      24.373   3.427  16.230  1.00  0.00
ATOM   3633  H1  WAT   800      24.279   2.809  15.505  1.00  0.00
ATOM   3634  H2  WAT   800      23.793   4.153  16.003  1.00  0.00
TER   
ATOM   3635  O   WAT   801      27.139   1.984  13.263  1.00  0.00
ATOM   3636  H1  WAT   801      26.691   2.006  12.417  1.00  0.00
ATOM   3637  H2  WAT   801      26.506   1.586  13.860  1.00  0.00
TER   
ATOM   3638  O   WAT   802      27.545  10.879  13.884  1.00  0.00
ATOM   3639  H1  WAT   802      27.964  11.723  13.712  1.00  0.00
ATOM   3640  H2  WAT   802      26.626  11.016  13.655  1.00  0.00
TER   
ATOM   3641  O   WAT   803      29.881   8.611  15.268  1.00  0.00
ATOM   3642  H1  WAT   803      30.001   8.015  16.007  1.00  0.00
ATOM   3643  H2  WAT   803      30.741   8.648  14.848  1.00  0.00
TER   
ATOM   3644  O   WAT   804      24.619   6.554   0.289  1.00  0.00
ATOM   3645  H1  WAT   804      24.418   5.691   0.650  1.00  0.00
ATOM   3646  H2  WAT   804      24.448   6.467  -0.649  1.00  0.00
TER   
ATOM   3647  O   WAT   805      25.396  17.185  15.000  1.00  0.00
ATOM   3648  H1  WAT   805      24.858  17.909  14.681  1.00  0.00
ATOM   3649  H2  WAT   805      25.649  16.708  14.210  1.00  0.00
TER   
ATOM   3650  O   WAT   806      26.648   5.153  16.526  1.00  0.00
ATOM   3651  H1  WAT   806      27.238   4.845  17.213  1.00  0.00
ATOM   3652  H2  WAT   806      25.830   4.681  16.681  1.00  0.00
TER   
ATOM   3653  O   WAT   807      23.417   3.654   0.277  1.00  0.00
ATOM   3654  H1  WAT   807      23.720   3.661  -0.631  1.00  0.00
ATOM   3655  H2  WAT   807      24.157   3.304   0.774  1.00  0.00
TER   
ATOM   3656  O   WAT   808      28.252  18.420  15.259  1.00  0.00
ATOM   3657  H1  WAT   808      28.178  19.323  15.566  1.00  0.00
ATOM   3658  H2  WAT   808      27.350  18.101  15.231  1.00  0.00
TER   
ATOM   3659  O   WAT   809      26.636   2.597   1.263  1.00  0.00
ATOM   3660  H1  WAT   809      26.288   1.920   0.683  1.00  0.00
ATOM   3661  H2  WAT   809      26.837   2.136   2.077  1.00  0.00
TER   
ATOM   3662  O   WAT   810      28.800  17.586   2.881  1.00  0.00
ATOM   3663  H1  WAT   810      29.696  17.924   2.903  1.00  0.00
ATOM   3664  H2  WAT   810      28.832  16.863   2.254  1.00  0.00
TER   
ATOM   3665  O   WAT   811      22.440  12.958   1.110  1.00  0.00
ATOM   3666  H1  WAT   811      22.878  13.501   1.766  1.00  0.00
ATOM   3667  H2  WAT   811      22.925  12.133   1.120  1.00  0.00
TER   
ATOM   3668  O   WAT   812      19.655  15.747   8.562  1.00  0.00
ATOM   3669  H1  WAT   812      19.985  14.879   8.330  1.00  0.00
ATOM   3670  H2  WAT   812      20.084  15.953   9.392  1.00  0.00
TER   
ATOM   3671  O   WAT   813      24.251  14.078   6.222  1.00  0.00
ATOM   3672  H1  WAT   813      23.950  13.955   7.123  1.00  0.00
ATOM   3673  H2  WAT   813      24.145  13.219   5.814  1.00  0.00
TER   
ATOM   3674  O   WAT   814      20.144  16.614  11.300  1.00  0.00
ATOM   3675  H1  WAT   814      19.707  16.794  12.133  1.00  0.00
ATOM   3676  H2  WAT   814      20.711  17.372  11.158  1.00  0.00
TER   
ATOM   3677  O   WAT   815      19.976   9.126   7.659  1.00  0.00
ATOM   3678  H1  WAT   815      19.321   8.857   7.015  1.00  0.00
ATOM   3679  H2  WAT   815      20.814   9.017   7.209  1.00  0.00
TER   
ATOM   3680  O   WAT   816      21.014   9.512  12.199  1.00  0.00
ATOM   3681  H1  WAT   816      21.381   9.424  13.079  1.00  0.00
ATOM   3682  H2  WAT   816      20.445   8.748  12.100  1.00  0.00
TER   
ATOM   3683  O   WAT   817      20.565   6.422  16.105  1.00  0.00
ATOM   3684  H1  WAT   817      19.671   6.389  16.445  1.00  0.00
ATOM   3685  H2  WAT   817      21.105   6.621  16.870  1.00  0.00
TER   
ATOM   3686  O   WAT   818      19.190   6.336   3.602  1.00  0.00
ATOM   3687  H1  WAT   818      18.286   6.599   3.427  1.00  0.00
ATOM   3688  H2  WAT   818      19.674   6.607   2.822  1.00  0.00
TER   
ATOM   3689  O   WAT   819      21.733   5.393   1.511  1.00  0.00
ATOM   3690  H1  WAT   819      22.442   4.971   1.026  1.00  0.00
ATOM   3691  H2  WAT   819      21.017   5.460   0.879  1.00  0.00
TER   
ATOM   3692  O   WAT   820      21.380   1.447   0.551  1.00  0.00
ATOM   3693  H1  WAT   820      22.103   1.988   0.869  1.00  0.00
ATOM   3694  H2  WAT   820      21.653   1.173  -0.325  1.00  0.00
TER   
ATOM   3695  O   WAT   821      21.069   0.697  10.453  1.00  0.00
ATOM   3696  H1  WAT   821      21.717   0.147  10.013  1.00  0.00
ATOM   3697  H2  WAT   821      21.489   0.952  11.275  1.00  0.00
TER   
ATOM   3698  O   WAT   822      20.822   0.853  13.196  1.00  0.00
ATOM   3699  H1  WAT   822      20.474   1.309  13.962  1.00  0.00
ATOM   3700  H2  WAT   822      20.491  -0.041  13.278  1.00  0.00
TER   
ATOM   3701  O   WAT   823      22.429  14.025  17.361  1.00  0.00
ATOM   3702  H1  WAT   823      22.386  13.654  18.243  1.00  0.00
ATOM   3703  H2  WAT   823      22.560  14.963  17.502  1.00  0.00
TER   
ATOM   3704  O   WAT   824      26.130  15.581  12.962  1.00  0.00
ATOM   3705  H1  WAT   824      25.889  15.848  12.075  1.00  0.00
ATOM   3706  H2  WAT   824      27.070  15.751  13.017  1.00  0.00
TER   
ATOM   3707  O   WAT   825      28.335   2.044  16.718  1.00  0.00
ATOM   3708  H1  WAT   825      28.274   2.636  17.468  1.00  0.00
ATOM   3709  H2  WAT   825      29.275   1.937  16.573  1.00  0.00
TER   
ATOM   3710  O   WAT   826      21.495   0.380  16.471  1.00  0.00
ATOM   3711  H1  WAT   826      22.043   0.199  15.708  1.00  0.00
ATOM   3712  H2  WAT   826      21.560  -0.410  17.007  1.00  0.00
TER   
ATOM   3713  O   WAT   827      22.268  16.971  14.481  1.00  0.00
ATOM   3714  H1  WAT   827      21.674  16.839  15.220  1.00  0.00
ATOM   3715  H2  WAT   827      22.260  16.135  14.015  1.00  0.00
TER   
ATOM   3716  O   WAT   828      21.899  14.337  13.432  1.00  0.00
ATOM   3717  H1  WAT   828      21.172  13.717  13.365  1.00  0.00
ATOM   3718  H2  WAT   828      21.960  14.731  12.562  1.00  0.00
TER   
ATOM   3719  O   WAT   829      25.503  16.551  10.217  1.00  0.00
ATOM   3720  H1  WAT   829      26.020  15.940   9.692  1.00  0.00
ATOM   3721  H2  WAT   829      26.153  17.054  10.708  1.00  0.00
TER   
ATOM   3722  O   WAT   830      28.243  17.442  11.044  1.00  0.00
ATOM   3723  H1  WAT   830      28.531  17.188  10.167  1.00  0.00
ATOM   3724  H2  WAT   830      28.755  16.890  11.634  1.00  0.00
TER   
ATOM   3725  O   WAT   831      29.461   1.181  11.623  1.00  0.00
ATOM   3726  H1  WAT   831      28.678   1.656  11.903  1.00  0.00
ATOM   3727  H2  WAT   831      29.167   0.277  11.515  1.00  0.00
TER   
ATOM   3728  O   WAT   832      20.182  17.654   6.642  1.00  0.00
ATOM   3729  H1  WAT   832      20.014  17.021   7.340  1.00  0.00
ATOM   3730  H2  WAT   832      19.315  17.860   6.291  1.00  0.00
TER   
ATOM   3731  O   WAT   833      20.805   1.486   4.145  1.00  0.00
ATOM   3732  H1  WAT   833      21.563   1.599   3.571  1.00  0.00
ATOM   3733  H2  WAT   833      20.342   2.323   4.099  1.00  0.00
TER   
ATOM   3734  O   WAT   834      27.346   3.600   7.135  1.00  0.00
ATOM   3735  H1  WAT   834      26.534   3.226   6.795  1.00  0.00
ATOM   3736  H2  WAT   834      27.850   2.844   7.437  1.00  0.00
TER   
ATOM   3737  O   WAT   835      21.788  16.348   4.087  1.00  0.00
ATOM   3738  H1  WAT   835      21.263  16.728   3.383  1.00  0.00
ATOM   3739  H2  WAT   835      21.713  16.973   4.808  1.00  0.00
TER   
ATOM   3740  O   WAT   836      23.177   2.012   2.685  1.00  0.00
ATOM   3741  H1  WAT   836      23.707   1.225   2.556  1.00  0.00
ATOM   3742  H2  WAT   836      23.810   2.691   2.919  1.00  0.00
TER   
ATOM   3743  O   WAT   837      25.371   1.750   5.740  1.00  0.00
ATOM   3744  H1  WAT   837      24.741   1.049   5.907  1.00  0.00
ATOM   3745  H2  WAT   837      24.832   2.510   5.523  1.00  0.00
TER   
ATOM   3746  O   WAT   838      28.310  18.364  18.411  1.00  0.00
ATOM   3747  H1  WAT   838      29.237  18.128  18.454  1.00  0.00
ATOM   3748  H2  WAT   838      28.295  19.191  17.929  1.00  0.00
TER   
ATOM   3749  O   WAT   839      25.497   1.028  18.175  1.00  0.00
ATOM   3750  H1  WAT   839      25.215   1.532  17.411  1.00  0.00
ATOM   3751  H2  WAT   839      25.879   0.230  17.809  1.00  0.00
TER   
ATOM   3752  O   WAT   840      24.388  18.296   2.962  1.00  0.00
ATOM   3753  H1  WAT   840      25.119  18.012   2.414  1.00  0.00
ATOM   3754  H2  WAT   840      24.647  18.057   3.851  1.00  0.00
TER   
ATOM   3755  O   WAT   841      23.549  14.412   2.966  1.00  0.00
ATOM   3756  H1  WAT   841      22.920  14.881   3.515  1.00  0.00
ATOM   3757  H2  WAT   841      23.664  13.567   3.401  1.00  0.00
TER   
ATOM   3758  O   WAT   842      29.136  10.241  -9.003  1.00  0.00
ATOM   3759  H1  WAT   842      28.360   9.761  -8.713  1.00  0.00
ATOM   3760  H2  WAT   842      29.787   9.561  -9.177  1.00  0.00
TER   
ATOM   3761  O   WAT   843      23.152  10.553  -8.125  1.00  0.00
ATOM   3762  H1  WAT   843      22.321  10.298  -7.726  1.00  0.00
ATOM   3763  H2  WAT   843      23.760  10.624  -7.389  1.00  0.00
TER   
ATOM   3764  O   WAT   844      23.132  14.587  -7.929  1.00  0.00
ATOM   3765  H1  WAT   844      23.435  13.697  -8.108  1.00  0.00
ATOM   3766  H2  WAT   844      23.877  15.144  -8.157  1.00  0.00
TER   
ATOM   3767  O   WAT   845      21.562   5.513 -14.341  1.00  0.00
ATOM   3768  H1  WAT   845      20.673   5.855 -14.443  1.00  0.00
ATOM   3769  H2  WAT   845      21.846   5.313 -15.233  1.00  0.00
TER   
ATOM   3770  O   WAT   846      19.525   8.114  -8.457  1.00  0.00
ATOM   3771  H1  WAT   846      20.096   7.346  -8.457  1.00  0.00
ATOM   3772  H2  WAT   846      19.525   8.412  -9.366  1.00  0.00
TER   
ATOM   3773  O   WAT   847      29.383  16.933 -10.602  1.00  0.00
ATOM   3774  H1  WAT   847      28.764  17.388 -11.173  1.00  0.00
ATOM   3775  H2  WAT   847      30.238  17.088 -11.004  1.00  0.00
TER   
ATOM   3776  O   WAT   848      28.577  12.916  -8.996  1.00  0.00
ATOM   3777  H1  WAT   848      28.507  11.975  -9.157  1.00  0.00
ATOM   3778  H2  WAT   848      29.339  13.007  -8.424  1.00  0.00
TER   
ATOM   3779  O   WAT   849      20.767   3.522  -6.670  1.00  0.00
ATOM   3780  H1  WAT   849      20.588   2.625  -6.390  1.00  0.00
ATOM   3781  H2  WAT   849      20.365   4.069  -5.995  1.00  0.00
TER   
ATOM   3782  O   WAT   850      29.607   5.724  -8.769  1.00  0.00
ATOM   3783  H1  WAT   850      29.984   4.851  -8.882  1.00  0.00
ATOM   3784  H2  WAT   850      29.509   6.059  -9.660  1.00  0.00
TER   
ATOM   3785  O   WAT   851      23.738   4.096 -13.307  1.00  0.00
ATOM   3786  H1  WAT   851      23.844   4.996 -13.000  1.00  0.00
ATOM   3787  H2  WAT   851      22.827   4.048 -13.598  1.00  0.00
TER   
ATOM   3788  O   WAT   852      21.386   6.018  -8.062  1.00  0.00
ATOM   3789  H1  WAT   852      22.067   6.282  -7.443  1.00  0.00
ATOM   3790  H2  WAT   852      21.071   5.178  -7.728  1.00  0.00
TER   
ATOM   3791  O   WAT   853      25.578   7.065  -8.975  1.00  0.00
ATOM   3792  H1  WAT   853      26.086   7.563  -8.334  1.00  0.00
ATOM   3793  H2  WAT   853      26.110   6.288  -9.151  1.00  0.00
TER   
ATOM   3794  O   WAT   854      23.862   1.705  -4.708  1.00  0.00
ATOM   3795  H1  WAT   854      23.864   2.222  -5.514  1.00  0.00
ATOM   3796  H2  WAT   854      23.032   1.228  -4.731  1.00  0.00
TER   
ATOM   3797  O   WAT   855      30.249  11.817 -13.209  1.00  0.00
ATOM   3798  H1  WAT   855      29.631  12.281 -13.773  1.00  0.00
ATOM   3799  H2  WAT   855      30.762  12.509 -12.792  1.00  0.00
TER   
ATOM   3800  O   WAT   856      25.112  11.344  -6.531  1.00  0.00
ATOM   3801  H1  WAT   856      24.779  11.971  -5.889  1.00  0.00
ATOM   3802  H2  WAT   856      25.289  11.870  -7.311  1.00  0.00
TER   
ATOM   3803  O   WAT   857      23.544   3.416  -6.701  1.00  0.00
ATOM   3804  H1  WAT   857      23.885   4.260  -6.996  1.00  0.00
ATOM   3805  H2  WAT   857      22.605   3.564  -6.585  1.00  0.00
TER   
ATOM   3806  O   WAT   858      24.324  13.312  -4.716  1.00  0.00
ATOM   3807  H1  WAT   858      24.942  13.987  -4.998  1.00  0.00
ATOM   3808  H2  WAT   858      23.464  13.721  -4.807  1.00  0.00
TER   
ATOM   3809  O   WAT   859      19.617  12.502 -15.835  1.00  0.00
ATOM   3810  H1  WAT   859      19.240  12.991 -16.567  1.00  0.00
ATOM   3811  H2  WAT   859      19.875  13.175 -15.205  1.00  0.00
TER   
ATOM   3812  O   WAT   860      27.226   0.904 -10.377  1.00  0.00
ATOM   3813  H1  WAT   860      27.534   0.348 -11.093  1.00  0.00
ATOM   3814  H2  WAT   860      26.296   1.038 -10.559  1.00  0.00
TER   
ATOM   3815  O   WAT   861      29.614   8.969 -13.641  1.00  0.00
ATOM   3816  H1  WAT   861      28.687   8.902 -13.412  1.00  0.00
ATOM   3817  H2  WAT   861      29.767   9.907 -13.755  1.00  0.00
TER   
ATOM   3818  O   WAT   862      29.601   5.240 -16.644  1.00  0.00
ATOM   3819  H1  WAT   862      28.662   5.402 -16.559  1.00  0.00
ATOM   3820  H2  WAT   862      29.920   5.959 -17.190  1.00  0.00
TER   
ATOM   3821  O   WAT   863      25.220   9.495 -10.859  1.00  0.00
ATOM   3822  H1  WAT   863      24.816   8.783 -11.354  1.00  0.00
ATOM   3823  H2  WAT   863      25.306   9.150  -9.970  1.00  0.00
TER   
ATOM   3824  O   WAT   864      25.688  13.182  -8.695  1.00  0.00
ATOM   3825  H1  WAT   864      25.391  12.576  -9.374  1.00  0.00
ATOM   3826  H2  WAT   864      26.638  13.220  -8.806  1.00  0.00
TER   
ATOM   3827  O   WAT   865      23.933   6.269  -7.079  1.00  0.00
ATOM   3828  H1  WAT   865      24.484   6.379  -7.854  1.00  0.00
ATOM   3829  H2  WAT   865      24.447   6.643  -6.363  1.00  0.00
TER   
ATOM   3830  O   WAT   866      24.780  12.920  -2.044  1.00  0.00
ATOM   3831  H1  WAT   866      23.883  13.144  -1.797  1.00  0.00
ATOM   3832  H2  WAT   866      24.805  13.044  -2.993  1.00  0.00
TER   
ATOM   3833  O   WAT   867      23.607   9.791  -3.468  1.00  0.00
ATOM   3834  H1  WAT   867      23.468  10.664  -3.100  1.00  0.00
ATOM   3835  H2  WAT   867      22.725   9.449  -3.614  1.00  0.00
TER   
ATOM   3836  O   WAT   868      29.930  14.709 -12.162  1.00  0.00
ATOM   3837  H1  WAT   868      30.370  15.451 -12.576  1.00  0.00
ATOM   3838  H2  WAT   868      29.869  14.952 -11.238  1.00  0.00
TER   
ATOM   3839  O   WAT   869      25.405  15.734  -1.260  1.00  0.00
ATOM   3840  H1  WAT   869      25.377  16.138  -2.127  1.00  0.00
ATOM   3841  H2  WAT   869      25.242  14.805  -1.423  1.00  0.00
TER   
ATOM   3842  O   WAT   870      21.921   8.390 -13.358  1.00  0.00
ATOM   3843  H1  WAT   870      21.800   9.116 -13.970  1.00  0.00
ATOM   3844  H2  WAT   870      21.611   7.620 -13.835  1.00  0.00
TER   
ATOM   3845  O   WAT   871      20.804  13.261 -11.141  1.00  0.00
ATOM   3846  H1  WAT   871      20.397  13.403 -11.995  1.00  0.00
ATOM   3847  H2  WAT   871      21.695  12.977 -11.344  1.00  0.00
TER   
ATOM   3848  O   WAT   872      25.076  17.476 -13.028  1.00  0.00
ATOM   3849  H1  WAT   872      24.900  16.559 -13.242  1.00  0.00
ATOM   3850  H2  WAT   872      24.222  17.835 -12.789  1.00  0.00
TER   
ATOM   3851  O   WAT   873      24.387   1.733  -9.976  1.00  0.00
ATOM   3852  H1  WAT   873      23.944   2.514 -10.307  1.00  0.00
ATOM   3853  H2  WAT   873      24.945   2.056  -9.269  1.00  0.00
TER   
ATOM   3854  O   WAT   874      28.674   4.600  -4.372  1.00  0.00
ATOM   3855  H1  WAT   874      28.212   4.808  -3.560  1.00  0.00
ATOM   3856  H2  WAT   874      28.272   3.786  -4.675  1.00  0.00
TER   
ATOM   3857  O   WAT   875      27.503   1.354 -15.095  1.00  0.00
ATOM   3858  H1  WAT   875      26.878   1.350 -14.370  1.00  0.00
ATOM   3859  H2  WAT   875      27.416   0.487 -15.492  1.00  0.00
TER   
ATOM   3860  O   WAT   876      26.425   2.278  -8.117  1.00  0.00
ATOM   3861  H1  WAT   876      26.722   3.184  -8.198  1.00  0.00
ATOM   3862  H2  WAT   876      26.973   1.790  -8.731  1.00  0.00
TER   
ATOM   3863  O   WAT   877      24.178   6.857 -12.248  1.00  0.00
ATOM   3864  H1  WAT   877      23.952   6.640 -11.343  1.00  0.00
ATOM   3865  H2  WAT   877      23.398   7.289 -12.593  1.00  0.00
TER   
ATOM   3866  O   WAT   878      26.618   7.755  -1.582  1.00  0.00
ATOM   3867  H1  WAT   878      26.523   6.815  -1.732  1.00  0.00
ATOM   3868  H2  WAT   878      27.461   7.977  -1.977  1.00  0.00
TER   
ATOM   3869  O   WAT   879      30.015   5.499 -11.618  1.00  0.00
ATOM   3870  H1  WAT   879      30.408   5.816 -12.431  1.00  0.00
ATOM   3871  H2  WAT   879      30.376   4.620 -11.504  1.00  0.00
TER   
ATOM   3872  O   WAT   880      21.749   4.166  -3.428  1.00  0.00
ATOM   3873  H1  WAT   880      21.356   5.014  -3.221  1.00  0.00
ATOM   3874  H2  WAT   880      21.061   3.529  -3.237  1.00  0.00
TER   
ATOM   3875  O   WAT   881      28.324   4.250  -0.359  1.00  0.00
ATOM   3876  H1  WAT   881      27.634   4.057   0.276  1.00  0.00
ATOM   3877  H2  WAT   881      29.067   4.533   0.174  1.00  0.00
TER   
ATOM   3878  O   WAT   882      19.051   2.089  -9.395  1.00  0.00
ATOM   3879  H1  WAT   882      18.762   2.660  -8.683  1.00  0.00
ATOM   3880  H2  WAT   882      19.796   1.610  -9.032  1.00  0.00
TER   
ATOM   3881  O   WAT   883      19.238   6.031 -18.185  1.00  0.00
ATOM   3882  H1  WAT   883      19.156   6.974 -18.043  1.00  0.00
ATOM   3883  H2  WAT   883      18.886   5.889 -19.064  1.00  0.00
TER   
ATOM   3884  O   WAT   884      30.600   8.090  -7.523  1.00  0.00
ATOM   3885  H1  WAT   884      29.868   8.598  -7.174  1.00  0.00
ATOM   3886  H2  WAT   884      30.203   7.273  -7.824  1.00  0.00
TER   
ATOM   3887  O   WAT   885      27.038   4.765  -9.118  1.00  0.00
ATOM   3888  H1  WAT   885      27.042   4.324  -9.967  1.00  0.00
ATOM   3889  H2  WAT   885      27.933   5.087  -9.011  1.00  0.00
TER   
ATOM   3890  O   WAT   886      22.888   4.648 -10.158  1.00  0.00
ATOM   3891  H1  WAT   886      22.548   5.125  -9.402  1.00  0.00
ATOM   3892  H2  WAT   886      22.126   4.194 -10.518  1.00  0.00
TER   
ATOM   3893  O   WAT   887      27.100   5.766 -16.127  1.00  0.00
ATOM   3894  H1  WAT   887      27.221   5.725 -15.179  1.00  0.00
ATOM   3895  H2  WAT   887      26.715   6.629 -16.283  1.00  0.00
TER   
ATOM   3896  O   WAT   888      26.112   8.077 -16.729  1.00  0.00
ATOM   3897  H1  WAT   888      25.544   7.628 -17.355  1.00  0.00
ATOM   3898  H2  WAT   888      26.821   8.436 -17.262  1.00  0.00
TER   
ATOM   3899  O   WAT   889      21.189  11.978  -2.852  1.00  0.00
ATOM   3900  H1  WAT   889      20.804  11.337  -2.254  1.00  0.00
ATOM   3901  H2  WAT   889      21.500  12.681  -2.283  1.00  0.00
TER   
ATOM   3902  O   WAT   890      27.339   8.825  -7.371  1.00  0.00
ATOM   3903  H1  WAT   890      27.706   8.351  -6.625  1.00  0.00
ATOM   3904  H2  WAT   890      27.149   9.700  -7.031  1.00  0.00
TER   
ATOM   3905  O   WAT   891      20.203   3.570 -11.242  1.00  0.00
ATOM   3906  H1  WAT   891      19.917   3.205 -10.404  1.00  0.00
ATOM   3907  H2  WAT   891      20.141   2.838 -11.856  1.00  0.00
TER   
ATOM   3908  O   WAT   892      25.129   7.866  -5.053  1.00  0.00
ATOM   3909  H1  WAT   892      24.824   8.745  -4.828  1.00  0.00
ATOM   3910  H2  WAT   892      26.083   7.926  -5.017  1.00  0.00
TER   
ATOM   3911  O   WAT   893      23.657  12.072 -14.456  1.00  0.00
ATOM   3912  H1  WAT   893      22.883  11.532 -14.616  1.00  0.00
ATOM   3913  H2  WAT   893      24.386  11.553 -14.794  1.00  0.00
TER   
ATOM   3914  O   WAT   894      29.877   2.463 -14.521  1.00  0.00
ATOM   3915  H1  WAT   894      29.063   1.964 -14.596  1.00  0.00
ATOM   3916  H2  WAT   894      29.683   3.303 -14.937  1.00  0.00
TER   
ATOM   3917  O   WAT   895      29.797  11.140  -2.777  1.00  0.00
ATOM   3918  H1  WAT   895      29.731  10.219  -3.031  1.00  0.00
ATOM   3919  H2  WAT   895      29.168  11.237  -2.062  1.00  0.00
TER   
ATOM   3920  O   WAT   896      23.701  11.740 -10.818  1.00  0.00
ATOM   3921  H1  WAT   896      24.218  10.937 -10.873  1.00  0.00
ATOM   3922  H2  WAT   896      23.249  11.678  -9.977  1.00  0.00
TER   
ATOM   3923  O   WAT   897      28.587  13.007 -15.546  1.00  0.00
ATOM   3924  H1  WAT   897      28.929  13.751 -16.041  1.00  0.00
ATOM   3925  H2  WAT   897      27.759  13.320 -15.183  1.00  0.00
TER   
ATOM   3926  O   WAT   898      21.185   8.707  -3.906  1.00  0.00
ATOM   3927  H1  WAT   898      20.826   9.372  -3.318  1.00  0.00
ATOM   3928  H2  WAT   898      20.890   7.875  -3.535  1.00  0.00
TER   
ATOM   3929  O   WAT   899      24.386   9.165  -1.022  1.00  0.00
ATOM   3930  H1  WAT   899      24.086   9.311  -1.919  1.00  0.00
ATOM   3931  H2  WAT   899      25.157   8.605  -1.115  1.00  0.00
TER   
ATOM   3932  O   WAT   900      29.729  13.962  -3.026  1.00  0.00
ATOM   3933  H1  WAT   900      29.744  13.030  -3.244  1.00  0.00
ATOM   3934  H2  WAT   900      29.022  14.048  -2.387  1.00  0.00
TER   
ATOM   3935  O   WAT   901      27.557  13.088 -12.774  1.00  0.00
ATOM   3936  H1  WAT   901      28.244  13.635 -12.393  1.00  0.00
ATOM   3937  H2  WAT   901      26.770  13.632 -12.739  1.00  0.00
TER   
ATOM   3938  O   WAT   902      19.696   8.706 -17.282  1.00  0.00
ATOM   3939  H1  WAT   902      20.565   8.988 -16.999  1.00  0.00
ATOM   3940  H2  WAT   902      19.205   9.519 -17.397  1.00  0.00
TER   
ATOM   3941  O   WAT   903      26.859  10.093 -13.162  1.00  0.00
ATOM   3942  H1  WAT   903      27.316  10.904 -12.936  1.00  0.00
ATOM   3943  H2  WAT   903      26.508   9.775 -12.330  1.00  0.00
TER   
ATOM   3944  O   WAT   904      29.163  15.604  -5.932  1.00  0.00
ATOM   3945  H1  WAT   904      29.807  15.810  -5.255  1.00  0.00
ATOM   3946  H2  WAT   904      29.525  14.842  -6.385  1.00  0.00
TER   
ATOM   3947  O   WAT   905      22.760   0.437 -12.689  1.00  0.00
ATOM   3948  H1  WAT   905      22.632   0.429 -11.741  1.00  0.00
ATOM   3949  H2  WAT   905      21.937   0.775 -13.040  1.00  0.00
TER   
ATOM   3950  O   WAT   906      20.063  17.918 -16.716  1.00  0.00
ATOM   3951  H1  WAT   906      20.423  18.517 -17.370  1.00  0.00
ATOM   3952  H2  WAT   906      19.922  18.464 -15.943  1.00  0.00
TER   
ATOM   3953  O   WAT   907      19.760   2.196  -3.229  1.00  0.00
ATOM   3954  H1  WAT   907      19.046   2.396  -2.623  1.00  0.00
ATOM   3955  H2  WAT   907      20.179   1.420  -2.857  1.00  0.00
TER   
ATOM   3956  O   WAT   908      20.047  16.184  -2.242  1.00  0.00
ATOM   3957  H1  WAT   908      20.156  15.243  -2.382  1.00  0.00
ATOM   3958  H2  WAT   908      19.395  16.449  -2.891  1.00  0.00
TER   
ATOM   3959  O   WAT   909      28.038  14.455  -0.842  1.00  0.00
ATOM   3960  H1  WAT   909      27.718  13.736  -0.298  1.00  0.00
ATOM   3961  H2  WAT   909      27.364  15.131  -0.769  1.00  0.00
TER   
ATOM   3962  O   WAT   910      26.080  15.302 -15.899  1.00  0.00
ATOM   3963  H1  WAT   910      26.071  16.034 -16.514  1.00  0.00
ATOM   3964  H2  WAT   910      25.160  15.055 -15.806  1.00  0.00
TER   
ATOM   3965  O   WAT   911      21.680  10.523 -15.154  1.00  0.00
ATOM   3966  H1  WAT   911      21.073  11.263 -15.145  1.00  0.00
ATOM   3967  H2  WAT   911      22.155  10.613 -15.980  1.00  0.00
TER   
ATOM   3968  O   WAT   912      29.066  15.364 -17.236  1.00  0.00
ATOM   3969  H1  WAT   912      29.167  15.161 -18.166  1.00  0.00
ATOM   3970  H2  WAT   912      28.166  15.110 -17.032  1.00  0.00
TER   
ATOM   3971  O   WAT   913      26.588   5.922 -13.254  1.00  0.00
ATOM   3972  H1  WAT   913      25.880   6.391 -12.813  1.00  0.00
ATOM   3973  H2  WAT   913      26.873   5.265 -12.619  1.00  0.00
TER   
ATOM   3974  O   WAT   914      28.214   7.342  -5.255  1.00  0.00
ATOM   3975  H1  WAT   914      28.712   7.817  -4.589  1.00  0.00
ATOM   3976  H2  WAT   914      28.356   6.418  -5.048  1.00  0.00
TER   
ATOM   3977  O   WAT   915      27.708  17.883 -12.542  1.00  0.00
ATOM   3978  H1  WAT   915      27.962  17.845 -13.464  1.00  0.00
ATOM   3979  H2  WAT   915      26.759  17.756 -12.549  1.00  0.00
TER   
ATOM   3980  O   WAT   916      24.792   4.231 -15.879  1.00  0.00
ATOM   3981  H1  WAT   916      25.641   4.668 -15.945  1.00  0.00
ATOM   3982  H2  WAT   916      24.425   4.543 -15.052  1.00  0.00
TER   
ATOM   3983  O   WAT   917      23.691  10.484 -17.405  1.00  0.00
ATOM   3984  H1  WAT   917      24.457  10.372 -16.843  1.00  0.00
ATOM   3985  H2  WAT   917      23.768   9.788 -18.058  1.00  0.00
TER   
ATOM   3986  O   WAT   918      22.386   7.917 -16.722  1.00  0.00
ATOM   3987  H1  WAT   918      22.466   6.969 -16.610  1.00  0.00
ATOM   3988  H2  WAT   918      23.278   8.247 -16.616  1.00  0.00
TER   
ATOM   3989  O   WAT   919      23.187  18.066  -9.619  1.00  0.00
ATOM   3990  H1  WAT   919      23.923  17.518  -9.348  1.00  0.00
ATOM   3991  H2  WAT   919      23.571  18.932  -9.758  1.00  0.00
TER   
ATOM   3992  O   WAT   920      20.072  14.134 -13.744  1.00  0.00
ATOM   3993  H1  WAT   920      19.146  14.376 -13.754  1.00  0.00
ATOM   3994  H2  WAT   920      20.537  14.961 -13.866  1.00  0.00
TER   
ATOM   3995  O   WAT   921      22.193  17.251  -0.430  1.00  0.00
ATOM   3996  H1  WAT   921      22.994  17.572  -0.016  1.00  0.00
ATOM   3997  H2  WAT   921      21.678  16.890   0.292  1.00  0.00
TER   
ATOM   3998  O   WAT   922      26.297  17.239 -17.796  1.00  0.00
ATOM   3999  H1  WAT   922      27.090  17.528 -18.248  1.00  0.00
ATOM   4000  H2  WAT   922      25.778  16.808 -18.475  1.00  0.00
TER   
ATOM   4001  O   WAT   923      19.913   9.738  -1.486  1.00  0.00
ATOM   4002  H1  WAT   923      20.417   9.159  -0.915  1.00  0.00
ATOM   4003  H2  WAT   923      19.173  10.022  -0.949  1.00  0.00
TER   
ATOM   4004  O   WAT   924      26.815  12.460 -17.932  1.00  0.00
ATOM   4005  H1  WAT   924      26.710  11.845 -17.206  1.00  0.00
ATOM   4006  H2  WAT   924      26.648  11.936 -18.715  1.00  0.00
TER   
ATOM   4007  O   WAT   925      26.967  11.145  -1.953  1.00  0.00
ATOM   4008  H1  WAT   925      26.201  11.714  -2.037  1.00  0.00
ATOM   4009  H2  WAT   925      27.148  10.853  -2.846  1.00  0.00
TER   
ATOM   4010  O   WAT   926      30.055  11.522 -17.328  1.00  0.00
ATOM   4011  H1  WAT   926      29.506  11.968 -16.683  1.00  0.00
ATOM   4012  H2  WAT   926      30.677  11.016 -16.804  1.00  0.00
TER   
ATOM   4013  O   WAT   927      21.945   7.881  -0.591  1.00  0.00
ATOM   4014  H1  WAT   927      21.986   7.582   0.317  1.00  0.00
ATOM   4015  H2  WAT   927      22.800   8.282  -0.751  1.00  0.00
TER   
ATOM   4016  O   WAT   928      25.723  10.481 -15.431  1.00  0.00
ATOM   4017  H1  WAT   928      26.145  10.315 -14.588  1.00  0.00
ATOM   4018  H2  WAT   928      25.848   9.671 -15.926  1.00  0.00
TER   
ATOM   4019  O   WAT   929      23.886   6.460  -2.624  1.00  0.00
ATOM   4020  H1  WAT   929      23.355   5.969  -3.252  1.00  0.00
ATOM   4021  H2  WAT   929      24.554   6.889  -3.158  1.00  0.00
TER   
ATOM   4022  O   WAT   930      28.236   9.504 -18.183  1.00  0.00
ATOM   4023  H1  WAT   930      28.756   8.789 -18.549  1.00  0.00
ATOM   4024  H2  WAT   930      28.882  10.143 -17.883  1.00  0.00
TER   
ATOM   4025  O   WAT   931      24.373   3.427  -2.544  1.00  0.00
ATOM   4026  H1  WAT   931      24.279   2.809  -3.269  1.00  0.00
ATOM   4027  H2  WAT   931      23.793   4.153  -2.771  1.00  0.00
TER   
ATOM   4028  O   WAT   932      27.139   1.984  -5.511  1.00  0.00
ATOM   4029  H1  WAT   932      26.691   2.006  -6.357  1.00  0.00
ATOM   4030  H2  WAT   932      26.506   1.586  -4.914  1.00  0.00
TER   
ATOM   4031  O   WAT   933      27.545  10.879  -4.890  1.00  0.00
ATOM   4032  H1  WAT   933      27.964  11.723  -5.063  1.00  0.00
ATOM   4033  H2  WAT   933      26.626  11.016  -5.120  1.00  0.00
TER   
ATOM   4034  O   WAT   934      29.881   8.611  -3.506  1.00  0.00
ATOM   4035  H1  WAT   934      30.001   8.015  -2.767  1.00  0.00
ATOM   4036  H2  WAT   934      30.741   8.648  -3.926  1.00  0.00
TER   
ATOM   4037  O   WAT   935      24.619   6.554 -18.485  1.00  0.00
ATOM   4038  H1  WAT   935      24.418   5.691 -18.124  1.00  0.00
ATOM   4039  H2  WAT   935      24.448   6.467 -19.423  1.00  0.00
TER   
ATOM   4040  O   WAT   936      25.396  17.185  -3.774  1.00  0.00
ATOM   4041  H1  WAT   936      24.858  17.909  -4.094  1.00  0.00
ATOM   4042  H2  WAT   936      25.649  16.708  -4.565  1.00  0.00
TER   
ATOM   4043  O   WAT   937      26.648   5.153  -2.249  1.00  0.00
ATOM   4044  H1  WAT   937      27.238   4.845  -1.561  1.00  0.00
ATOM   4045  H2  WAT   937      25.830   4.681  -2.093  1.00  0.00
TER   
ATOM   4046  O   WAT   938      23.417   3.654 -18.497  1.00  0.00
ATOM   4047  H1  WAT   938      23.720   3.661 -19.406  1.00  0.00
ATOM   4048  H2  WAT   938      24.157   3.304 -18.001  1.00  0.00
TER   
ATOM   4049  O   WAT   939      28.252  18.420  -3.516  1.00  0.00
ATOM   4050  H1  WAT   939      28.178  19.323  -3.209  1.00  0.00
ATOM   4051  H2  WAT   939      27.350  18.101  -3.544  1.00  0.00
TER   
ATOM   4052  O   WAT   940      26.636   2.597 -17.512  1.00  0.00
ATOM   4053  H1  WAT   940      26.288   1.920 -18.092  1.00  0.00
ATOM   4054  H2  WAT   940      26.837   2.136 -16.697  1.00  0.00
TER   
ATOM   4055  O   WAT   941      28.800  17.586 -15.893  1.00  0.00
ATOM   4056  H1  WAT   941      29.696  17.924 -15.871  1.00  0.00
ATOM   4057  H2  WAT   941      28.832  16.863 -16.521  1.00  0.00
TER   
ATOM   4058  O   WAT   942      22.440  12.958 -17.664  1.00  0.00
ATOM   4059  H1  WAT   942      22.878  13.501 -17.009  1.00  0.00
ATOM   4060  H2  WAT   942      22.925  12.133 -17.655  1.00  0.00
TER   
ATOM   4061  O   WAT   943      19.655  15.747 -10.212  1.00  0.00
ATOM   4062  H1  WAT   943      19.985  14.879 -10.445  1.00  0.00
ATOM   4063  H2  WAT   943      20.084  15.953  -9.382  1.00  0.00
TER   
ATOM   4064  O   WAT   944      24.251  14.078 -12.552  1.00  0.00
ATOM   4065  H1  WAT   944      23.950  13.955 -11.652  1.00  0.00
ATOM   4066  H2  WAT   944      24.145  13.219 -12.961  1.00  0.00
TER   
ATOM   4067  O   WAT   945      20.144  16.614  -7.474  1.00  0.00
ATOM   4068  H1  WAT   945      19.707  16.794  -6.642  1.00  0.00
ATOM   4069  H2  WAT   945      20.711  17.372  -7.616  1.00  0.00
TER   
ATOM   4070  O   WAT   946      19.976   9.126 -11.115  1.00  0.00
ATOM   4071  H1  WAT   946      19.321   8.857 -11.759  1.00  0.00
ATOM   4072  H2  WAT   946      20.814   9.017 -11.565  1.00  0.00
TER   
ATOM   4073  O   WAT   947      21.014   9.512  -6.575  1.00  0.00
ATOM   4074  H1  WAT   947      21.381   9.424  -5.695  1.00  0.00
ATOM   4075  H2  WAT   947      20.445   8.748  -6.674  1.00  0.00
TER   
ATOM   4076  O   WAT   948      20.565   6.422  -2.669  1.00  0.00
ATOM   4077  H1  WAT   948      19.671   6.389  -2.330  1.00  0.00
ATOM   4078  H2  WAT   948      21.105   6.621  -1.904  1.00  0.00
TER   
ATOM   4079  O   WAT   949      19.190   6.336 -15.173  1.00  0.00
ATOM   4080  H1  WAT   949      18.286   6.599 -15.348  1.00  0.00
ATOM   4081  H2  WAT   949      19.674   6.607 -15.953  1.00  0.00
TER   
ATOM   4082  O   WAT   950      21.733   5.393 -17.263  1.00  0.00
ATOM   4083  H1  WAT   950      22.442   4.971 -17.749  1.00  0.00
ATOM   4084  H2  WAT   950      21.017   5.460 -17.895  1.00  0.00
TER   
ATOM   4085  O   WAT   951      21.380   1.447 -18.223  1.00  0.00
ATOM   4086  H1  WAT   951      22.103   1.988 -17.905  1.00  0.00
ATOM   4087  H2  WAT   951      21.653   1.173 -19.099  1.00  0.00
TER   
ATOM   4088  O   WAT   952      21.069   0.697  -8.321  1.00  0.00
ATOM   4089  H1  WAT   952      21.717   0.147  -8.761  1.00  0.00
ATOM   4090  H2  WAT   952      21.489   0.952  -7.499  1.00  0.00
TER   
ATOM   4091  O   WAT   953      20.822   0.853  -5.578  1.00  0.00
ATOM   4092  H1  WAT   953      20.474   1.309  -4.813  1.00  0.00
ATOM   4093  H2  WAT   953      20.491  -0.041  -5.496  1.00  0.00
TER   
ATOM   4094  O   WAT   954      22.429  14.025  -1.413  1.00  0.00
ATOM   4095  H1  WAT   954      22.386  13.654  -0.532  1.00  0.00
ATOM   4096  H2  WAT   954      22.560  14.963  -1.273  1.00  0.00
TER   
ATOM   4097  O   WAT   955      26.130  15.581  -5.812  1.00  0.00
ATOM   4098  H1  WAT   955      25.889  15.848  -6.699  1.00  0.00
ATOM   4099  H2  WAT   955      27.070  15.751  -5.757  1.00  0.00
TER   
ATOM   4100  O   WAT   956      28.335   2.044  -2.056  1.00  0.00
ATOM   4101  H1  WAT   956      28.274   2.636  -1.307  1.00  0.00
ATOM   4102  H2  WAT   956      29.275   1.937  -2.201  1.00  0.00
TER   
ATOM   4103  O   WAT   957      21.495   0.380  -2.303  1.00  0.00
ATOM   4104  H1  WAT   957      22.043   0.199  -3.067  1.00  0.00
ATOM   4105  H2  WAT   957      21.560  -0.410  -1.768  1.00  0.00
TER   
ATOM   4106  O   WAT   958      22.268  16.971  -4.293  1.00  0.00
ATOM   4107  H1  WAT   958      21.674  16.839  -3.554  1.00  0.00
ATOM   4108  H2  WAT   958      22.260  16.135  -4.759  1.00  0.00
TER   
ATOM   4109  O   WAT   959      21.899  14.337  -5.342  1.00  0.00
ATOM   4110  H1  WAT   959      21.172  13.717  -5.410  1.00  0.00
ATOM   4111  H2  WAT   959      21.960  14.731  -6.213  1.00  0.00
TER   
ATOM   4112  O   WAT   960      25.503  16.551  -8.557  1.00  0.00
ATOM   4113  H1  WAT   960      26.020  15.940  -9.083  1.00  0.00
ATOM   4114  H2  WAT   960      26.153  17.054  -8.066  1.00  0.00
TER   
ATOM   4115  O   WAT   961      28.243  17.442  -7.731  1.00  0.00
ATOM   4116  H1  WAT   961      28.531  17.188  -8.607  1.00  0.00
ATOM   4117  H2  WAT   961      28.755  16.890  -7.140  1.00  0.00
TER   
ATOM   4118  O   WAT   962      29.461   1.181  -7.151  1.00  0.00
ATOM   4119  H1  WAT   962      28.678   1.656  -6.871  1.00  0.00
ATOM   4120  H2  WAT   962      29.167   0.277  -7.260  1.00  0.00
TER   
ATOM   4121  O   WAT   963      20.182  17.654 -12.133  1.00  0.00
ATOM   4122  H1  WAT   963      20.014  17.021 -11.435  1.00  0.00
ATOM   4123  H2  WAT   963      19.315  17.860 -12.483  1.00  0.00
TER   
ATOM   4124  O   WAT   964      20.805   1.486 -14.630  1.00  0.00
ATOM   4125  H1  WAT   964      21.563   1.599 -15.203  1.00  0.00
ATOM   4126  H2  WAT   964      20.342   2.323 -14.675  1.00  0.00
TER   
ATOM   4127  O   WAT   965      27.346   3.600 -11.639  1.00  0.00
ATOM   4128  H1  WAT   965      26.534   3.226 -11.980  1.00  0.00
ATOM   4129  H2  WAT   965      27.850   2.844 -11.337  1.00  0.00
TER   
ATOM   4130  O   WAT   966      21.788  16.348 -14.688  1.00  0.00
ATOM   4131  H1  WAT   966      21.263  16.728 -15.392  1.00  0.00
ATOM   4132  H2  WAT   966      21.713  16.973 -13.967  1.00  0.00
TER   
ATOM   4133  O   WAT   967      23.177   2.012 -16.089  1.00  0.00
ATOM   4134  H1  WAT   967      23.707   1.225 -16.219  1.00  0.00
ATOM   4135  H2  WAT   967      23.810   2.691 -15.856  1.00  0.00
TER   
ATOM   4136  O   WAT   968      25.371   1.750 -13.035  1.00  0.00
ATOM   4137  H1  WAT   968      24.741   1.049 -12.868  1.00  0.00
ATOM   4138  H2  WAT   968      24.832   2.510 -13.252  1.00  0.00
TER   
ATOM   4139  O   WAT   969      28.310  18.364  -0.364  1.00  0.00
ATOM   4140  H1  WAT   969      29.237  18.128  -0.320  1.00  0.00
ATOM   4141  H2  WAT   969      28.295  19.191  -0.845  1.00  0.00
TER   
ATOM   4142  O   WAT   970      25.497   1.028  -0.600  1.00  0.00
ATOM   4143  H1  WAT   970      25.215   1.532  -1.364  1.00  0.00
ATOM   4144  H2  WAT   970      25.879   0.230  -0.965  1.00  0.00
TER   
ATOM   4145  O   WAT   971      24.388  18.296 -15.813  1.00  0.00
ATOM   4146  H1  WAT   971      25.119  18.012 -16.360  1.00  0.00
ATOM   4147  H2  WAT   971      24.647  18.057 -14.923  1.00  0.00
TER   
ATOM   4148  O   WAT   972      23.549  14.412 -15.808  1.00  0.00
ATOM   4149  H1  WAT   972      22.920  14.881 -15.260  1.00  0.00
ATOM   4150  H2  WAT   972      23.664  13.567 -15.374  1.00  0.00
TER   
ATOM   4151  O   WAT   973      29.136  10.241 -27.777  1.00  0.00
ATOM   4152  H1  WAT   973      28.360   9.761 -27.487  1.00  0.00
ATOM   4153  H2  WAT   973      29.787   9.561 -27.952  1.00  0.00
TER   
ATOM   4154  O   WAT   974      23.152  10.553 -26.900  1.00  0.00
ATOM   4155  H1  WAT   974      22.321  10.298 -26.500  1.00  0.00
ATOM   4156  H2  WAT   974      23.760  10.624 -26.164  1.00  0.00
TER   
ATOM   4157  O   WAT   975      23.132  14.587 -26.704  1.00  0.00
ATOM   4158  H1  WAT   975      23.435  13.697 -26.883  1.00  0.00
ATOM   4159  H2  WAT   975      23.877  15.144 -26.932  1.00  0.00
TER   
ATOM   4160  O   WAT   976      21.562   5.513 -33.115  1.00  0.00
ATOM   4161  H1  WAT   976      20.673   5.855 -33.217  1.00  0.00
ATOM   4162  H2  WAT   976      21.846   5.313 -34.007  1.00  0.00
TER   
ATOM   4163  O   WAT   977      19.525   8.114 -27.231  1.00  0.00
ATOM   4164  H1  WAT   977      20.096   7.346 -27.231  1.00  0.00
ATOM   4165  H2  WAT   977      19.525   8.412 -28.141  1.00  0.00
TER   
ATOM   4166  O   WAT   978      29.383  16.933 -29.377  1.00  0.00
ATOM   4167  H1  WAT   978      28.764  17.388 -29.947  1.00  0.00
ATOM   4168  H2  WAT   978      30.238  17.088 -29.778  1.00  0.00
TER   
ATOM   4169  O   WAT   979      28.577  12.916 -27.770  1.00  0.00
ATOM   4170  H1  WAT   979      28.507  11.975 -27.931  1.00  0.00
ATOM   4171  H2  WAT   979      29.339  13.007 -27.198  1.00  0.00
TER   
ATOM   4172  O   WAT   980      20.767   3.522 -25.444  1.00  0.00
ATOM   4173  H1  WAT   980      20.588   2.625 -25.164  1.00  0.00
ATOM   4174  H2  WAT   980      20.365   4.069 -24.770  1.00  0.00
TER   
ATOM   4175  O   WAT   981      29.607   5.724 -27.543  1.00  0.00
ATOM   4176  H1  WAT   981      29.984   4.851 -27.656  1.00  0.00
ATOM   4177  H2  WAT   981      29.509   6.059 -28.434  1.00  0.00
TER   
ATOM   4178  O   WAT   982      23.738   4.096 -32.081  1.00  0.00
ATOM   4179  H1  WAT   982      23.844   4.996 -31.775  1.00  0.00
ATOM   4180  H2  WAT   982      22.827   4.048 -32.372  1.00  0.00
TER   
ATOM   4181  O   WAT   983      21.386   6.018 -26.836  1.00  0.00
ATOM   4182  H1  WAT   983      22.067   6.282 -26.217  1.00  0.00
ATOM   4183  H2  WAT   983      21.071   5.178 -26.502  1.00  0.00
TER   
ATOM   4184  O   WAT   984      25.578   7.065 -27.749  1.00  0.00
ATOM   4185  H1  WAT   984      26.086   7.563 -27.108  1.00  0.00
ATOM   4186  H2  WAT   984      26.110   6.288 -27.925  1.00  0.00
TER   
ATOM   4187  O   WAT   985      23.862   1.705 -23.483  1.00  0.00
ATOM   4188  H1  WAT   985      23.864   2.222 -24.288  1.00  0.00
ATOM   4189  H2  WAT   985      23.032   1.228 -23.506  1.00  0.00
TER   
ATOM   4190  O   WAT   986      30.249  11.817 -31.984  1.00  0.00
ATOM   4191  H1  WAT   986      29.631  12.281 -32.547  1.00  0.00
ATOM   4192  H2  WAT   986      30.762  12.509 -31.567  1.00  0.00
TER   
ATOM   4193  O   WAT   987      25.112  11.344 -25.305  1.00  0.00
ATOM   4194  H1  WAT   987      24.779  11.971 -24.663  1.00  0.00
ATOM   4195  H2  WAT   987      25.289  11.870 -26.085  1.00  0.00
TER   
ATOM   4196  O   WAT   988      23.544   3.416 -25.476  1.00  0.00
ATOM   4197  H1  WAT   988      23.885   4.260 -25.770  1.00  0.00
ATOM   4198  H2  WAT   988      22.605   3.564 -25.359  1.00  0.00
TER   
ATOM   4199  O   WAT   989      24.324  13.312 -23.490  1.00  0.00
ATOM   4200  H1  WAT   989      24.942  13.987 -23.772  1.00  0.00
ATOM   4201  H2  WAT   989      23.464  13.721 -23.582  1.00  0.00
TER   
ATOM   4202  O   WAT   990      27.226   0.904 -29.151  1.00  0.00
ATOM   4203  H1  WAT   990      27.534   0.348 -29.868  1.00  0.00
ATOM   4204  H2  WAT   990      26.296   1.038 -29.334  1.00  0.00
TER   
ATOM   4205  O   WAT   991      29.614   8.969 -32.415  1.00  0.00
ATOM   4206  H1  WAT   991      28.687   8.902 -32.186  1.00  0.00
ATOM   4207  H2  WAT   991      29.767   9.907 -32.530  1.00  0.00
TER   
ATOM   4208  O   WAT   992      25.220   9.495 -29.633  1.00  0.00
ATOM   4209  H1  WAT   992      24.816   8.783 -30.129  1.00  0.00
ATOM   4210  H2  WAT   992      25.306   9.150 -28.744  1.00  0.00
TER   
ATOM   4211  O   WAT   993      25.688  13.182 -27.469  1.00  0.00
ATOM   4212  H1  WAT   993      25.391  12.576 -28.148  1.00  0.00
ATOM   4213  H2  WAT   993      26.638  13.220 -27.580  1.00  0.00
TER   
ATOM   4214  O   WAT   994      23.933   6.269 -25.853  1.00  0.00
ATOM   4215  H1  WAT   994      24.484   6.379 -26.628  1.00  0.00
ATOM   4216  H2  WAT   994      24.447   6.643 -25.138  1.00  0.00
TER   
ATOM   4217  O   WAT   995      24.780  12.920 -20.818  1.00  0.00
ATOM   4218  H1  WAT   995      23.883  13.144 -20.571  1.00  0.00
ATOM   4219  H2  WAT   995      24.805  13.044 -21.767  1.00  0.00
TER   
ATOM   4220  O   WAT   996      23.607   9.791 -22.243  1.00  0.00
ATOM   4221  H1  WAT   996      23.468  10.664 -21.874  1.00  0.00
ATOM   4222  H2  WAT   996      22.725   9.449 -22.388  1.00  0.00
TER   
ATOM   4223  O   WAT   997      29.930  14.709 -30.936  1.00  0.00
ATOM   4224  H1  WAT   997      30.370  15.451 -31.351  1.00  0.00
ATOM   4225  H2  WAT   997      29.869  14.952 -30.012  1.00  0.00
TER   
ATOM   4226  O   WAT   998      25.405  15.734 -20.034  1.00  0.00
ATOM   4227  H1  WAT   998      25.377  16.138 -20.901  1.00  0.00
ATOM   4228  H2  WAT   998      25.242  14.805 -20.197  1.00  0.00
TER   
ATOM   4229  O   WAT   999      21.921   8.390 -32.132  1.00  0.00
ATOM   4230  H1  WAT   999      21.800   9.116 -32.744  1.00  0.00
ATOM   4231  H2  WAT   999      21.611   7.620 -32.610  1.00  0.00
TER   
ATOM   4232  O   WAT  1000      19.559  11.561 -26.326  1.00  0.00
ATOM   4233  H1  WAT  1000      19.637  11.696 -27.270  1.00  0.00
ATOM   4234  H2  WAT  1000      20.173  10.853 -26.133  1.00  0.00
TER   
ATOM   4235  O   WAT  1001      20.804  13.261 -29.915  1.00  0.00
ATOM   4236  H1  WAT  1001      20.397  13.403 -30.770  1.00  0.00
ATOM   4237  H2  WAT  1001      21.695  12.977 -30.118  1.00  0.00
TER   
ATOM   4238  O   WAT  1002      25.076  17.476 -31.803  1.00  0.00
ATOM   4239  H1  WAT  1002      24.900  16.559 -32.016  1.00  0.00
ATOM   4240  H2  WAT  1002      24.222  17.835 -31.563  1.00  0.00
TER   
ATOM   4241  O   WAT  1003      19.615  12.603 -23.786  1.00  0.00
ATOM   4242  H1  WAT  1003      19.778  12.133 -24.604  1.00  0.00
ATOM   4243  H2  WAT  1003      20.080  12.095 -23.121  1.00  0.00
TER   
ATOM   4244  O   WAT  1004      24.387   1.733 -28.750  1.00  0.00
ATOM   4245  H1  WAT  1004      23.944   2.514 -29.082  1.00  0.00
ATOM   4246  H2  WAT  1004      24.945   2.056 -28.043  1.00  0.00
TER   
ATOM   4247  O   WAT  1005      28.674   4.600 -23.147  1.00  0.00
ATOM   4248  H1  WAT  1005      28.212   4.808 -22.335  1.00  0.00
ATOM   4249  H2  WAT  1005      28.272   3.786 -23.450  1.00  0.00
TER   
ATOM   4250  O   WAT  1006      26.425   2.278 -26.891  1.00  0.00
ATOM   4251  H1  WAT  1006      26.722   3.184 -26.972  1.00  0.00
ATOM   4252  H2  WAT  1006      26.973   1.790 -27.505  1.00  0.00
TER   
ATOM   4253  O   WAT  1007      24.178   6.857 -31.022  1.00  0.00
ATOM   4254  H1  WAT  1007      23.952   6.640 -30.117  1.00  0.00
ATOM   4255  H2  WAT  1007      23.398   7.289 -31.367  1.00  0.00
TER   
ATOM   4256  O   WAT  1008      26.618   7.755 -20.356  1.00  0.00
ATOM   4257  H1  WAT  1008      26.523   6.815 -20.506  1.00  0.00
ATOM   4258  H2  WAT  1008      27.461   7.977 -20.751  1.00  0.00
TER   
ATOM   4259  O   WAT  1009      30.015   5.499 -30.393  1.00  0.00
ATOM   4260  H1  WAT  1009      30.408   5.816 -31.206  1.00  0.00
ATOM   4261  H2  WAT  1009      30.376   4.620 -30.278  1.00  0.00
TER   
ATOM   4262  O   WAT  1010      21.749   4.166 -22.203  1.00  0.00
ATOM   4263  H1  WAT  1010      21.356   5.014 -21.995  1.00  0.00
ATOM   4264  H2  WAT  1010      21.061   3.529 -22.012  1.00  0.00
TER   
ATOM   4265  O   WAT  1011      28.324   4.250 -19.133  1.00  0.00
ATOM   4266  H1  WAT  1011      27.634   4.057 -18.498  1.00  0.00
ATOM   4267  H2  WAT  1011      29.067   4.533 -18.600  1.00  0.00
TER   
ATOM   4268  O   WAT  1012      19.051   2.089 -28.170  1.00  0.00
ATOM   4269  H1  WAT  1012      18.762   2.660 -27.457  1.00  0.00
ATOM   4270  H2  WAT  1012      19.796   1.610 -27.806  1.00  0.00
TER   
ATOM   4271  O   WAT  1013      30.600   8.090 -26.298  1.00  0.00
ATOM   4272  H1  WAT  1013      29.868   8.598 -25.948  1.00  0.00
ATOM   4273  H2  WAT  1013      30.203   7.273 -26.599  1.00  0.00
TER   
ATOM   4274  O   WAT  1014      27.038   4.765 -27.892  1.00  0.00
ATOM   4275  H1  WAT  1014      27.042   4.324 -28.742  1.00  0.00
ATOM   4276  H2  WAT  1014      27.933   5.087 -27.785  1.00  0.00
TER   
ATOM   4277  O   WAT  1015      22.888   4.648 -28.933  1.00  0.00
ATOM   4278  H1  WAT  1015      22.548   5.125 -28.176  1.00  0.00
ATOM   4279  H2  WAT  1015      22.126   4.194 -29.293  1.00  0.00
TER   
ATOM   4280  O   WAT  1016      21.189  11.978 -21.627  1.00  0.00
ATOM   4281  H1  WAT  1016      20.804  11.337 -21.028  1.00  0.00
ATOM   4282  H2  WAT  1016      21.500  12.681 -21.057  1.00  0.00
TER   
ATOM   4283  O   WAT  1017      27.339   8.825 -26.146  1.00  0.00
ATOM   4284  H1  WAT  1017      27.706   8.351 -25.400  1.00  0.00
ATOM   4285  H2  WAT  1017      27.149   9.700 -25.805  1.00  0.00
TER   
ATOM   4286  O   WAT  1018      20.203   3.570 -30.016  1.00  0.00
ATOM   4287  H1  WAT  1018      19.917   3.205 -29.179  1.00  0.00
ATOM   4288  H2  WAT  1018      20.141   2.838 -30.630  1.00  0.00
TER   
ATOM   4289  O   WAT  1019      25.129   7.866 -23.827  1.00  0.00
ATOM   4290  H1  WAT  1019      24.824   8.745 -23.602  1.00  0.00
ATOM   4291  H2  WAT  1019      26.083   7.926 -23.792  1.00  0.00
TER   
ATOM   4292  O   WAT  1020      23.657  12.072 -33.231  1.00  0.00
ATOM   4293  H1  WAT  1020      22.883  11.532 -33.391  1.00  0.00
ATOM   4294  H2  WAT  1020      24.386  11.553 -33.569  1.00  0.00
TER   
ATOM   4295  O   WAT  1021      29.877   2.463 -33.295  1.00  0.00
ATOM   4296  H1  WAT  1021      29.063   1.964 -33.371  1.00  0.00
ATOM   4297  H2  WAT  1021      29.683   3.303 -33.711  1.00  0.00
TER   
ATOM   4298  O   WAT  1022      29.797  11.140 -21.551  1.00  0.00
ATOM   4299  H1  WAT  1022      29.731  10.219 -21.805  1.00  0.00
ATOM   4300  H2  WAT  1022      29.168  11.237 -20.837  1.00  0.00
TER   
ATOM   4301  O   WAT  1023      23.701  11.740 -29.593  1.00  0.00
ATOM   4302  H1  WAT  1023      24.218  10.937 -29.647  1.00  0.00
ATOM   4303  H2  WAT  1023      23.249  11.678 -28.751  1.00  0.00
TER   
ATOM   4304  O   WAT  1024      21.185   8.707 -22.680  1.00  0.00
ATOM   4305  H1  WAT  1024      20.826   9.372 -22.093  1.00  0.00
ATOM   4306  H2  WAT  1024      20.890   7.875 -22.309  1.00  0.00
TER   
ATOM   4307  O   WAT  1025      24.386   9.165 -19.796  1.00  0.00
ATOM   4308  H1  WAT  1025      24.086   9.311 -20.693  1.00  0.00
ATOM   4309  H2  WAT  1025      25.157   8.605 -19.889  1.00  0.00
TER   
ATOM   4310  O   WAT  1026      29.729  13.962 -21.801  1.00  0.00
ATOM   4311  H1  WAT  1026      29.744  13.030 -22.019  1.00  0.00
ATOM   4312  H2  WAT  1026      29.022  14.048 -21.162  1.00  0.00
TER   
ATOM   4313  O   WAT  1027      27.557  13.088 -31.548  1.00  0.00
ATOM   4314  H1  WAT  1027      28.244  13.635 -31.168  1.00  0.00
ATOM   4315  H2  WAT  1027      26.770  13.632 -31.513  1.00  0.00
TER   
ATOM   4316  O   WAT  1028      26.859  10.093 -31.936  1.00  0.00
ATOM   4317  H1  WAT  1028      27.316  10.904 -31.710  1.00  0.00
ATOM   4318  H2  WAT  1028      26.508   9.775 -31.104  1.00  0.00
TER   
ATOM   4319  O   WAT  1029      29.163  15.604 -24.707  1.00  0.00
ATOM   4320  H1  WAT  1029      29.807  15.810 -24.029  1.00  0.00
ATOM   4321  H2  WAT  1029      29.525  14.842 -25.160  1.00  0.00
TER   
ATOM   4322  O   WAT  1030      22.760   0.437 -31.464  1.00  0.00
ATOM   4323  H1  WAT  1030      22.632   0.429 -30.515  1.00  0.00
ATOM   4324  H2  WAT  1030      21.937   0.775 -31.815  1.00  0.00
TER   
ATOM   4325  O   WAT  1031      19.760   2.196 -22.003  1.00  0.00
ATOM   4326  H1  WAT  1031      19.046   2.396 -21.398  1.00  0.00
ATOM   4327  H2  WAT  1031      20.179   1.420 -21.631  1.00  0.00
TER   
ATOM   4328  O   WAT  1032      20.047  16.184 -21.016  1.00  0.00
ATOM   4329  H1  WAT  1032      20.156  15.243 -21.157  1.00  0.00
ATOM   4330  H2  WAT  1032      19.395  16.449 -21.665  1.00  0.00
TER   
ATOM   4331  O   WAT  1033      28.038  14.455 -19.616  1.00  0.00
ATOM   4332  H1  WAT  1033      27.718  13.736 -19.072  1.00  0.00
ATOM   4333  H2  WAT  1033      27.364  15.131 -19.543  1.00  0.00
TER   
ATOM   4334  O   WAT  1034      26.588   5.922 -32.028  1.00  0.00
ATOM   4335  H1  WAT  1034      25.880   6.391 -31.587  1.00  0.00
ATOM   4336  H2  WAT  1034      26.873   5.265 -31.394  1.00  0.00
TER   
ATOM   4337  O   WAT  1035      28.214   7.342 -24.029  1.00  0.00
ATOM   4338  H1  WAT  1035      28.712   7.817 -23.364  1.00  0.00
ATOM   4339  H2  WAT  1035      28.356   6.418 -23.822  1.00  0.00
TER   
ATOM   4340  O   WAT  1036      27.708  17.883 -31.316  1.00  0.00
ATOM   4341  H1  WAT  1036      27.962  17.845 -32.238  1.00  0.00
ATOM   4342  H2  WAT  1036      26.759  17.756 -31.323  1.00  0.00
TER   
ATOM   4343  O   WAT  1037      23.187  18.066 -28.393  1.00  0.00
ATOM   4344  H1  WAT  1037      23.923  17.518 -28.122  1.00  0.00
ATOM   4345  H2  WAT  1037      23.571  18.932 -28.532  1.00  0.00
TER   
ATOM   4346  O   WAT  1038      20.072  14.134 -32.519  1.00  0.00
ATOM   4347  H1  WAT  1038      19.146  14.376 -32.528  1.00  0.00
ATOM   4348  H2  WAT  1038      20.537  14.961 -32.640  1.00  0.00
TER   
ATOM   4349  O   WAT  1039      22.193  17.251 -19.204  1.00  0.00
ATOM   4350  H1  WAT  1039      22.994  17.572 -18.791  1.00  0.00
ATOM   4351  H2  WAT  1039      21.678  16.890 -18.482  1.00  0.00
TER   
ATOM   4352  O   WAT  1040      19.913   9.738 -20.261  1.00  0.00
ATOM   4353  H1  WAT  1040      20.417   9.159 -19.689  1.00  0.00
ATOM   4354  H2  WAT  1040      19.173  10.022 -19.723  1.00  0.00
TER   
ATOM   4355  O   WAT  1041      26.967  11.145 -20.727  1.00  0.00
ATOM   4356  H1  WAT  1041      26.201  11.714 -20.812  1.00  0.00
ATOM   4357  H2  WAT  1041      27.148  10.853 -21.620  1.00  0.00
TER   
ATOM   4358  O   WAT  1042      21.945   7.881 -19.366  1.00  0.00
ATOM   4359  H1  WAT  1042      21.986   7.582 -18.457  1.00  0.00
ATOM   4360  H2  WAT  1042      22.800   8.282 -19.525  1.00  0.00
TER   
ATOM   4361  O   WAT  1043      23.886   6.460 -21.398  1.00  0.00
ATOM   4362  H1  WAT  1043      23.355   5.969 -22.026  1.00  0.00
ATOM   4363  H2  WAT  1043      24.554   6.889 -21.932  1.00  0.00
TER   
ATOM   4364  O   WAT  1044      24.373   3.427 -21.319  1.00  0.00
ATOM   4365  H1  WAT  1044      24.279   2.809 -22.043  1.00  0.00
ATOM   4366  H2  WAT  1044      23.793   4.153 -21.546  1.00  0.00
TER   
ATOM   4367  O   WAT  1045      27.139   1.984 -24.286  1.00  0.00
ATOM   4368  H1  WAT  1045      26.691   2.006 -25.131  1.00  0.00
ATOM   4369  H2  WAT  1045      26.506   1.586 -23.689  1.00  0.00
TER   
ATOM   4370  O   WAT  1046      27.545  10.879 -23.665  1.00  0.00
ATOM   4371  H1  WAT  1046      27.964  11.723 -23.837  1.00  0.00
ATOM   4372  H2  WAT  1046      26.626  11.016 -23.894  1.00  0.00
TER   
ATOM   4373  O   WAT  1047      29.881   8.611 -22.281  1.00  0.00
ATOM   4374  H1  WAT  1047      30.001   8.015 -21.541  1.00  0.00
ATOM   4375  H2  WAT  1047      30.741   8.648 -22.701  1.00  0.00
TER   
ATOM   4376  O   WAT  1048      25.396  17.185 -22.549  1.00  0.00
ATOM   4377  H1  WAT  1048      24.858  17.909 -22.868  1.00  0.00
ATOM   4378  H2  WAT  1048      25.649  16.708 -23.339  1.00  0.00
TER   
ATOM   4379  O   WAT  1049      26.648   5.153 -21.023  1.00  0.00
ATOM   4380  H1  WAT  1049      27.238   4.845 -20.335  1.00  0.00
ATOM   4381  H2  WAT  1049      25.830   4.681 -20.867  1.00  0.00
TER   
ATOM   4382  O   WAT  1050      28.252  18.420 -22.290  1.00  0.00
ATOM   4383  H1  WAT  1050      28.178  19.323 -21.983  1.00  0.00
ATOM   4384  H2  WAT  1050      27.350  18.101 -22.318  1.00  0.00
TER   
ATOM   4385  O   WAT  1051      19.655  15.747 -28.987  1.00  0.00
ATOM   4386  H1  WAT  1051      19.985  14.879 -29.219  1.00  0.00
ATOM   4387  H2  WAT  1051      20.084  15.953 -28.156  1.00  0.00
TER   
ATOM   4388  O   WAT  1052      24.251  14.078 -31.327  1.00  0.00
ATOM   4389  H1  WAT  1052      23.950  13.955 -30.426  1.00  0.00
ATOM   4390  H2  WAT  1052      24.145  13.219 -31.735  1.00  0.00
TER   
ATOM   4391  O   WAT  1053      20.144  16.614 -26.249  1.00  0.00
ATOM   4392  H1  WAT  1053      19.707  16.794 -25.416  1.00  0.00
ATOM   4393  H2  WAT  1053      20.711  17.372 -26.390  1.00  0.00
TER   
ATOM   4394  O   WAT  1054      19.976   9.126 -29.890  1.00  0.00
ATOM   4395  H1  WAT  1054      19.321   8.857 -30.534  1.00  0.00
ATOM   4396  H2  WAT  1054      20.814   9.017 -30.340  1.00  0.00
TER   
ATOM   4397  O   WAT  1055      21.014   9.512 -25.349  1.00  0.00
ATOM   4398  H1  WAT  1055      21.381   9.424 -24.470  1.00  0.00
ATOM   4399  H2  WAT  1055      20.445   8.748 -25.449  1.00  0.00
TER   
ATOM   4400  O   WAT  1056      20.565   6.422 -21.444  1.00  0.00
ATOM   4401  H1  WAT  1056      19.671   6.389 -21.104  1.00  0.00
ATOM   4402  H2  WAT  1056      21.105   6.621 -20.678  1.00  0.00
TER   
ATOM   4403  O   WAT  1057      21.069   0.697 -27.095  1.00  0.00
ATOM   4404  H1  WAT  1057      21.717   0.147 -27.536  1.00  0.00
ATOM   4405  H2  WAT  1057      21.489   0.952 -26.274  1.00  0.00
TER   
ATOM   4406  O   WAT  1058      20.822   0.853 -24.353  1.00  0.00
ATOM   4407  H1  WAT  1058      20.474   1.309 -23.587  1.00  0.00
ATOM   4408  H2  WAT  1058      20.491  -0.041 -24.270  1.00  0.00
TER   
ATOM   4409  O   WAT  1059      22.429  14.025 -20.187  1.00  0.00
ATOM   4410  H1  WAT  1059      22.386  13.654 -19.306  1.00  0.00
ATOM   4411  H2  WAT  1059      22.560  14.963 -20.047  1.00  0.00
TER   
ATOM   4412  O   WAT  1060      26.130  15.581 -24.586  1.00  0.00
ATOM   4413  H1  WAT  1060      25.889  15.848 -25.473  1.00  0.00
ATOM   4414  H2  WAT  1060      27.070  15.751 -24.531  1.00  0.00
TER   
ATOM   4415  O   WAT  1061      28.335   2.044 -20.831  1.00  0.00
ATOM   4416  H1  WAT  1061      28.274   2.636 -20.081  1.00  0.00
ATOM   4417  H2  WAT  1061      29.275   1.937 -20.976  1.00  0.00
TER   
ATOM   4418  O   WAT  1062      21.495   0.380 -21.078  1.00  0.00
ATOM   4419  H1  WAT  1062      22.043   0.199 -21.841  1.00  0.00
ATOM   4420  H2  WAT  1062      21.560  -0.410 -20.542  1.00  0.00
TER   
ATOM   4421  O   WAT  1063      22.268  16.971 -23.068  1.00  0.00
ATOM   4422  H1  WAT  1063      21.674  16.839 -22.329  1.00  0.00
ATOM   4423  H2  WAT  1063      22.260  16.135 -23.533  1.00  0.00
TER   
ATOM   4424  O   WAT  1064      21.899  14.337 -24.117  1.00  0.00
ATOM   4425  H1  WAT  1064      21.172  13.717 -24.184  1.00  0.00
ATOM   4426  H2  WAT  1064      21.960  14.731 -24.987  1.00  0.00
TER   
ATOM   4427  O   WAT  1065      25.503  16.551 -27.332  1.00  0.00
ATOM   4428  H1  WAT  1065      26.020  15.940 -27.857  1.00  0.00
ATOM   4429  H2  WAT  1065      26.153  17.054 -26.841  1.00  0.00
TER   
ATOM   4430  O   WAT  1066      28.243  17.442 -26.505  1.00  0.00
ATOM   4431  H1  WAT  1066      28.531  17.188 -27.382  1.00  0.00
ATOM   4432  H2  WAT  1066      28.755  16.890 -25.914  1.00  0.00
TER   
ATOM   4433  O   WAT  1067      29.461   1.181 -25.925  1.00  0.00
ATOM   4434  H1  WAT  1067      28.678   1.656 -25.646  1.00  0.00
ATOM   4435  H2  WAT  1067      29.167   0.277 -26.034  1.00  0.00
TER   
ATOM   4436  O   WAT  1068      20.182  17.654 -30.907  1.00  0.00
ATOM   4437  H1  WAT  1068      20.014  17.021 -30.209  1.00  0.00
ATOM   4438  H2  WAT  1068      19.315  17.860 -31.258  1.00  0.00
TER   
ATOM   4439  O   WAT  1069      20.805   1.486 -33.404  1.00  0.00
ATOM   4440  H1  WAT  1069      21.563   1.599 -33.978  1.00  0.00
ATOM   4441  H2  WAT  1069      20.342   2.323 -33.450  1.00  0.00
TER   
ATOM   4442  O   WAT  1070      27.346   3.600 -30.414  1.00  0.00
ATOM   4443  H1  WAT  1070      26.534   3.226 -30.754  1.00  0.00
ATOM   4444  H2  WAT  1070      27.850   2.844 -30.112  1.00  0.00
TER   
ATOM   4445  O   WAT  1071      21.788  16.348 -33.462  1.00  0.00
ATOM   4446  H1  WAT  1071      21.263  16.728 -34.166  1.00  0.00
ATOM   4447  H2  WAT  1071      21.713  16.973 -32.741  1.00  0.00
TER   
ATOM   4448  O   WAT  1072      25.371   1.750 -31.809  1.00  0.00
ATOM   4449  H1  WAT  1072      24.741   1.049 -31.642  1.00  0.00
ATOM   4450  H2  WAT  1072      24.832   2.510 -32.026  1.00  0.00
TER   
ATOM   4451  O   WAT  1073      28.310  18.364 -19.138  1.00  0.00
ATOM   4452  H1  WAT  1073      29.237  18.128 -19.095  1.00  0.00
ATOM   4453  H2  WAT  1073      28.295  19.191 -19.620  1.00  0.00
TER   
ATOM   4454  O   WAT  1074      25.497   1.028 -19.374  1.00  0.00
ATOM   4455  H1  WAT  1074      25.215   1.532 -20.138  1.00  0.00
ATOM   4456  H2  WAT  1074      25.879   0.230 -19.740  1.00  0.00
TER   
ATOM   4457  O   WAT  1075      29.136  -8.534  28.546  1.00  0.00
ATOM   4458  H1  WAT  1075      28.360  -9.014  28.836  1.00  0.00
ATOM   4459  H2  WAT  1075      29.787  -9.213  28.372  1.00  0.00
TER   
ATOM   4460  O   WAT  1076      23.152  -8.222  29.423  1.00  0.00
ATOM   4461  H1  WAT  1076      22.321  -8.477  29.823  1.00  0.00
ATOM   4462  H2  WAT  1076      23.760  -8.151  30.159  1.00  0.00
TER   
ATOM   4463  O   WAT  1077      23.132  -4.188  29.619  1.00  0.00
ATOM   4464  H1  WAT  1077      23.435  -5.078  29.440  1.00  0.00
ATOM   4465  H2  WAT  1077      23.877  -3.631  29.392  1.00  0.00
TER   
ATOM   4466  O   WAT  1078      21.562 -13.261  23.208  1.00  0.00
ATOM   4467  H1  WAT  1078      20.673 -12.920  23.106  1.00  0.00
ATOM   4468  H2  WAT  1078      21.846 -13.461  22.316  1.00  0.00
TER   
ATOM   4469  O   WAT  1079      19.525 -10.661  29.092  1.00  0.00
ATOM   4470  H1  WAT  1079      20.096 -11.429  29.092  1.00  0.00
ATOM   4471  H2  WAT  1079      19.525 -10.362  28.182  1.00  0.00
TER   
ATOM   4472  O   WAT  1080      29.383  -1.842  26.946  1.00  0.00
ATOM   4473  H1  WAT  1080      28.764  -1.386  26.376  1.00  0.00
ATOM   4474  H2  WAT  1080      30.238  -1.687  26.545  1.00  0.00
TER   
ATOM   4475  O   WAT  1081      28.577  -5.858  28.553  1.00  0.00
ATOM   4476  H1  WAT  1081      28.507  -6.799  28.392  1.00  0.00
ATOM   4477  H2  WAT  1081      29.339  -5.768  29.125  1.00  0.00
TER   
ATOM   4478  O   WAT  1082      20.767 -15.252  30.879  1.00  0.00
ATOM   4479  H1  WAT  1082      20.588 -16.150  31.159  1.00  0.00
ATOM   4480  H2  WAT  1082      20.365 -14.705  31.553  1.00  0.00
TER   
ATOM   4481  O   WAT  1083      29.607 -13.051  28.780  1.00  0.00
ATOM   4482  H1  WAT  1083      29.984 -13.924  28.667  1.00  0.00
ATOM   4483  H2  WAT  1083      29.509 -12.715  27.889  1.00  0.00
TER   
ATOM   4484  O   WAT  1084      23.738 -14.678  24.242  1.00  0.00
ATOM   4485  H1  WAT  1084      23.844 -13.778  24.548  1.00  0.00
ATOM   4486  H2  WAT  1084      22.827 -14.726  23.951  1.00  0.00
TER   
ATOM   4487  O   WAT  1085      21.386 -12.756  29.487  1.00  0.00
ATOM   4488  H1  WAT  1085      22.067 -12.493  30.106  1.00  0.00
ATOM   4489  H2  WAT  1085      21.071 -13.596  29.821  1.00  0.00
TER   
ATOM   4490  O   WAT  1086      25.578 -11.710  28.574  1.00  0.00
ATOM   4491  H1  WAT  1086      26.086 -11.212  29.215  1.00  0.00
ATOM   4492  H2  WAT  1086      26.110 -12.486  28.398  1.00  0.00
TER   
ATOM   4493  O   WAT  1087      23.862 -17.070  32.840  1.00  0.00
ATOM   4494  H1  WAT  1087      23.864 -16.553  32.035  1.00  0.00
ATOM   4495  H2  WAT  1087      23.032 -17.547  32.817  1.00  0.00
TER   
ATOM   4496  O   WAT  1088      30.249  -6.958  24.339  1.00  0.00
ATOM   4497  H1  WAT  1088      29.631  -6.493  23.776  1.00  0.00
ATOM   4498  H2  WAT  1088      30.762  -6.265  24.756  1.00  0.00
TER   
ATOM   4499  O   WAT  1089      25.112  -7.430  31.018  1.00  0.00
ATOM   4500  H1  WAT  1089      24.779  -6.803  31.660  1.00  0.00
ATOM   4501  H2  WAT  1089      25.289  -6.904  30.238  1.00  0.00
TER   
ATOM   4502  O   WAT  1090      23.544 -15.359  30.847  1.00  0.00
ATOM   4503  H1  WAT  1090      23.885 -14.515  30.553  1.00  0.00
ATOM   4504  H2  WAT  1090      22.605 -15.210  30.964  1.00  0.00
TER   
ATOM   4505  O   WAT  1091      24.324  -5.462  32.833  1.00  0.00
ATOM   4506  H1  WAT  1091      24.942  -4.787  32.551  1.00  0.00
ATOM   4507  H2  WAT  1091      23.464  -5.053  32.741  1.00  0.00
TER   
ATOM   4508  O   WAT  1092      19.617  -6.272  21.713  1.00  0.00
ATOM   4509  H1  WAT  1092      19.240  -5.783  20.982  1.00  0.00
ATOM   4510  H2  WAT  1092      19.875  -5.600  22.344  1.00  0.00
TER   
ATOM   4511  O   WAT  1093      27.226 -17.871  27.172  1.00  0.00
ATOM   4512  H1  WAT  1093      27.534 -18.426  26.455  1.00  0.00
ATOM   4513  H2  WAT  1093      26.296 -17.736  26.989  1.00  0.00
TER   
ATOM   4514  O   WAT  1094      29.614  -9.806  23.908  1.00  0.00
ATOM   4515  H1  WAT  1094      28.687  -9.872  24.137  1.00  0.00
ATOM   4516  H2  WAT  1094      29.767  -8.868  23.793  1.00  0.00
TER   
ATOM   4517  O   WAT  1095      29.601 -13.534  20.905  1.00  0.00
ATOM   4518  H1  WAT  1095      28.662 -13.373  20.990  1.00  0.00
ATOM   4519  H2  WAT  1095      29.920 -12.815  20.358  1.00  0.00
TER   
ATOM   4520  O   WAT  1096      25.220  -9.279  26.690  1.00  0.00
ATOM   4521  H1  WAT  1096      24.816  -9.991  26.195  1.00  0.00
ATOM   4522  H2  WAT  1096      25.306  -9.624  27.579  1.00  0.00
TER   
ATOM   4523  O   WAT  1097      25.688  -5.592  28.854  1.00  0.00
ATOM   4524  H1  WAT  1097      25.391  -6.198  28.175  1.00  0.00
ATOM   4525  H2  WAT  1097      26.638  -5.555  28.743  1.00  0.00
TER   
ATOM   4526  O   WAT  1098      23.933 -12.505  30.470  1.00  0.00
ATOM   4527  H1  WAT  1098      24.484 -12.395  29.695  1.00  0.00
ATOM   4528  H2  WAT  1098      24.447 -12.131  31.185  1.00  0.00
TER   
ATOM   4529  O   WAT  1099      23.607  -8.983  34.080  1.00  0.00
ATOM   4530  H1  WAT  1099      23.468  -8.111  34.449  1.00  0.00
ATOM   4531  H2  WAT  1099      22.725  -9.326  33.935  1.00  0.00
TER   
ATOM   4532  O   WAT  1100      29.930  -4.065  25.387  1.00  0.00
ATOM   4533  H1  WAT  1100      30.370  -3.323  24.972  1.00  0.00
ATOM   4534  H2  WAT  1100      29.869  -3.823  26.311  1.00  0.00
TER   
ATOM   4535  O   WAT  1101      21.921 -10.385  24.191  1.00  0.00
ATOM   4536  H1  WAT  1101      21.800  -9.658  23.579  1.00  0.00
ATOM   4537  H2  WAT  1101      21.611 -11.154  23.713  1.00  0.00
TER   
ATOM   4538  O   WAT  1102      19.559  -7.213  29.997  1.00  0.00
ATOM   4539  H1  WAT  1102      19.637  -7.078  29.053  1.00  0.00
ATOM   4540  H2  WAT  1102      20.173  -7.922  30.190  1.00  0.00
TER   
ATOM   4541  O   WAT  1103      20.804  -5.513  26.408  1.00  0.00
ATOM   4542  H1  WAT  1103      20.397  -5.372  25.553  1.00  0.00
ATOM   4543  H2  WAT  1103      21.695  -5.797  26.205  1.00  0.00
TER   
ATOM   4544  O   WAT  1104      25.076  -1.299  24.520  1.00  0.00
ATOM   4545  H1  WAT  1104      24.900  -2.215  24.307  1.00  0.00
ATOM   4546  H2  WAT  1104      24.222  -0.940  24.760  1.00  0.00
TER   
ATOM   4547  O   WAT  1105      19.615  -6.172  32.537  1.00  0.00
ATOM   4548  H1  WAT  1105      19.778  -6.641  31.719  1.00  0.00
ATOM   4549  H2  WAT  1105      20.080  -6.679  33.202  1.00  0.00
TER   
ATOM   4550  O   WAT  1106      24.387 -17.041  27.573  1.00  0.00
ATOM   4551  H1  WAT  1106      23.944 -16.260  27.241  1.00  0.00
ATOM   4552  H2  WAT  1106      24.945 -16.718  28.280  1.00  0.00
TER   
ATOM   4553  O   WAT  1107      28.674 -14.174  33.176  1.00  0.00
ATOM   4554  H1  WAT  1107      28.212 -13.966  33.988  1.00  0.00
ATOM   4555  H2  WAT  1107      28.272 -14.988  32.874  1.00  0.00
TER   
ATOM   4556  O   WAT  1108      27.503 -17.420  22.454  1.00  0.00
ATOM   4557  H1  WAT  1108      26.878 -17.424  23.179  1.00  0.00
ATOM   4558  H2  WAT  1108      27.416 -18.287  22.057  1.00  0.00
TER   
ATOM   4559  O   WAT  1109      26.425 -16.496  29.432  1.00  0.00
ATOM   4560  H1  WAT  1109      26.722 -15.590  29.351  1.00  0.00
ATOM   4561  H2  WAT  1109      26.973 -16.985  28.818  1.00  0.00
TER   
ATOM   4562  O   WAT  1110      24.178 -11.918  25.301  1.00  0.00
ATOM   4563  H1  WAT  1110      23.952 -12.134  26.206  1.00  0.00
ATOM   4564  H2  WAT  1110      23.398 -11.485  24.956  1.00  0.00
TER   
ATOM   4565  O   WAT  1111      30.015 -13.275  25.930  1.00  0.00
ATOM   4566  H1  WAT  1111      30.408 -12.958  25.117  1.00  0.00
ATOM   4567  H2  WAT  1111      30.376 -14.154  26.045  1.00  0.00
TER   
ATOM   4568  O   WAT  1112      21.749 -14.608  34.120  1.00  0.00
ATOM   4569  H1  WAT  1112      21.356 -13.760  34.328  1.00  0.00
ATOM   4570  H2  WAT  1112      21.061 -15.245  34.311  1.00  0.00
TER   
ATOM   4571  O   WAT  1113      19.051 -16.685  28.153  1.00  0.00
ATOM   4572  H1  WAT  1113      18.762 -16.115  28.866  1.00  0.00
ATOM   4573  H2  WAT  1113      19.796 -17.165  28.517  1.00  0.00
TER   
ATOM   4574  O   WAT  1114      19.238 -12.743  19.364  1.00  0.00
ATOM   4575  H1  WAT  1114      19.156 -11.800  19.505  1.00  0.00
ATOM   4576  H2  WAT  1114      18.886 -12.886  18.485  1.00  0.00
TER   
ATOM   4577  O   WAT  1115      30.600 -10.685  30.026  1.00  0.00
ATOM   4578  H1  WAT  1115      29.868 -10.176  30.375  1.00  0.00
ATOM   4579  H2  WAT  1115      30.203 -11.502  29.724  1.00  0.00
TER   
ATOM   4580  O   WAT  1116      27.038 -14.009  28.431  1.00  0.00
ATOM   4581  H1  WAT  1116      27.042 -14.450  27.581  1.00  0.00
ATOM   4582  H2  WAT  1116      27.933 -13.687  28.538  1.00  0.00
TER   
ATOM   4583  O   WAT  1117      22.888 -14.126  27.390  1.00  0.00
ATOM   4584  H1  WAT  1117      22.548 -13.649  28.147  1.00  0.00
ATOM   4585  H2  WAT  1117      22.126 -14.580  27.030  1.00  0.00
TER   
ATOM   4586  O   WAT  1118      27.100 -13.008  21.421  1.00  0.00
ATOM   4587  H1  WAT  1118      27.221 -13.049  22.370  1.00  0.00
ATOM   4588  H2  WAT  1118      26.715 -12.146  21.266  1.00  0.00
TER   
ATOM   4589  O   WAT  1119      26.112 -10.698  20.820  1.00  0.00
ATOM   4590  H1  WAT  1119      25.544 -11.146  20.193  1.00  0.00
ATOM   4591  H2  WAT  1119      26.821 -10.339  20.286  1.00  0.00
TER   
ATOM   4592  O   WAT  1120      27.339  -9.949  30.177  1.00  0.00
ATOM   4593  H1  WAT  1120      27.706 -10.423  30.923  1.00  0.00
ATOM   4594  H2  WAT  1120      27.149  -9.075  30.518  1.00  0.00
TER   
ATOM   4595  O   WAT  1121      20.203 -15.205  26.307  1.00  0.00
ATOM   4596  H1  WAT  1121      19.917 -15.569  27.145  1.00  0.00
ATOM   4597  H2  WAT  1121      20.141 -15.937  25.693  1.00  0.00
TER   
ATOM   4598  O   WAT  1122      25.129 -10.908  32.496  1.00  0.00
ATOM   4599  H1  WAT  1122      24.824 -10.029  32.721  1.00  0.00
ATOM   4600  H2  WAT  1122      26.083 -10.848  32.531  1.00  0.00
TER   
ATOM   4601  O   WAT  1123      23.657  -6.702  23.092  1.00  0.00
ATOM   4602  H1  WAT  1123      22.883  -7.242  22.932  1.00  0.00
ATOM   4603  H2  WAT  1123      24.386  -7.221  22.754  1.00  0.00
TER   
ATOM   4604  O   WAT  1124      29.877 -16.312  23.028  1.00  0.00
ATOM   4605  H1  WAT  1124      29.063 -16.810  22.953  1.00  0.00
ATOM   4606  H2  WAT  1124      29.683 -15.472  22.612  1.00  0.00
TER   
ATOM   4607  O   WAT  1125      23.701  -7.034  26.730  1.00  0.00
ATOM   4608  H1  WAT  1125      24.218  -7.837  26.676  1.00  0.00
ATOM   4609  H2  WAT  1125      23.249  -7.096  27.572  1.00  0.00
TER   
ATOM   4610  O   WAT  1126      28.587  -5.767  22.003  1.00  0.00
ATOM   4611  H1  WAT  1126      28.929  -5.023  21.507  1.00  0.00
ATOM   4612  H2  WAT  1126      27.759  -5.454  22.366  1.00  0.00
TER   
ATOM   4613  O   WAT  1127      21.185 -10.068  33.643  1.00  0.00
ATOM   4614  H1  WAT  1127      20.826  -9.402  34.230  1.00  0.00
ATOM   4615  H2  WAT  1127      20.890 -10.899  34.014  1.00  0.00
TER   
ATOM   4616  O   WAT  1128      27.557  -5.686  24.775  1.00  0.00
ATOM   4617  H1  WAT  1128      28.244  -5.139  25.155  1.00  0.00
ATOM   4618  H2  WAT  1128      26.770  -5.142  24.810  1.00  0.00
TER   
ATOM   4619  O   WAT  1129      19.696 -10.069  20.266  1.00  0.00
ATOM   4620  H1  WAT  1129      20.565  -9.786  20.550  1.00  0.00
ATOM   4621  H2  WAT  1129      19.205  -9.255  20.151  1.00  0.00
TER   
ATOM   4622  O   WAT  1130      26.859  -8.681  24.387  1.00  0.00
ATOM   4623  H1  WAT  1130      27.316  -7.871  24.613  1.00  0.00
ATOM   4624  H2  WAT  1130      26.508  -8.999  25.219  1.00  0.00
TER   
ATOM   4625  O   WAT  1131      29.163  -3.171  31.616  1.00  0.00
ATOM   4626  H1  WAT  1131      29.807  -2.965  32.294  1.00  0.00
ATOM   4627  H2  WAT  1131      29.525  -3.932  31.163  1.00  0.00
TER   
ATOM   4628  O   WAT  1132      22.760 -18.338  24.859  1.00  0.00
ATOM   4629  H1  WAT  1132      22.632 -18.346  25.808  1.00  0.00
ATOM   4630  H2  WAT  1132      21.937 -17.999  24.509  1.00  0.00
TER   
ATOM   4631  O   WAT  1133      20.063  -0.856  20.833  1.00  0.00
ATOM   4632  H1  WAT  1133      20.423  -0.257  20.178  1.00  0.00
ATOM   4633  H2  WAT  1133      19.922  -0.310  21.606  1.00  0.00
TER   
ATOM   4634  O   WAT  1134      26.080  -3.473  21.650  1.00  0.00
ATOM   4635  H1  WAT  1134      26.071  -2.740  21.034  1.00  0.00
ATOM   4636  H2  WAT  1134      25.160  -3.720  21.743  1.00  0.00
TER   
ATOM   4637  O   WAT  1135      21.680  -8.251  22.395  1.00  0.00
ATOM   4638  H1  WAT  1135      21.073  -7.511  22.404  1.00  0.00
ATOM   4639  H2  WAT  1135      22.155  -8.161  21.568  1.00  0.00
TER   
ATOM   4640  O   WAT  1136      29.066  -3.410  20.312  1.00  0.00
ATOM   4641  H1  WAT  1136      29.167  -3.614  19.383  1.00  0.00
ATOM   4642  H2  WAT  1136      28.166  -3.664  20.517  1.00  0.00
TER   
ATOM   4643  O   WAT  1137      26.588 -12.852  24.295  1.00  0.00
ATOM   4644  H1  WAT  1137      25.880 -12.383  24.736  1.00  0.00
ATOM   4645  H2  WAT  1137      26.873 -13.510  24.929  1.00  0.00
TER   
ATOM   4646  O   WAT  1138      28.214 -11.432  32.294  1.00  0.00
ATOM   4647  H1  WAT  1138      28.712 -10.958  32.959  1.00  0.00
ATOM   4648  H2  WAT  1138      28.356 -12.356  32.501  1.00  0.00
TER   
ATOM   4649  O   WAT  1139      27.708  -0.891  25.007  1.00  0.00
ATOM   4650  H1  WAT  1139      27.962  -0.929  24.085  1.00  0.00
ATOM   4651  H2  WAT  1139      26.759  -1.018  25.000  1.00  0.00
TER   
ATOM   4652  O   WAT  1140      24.792 -14.543  21.670  1.00  0.00
ATOM   4653  H1  WAT  1140      25.641 -14.106  21.604  1.00  0.00
ATOM   4654  H2  WAT  1140      24.425 -14.231  22.497  1.00  0.00
TER   
ATOM   4655  O   WAT  1141      23.691  -8.290  20.143  1.00  0.00
ATOM   4656  H1  WAT  1141      24.457  -8.402  20.706  1.00  0.00
ATOM   4657  H2  WAT  1141      23.768  -8.986  19.491  1.00  0.00
TER   
ATOM   4658  O   WAT  1142      22.386 -10.858  20.827  1.00  0.00
ATOM   4659  H1  WAT  1142      22.466 -11.805  20.938  1.00  0.00
ATOM   4660  H2  WAT  1142      23.278 -10.527  20.933  1.00  0.00
TER   
ATOM   4661  O   WAT  1143      23.187  -0.708  27.930  1.00  0.00
ATOM   4662  H1  WAT  1143      23.923  -1.257  28.201  1.00  0.00
ATOM   4663  H2  WAT  1143      23.571   0.157  27.791  1.00  0.00
TER   
ATOM   4664  O   WAT  1144      20.072  -4.641  23.804  1.00  0.00
ATOM   4665  H1  WAT  1144      19.146  -4.399  23.795  1.00  0.00
ATOM   4666  H2  WAT  1144      20.537  -3.813  23.683  1.00  0.00
TER   
ATOM   4667  O   WAT  1145      26.297  -1.535  19.753  1.00  0.00
ATOM   4668  H1  WAT  1145      27.090  -1.246  19.301  1.00  0.00
ATOM   4669  H2  WAT  1145      25.778  -1.966  19.074  1.00  0.00
TER   
ATOM   4670  O   WAT  1146      26.815  -6.315  19.617  1.00  0.00
ATOM   4671  H1  WAT  1146      26.710  -6.930  20.343  1.00  0.00
ATOM   4672  H2  WAT  1146      26.648  -6.838  18.833  1.00  0.00
TER   
ATOM   4673  O   WAT  1147      30.055  -7.253  20.221  1.00  0.00
ATOM   4674  H1  WAT  1147      29.506  -6.806  20.865  1.00  0.00
ATOM   4675  H2  WAT  1147      30.677  -7.758  20.745  1.00  0.00
TER   
ATOM   4676  O   WAT  1148      25.723  -8.294  22.118  1.00  0.00
ATOM   4677  H1  WAT  1148      26.145  -8.460  22.961  1.00  0.00
ATOM   4678  H2  WAT  1148      25.848  -9.104  21.623  1.00  0.00
TER   
ATOM   4679  O   WAT  1149      28.236  -9.270  19.365  1.00  0.00
ATOM   4680  H1  WAT  1149      28.756  -9.985  19.000  1.00  0.00
ATOM   4681  H2  WAT  1149      28.882  -8.631  19.665  1.00  0.00
TER   
ATOM   4682  O   WAT  1150      27.139 -16.791  32.037  1.00  0.00
ATOM   4683  H1  WAT  1150      26.691 -16.768  31.192  1.00  0.00
ATOM   4684  H2  WAT  1150      26.506 -17.189  32.634  1.00  0.00
TER   
ATOM   4685  O   WAT  1151      27.545  -7.895  32.658  1.00  0.00
ATOM   4686  H1  WAT  1151      27.964  -7.052  32.486  1.00  0.00
ATOM   4687  H2  WAT  1151      26.626  -7.758  32.429  1.00  0.00
TER   
ATOM   4688  O   WAT  1152      24.619 -12.220  19.063  1.00  0.00
ATOM   4689  H1  WAT  1152      24.418 -13.084  19.425  1.00  0.00
ATOM   4690  H2  WAT  1152      24.448 -12.307  18.126  1.00  0.00
TER   
ATOM   4691  O   WAT  1153      25.396  -1.590  33.774  1.00  0.00
ATOM   4692  H1  WAT  1153      24.858  -0.865  33.455  1.00  0.00
ATOM   4693  H2  WAT  1153      25.649  -2.067  32.984  1.00  0.00
TER   
ATOM   4694  O   WAT  1154      23.417 -15.120  19.051  1.00  0.00
ATOM   4695  H1  WAT  1154      23.720 -15.114  18.143  1.00  0.00
ATOM   4696  H2  WAT  1154      24.157 -15.471  19.548  1.00  0.00
TER   
ATOM   4697  O   WAT  1155      28.252  -0.355  34.033  1.00  0.00
ATOM   4698  H1  WAT  1155      28.178   0.549  34.340  1.00  0.00
ATOM   4699  H2  WAT  1155      27.350  -0.673  34.005  1.00  0.00
TER   
ATOM   4700  O   WAT  1156      26.636 -16.177  20.037  1.00  0.00
ATOM   4701  H1  WAT  1156      26.288 -16.854  19.457  1.00  0.00
ATOM   4702  H2  WAT  1156      26.837 -16.638  20.851  1.00  0.00
TER   
ATOM   4703  O   WAT  1157      28.800  -1.189  21.656  1.00  0.00
ATOM   4704  H1  WAT  1157      29.696  -0.850  21.677  1.00  0.00
ATOM   4705  H2  WAT  1157      28.832  -1.911  21.028  1.00  0.00
TER   
ATOM   4706  O   WAT  1158      22.440  -5.816  19.884  1.00  0.00
ATOM   4707  H1  WAT  1158      22.878  -5.273  20.540  1.00  0.00
ATOM   4708  H2  WAT  1158      22.925  -6.641  19.894  1.00  0.00
TER   
ATOM   4709  O   WAT  1159      19.655  -3.027  27.336  1.00  0.00
ATOM   4710  H1  WAT  1159      19.985  -3.895  27.104  1.00  0.00
ATOM   4711  H2  WAT  1159      20.084  -2.821  28.167  1.00  0.00
TER   
ATOM   4712  O   WAT  1160      24.251  -4.696  24.996  1.00  0.00
ATOM   4713  H1  WAT  1160      23.950  -4.820  25.897  1.00  0.00
ATOM   4714  H2  WAT  1160      24.145  -5.555  24.588  1.00  0.00
TER   
ATOM   4715  O   WAT  1161      20.144  -2.160  30.074  1.00  0.00
ATOM   4716  H1  WAT  1161      19.707  -1.980  30.907  1.00  0.00
ATOM   4717  H2  WAT  1161      20.711  -1.403  29.933  1.00  0.00
TER   
ATOM   4718  O   WAT  1162      19.976  -9.648  26.433  1.00  0.00
ATOM   4719  H1  WAT  1162      19.321  -9.917  25.789  1.00  0.00
ATOM   4720  H2  WAT  1162      20.814  -9.758  25.984  1.00  0.00
TER   
ATOM   4721  O   WAT  1163      21.014  -9.263  30.974  1.00  0.00
ATOM   4722  H1  WAT  1163      21.381  -9.350  31.853  1.00  0.00
ATOM   4723  H2  WAT  1163      20.445 -10.026  30.874  1.00  0.00
TER   
ATOM   4724  O   WAT  1164      19.190 -12.438  22.376  1.00  0.00
ATOM   4725  H1  WAT  1164      18.286 -12.175  22.201  1.00  0.00
ATOM   4726  H2  WAT  1164      19.674 -12.167  21.596  1.00  0.00
TER   
ATOM   4727  O   WAT  1165      21.733 -13.382  20.285  1.00  0.00
ATOM   4728  H1  WAT  1165      22.442 -13.803  19.800  1.00  0.00
ATOM   4729  H2  WAT  1165      21.017 -13.314  19.654  1.00  0.00
TER   
ATOM   4730  O   WAT  1166      21.380 -17.328  19.326  1.00  0.00
ATOM   4731  H1  WAT  1166      22.103 -16.787  19.644  1.00  0.00
ATOM   4732  H2  WAT  1166      21.653 -17.601  18.450  1.00  0.00
TER   
ATOM   4733  O   WAT  1167      21.069 -18.077  29.228  1.00  0.00
ATOM   4734  H1  WAT  1167      21.717 -18.627  28.787  1.00  0.00
ATOM   4735  H2  WAT  1167      21.489 -17.823  30.049  1.00  0.00
TER   
ATOM   4736  O   WAT  1168      20.822 -17.922  31.970  1.00  0.00
ATOM   4737  H1  WAT  1168      20.474 -17.465  32.736  1.00  0.00
ATOM   4738  H2  WAT  1168      20.491 -18.816  32.053  1.00  0.00
TER   
ATOM   4739  O   WAT  1169      26.130  -3.194  31.737  1.00  0.00
ATOM   4740  H1  WAT  1169      25.889  -2.926  30.850  1.00  0.00
ATOM   4741  H2  WAT  1169      27.070  -3.023  31.792  1.00  0.00
TER   
ATOM   4742  O   WAT  1170      22.268  -1.803  33.255  1.00  0.00
ATOM   4743  H1  WAT  1170      21.674  -1.935  33.994  1.00  0.00
ATOM   4744  H2  WAT  1170      22.260  -2.640  32.790  1.00  0.00
TER   
ATOM   4745  O   WAT  1171      21.899  -4.438  32.206  1.00  0.00
ATOM   4746  H1  WAT  1171      21.172  -5.057  32.139  1.00  0.00
ATOM   4747  H2  WAT  1171      21.960  -4.043  31.336  1.00  0.00
TER   
ATOM   4748  O   WAT  1172      25.503  -2.223  28.991  1.00  0.00
ATOM   4749  H1  WAT  1172      26.020  -2.834  28.466  1.00  0.00
ATOM   4750  H2  WAT  1172      26.153  -1.720  29.482  1.00  0.00
TER   
ATOM   4751  O   WAT  1173      28.243  -1.332  29.818  1.00  0.00
ATOM   4752  H1  WAT  1173      28.531  -1.587  28.941  1.00  0.00
ATOM   4753  H2  WAT  1173      28.755  -1.884  30.409  1.00  0.00
TER   
ATOM   4754  O   WAT  1174      29.461 -17.593  30.398  1.00  0.00
ATOM   4755  H1  WAT  1174      28.678 -17.119  30.677  1.00  0.00
ATOM   4756  H2  WAT  1174      29.167 -18.498  30.289  1.00  0.00
TER   
ATOM   4757  O   WAT  1175      20.182  -1.120  25.416  1.00  0.00
ATOM   4758  H1  WAT  1175      20.014  -1.753  26.114  1.00  0.00
ATOM   4759  H2  WAT  1175      19.315  -0.914  25.065  1.00  0.00
TER   
ATOM   4760  O   WAT  1176      20.805 -17.288  22.919  1.00  0.00
ATOM   4761  H1  WAT  1176      21.563 -17.176  22.346  1.00  0.00
ATOM   4762  H2  WAT  1176      20.342 -16.451  22.873  1.00  0.00
TER   
ATOM   4763  O   WAT  1177      27.346 -15.174  25.909  1.00  0.00
ATOM   4764  H1  WAT  1177      26.534 -15.549  25.569  1.00  0.00
ATOM   4765  H2  WAT  1177      27.850 -15.930  26.211  1.00  0.00
TER   
ATOM   4766  O   WAT  1178      21.788  -2.427  22.861  1.00  0.00
ATOM   4767  H1  WAT  1178      21.263  -2.046  22.157  1.00  0.00
ATOM   4768  H2  WAT  1178      21.713  -1.802  23.582  1.00  0.00
TER   
ATOM   4769  O   WAT  1179      23.177 -16.762  21.459  1.00  0.00
ATOM   4770  H1  WAT  1179      23.707 -17.549  21.330  1.00  0.00
ATOM   4771  H2  WAT  1179      23.810 -16.083  21.693  1.00  0.00
TER   
ATOM   4772  O   WAT  1180      25.371 -17.024  24.514  1.00  0.00
ATOM   4773  H1  WAT  1180      24.741 -17.726  24.681  1.00  0.00
ATOM   4774  H2  WAT  1180      24.832 -16.264  24.297  1.00  0.00
TER   
ATOM   4775  O   WAT  1181      24.388  -0.479  21.736  1.00  0.00
ATOM   4776  H1  WAT  1181      25.119  -0.763  21.188  1.00  0.00
ATOM   4777  H2  WAT  1181      24.647  -0.717  22.626  1.00  0.00
TER   
ATOM   4778  O   WAT  1182      23.549  -4.362  21.741  1.00  0.00
ATOM   4779  H1  WAT  1182      22.920  -3.894  22.289  1.00  0.00
ATOM   4780  H2  WAT  1182      23.664  -5.207  22.175  1.00  0.00
TER   
ATOM   4781  O   WAT  1183      29.136  -8.534   9.772  1.00  0.00
ATOM   4782  H1  WAT  1183      28.360  -9.014  10.061  1.00  0.00
ATOM   4783  H2  WAT  1183      29.787  -9.213   9.597  1.00  0.00
TER   
ATOM   4784  O   WAT  1184      23.152  -8.222  10.649  1.00  0.00
ATOM   4785  H1  WAT  1184      22.321  -8.477  11.049  1.00  0.00
ATOM   4786  H2  WAT  1184      23.760  -8.151  11.385  1.00  0.00
TER   
ATOM   4787  O   WAT  1185      23.132  -4.188  10.845  1.00  0.00
ATOM   4788  H1  WAT  1185      23.435  -5.078  10.666  1.00  0.00
ATOM   4789  H2  WAT  1185      23.877  -3.631  10.617  1.00  0.00
TER   
ATOM   4790  O   WAT  1186      21.562 -13.261   4.433  1.00  0.00
ATOM   4791  H1  WAT  1186      20.673 -12.920   4.331  1.00  0.00
ATOM   4792  H2  WAT  1186      21.846 -13.461   3.541  1.00  0.00
TER   
ATOM   4793  O   WAT  1187      19.525 -10.661  10.317  1.00  0.00
ATOM   4794  H1  WAT  1187      20.096 -11.429  10.318  1.00  0.00
ATOM   4795  H2  WAT  1187      19.525 -10.362   9.408  1.00  0.00
TER   
ATOM   4796  O   WAT  1188      29.383  -1.842   8.172  1.00  0.00
ATOM   4797  H1  WAT  1188      28.764  -1.386   7.601  1.00  0.00
ATOM   4798  H2  WAT  1188      30.238  -1.687   7.771  1.00  0.00
TER   
ATOM   4799  O   WAT  1189      28.577  -5.858   9.779  1.00  0.00
ATOM   4800  H1  WAT  1189      28.507  -6.799   9.617  1.00  0.00
ATOM   4801  H2  WAT  1189      29.339  -5.768  10.351  1.00  0.00
TER   
ATOM   4802  O   WAT  1190      20.767 -15.252  12.104  1.00  0.00
ATOM   4803  H1  WAT  1190      20.588 -16.150  12.385  1.00  0.00
ATOM   4804  H2  WAT  1190      20.365 -14.705  12.779  1.00  0.00
TER   
ATOM   4805  O   WAT  1191      29.607 -13.051  10.005  1.00  0.00
ATOM   4806  H1  WAT  1191      29.984 -13.924   9.893  1.00  0.00
ATOM   4807  H2  WAT  1191      29.509 -12.715   9.115  1.00  0.00
TER   
ATOM   4808  O   WAT  1192      23.738 -14.678   5.467  1.00  0.00
ATOM   4809  H1  WAT  1192      23.844 -13.778   5.774  1.00  0.00
ATOM   4810  H2  WAT  1192      22.827 -14.726   5.177  1.00  0.00
TER   
ATOM   4811  O   WAT  1193      21.386 -12.756  10.712  1.00  0.00
ATOM   4812  H1  WAT  1193      22.067 -12.493  11.331  1.00  0.00
ATOM   4813  H2  WAT  1193      21.071 -13.596  11.046  1.00  0.00
TER   
ATOM   4814  O   WAT  1194      25.578 -11.710   9.800  1.00  0.00
ATOM   4815  H1  WAT  1194      26.086 -11.212  10.440  1.00  0.00
ATOM   4816  H2  WAT  1194      26.110 -12.486   9.624  1.00  0.00
TER   
ATOM   4817  O   WAT  1195      23.862 -17.070  14.066  1.00  0.00
ATOM   4818  H1  WAT  1195      23.864 -16.553  13.261  1.00  0.00
ATOM   4819  H2  WAT  1195      23.032 -17.547  14.043  1.00  0.00
TER   
ATOM   4820  O   WAT  1196      30.249  -6.958   5.565  1.00  0.00
ATOM   4821  H1  WAT  1196      29.631  -6.493   5.001  1.00  0.00
ATOM   4822  H2  WAT  1196      30.762  -6.265   5.982  1.00  0.00
TER   
ATOM   4823  O   WAT  1197      25.112  -7.430  12.243  1.00  0.00
ATOM   4824  H1  WAT  1197      24.779  -6.803  12.886  1.00  0.00
ATOM   4825  H2  WAT  1197      25.289  -6.904  11.464  1.00  0.00
TER   
ATOM   4826  O   WAT  1198      23.544 -15.359  12.073  1.00  0.00
ATOM   4827  H1  WAT  1198      23.885 -14.515  11.779  1.00  0.00
ATOM   4828  H2  WAT  1198      22.605 -15.210  12.190  1.00  0.00
TER   
ATOM   4829  O   WAT  1199      24.324  -5.462  14.058  1.00  0.00
ATOM   4830  H1  WAT  1199      24.942  -4.787  13.777  1.00  0.00
ATOM   4831  H2  WAT  1199      23.464  -5.053  13.967  1.00  0.00
TER   
ATOM   4832  O   WAT  1200      19.617  -6.272   2.939  1.00  0.00
ATOM   4833  H1  WAT  1200      19.240  -5.783   2.208  1.00  0.00
ATOM   4834  H2  WAT  1200      19.875  -5.600   3.570  1.00  0.00
TER   
ATOM   4835  O   WAT  1201      27.226 -17.871   8.398  1.00  0.00
ATOM   4836  H1  WAT  1201      27.534 -18.426   7.681  1.00  0.00
ATOM   4837  H2  WAT  1201      26.296 -17.736   8.215  1.00  0.00
TER   
ATOM   4838  O   WAT  1202      29.614  -9.806   5.134  1.00  0.00
ATOM   4839  H1  WAT  1202      28.687  -9.872   5.362  1.00  0.00
ATOM   4840  H2  WAT  1202      29.767  -8.868   5.019  1.00  0.00
TER   
ATOM   4841  O   WAT  1203      29.601 -13.534   2.130  1.00  0.00
ATOM   4842  H1  WAT  1203      28.662 -13.373   2.216  1.00  0.00
ATOM   4843  H2  WAT  1203      29.920 -12.815   1.584  1.00  0.00
TER   
ATOM   4844  O   WAT  1204      25.220  -9.279   7.916  1.00  0.00
ATOM   4845  H1  WAT  1204      24.816  -9.991   7.420  1.00  0.00
ATOM   4846  H2  WAT  1204      25.306  -9.624   8.804  1.00  0.00
TER   
ATOM   4847  O   WAT  1205      25.688  -5.592  10.079  1.00  0.00
ATOM   4848  H1  WAT  1205      25.391  -6.198   9.400  1.00  0.00
ATOM   4849  H2  WAT  1205      26.638  -5.555   9.968  1.00  0.00
TER   
ATOM   4850  O   WAT  1206      23.933 -12.505  11.695  1.00  0.00
ATOM   4851  H1  WAT  1206      24.484 -12.395  10.921  1.00  0.00
ATOM   4852  H2  WAT  1206      24.447 -12.131  12.411  1.00  0.00
TER   
ATOM   4853  O   WAT  1207      24.780  -5.854  16.730  1.00  0.00
ATOM   4854  H1  WAT  1207      23.883  -5.630  16.978  1.00  0.00
ATOM   4855  H2  WAT  1207      24.805  -5.731  15.781  1.00  0.00
TER   
ATOM   4856  O   WAT  1208      23.607  -8.983  15.306  1.00  0.00
ATOM   4857  H1  WAT  1208      23.468  -8.111  15.675  1.00  0.00
ATOM   4858  H2  WAT  1208      22.725  -9.326  15.161  1.00  0.00
TER   
ATOM   4859  O   WAT  1209      29.930  -4.065   6.613  1.00  0.00
ATOM   4860  H1  WAT  1209      30.370  -3.323   6.198  1.00  0.00
ATOM   4861  H2  WAT  1209      29.869  -3.823   7.536  1.00  0.00
TER   
ATOM   4862  O   WAT  1210      25.405  -3.041  17.515  1.00  0.00
ATOM   4863  H1  WAT  1210      25.377  -2.636  16.647  1.00  0.00
ATOM   4864  H2  WAT  1210      25.242  -3.970  17.352  1.00  0.00
TER   
ATOM   4865  O   WAT  1211      21.921 -10.385   5.416  1.00  0.00
ATOM   4866  H1  WAT  1211      21.800  -9.658   4.804  1.00  0.00
ATOM   4867  H2  WAT  1211      21.611 -11.154   4.939  1.00  0.00
TER   
ATOM   4868  O   WAT  1212      19.559  -7.213  11.223  1.00  0.00
ATOM   4869  H1  WAT  1212      19.637  -7.078  10.279  1.00  0.00
ATOM   4870  H2  WAT  1212      20.173  -7.922  11.416  1.00  0.00
TER   
ATOM   4871  O   WAT  1213      20.804  -5.513   7.634  1.00  0.00
ATOM   4872  H1  WAT  1213      20.397  -5.372   6.779  1.00  0.00
ATOM   4873  H2  WAT  1213      21.695  -5.797   7.431  1.00  0.00
TER   
ATOM   4874  O   WAT  1214      25.076  -1.299   5.746  1.00  0.00
ATOM   4875  H1  WAT  1214      24.900  -2.215   5.533  1.00  0.00
ATOM   4876  H2  WAT  1214      24.222  -0.940   5.986  1.00  0.00
TER   
ATOM   4877  O   WAT  1215      19.615  -6.172  13.763  1.00  0.00
ATOM   4878  H1  WAT  1215      19.778  -6.641  12.944  1.00  0.00
ATOM   4879  H2  WAT  1215      20.080  -6.679  14.427  1.00  0.00
TER   
ATOM   4880  O   WAT  1216      24.387 -17.041   8.799  1.00  0.00
ATOM   4881  H1  WAT  1216      23.944 -16.260   8.467  1.00  0.00
ATOM   4882  H2  WAT  1216      24.945 -16.718   9.506  1.00  0.00
TER   
ATOM   4883  O   WAT  1217      28.674 -14.174  14.402  1.00  0.00
ATOM   4884  H1  WAT  1217      28.212 -13.966  15.214  1.00  0.00
ATOM   4885  H2  WAT  1217      28.272 -14.988  14.099  1.00  0.00
TER   
ATOM   4886  O   WAT  1218      27.503 -17.420   3.679  1.00  0.00
ATOM   4887  H1  WAT  1218      26.878 -17.424   4.405  1.00  0.00
ATOM   4888  H2  WAT  1218      27.416 -18.287   3.283  1.00  0.00
TER   
ATOM   4889  O   WAT  1219      26.425 -16.496  10.658  1.00  0.00
ATOM   4890  H1  WAT  1219      26.722 -15.590  10.577  1.00  0.00
ATOM   4891  H2  WAT  1219      26.973 -16.985  10.044  1.00  0.00
TER   
ATOM   4892  O   WAT  1220      24.178 -11.918   6.527  1.00  0.00
ATOM   4893  H1  WAT  1220      23.952 -12.134   7.431  1.00  0.00
ATOM   4894  H2  WAT  1220      23.398 -11.485   6.181  1.00  0.00
TER   
ATOM   4895  O   WAT  1221      26.618 -11.019  17.193  1.00  0.00
ATOM   4896  H1  WAT  1221      26.523 -11.960  17.043  1.00  0.00
ATOM   4897  H2  WAT  1221      27.461 -10.798  16.798  1.00  0.00
TER   
ATOM   4898  O   WAT  1222      30.015 -13.275   7.156  1.00  0.00
ATOM   4899  H1  WAT  1222      30.408 -12.958   6.343  1.00  0.00
ATOM   4900  H2  WAT  1222      30.376 -14.154   7.271  1.00  0.00
TER   
ATOM   4901  O   WAT  1223      21.749 -14.608  15.346  1.00  0.00
ATOM   4902  H1  WAT  1223      21.356 -13.760  15.553  1.00  0.00
ATOM   4903  H2  WAT  1223      21.061 -15.245  15.537  1.00  0.00
TER   
ATOM   4904  O   WAT  1224      28.324 -14.524  18.416  1.00  0.00
ATOM   4905  H1  WAT  1224      27.634 -14.717  19.050  1.00  0.00
ATOM   4906  H2  WAT  1224      29.067 -14.241  18.948  1.00  0.00
TER   
ATOM   4907  O   WAT  1225      19.051 -16.685   9.379  1.00  0.00
ATOM   4908  H1  WAT  1225      18.762 -16.115  10.092  1.00  0.00
ATOM   4909  H2  WAT  1225      19.796 -17.165   9.742  1.00  0.00
TER   
ATOM   4910  O   WAT  1226      19.238 -12.743   0.589  1.00  0.00
ATOM   4911  H1  WAT  1226      19.156 -11.800   0.731  1.00  0.00
ATOM   4912  H2  WAT  1226      18.886 -12.886  -0.289  1.00  0.00
TER   
ATOM   4913  O   WAT  1227      30.600 -10.685  11.251  1.00  0.00
ATOM   4914  H1  WAT  1227      29.868 -10.176  11.600  1.00  0.00
ATOM   4915  H2  WAT  1227      30.203 -11.502  10.950  1.00  0.00
TER   
ATOM   4916  O   WAT  1228      27.038 -14.009   9.656  1.00  0.00
ATOM   4917  H1  WAT  1228      27.042 -14.450   8.807  1.00  0.00
ATOM   4918  H2  WAT  1228      27.933 -13.687   9.764  1.00  0.00
TER   
ATOM   4919  O   WAT  1229      22.888 -14.126   8.616  1.00  0.00
ATOM   4920  H1  WAT  1229      22.548 -13.649   9.373  1.00  0.00
ATOM   4921  H2  WAT  1229      22.126 -14.580   8.256  1.00  0.00
TER   
ATOM   4922  O   WAT  1230      27.100 -13.008   2.647  1.00  0.00
ATOM   4923  H1  WAT  1230      27.221 -13.049   3.596  1.00  0.00
ATOM   4924  H2  WAT  1230      26.715 -12.146   2.492  1.00  0.00
TER   
ATOM   4925  O   WAT  1231      26.112 -10.698   2.045  1.00  0.00
ATOM   4926  H1  WAT  1231      25.544 -11.146   1.419  1.00  0.00
ATOM   4927  H2  WAT  1231      26.821 -10.339   1.512  1.00  0.00
TER   
ATOM   4928  O   WAT  1232      21.189  -6.797  15.922  1.00  0.00
ATOM   4929  H1  WAT  1232      20.804  -7.437  16.520  1.00  0.00
ATOM   4930  H2  WAT  1232      21.500  -6.093  16.492  1.00  0.00
TER   
ATOM   4931  O   WAT  1233      27.339  -9.949  11.403  1.00  0.00
ATOM   4932  H1  WAT  1233      27.706 -10.423  12.149  1.00  0.00
ATOM   4933  H2  WAT  1233      27.149  -9.075  11.744  1.00  0.00
TER   
ATOM   4934  O   WAT  1234      20.203 -15.205   7.532  1.00  0.00
ATOM   4935  H1  WAT  1234      19.917 -15.569   8.370  1.00  0.00
ATOM   4936  H2  WAT  1234      20.141 -15.937   6.919  1.00  0.00
TER   
ATOM   4937  O   WAT  1235      25.129 -10.908  13.721  1.00  0.00
ATOM   4938  H1  WAT  1235      24.824 -10.029  13.946  1.00  0.00
ATOM   4939  H2  WAT  1235      26.083 -10.848  13.757  1.00  0.00
TER   
ATOM   4940  O   WAT  1236      23.657  -6.702   4.318  1.00  0.00
ATOM   4941  H1  WAT  1236      22.883  -7.242   4.158  1.00  0.00
ATOM   4942  H2  WAT  1236      24.386  -7.221   3.980  1.00  0.00
TER   
ATOM   4943  O   WAT  1237      29.877 -16.312   4.254  1.00  0.00
ATOM   4944  H1  WAT  1237      29.063 -16.810   4.178  1.00  0.00
ATOM   4945  H2  WAT  1237      29.683 -15.472   3.837  1.00  0.00
TER   
ATOM   4946  O   WAT  1238      29.797  -7.635  15.998  1.00  0.00
ATOM   4947  H1  WAT  1238      29.731  -8.555  15.743  1.00  0.00
ATOM   4948  H2  WAT  1238      29.168  -7.537  16.712  1.00  0.00
TER   
ATOM   4949  O   WAT  1239      23.701  -7.034   7.956  1.00  0.00
ATOM   4950  H1  WAT  1239      24.218  -7.837   7.902  1.00  0.00
ATOM   4951  H2  WAT  1239      23.249  -7.096   8.798  1.00  0.00
TER   
ATOM   4952  O   WAT  1240      28.587  -5.767   3.229  1.00  0.00
ATOM   4953  H1  WAT  1240      28.929  -5.023   2.733  1.00  0.00
ATOM   4954  H2  WAT  1240      27.759  -5.454   3.591  1.00  0.00
TER   
ATOM   4955  O   WAT  1241      21.185 -10.068  14.869  1.00  0.00
ATOM   4956  H1  WAT  1241      20.826  -9.402  15.456  1.00  0.00
ATOM   4957  H2  WAT  1241      20.890 -10.899  15.240  1.00  0.00
TER   
ATOM   4958  O   WAT  1242      24.386  -9.609  17.752  1.00  0.00
ATOM   4959  H1  WAT  1242      24.086  -9.464  16.855  1.00  0.00
ATOM   4960  H2  WAT  1242      25.157 -10.169  17.660  1.00  0.00
TER   
ATOM   4961  O   WAT  1243      29.729  -4.812  15.748  1.00  0.00
ATOM   4962  H1  WAT  1243      29.744  -5.744  15.530  1.00  0.00
ATOM   4963  H2  WAT  1243      29.022  -4.727  16.387  1.00  0.00
TER   
ATOM   4964  O   WAT  1244      27.557  -5.686   6.000  1.00  0.00
ATOM   4965  H1  WAT  1244      28.244  -5.139   6.381  1.00  0.00
ATOM   4966  H2  WAT  1244      26.770  -5.142   6.035  1.00  0.00
TER   
ATOM   4967  O   WAT  1245      19.696 -10.069   1.492  1.00  0.00
ATOM   4968  H1  WAT  1245      20.565  -9.786   1.776  1.00  0.00
ATOM   4969  H2  WAT  1245      19.205  -9.255   1.377  1.00  0.00
TER   
ATOM   4970  O   WAT  1246      26.859  -8.681   5.613  1.00  0.00
ATOM   4971  H1  WAT  1246      27.316  -7.871   5.839  1.00  0.00
ATOM   4972  H2  WAT  1246      26.508  -8.999   6.445  1.00  0.00
TER   
ATOM   4973  O   WAT  1247      29.163  -3.171  12.842  1.00  0.00
ATOM   4974  H1  WAT  1247      29.807  -2.965  13.519  1.00  0.00
ATOM   4975  H2  WAT  1247      29.525  -3.932  12.389  1.00  0.00
TER   
ATOM   4976  O   WAT  1248      22.760 -18.338   6.085  1.00  0.00
ATOM   4977  H1  WAT  1248      22.632 -18.346   7.034  1.00  0.00
ATOM   4978  H2  WAT  1248      21.937 -17.999   5.734  1.00  0.00
TER   
ATOM   4979  O   WAT  1249      20.063  -0.856   2.058  1.00  0.00
ATOM   4980  H1  WAT  1249      20.423  -0.257   1.404  1.00  0.00
ATOM   4981  H2  WAT  1249      19.922  -0.310   2.832  1.00  0.00
TER   
ATOM   4982  O   WAT  1250      19.760 -16.578  15.546  1.00  0.00
ATOM   4983  H1  WAT  1250      19.046 -16.379  16.151  1.00  0.00
ATOM   4984  H2  WAT  1250      20.179 -17.355  15.917  1.00  0.00
TER   
ATOM   4985  O   WAT  1251      20.047  -2.590  16.532  1.00  0.00
ATOM   4986  H1  WAT  1251      20.156  -3.531  16.392  1.00  0.00
ATOM   4987  H2  WAT  1251      19.395  -2.325  15.884  1.00  0.00
TER   
ATOM   4988  O   WAT  1252      28.038  -4.319  17.932  1.00  0.00
ATOM   4989  H1  WAT  1252      27.718  -5.038  18.477  1.00  0.00
ATOM   4990  H2  WAT  1252      27.364  -3.643  18.006  1.00  0.00
TER   
ATOM   4991  O   WAT  1253      26.080  -3.473   2.876  1.00  0.00
ATOM   4992  H1  WAT  1253      26.071  -2.740   2.260  1.00  0.00
ATOM   4993  H2  WAT  1253      25.160  -3.720   2.968  1.00  0.00
TER   
ATOM   4994  O   WAT  1254      21.680  -8.251   3.620  1.00  0.00
ATOM   4995  H1  WAT  1254      21.073  -7.511   3.630  1.00  0.00
ATOM   4996  H2  WAT  1254      22.155  -8.161   2.794  1.00  0.00
TER   
ATOM   4997  O   WAT  1255      29.066  -3.410   1.538  1.00  0.00
ATOM   4998  H1  WAT  1255      29.167  -3.614   0.608  1.00  0.00
ATOM   4999  H2  WAT  1255      28.166  -3.664   1.743  1.00  0.00
TER   
ATOM   5000  O   WAT  1256      26.588 -12.852   5.520  1.00  0.00
ATOM   5001  H1  WAT  1256      25.880 -12.383   5.962  1.00  0.00
ATOM   5002  H2  WAT  1256      26.873 -13.510   6.155  1.00  0.00
TER   
ATOM   5003  O   WAT  1257      28.214 -11.432  13.520  1.00  0.00
ATOM   5004  H1  WAT  1257      28.712 -10.958  14.185  1.00  0.00
ATOM   5005  H2  WAT  1257      28.356 -12.356  13.727  1.00  0.00
TER   
ATOM   5006  O   WAT  1258      27.708  -0.891   6.233  1.00  0.00
ATOM   5007  H1  WAT  1258      27.962  -0.929   5.311  1.00  0.00
ATOM   5008  H2  WAT  1258      26.759  -1.018   6.226  1.00  0.00
TER   
ATOM   5009  O   WAT  1259      24.792 -14.543   2.896  1.00  0.00
ATOM   5010  H1  WAT  1259      25.641 -14.106   2.830  1.00  0.00
ATOM   5011  H2  WAT  1259      24.425 -14.231   3.723  1.00  0.00
TER   
ATOM   5012  O   WAT  1260      23.691  -8.290   1.369  1.00  0.00
ATOM   5013  H1  WAT  1260      24.457  -8.402   1.932  1.00  0.00
ATOM   5014  H2  WAT  1260      23.768  -8.986   0.717  1.00  0.00
TER   
ATOM   5015  O   WAT  1261      22.386 -10.858   2.052  1.00  0.00
ATOM   5016  H1  WAT  1261      22.466 -11.805   2.164  1.00  0.00
ATOM   5017  H2  WAT  1261      23.278 -10.527   2.158  1.00  0.00
TER   
ATOM   5018  O   WAT  1262      23.187  -0.708   9.156  1.00  0.00
ATOM   5019  H1  WAT  1262      23.923  -1.257   9.427  1.00  0.00
ATOM   5020  H2  WAT  1262      23.571   0.157   9.016  1.00  0.00
TER   
ATOM   5021  O   WAT  1263      20.072  -4.641   5.030  1.00  0.00
ATOM   5022  H1  WAT  1263      19.146  -4.399   5.020  1.00  0.00
ATOM   5023  H2  WAT  1263      20.537  -3.813   4.908  1.00  0.00
TER   
ATOM   5024  O   WAT  1264      22.193  -1.524  18.344  1.00  0.00
ATOM   5025  H1  WAT  1264      22.994  -1.202  18.758  1.00  0.00
ATOM   5026  H2  WAT  1264      21.678  -1.884  19.066  1.00  0.00
TER   
ATOM   5027  O   WAT  1265      26.297  -1.535   0.978  1.00  0.00
ATOM   5028  H1  WAT  1265      27.090  -1.246   0.527  1.00  0.00
ATOM   5029  H2  WAT  1265      25.778  -1.966   0.300  1.00  0.00
TER   
ATOM   5030  O   WAT  1266      19.913  -9.036  17.288  1.00  0.00
ATOM   5031  H1  WAT  1266      20.417  -9.616  17.860  1.00  0.00
ATOM   5032  H2  WAT  1266      19.173  -8.752  17.826  1.00  0.00
TER   
ATOM   5033  O   WAT  1267      26.815  -6.315   0.843  1.00  0.00
ATOM   5034  H1  WAT  1267      26.710  -6.930   1.569  1.00  0.00
ATOM   5035  H2  WAT  1267      26.648  -6.838   0.059  1.00  0.00
TER   
ATOM   5036  O   WAT  1268      26.967  -7.629  16.822  1.00  0.00
ATOM   5037  H1  WAT  1268      26.201  -7.061  16.737  1.00  0.00
ATOM   5038  H2  WAT  1268      27.148  -7.922  15.928  1.00  0.00
TER   
ATOM   5039  O   WAT  1269      30.055  -7.253   1.447  1.00  0.00
ATOM   5040  H1  WAT  1269      29.506  -6.806   2.091  1.00  0.00
ATOM   5041  H2  WAT  1269      30.677  -7.758   1.971  1.00  0.00
TER   
ATOM   5042  O   WAT  1270      21.945 -10.893  18.183  1.00  0.00
ATOM   5043  H1  WAT  1270      21.986 -11.192  19.091  1.00  0.00
ATOM   5044  H2  WAT  1270      22.800 -10.493  18.024  1.00  0.00
TER   
ATOM   5045  O   WAT  1271      25.723  -8.294   3.343  1.00  0.00
ATOM   5046  H1  WAT  1271      26.145  -8.460   4.186  1.00  0.00
ATOM   5047  H2  WAT  1271      25.848  -9.104   2.849  1.00  0.00
TER   
ATOM   5048  O   WAT  1272      23.886 -12.314  16.150  1.00  0.00
ATOM   5049  H1  WAT  1272      23.355 -12.805  15.523  1.00  0.00
ATOM   5050  H2  WAT  1272      24.554 -11.886  15.616  1.00  0.00
TER   
ATOM   5051  O   WAT  1273      28.236  -9.270   0.591  1.00  0.00
ATOM   5052  H1  WAT  1273      28.756  -9.985   0.225  1.00  0.00
ATOM   5053  H2  WAT  1273      28.882  -8.631   0.891  1.00  0.00
TER   
ATOM   5054  O   WAT  1274      24.373 -15.348  16.230  1.00  0.00
ATOM   5055  H1  WAT  1274      24.279 -15.966  15.505  1.00  0.00
ATOM   5056  H2  WAT  1274      23.793 -14.621  16.003  1.00  0.00
TER   
ATOM   5057  O   WAT  1275      27.139 -16.791  13.263  1.00  0.00
ATOM   5058  H1  WAT  1275      26.691 -16.768  12.417  1.00  0.00
ATOM   5059  H2  WAT  1275      26.506 -17.189  13.860  1.00  0.00
TER   
ATOM   5060  O   WAT  1276      27.545  -7.895  13.884  1.00  0.00
ATOM   5061  H1  WAT  1276      27.964  -7.052  13.712  1.00  0.00
ATOM   5062  H2  WAT  1276      26.626  -7.758  13.655  1.00  0.00
TER   
ATOM   5063  O   WAT  1277      29.881 -10.163  15.268  1.00  0.00
ATOM   5064  H1  WAT  1277      30.001 -10.759  16.007  1.00  0.00
ATOM   5065  H2  WAT  1277      30.741 -10.126  14.848  1.00  0.00
TER   
ATOM   5066  O   WAT  1278      24.619 -12.220   0.289  1.00  0.00
ATOM   5067  H1  WAT  1278      24.418 -13.084   0.650  1.00  0.00
ATOM   5068  H2  WAT  1278      24.448 -12.307  -0.649  1.00  0.00
TER   
ATOM   5069  O   WAT  1279      25.396  -1.590  15.000  1.00  0.00
ATOM   5070  H1  WAT  1279      24.858  -0.865  14.681  1.00  0.00
ATOM   5071  H2  WAT  1279      25.649  -2.067  14.210  1.00  0.00
TER   
ATOM   5072  O   WAT  1280      26.648 -13.621  16.526  1.00  0.00
ATOM   5073  H1  WAT  1280      27.238 -13.930  17.213  1.00  0.00
ATOM   5074  H2  WAT  1280      25.830 -14.093  16.681  1.00  0.00
TER   
ATOM   5075  O   WAT  1281      23.417 -15.120   0.277  1.00  0.00
ATOM   5076  H1  WAT  1281      23.720 -15.114  -0.631  1.00  0.00
ATOM   5077  H2  WAT  1281      24.157 -15.471   0.774  1.00  0.00
TER   
ATOM   5078  O   WAT  1282      28.252  -0.355  15.259  1.00  0.00
ATOM   5079  H1  WAT  1282      28.178   0.549  15.566  1.00  0.00
ATOM   5080  H2  WAT  1282      27.350  -0.673  15.231  1.00  0.00
TER   
ATOM   5081  O   WAT  1283      26.636 -16.177   1.263  1.00  0.00
ATOM   5082  H1  WAT  1283      26.288 -16.854   0.683  1.00  0.00
ATOM   5083  H2  WAT  1283      26.837 -16.638   2.077  1.00  0.00
TER   
ATOM   5084  O   WAT  1284      28.800  -1.189   2.881  1.00  0.00
ATOM   5085  H1  WAT  1284      29.696  -0.850   2.903  1.00  0.00
ATOM   5086  H2  WAT  1284      28.832  -1.911   2.254  1.00  0.00
TER   
ATOM   5087  O   WAT  1285      22.440  -5.816   1.110  1.00  0.00
ATOM   5088  H1  WAT  1285      22.878  -5.273   1.766  1.00  0.00
ATOM   5089  H2  WAT  1285      22.925  -6.641   1.120  1.00  0.00
TER   
ATOM   5090  O   WAT  1286      19.655  -3.027   8.562  1.00  0.00
ATOM   5091  H1  WAT  1286      19.985  -3.895   8.330  1.00  0.00
ATOM   5092  H2  WAT  1286      20.084  -2.821   9.392  1.00  0.00
TER   
ATOM   5093  O   WAT  1287      24.251  -4.696   6.222  1.00  0.00
ATOM   5094  H1  WAT  1287      23.950  -4.820   7.123  1.00  0.00
ATOM   5095  H2  WAT  1287      24.145  -5.555   5.814  1.00  0.00
TER   
ATOM   5096  O   WAT  1288      20.144  -2.160  11.300  1.00  0.00
ATOM   5097  H1  WAT  1288      19.707  -1.980  12.133  1.00  0.00
ATOM   5098  H2  WAT  1288      20.711  -1.403  11.158  1.00  0.00
TER   
ATOM   5099  O   WAT  1289      19.976  -9.648   7.659  1.00  0.00
ATOM   5100  H1  WAT  1289      19.321  -9.917   7.015  1.00  0.00
ATOM   5101  H2  WAT  1289      20.814  -9.758   7.209  1.00  0.00
TER   
ATOM   5102  O   WAT  1290      21.014  -9.263  12.199  1.00  0.00
ATOM   5103  H1  WAT  1290      21.381  -9.350  13.079  1.00  0.00
ATOM   5104  H2  WAT  1290      20.445 -10.026  12.100  1.00  0.00
TER   
ATOM   5105  O   WAT  1291      20.565 -12.352  16.105  1.00  0.00
ATOM   5106  H1  WAT  1291      19.671 -12.385  16.445  1.00  0.00
ATOM   5107  H2  WAT  1291      21.105 -12.153  16.870  1.00  0.00
TER   
ATOM   5108  O   WAT  1292      19.190 -12.438   3.602  1.00  0.00
ATOM   5109  H1  WAT  1292      18.286 -12.175   3.427  1.00  0.00
ATOM   5110  H2  WAT  1292      19.674 -12.167   2.822  1.00  0.00
TER   
ATOM   5111  O   WAT  1293      21.733 -13.382   1.511  1.00  0.00
ATOM   5112  H1  WAT  1293      22.442 -13.803   1.026  1.00  0.00
ATOM   5113  H2  WAT  1293      21.017 -13.314   0.879  1.00  0.00
TER   
ATOM   5114  O   WAT  1294      21.380 -17.328   0.551  1.00  0.00
ATOM   5115  H1  WAT  1294      22.103 -16.787   0.869  1.00  0.00
ATOM   5116  H2  WAT  1294      21.653 -17.601  -0.325  1.00  0.00
TER   
ATOM   5117  O   WAT  1295      21.069 -18.077  10.453  1.00  0.00
ATOM   5118  H1  WAT  1295      21.717 -18.627  10.013  1.00  0.00
ATOM   5119  H2  WAT  1295      21.489 -17.823  11.275  1.00  0.00
TER   
ATOM   5120  O   WAT  1296      20.822 -17.922  13.196  1.00  0.00
ATOM   5121  H1  WAT  1296      20.474 -17.465  13.962  1.00  0.00
ATOM   5122  H2  WAT  1296      20.491 -18.816  13.278  1.00  0.00
TER   
ATOM   5123  O   WAT  1297      22.429  -4.750  17.361  1.00  0.00
ATOM   5124  H1  WAT  1297      22.386  -5.120  18.243  1.00  0.00
ATOM   5125  H2  WAT  1297      22.560  -3.812  17.502  1.00  0.00
TER   
ATOM   5126  O   WAT  1298      26.130  -3.194  12.962  1.00  0.00
ATOM   5127  H1  WAT  1298      25.889  -2.926  12.075  1.00  0.00
ATOM   5128  H2  WAT  1298      27.070  -3.023  13.017  1.00  0.00
TER   
ATOM   5129  O   WAT  1299      28.335 -16.730  16.718  1.00  0.00
ATOM   5130  H1  WAT  1299      28.274 -16.138  17.468  1.00  0.00
ATOM   5131  H2  WAT  1299      29.275 -16.838  16.573  1.00  0.00
TER   
ATOM   5132  O   WAT  1300      21.495 -18.394  16.471  1.00  0.00
ATOM   5133  H1  WAT  1300      22.043 -18.575  15.708  1.00  0.00
ATOM   5134  H2  WAT  1300      21.560 -19.185  17.007  1.00  0.00
TER   
ATOM   5135  O   WAT  1301      22.268  -1.803  14.481  1.00  0.00
ATOM   5136  H1  WAT  1301      21.674  -1.935  15.220  1.00  0.00
ATOM   5137  H2  WAT  1301      22.260  -2.640  14.015  1.00  0.00
TER   
ATOM   5138  O   WAT  1302      21.899  -4.438  13.432  1.00  0.00
ATOM   5139  H1  WAT  1302      21.172  -5.057  13.365  1.00  0.00
ATOM   5140  H2  WAT  1302      21.960  -4.043  12.562  1.00  0.00
TER   
ATOM   5141  O   WAT  1303      25.503  -2.223  10.217  1.00  0.00
ATOM   5142  H1  WAT  1303      26.020  -2.834   9.692  1.00  0.00
ATOM   5143  H2  WAT  1303      26.153  -1.720  10.708  1.00  0.00
TER   
ATOM   5144  O   WAT  1304      28.243  -1.332  11.044  1.00  0.00
ATOM   5145  H1  WAT  1304      28.531  -1.587  10.167  1.00  0.00
ATOM   5146  H2  WAT  1304      28.755  -1.884  11.634  1.00  0.00
TER   
ATOM   5147  O   WAT  1305      29.461 -17.593  11.623  1.00  0.00
ATOM   5148  H1  WAT  1305      28.678 -17.119  11.903  1.00  0.00
ATOM   5149  H2  WAT  1305      29.167 -18.498  11.515  1.00  0.00
TER   
ATOM   5150  O   WAT  1306      20.182  -1.120   6.642  1.00  0.00
ATOM   5151  H1  WAT  1306      20.014  -1.753   7.340  1.00  0.00
ATOM   5152  H2  WAT  1306      19.315  -0.914   6.291  1.00  0.00
TER   
ATOM   5153  O   WAT  1307      20.805 -17.288   4.145  1.00  0.00
ATOM   5154  H1  WAT  1307      21.563 -17.176   3.571  1.00  0.00
ATOM   5155  H2  WAT  1307      20.342 -16.451   4.099  1.00  0.00
TER   
ATOM   5156  O   WAT  1308      27.346 -15.174   7.135  1.00  0.00
ATOM   5157  H1  WAT  1308      26.534 -15.549   6.795  1.00  0.00
ATOM   5158  H2  WAT  1308      27.850 -15.930   7.437  1.00  0.00
TER   
ATOM   5159  O   WAT  1309      21.788  -2.427   4.087  1.00  0.00
ATOM   5160  H1  WAT  1309      21.263  -2.046   3.383  1.00  0.00
ATOM   5161  H2  WAT  1309      21.713  -1.802   4.808  1.00  0.00
TER   
ATOM   5162  O   WAT  1310      23.177 -16.762   2.685  1.00  0.00
ATOM   5163  H1  WAT  1310      23.707 -17.549   2.556  1.00  0.00
ATOM   5164  H2  WAT  1310      23.810 -16.083   2.919  1.00  0.00
TER   
ATOM   5165  O   WAT  1311      25.371 -17.024   5.740  1.00  0.00
ATOM   5166  H1  WAT  1311      24.741 -17.726   5.907  1.00  0.00
ATOM   5167  H2  WAT  1311      24.832 -16.264   5.523  1.00  0.00
TER   
ATOM   5168  O   WAT  1312      28.310  -0.411  18.411  1.00  0.00
ATOM   5169  H1  WAT  1312      29.237  -0.646  18.454  1.00  0.00
ATOM   5170  H2  WAT  1312      28.295   0.417  17.929  1.00  0.00
TER   
ATOM   5171  O   WAT  1313      25.497 -17.746  18.175  1.00  0.00
ATOM   5172  H1  WAT  1313      25.215 -17.243  17.411  1.00  0.00
ATOM   5173  H2  WAT  1313      25.879 -18.544  17.809  1.00  0.00
TER   
ATOM   5174  O   WAT  1314      24.388  -0.479   2.962  1.00  0.00
ATOM   5175  H1  WAT  1314      25.119  -0.763   2.414  1.00  0.00
ATOM   5176  H2  WAT  1314      24.647  -0.717   3.851  1.00  0.00
TER   
ATOM   5177  O   WAT  1315      23.549  -4.362   2.966  1.00  0.00
ATOM   5178  H1  WAT  1315      22.920  -3.894   3.515  1.00  0.00
ATOM   5179  H2  WAT  1315      23.664  -5.207   3.401  1.00  0.00
TER   
ATOM   5180  O   WAT  1316      29.136  -8.534  -9.003  1.00  0.00
ATOM   5181  H1  WAT  1316      28.360  -9.014  -8.713  1.00  0.00
ATOM   5182  H2  WAT  1316      29.787  -9.213  -9.177  1.00  0.00
TER   
ATOM   5183  O   WAT  1317      23.152  -8.222  -8.125  1.00  0.00
ATOM   5184  H1  WAT  1317      22.321  -8.477  -7.726  1.00  0.00
ATOM   5185  H2  WAT  1317      23.760  -8.151  -7.389  1.00  0.00
TER   
ATOM   5186  O   WAT  1318      23.132  -4.188  -7.929  1.00  0.00
ATOM   5187  H1  WAT  1318      23.435  -5.078  -8.108  1.00  0.00
ATOM   5188  H2  WAT  1318      23.877  -3.631  -8.157  1.00  0.00
TER   
ATOM   5189  O   WAT  1319      21.562 -13.261 -14.341  1.00  0.00
ATOM   5190  H1  WAT  1319      20.673 -12.920 -14.443  1.00  0.00
ATOM   5191  H2  WAT  1319      21.846 -13.461 -15.233  1.00  0.00
TER   
ATOM   5192  O   WAT  1320      19.525 -10.661  -8.457  1.00  0.00
ATOM   5193  H1  WAT  1320      20.096 -11.429  -8.457  1.00  0.00
ATOM   5194  H2  WAT  1320      19.525 -10.362  -9.366  1.00  0.00
TER   
ATOM   5195  O   WAT  1321      29.383  -1.842 -10.602  1.00  0.00
ATOM   5196  H1  WAT  1321      28.764  -1.386 -11.173  1.00  0.00
ATOM   5197  H2  WAT  1321      30.238  -1.687 -11.004  1.00  0.00
TER   
ATOM   5198  O   WAT  1322      28.577  -5.858  -8.996  1.00  0.00
ATOM   5199  H1  WAT  1322      28.507  -6.799  -9.157  1.00  0.00
ATOM   5200  H2  WAT  1322      29.339  -5.768  -8.424  1.00  0.00
TER   
ATOM   5201  O   WAT  1323      20.767 -15.252  -6.670  1.00  0.00
ATOM   5202  H1  WAT  1323      20.588 -16.150  -6.390  1.00  0.00
ATOM   5203  H2  WAT  1323      20.365 -14.705  -5.995  1.00  0.00
TER   
ATOM   5204  O   WAT  1324      29.607 -13.051  -8.769  1.00  0.00
ATOM   5205  H1  WAT  1324      29.984 -13.924  -8.882  1.00  0.00
ATOM   5206  H2  WAT  1324      29.509 -12.715  -9.660  1.00  0.00
TER   
ATOM   5207  O   WAT  1325      23.738 -14.678 -13.307  1.00  0.00
ATOM   5208  H1  WAT  1325      23.844 -13.778 -13.000  1.00  0.00
ATOM   5209  H2  WAT  1325      22.827 -14.726 -13.598  1.00  0.00
TER   
ATOM   5210  O   WAT  1326      21.386 -12.756  -8.062  1.00  0.00
ATOM   5211  H1  WAT  1326      22.067 -12.493  -7.443  1.00  0.00
ATOM   5212  H2  WAT  1326      21.071 -13.596  -7.728  1.00  0.00
TER   
ATOM   5213  O   WAT  1327      25.578 -11.710  -8.975  1.00  0.00
ATOM   5214  H1  WAT  1327      26.086 -11.212  -8.334  1.00  0.00
ATOM   5215  H2  WAT  1327      26.110 -12.486  -9.151  1.00  0.00
TER   
ATOM   5216  O   WAT  1328      23.862 -17.070  -4.708  1.00  0.00
ATOM   5217  H1  WAT  1328      23.864 -16.553  -5.514  1.00  0.00
ATOM   5218  H2  WAT  1328      23.032 -17.547  -4.731  1.00  0.00
TER   
ATOM   5219  O   WAT  1329      30.249  -6.958 -13.209  1.00  0.00
ATOM   5220  H1  WAT  1329      29.631  -6.493 -13.773  1.00  0.00
ATOM   5221  H2  WAT  1329      30.762  -6.265 -12.792  1.00  0.00
TER   
ATOM   5222  O   WAT  1330      25.112  -7.430  -6.531  1.00  0.00
ATOM   5223  H1  WAT  1330      24.779  -6.803  -5.889  1.00  0.00
ATOM   5224  H2  WAT  1330      25.289  -6.904  -7.311  1.00  0.00
TER   
ATOM   5225  O   WAT  1331      23.544 -15.359  -6.701  1.00  0.00
ATOM   5226  H1  WAT  1331      23.885 -14.515  -6.996  1.00  0.00
ATOM   5227  H2  WAT  1331      22.605 -15.210  -6.585  1.00  0.00
TER   
ATOM   5228  O   WAT  1332      24.324  -5.462  -4.716  1.00  0.00
ATOM   5229  H1  WAT  1332      24.942  -4.787  -4.998  1.00  0.00
ATOM   5230  H2  WAT  1332      23.464  -5.053  -4.807  1.00  0.00
TER   
ATOM   5231  O   WAT  1333      19.617  -6.272 -15.835  1.00  0.00
ATOM   5232  H1  WAT  1333      19.240  -5.783 -16.567  1.00  0.00
ATOM   5233  H2  WAT  1333      19.875  -5.600 -15.205  1.00  0.00
TER   
ATOM   5234  O   WAT  1334      27.226 -17.871 -10.377  1.00  0.00
ATOM   5235  H1  WAT  1334      27.534 -18.426 -11.093  1.00  0.00
ATOM   5236  H2  WAT  1334      26.296 -17.736 -10.559  1.00  0.00
TER   
ATOM   5237  O   WAT  1335      29.614  -9.806 -13.641  1.00  0.00
ATOM   5238  H1  WAT  1335      28.687  -9.872 -13.412  1.00  0.00
ATOM   5239  H2  WAT  1335      29.767  -8.868 -13.755  1.00  0.00
TER   
ATOM   5240  O   WAT  1336      29.601 -13.534 -16.644  1.00  0.00
ATOM   5241  H1  WAT  1336      28.662 -13.373 -16.559  1.00  0.00
ATOM   5242  H2  WAT  1336      29.920 -12.815 -17.190  1.00  0.00
TER   
ATOM   5243  O   WAT  1337      25.220  -9.279 -10.859  1.00  0.00
ATOM   5244  H1  WAT  1337      24.816  -9.991 -11.354  1.00  0.00
ATOM   5245  H2  WAT  1337      25.306  -9.624  -9.970  1.00  0.00
TER   
ATOM   5246  O   WAT  1338      25.688  -5.592  -8.695  1.00  0.00
ATOM   5247  H1  WAT  1338      25.391  -6.198  -9.374  1.00  0.00
ATOM   5248  H2  WAT  1338      26.638  -5.555  -8.806  1.00  0.00
TER   
ATOM   5249  O   WAT  1339      23.933 -12.505  -7.079  1.00  0.00
ATOM   5250  H1  WAT  1339      24.484 -12.395  -7.854  1.00  0.00
ATOM   5251  H2  WAT  1339      24.447 -12.131  -6.363  1.00  0.00
TER   
ATOM   5252  O   WAT  1340      24.780  -5.854  -2.044  1.00  0.00
ATOM   5253  H1  WAT  1340      23.883  -5.630  -1.797  1.00  0.00
ATOM   5254  H2  WAT  1340      24.805  -5.731  -2.993  1.00  0.00
TER   
ATOM   5255  O   WAT  1341      23.607  -8.983  -3.468  1.00  0.00
ATOM   5256  H1  WAT  1341      23.468  -8.111  -3.100  1.00  0.00
ATOM   5257  H2  WAT  1341      22.725  -9.326  -3.614  1.00  0.00
TER   
ATOM   5258  O   WAT  1342      29.930  -4.065 -12.162  1.00  0.00
ATOM   5259  H1  WAT  1342      30.370  -3.323 -12.576  1.00  0.00
ATOM   5260  H2  WAT  1342      29.869  -3.823 -11.238  1.00  0.00
TER   
ATOM   5261  O   WAT  1343      25.405  -3.041  -1.260  1.00  0.00
ATOM   5262  H1  WAT  1343      25.377  -2.636  -2.127  1.00  0.00
ATOM   5263  H2  WAT  1343      25.242  -3.970  -1.423  1.00  0.00
TER   
ATOM   5264  O   WAT  1344      21.921 -10.385 -13.358  1.00  0.00
ATOM   5265  H1  WAT  1344      21.800  -9.658 -13.970  1.00  0.00
ATOM   5266  H2  WAT  1344      21.611 -11.154 -13.835  1.00  0.00
TER   
ATOM   5267  O   WAT  1345      19.559  -7.213  -7.551  1.00  0.00
ATOM   5268  H1  WAT  1345      19.637  -7.078  -8.496  1.00  0.00
ATOM   5269  H2  WAT  1345      20.173  -7.922  -7.358  1.00  0.00
TER   
ATOM   5270  O   WAT  1346      20.804  -5.513 -11.141  1.00  0.00
ATOM   5271  H1  WAT  1346      20.397  -5.372 -11.995  1.00  0.00
ATOM   5272  H2  WAT  1346      21.695  -5.797 -11.344  1.00  0.00
TER   
ATOM   5273  O   WAT  1347      25.076  -1.299 -13.028  1.00  0.00
ATOM   5274  H1  WAT  1347      24.900  -2.215 -13.242  1.00  0.00
ATOM   5275  H2  WAT  1347      24.222  -0.940 -12.789  1.00  0.00
TER   
ATOM   5276  O   WAT  1348      19.615  -6.172  -5.012  1.00  0.00
ATOM   5277  H1  WAT  1348      19.778  -6.641  -5.830  1.00  0.00
ATOM   5278  H2  WAT  1348      20.080  -6.679  -4.347  1.00  0.00
TER   
ATOM   5279  O   WAT  1349      24.387 -17.041  -9.976  1.00  0.00
ATOM   5280  H1  WAT  1349      23.944 -16.260 -10.307  1.00  0.00
ATOM   5281  H2  WAT  1349      24.945 -16.718  -9.269  1.00  0.00
TER   
ATOM   5282  O   WAT  1350      28.674 -14.174  -4.372  1.00  0.00
ATOM   5283  H1  WAT  1350      28.212 -13.966  -3.560  1.00  0.00
ATOM   5284  H2  WAT  1350      28.272 -14.988  -4.675  1.00  0.00
TER   
ATOM   5285  O   WAT  1351      27.503 -17.420 -15.095  1.00  0.00
ATOM   5286  H1  WAT  1351      26.878 -17.424 -14.370  1.00  0.00
ATOM   5287  H2  WAT  1351      27.416 -18.287 -15.492  1.00  0.00
TER   
ATOM   5288  O   WAT  1352      26.425 -16.496  -8.117  1.00  0.00
ATOM   5289  H1  WAT  1352      26.722 -15.590  -8.198  1.00  0.00
ATOM   5290  H2  WAT  1352      26.973 -16.985  -8.731  1.00  0.00
TER   
ATOM   5291  O   WAT  1353      24.178 -11.918 -12.248  1.00  0.00
ATOM   5292  H1  WAT  1353      23.952 -12.134 -11.343  1.00  0.00
ATOM   5293  H2  WAT  1353      23.398 -11.485 -12.593  1.00  0.00
TER   
ATOM   5294  O   WAT  1354      26.618 -11.019  -1.582  1.00  0.00
ATOM   5295  H1  WAT  1354      26.523 -11.960  -1.732  1.00  0.00
ATOM   5296  H2  WAT  1354      27.461 -10.798  -1.977  1.00  0.00
TER   
ATOM   5297  O   WAT  1355      30.015 -13.275 -11.618  1.00  0.00
ATOM   5298  H1  WAT  1355      30.408 -12.958 -12.431  1.00  0.00
ATOM   5299  H2  WAT  1355      30.376 -14.154 -11.504  1.00  0.00
TER   
ATOM   5300  O   WAT  1356      21.749 -14.608  -3.428  1.00  0.00
ATOM   5301  H1  WAT  1356      21.356 -13.760  -3.221  1.00  0.00
ATOM   5302  H2  WAT  1356      21.061 -15.245  -3.237  1.00  0.00
TER   
ATOM   5303  O   WAT  1357      28.324 -14.524  -0.359  1.00  0.00
ATOM   5304  H1  WAT  1357      27.634 -14.717   0.276  1.00  0.00
ATOM   5305  H2  WAT  1357      29.067 -14.241   0.174  1.00  0.00
TER   
ATOM   5306  O   WAT  1358      19.051 -16.685  -9.395  1.00  0.00
ATOM   5307  H1  WAT  1358      18.762 -16.115  -8.683  1.00  0.00
ATOM   5308  H2  WAT  1358      19.796 -17.165  -9.032  1.00  0.00
TER   
ATOM   5309  O   WAT  1359      19.238 -12.743 -18.185  1.00  0.00
ATOM   5310  H1  WAT  1359      19.156 -11.800 -18.043  1.00  0.00
ATOM   5311  H2  WAT  1359      18.886 -12.886 -19.064  1.00  0.00
TER   
ATOM   5312  O   WAT  1360      30.600 -10.685  -7.523  1.00  0.00
ATOM   5313  H1  WAT  1360      29.868 -10.176  -7.174  1.00  0.00
ATOM   5314  H2  WAT  1360      30.203 -11.502  -7.824  1.00  0.00
TER   
ATOM   5315  O   WAT  1361      27.038 -14.009  -9.118  1.00  0.00
ATOM   5316  H1  WAT  1361      27.042 -14.450  -9.967  1.00  0.00
ATOM   5317  H2  WAT  1361      27.933 -13.687  -9.011  1.00  0.00
TER   
ATOM   5318  O   WAT  1362      22.888 -14.126 -10.158  1.00  0.00
ATOM   5319  H1  WAT  1362      22.548 -13.649  -9.402  1.00  0.00
ATOM   5320  H2  WAT  1362      22.126 -14.580 -10.518  1.00  0.00
TER   
ATOM   5321  O   WAT  1363      27.100 -13.008 -16.127  1.00  0.00
ATOM   5322  H1  WAT  1363      27.221 -13.049 -15.179  1.00  0.00
ATOM   5323  H2  WAT  1363      26.715 -12.146 -16.283  1.00  0.00
TER   
ATOM   5324  O   WAT  1364      26.112 -10.698 -16.729  1.00  0.00
ATOM   5325  H1  WAT  1364      25.544 -11.146 -17.355  1.00  0.00
ATOM   5326  H2  WAT  1364      26.821 -10.339 -17.262  1.00  0.00
TER   
ATOM   5327  O   WAT  1365      21.189  -6.797  -2.852  1.00  0.00
ATOM   5328  H1  WAT  1365      20.804  -7.437  -2.254  1.00  0.00
ATOM   5329  H2  WAT  1365      21.500  -6.093  -2.283  1.00  0.00
TER   
ATOM   5330  O   WAT  1366      27.339  -9.949  -7.371  1.00  0.00
ATOM   5331  H1  WAT  1366      27.706 -10.423  -6.625  1.00  0.00
ATOM   5332  H2  WAT  1366      27.149  -9.075  -7.031  1.00  0.00
TER   
ATOM   5333  O   WAT  1367      20.203 -15.205 -11.242  1.00  0.00
ATOM   5334  H1  WAT  1367      19.917 -15.569 -10.404  1.00  0.00
ATOM   5335  H2  WAT  1367      20.141 -15.937 -11.856  1.00  0.00
TER   
ATOM   5336  O   WAT  1368      25.129 -10.908  -5.053  1.00  0.00
ATOM   5337  H1  WAT  1368      24.824 -10.029  -4.828  1.00  0.00
ATOM   5338  H2  WAT  1368      26.083 -10.848  -5.017  1.00  0.00
TER   
ATOM   5339  O   WAT  1369      23.657  -6.702 -14.456  1.00  0.00
ATOM   5340  H1  WAT  1369      22.883  -7.242 -14.616  1.00  0.00
ATOM   5341  H2  WAT  1369      24.386  -7.221 -14.794  1.00  0.00
TER   
ATOM   5342  O   WAT  1370      29.877 -16.312 -14.521  1.00  0.00
ATOM   5343  H1  WAT  1370      29.063 -16.810 -14.596  1.00  0.00
ATOM   5344  H2  WAT  1370      29.683 -15.472 -14.937  1.00  0.00
TER   
ATOM   5345  O   WAT  1371      29.797  -7.635  -2.777  1.00  0.00
ATOM   5346  H1  WAT  1371      29.731  -8.555  -3.031  1.00  0.00
ATOM   5347  H2  WAT  1371      29.168  -7.537  -2.062  1.00  0.00
TER   
ATOM   5348  O   WAT  1372      23.701  -7.034 -10.818  1.00  0.00
ATOM   5349  H1  WAT  1372      24.218  -7.837 -10.873  1.00  0.00
ATOM   5350  H2  WAT  1372      23.249  -7.096  -9.977  1.00  0.00
TER   
ATOM   5351  O   WAT  1373      28.587  -5.767 -15.546  1.00  0.00
ATOM   5352  H1  WAT  1373      28.929  -5.023 -16.041  1.00  0.00
ATOM   5353  H2  WAT  1373      27.759  -5.454 -15.183  1.00  0.00
TER   
ATOM   5354  O   WAT  1374      21.185 -10.068  -3.906  1.00  0.00
ATOM   5355  H1  WAT  1374      20.826  -9.402  -3.318  1.00  0.00
ATOM   5356  H2  WAT  1374      20.890 -10.899  -3.535  1.00  0.00
TER   
ATOM   5357  O   WAT  1375      24.386  -9.609  -1.022  1.00  0.00
ATOM   5358  H1  WAT  1375      24.086  -9.464  -1.919  1.00  0.00
ATOM   5359  H2  WAT  1375      25.157 -10.169  -1.115  1.00  0.00
TER   
ATOM   5360  O   WAT  1376      29.729  -4.812  -3.026  1.00  0.00
ATOM   5361  H1  WAT  1376      29.744  -5.744  -3.244  1.00  0.00
ATOM   5362  H2  WAT  1376      29.022  -4.727  -2.387  1.00  0.00
TER   
ATOM   5363  O   WAT  1377      27.557  -5.686 -12.774  1.00  0.00
ATOM   5364  H1  WAT  1377      28.244  -5.139 -12.393  1.00  0.00
ATOM   5365  H2  WAT  1377      26.770  -5.142 -12.739  1.00  0.00
TER   
ATOM   5366  O   WAT  1378      19.696 -10.069 -17.282  1.00  0.00
ATOM   5367  H1  WAT  1378      20.565  -9.786 -16.999  1.00  0.00
ATOM   5368  H2  WAT  1378      19.205  -9.255 -17.397  1.00  0.00
TER   
ATOM   5369  O   WAT  1379      26.859  -8.681 -13.162  1.00  0.00
ATOM   5370  H1  WAT  1379      27.316  -7.871 -12.936  1.00  0.00
ATOM   5371  H2  WAT  1379      26.508  -8.999 -12.330  1.00  0.00
TER   
ATOM   5372  O   WAT  1380      29.163  -3.171  -5.932  1.00  0.00
ATOM   5373  H1  WAT  1380      29.807  -2.965  -5.255  1.00  0.00
ATOM   5374  H2  WAT  1380      29.525  -3.932  -6.385  1.00  0.00
TER   
ATOM   5375  O   WAT  1381      22.760 -18.338 -12.689  1.00  0.00
ATOM   5376  H1  WAT  1381      22.632 -18.346 -11.741  1.00  0.00
ATOM   5377  H2  WAT  1381      21.937 -17.999 -13.040  1.00  0.00
TER   
ATOM   5378  O   WAT  1382      20.063  -0.856 -16.716  1.00  0.00
ATOM   5379  H1  WAT  1382      20.423  -0.257 -17.370  1.00  0.00
ATOM   5380  H2  WAT  1382      19.922  -0.310 -15.943  1.00  0.00
TER   
ATOM   5381  O   WAT  1383      19.760 -16.578  -3.229  1.00  0.00
ATOM   5382  H1  WAT  1383      19.046 -16.379  -2.623  1.00  0.00
ATOM   5383  H2  WAT  1383      20.179 -17.355  -2.857  1.00  0.00
TER   
ATOM   5384  O   WAT  1384      20.047  -2.590  -2.242  1.00  0.00
ATOM   5385  H1  WAT  1384      20.156  -3.531  -2.382  1.00  0.00
ATOM   5386  H2  WAT  1384      19.395  -2.325  -2.891  1.00  0.00
TER   
ATOM   5387  O   WAT  1385      28.038  -4.319  -0.842  1.00  0.00
ATOM   5388  H1  WAT  1385      27.718  -5.038  -0.298  1.00  0.00
ATOM   5389  H2  WAT  1385      27.364  -3.643  -0.769  1.00  0.00
TER   
ATOM   5390  O   WAT  1386      26.080  -3.473 -15.899  1.00  0.00
ATOM   5391  H1  WAT  1386      26.071  -2.740 -16.514  1.00  0.00
ATOM   5392  H2  WAT  1386      25.160  -3.720 -15.806  1.00  0.00
TER   
ATOM   5393  O   WAT  1387      21.680  -8.251 -15.154  1.00  0.00
ATOM   5394  H1  WAT  1387      21.073  -7.511 -15.145  1.00  0.00
ATOM   5395  H2  WAT  1387      22.155  -8.161 -15.980  1.00  0.00
TER   
ATOM   5396  O   WAT  1388      29.066  -3.410 -17.236  1.00  0.00
ATOM   5397  H1  WAT  1388      29.167  -3.614 -18.166  1.00  0.00
ATOM   5398  H2  WAT  1388      28.166  -3.664 -17.032  1.00  0.00
TER   
ATOM   5399  O   WAT  1389      26.588 -12.852 -13.254  1.00  0.00
ATOM   5400  H1  WAT  1389      25.880 -12.383 -12.813  1.00  0.00
ATOM   5401  H2  WAT  1389      26.873 -13.510 -12.619  1.00  0.00
TER   
ATOM   5402  O   WAT  1390      28.214 -11.432  -5.255  1.00  0.00
ATOM   5403  H1  WAT  1390      28.712 -10.958  -4.589  1.00  0.00
ATOM   5404  H2  WAT  1390      28.356 -12.356  -5.048  1.00  0.00
TER   
ATOM   5405  O   WAT  1391      27.708  -0.891 -12.542  1.00  0.00
ATOM   5406  H1  WAT  1391      27.962  -0.929 -13.464  1.00  0.00
ATOM   5407  H2  WAT  1391      26.759  -1.018 -12.549  1.00  0.00
TER   
ATOM   5408  O   WAT  1392      24.792 -14.543 -15.879  1.00  0.00
ATOM   5409  H1  WAT  1392      25.641 -14.106 -15.945  1.00  0.00
ATOM   5410  H2  WAT  1392      24.425 -14.231 -15.052  1.00  0.00
TER   
ATOM   5411  O   WAT  1393      23.691  -8.290 -17.405  1.00  0.00
ATOM   5412  H1  WAT  1393      24.457  -8.402 -16.843  1.00  0.00
ATOM   5413  H2  WAT  1393      23.768  -8.986 -18.058  1.00  0.00
TER   
ATOM   5414  O   WAT  1394      22.386 -10.858 -16.722  1.00  0.00
ATOM   5415  H1  WAT  1394      22.466 -11.805 -16.610  1.00  0.00
ATOM   5416  H2  WAT  1394      23.278 -10.527 -16.616  1.00  0.00
TER   
ATOM   5417  O   WAT  1395      23.187  -0.708  -9.619  1.00  0.00
ATOM   5418  H1  WAT  1395      23.923  -1.257  -9.348  1.00  0.00
ATOM   5419  H2  WAT  1395      23.571   0.157  -9.758  1.00  0.00
TER   
ATOM   5420  O   WAT  1396      20.072  -4.641 -13.744  1.00  0.00
ATOM   5421  H1  WAT  1396      19.146  -4.399 -13.754  1.00  0.00
ATOM   5422  H2  WAT  1396      20.537  -3.813 -13.866  1.00  0.00
TER   
ATOM   5423  O   WAT  1397      22.193  -1.524  -0.430  1.00  0.00
ATOM   5424  H1  WAT  1397      22.994  -1.202  -0.016  1.00  0.00
ATOM   5425  H2  WAT  1397      21.678  -1.884   0.292  1.00  0.00
TER   
ATOM   5426  O   WAT  1398      26.297  -1.535 -17.796  1.00  0.00
ATOM   5427  H1  WAT  1398      27.090  -1.246 -18.248  1.00  0.00
ATOM   5428  H2  WAT  1398      25.778  -1.966 -18.475  1.00  0.00
TER   
ATOM   5429  O   WAT  1399      19.913  -9.036  -1.486  1.00  0.00
ATOM   5430  H1  WAT  1399      20.417  -9.616  -0.915  1.00  0.00
ATOM   5431  H2  WAT  1399      19.173  -8.752  -0.949  1.00  0.00
TER   
ATOM   5432  O   WAT  1400      26.815  -6.315 -17.932  1.00  0.00
ATOM   5433  H1  WAT  1400      26.710  -6.930 -17.206  1.00  0.00
ATOM   5434  H2  WAT  1400      26.648  -6.838 -18.715  1.00  0.00
TER   
ATOM   5435  O   WAT  1401      26.967  -7.629  -1.953  1.00  0.00
ATOM   5436  H1  WAT  1401      26.201  -7.061  -2.037  1.00  0.00
ATOM   5437  H2  WAT  1401      27.148  -7.922  -2.846  1.00  0.00
TER   
ATOM   5438  O   WAT  1402      30.055  -7.253 -17.328  1.00  0.00
ATOM   5439  H1  WAT  1402      29.506  -6.806 -16.683  1.00  0.00
ATOM   5440  H2  WAT  1402      30.677  -7.758 -16.804  1.00  0.00
TER   
ATOM   5441  O   WAT  1403      21.945 -10.893  -0.591  1.00  0.00
ATOM   5442  H1  WAT  1403      21.986 -11.192   0.317  1.00  0.00
ATOM   5443  H2  WAT  1403      22.800 -10.493  -0.751  1.00  0.00
TER   
ATOM   5444  O   WAT  1404      25.723  -8.294 -15.431  1.00  0.00
ATOM   5445  H1  WAT  1404      26.145  -8.460 -14.588  1.00  0.00
ATOM   5446  H2  WAT  1404      25.848  -9.104 -15.926  1.00  0.00
TER   
ATOM   5447  O   WAT  1405      23.886 -12.314  -2.624  1.00  0.00
ATOM   5448  H1  WAT  1405      23.355 -12.805  -3.252  1.00  0.00
ATOM   5449  H2  WAT  1405      24.554 -11.886  -3.158  1.00  0.00
TER   
ATOM   5450  O   WAT  1406      28.236  -9.270 -18.183  1.00  0.00
ATOM   5451  H1  WAT  1406      28.756  -9.985 -18.549  1.00  0.00
ATOM   5452  H2  WAT  1406      28.882  -8.631 -17.883  1.00  0.00
TER   
ATOM   5453  O   WAT  1407      24.373 -15.348  -2.544  1.00  0.00
ATOM   5454  H1  WAT  1407      24.279 -15.966  -3.269  1.00  0.00
ATOM   5455  H2  WAT  1407      23.793 -14.621  -2.771  1.00  0.00
TER   
ATOM   5456  O   WAT  1408      27.139 -16.791  -5.511  1.00  0.00
ATOM   5457  H1  WAT  1408      26.691 -16.768  -6.357  1.00  0.00
ATOM   5458  H2  WAT  1408      26.506 -17.189  -4.914  1.00  0.00
TER   
ATOM   5459  O   WAT  1409      27.545  -7.895  -4.890  1.00  0.00
ATOM   5460  H1  WAT  1409      27.964  -7.052  -5.063  1.00  0.00
ATOM   5461  H2  WAT  1409      26.626  -7.758  -5.120  1.00  0.00
TER   
ATOM   5462  O   WAT  1410      29.881 -10.163  -3.506  1.00  0.00
ATOM   5463  H1  WAT  1410      30.001 -10.759  -2.767  1.00  0.00
ATOM   5464  H2  WAT  1410      30.741 -10.126  -3.926  1.00  0.00
TER   
ATOM   5465  O   WAT  1411      24.619 -12.220 -18.485  1.00  0.00
ATOM   5466  H1  WAT  1411      24.418 -13.084 -18.124  1.00  0.00
ATOM   5467  H2  WAT  1411      24.448 -12.307 -19.423  1.00  0.00
TER   
ATOM   5468  O   WAT  1412      25.396  -1.590  -3.774  1.00  0.00
ATOM   5469  H1  WAT  1412      24.858  -0.865  -4.094  1.00  0.00
ATOM   5470  H2  WAT  1412      25.649  -2.067  -4.565  1.00  0.00
TER   
ATOM   5471  O   WAT  1413      26.648 -13.621  -2.249  1.00  0.00
ATOM   5472  H1  WAT  1413      27.238 -13.930  -1.561  1.00  0.00
ATOM   5473  H2  WAT  1413      25.830 -14.093  -2.093  1.00  0.00
TER   
ATOM   5474  O   WAT  1414      23.417 -15.120 -18.497  1.00  0.00
ATOM   5475  H1  WAT  1414      23.720 -15.114 -19.406  1.00  0.00
ATOM   5476  H2  WAT  1414      24.157 -15.471 -18.001  1.00  0.00
TER   
ATOM   5477  O   WAT  1415      28.252  -0.355  -3.516  1.00  0.00
ATOM   5478  H1  WAT  1415      28.178   0.549  -3.209  1.00  0.00
ATOM   5479  H2  WAT  1415      27.350  -0.673  -3.544  1.00  0.00
TER   
ATOM   5480  O   WAT  1416      26.636 -16.177 -17.512  1.00  0.00
ATOM   5481  H1  WAT  1416      26.288 -16.854 -18.092  1.00  0.00
ATOM   5482  H2  WAT  1416      26.837 -16.638 -16.697  1.00  0.00
TER   
ATOM   5483  O   WAT  1417      28.800  -1.189 -15.893  1.00  0.00
ATOM   5484  H1  WAT  1417      29.696  -0.850 -15.871  1.00  0.00
ATOM   5485  H2  WAT  1417      28.832  -1.911 -16.521  1.00  0.00
TER   
ATOM   5486  O   WAT  1418      22.440  -5.816 -17.664  1.00  0.00
ATOM   5487  H1  WAT  1418      22.878  -5.273 -17.009  1.00  0.00
ATOM   5488  H2  WAT  1418      22.925  -6.641 -17.655  1.00  0.00
TER   
ATOM   5489  O   WAT  1419      19.655  -3.027 -10.212  1.00  0.00
ATOM   5490  H1  WAT  1419      19.985  -3.895 -10.445  1.00  0.00
ATOM   5491  H2  WAT  1419      20.084  -2.821  -9.382  1.00  0.00
TER   
ATOM   5492  O   WAT  1420      24.251  -4.696 -12.552  1.00  0.00
ATOM   5493  H1  WAT  1420      23.950  -4.820 -11.652  1.00  0.00
ATOM   5494  H2  WAT  1420      24.145  -5.555 -12.961  1.00  0.00
TER   
ATOM   5495  O   WAT  1421      20.144  -2.160  -7.474  1.00  0.00
ATOM   5496  H1  WAT  1421      19.707  -1.980  -6.642  1.00  0.00
ATOM   5497  H2  WAT  1421      20.711  -1.403  -7.616  1.00  0.00
TER   
ATOM   5498  O   WAT  1422      19.976  -9.648 -11.115  1.00  0.00
ATOM   5499  H1  WAT  1422      19.321  -9.917 -11.759  1.00  0.00
ATOM   5500  H2  WAT  1422      20.814  -9.758 -11.565  1.00  0.00
TER   
ATOM   5501  O   WAT  1423      21.014  -9.263  -6.575  1.00  0.00
ATOM   5502  H1  WAT  1423      21.381  -9.350  -5.695  1.00  0.00
ATOM   5503  H2  WAT  1423      20.445 -10.026  -6.674  1.00  0.00
TER   
ATOM   5504  O   WAT  1424      20.565 -12.352  -2.669  1.00  0.00
ATOM   5505  H1  WAT  1424      19.671 -12.385  -2.330  1.00  0.00
ATOM   5506  H2  WAT  1424      21.105 -12.153  -1.904  1.00  0.00
TER   
ATOM   5507  O   WAT  1425      19.190 -12.438 -15.173  1.00  0.00
ATOM   5508  H1  WAT  1425      18.286 -12.175 -15.348  1.00  0.00
ATOM   5509  H2  WAT  1425      19.674 -12.167 -15.953  1.00  0.00
TER   
ATOM   5510  O   WAT  1426      21.733 -13.382 -17.263  1.00  0.00
ATOM   5511  H1  WAT  1426      22.442 -13.803 -17.749  1.00  0.00
ATOM   5512  H2  WAT  1426      21.017 -13.314 -17.895  1.00  0.00
TER   
ATOM   5513  O   WAT  1427      21.380 -17.328 -18.223  1.00  0.00
ATOM   5514  H1  WAT  1427      22.103 -16.787 -17.905  1.00  0.00
ATOM   5515  H2  WAT  1427      21.653 -17.601 -19.099  1.00  0.00
TER   
ATOM   5516  O   WAT  1428      21.069 -18.077  -8.321  1.00  0.00
ATOM   5517  H1  WAT  1428      21.717 -18.627  -8.761  1.00  0.00
ATOM   5518  H2  WAT  1428      21.489 -17.823  -7.499  1.00  0.00
TER   
ATOM   5519  O   WAT  1429      20.822 -17.922  -5.578  1.00  0.00
ATOM   5520  H1  WAT  1429      20.474 -17.465  -4.813  1.00  0.00
ATOM   5521  H2  WAT  1429      20.491 -18.816  -5.496  1.00  0.00
TER   
ATOM   5522  O   WAT  1430      22.429  -4.750  -1.413  1.00  0.00
ATOM   5523  H1  WAT  1430      22.386  -5.120  -0.532  1.00  0.00
ATOM   5524  H2  WAT  1430      22.560  -3.812  -1.273  1.00  0.00
TER   
ATOM   5525  O   WAT  1431      26.130  -3.194  -5.812  1.00  0.00
ATOM   5526  H1  WAT  1431      25.889  -2.926  -6.699  1.00  0.00
ATOM   5527  H2  WAT  1431      27.070  -3.023  -5.757  1.00  0.00
TER   
ATOM   5528  O   WAT  1432      28.335 -16.730  -2.056  1.00  0.00
ATOM   5529  H1  WAT  1432      28.274 -16.138  -1.307  1.00  0.00
ATOM   5530  H2  WAT  1432      29.275 -16.838  -2.201  1.00  0.00
TER   
ATOM   5531  O   WAT  1433      21.495 -18.394  -2.303  1.00  0.00
ATOM   5532  H1  WAT  1433      22.043 -18.575  -3.067  1.00  0.00
ATOM   5533  H2  WAT  1433      21.560 -19.185  -1.768  1.00  0.00
TER   
ATOM   5534  O   WAT  1434      22.268  -1.803  -4.293  1.00  0.00
ATOM   5535  H1  WAT  1434      21.674  -1.935  -3.554  1.00  0.00
ATOM   5536  H2  WAT  1434      22.260  -2.640  -4.759  1.00  0.00
TER   
ATOM   5537  O   WAT  1435      21.899  -4.438  -5.342  1.00  0.00
ATOM   5538  H1  WAT  1435      21.172  -5.057  -5.410  1.00  0.00
ATOM   5539  H2  WAT  1435      21.960  -4.043  -6.213  1.00  0.00
TER   
ATOM   5540  O   WAT  1436      25.503  -2.223  -8.557  1.00  0.00
ATOM   5541  H1  WAT  1436      26.020  -2.834  -9.083  1.00  0.00
ATOM   5542  H2  WAT  1436      26.153  -1.720  -8.066  1.00  0.00
TER   
ATOM   5543  O   WAT  1437      28.243  -1.332  -7.731  1.00  0.00
ATOM   5544  H1  WAT  1437      28.531  -1.587  -8.607  1.00  0.00
ATOM   5545  H2  WAT  1437      28.755  -1.884  -7.140  1.00  0.00
TER   
ATOM   5546  O   WAT  1438      29.461 -17.593  -7.151  1.00  0.00
ATOM   5547  H1  WAT  1438      28.678 -17.119  -6.871  1.00  0.00
ATOM   5548  H2  WAT  1438      29.167 -18.498  -7.260  1.00  0.00
TER   
ATOM   5549  O   WAT  1439      20.182  -1.120 -12.133  1.00  0.00
ATOM   5550  H1  WAT  1439      20.014  -1.753 -11.435  1.00  0.00
ATOM   5551  H2  WAT  1439      19.315  -0.914 -12.483  1.00  0.00
TER   
ATOM   5552  O   WAT  1440      20.805 -17.288 -14.630  1.00  0.00
ATOM   5553  H1  WAT  1440      21.563 -17.176 -15.203  1.00  0.00
ATOM   5554  H2  WAT  1440      20.342 -16.451 -14.675  1.00  0.00
TER   
ATOM   5555  O   WAT  1441      27.346 -15.174 -11.639  1.00  0.00
ATOM   5556  H1  WAT  1441      26.534 -15.549 -11.980  1.00  0.00
ATOM   5557  H2  WAT  1441      27.850 -15.930 -11.337  1.00  0.00
TER   
ATOM   5558  O   WAT  1442      21.788  -2.427 -14.688  1.00  0.00
ATOM   5559  H1  WAT  1442      21.263  -2.046 -15.392  1.00  0.00
ATOM   5560  H2  WAT  1442      21.713  -1.802 -13.967  1.00  0.00
TER   
ATOM   5561  O   WAT  1443      23.177 -16.762 -16.089  1.00  0.00
ATOM   5562  H1  WAT  1443      23.707 -17.549 -16.219  1.00  0.00
ATOM   5563  H2  WAT  1443      23.810 -16.083 -15.856  1.00  0.00
TER   
ATOM   5564  O   WAT  1444      25.371 -17.024 -13.035  1.00  0.00
ATOM   5565  H1  WAT  1444      24.741 -17.726 -12.868  1.00  0.00
ATOM   5566  H2  WAT  1444      24.832 -16.264 -13.252  1.00  0.00
TER   
ATOM   5567  O   WAT  1445      28.310  -0.411  -0.364  1.00  0.00
ATOM   5568  H1  WAT  1445      29.237  -0.646  -0.320  1.00  0.00
ATOM   5569  H2  WAT  1445      28.295   0.417  -0.845  1.00  0.00
TER   
ATOM   5570  O   WAT  1446      25.497 -17.746  -0.600  1.00  0.00
ATOM   5571  H1  WAT  1446      25.215 -17.243  -1.364  1.00  0.00
ATOM   5572  H2  WAT  1446      25.879 -18.544  -0.965  1.00  0.00
TER   
ATOM   5573  O   WAT  1447      24.388  -0.479 -15.813  1.00  0.00
ATOM   5574  H1  WAT  1447      25.119  -0.763 -16.360  1.00  0.00
ATOM   5575  H2  WAT  1447      24.647  -0.717 -14.923  1.00  0.00
TER   
ATOM   5576  O   WAT  1448      23.549  -4.362 -15.808  1.00  0.00
ATOM   5577  H1  WAT  1448      22.920  -3.894 -15.260  1.00  0.00
ATOM   5578  H2  WAT  1448      23.664  -5.207 -15.374  1.00  0.00
TER   
ATOM   5579  O   WAT  1449      29.136  -8.534 -27.777  1.00  0.00
ATOM   5580  H1  WAT  1449      28.360  -9.014 -27.487  1.00  0.00
ATOM   5581  H2  WAT  1449      29.787  -9.213 -27.952  1.00  0.00
TER   
ATOM   5582  O   WAT  1450      23.152  -8.222 -26.900  1.00  0.00
ATOM   5583  H1  WAT  1450      22.321  -8.477 -26.500  1.00  0.00
ATOM   5584  H2  WAT  1450      23.760  -8.151 -26.164  1.00  0.00
TER   
ATOM   5585  O   WAT  1451      23.132  -4.188 -26.704  1.00  0.00
ATOM   5586  H1  WAT  1451      23.435  -5.078 -26.883  1.00  0.00
ATOM   5587  H2  WAT  1451      23.877  -3.631 -26.932  1.00  0.00
TER   
ATOM   5588  O   WAT  1452      21.562 -13.261 -33.115  1.00  0.00
ATOM   5589  H1  WAT  1452      20.673 -12.920 -33.217  1.00  0.00
ATOM   5590  H2  WAT  1452      21.846 -13.461 -34.007  1.00  0.00
TER   
ATOM   5591  O   WAT  1453      19.525 -10.661 -27.231  1.00  0.00
ATOM   5592  H1  WAT  1453      20.096 -11.429 -27.231  1.00  0.00
ATOM   5593  H2  WAT  1453      19.525 -10.362 -28.141  1.00  0.00
TER   
ATOM   5594  O   WAT  1454      29.383  -1.842 -29.377  1.00  0.00
ATOM   5595  H1  WAT  1454      28.764  -1.386 -29.947  1.00  0.00
ATOM   5596  H2  WAT  1454      30.238  -1.687 -29.778  1.00  0.00
TER   
ATOM   5597  O   WAT  1455      28.577  -5.858 -27.770  1.00  0.00
ATOM   5598  H1  WAT  1455      28.507  -6.799 -27.931  1.00  0.00
ATOM   5599  H2  WAT  1455      29.339  -5.768 -27.198  1.00  0.00
TER   
ATOM   5600  O   WAT  1456      20.767 -15.252 -25.444  1.00  0.00
ATOM   5601  H1  WAT  1456      20.588 -16.150 -25.164  1.00  0.00
ATOM   5602  H2  WAT  1456      20.365 -14.705 -24.770  1.00  0.00
TER   
ATOM   5603  O   WAT  1457      29.607 -13.051 -27.543  1.00  0.00
ATOM   5604  H1  WAT  1457      29.984 -13.924 -27.656  1.00  0.00
ATOM   5605  H2  WAT  1457      29.509 -12.715 -28.434  1.00  0.00
TER   
ATOM   5606  O   WAT  1458      23.738 -14.678 -32.081  1.00  0.00
ATOM   5607  H1  WAT  1458      23.844 -13.778 -31.775  1.00  0.00
ATOM   5608  H2  WAT  1458      22.827 -14.726 -32.372  1.00  0.00
TER   
ATOM   5609  O   WAT  1459      21.386 -12.756 -26.836  1.00  0.00
ATOM   5610  H1  WAT  1459      22.067 -12.493 -26.217  1.00  0.00
ATOM   5611  H2  WAT  1459      21.071 -13.596 -26.502  1.00  0.00
TER   
ATOM   5612  O   WAT  1460      25.578 -11.710 -27.749  1.00  0.00
ATOM   5613  H1  WAT  1460      26.086 -11.212 -27.108  1.00  0.00
ATOM   5614  H2  WAT  1460      26.110 -12.486 -27.925  1.00  0.00
TER   
ATOM   5615  O   WAT  1461      23.862 -17.070 -23.483  1.00  0.00
ATOM   5616  H1  WAT  1461      23.864 -16.553 -24.288  1.00  0.00
ATOM   5617  H2  WAT  1461      23.032 -17.547 -23.506  1.00  0.00
TER   
ATOM   5618  O   WAT  1462      30.249  -6.958 -31.984  1.00  0.00
ATOM   5619  H1  WAT  1462      29.631  -6.493 -32.547  1.00  0.00
ATOM   5620  H2  WAT  1462      30.762  -6.265 -31.567  1.00  0.00
TER   
ATOM   5621  O   WAT  1463      25.112  -7.430 -25.305  1.00  0.00
ATOM   5622  H1  WAT  1463      24.779  -6.803 -24.663  1.00  0.00
ATOM   5623  H2  WAT  1463      25.289  -6.904 -26.085  1.00  0.00
TER   
ATOM   5624  O   WAT  1464      23.544 -15.359 -25.476  1.00  0.00
ATOM   5625  H1  WAT  1464      23.885 -14.515 -25.770  1.00  0.00
ATOM   5626  H2  WAT  1464      22.605 -15.210 -25.359  1.00  0.00
TER   
ATOM   5627  O   WAT  1465      24.324  -5.462 -23.490  1.00  0.00
ATOM   5628  H1  WAT  1465      24.942  -4.787 -23.772  1.00  0.00
ATOM   5629  H2  WAT  1465      23.464  -5.053 -23.582  1.00  0.00
TER   
ATOM   5630  O   WAT  1466      27.226 -17.871 -29.151  1.00  0.00
ATOM   5631  H1  WAT  1466      27.534 -18.426 -29.868  1.00  0.00
ATOM   5632  H2  WAT  1466      26.296 -17.736 -29.334  1.00  0.00
TER   
ATOM   5633  O   WAT  1467      29.614  -9.806 -32.415  1.00  0.00
ATOM   5634  H1  WAT  1467      28.687  -9.872 -32.186  1.00  0.00
ATOM   5635  H2  WAT  1467      29.767  -8.868 -32.530  1.00  0.00
TER   
ATOM   5636  O   WAT  1468      25.220  -9.279 -29.633  1.00  0.00
ATOM   5637  H1  WAT  1468      24.816  -9.991 -30.129  1.00  0.00
ATOM   5638  H2  WAT  1468      25.306  -9.624 -28.744  1.00  0.00
TER   
ATOM   5639  O   WAT  1469      25.688  -5.592 -27.469  1.00  0.00
ATOM   5640  H1  WAT  1469      25.391  -6.198 -28.148  1.00  0.00
ATOM   5641  H2  WAT  1469      26.638  -5.555 -27.580  1.00  0.00
TER   
ATOM   5642  O   WAT  1470      23.933 -12.505 -25.853  1.00  0.00
ATOM   5643  H1  WAT  1470      24.484 -12.395 -26.628  1.00  0.00
ATOM   5644  H2  WAT  1470      24.447 -12.131 -25.138  1.00  0.00
TER   
ATOM   5645  O   WAT  1471      24.780  -5.854 -20.818  1.00  0.00
ATOM   5646  H1  WAT  1471      23.883  -5.630 -20.571  1.00  0.00
ATOM   5647  H2  WAT  1471      24.805  -5.731 -21.767  1.00  0.00
TER   
ATOM   5648  O   WAT  1472      23.607  -8.983 -22.243  1.00  0.00
ATOM   5649  H1  WAT  1472      23.468  -8.111 -21.874  1.00  0.00
ATOM   5650  H2  WAT  1472      22.725  -9.326 -22.388  1.00  0.00
TER   
ATOM   5651  O   WAT  1473      29.930  -4.065 -30.936  1.00  0.00
ATOM   5652  H1  WAT  1473      30.370  -3.323 -31.351  1.00  0.00
ATOM   5653  H2  WAT  1473      29.869  -3.823 -30.012  1.00  0.00
TER   
ATOM   5654  O   WAT  1474      25.405  -3.041 -20.034  1.00  0.00
ATOM   5655  H1  WAT  1474      25.377  -2.636 -20.901  1.00  0.00
ATOM   5656  H2  WAT  1474      25.242  -3.970 -20.197  1.00  0.00
TER   
ATOM   5657  O   WAT  1475      21.921 -10.385 -32.132  1.00  0.00
ATOM   5658  H1  WAT  1475      21.800  -9.658 -32.744  1.00  0.00
ATOM   5659  H2  WAT  1475      21.611 -11.154 -32.610  1.00  0.00
TER   
ATOM   5660  O   WAT  1476      19.559  -7.213 -26.326  1.00  0.00
ATOM   5661  H1  WAT  1476      19.637  -7.078 -27.270  1.00  0.00
ATOM   5662  H2  WAT  1476      20.173  -7.922 -26.133  1.00  0.00
TER   
ATOM   5663  O   WAT  1477      20.804  -5.513 -29.915  1.00  0.00
ATOM   5664  H1  WAT  1477      20.397  -5.372 -30.770  1.00  0.00
ATOM   5665  H2  WAT  1477      21.695  -5.797 -30.118  1.00  0.00
TER   
ATOM   5666  O   WAT  1478      25.076  -1.299 -31.803  1.00  0.00
ATOM   5667  H1  WAT  1478      24.900  -2.215 -32.016  1.00  0.00
ATOM   5668  H2  WAT  1478      24.222  -0.940 -31.563  1.00  0.00
TER   
ATOM   5669  O   WAT  1479      19.615  -6.172 -23.786  1.00  0.00
ATOM   5670  H1  WAT  1479      19.778  -6.641 -24.604  1.00  0.00
ATOM   5671  H2  WAT  1479      20.080  -6.679 -23.121  1.00  0.00
TER   
ATOM   5672  O   WAT  1480      24.387 -17.041 -28.750  1.00  0.00
ATOM   5673  H1  WAT  1480      23.944 -16.260 -29.082  1.00  0.00
ATOM   5674  H2  WAT  1480      24.945 -16.718 -28.043  1.00  0.00
TER   
ATOM   5675  O   WAT  1481      28.674 -14.174 -23.147  1.00  0.00
ATOM   5676  H1  WAT  1481      28.212 -13.966 -22.335  1.00  0.00
ATOM   5677  H2  WAT  1481      28.272 -14.988 -23.450  1.00  0.00
TER   
ATOM   5678  O   WAT  1482      26.425 -16.496 -26.891  1.00  0.00
ATOM   5679  H1  WAT  1482      26.722 -15.590 -26.972  1.00  0.00
ATOM   5680  H2  WAT  1482      26.973 -16.985 -27.505  1.00  0.00
TER   
ATOM   5681  O   WAT  1483      24.178 -11.918 -31.022  1.00  0.00
ATOM   5682  H1  WAT  1483      23.952 -12.134 -30.117  1.00  0.00
ATOM   5683  H2  WAT  1483      23.398 -11.485 -31.367  1.00  0.00
TER   
ATOM   5684  O   WAT  1484      26.618 -11.019 -20.356  1.00  0.00
ATOM   5685  H1  WAT  1484      26.523 -11.960 -20.506  1.00  0.00
ATOM   5686  H2  WAT  1484      27.461 -10.798 -20.751  1.00  0.00
TER   
ATOM   5687  O   WAT  1485      30.015 -13.275 -30.393  1.00  0.00
ATOM   5688  H1  WAT  1485      30.408 -12.958 -31.206  1.00  0.00
ATOM   5689  H2  WAT  1485      30.376 -14.154 -30.278  1.00  0.00
TER   
ATOM   5690  O   WAT  1486      21.749 -14.608 -22.203  1.00  0.00
ATOM   5691  H1  WAT  1486      21.356 -13.760 -21.995  1.00  0.00
ATOM   5692  H2  WAT  1486      21.061 -15.245 -22.012  1.00  0.00
TER   
ATOM   5693  O   WAT  1487      28.324 -14.524 -19.133  1.00  0.00
ATOM   5694  H1  WAT  1487      27.634 -14.717 -18.498  1.00  0.00
ATOM   5695  H2  WAT  1487      29.067 -14.241 -18.600  1.00  0.00
TER   
ATOM   5696  O   WAT  1488      19.051 -16.685 -28.170  1.00  0.00
ATOM   5697  H1  WAT  1488      18.762 -16.115 -27.457  1.00  0.00
ATOM   5698  H2  WAT  1488      19.796 -17.165 -27.806  1.00  0.00
TER   
ATOM   5699  O   WAT  1489      30.600 -10.685 -26.298  1.00  0.00
ATOM   5700  H1  WAT  1489      29.868 -10.176 -25.948  1.00  0.00
ATOM   5701  H2  WAT  1489      30.203 -11.502 -26.599  1.00  0.00
TER   
ATOM   5702  O   WAT  1490      27.038 -14.009 -27.892  1.00  0.00
ATOM   5703  H1  WAT  1490      27.042 -14.450 -28.742  1.00  0.00
ATOM   5704  H2  WAT  1490      27.933 -13.687 -27.785  1.00  0.00
TER   
ATOM   5705  O   WAT  1491      22.888 -14.126 -28.933  1.00  0.00
ATOM   5706  H1  WAT  1491      22.548 -13.649 -28.176  1.00  0.00
ATOM   5707  H2  WAT  1491      22.126 -14.580 -29.293  1.00  0.00
TER   
ATOM   5708  O   WAT  1492      21.189  -6.797 -21.627  1.00  0.00
ATOM   5709  H1  WAT  1492      20.804  -7.437 -21.028  1.00  0.00
ATOM   5710  H2  WAT  1492      21.500  -6.093 -21.057  1.00  0.00
TER   
ATOM   5711  O   WAT  1493      27.339  -9.949 -26.146  1.00  0.00
ATOM   5712  H1  WAT  1493      27.706 -10.423 -25.400  1.00  0.00
ATOM   5713  H2  WAT  1493      27.149  -9.075 -25.805  1.00  0.00
TER   
ATOM   5714  O   WAT  1494      20.203 -15.205 -30.016  1.00  0.00
ATOM   5715  H1  WAT  1494      19.917 -15.569 -29.179  1.00  0.00
ATOM   5716  H2  WAT  1494      20.141 -15.937 -30.630  1.00  0.00
TER   
ATOM   5717  O   WAT  1495      25.129 -10.908 -23.827  1.00  0.00
ATOM   5718  H1  WAT  1495      24.824 -10.029 -23.602  1.00  0.00
ATOM   5719  H2  WAT  1495      26.083 -10.848 -23.792  1.00  0.00
TER   
ATOM   5720  O   WAT  1496      23.657  -6.702 -33.231  1.00  0.00
ATOM   5721  H1  WAT  1496      22.883  -7.242 -33.391  1.00  0.00
ATOM   5722  H2  WAT  1496      24.386  -7.221 -33.569  1.00  0.00
TER   
ATOM   5723  O   WAT  1497      29.877 -16.312 -33.295  1.00  0.00
ATOM   5724  H1  WAT  1497      29.063 -16.810 -33.371  1.00  0.00
ATOM   5725  H2  WAT  1497      29.683 -15.472 -33.711  1.00  0.00
TER   
ATOM   5726  O   WAT  1498      29.797  -7.635 -21.551  1.00  0.00
ATOM   5727  H1  WAT  1498      29.731  -8.555 -21.805  1.00  0.00
ATOM   5728  H2  WAT  1498      29.168  -7.537 -20.837  1.00  0.00
TER   
ATOM   5729  O   WAT  1499      23.701  -7.034 -29.593  1.00  0.00
ATOM   5730  H1  WAT  1499      24.218  -7.837 -29.647  1.00  0.00
ATOM   5731  H2  WAT  1499      23.249  -7.096 -28.751  1.00  0.00
TER   
ATOM   5732  O   WAT  1500      21.185 -10.068 -22.680  1.00  0.00
ATOM   5733  H1  WAT  1500      20.826  -9.402 -22.093  1.00  0.00
ATOM   5734  H2  WAT  1500      20.890 -10.899 -22.309  1.00  0.00
TER   
ATOM   5735  O   WAT  1501      24.386  -9.609 -19.796  1.00  0.00
ATOM   5736  H1  WAT  1501      24.086  -9.464 -20.693  1.00  0.00
ATOM   5737  H2  WAT  1501      25.157 -10.169 -19.889  1.00  0.00
TER   
ATOM   5738  O   WAT  1502      29.729  -4.812 -21.801  1.00  0.00
ATOM   5739  H1  WAT  1502      29.744  -5.744 -22.019  1.00  0.00
ATOM   5740  H2  WAT  1502      29.022  -4.727 -21.162  1.00  0.00
TER   
ATOM   5741  O   WAT  1503      27.557  -5.686 -31.548  1.00  0.00
ATOM   5742  H1  WAT  1503      28.244  -5.139 -31.168  1.00  0.00
ATOM   5743  H2  WAT  1503      26.770  -5.142 -31.513  1.00  0.00
TER   
ATOM   5744  O   WAT  1504      26.859  -8.681 -31.936  1.00  0.00
ATOM   5745  H1  WAT  1504      27.316  -7.871 -31.710  1.00  0.00
ATOM   5746  H2  WAT  1504      26.508  -8.999 -31.104  1.00  0.00
TER   
ATOM   5747  O   WAT  1505      29.163  -3.171 -24.707  1.00  0.00
ATOM   5748  H1  WAT  1505      29.807  -2.965 -24.029  1.00  0.00
ATOM   5749  H2  WAT  1505      29.525  -3.932 -25.160  1.00  0.00
TER   
ATOM   5750  O   WAT  1506      22.760 -18.338 -31.464  1.00  0.00
ATOM   5751  H1  WAT  1506      22.632 -18.346 -30.515  1.00  0.00
ATOM   5752  H2  WAT  1506      21.937 -17.999 -31.815  1.00  0.00
TER   
ATOM   5753  O   WAT  1507      19.760 -16.578 -22.003  1.00  0.00
ATOM   5754  H1  WAT  1507      19.046 -16.379 -21.398  1.00  0.00
ATOM   5755  H2  WAT  1507      20.179 -17.355 -21.631  1.00  0.00
TER   
ATOM   5756  O   WAT  1508      20.047  -2.590 -21.016  1.00  0.00
ATOM   5757  H1  WAT  1508      20.156  -3.531 -21.157  1.00  0.00
ATOM   5758  H2  WAT  1508      19.395  -2.325 -21.665  1.00  0.00
TER   
ATOM   5759  O   WAT  1509      28.038  -4.319 -19.616  1.00  0.00
ATOM   5760  H1  WAT  1509      27.718  -5.038 -19.072  1.00  0.00
ATOM   5761  H2  WAT  1509      27.364  -3.643 -19.543  1.00  0.00
TER   
ATOM   5762  O   WAT  1510      26.588 -12.852 -32.028  1.00  0.00
ATOM   5763  H1  WAT  1510      25.880 -12.383 -31.587  1.00  0.00
ATOM   5764  H2  WAT  1510      26.873 -13.510 -31.394  1.00  0.00
TER   
ATOM   5765  O   WAT  1511      28.214 -11.432 -24.029  1.00  0.00
ATOM   5766  H1  WAT  1511      28.712 -10.958 -23.364  1.00  0.00
ATOM   5767  H2  WAT  1511      28.356 -12.356 -23.822  1.00  0.00
TER   
ATOM   5768  O   WAT  1512      27.708  -0.891 -31.316  1.00  0.00
ATOM   5769  H1  WAT  1512      27.962  -0.929 -32.238  1.00  0.00
ATOM   5770  H2  WAT  1512      26.759  -1.018 -31.323  1.00  0.00
TER   
ATOM   5771  O   WAT  1513      23.187  -0.708 -28.393  1.00  0.00
ATOM   5772  H1  WAT  1513      23.923  -1.257 -28.122  1.00  0.00
ATOM   5773  H2  WAT  1513      23.571   0.157 -28.532  1.00  0.00
TER   
ATOM   5774  O   WAT  1514      20.072  -4.641 -32.519  1.00  0.00
ATOM   5775  H1  WAT  1514      19.146  -4.399 -32.528  1.00  0.00
ATOM   5776  H2  WAT  1514      20.537  -3.813 -32.640  1.00  0.00
TER   
ATOM   5777  O   WAT  1515      22.193  -1.524 -19.204  1.00  0.00
ATOM   5778  H1  WAT  1515      22.994  -1.202 -18.791  1.00  0.00
ATOM   5779  H2  WAT  1515      21.678  -1.884 -18.482  1.00  0.00
TER   
ATOM   5780  O   WAT  1516      19.913  -9.036 -20.261  1.00  0.00
ATOM   5781  H1  WAT  1516      20.417  -9.616 -19.689  1.00  0.00
ATOM   5782  H2  WAT  1516      19.173  -8.752 -19.723  1.00  0.00
TER   
ATOM   5783  O   WAT  1517      26.967  -7.629 -20.727  1.00  0.00
ATOM   5784  H1  WAT  1517      26.201  -7.061 -20.812  1.00  0.00
ATOM   5785  H2  WAT  1517      27.148  -7.922 -21.620  1.00  0.00
TER   
ATOM   5786  O   WAT  1518      21.945 -10.893 -19.366  1.00  0.00
ATOM   5787  H1  WAT  1518      21.986 -11.192 -18.457  1.00  0.00
ATOM   5788  H2  WAT  1518      22.800 -10.493 -19.525  1.00  0.00
TER   
ATOM   5789  O   WAT  1519      23.886 -12.314 -21.398  1.00  0.00
ATOM   5790  H1  WAT  1519      23.355 -12.805 -22.026  1.00  0.00
ATOM   5791  H2  WAT  1519      24.554 -11.886 -21.932  1.00  0.00
TER   
ATOM   5792  O   WAT  1520      24.373 -15.348 -21.319  1.00  0.00
ATOM   5793  H1  WAT  1520      24.279 -15.966 -22.043  1.00  0.00
ATOM   5794  H2  WAT  1520      23.793 -14.621 -21.546  1.00  0.00
TER   
ATOM   5795  O   WAT  1521      27.139 -16.791 -24.286  1.00  0.00
ATOM   5796  H1  WAT  1521      26.691 -16.768 -25.131  1.00  0.00
ATOM   5797  H2  WAT  1521      26.506 -17.189 -23.689  1.00  0.00
TER   
ATOM   5798  O   WAT  1522      27.545  -7.895 -23.665  1.00  0.00
ATOM   5799  H1  WAT  1522      27.964  -7.052 -23.837  1.00  0.00
ATOM   5800  H2  WAT  1522      26.626  -7.758 -23.894  1.00  0.00
TER   
ATOM   5801  O   WAT  1523      29.881 -10.163 -22.281  1.00  0.00
ATOM   5802  H1  WAT  1523      30.001 -10.759 -21.541  1.00  0.00
ATOM   5803  H2  WAT  1523      30.741 -10.126 -22.701  1.00  0.00
TER   
ATOM   5804  O   WAT  1524      25.396  -1.590 -22.549  1.00  0.00
ATOM   5805  H1  WAT  1524      24.858  -0.865 -22.868  1.00  0.00
ATOM   5806  H2  WAT  1524      25.649  -2.067 -23.339  1.00  0.00
TER   
ATOM   5807  O   WAT  1525      26.648 -13.621 -21.023  1.00  0.00
ATOM   5808  H1  WAT  1525      27.238 -13.930 -20.335  1.00  0.00
ATOM   5809  H2  WAT  1525      25.830 -14.093 -20.867  1.00  0.00
TER   
ATOM   5810  O   WAT  1526      28.252  -0.355 -22.290  1.00  0.00
ATOM   5811  H1  WAT  1526      28.178   0.549 -21.983  1.00  0.00
ATOM   5812  H2  WAT  1526      27.350  -0.673 -22.318  1.00  0.00
TER   
ATOM   5813  O   WAT  1527      19.655  -3.027 -28.987  1.00  0.00
ATOM   5814  H1  WAT  1527      19.985  -3.895 -29.219  1.00  0.00
ATOM   5815  H2  WAT  1527      20.084  -2.821 -28.156  1.00  0.00
TER   
ATOM   5816  O   WAT  1528      24.251  -4.696 -31.327  1.00  0.00
ATOM   5817  H1  WAT  1528      23.950  -4.820 -30.426  1.00  0.00
ATOM   5818  H2  WAT  1528      24.145  -5.555 -31.735  1.00  0.00
TER   
ATOM   5819  O   WAT  1529      20.144  -2.160 -26.249  1.00  0.00
ATOM   5820  H1  WAT  1529      19.707  -1.980 -25.416  1.00  0.00
[truncated: 1,547,810 more chars]
