# Supplementary material for: SenseNet, a tool for analysis of protein structure networks obtained from molecular dynamics simulations
Source: PLoS One. 2022 Mar 17;17(3):e0265194. doi: 10.1371/journal.pone.0265194 (PMC8929561; doi:10.1371/journal.pone.0265194)
Supplement: S1 File — (ZIP) [file pone.0265194.s007.zip › md-inputs/structures/pdz2-apo/pdz2-apo.pdb]

CRYST1   62.921   65.075   58.910  90.00  90.00  90.00 P 1           1
ATOM      1  N   PRO     1     -10.542   4.527   9.202  1.00  0.00
ATOM      2  H2  PRO     1     -11.197   4.875   8.517  1.00  0.00
ATOM      3  H3  PRO     1     -10.867   3.954   9.967  1.00  0.00
ATOM      4  CD  PRO     1      -9.491   3.687   8.529  1.00  0.00
ATOM      5  HD2 PRO     1      -9.879   3.351   7.568  1.00  0.00
ATOM      6  HD3 PRO     1      -9.282   2.822   9.159  1.00  0.00
ATOM      7  CG  PRO     1      -8.274   4.611   8.383  1.00  0.00
ATOM      8  HG2 PRO     1      -8.293   5.111   7.415  1.00  0.00
ATOM      9  HG3 PRO     1      -7.351   4.038   8.478  1.00  0.00
ATOM     10  CB  PRO     1      -8.414   5.615   9.533  1.00  0.00
ATOM     11  HB2 PRO     1      -7.992   6.539   9.138  1.00  0.00
ATOM     12  HB3 PRO     1      -7.939   5.378  10.486  1.00  0.00
ATOM     13  CA  PRO     1      -9.918   5.773   9.726  1.00  0.00
ATOM     14  HA  PRO     1     -10.184   5.940  10.770  1.00  0.00
ATOM     15  C   PRO     1     -10.458   6.881   8.895  1.00  0.00
ATOM     16  O   PRO     1     -11.003   6.613   7.826  1.00  0.00
ATOM     17  N   LYS     2     -10.324   8.130   9.372  1.00  0.00
ATOM     18  H   LYS     2      -9.877   8.300  10.262  1.00  0.00
ATOM     19  CA  LYS     2     -10.758   9.256   8.606  1.00  0.00
ATOM     20  HA  LYS     2     -11.718   9.016   8.150  1.00  0.00
ATOM     21  CB  LYS     2     -10.921  10.531   9.453  1.00  0.00
ATOM     22  HB2 LYS     2     -11.422  10.239  10.376  1.00  0.00
ATOM     23  HB3 LYS     2      -9.918  10.892   9.684  1.00  0.00
ATOM     24  CG  LYS     2     -11.718  11.644   8.770  1.00  0.00
ATOM     25  HG2 LYS     2     -11.108  12.026   7.951  1.00  0.00
ATOM     26  HG3 LYS     2     -12.625  11.195   8.368  1.00  0.00
ATOM     27  CD  LYS     2     -12.092  12.796   9.707  1.00  0.00
ATOM     28  HD2 LYS     2     -11.169  13.320   9.958  1.00  0.00
ATOM     29  HD3 LYS     2     -12.748  13.465   9.150  1.00  0.00
ATOM     30  CE  LYS     2     -12.792  12.351  10.994  1.00  0.00
ATOM     31  HE2 LYS     2     -13.728  12.899  11.100  1.00  0.00
ATOM     32  HE3 LYS     2     -13.000  11.283  10.937  1.00  0.00
ATOM     33  NZ  LYS     2     -11.927  12.623  12.166  1.00  0.00
ATOM     34  HZ1 LYS     2     -11.734  13.613  12.220  1.00  0.00
ATOM     35  HZ2 LYS     2     -12.398  12.326  13.009  1.00  0.00
ATOM     36  HZ3 LYS     2     -11.059  12.116  12.069  1.00  0.00
ATOM     37  C   LYS     2      -9.672   9.505   7.616  1.00  0.00
ATOM     38  O   LYS     2      -8.568   8.985   7.761  1.00  0.00
ATOM     39  N   PRO     3      -9.936  10.261   6.594  1.00  0.00
ATOM     40  CD  PRO     3     -11.249  10.290   5.972  1.00  0.00
ATOM     41  HD2 PRO     3     -11.845  11.061   6.461  1.00  0.00
ATOM     42  HD3 PRO     3     -11.721   9.319   6.118  1.00  0.00
ATOM     43  CG  PRO     3     -10.987  10.598   4.486  1.00  0.00
ATOM     44  HG2 PRO     3     -11.714  11.322   4.117  1.00  0.00
ATOM     45  HG3 PRO     3     -11.051   9.685   3.895  1.00  0.00
ATOM     46  CB  PRO     3      -9.556  11.173   4.456  1.00  0.00
ATOM     47  HB2 PRO     3      -9.595  12.252   4.609  1.00  0.00
ATOM     48  HB3 PRO     3      -8.994  10.956   3.548  1.00  0.00
ATOM     49  CA  PRO     3      -8.888  10.503   5.654  1.00  0.00
ATOM     50  HA  PRO     3      -8.474   9.558   5.304  1.00  0.00
ATOM     51  C   PRO     3      -7.819  11.291   6.334  1.00  0.00
ATOM     52  O   PRO     3      -8.140  12.187   7.114  1.00  0.00
ATOM     53  N   GLY     4      -6.543  10.960   6.064  1.00  0.00
ATOM     54  H   GLY     4      -6.338  10.202   5.429  1.00  0.00
ATOM     55  CA  GLY     4      -5.446  11.661   6.659  1.00  0.00
ATOM     56  HA2 GLY     4      -4.641  11.778   5.934  1.00  0.00
ATOM     57  HA3 GLY     4      -5.772  12.644   7.000  1.00  0.00
ATOM     58  C   GLY     4      -4.935  10.883   7.832  1.00  0.00
ATOM     59  O   GLY     4      -3.799  11.086   8.259  1.00  0.00
ATOM     60  N   ASP     5      -5.745   9.957   8.384  1.00  0.00
ATOM     61  H   ASP     5      -6.677   9.774   8.043  1.00  0.00
ATOM     62  CA  ASP     5      -5.291   9.240   9.542  1.00  0.00
ATOM     63  HA  ASP     5      -4.739   9.942  10.169  1.00  0.00
ATOM     64  CB  ASP     5      -6.408   8.600  10.386  1.00  0.00
ATOM     65  HB2 ASP     5      -7.150   8.132   9.740  1.00  0.00
ATOM     66  HB3 ASP     5      -5.988   7.851  11.058  1.00  0.00
ATOM     67  CG  ASP     5      -7.070   9.702  11.205  1.00  0.00
ATOM     68  OD1 ASP     5      -6.331  10.591  11.706  1.00  0.00
ATOM     69  OD2 ASP     5      -8.322   9.674  11.340  1.00  0.00
ATOM     70  C   ASP     5      -4.330   8.165   9.152  1.00  0.00
ATOM     71  O   ASP     5      -4.278   7.726   8.004  1.00  0.00
ATOM     72  N   ILE     6      -3.536   7.721  10.148  1.00  0.00
ATOM     73  H   ILE     6      -3.696   8.084  11.077  1.00  0.00
ATOM     74  CA  ILE     6      -2.526   6.716   9.975  1.00  0.00
ATOM     75  HA  ILE     6      -2.227   6.600   8.934  1.00  0.00
ATOM     76  CB  ILE     6      -1.305   6.956  10.823  1.00  0.00
ATOM     77  HB  ILE     6      -1.595   7.122  11.861  1.00  0.00
ATOM     78  CG2 ILE     6      -0.406   5.709  10.735  1.00  0.00
ATOM     79 HG21 ILE     6      -0.114   5.543   9.698  1.00  0.00
ATOM     80 HG22 ILE     6       0.487   5.860  11.343  1.00  0.00
ATOM     81 HG23 ILE     6      -0.952   4.840  11.103  1.00  0.00
ATOM     82  CG1 ILE     6      -0.607   8.269  10.429  1.00  0.00
ATOM     83 HG12 ILE     6      -1.334   9.072  10.544  1.00  0.00
ATOM     84 HG13 ILE     6       0.216   8.423  11.127  1.00  0.00
ATOM     85  CD1 ILE     6      -0.069   8.271   9.000  1.00  0.00
ATOM     86 HD11 ILE     6      -0.891   8.118   8.302  1.00  0.00
ATOM     87 HD12 ILE     6       0.410   9.228   8.793  1.00  0.00
ATOM     88 HD13 ILE     6       0.660   7.469   8.885  1.00  0.00
ATOM     89  C   ILE     6      -3.092   5.411  10.434  1.00  0.00
ATOM     90  O   ILE     6      -3.745   5.342  11.474  1.00  0.00
ATOM     91  N   PHE     7      -2.891   4.342   9.636  1.00  0.00
ATOM     92  H   PHE     7      -2.456   4.435   8.729  1.00  0.00
ATOM     93  CA  PHE     7      -3.334   3.042  10.048  1.00  0.00
ATOM     94  HA  PHE     7      -3.373   3.032  11.138  1.00  0.00
ATOM     95  CB  PHE     7      -4.724   2.639   9.499  1.00  0.00
ATOM     96  HB2 PHE     7      -5.022   1.661   9.877  1.00  0.00
ATOM     97  HB3 PHE     7      -5.485   3.375   9.757  1.00  0.00
ATOM     98  CG  PHE     7      -4.715   2.537   8.004  1.00  0.00
ATOM     99  CD1 PHE     7      -5.006   3.636   7.225  1.00  0.00
ATOM    100  HD1 PHE     7      -5.238   4.582   7.714  1.00  0.00
ATOM    101  CE1 PHE     7      -5.006   3.553   5.851  1.00  0.00
ATOM    102  HE1 PHE     7      -5.238   4.434   5.252  1.00  0.00
ATOM    103  CZ  PHE     7      -4.713   2.360   5.235  1.00  0.00
ATOM    104  HZ  PHE     7      -4.708   2.286   4.148  1.00  0.00
ATOM    105  CE2 PHE     7      -4.425   1.256   6.000  1.00  0.00
ATOM    106  HE2 PHE     7      -4.195   0.307   5.517  1.00  0.00
ATOM    107  CD2 PHE     7      -4.426   1.347   7.373  1.00  0.00
ATOM    108  HD2 PHE     7      -4.195   0.470   7.978  1.00  0.00
ATOM    109  C   PHE     7      -2.308   2.050   9.593  1.00  0.00
ATOM    110  O   PHE     7      -1.518   2.328   8.692  1.00  0.00
ATOM    111  N   GLU     8      -2.262   0.867  10.240  1.00  0.00
ATOM    112  H   GLU     8      -2.873   0.651  11.014  1.00  0.00
ATOM    113  CA  GLU     8      -1.286  -0.110   9.851  1.00  0.00
ATOM    114  HA  GLU     8      -0.919   0.147   8.857  1.00  0.00
ATOM    115  CB  GLU     8      -0.087  -0.188  10.812  1.00  0.00
ATOM    116  HB2 GLU     8       0.570  -0.969  10.429  1.00  0.00
ATOM    117  HB3 GLU     8       0.422   0.775  10.754  1.00  0.00
ATOM    118  CG  GLU     8      -0.441  -0.490  12.269  1.00  0.00
ATOM    119  HG2 GLU     8      -1.261   0.142  12.610  1.00  0.00
ATOM    120  HG3 GLU     8      -0.714  -1.537  12.394  1.00  0.00
ATOM    121  CD  GLU     8       0.805  -0.190  13.091  1.00  0.00
ATOM    122  OE1 GLU     8       1.744   0.428  12.520  1.00  0.00
ATOM    123  OE2 GLU     8       0.837  -0.570  14.291  1.00  0.00
ATOM    124  C   GLU     8      -1.952  -1.443   9.775  1.00  0.00
ATOM    125  O   GLU     8      -2.947  -1.687  10.456  1.00  0.00
ATOM    126  N   VAL     9      -1.429  -2.339   8.908  1.00  0.00
ATOM    127  H   VAL     9      -0.597  -2.140   8.371  1.00  0.00
ATOM    128  CA  VAL     9      -2.036  -3.631   8.769  1.00  0.00
ATOM    129  HA  VAL     9      -2.592  -3.925   9.659  1.00  0.00
ATOM    130  CB  VAL     9      -2.946  -3.734   7.578  1.00  0.00
ATOM    131  HB  VAL     9      -3.366  -4.738   7.519  1.00  0.00
ATOM    132  CG1 VAL     9      -4.084  -2.711   7.736  1.00  0.00
ATOM    133 HG11 VAL     9      -3.664  -1.706   7.796  1.00  0.00
ATOM    134 HG12 VAL     9      -4.752  -2.775   6.878  1.00  0.00
ATOM    135 HG13 VAL     9      -4.642  -2.925   8.648  1.00  0.00
ATOM    136  CG2 VAL     9      -2.105  -3.557   6.301  1.00  0.00
ATOM    137 HG21 VAL     9      -1.344  -4.336   6.256  1.00  0.00
ATOM    138 HG22 VAL     9      -2.751  -3.629   5.427  1.00  0.00
ATOM    139 HG23 VAL     9      -1.622  -2.579   6.316  1.00  0.00
ATOM    140  C   VAL     9      -0.974  -4.667   8.563  1.00  0.00
ATOM    141  O   VAL     9       0.126  -4.375   8.094  1.00  0.00
ATOM    142  N   GLU    10      -1.294  -5.918   8.953  1.00  0.00
ATOM    143  H   GLU    10      -2.196  -6.073   9.379  1.00  0.00
ATOM    144  CA  GLU    10      -0.453  -7.054   8.707  1.00  0.00
ATOM    145  HA  GLU    10       0.540  -6.695   8.434  1.00  0.00
ATOM    146  CB  GLU    10      -0.321  -7.986   9.924  1.00  0.00
ATOM    147  HB2 GLU    10      -1.326  -8.178  10.298  1.00  0.00
ATOM    148  HB3 GLU    10       0.120  -8.919   9.574  1.00  0.00
ATOM    149  CG  GLU    10       0.538  -7.408  11.048  1.00  0.00
ATOM    150  HG2 GLU    10       0.339  -6.344  11.180  1.00  0.00
ATOM    151  HG3 GLU    10       0.358  -7.930  11.988  1.00  0.00
ATOM    152  CD  GLU    10       1.984  -7.603  10.631  1.00  0.00
ATOM    153  OE1 GLU    10       2.194  -8.194   9.539  1.00  0.00
ATOM    154  OE2 GLU    10       2.894  -7.173  11.388  1.00  0.00
ATOM    155  C   GLU    10      -1.190  -7.816   7.652  1.00  0.00
ATOM    156  O   GLU    10      -2.262  -8.359   7.915  1.00  0.00
ATOM    157  N   LEU    11      -0.627  -7.884   6.430  1.00  0.00
ATOM    158  H   LEU    11       0.308  -7.544   6.254  1.00  0.00
ATOM    159  CA  LEU    11      -1.357  -8.463   5.340  1.00  0.00
ATOM    160  HA  LEU    11      -2.374  -8.683   5.662  1.00  0.00
ATOM    161  CB  LEU    11      -1.418  -7.503   4.138  1.00  0.00
ATOM    162  HB2 LEU    11      -1.875  -6.624   4.593  1.00  0.00
ATOM    163  HB3 LEU    11      -0.421  -7.248   3.778  1.00  0.00
ATOM    164  CG  LEU    11      -2.283  -7.978   2.960  1.00  0.00
ATOM    165  HG  LEU    11      -1.942  -8.968   2.657  1.00  0.00
ATOM    166  CD1 LEU    11      -3.771  -8.044   3.349  1.00  0.00
ATOM    167 HD11 LEU    11      -4.112  -7.054   3.652  1.00  0.00
ATOM    168 HD12 LEU    11      -4.355  -8.383   2.494  1.00  0.00
ATOM    169 HD13 LEU    11      -3.900  -8.741   4.177  1.00  0.00
ATOM    170  CD2 LEU    11      -2.020  -7.117   1.714  1.00  0.00
ATOM    171 HD21 LEU    11      -0.969  -7.193   1.434  1.00  0.00
ATOM    172 HD22 LEU    11      -2.641  -7.468   0.891  1.00  0.00
ATOM    173 HD23 LEU    11      -2.262  -6.077   1.933  1.00  0.00
ATOM    174  C   LEU    11      -0.682  -9.725   4.892  1.00  0.00
ATOM    175  O   LEU    11       0.534  -9.770   4.716  1.00  0.00
ATOM    176  N   ALA    12      -1.479 -10.794   4.684  1.00  0.00
ATOM    177  H   ALA    12      -2.478 -10.718   4.807  1.00  0.00
ATOM    178  CA  ALA    12      -0.941 -12.049   4.244  1.00  0.00
ATOM    179  HA  ALA    12       0.120 -12.125   4.486  1.00  0.00
ATOM    180  CB  ALA    12      -1.668 -13.273   4.827  1.00  0.00
ATOM    181  HB1 ALA    12      -2.729 -13.215   4.586  1.00  0.00
ATOM    182  HB2 ALA    12      -1.247 -14.183   4.400  1.00  0.00
ATOM    183  HB3 ALA    12      -1.542 -13.289   5.910  1.00  0.00
ATOM    184  C   ALA    12      -1.109 -12.110   2.759  1.00  0.00
ATOM    185  O   ALA    12      -2.160 -11.772   2.218  1.00  0.00
ATOM    186  N   LYS    13      -0.054 -12.546   2.052  1.00  0.00
ATOM    187  H   LYS    13       0.793 -12.851   2.511  1.00  0.00
ATOM    188  CA  LYS    13      -0.110 -12.604   0.618  1.00  0.00
ATOM    189  HA  LYS    13      -0.533 -11.669   0.251  1.00  0.00
ATOM    190  CB  LYS    13       1.270 -12.809  -0.034  1.00  0.00
ATOM    191  HB2 LYS    13       1.684 -13.727   0.382  1.00  0.00
ATOM    192  HB3 LYS    13       1.100 -12.938  -1.102  1.00  0.00
ATOM    193  CG  LYS    13       2.255 -11.659   0.190  1.00  0.00
ATOM    194  HG2 LYS    13       1.910 -10.806  -0.395  1.00  0.00
ATOM    195  HG3 LYS    13       2.234 -11.404   1.250  1.00  0.00
ATOM    196  CD  LYS    13       3.687 -12.013  -0.221  1.00  0.00
ATOM    197  HD2 LYS    13       4.037 -12.787   0.462  1.00  0.00
ATOM    198  HD3 LYS    13       3.643 -12.414  -1.233  1.00  0.00
ATOM    199  CE  LYS    13       4.654 -10.827  -0.185  1.00  0.00
ATOM    200  HE2 LYS    13       4.306 -10.058  -0.874  1.00  0.00
ATOM    201  HE3 LYS    13       4.686 -10.420   0.826  1.00  0.00
ATOM    202  NZ  LYS    13       6.011 -11.267  -0.582  1.00  0.00
ATOM    203  HZ1 LYS    13       5.983 -11.643  -1.518  1.00  0.00
ATOM    204  HZ2 LYS    13       6.642 -10.478  -0.555  1.00  0.00
ATOM    205  HZ3 LYS    13       6.335 -11.978   0.058  1.00  0.00
ATOM    206  C   LYS    13      -0.970 -13.757   0.178  1.00  0.00
ATOM    207  O   LYS    13      -0.993 -14.817   0.799  1.00  0.00
ATOM    208  N   ASN    14      -1.730 -13.558  -0.919  1.00  0.00
ATOM    209  H   ASN    14      -1.752 -12.655  -1.371  1.00  0.00
ATOM    210  CA  ASN    14      -2.468 -14.636  -1.515  1.00  0.00
ATOM    211  HA  ASN    14      -2.585 -15.412  -0.759  1.00  0.00
ATOM    212  CB  ASN    14      -3.861 -14.251  -2.045  1.00  0.00
ATOM    213  HB2 ASN    14      -3.804 -13.299  -2.574  1.00  0.00
ATOM    214  HB3 ASN    14      -4.257 -15.015  -2.714  1.00  0.00
ATOM    215  CG  ASN    14      -4.813 -14.096  -0.865  1.00  0.00
ATOM    216  OD1 ASN    14      -4.535 -14.553   0.242  1.00  0.00
ATOM    217  ND2 ASN    14      -5.982 -13.448  -1.116  1.00  0.00
ATOM    218 HD21 ASN    14      -6.652 -13.315  -0.372  1.00  0.00
ATOM    219 HD22 ASN    14      -6.174 -13.102  -2.045  1.00  0.00
ATOM    220  C   ASN    14      -1.632 -15.011  -2.684  1.00  0.00
ATOM    221  O   ASN    14      -1.245 -14.136  -3.459  1.00  0.00
ATOM    222  N   ASP    15      -1.348 -16.317  -2.862  1.00  0.00
ATOM    223  H   ASP    15      -1.789 -17.074  -2.360  1.00  0.00
ATOM    224  CA  ASP    15      -0.379 -16.640  -3.861  1.00  0.00
ATOM    225  HA  ASP    15      -0.282 -17.725  -3.899  1.00  0.00
ATOM    226  CB  ASP    15      -0.735 -16.129  -5.266  1.00  0.00
ATOM    227  HB2 ASP    15      -1.774 -16.355  -5.501  1.00  0.00
ATOM    228  HB3 ASP    15      -0.575 -15.052  -5.327  1.00  0.00
ATOM    229  CG  ASP    15       0.173 -16.833  -6.258  1.00  0.00
ATOM    230  OD1 ASP    15       1.105 -17.555  -5.815  1.00  0.00
ATOM    231  OD2 ASP    15      -0.060 -16.656  -7.482  1.00  0.00
ATOM    232  C   ASP    15       0.821 -15.924  -3.340  1.00  0.00
ATOM    233  O   ASP    15       1.063 -15.971  -2.141  1.00  0.00
ATOM    234  N   ASN    16       1.630 -15.254  -4.174  1.00  0.00
ATOM    235  H   ASN    16       1.516 -15.182  -5.175  1.00  0.00
ATOM    236  CA  ASN    16       2.703 -14.532  -3.560  1.00  0.00
ATOM    237  HA  ASN    16       2.690 -14.725  -2.487  1.00  0.00
ATOM    238  CB  ASN    16       4.079 -14.943  -4.117  1.00  0.00
ATOM    239  HB2 ASN    16       4.118 -16.018  -4.288  1.00  0.00
ATOM    240  HB3 ASN    16       4.260 -14.419  -5.056  1.00  0.00
ATOM    241  CG  ASN    16       5.180 -14.567  -3.130  1.00  0.00
ATOM    242  OD1 ASN    16       5.886 -15.436  -2.619  1.00  0.00
ATOM    243  ND2 ASN    16       5.351 -13.246  -2.859  1.00  0.00
ATOM    244 HD21 ASN    16       6.070 -12.955  -2.211  1.00  0.00
ATOM    245 HD22 ASN    16       4.760 -12.561  -3.307  1.00  0.00
ATOM    246  C   ASN    16       2.482 -13.097  -3.919  1.00  0.00
ATOM    247  O   ASN    16       3.376 -12.436  -4.444  1.00  0.00
ATOM    248  N   SER    17       1.277 -12.561  -3.643  1.00  0.00
ATOM    249  H   SER    17       0.520 -13.067  -3.208  1.00  0.00
ATOM    250  CA  SER    17       1.066 -11.184  -3.985  1.00  0.00
ATOM    251  HA  SER    17       2.035 -10.683  -3.974  1.00  0.00
ATOM    252  CB  SER    17       0.418 -10.969  -5.360  1.00  0.00
ATOM    253  HB2 SER    17       1.057 -11.396  -6.133  1.00  0.00
ATOM    254  HB3 SER    17      -0.555 -11.458  -5.382  1.00  0.00
ATOM    255  OG  SER    17       0.254  -9.579  -5.597  1.00  0.00
ATOM    256  HG  SER    17      -0.151  -9.446  -6.457  1.00  0.00
ATOM    257  C   SER    17       0.160 -10.551  -2.976  1.00  0.00
ATOM    258  O   SER    17      -0.760 -11.177  -2.450  1.00  0.00
ATOM    259  N   LEU    18       0.442  -9.267  -2.683  1.00  0.00
ATOM    260  H   LEU    18       1.240  -8.871  -3.160  1.00  0.00
ATOM    261  CA  LEU    18      -0.286  -8.433  -1.767  1.00  0.00
ATOM    262  HA  LEU    18      -0.420  -8.970  -0.828  1.00  0.00
ATOM    263  CB  LEU    18       0.448  -7.113  -1.477  1.00  0.00
ATOM    264  HB2 LEU    18       0.587  -6.702  -2.477  1.00  0.00
ATOM    265  HB3 LEU    18      -0.137  -6.416  -0.876  1.00  0.00
ATOM    266  CG  LEU    18       1.823  -7.330  -0.816  1.00  0.00
ATOM    267  HG  LEU    18       2.455  -7.879  -1.514  1.00  0.00
ATOM    268  CD1 LEU    18       2.500  -5.999  -0.451  1.00  0.00
ATOM    269 HD11 LEU    18       1.869  -5.449   0.248  1.00  0.00
ATOM    270 HD12 LEU    18       3.467  -6.197   0.013  1.00  0.00
ATOM    271 HD13 LEU    18       2.646  -5.405  -1.353  1.00  0.00
ATOM    272  CD2 LEU    18       1.716  -8.291   0.378  1.00  0.00
ATOM    273 HD21 LEU    18       1.338  -9.254   0.037  1.00  0.00
ATOM    274 HD22 LEU    18       2.701  -8.426   0.826  1.00  0.00
ATOM    275 HD23 LEU    18       1.035  -7.875   1.120  1.00  0.00
ATOM    276  C   LEU    18      -1.625  -8.100  -2.348  1.00  0.00
ATOM    277  O   LEU    18      -2.593  -7.889  -1.619  1.00  0.00
ATOM    278  N   GLY    19      -1.705  -8.002  -3.688  1.00  0.00
ATOM    279  H   GLY    19      -0.895  -8.146  -4.274  1.00  0.00
ATOM    280  CA  GLY    19      -2.956  -7.687  -4.319  1.00  0.00
ATOM    281  HA2 GLY    19      -2.968  -8.101  -5.327  1.00  0.00
ATOM    282  HA3 GLY    19      -3.772  -8.117  -3.739  1.00  0.00
ATOM    283  C   GLY    19      -3.145  -6.203  -4.400  1.00  0.00
ATOM    284  O   GLY    19      -4.277  -5.718  -4.409  1.00  0.00
ATOM    285  N   ILE    20      -2.043  -5.428  -4.430  1.00  0.00
ATOM    286  H   ILE    20      -1.105  -5.804  -4.411  1.00  0.00
ATOM    287  CA  ILE    20      -2.204  -4.006  -4.563  1.00  0.00
ATOM    288  HA  ILE    20      -3.229  -3.753  -4.833  1.00  0.00
ATOM    289  CB  ILE    20      -1.806  -3.236  -3.339  1.00  0.00
ATOM    290  HB  ILE    20      -1.971  -2.170  -3.496  1.00  0.00
ATOM    291  CG2 ILE    20      -2.671  -3.720  -2.163  1.00  0.00
ATOM    292 HG21 ILE    20      -2.506  -4.785  -2.004  1.00  0.00
ATOM    293 HG22 ILE    20      -2.397  -3.172  -1.261  1.00  0.00
ATOM    294 HG23 ILE    20      -3.722  -3.545  -2.389  1.00  0.00
ATOM    295  CG1 ILE    20      -0.295  -3.379  -3.089  1.00  0.00
ATOM    296 HG12 ILE    20      -0.118  -4.392  -2.727  1.00  0.00
ATOM    297 HG13 ILE    20       0.209  -3.242  -4.045  1.00  0.00
ATOM    298  CD1 ILE    20       0.253  -2.375  -2.077  1.00  0.00
ATOM    299 HD11 ILE    20      -0.250  -2.511  -1.119  1.00  0.00
ATOM    300 HD12 ILE    20       1.324  -2.534  -1.950  1.00  0.00
ATOM    301 HD13 ILE    20       0.077  -1.361  -2.438  1.00  0.00
ATOM    302  C   ILE    20      -1.292  -3.527  -5.647  1.00  0.00
ATOM    303  O   ILE    20      -0.167  -4.003  -5.793  1.00  0.00
ATOM    304  N   SER    21      -1.775  -2.560  -6.445  1.00  0.00
ATOM    305  H   SER    21      -2.717  -2.220  -6.315  1.00  0.00
ATOM    306  CA  SER    21      -0.966  -1.948  -7.458  1.00  0.00
ATOM    307  HA  SER    21      -0.056  -2.536  -7.575  1.00  0.00
ATOM    308  CB  SER    21      -1.671  -1.856  -8.821  1.00  0.00
ATOM    309  HB2 SER    21      -0.989  -1.417  -9.550  1.00  0.00
ATOM    310  HB3 SER    21      -1.956  -2.856  -9.146  1.00  0.00
ATOM    311  OG  SER    21      -2.831  -1.045  -8.711  1.00  0.00
ATOM    312  HG  SER    21      -3.266  -0.991  -9.565  1.00  0.00
ATOM    313  C   SER    21      -0.729  -0.559  -6.958  1.00  0.00
ATOM    314  O   SER    21      -1.557  -0.011  -6.232  1.00  0.00
ATOM    315  N   VAL    22       0.419   0.050  -7.309  1.00  0.00
ATOM    316  H   VAL    22       1.102  -0.348  -7.937  1.00  0.00
ATOM    317  CA  VAL    22       0.679   1.346  -6.757  1.00  0.00
ATOM    318  HA  VAL    22      -0.196   1.743  -6.242  1.00  0.00
ATOM    319  CB  VAL    22       1.842   1.357  -5.805  1.00  0.00
ATOM    320  HB  VAL    22       2.019   2.372  -5.447  1.00  0.00
ATOM    321  CG1 VAL    22       1.513   0.443  -4.611  1.00  0.00
ATOM    322 HG11 VAL    22       1.337  -0.572  -4.967  1.00  0.00
ATOM    323 HG12 VAL    22       2.350   0.442  -3.912  1.00  0.00
ATOM    324 HG13 VAL    22       0.620   0.811  -4.106  1.00  0.00
ATOM    325  CG2 VAL    22       3.104   0.928  -6.573  1.00  0.00
ATOM    326 HG21 VAL    22       3.287   1.625  -7.391  1.00  0.00
ATOM    327 HG22 VAL    22       3.960   0.930  -5.897  1.00  0.00
ATOM    328 HG23 VAL    22       2.962  -0.075  -6.975  1.00  0.00
ATOM    329  C   VAL    22       0.993   2.308  -7.851  1.00  0.00
ATOM    330  O   VAL    22       1.322   1.918  -8.971  1.00  0.00
ATOM    331  N   THR    23       0.848   3.613  -7.537  1.00  0.00
ATOM    332  H   THR    23       0.528   3.869  -6.613  1.00  0.00
ATOM    333  CA  THR    23       1.177   4.662  -8.456  1.00  0.00
ATOM    334  HA  THR    23       1.710   4.237  -9.306  1.00  0.00
ATOM    335  CB  THR    23      -0.016   5.414  -8.965  1.00  0.00
ATOM    336  HB  THR    23      -0.738   4.719  -9.391  1.00  0.00
ATOM    337  CG2 THR    23      -0.661   6.166  -7.790  1.00  0.00
ATOM    338 HG21 THR    23       0.062   6.862  -7.363  1.00  0.00
ATOM    339 HG22 THR    23      -1.531   6.719  -8.145  1.00  0.00
ATOM    340 HG23 THR    23      -0.971   5.452  -7.027  1.00  0.00
ATOM    341  OG1 THR    23       0.371   6.326  -9.983  1.00  0.00
ATOM    342  HG1 THR    23      -0.401   6.800 -10.299  1.00  0.00
ATOM    343  C   THR    23       2.028   5.646  -7.711  1.00  0.00
ATOM    344  O   THR    23       1.981   5.710  -6.483  1.00  0.00
ATOM    345  N   GLY    24       2.838   6.444  -8.438  1.00  0.00
ATOM    346  H   GLY    24       2.914   6.361  -9.441  1.00  0.00
ATOM    347  CA  GLY    24       3.624   7.449  -7.776  1.00  0.00
ATOM    348  HA2 GLY    24       3.547   8.382  -8.335  1.00  0.00
ATOM    349  HA3 GLY    24       3.233   7.596  -6.769  1.00  0.00
ATOM    350  C   GLY    24       5.067   7.054  -7.685  1.00  0.00
ATOM    351  O   GLY    24       5.505   6.038  -8.224  1.00  0.00
ATOM    352  N   GLY    25       5.845   7.916  -6.994  1.00  0.00
ATOM    353  H   GLY    25       5.388   8.709  -6.566  1.00  0.00
ATOM    354  CA  GLY    25       7.263   7.780  -6.830  1.00  0.00
ATOM    355  HA2 GLY    25       7.527   7.497  -5.810  1.00  0.00
ATOM    356  HA3 GLY    25       7.683   7.055  -7.527  1.00  0.00
ATOM    357  C   GLY    25       7.842   9.135  -7.126  1.00  0.00
ATOM    358  O   GLY    25       7.196   9.969  -7.757  1.00  0.00
ATOM    359  N   VAL    26       9.099   9.380  -6.706  1.00  0.00
ATOM    360  H   VAL    26       9.624   8.641  -6.261  1.00  0.00
ATOM    361  CA  VAL    26       9.731  10.664  -6.868  1.00  0.00
ATOM    362  HA  VAL    26       9.122  11.472  -6.463  1.00  0.00
ATOM    363  CB  VAL    26      11.093  10.733  -6.244  1.00  0.00
ATOM    364  HB  VAL    26      11.541  11.708  -6.438  1.00  0.00
ATOM    365  CG1 VAL    26      10.952  10.527  -4.726  1.00  0.00
ATOM    366 HG11 VAL    26      10.505   9.553  -4.531  1.00  0.00
ATOM    367 HG12 VAL    26      11.936  10.575  -4.259  1.00  0.00
ATOM    368 HG13 VAL    26      10.315  11.308  -4.310  1.00  0.00
ATOM    369  CG2 VAL    26      11.998   9.700  -6.931  1.00  0.00
ATOM    370 HG21 VAL    26      12.066   9.926  -7.995  1.00  0.00
ATOM    371 HG22 VAL    26      12.994   9.737  -6.488  1.00  0.00
ATOM    372 HG23 VAL    26      11.579   8.703  -6.797  1.00  0.00
ATOM    373  C   VAL    26       9.890  10.971  -8.325  1.00  0.00
ATOM    374  O   VAL    26       9.867  12.129  -8.739  1.00  0.00
ATOM    375  N   ASN    27      10.102   9.928  -9.139  1.00  0.00
ATOM    376  H   ASN    27      10.196   9.006  -8.737  1.00  0.00
ATOM    377  CA  ASN    27      10.295  10.077 -10.551  1.00  0.00
ATOM    378  HA  ASN    27      11.037  10.857 -10.724  1.00  0.00
ATOM    379  CB  ASN    27      10.784   8.772 -11.222  1.00  0.00
ATOM    380  HB2 ASN    27      10.812   8.912 -12.302  1.00  0.00
ATOM    381  HB3 ASN    27      11.779   8.507 -10.864  1.00  0.00
ATOM    382  CG  ASN    27       9.830   7.627 -10.903  1.00  0.00
ATOM    383  OD1 ASN    27       9.370   7.484  -9.771  1.00  0.00
ATOM    384  ND2 ASN    27       9.535   6.776 -11.922  1.00  0.00
ATOM    385 HD21 ASN    27       8.908   6.001 -11.762  1.00  0.00
ATOM    386 HD22 ASN    27       9.945   6.924 -12.833  1.00  0.00
ATOM    387  C   ASN    27       9.036  10.575 -11.206  1.00  0.00
ATOM    388  O   ASN    27       9.105  11.186 -12.270  1.00  0.00
ATOM    389  N   THR    28       7.855  10.318 -10.600  1.00  0.00
ATOM    390  H   THR    28       7.851   9.899  -9.681  1.00  0.00
ATOM    391  CA  THR    28       6.589  10.654 -11.204  1.00  0.00
ATOM    392  HA  THR    28       6.704  10.636 -12.287  1.00  0.00
ATOM    393  CB  THR    28       5.494   9.705 -10.822  1.00  0.00
ATOM    394  HB  THR    28       4.595   9.928 -11.395  1.00  0.00
ATOM    395  CG2 THR    28       5.954   8.272 -11.128  1.00  0.00
ATOM    396 HG21 THR    28       6.854   8.049 -10.554  1.00  0.00
ATOM    397 HG22 THR    28       5.166   7.571 -10.854  1.00  0.00
ATOM    398 HG23 THR    28       6.170   8.179 -12.192  1.00  0.00
ATOM    399  OG1 THR    28       5.211   9.833  -9.435  1.00  0.00
ATOM    400  HG1 THR    28       4.510   9.224  -9.194  1.00  0.00
ATOM    401  C   THR    28       6.090  12.003 -10.783  1.00  0.00
ATOM    402  O   THR    28       6.699  12.719  -9.989  1.00  0.00
ATOM    403  N   SER    29       4.948  12.373 -11.404  1.00  0.00
ATOM    404  H   SER    29       4.615  11.687 -12.065  1.00  0.00
ATOM    405  CA  SER    29       4.188  13.578 -11.233  1.00  0.00
ATOM    406  HA  SER    29       4.870  14.419 -11.101  1.00  0.00
ATOM    407  CB  SER    29       3.294  13.856 -12.452  1.00  0.00
ATOM    408  HB2 SER    29       3.919  13.955 -13.339  1.00  0.00
ATOM    409  HB3 SER    29       2.603  13.025 -12.586  1.00  0.00
ATOM    410  OG  SER    29       2.560  15.054 -12.255  1.00  0.00
ATOM    411  HG  SER    29       2.006  15.219 -13.021  1.00  0.00
ATOM    412  C   SER    29       3.284  13.509 -10.032  1.00  0.00
ATOM    413  O   SER    29       2.745  14.537  -9.621  1.00  0.00
ATOM    414  N   VAL    30       3.077  12.312  -9.443  1.00  0.00
ATOM    415  H   VAL    30       3.571  11.486  -9.749  1.00  0.00
ATOM    416  CA  VAL    30       2.141  12.185  -8.354  1.00  0.00
ATOM    417  HA  VAL    30       1.145  12.517  -8.647  1.00  0.00
ATOM    418  CB  VAL    30       2.030  10.817  -7.738  1.00  0.00
ATOM    419  HB  VAL    30       1.417  10.874  -6.838  1.00  0.00
ATOM    420  CG1 VAL    30       1.383   9.854  -8.737  1.00  0.00
ATOM    421 HG11 VAL    30       1.996   9.797  -9.636  1.00  0.00
ATOM    422 HG12 VAL    30       1.304   8.864  -8.288  1.00  0.00
ATOM    423 HG13 VAL    30       0.389  10.215  -8.998  1.00  0.00
ATOM    424  CG2 VAL    30       3.419  10.381  -7.248  1.00  0.00
ATOM    425 HG21 VAL    30       3.783  11.092  -6.506  1.00  0.00
ATOM    426 HG22 VAL    30       3.352   9.390  -6.799  1.00  0.00
ATOM    427 HG23 VAL    30       4.110  10.352  -8.091  1.00  0.00
ATOM    428  C   VAL    30       2.515  13.096  -7.234  1.00  0.00
ATOM    429  O   VAL    30       3.688  13.374  -6.985  1.00  0.00
ATOM    430  N   ARG    31       1.468  13.550  -6.515  1.00  0.00
ATOM    431  H   ARG    31       0.562  13.191  -6.780  1.00  0.00
ATOM    432  CA  ARG    31       1.539  14.477  -5.426  1.00  0.00
ATOM    433  HA  ARG    31       1.861  15.449  -5.800  1.00  0.00
ATOM    434  CB  ARG    31       0.173  14.643  -4.736  1.00  0.00
ATOM    435  HB2 ARG    31       0.296  15.315  -3.886  1.00  0.00
ATOM    436  HB3 ARG    31      -0.522  15.084  -5.450  1.00  0.00
ATOM    437  CG  ARG    31      -0.379  13.300  -4.249  1.00  0.00
ATOM    438  HG2 ARG    31      -0.188  12.580  -5.044  1.00  0.00
ATOM    439  HG3 ARG    31       0.201  13.029  -3.366  1.00  0.00
ATOM    440  CD  ARG    31      -1.873  13.293  -3.901  1.00  0.00
ATOM    441  HD2 ARG    31      -2.444  13.845  -4.648  1.00  0.00
ATOM    442  HD3 ARG    31      -2.248  12.272  -3.838  1.00  0.00
ATOM    443  NE  ARG    31      -2.058  13.951  -2.577  1.00  0.00
ATOM    444  HE  ARG    31      -1.434  14.677  -2.252  1.00  0.00
ATOM    445  CZ  ARG    31      -3.097  13.577  -1.774  1.00  0.00
ATOM    446  NH1 ARG    31      -3.972  12.615  -2.192  1.00  0.00
ATOM    447 HH11 ARG    31      -3.847  12.182  -3.096  1.00  0.00
ATOM    448 HH12 ARG    31      -4.739  12.341  -1.595  1.00  0.00
ATOM    449  NH2 ARG    31      -3.254  14.163  -0.552  1.00  0.00
ATOM    450 HH21 ARG    31      -2.601  14.871  -0.247  1.00  0.00
ATOM    451 HH22 ARG    31      -4.022  13.887   0.043  1.00  0.00
ATOM    452  C   ARG    31       2.513  13.997  -4.402  1.00  0.00
ATOM    453  O   ARG    31       2.525  12.831  -4.010  1.00  0.00
ATOM    454  N   HIE    32       3.407  14.919  -3.992  1.00  0.00
ATOM    455  H   HIE    32       3.331  15.825  -4.432  1.00  0.00
ATOM    456  CA  HIE    32       4.409  14.737  -2.979  1.00  0.00
ATOM    457  HA  HIE    32       4.950  15.676  -2.855  1.00  0.00
ATOM    458  CB  HIE    32       3.826  14.324  -1.622  1.00  0.00
ATOM    459  HB2 HIE    32       3.326  13.360  -1.701  1.00  0.00
ATOM    460  HB3 HIE    32       4.617  14.262  -0.874  1.00  0.00
ATOM    461  CG  HIE    32       2.816  15.287  -1.096  1.00  0.00
ATOM    462  ND1 HIE    32       1.470  15.201  -1.360  1.00  0.00
ATOM    463  CE1 HIE    32       0.879  16.240  -0.719  1.00  0.00
ATOM    464  HE1 HIE    32      -0.202  16.329  -0.820  1.00  0.00
ATOM    465  NE2 HIE    32       1.751  16.984  -0.064  1.00  0.00
ATOM    466  HE2 HIE    32       1.613  17.813   0.498  1.00  0.00
ATOM    467  CD2 HIE    32       2.973  16.382  -0.302  1.00  0.00
ATOM    468  HD2 HIE    32       3.881  16.802   0.131  1.00  0.00
ATOM    469  C   HIE    32       5.341  13.635  -3.375  1.00  0.00
ATOM    470  O   HIE    32       6.242  13.281  -2.614  1.00  0.00
ATOM    471  N   GLY    33       5.173  13.095  -4.594  1.00  0.00
ATOM    472  H   GLY    33       4.425  13.432  -5.183  1.00  0.00
ATOM    473  CA  GLY    33       6.018  12.053  -5.097  1.00  0.00
ATOM    474  HA2 GLY    33       5.778  11.849  -6.140  1.00  0.00
ATOM    475  HA3 GLY    33       7.064  12.350  -5.017  1.00  0.00
ATOM    476  C   GLY    33       5.802  10.805  -4.293  1.00  0.00
ATOM    477  O   GLY    33       6.623   9.891  -4.350  1.00  0.00
ATOM    478  N   GLY    34       4.677  10.709  -3.553  1.00  0.00
ATOM    479  H   GLY    34       3.964  11.422  -3.602  1.00  0.00
ATOM    480  CA  GLY    34       4.464   9.590  -2.675  1.00  0.00
ATOM    481  HA2 GLY    34       5.390   9.366  -2.145  1.00  0.00
ATOM    482  HA3 GLY    34       3.686   9.840  -1.954  1.00  0.00
ATOM    483  C   GLY    34       4.040   8.380  -3.451  1.00  0.00
ATOM    484  O   GLY    34       3.856   8.430  -4.666  1.00  0.00
ATOM    485  N   ILE    35       3.892   7.242  -2.736  1.00  0.00
ATOM    486  H   ILE    35       4.074   7.254  -1.742  1.00  0.00
ATOM    487  CA  ILE    35       3.451   6.012  -3.333  1.00  0.00
ATOM    488  HA  ILE    35       3.427   6.091  -4.420  1.00  0.00
ATOM    489  CB  ILE    35       4.267   4.813  -2.936  1.00  0.00
ATOM    490  HB  ILE    35       4.425   4.807  -1.857  1.00  0.00
ATOM    491  CG2 ILE    35       3.494   3.549  -3.349  1.00  0.00
ATOM    492 HG21 ILE    35       3.337   3.555  -4.427  1.00  0.00
ATOM    493 HG22 ILE    35       4.068   2.665  -3.070  1.00  0.00
ATOM    494 HG23 ILE    35       2.530   3.531  -2.841  1.00  0.00
ATOM    495  CG1 ILE    35       5.678   4.900  -3.541  1.00  0.00
ATOM    496 HG12 ILE    35       6.183   3.959  -3.324  1.00  0.00
ATOM    497 HG13 ILE    35       5.563   5.010  -4.619  1.00  0.00
ATOM    498  CD1 ILE    35       6.508   6.058  -2.999  1.00  0.00
ATOM    499 HD11 ILE    35       6.625   5.949  -1.920  1.00  0.00
ATOM    500 HD12 ILE    35       7.490   6.055  -3.472  1.00  0.00
ATOM    501 HD13 ILE    35       6.005   7.000  -3.216  1.00  0.00
ATOM    502  C   ILE    35       2.053   5.786  -2.853  1.00  0.00
ATOM    503  O   ILE    35       1.806   5.709  -1.651  1.00  0.00
ATOM    504  N   TYR    36       1.101   5.658  -3.802  1.00  0.00
ATOM    505  H   TYR    36       1.362   5.618  -4.776  1.00  0.00
ATOM    506  CA  TYR    36      -0.291   5.542  -3.464  1.00  0.00
ATOM    507  HA  TYR    36      -0.385   5.539  -2.378  1.00  0.00
ATOM    508  CB  TYR    36      -1.143   6.693  -4.029  1.00  0.00
ATOM    509  HB2 TYR    36      -1.012   6.765  -5.108  1.00  0.00
ATOM    510  HB3 TYR    36      -2.195   6.527  -3.801  1.00  0.00
ATOM    511  CG  TYR    36      -0.691   7.962  -3.389  1.00  0.00
ATOM    512  CD1 TYR    36       0.381   8.662  -3.896  1.00  0.00
ATOM    513  HD1 TYR    36       0.902   8.283  -4.775  1.00  0.00
ATOM    514  CE1 TYR    36       0.797   9.831  -3.302  1.00  0.00
ATOM    515  HE1 TYR    36       1.647  10.378  -3.710  1.00  0.00
ATOM    516  CZ  TYR    36       0.139  10.311  -2.193  1.00  0.00
ATOM    517  OH  TYR    36       0.562  11.510  -1.579  1.00  0.00
ATOM    518  HH  TYR    36       1.318  11.909  -2.016  1.00  0.00
ATOM    519  CE2 TYR    36      -0.932   9.619  -1.682  1.00  0.00
ATOM    520  HE2 TYR    36      -1.455   9.994  -0.802  1.00  0.00
ATOM    521  CD2 TYR    36      -1.343   8.452  -2.281  1.00  0.00
ATOM    522  HD2 TYR    36      -2.194   7.904  -1.878  1.00  0.00
ATOM    523  C   TYR    36      -0.835   4.277  -4.052  1.00  0.00
ATOM    524  O   TYR    36      -0.259   3.700  -4.973  1.00  0.00
ATOM    525  N   VAL    37      -1.974   3.803  -3.504  1.00  0.00
ATOM    526  H   VAL    37      -2.428   4.289  -2.744  1.00  0.00
ATOM    527  CA  VAL    37      -2.566   2.590  -3.987  1.00  0.00
ATOM    528  HA  VAL    37      -1.815   1.875  -4.322  1.00  0.00
ATOM    529  CB  VAL    37      -3.444   1.921  -2.965  1.00  0.00
ATOM    530  HB  VAL    37      -4.204   2.621  -2.617  1.00  0.00
ATOM    531  CG1 VAL    37      -4.126   0.704  -3.613  1.00  0.00
ATOM    532 HG11 VAL    37      -3.366   0.004  -3.960  1.00  0.00
ATOM    533 HG12 VAL    37      -4.765   0.212  -2.880  1.00  0.00
ATOM    534 HG13 VAL    37      -4.730   1.033  -4.458  1.00  0.00
ATOM    535  CG2 VAL    37      -2.580   1.570  -1.738  1.00  0.00
ATOM    536 HG21 VAL    37      -2.151   2.482  -1.322  1.00  0.00
ATOM    537 HG22 VAL    37      -3.199   1.084  -0.984  1.00  0.00
ATOM    538 HG23 VAL    37      -1.777   0.897  -2.038  1.00  0.00
ATOM    539  C   VAL    37      -3.396   2.925  -5.188  1.00  0.00
ATOM    540  O   VAL    37      -4.373   3.668  -5.104  1.00  0.00
ATOM    541  N   LYS    38      -2.962   2.423  -6.364  1.00  0.00
ATOM    542  H   LYS    38      -2.112   1.877  -6.374  1.00  0.00
ATOM    543  CA  LYS    38      -3.668   2.607  -7.602  1.00  0.00
ATOM    544  HA  LYS    38      -3.906   3.665  -7.710  1.00  0.00
ATOM    545  CB  LYS    38      -2.856   2.156  -8.832  1.00  0.00
ATOM    546  HB2 LYS    38      -1.930   2.732  -8.848  1.00  0.00
ATOM    547  HB3 LYS    38      -2.622   1.099  -8.706  1.00  0.00
ATOM    548  CG  LYS    38      -3.608   2.360 -10.152  1.00  0.00
ATOM    549  HG2 LYS    38      -4.452   1.672 -10.144  1.00  0.00
ATOM    550  HG3 LYS    38      -3.976   3.386 -10.150  1.00  0.00
ATOM    551  CD  LYS    38      -2.768   2.122 -11.409  1.00  0.00
ATOM    552  HD2 LYS    38      -2.990   2.928 -12.108  1.00  0.00
ATOM    553  HD3 LYS    38      -1.719   2.176 -11.116  1.00  0.00
ATOM    554  CE  LYS    38      -3.043   0.772 -12.080  1.00  0.00
ATOM    555  HE2 LYS    38      -2.773  -0.028 -11.391  1.00  0.00
ATOM    556  HE3 LYS    38      -4.104   0.704 -12.319  1.00  0.00
ATOM    557  NZ  LYS    38      -2.248   0.642 -13.323  1.00  0.00
ATOM    558  HZ1 LYS    38      -1.264   0.706 -13.101  1.00  0.00
ATOM    559  HZ2 LYS    38      -2.439  -0.251 -13.753  1.00  0.00
ATOM    560  HZ3 LYS    38      -2.497   1.384 -13.961  1.00  0.00
ATOM    561  C   LYS    38      -4.922   1.790  -7.601  1.00  0.00
ATOM    562  O   LYS    38      -5.993   2.279  -7.960  1.00  0.00
ATOM    563  N   ALA    39      -4.823   0.503  -7.208  1.00  0.00
ATOM    564  H   ALA    39      -3.960   0.085  -6.890  1.00  0.00
ATOM    565  CA  ALA    39      -6.005  -0.306  -7.223  1.00  0.00
ATOM    566  HA  ALA    39      -6.855   0.284  -6.880  1.00  0.00
ATOM    567  CB  ALA    39      -6.335  -0.885  -8.609  1.00  0.00
ATOM    568  HB1 ALA    39      -5.496  -1.485  -8.961  1.00  0.00
ATOM    569  HB2 ALA    39      -7.224  -1.510  -8.539  1.00  0.00
ATOM    570  HB3 ALA    39      -6.518  -0.070  -9.309  1.00  0.00
ATOM    571  C   ALA    39      -5.813  -1.465  -6.302  1.00  0.00
ATOM    572  O   ALA    39      -4.692  -1.901  -6.043  1.00  0.00
ATOM    573  N   VAL    40      -6.934  -1.978  -5.762  1.00  0.00
ATOM    574  H   VAL    40      -7.835  -1.559  -5.941  1.00  0.00
ATOM    575  CA  VAL    40      -6.884  -3.165  -4.966  1.00  0.00
ATOM    576  HA  VAL    40      -5.877  -3.358  -4.596  1.00  0.00
ATOM    577  CB  VAL    40      -7.827  -3.144  -3.800  1.00  0.00
ATOM    578  HB  VAL    40      -8.842  -2.947  -4.144  1.00  0.00
ATOM    579  CG1 VAL    40      -7.777  -4.518  -3.109  1.00  0.00
ATOM    580 HG11 VAL    40      -6.762  -4.714  -2.763  1.00  0.00
ATOM    581 HG12 VAL    40      -8.457  -4.522  -2.257  1.00  0.00
ATOM    582 HG13 VAL    40      -8.076  -5.292  -3.816  1.00  0.00
ATOM    583  CG2 VAL    40      -7.443  -1.969  -2.885  1.00  0.00
ATOM    584 HG21 VAL    40      -7.518  -1.034  -3.441  1.00  0.00
ATOM    585 HG22 VAL    40      -8.118  -1.937  -2.030  1.00  0.00
ATOM    586 HG23 VAL    40      -6.419  -2.100  -2.533  1.00  0.00
ATOM    587  C   VAL    40      -7.324  -4.240  -5.910  1.00  0.00
ATOM    588  O   VAL    40      -8.445  -4.210  -6.413  1.00  0.00
ATOM    589  N   ILE    41      -6.439  -5.224  -6.165  1.00  0.00
ATOM    590  H   ILE    41      -5.573  -5.253  -5.645  1.00  0.00
ATOM    591  CA  ILE    41      -6.675  -6.240  -7.153  1.00  0.00
ATOM    592  HA  ILE    41      -6.981  -5.804  -8.104  1.00  0.00
ATOM    593  CB  ILE    41      -5.484  -7.131  -7.370  1.00  0.00
ATOM    594  HB  ILE    41      -5.207  -7.620  -6.436  1.00  0.00
ATOM    595  CG2 ILE    41      -5.860  -8.195  -8.414  1.00  0.00
ATOM    596 HG21 ILE    41      -6.135  -7.706  -9.348  1.00  0.00
ATOM    597 HG22 ILE    41      -5.008  -8.852  -8.586  1.00  0.00
ATOM    598 HG23 ILE    41      -6.703  -8.781  -8.048  1.00  0.00
ATOM    599  CG1 ILE    41      -4.260  -6.288  -7.768  1.00  0.00
ATOM    600 HG12 ILE    41      -4.020  -5.644  -6.922  1.00  0.00
ATOM    601 HG13 ILE    41      -3.434  -6.977  -7.944  1.00  0.00
ATOM    602  CD1 ILE    41      -4.483  -5.431  -9.013  1.00  0.00
ATOM    603 HD11 ILE    41      -5.308  -4.741  -8.836  1.00  0.00
ATOM    604 HD12 ILE    41      -3.577  -4.865  -9.232  1.00  0.00
ATOM    605 HD13 ILE    41      -4.722  -6.074  -9.859  1.00  0.00
ATOM    606  C   ILE    41      -7.819  -7.108  -6.728  1.00  0.00
ATOM    607  O   ILE    41      -7.953  -7.485  -5.566  1.00  0.00
ATOM    608  N   PRO    42      -8.659  -7.433  -7.673  1.00  0.00
ATOM    609  CD  PRO    42      -8.891  -6.565  -8.817  1.00  0.00
ATOM    610  HD2 PRO    42      -8.148  -6.796  -9.581  1.00  0.00
ATOM    611  HD3 PRO    42      -8.770  -5.530  -8.495  1.00  0.00
ATOM    612  CG  PRO    42     -10.328  -6.873  -9.276  1.00  0.00
ATOM    613  HG2 PRO    42     -10.370  -6.931 -10.363  1.00  0.00
ATOM    614  HG3 PRO    42     -11.007  -6.095  -8.927  1.00  0.00
ATOM    615  CB  PRO    42     -10.665  -8.230  -8.626  1.00  0.00
ATOM    616  HB2 PRO    42     -10.397  -9.073  -9.262  1.00  0.00
ATOM    617  HB3 PRO    42     -11.719  -8.297  -8.358  1.00  0.00
ATOM    618  CA  PRO    42      -9.806  -8.240  -7.364  1.00  0.00
ATOM    619  HA  PRO    42     -10.385  -7.732  -6.592  1.00  0.00
ATOM    620  C   PRO    42      -9.413  -9.602  -6.877  1.00  0.00
ATOM    621  O   PRO    42      -8.509 -10.210  -7.446  1.00  0.00
ATOM    622  N   GLN    43     -10.100 -10.080  -5.819  1.00  0.00
ATOM    623  H   GLN    43     -10.793  -9.458  -5.428  1.00  0.00
ATOM    624  CA  GLN    43      -9.888 -11.350  -5.183  1.00  0.00
ATOM    625  HA  GLN    43     -10.539 -11.397  -4.310  1.00  0.00
ATOM    626  CB  GLN    43     -10.174 -12.569  -6.076  1.00  0.00
ATOM    627  HB2 GLN    43      -9.620 -12.427  -7.004  1.00  0.00
ATOM    628  HB3 GLN    43      -9.791 -13.447  -5.556  1.00  0.00
ATOM    629  CG  GLN    43     -11.658 -12.770  -6.393  1.00  0.00
ATOM    630  HG2 GLN    43     -12.251 -12.849  -5.482  1.00  0.00
ATOM    631  HG3 GLN    43     -12.045 -11.958  -7.008  1.00  0.00
ATOM    632  CD  GLN    43     -11.784 -14.073  -7.170  1.00  0.00
ATOM    633  OE1 GLN    43     -12.787 -14.321  -7.838  1.00  0.00
ATOM    634  NE2 GLN    43     -10.735 -14.934  -7.082  1.00  0.00
ATOM    635 HE21 GLN    43     -10.764 -15.813  -7.577  1.00  0.00
ATOM    636 HE22 GLN    43      -9.930 -14.689  -6.521  1.00  0.00
ATOM    637  C   GLN    43      -8.481 -11.446  -4.678  1.00  0.00
ATOM    638  O   GLN    43      -7.970 -12.547  -4.475  1.00  0.00
ATOM    639  N   GLY    44      -7.826 -10.295  -4.432  1.00  0.00
ATOM    640  H   GLY    44      -8.264  -9.400  -4.600  1.00  0.00
ATOM    641  CA  GLY    44      -6.484 -10.310  -3.923  1.00  0.00
ATOM    642  HA2 GLY    44      -5.979 -11.235  -4.202  1.00  0.00
ATOM    643  HA3 GLY    44      -5.920  -9.459  -4.306  1.00  0.00
ATOM    644  C   GLY    44      -6.545 -10.220  -2.429  1.00  0.00
ATOM    645  O   GLY    44      -7.617 -10.119  -1.836  1.00  0.00
ATOM    646  N   ALA    45      -5.360 -10.240  -1.788  1.00  0.00
ATOM    647  H   ALA    45      -4.511 -10.282  -2.333  1.00  0.00
ATOM    648  CA  ALA    45      -5.249 -10.213  -0.358  1.00  0.00
ATOM    649  HA  ALA    45      -5.841 -11.032   0.050  1.00  0.00
ATOM    650  CB  ALA    45      -3.795 -10.376   0.114  1.00  0.00
ATOM    651  HB1 ALA    45      -3.191  -9.557  -0.278  1.00  0.00
ATOM    652  HB2 ALA    45      -3.762 -10.360   1.204  1.00  0.00
ATOM    653  HB3 ALA    45      -3.399 -11.325  -0.247  1.00  0.00
ATOM    654  C   ALA    45      -5.763  -8.918   0.204  1.00  0.00
ATOM    655  O   ALA    45      -6.496  -8.911   1.192  1.00  0.00
ATOM    656  N   ALA    46      -5.399  -7.780  -0.418  1.00  0.00
ATOM    657  H   ALA    46      -4.847  -7.816  -1.263  1.00  0.00
ATOM    658  CA  ALA    46      -5.778  -6.490   0.094  1.00  0.00
ATOM    659  HA  ALA    46      -5.437  -6.400   1.126  1.00  0.00
ATOM    660  CB  ALA    46      -5.186  -5.328  -0.722  1.00  0.00
ATOM    661  HB1 ALA    46      -5.525  -5.398  -1.755  1.00  0.00
ATOM    662  HB2 ALA    46      -5.514  -4.380  -0.296  1.00  0.00
ATOM    663  HB3 ALA    46      -4.097  -5.380  -0.693  1.00  0.00
ATOM    664  C   ALA    46      -7.268  -6.349   0.066  1.00  0.00
ATOM    665  O   ALA    46      -7.864  -5.800   0.992  1.00  0.00
ATOM    666  N   GLU    47      -7.915  -6.832  -1.009  1.00  0.00
ATOM    667  H   GLU    47      -7.432  -7.323  -1.747  1.00  0.00
ATOM    668  CA  GLU    47      -9.341  -6.684  -1.107  1.00  0.00
ATOM    669  HA  GLU    47      -9.576  -5.623  -1.021  1.00  0.00
ATOM    670  CB  GLU    47      -9.936  -7.214  -2.419  1.00  0.00
ATOM    671  HB2 GLU    47      -9.483  -6.666  -3.245  1.00  0.00
ATOM    672  HB3 GLU    47      -9.686  -8.271  -2.505  1.00  0.00
ATOM    673  CG  GLU    47     -11.457  -7.043  -2.465  1.00  0.00
ATOM    674  HG2 GLU    47     -11.903  -7.413  -1.542  1.00  0.00
ATOM    675  HG3 GLU    47     -11.698  -5.987  -2.587  1.00  0.00
ATOM    676  CD  GLU    47     -12.009  -7.829  -3.646  1.00  0.00
ATOM    677  OE1 GLU    47     -11.262  -8.009  -4.643  1.00  0.00
ATOM    678  OE2 GLU    47     -13.187  -8.268  -3.561  1.00  0.00
ATOM    679  C   GLU    47     -10.013  -7.461  -0.021  1.00  0.00
ATOM    680  O   GLU    47     -10.950  -6.976   0.612  1.00  0.00
ATOM    681  N   SER    48      -9.538  -8.694   0.228  1.00  0.00
ATOM    682  H   SER    48      -8.716  -9.033  -0.252  1.00  0.00
ATOM    683  CA  SER    48     -10.164  -9.551   1.192  1.00  0.00
ATOM    684  HA  SER    48     -11.199  -9.721   0.896  1.00  0.00
ATOM    685  CB  SER    48      -9.456 -10.911   1.306  1.00  0.00
ATOM    686  HB2 SER    48      -8.414 -10.752   1.585  1.00  0.00
ATOM    687  HB3 SER    48      -9.949 -11.510   2.071  1.00  0.00
ATOM    688  OG  SER    48      -9.514 -11.592   0.061  1.00  0.00
ATOM    689  HG  SER    48      -9.070 -12.439   0.139  1.00  0.00
ATOM    690  C   SER    48     -10.104  -8.899   2.538  1.00  0.00
ATOM    691  O   SER    48     -11.076  -8.941   3.293  1.00  0.00
ATOM    692  N   ASP    49      -8.957  -8.275   2.872  1.00  0.00
ATOM    693  H   ASP    49      -8.176  -8.232   2.233  1.00  0.00
ATOM    694  CA  ASP    49      -8.807  -7.679   4.169  1.00  0.00
ATOM    695  HA  ASP    49      -9.034  -8.433   4.923  1.00  0.00
ATOM    696  CB  ASP    49      -7.390  -7.135   4.430  1.00  0.00
ATOM    697  HB2 ASP    49      -6.628  -7.859   4.141  1.00  0.00
ATOM    698  HB3 ASP    49      -7.245  -6.213   3.867  1.00  0.00
ATOM    699  CG  ASP    49      -7.273  -6.843   5.921  1.00  0.00
ATOM    700  OD1 ASP    49      -8.117  -6.067   6.443  1.00  0.00
ATOM    701  OD2 ASP    49      -6.349  -7.409   6.564  1.00  0.00
ATOM    702  C   ASP    49      -9.792  -6.553   4.311  1.00  0.00
ATOM    703  O   ASP    49     -10.471  -6.453   5.331  1.00  0.00
ATOM    704  N   GLY    50      -9.896  -5.672   3.291  1.00  0.00
ATOM    705  H   GLY    50      -9.260  -5.733   2.509  1.00  0.00
ATOM    706  CA  GLY    50     -10.898  -4.631   3.280  1.00  0.00
ATOM    707  HA2 GLY    50     -11.214  -4.478   2.249  1.00  0.00
ATOM    708  HA3 GLY    50     -11.746  -4.972   3.874  1.00  0.00
ATOM    709  C   GLY    50     -10.402  -3.320   3.841  1.00  0.00
ATOM    710  O   GLY    50     -11.088  -2.302   3.735  1.00  0.00
ATOM    711  N   ARG    51      -9.226  -3.307   4.489  1.00  0.00
ATOM    712  H   ARG    51      -8.686  -4.158   4.558  1.00  0.00
ATOM    713  CA  ARG    51      -8.704  -2.115   5.111  1.00  0.00
ATOM    714  HA  ARG    51      -9.505  -1.622   5.661  1.00  0.00
ATOM    715  CB  ARG    51      -7.562  -2.424   6.083  1.00  0.00
ATOM    716  HB2 ARG    51      -6.732  -2.834   5.507  1.00  0.00
ATOM    717  HB3 ARG    51      -7.253  -1.487   6.547  1.00  0.00
ATOM    718  CG  ARG    51      -7.968  -3.418   7.167  1.00  0.00
ATOM    719  HG2 ARG    51      -8.834  -3.006   7.685  1.00  0.00
ATOM    720  HG3 ARG    51      -8.248  -4.348   6.674  1.00  0.00
ATOM    721  CD  ARG    51      -6.856  -3.692   8.175  1.00  0.00
ATOM    722  HD2 ARG    51      -5.887  -3.777   7.682  1.00  0.00
ATOM    723  HD3 ARG    51      -6.809  -2.910   8.934  1.00  0.00
ATOM    724  NE  ARG    51      -7.166  -4.985   8.842  1.00  0.00
ATOM    725  HE  ARG    51      -7.979  -5.529   8.593  1.00  0.00
ATOM    726  CZ  ARG    51      -6.338  -5.461   9.816  1.00  0.00
ATOM    727  NH1 ARG    51      -5.302  -4.694  10.267  1.00  0.00
ATOM    728 HH11 ARG    51      -5.151  -3.774   9.878  1.00  0.00
ATOM    729 HH12 ARG    51      -4.691  -5.049  10.989  1.00  0.00
ATOM    730  NH2 ARG    51      -6.550  -6.702  10.338  1.00  0.00
ATOM    731 HH21 ARG    51      -7.319  -7.263  10.002  1.00  0.00
ATOM    732 HH22 ARG    51      -5.937  -7.054  11.060  1.00  0.00
ATOM    733  C   ARG    51      -8.167  -1.111   4.127  1.00  0.00
ATOM    734  O   ARG    51      -8.274   0.097   4.348  1.00  0.00
ATOM    735  N   ILE    52      -7.548  -1.590   3.028  1.00  0.00
ATOM    736  H   ILE    52      -7.574  -2.579   2.828  1.00  0.00
ATOM    737  CA  ILE    52      -6.834  -0.730   2.122  1.00  0.00
ATOM    738  HA  ILE    52      -6.615   0.241   2.567  1.00  0.00
ATOM    739  CB  ILE    52      -5.559  -1.359   1.642  1.00  0.00
ATOM    740  HB  ILE    52      -5.767  -2.326   1.185  1.00  0.00
ATOM    741  CG2 ILE    52      -4.923  -0.426   0.599  1.00  0.00
ATOM    742 HG21 ILE    52      -4.713   0.542   1.056  1.00  0.00
ATOM    743 HG22 ILE    52      -3.993  -0.865   0.237  1.00  0.00
ATOM    744 HG23 ILE    52      -5.610  -0.291  -0.236  1.00  0.00
ATOM    745  CG1 ILE    52      -4.639  -1.666   2.837  1.00  0.00
ATOM    746 HG12 ILE    52      -4.253  -0.713   3.201  1.00  0.00
ATOM    747 HG13 ILE    52      -5.255  -2.126   3.609  1.00  0.00
ATOM    748  CD1 ILE    52      -3.470  -2.593   2.499  1.00  0.00
ATOM    749 HD11 ILE    52      -2.852  -2.133   1.728  1.00  0.00
ATOM    750 HD12 ILE    52      -2.868  -2.761   3.393  1.00  0.00
ATOM    751 HD13 ILE    52      -3.854  -3.546   2.136  1.00  0.00
ATOM    752  C   ILE    52      -7.672  -0.413   0.920  1.00  0.00
ATOM    753  O   ILE    52      -8.335  -1.281   0.353  1.00  0.00
ATOM    754  N   HIE    53      -7.663   0.873   0.507  1.00  0.00
ATOM    755  H   HIE    53      -7.129   1.580   0.993  1.00  0.00
ATOM    756  CA  HIE    53      -8.451   1.273  -0.622  1.00  0.00
ATOM    757  HA  HIE    53      -8.722   0.381  -1.185  1.00  0.00
ATOM    758  CB  HIE    53      -9.738   2.019  -0.232  1.00  0.00
ATOM    759  HB2 HIE    53      -9.563   2.858   0.443  1.00  0.00
ATOM    760  HB3 HIE    53     -10.243   2.375  -1.130  1.00  0.00
ATOM    761  CG  HIE    53     -10.697   1.101   0.464  1.00  0.00
ATOM    762  ND1 HIE    53     -10.788   0.950   1.830  1.00  0.00
ATOM    763  CE1 HIE    53     -11.736   0.005   2.055  1.00  0.00
ATOM    764  HE1 HIE    53     -11.940  -0.245   3.096  1.00  0.00
ATOM    765  NE2 HIE    53     -12.259  -0.458   0.934  1.00  0.00
ATOM    766  HE2 HIE    53     -12.973  -1.155   0.783  1.00  0.00
ATOM    767  CD2 HIE    53     -11.603   0.237  -0.067  1.00  0.00
ATOM    768  HD2 HIE    53     -11.848   0.049  -1.112  1.00  0.00
ATOM    769  C   HIE    53      -7.639   2.153  -1.517  1.00  0.00
ATOM    770  O   HIE    53      -6.589   2.671  -1.141  1.00  0.00
ATOM    771  N   LYS    54      -8.126   2.336  -2.760  1.00  0.00
ATOM    772  H   LYS    54      -8.992   1.915  -3.062  1.00  0.00
ATOM    773  CA  LYS    54      -7.394   3.127  -3.697  1.00  0.00
ATOM    774  HA  LYS    54      -6.394   2.703  -3.787  1.00  0.00
ATOM    775  CB  LYS    54      -8.030   3.190  -5.098  1.00  0.00
ATOM    776  HB2 LYS    54      -7.296   3.655  -5.756  1.00  0.00
ATOM    777  HB3 LYS    54      -8.200   2.161  -5.413  1.00  0.00
ATOM    778  CG  LYS    54      -9.343   3.968  -5.170  1.00  0.00
ATOM    779  HG2 LYS    54     -10.107   3.380  -4.663  1.00  0.00
ATOM    780  HG3 LYS    54      -9.201   4.911  -4.641  1.00  0.00
ATOM    781  CD  LYS    54      -9.787   4.251  -6.608  1.00  0.00
ATOM    782  HD2 LYS    54      -9.885   3.290  -7.111  1.00  0.00
ATOM    783  HD3 LYS    54     -10.762   4.735  -6.556  1.00  0.00
ATOM    784  CE  LYS    54      -8.818   5.140  -7.391  1.00  0.00
ATOM    785  HE2 LYS    54      -9.370   5.687  -8.155  1.00  0.00
ATOM    786  HE3 LYS    54      -8.348   5.848  -6.707  1.00  0.00
ATOM    787  NZ  LYS    54      -7.776   4.310  -8.034  1.00  0.00
ATOM    788  HZ1 LYS    54      -8.211   3.655  -8.667  1.00  0.00
ATOM    789  HZ2 LYS    54      -7.141   4.905  -8.548  1.00  0.00
ATOM    790  HZ3 LYS    54      -7.263   3.805  -7.325  1.00  0.00
ATOM    791  C   LYS    54      -7.294   4.512  -3.149  1.00  0.00
ATOM    792  O   LYS    54      -8.234   5.031  -2.549  1.00  0.00
ATOM    793  N   GLY    55      -6.113   5.135  -3.324  1.00  0.00
ATOM    794  H   GLY    55      -5.341   4.667  -3.777  1.00  0.00
ATOM    795  CA  GLY    55      -5.919   6.480  -2.871  1.00  0.00
ATOM    796  HA2 GLY    55      -5.341   7.034  -3.611  1.00  0.00
ATOM    797  HA3 GLY    55      -6.887   6.961  -2.732  1.00  0.00
ATOM    798  C   GLY    55      -5.179   6.490  -1.568  1.00  0.00
ATOM    799  O   GLY    55      -4.696   7.541  -1.149  1.00  0.00
ATOM    800  N   ASP    56      -5.058   5.332  -0.887  1.00  0.00
ATOM    801  H   ASP    56      -5.419   4.459  -1.243  1.00  0.00
ATOM    802  CA  ASP    56      -4.345   5.316   0.361  1.00  0.00
ATOM    803  HA  ASP    56      -4.741   6.115   0.988  1.00  0.00
ATOM    804  CB  ASP    56      -4.461   3.987   1.127  1.00  0.00
ATOM    805  HB2 ASP    56      -4.207   3.154   0.472  1.00  0.00
ATOM    806  HB3 ASP    56      -3.785   3.995   1.983  1.00  0.00
ATOM    807  CG  ASP    56      -5.892   3.830   1.614  1.00  0.00
ATOM    808  OD1 ASP    56      -6.626   4.854   1.637  1.00  0.00
ATOM    809  OD2 ASP    56      -6.271   2.681   1.966  1.00  0.00
ATOM    810  C   ASP    56      -2.897   5.497   0.036  1.00  0.00
ATOM    811  O   ASP    56      -2.447   5.164  -1.059  1.00  0.00
ATOM    812  N   ARG    57      -2.121   6.034   0.994  1.00  0.00
ATOM    813  H   ARG    57      -2.498   6.242   1.908  1.00  0.00
ATOM    814  CA  ARG    57      -0.731   6.293   0.758  1.00  0.00
ATOM    815  HA  ARG    57      -0.528   6.258  -0.312  1.00  0.00
ATOM    816  CB  ARG    57      -0.338   7.676   1.285  1.00  0.00
ATOM    817  HB2 ARG    57      -1.026   8.380   0.818  1.00  0.00
ATOM    818  HB3 ARG    57      -0.520   7.649   2.360  1.00  0.00
ATOM    819  CG  ARG    57       1.097   8.121   1.025  1.00  0.00
ATOM    820  HG2 ARG    57       1.781   7.422   1.506  1.00  0.00
ATOM    821  HG3 ARG    57       1.280   8.126  -0.049  1.00  0.00
ATOM    822  CD  ARG    57       1.326   9.524   1.587  1.00  0.00
ATOM    823  HD2 ARG    57       0.661  10.243   1.109  1.00  0.00
ATOM    824  HD3 ARG    57       1.162   9.539   2.665  1.00  0.00
ATOM    825  NE  ARG    57       2.733   9.922   1.315  1.00  0.00
ATOM    826  HE  ARG    57       3.439   9.260   1.026  1.00  0.00
ATOM    827  CZ  ARG    57       3.089  11.232   1.460  1.00  0.00
ATOM    828  NH1 ARG    57       2.151  12.158   1.819  1.00  0.00
ATOM    829 HH11 ARG    57       1.196  11.870   1.977  1.00  0.00
ATOM    830 HH12 ARG    57       2.417  13.127   1.926  1.00  0.00
ATOM    831  NH2 ARG    57       4.381  11.617   1.248  1.00  0.00
ATOM    832 HH21 ARG    57       5.073  10.930   0.984  1.00  0.00
ATOM    833 HH22 ARG    57       4.640  12.588   1.357  1.00  0.00
ATOM    834  C   ARG    57       0.053   5.262   1.506  1.00  0.00
ATOM    835  O   ARG    57      -0.234   4.980   2.669  1.00  0.00
ATOM    836  N   VAL    58       1.065   4.652   0.854  1.00  0.00
ATOM    837  H   VAL    58       1.271   4.802  -0.123  1.00  0.00
ATOM    838  CA  VAL    58       1.821   3.663   1.564  1.00  0.00
ATOM    839  HA  VAL    58       1.367   3.372   2.511  1.00  0.00
ATOM    840  CB  VAL    58       2.080   2.422   0.753  1.00  0.00
ATOM    841  HB  VAL    58       1.134   2.061   0.351  1.00  0.00
ATOM    842  CG1 VAL    58       3.045   2.718  -0.400  1.00  0.00
ATOM    843 HG11 VAL    58       3.992   3.080   0.002  1.00  0.00
ATOM    844 HG12 VAL    58       3.218   1.807  -0.972  1.00  0.00
ATOM    845 HG13 VAL    58       2.613   3.479  -1.050  1.00  0.00
ATOM    846  CG2 VAL    58       2.550   1.319   1.703  1.00  0.00
ATOM    847 HG21 VAL    58       1.777   1.126   2.447  1.00  0.00
ATOM    848 HG22 VAL    58       2.744   0.409   1.136  1.00  0.00
ATOM    849 HG23 VAL    58       3.465   1.636   2.205  1.00  0.00
ATOM    850  C   VAL    58       3.094   4.303   2.040  1.00  0.00
ATOM    851  O   VAL    58       3.966   4.682   1.260  1.00  0.00
ATOM    852  N   LEU    59       3.164   4.525   3.369  1.00  0.00
ATOM    853  H   LEU    59       2.366   4.238   3.917  1.00  0.00
ATOM    854  CA  LEU    59       4.268   5.146   4.048  1.00  0.00
ATOM    855  HA  LEU    59       4.587   6.020   3.479  1.00  0.00
ATOM    856  CB  LEU    59       3.898   5.596   5.473  1.00  0.00
ATOM    857  HB2 LEU    59       3.447   4.686   5.867  1.00  0.00
ATOM    858  HB3 LEU    59       4.777   5.852   6.066  1.00  0.00
ATOM    859  CG  LEU    59       2.876   6.749   5.547  1.00  0.00
ATOM    860  HG  LEU    59       2.614   6.913   6.593  1.00  0.00
ATOM    861  CD1 LEU    59       3.448   8.045   4.955  1.00  0.00
ATOM    862 HD11 LEU    59       3.711   7.883   3.910  1.00  0.00
ATOM    863 HD12 LEU    59       2.702   8.837   5.024  1.00  0.00
ATOM    864 HD13 LEU    59       4.339   8.337   5.512  1.00  0.00
ATOM    865  CD2 LEU    59       1.527   6.362   4.930  1.00  0.00
ATOM    866 HD21 LEU    59       1.114   5.507   5.466  1.00  0.00
ATOM    867 HD22 LEU    59       0.839   7.204   5.004  1.00  0.00
ATOM    868 HD23 LEU    59       1.669   6.100   3.882  1.00  0.00
ATOM    869  C   LEU    59       5.465   4.252   4.180  1.00  0.00
ATOM    870  O   LEU    59       6.592   4.685   3.945  1.00  0.00
ATOM    871  N   ALA    60       5.269   2.978   4.581  1.00  0.00
ATOM    872  H   ALA    60       4.361   2.564   4.734  1.00  0.00
ATOM    873  CA  ALA    60       6.434   2.171   4.818  1.00  0.00
ATOM    874  HA  ALA    60       7.174   2.413   4.055  1.00  0.00
ATOM    875  CB  ALA    60       7.066   2.395   6.203  1.00  0.00
ATOM    876  HB1 ALA    60       6.341   2.149   6.979  1.00  0.00
ATOM    877  HB2 ALA    60       7.943   1.756   6.311  1.00  0.00
ATOM    878  HB3 ALA    60       7.364   3.439   6.303  1.00  0.00
ATOM    879  C   ALA    60       6.088   0.723   4.711  1.00  0.00
ATOM    880  O   ALA    60       4.922   0.335   4.769  1.00  0.00
ATOM    881  N   VAL    61       7.131  -0.114   4.521  1.00  0.00
ATOM    882  H   VAL    61       8.068   0.260   4.467  1.00  0.00
ATOM    883  CA  VAL    61       6.960  -1.533   4.431  1.00  0.00
ATOM    884  HA  VAL    61       5.960  -1.849   4.728  1.00  0.00
ATOM    885  CB  VAL    61       7.244  -2.066   3.053  1.00  0.00
ATOM    886  HB  VAL    61       8.266  -1.816   2.766  1.00  0.00
ATOM    887  CG1 VAL    61       7.073  -3.596   3.061  1.00  0.00
ATOM    888 HG11 VAL    61       6.052  -3.846   3.348  1.00  0.00
ATOM    889 HG12 VAL    61       7.278  -3.990   2.066  1.00  0.00
ATOM    890 HG13 VAL    61       7.769  -4.036   3.776  1.00  0.00
ATOM    891  CG2 VAL    61       6.330  -1.341   2.050  1.00  0.00
ATOM    892 HG21 VAL    61       6.531  -0.270   2.083  1.00  0.00
ATOM    893 HG22 VAL    61       6.524  -1.716   1.045  1.00  0.00
ATOM    894 HG23 VAL    61       5.288  -1.522   2.311  1.00  0.00
ATOM    895  C   VAL    61       7.941  -2.171   5.367  1.00  0.00
ATOM    896  O   VAL    61       9.142  -1.912   5.306  1.00  0.00
ATOM    897  N   ASN    62       7.440  -3.032   6.270  1.00  0.00
ATOM    898  H   ASN    62       6.439  -3.135   6.348  1.00  0.00
ATOM    899  CA  ASN    62       8.272  -3.758   7.187  1.00  0.00
ATOM    900  HA  ASN    62       7.635  -4.212   7.945  1.00  0.00
ATOM    901  CB  ASN    62       9.099  -4.867   6.510  1.00  0.00
ATOM    902  HB2 ASN    62       9.637  -4.493   5.639  1.00  0.00
ATOM    903  HB3 ASN    62       9.807  -5.307   7.212  1.00  0.00
ATOM    904  CG  ASN    62       8.126  -5.950   6.055  1.00  0.00
ATOM    905  OD1 ASN    62       7.225  -6.342   6.794  1.00  0.00
ATOM    906  ND2 ASN    62       8.304  -6.442   4.800  1.00  0.00
ATOM    907 HD21 ASN    62       7.687  -7.160   4.451  1.00  0.00
ATOM    908 HD22 ASN    62       9.053  -6.086   4.223  1.00  0.00
ATOM    909  C   ASN    62       9.191  -2.838   7.933  1.00  0.00
ATOM    910  O   ASN    62      10.355  -3.166   8.161  1.00  0.00
ATOM    911  N   GLY    63       8.688  -1.655   8.337  1.00  0.00
ATOM    912  H   GLY    63       7.767  -1.359   8.047  1.00  0.00
ATOM    913  CA  GLY    63       9.446  -0.782   9.191  1.00  0.00
ATOM    914  HA2 GLY    63       8.756  -0.154   9.754  1.00  0.00
ATOM    915  HA3 GLY    63      10.031  -1.388   9.883  1.00  0.00
ATOM    916  C   GLY    63      10.373   0.094   8.408  1.00  0.00
ATOM    917  O   GLY    63      11.122   0.871   8.996  1.00  0.00
ATOM    918  N   VAL    64      10.361   0.016   7.066  1.00  0.00
ATOM    919  H   VAL    64       9.731  -0.579   6.549  1.00  0.00
ATOM    920  CA  VAL    64      11.269   0.851   6.329  1.00  0.00
ATOM    921  HA  VAL    64      11.958   1.394   6.978  1.00  0.00
ATOM    922  CB  VAL    64      12.069   0.086   5.313  1.00  0.00
ATOM    923  HB  VAL    64      11.399  -0.413   4.614  1.00  0.00
ATOM    924  CG1 VAL    64      12.967   1.071   4.547  1.00  0.00
ATOM    925 HG11 VAL    64      13.639   1.571   5.246  1.00  0.00
ATOM    926 HG12 VAL    64      13.554   0.528   3.806  1.00  0.00
ATOM    927 HG13 VAL    64      12.347   1.814   4.046  1.00  0.00
ATOM    928  CG2 VAL    64      12.836  -1.039   6.031  1.00  0.00
ATOM    929 HG21 VAL    64      12.128  -1.706   6.522  1.00  0.00
ATOM    930 HG22 VAL    64      13.421  -1.602   5.304  1.00  0.00
ATOM    931 HG23 VAL    64      13.504  -0.606   6.777  1.00  0.00
ATOM    932  C   VAL    64      10.454   1.865   5.586  1.00  0.00
ATOM    933  O   VAL    64       9.485   1.519   4.914  1.00  0.00
ATOM    934  N   SER    65      10.838   3.156   5.689  1.00  0.00
ATOM    935  H   SER    65      11.657   3.404   6.227  1.00  0.00
ATOM    936  CA  SER    65      10.098   4.210   5.051  1.00  0.00
ATOM    937  HA  SER    65       9.038   4.044   5.239  1.00  0.00
ATOM    938  CB  SER    65      10.472   5.617   5.552  1.00  0.00
ATOM    939  HB2 SER    65      10.278   5.682   6.623  1.00  0.00
ATOM    940  HB3 SER    65      11.531   5.797   5.364  1.00  0.00
ATOM    941  OG  SER    65       9.698   6.595   4.871  1.00  0.00
ATOM    942  HG  SER    65       9.937   7.470   5.188  1.00  0.00
ATOM    943  C   SER    65      10.338   4.185   3.574  1.00  0.00
ATOM    944  O   SER    65      11.417   3.843   3.096  1.00  0.00
ATOM    945  N   LEU    66       9.271   4.508   2.823  1.00  0.00
ATOM    946  H   LEU    66       8.409   4.624   3.336  1.00  0.00
ATOM    947  CA  LEU    66       9.234   4.629   1.393  1.00  0.00
ATOM    948  HA  LEU    66       9.857   3.838   0.975  1.00  0.00
ATOM    949  CB  LEU    66       7.830   4.522   0.784  1.00  0.00
ATOM    950  HB2 LEU    66       7.258   5.227   1.387  1.00  0.00
ATOM    951  HB3 LEU    66       7.787   4.821  -0.263  1.00  0.00
ATOM    952  CG  LEU    66       7.234   3.113   0.940  1.00  0.00
ATOM    953  HG  LEU    66       7.033   2.937   1.997  1.00  0.00
ATOM    954  CD1 LEU    66       5.933   2.966   0.140  1.00  0.00
ATOM    955 HD11 LEU    66       6.134   3.142  -0.916  1.00  0.00
ATOM    956 HD12 LEU    66       5.537   1.959   0.272  1.00  0.00
ATOM    957 HD13 LEU    66       5.203   3.693   0.497  1.00  0.00
ATOM    958  CD2 LEU    66       8.277   2.035   0.602  1.00  0.00
ATOM    959 HD21 LEU    66       9.130   2.131   1.274  1.00  0.00
ATOM    960 HD22 LEU    66       7.831   1.048   0.720  1.00  0.00
ATOM    961 HD23 LEU    66       8.611   2.162  -0.428  1.00  0.00
ATOM    962  C   LEU    66       9.855   5.912   0.932  1.00  0.00
ATOM    963  O   LEU    66      10.056   6.086  -0.268  1.00  0.00
ATOM    964  N   GLU    67      10.087   6.872   1.851  1.00  0.00
ATOM    965  H   GLU    67       9.918   6.669   2.826  1.00  0.00
ATOM    966  CA  GLU    67      10.558   8.188   1.499  1.00  0.00
ATOM    967  HA  GLU    67       9.727   8.739   1.059  1.00  0.00
ATOM    968  CB  GLU    67      11.103   8.990   2.686  1.00  0.00
ATOM    969  HB2 GLU    67      10.297   9.114   3.409  1.00  0.00
ATOM    970  HB3 GLU    67      11.911   8.416   3.139  1.00  0.00
ATOM    971  CG  GLU    67      11.627  10.363   2.269  1.00  0.00
ATOM    972  HG2 GLU    67      12.248  10.283   1.377  1.00  0.00
ATOM    973  HG3 GLU    67      10.803  11.050   2.077  1.00  0.00
ATOM    974  CD  GLU    67      12.464  10.888   3.420  1.00  0.00
ATOM    975  OE1 GLU    67      12.976  10.049   4.208  1.00  0.00
ATOM    976  OE2 GLU    67      12.602  12.135   3.529  1.00  0.00
ATOM    977  C   GLU    67      11.664   8.161   0.484  1.00  0.00
ATOM    978  O   GLU    67      12.672   7.474   0.638  1.00  0.00
ATOM    979  N   GLY    68      11.463   8.941  -0.602  1.00  0.00
ATOM    980  H   GLY    68      10.569   9.402  -0.688  1.00  0.00
ATOM    981  CA  GLY    68      12.440   9.152  -1.634  1.00  0.00
ATOM    982  HA2 GLY    68      12.203  10.074  -2.165  1.00  0.00
ATOM    983  HA3 GLY    68      13.427   9.240  -1.177  1.00  0.00
ATOM    984  C   GLY    68      12.454   8.018  -2.609  1.00  0.00
ATOM    985  O   GLY    68      13.332   7.951  -3.469  1.00  0.00
ATOM    986  N   ALA    69      11.483   7.095  -2.515  1.00  0.00
ATOM    987  H   ALA    69      10.732   7.157  -1.843  1.00  0.00
ATOM    988  CA  ALA    69      11.513   5.968  -3.399  1.00  0.00
ATOM    989  HA  ALA    69      12.548   5.633  -3.475  1.00  0.00
ATOM    990  CB  ALA    69      10.645   4.786  -2.927  1.00  0.00
ATOM    991  HB1 ALA    69       9.605   5.105  -2.855  1.00  0.00
ATOM    992  HB2 ALA    69      10.726   3.968  -3.642  1.00  0.00
ATOM    993  HB3 ALA    69      10.990   4.449  -1.949  1.00  0.00
ATOM    994  C   ALA    69      11.023   6.349  -4.756  1.00  0.00
ATOM    995  O   ALA    69      10.123   7.173  -4.909  1.00  0.00
ATOM    996  N   THR    70      11.637   5.741  -5.787  1.00  0.00
ATOM    997  H   THR    70      12.415   5.118  -5.620  1.00  0.00
ATOM    998  CA  THR    70      11.170   5.898  -7.127  1.00  0.00
ATOM    999  HA  THR    70      10.819   6.922  -7.256  1.00  0.00
ATOM   1000  CB  THR    70      12.214   5.615  -8.165  1.00  0.00
ATOM   1001  HB  THR    70      11.802   5.774  -9.161  1.00  0.00
ATOM   1002  CG2 THR    70      13.395   6.573  -7.941  1.00  0.00
ATOM   1003 HG21 THR    70      13.809   6.415  -6.944  1.00  0.00
ATOM   1004 HG22 THR    70      14.166   6.382  -8.688  1.00  0.00
ATOM   1005 HG23 THR    70      13.051   7.603  -8.031  1.00  0.00
ATOM   1006  OG1 THR    70      12.650   4.267  -8.063  1.00  0.00
ATOM   1007  HG1 THR    70      13.318   4.096  -8.731  1.00  0.00
ATOM   1008  C   THR    70      10.110   4.856  -7.248  1.00  0.00
ATOM   1009  O   THR    70       9.943   4.034  -6.349  1.00  0.00
ATOM   1010  N   HIE    71       9.354   4.862  -8.357  1.00  0.00
ATOM   1011  H   HIE    71       9.512   5.510  -9.116  1.00  0.00
ATOM   1012  CA  HIE    71       8.292   3.910  -8.486  1.00  0.00
ATOM   1013  HA  HIE    71       7.606   4.039  -7.649  1.00  0.00
ATOM   1014  CB  HIE    71       7.505   4.069  -9.794  1.00  0.00
ATOM   1015  HB2 HIE    71       7.153   5.092  -9.931  1.00  0.00
ATOM   1016  HB3 HIE    71       8.130   3.784 -10.640  1.00  0.00
ATOM   1017  CG  HIE    71       6.294   3.189  -9.839  1.00  0.00
ATOM   1018  ND1 HIE    71       5.013   3.614  -9.565  1.00  0.00
ATOM   1019  CE1 HIE    71       4.205   2.531  -9.692  1.00  0.00
ATOM   1020  HE1 HIE    71       3.142   2.688  -9.508  1.00  0.00
ATOM   1021  NE2 HIE    71       4.876   1.443 -10.027  1.00  0.00
ATOM   1022  HE2 HIE    71       4.556   0.500 -10.191  1.00  0.00
ATOM   1023  CD2 HIE    71       6.191   1.861 -10.119  1.00  0.00
ATOM   1024  HD2 HIE    71       6.972   1.149 -10.386  1.00  0.00
ATOM   1025  C   HIE    71       8.867   2.528  -8.476  1.00  0.00
ATOM   1026  O   HIE    71       8.333   1.632  -7.823  1.00  0.00
ATOM   1027  N   LYS    72       9.987   2.324  -9.197  1.00  0.00
ATOM   1028  H   LYS    72      10.452   3.095  -9.656  1.00  0.00
ATOM   1029  CA  LYS    72      10.568   1.016  -9.308  1.00  0.00
ATOM   1030  HA  LYS    72       9.827   0.342  -9.736  1.00  0.00
ATOM   1031  CB  LYS    72      11.825   0.991 -10.194  1.00  0.00
ATOM   1032  HB2 LYS    72      12.527   1.712  -9.773  1.00  0.00
ATOM   1033  HB3 LYS    72      12.247  -0.011 -10.121  1.00  0.00
ATOM   1034  CG  LYS    72      11.566   1.330 -11.662  1.00  0.00
ATOM   1035  HG2 LYS    72      12.454   1.035 -12.222  1.00  0.00
ATOM   1036  HG3 LYS    72      10.716   0.730 -11.986  1.00  0.00
ATOM   1037  CD  LYS    72      11.272   2.809 -11.916  1.00  0.00
ATOM   1038  HD2 LYS    72      10.364   3.065 -11.371  1.00  0.00
ATOM   1039  HD3 LYS    72      12.108   3.387 -11.519  1.00  0.00
ATOM   1040  CE  LYS    72      11.086   3.134 -13.398  1.00  0.00
ATOM   1041  HE2 LYS    72      10.288   2.515 -13.806  1.00  0.00
ATOM   1042  HE3 LYS    72      10.822   4.186 -13.507  1.00  0.00
ATOM   1043  NZ  LYS    72      12.344   2.863 -14.130  1.00  0.00
ATOM   1044  HZ1 LYS    72      12.589   1.889 -14.029  1.00  0.00
ATOM   1045  HZ2 LYS    72      12.218   3.079 -15.108  1.00  0.00
ATOM   1046  HZ3 LYS    72      13.084   3.437 -13.751  1.00  0.00
ATOM   1047  C   LYS    72      10.990   0.542  -7.955  1.00  0.00
ATOM   1048  O   LYS    72      10.766  -0.614  -7.598  1.00  0.00
ATOM   1049  N   GLN    73      11.608   1.434  -7.161  1.00  0.00
ATOM   1050  H   GLN    73      11.728   2.394  -7.453  1.00  0.00
ATOM   1051  CA  GLN    73      12.113   1.047  -5.875  1.00  0.00
ATOM   1052  HA  GLN    73      12.804   0.214  -6.005  1.00  0.00
ATOM   1053  CB  GLN    73      12.855   2.195  -5.163  1.00  0.00
ATOM   1054  HB2 GLN    73      12.167   3.037  -5.085  1.00  0.00
ATOM   1055  HB3 GLN    73      13.120   1.849  -4.164  1.00  0.00
ATOM   1056  CG  GLN    73      14.122   2.639  -5.902  1.00  0.00
ATOM   1057  HG2 GLN    73      14.818   1.807  -6.007  1.00  0.00
ATOM   1058  HG3 GLN    73      13.874   3.032  -6.888  1.00  0.00
ATOM   1059  CD  GLN    73      14.798   3.739  -5.097  1.00  0.00
ATOM   1060  OE1 GLN    73      14.325   4.123  -4.029  1.00  0.00
ATOM   1061  NE2 GLN    73      15.939   4.264  -5.620  1.00  0.00
ATOM   1062 HE21 GLN    73      16.427   4.997  -5.125  1.00  0.00
ATOM   1063 HE22 GLN    73      16.293   3.919  -6.500  1.00  0.00
ATOM   1064  C   GLN    73      10.976   0.622  -4.998  1.00  0.00
ATOM   1065  O   GLN    73      11.073  -0.374  -4.283  1.00  0.00
ATOM   1066  N   ALA    74       9.855   1.364  -5.038  1.00  0.00
ATOM   1067  H   ALA    74       9.778   2.154  -5.663  1.00  0.00
ATOM   1068  CA  ALA    74       8.742   1.061  -4.184  1.00  0.00
ATOM   1069  HA  ALA    74       9.089   1.048  -3.150  1.00  0.00
ATOM   1070  CB  ALA    74       7.596   2.082  -4.306  1.00  0.00
ATOM   1071  HB1 ALA    74       7.233   2.101  -5.333  1.00  0.00
ATOM   1072  HB2 ALA    74       6.783   1.798  -3.638  1.00  0.00
ATOM   1073  HB3 ALA    74       7.961   3.073  -4.032  1.00  0.00
ATOM   1074  C   ALA    74       8.190  -0.290  -4.521  1.00  0.00
ATOM   1075  O   ALA    74       7.862  -1.070  -3.629  1.00  0.00
ATOM   1076  N   VAL    75       8.076  -0.612  -5.823  1.00  0.00
ATOM   1077  H   VAL    75       8.390   0.005  -6.558  1.00  0.00
ATOM   1078  CA  VAL    75       7.510  -1.881  -6.193  1.00  0.00
ATOM   1079  HA  VAL    75       6.524  -2.017  -5.750  1.00  0.00
ATOM   1080  CB  VAL    75       7.401  -2.077  -7.677  1.00  0.00
ATOM   1081  HB  VAL    75       8.374  -1.925  -8.145  1.00  0.00
ATOM   1082  CG1 VAL    75       6.922  -3.514  -7.944  1.00  0.00
ATOM   1083 HG11 VAL    75       5.950  -3.666  -7.476  1.00  0.00
ATOM   1084 HG12 VAL    75       6.837  -3.675  -9.018  1.00  0.00
ATOM   1085 HG13 VAL    75       7.640  -4.220  -7.527  1.00  0.00
ATOM   1086  CG2 VAL    75       6.460  -1.001  -8.244  1.00  0.00
ATOM   1087 HG21 VAL    75       6.866  -0.012  -8.028  1.00  0.00
ATOM   1088 HG22 VAL    75       6.370  -1.128  -9.322  1.00  0.00
ATOM   1089 HG23 VAL    75       5.477  -1.098  -7.783  1.00  0.00
ATOM   1090  C   VAL    75       8.389  -2.969  -5.670  1.00  0.00
ATOM   1091  O   VAL    75       7.911  -3.980  -5.154  1.00  0.00
ATOM   1092  N   GLU    76       9.713  -2.773  -5.789  1.00  0.00
ATOM   1093  H   GLU    76      10.053  -1.887  -6.136  1.00  0.00
ATOM   1094  CA  GLU    76      10.672  -3.760  -5.396  1.00  0.00
ATOM   1095  HA  GLU    76      10.501  -4.673  -5.966  1.00  0.00
ATOM   1096  CB  GLU    76      12.111  -3.287  -5.649  1.00  0.00
ATOM   1097  HB2 GLU    76      12.122  -2.785  -6.617  1.00  0.00
ATOM   1098  HB3 GLU    76      12.359  -2.569  -4.866  1.00  0.00
ATOM   1099  CG  GLU    76      13.140  -4.415  -5.649  1.00  0.00
ATOM   1100  HG2 GLU    76      14.136  -4.030  -5.427  1.00  0.00
ATOM   1101  HG3 GLU    76      12.872  -5.172  -4.912  1.00  0.00
ATOM   1102  CD  GLU    76      13.133  -5.034  -7.038  1.00  0.00
ATOM   1103  OE1 GLU    76      12.287  -4.608  -7.869  1.00  0.00
ATOM   1104  OE2 GLU    76      13.976  -5.936  -7.288  1.00  0.00
ATOM   1105  C   GLU    76      10.550  -4.001  -3.926  1.00  0.00
ATOM   1106  O   GLU    76      10.569  -5.146  -3.477  1.00  0.00
ATOM   1107  N   THR    77      10.398  -2.925  -3.132  1.00  0.00
ATOM   1108  H   THR    77      10.334  -1.990  -3.508  1.00  0.00
ATOM   1109  CA  THR    77      10.360  -3.089  -1.707  1.00  0.00
ATOM   1110  HA  THR    77      11.257  -3.626  -1.398  1.00  0.00
ATOM   1111  CB  THR    77      10.291  -1.791  -0.945  1.00  0.00
ATOM   1112  HB  THR    77      11.041  -1.104  -1.338  1.00  0.00
ATOM   1113  CG2 THR    77       8.894  -1.165  -1.094  1.00  0.00
ATOM   1114 HG21 THR    77       8.144  -1.851  -0.700  1.00  0.00
ATOM   1115 HG22 THR    77       8.855  -0.227  -0.539  1.00  0.00
ATOM   1116 HG23 THR    77       8.693  -0.972  -2.147  1.00  0.00
ATOM   1117  OG1 THR    77      10.557  -2.030   0.428  1.00  0.00
ATOM   1118  HG1 THR    77      10.513  -1.201   0.912  1.00  0.00
ATOM   1119  C   THR    77       9.174  -3.924  -1.334  1.00  0.00
ATOM   1120  O   THR    77       9.256  -4.767  -0.441  1.00  0.00
ATOM   1121  N   LEU    78       8.028  -3.698  -2.002  1.00  0.00
ATOM   1122  H   LEU    78       7.985  -3.027  -2.756  1.00  0.00
ATOM   1123  CA  LEU    78       6.845  -4.444  -1.687  1.00  0.00
ATOM   1124  HA  LEU    78       6.624  -4.312  -0.628  1.00  0.00
ATOM   1125  CB  LEU    78       5.621  -4.000  -2.504  1.00  0.00
ATOM   1126  HB2 LEU    78       6.007  -4.050  -3.522  1.00  0.00
ATOM   1127  HB3 LEU    78       4.787  -4.693  -2.397  1.00  0.00
ATOM   1128  CG  LEU    78       5.140  -2.570  -2.209  1.00  0.00
ATOM   1129  HG  LEU    78       5.951  -1.873  -2.423  1.00  0.00
ATOM   1130  CD1 LEU    78       3.920  -2.218  -3.075  1.00  0.00
ATOM   1131 HD11 LEU    78       3.109  -2.913  -2.860  1.00  0.00
ATOM   1132 HD12 LEU    78       3.596  -1.202  -2.850  1.00  0.00
ATOM   1133 HD13 LEU    78       4.190  -2.288  -4.128  1.00  0.00
ATOM   1134  CD2 LEU    78       4.893  -2.365  -0.706  1.00  0.00
ATOM   1135 HD21 LEU    78       5.819  -2.539  -0.158  1.00  0.00
ATOM   1136 HD22 LEU    78       4.554  -1.344  -0.529  1.00  0.00
ATOM   1137 HD23 LEU    78       4.131  -3.065  -0.363  1.00  0.00
ATOM   1138  C   LEU    78       7.062  -5.887  -2.021  1.00  0.00
ATOM   1139  O   LEU    78       6.714  -6.773  -1.243  1.00  0.00
ATOM   1140  N   ARG    79       7.646  -6.153  -3.201  1.00  0.00
ATOM   1141  H   ARG    79       7.997  -5.398  -3.773  1.00  0.00
ATOM   1142  CA  ARG    79       7.820  -7.497  -3.668  1.00  0.00
ATOM   1143  HA  ARG    79       6.849  -7.990  -3.688  1.00  0.00
ATOM   1144  CB  ARG    79       8.429  -7.554  -5.077  1.00  0.00
ATOM   1145  HB2 ARG    79       9.381  -7.023  -5.037  1.00  0.00
ATOM   1146  HB3 ARG    79       8.610  -8.604  -5.306  1.00  0.00
ATOM   1147  CG  ARG    79       7.548  -6.939  -6.165  1.00  0.00
ATOM   1148  HG2 ARG    79       6.693  -7.598  -6.311  1.00  0.00
ATOM   1149  HG3 ARG    79       7.203  -5.970  -5.804  1.00  0.00
ATOM   1150  CD  ARG    79       8.283  -6.755  -7.494  1.00  0.00
ATOM   1151  HD2 ARG    79       7.622  -6.339  -8.253  1.00  0.00
ATOM   1152  HD3 ARG    79       9.152  -6.107  -7.375  1.00  0.00
ATOM   1153  NE  ARG    79       8.747  -8.097  -7.948  1.00  0.00
ATOM   1154  HE  ARG    79       8.179  -8.923  -7.833  1.00  0.00
ATOM   1155  CZ  ARG    79       9.964  -8.222  -8.554  1.00  0.00
ATOM   1156  NH1 ARG    79      10.757  -7.123  -8.722  1.00  0.00
ATOM   1157 HH11 ARG    79      10.440  -6.220  -8.397  1.00  0.00
ATOM   1158 HH12 ARG    79      11.657  -7.217  -9.170  1.00  0.00
ATOM   1159  NH2 ARG    79      10.404  -9.442  -8.977  1.00  0.00
ATOM   1160 HH21 ARG    79       9.826 -10.259  -8.841  1.00  0.00
ATOM   1161 HH22 ARG    79      11.306  -9.523  -9.424  1.00  0.00
ATOM   1162  C   ARG    79       8.757  -8.252  -2.786  1.00  0.00
ATOM   1163  O   ARG    79       8.470  -9.385  -2.400  1.00  0.00
ATOM   1164  N   ASN    80       9.901  -7.645  -2.416  1.00  0.00
ATOM   1165  H   ASN    80      10.157  -6.690  -2.623  1.00  0.00
ATOM   1166  CA  ASN    80      10.836  -8.458  -1.704  1.00  0.00
ATOM   1167  HA  ASN    80      10.740  -9.481  -2.067  1.00  0.00
ATOM   1168  CB  ASN    80      12.303  -8.013  -1.868  1.00  0.00
ATOM   1169  HB2 ASN    80      12.515  -7.639  -2.870  1.00  0.00
ATOM   1170  HB3 ASN    80      12.548  -7.244  -1.135  1.00  0.00
ATOM   1171  CG  ASN    80      13.181  -9.232  -1.607  1.00  0.00
ATOM   1172  OD1 ASN    80      12.961  -9.978  -0.655  1.00  0.00
ATOM   1173  ND2 ASN    80      14.189  -9.456  -2.493  1.00  0.00
ATOM   1174 HD21 ASN    80      14.801 -10.249  -2.367  1.00  0.00
ATOM   1175 HD22 ASN    80      14.321  -8.827  -3.272  1.00  0.00
ATOM   1176  C   ASN    80      10.467  -8.430  -0.260  1.00  0.00
ATOM   1177  O   ASN    80      11.075  -7.727   0.545  1.00  0.00
ATOM   1178  N   THR    81       9.446  -9.235   0.090  1.00  0.00
ATOM   1179  H   THR    81       9.020  -9.812  -0.620  1.00  0.00
ATOM   1180  CA  THR    81       8.965  -9.346   1.433  1.00  0.00
ATOM   1181  HA  THR    81       9.732  -9.001   2.128  1.00  0.00
ATOM   1182  CB  THR    81       7.706  -8.564   1.681  1.00  0.00
ATOM   1183  HB  THR    81       7.350  -8.761   2.692  1.00  0.00
ATOM   1184  CG2 THR    81       7.994  -7.061   1.523  1.00  0.00
ATOM   1185 HG21 THR    81       8.351  -6.863   0.512  1.00  0.00
ATOM   1186 HG22 THR    81       7.081  -6.494   1.703  1.00  0.00
ATOM   1187 HG23 THR    81       8.756  -6.759   2.242  1.00  0.00
ATOM   1188  OG1 THR    81       6.693  -8.975   0.775  1.00  0.00
ATOM   1189  HG1 THR    81       5.893  -8.471   0.940  1.00  0.00
ATOM   1190  C   THR    81       8.642 -10.787   1.655  1.00  0.00
ATOM   1191  O   THR    81       8.707 -11.599   0.732  1.00  0.00
ATOM   1192  N   GLY    82       8.296 -11.139   2.907  1.00  0.00
ATOM   1193  H   GLY    82       8.274 -10.443   3.639  1.00  0.00
ATOM   1194  CA  GLY    82       7.953 -12.489   3.243  1.00  0.00
ATOM   1195  HA2 GLY    82       8.490 -13.195   2.610  1.00  0.00
ATOM   1196  HA3 GLY    82       8.176 -12.697   4.290  1.00  0.00
ATOM   1197  C   GLY    82       6.484 -12.651   3.016  1.00  0.00
ATOM   1198  O   GLY    82       5.847 -11.840   2.346  1.00  0.00
ATOM   1199  N   GLN    83       5.912 -13.737   3.573  1.00  0.00
ATOM   1200  H   GLN    83       6.466 -14.391   4.107  1.00  0.00
ATOM   1201  CA  GLN    83       4.523 -14.036   3.358  1.00  0.00
ATOM   1202  HA  GLN    83       4.320 -13.967   2.290  1.00  0.00
ATOM   1203  CB  GLN    83       4.115 -15.433   3.846  1.00  0.00
ATOM   1204  HB2 GLN    83       4.456 -15.559   4.874  1.00  0.00
ATOM   1205  HB3 GLN    83       3.029 -15.513   3.812  1.00  0.00
ATOM   1206  CG  GLN    83       4.733 -16.518   2.968  1.00  0.00
ATOM   1207  HG2 GLN    83       5.819 -16.530   3.061  1.00  0.00
ATOM   1208  HG3 GLN    83       4.339 -17.508   3.194  1.00  0.00
ATOM   1209  CD  GLN    83       4.370 -16.165   1.530  1.00  0.00
ATOM   1210  OE1 GLN    83       5.197 -16.247   0.623  1.00  0.00
ATOM   1211  NE2 GLN    83       3.095 -15.745   1.314  1.00  0.00
ATOM   1212 HE21 GLN    83       2.800 -15.497   0.381  1.00  0.00
ATOM   1213 HE22 GLN    83       2.450 -15.682   2.088  1.00  0.00
ATOM   1214  C   GLN    83       3.632 -13.019   3.997  1.00  0.00
ATOM   1215  O   GLN    83       2.638 -12.614   3.397  1.00  0.00
ATOM   1216  N   VAL    84       3.949 -12.580   5.231  1.00  0.00
ATOM   1217  H   VAL    84       4.769 -12.892   5.733  1.00  0.00
ATOM   1218  CA  VAL    84       3.106 -11.595   5.850  1.00  0.00
ATOM   1219  HA  VAL    84       2.176 -11.484   5.293  1.00  0.00
ATOM   1220  CB  VAL    84       2.774 -11.878   7.289  1.00  0.00
ATOM   1221  HB  VAL    84       3.690 -11.964   7.874  1.00  0.00
ATOM   1222  CG1 VAL    84       1.929 -10.713   7.829  1.00  0.00
ATOM   1223 HG11 VAL    84       1.013 -10.626   7.245  1.00  0.00
ATOM   1224 HG12 VAL    84       1.678 -10.899   8.873  1.00  0.00
ATOM   1225 HG13 VAL    84       2.497  -9.785   7.753  1.00  0.00
ATOM   1226  CG2 VAL    84       2.058 -13.234   7.383  1.00  0.00
ATOM   1227 HG21 VAL    84       2.711 -14.017   6.997  1.00  0.00
ATOM   1228 HG22 VAL    84       1.815 -13.445   8.425  1.00  0.00
ATOM   1229 HG23 VAL    84       1.141 -13.202   6.795  1.00  0.00
ATOM   1230  C   VAL    84       3.870 -10.310   5.811  1.00  0.00
ATOM   1231  O   VAL    84       5.068 -10.287   6.085  1.00  0.00
ATOM   1232  N   VAL    85       3.192  -9.197   5.460  1.00  0.00
ATOM   1233  H   VAL    85       2.192  -9.201   5.323  1.00  0.00
ATOM   1234  CA  VAL    85       3.892  -7.952   5.321  1.00  0.00
ATOM   1235  HA  VAL    85       4.940  -8.021   5.615  1.00  0.00
ATOM   1236  CB  VAL    85       3.820  -7.402   3.924  1.00  0.00
ATOM   1237  HB  VAL    85       2.780  -7.242   3.643  1.00  0.00
ATOM   1238  CG1 VAL    85       4.574  -6.061   3.880  1.00  0.00
ATOM   1239 HG11 VAL    85       5.616  -6.219   4.162  1.00  0.00
ATOM   1240 HG12 VAL    85       4.530  -5.651   2.871  1.00  0.00
ATOM   1241 HG13 VAL    85       4.113  -5.361   4.577  1.00  0.00
ATOM   1242  CG2 VAL    85       4.355  -8.464   2.947  1.00  0.00
ATOM   1243 HG21 VAL    85       3.748  -9.365   3.022  1.00  0.00
ATOM   1244 HG22 VAL    85       4.309  -8.078   1.929  1.00  0.00
ATOM   1245 HG23 VAL    85       5.389  -8.701   3.198  1.00  0.00
ATOM   1246  C   VAL    85       3.255  -6.930   6.208  1.00  0.00
ATOM   1247  O   VAL    85       2.032  -6.861   6.319  1.00  0.00
ATOM   1248  N   HIE    86       4.086  -6.092   6.860  1.00  0.00
ATOM   1249  H   HIE    86       5.089  -6.168   6.767  1.00  0.00
ATOM   1250  CA  HIE    86       3.559  -5.063   7.708  1.00  0.00
ATOM   1251  HA  HIE    86       2.540  -5.334   7.983  1.00  0.00
ATOM   1252  CB  HIE    86       4.375  -4.851   8.995  1.00  0.00
ATOM   1253  HB2 HIE    86       4.463  -5.789   9.544  1.00  0.00
ATOM   1254  HB3 HIE    86       5.371  -4.471   8.766  1.00  0.00
ATOM   1255  CG  HIE    86       3.744  -3.863   9.932  1.00  0.00
ATOM   1256  ND1 HIE    86       4.158  -2.558  10.075  1.00  0.00
ATOM   1257  CE1 HIE    86       3.346  -1.990  11.002  1.00  0.00
ATOM   1258  HE1 HIE    86       3.536  -0.944  11.244  1.00  0.00
ATOM   1259  NE2 HIE    86       2.442  -2.834  11.461  1.00  0.00
ATOM   1260  HE2 HIE    86       1.712  -2.704  12.147  1.00  0.00
ATOM   1261  CD2 HIE    86       2.694  -4.014  10.784  1.00  0.00
ATOM   1262  HD2 HIE    86       2.080  -4.893  10.975  1.00  0.00
ATOM   1263  C   HIE    86       3.575  -3.798   6.911  1.00  0.00
ATOM   1264  O   HIE    86       4.610  -3.402   6.376  1.00  0.00
ATOM   1265  N   LEU    87       2.402  -3.142   6.790  1.00  0.00
ATOM   1266  H   LEU    87       1.573  -3.456   7.274  1.00  0.00
ATOM   1267  CA  LEU    87       2.316  -1.947   5.998  1.00  0.00
ATOM   1268  HA  LEU    87       3.304  -1.731   5.590  1.00  0.00
ATOM   1269  CB  LEU    87       1.315  -2.064   4.830  1.00  0.00
ATOM   1270  HB2 LEU    87       0.405  -2.390   5.334  1.00  0.00
ATOM   1271  HB3 LEU    87       1.144  -1.094   4.363  1.00  0.00
ATOM   1272  CG  LEU    87       1.702  -3.093   3.751  1.00  0.00
ATOM   1273  HG  LEU    87       1.784  -4.076   4.215  1.00  0.00
ATOM   1274  CD1 LEU    87       0.645  -3.139   2.639  1.00  0.00
ATOM   1275 HD11 LEU    87       0.563  -2.156   2.175  1.00  0.00
ATOM   1276 HD12 LEU    87       0.939  -3.872   1.888  1.00  0.00
ATOM   1277 HD13 LEU    87      -0.318  -3.421   3.064  1.00  0.00
ATOM   1278  CD2 LEU    87       3.111  -2.835   3.193  1.00  0.00
ATOM   1279 HD21 LEU    87       3.840  -2.897   4.002  1.00  0.00
ATOM   1280 HD22 LEU    87       3.345  -3.582   2.435  1.00  0.00
ATOM   1281 HD23 LEU    87       3.150  -1.841   2.747  1.00  0.00
ATOM   1282  C   LEU    87       1.827  -0.816   6.851  1.00  0.00
ATOM   1283  O   LEU    87       0.969  -0.991   7.714  1.00  0.00
ATOM   1284  N   LEU    88       2.393   0.387   6.623  1.00  0.00
ATOM   1285  H   LEU    88       3.110   0.465   5.916  1.00  0.00
ATOM   1286  CA  LEU    88       1.966   1.585   7.297  1.00  0.00
ATOM   1287  HA  LEU    88       1.290   1.304   8.105  1.00  0.00
ATOM   1288  CB  LEU    88       3.130   2.393   7.890  1.00  0.00
ATOM   1289  HB2 LEU    88       3.478   1.724   8.678  1.00  0.00
ATOM   1290  HB3 LEU    88       3.937   2.565   7.178  1.00  0.00
ATOM   1291  CG  LEU    88       2.700   3.735   8.510  1.00  0.00
ATOM   1292  HG  LEU    88       2.138   4.296   7.763  1.00  0.00
ATOM   1293  CD1 LEU    88       1.828   3.528   9.758  1.00  0.00
ATOM   1294 HD11 LEU    88       2.390   2.969  10.506  1.00  0.00
ATOM   1295 HD12 LEU    88       1.544   4.497  10.168  1.00  0.00
ATOM   1296 HD13 LEU    88       0.931   2.972   9.487  1.00  0.00
ATOM   1297  CD2 LEU    88       3.911   4.647   8.764  1.00  0.00
ATOM   1298 HD21 LEU    88       4.420   4.849   7.821  1.00  0.00
ATOM   1299 HD22 LEU    88       3.574   5.587   9.202  1.00  0.00
ATOM   1300 HD23 LEU    88       4.601   4.154   9.450  1.00  0.00
ATOM   1301  C   LEU    88       1.334   2.456   6.251  1.00  0.00
ATOM   1302  O   LEU    88       1.950   2.725   5.221  1.00  0.00
ATOM   1303  N   LEU    89       0.090   2.934   6.485  1.00  0.00
ATOM   1304  H   LEU    89      -0.403   2.799   7.356  1.00  0.00
ATOM   1305  CA  LEU    89      -0.554   3.693   5.448  1.00  0.00
ATOM   1306  HA  LEU    89       0.202   3.990   4.721  1.00  0.00
ATOM   1307  CB  LEU    89      -1.663   2.911   4.716  1.00  0.00
ATOM   1308  HB2 LEU    89      -2.331   2.676   5.545  1.00  0.00
ATOM   1309  HB3 LEU    89      -2.190   3.528   3.989  1.00  0.00
ATOM   1310  CG  LEU    89      -1.199   1.602   4.041  1.00  0.00
ATOM   1311  HG  LEU    89      -0.309   1.819   3.449  1.00  0.00
ATOM   1312  CD1 LEU    89      -0.873   0.511   5.074  1.00  0.00
ATOM   1313 HD11 LEU    89      -1.761   0.294   5.667  1.00  0.00
ATOM   1314 HD12 LEU    89      -0.550  -0.393   4.559  1.00  0.00
ATOM   1315 HD13 LEU    89      -0.075   0.859   5.731  1.00  0.00
ATOM   1316  CD2 LEU    89      -2.204   1.137   2.976  1.00  0.00
ATOM   1317 HD21 LEU    89      -2.303   1.906   2.210  1.00  0.00
ATOM   1318 HD22 LEU    89      -1.848   0.214   2.520  1.00  0.00
ATOM   1319 HD23 LEU    89      -3.173   0.962   3.443  1.00  0.00
ATOM   1320  C   LEU    89      -1.220   4.918   6.000  1.00  0.00
ATOM   1321  O   LEU    89      -1.385   5.083   7.208  1.00  0.00
ATOM   1322  N   GLU    90      -1.587   5.835   5.080  1.00  0.00
ATOM   1323  H   GLU    90      -1.352   5.660   4.114  1.00  0.00
ATOM   1324  CA  GLU    90      -2.347   7.012   5.393  1.00  0.00
ATOM   1325  HA  GLU    90      -2.493   7.044   6.473  1.00  0.00
ATOM   1326  CB  GLU    90      -1.674   8.324   4.949  1.00  0.00
ATOM   1327  HB2 GLU    90      -0.720   8.393   5.473  1.00  0.00
ATOM   1328  HB3 GLU    90      -1.494   8.250   3.877  1.00  0.00
ATOM   1329  CG  GLU    90      -2.508   9.575   5.241  1.00  0.00
ATOM   1330  HG2 GLU    90      -3.515   9.459   4.841  1.00  0.00
ATOM   1331  HG3 GLU    90      -2.562   9.744   6.317  1.00  0.00
ATOM   1332  CD  GLU    90      -1.831  10.766   4.574  1.00  0.00
ATOM   1333  OE1 GLU    90      -0.756  10.565   3.950  1.00  0.00
ATOM   1334  OE2 GLU    90      -2.383  11.894   4.678  1.00  0.00
ATOM   1335  C   GLU    90      -3.617   6.885   4.609  1.00  0.00
ATOM   1336  O   GLU    90      -3.593   6.572   3.419  1.00  0.00
ATOM   1337  N   LYS    91      -4.773   7.118   5.256  1.00  0.00
ATOM   1338  H   LYS    91      -4.796   7.403   6.225  1.00  0.00
ATOM   1339  CA  LYS    91      -6.020   6.974   4.558  1.00  0.00
ATOM   1340  HA  LYS    91      -6.016   6.008   4.054  1.00  0.00
ATOM   1341  CB  LYS    91      -7.258   7.048   5.471  1.00  0.00
ATOM   1342  HB2 LYS    91      -7.192   6.210   6.165  1.00  0.00
ATOM   1343  HB3 LYS    91      -7.188   7.984   6.026  1.00  0.00
ATOM   1344  CG  LYS    91      -8.598   6.993   4.727  1.00  0.00
ATOM   1345  HG2 LYS    91      -9.357   7.316   5.439  1.00  0.00
ATOM   1346  HG3 LYS    91      -8.528   7.718   3.916  1.00  0.00
ATOM   1347  CD  LYS    91      -8.982   5.625   4.157  1.00  0.00
ATOM   1348  HD2 LYS    91      -9.662   5.794   3.323  1.00  0.00
ATOM   1349  HD3 LYS    91      -8.070   5.151   3.792  1.00  0.00
ATOM   1350  CE  LYS    91      -9.653   4.714   5.186  1.00  0.00
ATOM   1351  HE2 LYS    91      -8.887   4.166   5.735  1.00  0.00
ATOM   1352  HE3 LYS    91     -10.233   5.322   5.881  1.00  0.00
ATOM   1353  NZ  LYS    91     -10.549   3.757   4.502  1.00  0.00
ATOM   1354  HZ1 LYS    91     -10.011   3.194   3.859  1.00  0.00
ATOM   1355  HZ2 LYS    91     -10.988   3.159   5.187  1.00  0.00
ATOM   1356  HZ3 LYS    91     -11.258   4.265   3.994  1.00  0.00
ATOM   1357  C   LYS    91      -6.148   8.075   3.559  1.00  0.00
ATOM   1358  O   LYS    91      -5.823   9.228   3.838  1.00  0.00
ATOM   1359  N   GLY    92      -6.634   7.726   2.350  1.00  0.00
ATOM   1360  H   GLY    92      -6.877   6.767   2.150  1.00  0.00
ATOM   1361  CA  GLY    92      -6.819   8.703   1.318  1.00  0.00
ATOM   1362  HA2 GLY    92      -6.094   9.512   1.416  1.00  0.00
ATOM   1363  HA3 GLY    92      -6.724   8.248   0.333  1.00  0.00
ATOM   1364  C   GLY    92      -8.199   9.266   1.464  1.00  0.00
ATOM   1365  O   GLY    92      -8.945   8.886   2.365  1.00  0.00
ATOM   1366  N   GLN    93      -8.578  10.189   0.556  1.00  0.00
ATOM   1367  H   GLN    93      -7.928  10.512  -0.146  1.00  0.00
ATOM   1368  CA  GLN    93      -9.887  10.780   0.596  1.00  0.00
ATOM   1369  HA  GLN    93     -10.086  11.061   1.631  1.00  0.00
ATOM   1370  CB  GLN    93     -10.074  12.025  -0.298  1.00  0.00
ATOM   1371  HB2 GLN    93      -9.415  11.896  -1.156  1.00  0.00
ATOM   1372  HB3 GLN    93     -11.111  12.018  -0.632  1.00  0.00
ATOM   1373  CG  GLN    93      -9.767  13.364   0.385  1.00  0.00
ATOM   1374  HG2 GLN    93      -9.684  14.149  -0.367  1.00  0.00
ATOM   1375  HG3 GLN    93     -10.559  13.619   1.089  1.00  0.00
ATOM   1376  CD  GLN    93      -8.453  13.278   1.144  1.00  0.00
ATOM   1377  OE1 GLN    93      -7.481  12.689   0.674  1.00  0.00
ATOM   1378  NE2 GLN    93      -8.424  13.880   2.364  1.00  0.00
ATOM   1379 HE21 GLN    93      -7.578  13.857   2.916  1.00  0.00
ATOM   1380 HE22 GLN    93      -9.248  14.348   2.713  1.00  0.00
ATOM   1381  C   GLN    93     -10.899   9.751   0.209  1.00  0.00
ATOM   1382  O   GLN    93     -10.556   8.658  -0.236  1.00  0.00
ATOM   1383  N   SER    94     -12.194  10.088   0.392  1.00  0.00
ATOM   1384  H   SER    94     -12.415  11.022   0.707  1.00  0.00
ATOM   1385  CA  SER    94     -13.274   9.169   0.175  1.00  0.00
ATOM   1386  HA  SER    94     -13.224   8.393   0.938  1.00  0.00
ATOM   1387  CB  SER    94     -14.656   9.834   0.241  1.00  0.00
ATOM   1388  HB2 SER    94     -15.430   9.072   0.156  1.00  0.00
ATOM   1389  HB3 SER    94     -14.763  10.355   1.193  1.00  0.00
ATOM   1390  OG  SER    94     -14.788  10.763  -0.823  1.00  0.00
ATOM   1391  HG  SER    94     -15.652  11.178  -0.780  1.00  0.00
ATOM   1392  C   SER    94     -13.137   8.526  -1.166  1.00  0.00
ATOM   1393  O   SER    94     -12.974   9.173  -2.200  1.00  0.00
ATOM   1394  N   PRO    95     -13.189   7.225  -1.126  1.00  0.00
ATOM   1395  CD  PRO    95     -12.598   6.523   0.004  1.00  0.00
ATOM   1396  HD2 PRO    95     -13.391   6.299   0.718  1.00  0.00
ATOM   1397  HD3 PRO    95     -11.866   7.184   0.471  1.00  0.00
ATOM   1398  CG  PRO    95     -11.955   5.258  -0.580  1.00  0.00
ATOM   1399  HG2 PRO    95     -12.106   4.411   0.089  1.00  0.00
ATOM   1400  HG3 PRO    95     -10.887   5.412  -0.735  1.00  0.00
ATOM   1401  CB  PRO    95     -12.681   5.052  -1.920  1.00  0.00
ATOM   1402  HB2 PRO    95     -13.576   4.453  -1.757  1.00  0.00
ATOM   1403  HB3 PRO    95     -12.071   4.591  -2.696  1.00  0.00
ATOM   1404  CA  PRO    95     -13.073   6.467  -2.338  1.00  0.00
ATOM   1405  HA  PRO    95     -12.279   6.890  -2.954  1.00  0.00
ATOM   1406  C   PRO    95     -14.359   6.515  -3.084  1.00  0.00
ATOM   1407  O   PRO    95     -15.395   6.755  -2.469  1.00  0.00
ATOM   1408  N   THR    96     -14.311   6.300  -4.409  1.00  0.00
ATOM   1409  H   THR    96     -13.437   6.097  -4.873  1.00  0.00
ATOM   1410  CA  THR    96     -15.511   6.293  -5.189  1.00  0.00
ATOM   1411  HA  THR    96     -16.324   6.709  -4.593  1.00  0.00
ATOM   1412  CB  THR    96     -15.395   7.082  -6.459  1.00  0.00
ATOM   1413  HB  THR    96     -16.334   7.041  -7.010  1.00  0.00
ATOM   1414  CG2 THR    96     -15.076   8.543  -6.099  1.00  0.00
ATOM   1415 HG21 THR    96     -14.136   8.586  -5.548  1.00  0.00
ATOM   1416 HG22 THR    96     -14.988   9.132  -7.012  1.00  0.00
ATOM   1417 HG23 THR    96     -15.877   8.949  -5.481  1.00  0.00
ATOM   1418  OG1 THR    96     -14.367   6.542  -7.278  1.00  0.00
ATOM   1419  HG1 THR    96     -14.300   7.054  -8.087  1.00  0.00
ATOM   1420  C   THR    96     -15.763   4.845  -5.592  1.00  0.00
ATOM   1421  O   THR    96     -16.244   4.629  -6.736  1.00  0.00
ATOM   1422  OXT THR    96     -15.471   3.936  -4.770  1.00  0.00
TER   
ATOM   1423 Na+  Na+    97       5.292  -4.774  15.498  1.00  0.00
TER   
ATOM   1424 Na+  Na+    98     -18.174  -7.290   1.725  1.00  0.00
TER   
ATOM   1425 Na+  Na+    99      16.920   7.065   2.903  1.00  0.00
TER   
ATOM   1426 Na+  Na+   100       3.234 -20.375  -9.928  1.00  0.00
TER   
ATOM   1427 Na+  Na+   101     -21.515   0.589  -5.851  1.00  0.00
TER   
ATOM   1428 Na+  Na+   102       3.929   4.571  17.892  1.00  0.00
TER   
ATOM   1429 Na+  Na+   103      15.150  12.798   7.881  1.00  0.00
TER   
ATOM   1430 Na+  Na+   104       7.153 -10.775  11.322  1.00  0.00
TER   
ATOM   1431 Na+  Na+   105      -3.452  13.814  10.560  1.00  0.00
TER   
ATOM   1432 Na+  Na+   106     -15.347 -10.935  -7.446  1.00  0.00
TER   
ATOM   1433 Na+  Na+   107       9.352  18.287  -9.862  1.00  0.00
TER   
ATOM   1434 Na+  Na+   108      -6.964 -11.531   8.134  1.00  0.00
TER   
ATOM   1435 Na+  Na+   109       4.228 -19.560  -0.342  1.00  0.00
TER   
ATOM   1436 Cl-  Cl-   110       5.428   1.656 -19.474  1.00  0.00
TER   
ATOM   1437 Cl-  Cl-   111     -22.644  -7.043  -6.553  1.00  0.00
TER   
ATOM   1438 Cl-  Cl-   112       9.284  -1.409  20.320  1.00  0.00
TER   
ATOM   1439 Cl-  Cl-   113      -4.950  10.850 -12.358  1.00  0.00
TER   
ATOM   1440 Cl-  Cl-   114       8.598 -24.538  -3.498  1.00  0.00
TER   
ATOM   1441 Cl-  Cl-   115     -19.895   5.684   7.438  1.00  0.00
TER   
ATOM   1442 Cl-  Cl-   116      19.054   5.954   9.866  1.00  0.00
TER   
ATOM   1443 Cl-  Cl-   117      -3.243  19.653   7.004  1.00  0.00
TER   
ATOM   1444 Cl-  Cl-   118       2.230  -6.874 -12.350  1.00  0.00
TER   
ATOM   1445 Cl-  Cl-   119      -2.544 -12.536  14.095  1.00  0.00
TER   
ATOM   1446 Cl-  Cl-   120       8.387  22.297  -2.363  1.00  0.00
TER   
ATOM   1447 Cl-  Cl-   121      18.721   5.158 -14.770  1.00  0.00
TER   
ATOM   1448 Cl-  Cl-   122       9.352 -19.262   8.913  1.00  0.00
TER   
ATOM   1449  O   WAT   123      28.951  28.938  19.048  1.00  0.00
ATOM   1450  H1  WAT   123      28.176  28.458  19.338  1.00  0.00
ATOM   1451  H2  WAT   123      29.603  28.258  18.874  1.00  0.00
TER   
ATOM   1452  O   WAT   124      22.968  29.250  19.925  1.00  0.00
ATOM   1453  H1  WAT   124      22.137  28.995  20.325  1.00  0.00
ATOM   1454  H2  WAT   124      23.576  29.321  20.661  1.00  0.00
TER   
ATOM   1455  O   WAT   125      21.377  24.210  13.710  1.00  0.00
ATOM   1456  H1  WAT   125      20.489  24.552  13.608  1.00  0.00
ATOM   1457  H2  WAT   125      21.661  24.010  12.818  1.00  0.00
TER   
ATOM   1458  O   WAT   126      19.341  26.811  19.594  1.00  0.00
ATOM   1459  H1  WAT   126      19.912  26.043  19.594  1.00  0.00
ATOM   1460  H2  WAT   126      19.341  27.109  18.684  1.00  0.00
TER   
ATOM   1461  O   WAT   127      20.583  22.219  21.381  1.00  0.00
ATOM   1462  H1  WAT   127      20.403  21.322  21.661  1.00  0.00
ATOM   1463  H2  WAT   127      20.181  22.766  22.055  1.00  0.00
TER   
ATOM   1464  O   WAT   128      23.553  22.793  14.744  1.00  0.00
ATOM   1465  H1  WAT   128      23.660  23.694  15.050  1.00  0.00
ATOM   1466  H2  WAT   128      22.643  22.745  14.453  1.00  0.00
TER   
ATOM   1467  O   WAT   129      21.202  24.715  19.989  1.00  0.00
ATOM   1468  H1  WAT   129      21.883  24.979  20.608  1.00  0.00
ATOM   1469  H2  WAT   129      20.886  23.875  20.323  1.00  0.00
TER   
ATOM   1470  O   WAT   130      25.394  25.762  19.076  1.00  0.00
ATOM   1471  H1  WAT   130      25.902  26.260  19.717  1.00  0.00
ATOM   1472  H2  WAT   130      25.925  24.985  18.900  1.00  0.00
TER   
ATOM   1473  O   WAT   131      23.678  20.402  23.342  1.00  0.00
ATOM   1474  H1  WAT   131      23.680  20.919  22.537  1.00  0.00
ATOM   1475  H2  WAT   131      22.848  19.925  23.319  1.00  0.00
TER   
ATOM   1476  O   WAT   132      24.928  30.041  21.520  1.00  0.00
ATOM   1477  H1  WAT   132      24.595  30.668  22.162  1.00  0.00
ATOM   1478  H2  WAT   132      25.105  30.567  20.740  1.00  0.00
TER   
ATOM   1479  O   WAT   133      23.359  22.113  21.349  1.00  0.00
ATOM   1480  H1  WAT   133      23.701  22.957  21.055  1.00  0.00
ATOM   1481  H2  WAT   133      22.421  22.261  21.466  1.00  0.00
TER   
ATOM   1482  O   WAT   134      27.042  19.601  17.674  1.00  0.00
ATOM   1483  H1  WAT   134      27.350  19.046  16.957  1.00  0.00
ATOM   1484  H2  WAT   134      26.112  19.735  17.491  1.00  0.00
TER   
ATOM   1485  O   WAT   135      29.430  27.666  14.410  1.00  0.00
ATOM   1486  H1  WAT   135      28.503  27.600  14.639  1.00  0.00
ATOM   1487  H2  WAT   135      29.583  28.604  14.295  1.00  0.00
TER   
ATOM   1488  O   WAT   136      29.417  23.937  11.407  1.00  0.00
ATOM   1489  H1  WAT   136      28.477  24.099  11.492  1.00  0.00
ATOM   1490  H2  WAT   136      29.735  24.656  10.860  1.00  0.00
TER   
ATOM   1491  O   WAT   137      25.036  28.192  17.192  1.00  0.00
ATOM   1492  H1  WAT   137      24.631  27.480  16.696  1.00  0.00
ATOM   1493  H2  WAT   137      25.122  27.848  18.081  1.00  0.00
TER   
ATOM   1494  O   WAT   138      23.749  24.967  20.972  1.00  0.00
ATOM   1495  H1  WAT   138      24.300  25.076  20.197  1.00  0.00
ATOM   1496  H2  WAT   138      24.263  25.340  21.687  1.00  0.00
TER   
ATOM   1497  O   WAT   139      23.423  28.489  24.582  1.00  0.00
ATOM   1498  H1  WAT   139      23.284  29.361  24.951  1.00  0.00
ATOM   1499  H2  WAT   139      22.541  28.146  24.437  1.00  0.00
TER   
ATOM   1500  O   WAT   140      21.736  27.087  14.693  1.00  0.00
ATOM   1501  H1  WAT   140      21.616  27.813  14.081  1.00  0.00
ATOM   1502  H2  WAT   140      21.426  26.317  14.215  1.00  0.00
TER   
ATOM   1503  O   WAT   141      19.375  30.258  20.499  1.00  0.00
ATOM   1504  H1  WAT   141      19.453  30.393  19.555  1.00  0.00
ATOM   1505  H2  WAT   141      19.989  29.550  20.692  1.00  0.00
TER   
ATOM   1506  O   WAT   142      24.203  20.430  18.075  1.00  0.00
ATOM   1507  H1  WAT   142      23.759  21.211  17.743  1.00  0.00
ATOM   1508  H2  WAT   142      24.761  20.753  18.782  1.00  0.00
TER   
ATOM   1509  O   WAT   143      28.490  23.297  23.678  1.00  0.00
ATOM   1510  H1  WAT   143      28.028  23.505  24.490  1.00  0.00
ATOM   1511  H2  WAT   143      28.087  22.483  23.376  1.00  0.00
TER   
ATOM   1512  O   WAT   144      27.319  20.051  12.956  1.00  0.00
ATOM   1513  H1  WAT   144      26.694  20.047  13.681  1.00  0.00
ATOM   1514  H2  WAT   144      27.232  19.184  12.559  1.00  0.00
TER   
ATOM   1515  O   WAT   145      26.240  20.975  19.934  1.00  0.00
ATOM   1516  H1  WAT   145      26.537  21.881  19.853  1.00  0.00
ATOM   1517  H2  WAT   145      26.789  20.487  19.320  1.00  0.00
TER   
ATOM   1518  O   WAT   146      23.994  25.554  15.803  1.00  0.00
ATOM   1519  H1  WAT   146      23.768  25.337  16.708  1.00  0.00
ATOM   1520  H2  WAT   146      23.213  25.986  15.458  1.00  0.00
TER   
ATOM   1521  O   WAT   147      26.434  26.452  26.469  1.00  0.00
ATOM   1522  H1  WAT   147      26.338  25.512  26.319  1.00  0.00
ATOM   1523  H2  WAT   147      27.277  26.674  26.074  1.00  0.00
TER   
ATOM   1524  O   WAT   148      21.565  22.864  24.622  1.00  0.00
ATOM   1525  H1  WAT   148      21.171  23.711  24.830  1.00  0.00
ATOM   1526  H2  WAT   148      20.877  22.226  24.813  1.00  0.00
TER   
ATOM   1527  O   WAT   149      18.867  20.786  18.655  1.00  0.00
ATOM   1528  H1  WAT   149      18.578  21.357  19.368  1.00  0.00
ATOM   1529  H2  WAT   149      19.611  20.307  19.019  1.00  0.00
TER   
ATOM   1530  O   WAT   150      19.054  24.728   9.866  1.00  0.00
ATOM   1531  H1  WAT   150      18.971  25.671  10.007  1.00  0.00
ATOM   1532  H2  WAT   150      18.702  24.586   8.987  1.00  0.00
TER   
ATOM   1533  O   WAT   151      26.854  23.462  18.933  1.00  0.00
ATOM   1534  H1  WAT   151      26.857  23.021  18.083  1.00  0.00
ATOM   1535  H2  WAT   151      27.749  23.784  19.040  1.00  0.00
TER   
ATOM   1536  O   WAT   152      22.704  23.345  17.892  1.00  0.00
ATOM   1537  H1  WAT   152      22.364  23.822  18.649  1.00  0.00
ATOM   1538  H2  WAT   152      21.942  22.891  17.532  1.00  0.00
TER   
ATOM   1539  O   WAT   153      26.916  24.464  11.923  1.00  0.00
ATOM   1540  H1  WAT   153      27.037  24.422  12.872  1.00  0.00
ATOM   1541  H2  WAT   153      26.530  25.326  11.768  1.00  0.00
TER   
ATOM   1542  O   WAT   154      25.928  26.774  11.322  1.00  0.00
ATOM   1543  H1  WAT   154      25.359  26.325  10.695  1.00  0.00
ATOM   1544  H2  WAT   154      26.637  27.133  10.788  1.00  0.00
TER   
ATOM   1545  O   WAT   155      27.154  27.522  20.679  1.00  0.00
ATOM   1546  H1  WAT   155      27.521  27.048  21.425  1.00  0.00
ATOM   1547  H2  WAT   155      26.965  28.397  21.020  1.00  0.00
TER   
ATOM   1548  O   WAT   156      20.018  22.267  16.809  1.00  0.00
ATOM   1549  H1  WAT   156      19.733  21.902  17.647  1.00  0.00
ATOM   1550  H2  WAT   156      19.956  21.535  16.195  1.00  0.00
TER   
ATOM   1551  O   WAT   157      24.944  26.563  22.998  1.00  0.00
ATOM   1552  H1  WAT   157      24.640  27.443  23.223  1.00  0.00
ATOM   1553  H2  WAT   157      25.899  26.623  23.033  1.00  0.00
TER   
ATOM   1554  O   WAT   158      23.472  30.769  13.594  1.00  0.00
ATOM   1555  H1  WAT   158      22.699  30.229  13.434  1.00  0.00
ATOM   1556  H2  WAT   158      24.202  30.250  13.256  1.00  0.00
TER   
ATOM   1557  O   WAT   159      29.692  21.160  13.530  1.00  0.00
ATOM   1558  H1  WAT   159      28.879  20.661  13.455  1.00  0.00
ATOM   1559  H2  WAT   159      29.498  22.000  13.114  1.00  0.00
TER   
ATOM   1560  O   WAT   160      29.613  29.837  25.274  1.00  0.00
ATOM   1561  H1  WAT   160      29.547  28.916  25.020  1.00  0.00
ATOM   1562  H2  WAT   160      28.984  29.934  25.988  1.00  0.00
TER   
ATOM   1563  O   WAT   161      23.516  30.437  17.232  1.00  0.00
ATOM   1564  H1  WAT   161      24.034  29.634  17.178  1.00  0.00
ATOM   1565  H2  WAT   161      23.065  30.375  18.074  1.00  0.00
TER   
ATOM   1566  O   WAT   162      21.001  27.404  24.145  1.00  0.00
ATOM   1567  H1  WAT   162      20.642  28.069  24.732  1.00  0.00
ATOM   1568  H2  WAT   162      20.706  26.572  24.516  1.00  0.00
TER   
ATOM   1569  O   WAT   163      24.202  27.862  27.029  1.00  0.00
ATOM   1570  H1  WAT   163      23.902  28.008  26.132  1.00  0.00
ATOM   1571  H2  WAT   163      24.973  27.303  26.936  1.00  0.00
TER   
ATOM   1572  O   WAT   164      19.511  27.403  10.768  1.00  0.00
ATOM   1573  H1  WAT   164      20.381  27.685  11.052  1.00  0.00
ATOM   1574  H2  WAT   164      19.021  28.216  10.653  1.00  0.00
TER   
ATOM   1575  O   WAT   165      26.675  28.790  14.889  1.00  0.00
ATOM   1576  H1  WAT   165      27.131  29.601  15.115  1.00  0.00
ATOM   1577  H2  WAT   165      26.324  28.472  15.721  1.00  0.00
TER   
ATOM   1578  O   WAT   166      22.576  19.134  15.361  1.00  0.00
ATOM   1579  H1  WAT   166      22.448  19.126  16.310  1.00  0.00
ATOM   1580  H2  WAT   166      21.752  19.472  15.011  1.00  0.00
TER   
ATOM   1581  O   WAT   167      19.576  20.893  24.822  1.00  0.00
ATOM   1582  H1  WAT   167      18.861  21.093  25.427  1.00  0.00
ATOM   1583  H2  WAT   167      19.995  20.117  25.194  1.00  0.00
TER   
ATOM   1584  O   WAT   168      21.496  29.220  12.897  1.00  0.00
ATOM   1585  H1  WAT   168      20.889  29.960  12.906  1.00  0.00
ATOM   1586  H2  WAT   168      21.971  29.310  12.070  1.00  0.00
TER   
ATOM   1587  O   WAT   169      26.404  24.619  14.797  1.00  0.00
ATOM   1588  H1  WAT   169      25.696  25.088  15.238  1.00  0.00
ATOM   1589  H2  WAT   169      26.688  23.962  15.431  1.00  0.00
TER   
ATOM   1590  O   WAT   170      28.030  26.039  22.796  1.00  0.00
ATOM   1591  H1  WAT   170      28.528  26.514  23.461  1.00  0.00
ATOM   1592  H2  WAT   170      28.172  25.115  23.003  1.00  0.00
TER   
ATOM   1593  O   WAT   171      24.608  22.928  12.172  1.00  0.00
ATOM   1594  H1  WAT   171      25.457  23.365  12.106  1.00  0.00
ATOM   1595  H2  WAT   171      24.241  23.240  12.999  1.00  0.00
TER   
ATOM   1596  O   WAT   172      23.507  29.181  10.645  1.00  0.00
ATOM   1597  H1  WAT   172      24.273  29.069  11.208  1.00  0.00
ATOM   1598  H2  WAT   172      23.584  28.485   9.993  1.00  0.00
TER   
ATOM   1599  O   WAT   173      22.201  26.614  11.329  1.00  0.00
ATOM   1600  H1  WAT   173      22.282  25.666  11.440  1.00  0.00
ATOM   1601  H2  WAT   173      23.093  26.944  11.435  1.00  0.00
TER   
ATOM   1602  O   WAT   174      19.728  28.435  26.564  1.00  0.00
ATOM   1603  H1  WAT   174      20.232  27.856  27.136  1.00  0.00
ATOM   1604  H2  WAT   174      18.989  28.719  27.102  1.00  0.00
TER   
ATOM   1605  O   WAT   175      26.782  29.842  26.098  1.00  0.00
ATOM   1606  H1  WAT   175      26.017  30.411  26.013  1.00  0.00
ATOM   1607  H2  WAT   175      26.964  29.550  25.205  1.00  0.00
TER   
ATOM   1608  O   WAT   176      25.539  29.178  12.620  1.00  0.00
ATOM   1609  H1  WAT   176      25.960  29.012  13.463  1.00  0.00
ATOM   1610  H2  WAT   176      25.664  28.368  12.125  1.00  0.00
TER   
ATOM   1611  O   WAT   177      23.701  25.157  25.427  1.00  0.00
ATOM   1612  H1  WAT   177      23.171  24.666  24.799  1.00  0.00
ATOM   1613  H2  WAT   177      24.370  25.586  24.893  1.00  0.00
TER   
ATOM   1614  O   WAT   178      28.051  28.201   9.867  1.00  0.00
ATOM   1615  H1  WAT   178      28.572  27.486   9.501  1.00  0.00
ATOM   1616  H2  WAT   178      28.698  28.840  10.167  1.00  0.00
TER   
ATOM   1617  O   WAT   179      24.189  22.124  25.506  1.00  0.00
ATOM   1618  H1  WAT   179      24.094  21.506  24.782  1.00  0.00
ATOM   1619  H2  WAT   179      23.608  22.850  25.279  1.00  0.00
TER   
ATOM   1620  O   WAT   180      26.955  20.681  22.539  1.00  0.00
ATOM   1621  H1  WAT   180      26.506  20.703  21.694  1.00  0.00
ATOM   1622  H2  WAT   180      26.321  20.283  23.136  1.00  0.00
TER   
ATOM   1623  O   WAT   181      27.361  29.576  23.160  1.00  0.00
ATOM   1624  H1  WAT   181      27.779  30.420  22.988  1.00  0.00
ATOM   1625  H2  WAT   181      26.441  29.714  22.931  1.00  0.00
TER   
ATOM   1626  O   WAT   182      24.434  25.251   9.565  1.00  0.00
ATOM   1627  H1  WAT   182      24.233  24.388   9.927  1.00  0.00
ATOM   1628  H2  WAT   182      24.264  25.164   8.628  1.00  0.00
TER   
ATOM   1629  O   WAT   183      26.464  23.850  25.802  1.00  0.00
ATOM   1630  H1  WAT   183      27.054  23.542  26.490  1.00  0.00
ATOM   1631  H2  WAT   183      25.646  23.378  25.958  1.00  0.00
TER   
ATOM   1632  O   WAT   184      23.233  22.351   9.553  1.00  0.00
ATOM   1633  H1  WAT   184      23.535  22.358   8.645  1.00  0.00
ATOM   1634  H2  WAT   184      23.972  22.001  10.050  1.00  0.00
TER   
ATOM   1635  O   WAT   185      26.451  21.295  10.539  1.00  0.00
ATOM   1636  H1  WAT   185      26.103  20.617   9.959  1.00  0.00
ATOM   1637  H2  WAT   185      26.653  20.834  11.353  1.00  0.00
TER   
ATOM   1638  O   WAT   186      19.792  27.823  16.935  1.00  0.00
ATOM   1639  H1  WAT   186      19.137  27.554  16.291  1.00  0.00
ATOM   1640  H2  WAT   186      20.630  27.714  16.486  1.00  0.00
TER   
ATOM   1641  O   WAT   187      20.829  28.209  21.476  1.00  0.00
ATOM   1642  H1  WAT   187      21.197  28.121  22.355  1.00  0.00
ATOM   1643  H2  WAT   187      20.260  27.445  21.376  1.00  0.00
TER   
ATOM   1644  O   WAT   188      20.381  25.119  25.381  1.00  0.00
ATOM   1645  H1  WAT   188      19.487  25.086  25.721  1.00  0.00
ATOM   1646  H2  WAT   188      20.921  25.318  26.147  1.00  0.00
TER   
ATOM   1647  O   WAT   189      19.006  25.033  12.878  1.00  0.00
ATOM   1648  H1  WAT   189      18.102  25.296  12.703  1.00  0.00
ATOM   1649  H2  WAT   189      19.490  25.304  12.098  1.00  0.00
TER   
ATOM   1650  O   WAT   190      21.548  24.090  10.787  1.00  0.00
ATOM   1651  H1  WAT   190      22.257  23.668  10.302  1.00  0.00
ATOM   1652  H2  WAT   190      20.832  24.157  10.156  1.00  0.00
TER   
ATOM   1653  O   WAT   191      21.196  20.144   9.828  1.00  0.00
ATOM   1654  H1  WAT   191      21.919  20.685  10.146  1.00  0.00
ATOM   1655  H2  WAT   191      21.468  19.870   8.952  1.00  0.00
TER   
ATOM   1656  O   WAT   192      20.885  19.394  19.730  1.00  0.00
ATOM   1657  H1  WAT   192      21.533  18.844  19.289  1.00  0.00
ATOM   1658  H2  WAT   192      21.305  19.649  20.551  1.00  0.00
TER   
ATOM   1659  O   WAT   193      20.638  19.550  22.472  1.00  0.00
ATOM   1660  H1  WAT   193      20.290  20.006  23.238  1.00  0.00
ATOM   1661  H2  WAT   193      20.307  18.656  22.555  1.00  0.00
TER   
ATOM   1662  O   WAT   194      28.151  20.741  25.994  1.00  0.00
ATOM   1663  H1  WAT   194      28.090  21.333  26.744  1.00  0.00
ATOM   1664  H2  WAT   194      29.091  20.634  25.849  1.00  0.00
TER   
ATOM   1665  O   WAT   195      21.310  19.078  25.747  1.00  0.00
ATOM   1666  H1  WAT   195      21.859  18.896  24.984  1.00  0.00
ATOM   1667  H2  WAT   195      21.376  18.287  26.283  1.00  0.00
TER   
ATOM   1668  O   WAT   196      29.276  19.878  20.900  1.00  0.00
ATOM   1669  H1  WAT   196      28.494  20.353  21.179  1.00  0.00
ATOM   1670  H2  WAT   196      28.983  18.974  20.791  1.00  0.00
TER   
ATOM   1671  O   WAT   197      20.620  20.183  13.421  1.00  0.00
ATOM   1672  H1  WAT   197      21.378  20.296  12.848  1.00  0.00
ATOM   1673  H2  WAT   197      20.158  21.020  13.375  1.00  0.00
TER   
ATOM   1674  O   WAT   198      27.162  22.297  16.411  1.00  0.00
ATOM   1675  H1  WAT   198      26.349  21.923  16.071  1.00  0.00
ATOM   1676  H2  WAT   198      27.666  21.541  16.713  1.00  0.00
TER   
ATOM   1677  O   WAT   199      22.993  20.709  11.961  1.00  0.00
ATOM   1678  H1  WAT   199      23.522  19.922  11.832  1.00  0.00
ATOM   1679  H2  WAT   199      23.626  21.389  12.195  1.00  0.00
TER   
ATOM   1680  O   WAT   200      25.187  20.447  15.016  1.00  0.00
ATOM   1681  H1  WAT   200      24.557  19.746  15.183  1.00  0.00
ATOM   1682  H2  WAT   200      24.647  21.207  14.799  1.00  0.00
TER   
ATOM   1683  O   WAT   201      25.312  19.725  27.451  1.00  0.00
ATOM   1684  H1  WAT   201      25.031  20.229  26.687  1.00  0.00
ATOM   1685  H2  WAT   201      25.694  18.928  27.085  1.00  0.00
TER   
ATOM   1686  O   WAT   202      28.951  28.938   0.274  1.00  0.00
ATOM   1687  H1  WAT   202      28.176  28.458   0.563  1.00  0.00
ATOM   1688  H2  WAT   202      29.603  28.258   0.099  1.00  0.00
TER   
ATOM   1689  O   WAT   203      22.968  29.250   1.151  1.00  0.00
ATOM   1690  H1  WAT   203      22.137  28.995   1.551  1.00  0.00
ATOM   1691  H2  WAT   203      23.576  29.321   1.887  1.00  0.00
TER   
ATOM   1692  O   WAT   204      21.377  24.210  -5.065  1.00  0.00
ATOM   1693  H1  WAT   204      20.489  24.552  -5.167  1.00  0.00
ATOM   1694  H2  WAT   204      21.661  24.010  -5.957  1.00  0.00
TER   
ATOM   1695  O   WAT   205      19.341  26.811   0.819  1.00  0.00
ATOM   1696  H1  WAT   205      19.912  26.043   0.820  1.00  0.00
ATOM   1697  H2  WAT   205      19.341  27.109  -0.090  1.00  0.00
TER   
ATOM   1698  O   WAT   206      20.583  22.219   2.606  1.00  0.00
ATOM   1699  H1  WAT   206      20.403  21.322   2.886  1.00  0.00
ATOM   1700  H2  WAT   206      20.181  22.766   3.281  1.00  0.00
TER   
ATOM   1701  O   WAT   207      23.553  22.793  -4.031  1.00  0.00
ATOM   1702  H1  WAT   207      23.660  23.694  -3.724  1.00  0.00
ATOM   1703  H2  WAT   207      22.643  22.745  -4.321  1.00  0.00
TER   
ATOM   1704  O   WAT   208      21.202  24.715   1.214  1.00  0.00
ATOM   1705  H1  WAT   208      21.883  24.979   1.833  1.00  0.00
ATOM   1706  H2  WAT   208      20.886  23.875   1.548  1.00  0.00
TER   
ATOM   1707  O   WAT   209      25.394  25.762   0.302  1.00  0.00
ATOM   1708  H1  WAT   209      25.902  26.260   0.942  1.00  0.00
ATOM   1709  H2  WAT   209      25.925  24.985   0.126  1.00  0.00
TER   
ATOM   1710  O   WAT   210      23.678  20.402   4.568  1.00  0.00
ATOM   1711  H1  WAT   210      23.680  20.919   3.763  1.00  0.00
ATOM   1712  H2  WAT   210      22.848  19.925   4.545  1.00  0.00
TER   
ATOM   1713  O   WAT   211      24.928  30.041   2.745  1.00  0.00
ATOM   1714  H1  WAT   211      24.595  30.668   3.388  1.00  0.00
ATOM   1715  H2  WAT   211      25.105  30.567   1.966  1.00  0.00
TER   
ATOM   1716  O   WAT   212      23.359  22.113   2.575  1.00  0.00
ATOM   1717  H1  WAT   212      23.701  22.957   2.280  1.00  0.00
ATOM   1718  H2  WAT   212      22.421  22.261   2.692  1.00  0.00
TER   
ATOM   1719  O   WAT   213      27.042  19.601  -1.100  1.00  0.00
ATOM   1720  H1  WAT   213      27.350  19.046  -1.817  1.00  0.00
ATOM   1721  H2  WAT   213      26.112  19.735  -1.283  1.00  0.00
TER   
ATOM   1722  O   WAT   214      29.430  27.666  -4.364  1.00  0.00
ATOM   1723  H1  WAT   214      28.503  27.600  -4.136  1.00  0.00
ATOM   1724  H2  WAT   214      29.583  28.604  -4.479  1.00  0.00
TER   
ATOM   1725  O   WAT   215      29.417  23.937  -7.368  1.00  0.00
ATOM   1726  H1  WAT   215      28.477  24.099  -7.282  1.00  0.00
ATOM   1727  H2  WAT   215      29.735  24.656  -7.914  1.00  0.00
TER   
ATOM   1728  O   WAT   216      25.036  28.192  -1.582  1.00  0.00
ATOM   1729  H1  WAT   216      24.631  27.480  -2.078  1.00  0.00
ATOM   1730  H2  WAT   216      25.122  27.848  -0.694  1.00  0.00
TER   
ATOM   1731  O   WAT   217      23.749  24.967   2.197  1.00  0.00
ATOM   1732  H1  WAT   217      24.300  25.076   1.423  1.00  0.00
ATOM   1733  H2  WAT   217      24.263  25.340   2.913  1.00  0.00
TER   
ATOM   1734  O   WAT   218      23.423  28.489   5.808  1.00  0.00
ATOM   1735  H1  WAT   218      23.284  29.361   6.177  1.00  0.00
ATOM   1736  H2  WAT   218      22.541  28.146   5.663  1.00  0.00
TER   
ATOM   1737  O   WAT   219      21.736  27.087  -4.082  1.00  0.00
ATOM   1738  H1  WAT   219      21.616  27.813  -4.694  1.00  0.00
ATOM   1739  H2  WAT   219      21.426  26.317  -4.559  1.00  0.00
TER   
ATOM   1740  O   WAT   220      19.375  30.258   1.725  1.00  0.00
ATOM   1741  H1  WAT   220      19.453  30.393   0.781  1.00  0.00
ATOM   1742  H2  WAT   220      19.989  29.550   1.918  1.00  0.00
TER   
ATOM   1743  O   WAT   221      24.203  20.430  -0.699  1.00  0.00
ATOM   1744  H1  WAT   221      23.759  21.211  -1.031  1.00  0.00
ATOM   1745  H2  WAT   221      24.761  20.753   0.008  1.00  0.00
TER   
ATOM   1746  O   WAT   222      28.490  23.297   4.904  1.00  0.00
ATOM   1747  H1  WAT   222      28.028  23.505   5.716  1.00  0.00
ATOM   1748  H2  WAT   222      28.087  22.483   4.601  1.00  0.00
TER   
ATOM   1749  O   WAT   223      27.319  20.051  -5.819  1.00  0.00
ATOM   1750  H1  WAT   223      26.694  20.047  -5.094  1.00  0.00
ATOM   1751  H2  WAT   223      27.232  19.184  -6.215  1.00  0.00
TER   
ATOM   1752  O   WAT   224      26.240  20.975   1.160  1.00  0.00
ATOM   1753  H1  WAT   224      26.537  21.881   1.079  1.00  0.00
ATOM   1754  H2  WAT   224      26.789  20.487   0.545  1.00  0.00
TER   
ATOM   1755  O   WAT   225      23.994  25.554  -2.971  1.00  0.00
ATOM   1756  H1  WAT   225      23.768  25.337  -2.067  1.00  0.00
ATOM   1757  H2  WAT   225      23.213  25.986  -3.317  1.00  0.00
TER   
ATOM   1758  O   WAT   226      26.434  26.452   7.695  1.00  0.00
ATOM   1759  H1  WAT   226      26.338  25.512   7.545  1.00  0.00
ATOM   1760  H2  WAT   226      27.277  26.674   7.300  1.00  0.00
TER   
ATOM   1761  O   WAT   227      21.565  22.864   5.848  1.00  0.00
ATOM   1762  H1  WAT   227      21.171  23.711   6.055  1.00  0.00
ATOM   1763  H2  WAT   227      20.877  22.226   6.039  1.00  0.00
TER   
ATOM   1764  O   WAT   228      28.140  22.947   8.918  1.00  0.00
ATOM   1765  H1  WAT   228      27.449  22.754   9.552  1.00  0.00
ATOM   1766  H2  WAT   228      28.883  23.230   9.450  1.00  0.00
TER   
ATOM   1767  O   WAT   229      18.867  20.786  -0.119  1.00  0.00
ATOM   1768  H1  WAT   229      18.578  21.357   0.594  1.00  0.00
ATOM   1769  H2  WAT   229      19.611  20.307   0.244  1.00  0.00
TER   
ATOM   1770  O   WAT   230      19.054  24.728  -8.909  1.00  0.00
ATOM   1771  H1  WAT   230      18.971  25.671  -8.767  1.00  0.00
ATOM   1772  H2  WAT   230      18.702  24.586  -9.787  1.00  0.00
TER   
ATOM   1773  O   WAT   231      26.854  23.462   0.158  1.00  0.00
ATOM   1774  H1  WAT   231      26.857  23.021  -0.691  1.00  0.00
ATOM   1775  H2  WAT   231      27.749  23.784   0.266  1.00  0.00
TER   
ATOM   1776  O   WAT   232      22.704  23.345  -0.882  1.00  0.00
ATOM   1777  H1  WAT   232      22.364  23.822  -0.125  1.00  0.00
ATOM   1778  H2  WAT   232      21.942  22.891  -1.242  1.00  0.00
TER   
ATOM   1779  O   WAT   233      26.916  24.464  -6.851  1.00  0.00
ATOM   1780  H1  WAT   233      27.037  24.422  -5.902  1.00  0.00
ATOM   1781  H2  WAT   233      26.530  25.326  -7.006  1.00  0.00
TER   
ATOM   1782  O   WAT   234      25.928  26.774  -7.453  1.00  0.00
ATOM   1783  H1  WAT   234      25.359  26.325  -8.079  1.00  0.00
ATOM   1784  H2  WAT   234      26.637  27.133  -7.986  1.00  0.00
TER   
ATOM   1785  O   WAT   235      27.154  27.522   1.905  1.00  0.00
ATOM   1786  H1  WAT   235      27.521  27.048   2.651  1.00  0.00
ATOM   1787  H2  WAT   235      26.965  28.397   2.246  1.00  0.00
TER   
ATOM   1788  O   WAT   236      20.018  22.267  -1.966  1.00  0.00
ATOM   1789  H1  WAT   236      19.733  21.902  -1.128  1.00  0.00
ATOM   1790  H2  WAT   236      19.956  21.535  -2.579  1.00  0.00
TER   
ATOM   1791  O   WAT   237      24.944  26.563   4.223  1.00  0.00
ATOM   1792  H1  WAT   237      24.640  27.443   4.448  1.00  0.00
ATOM   1793  H2  WAT   237      25.899  26.623   4.259  1.00  0.00
TER   
ATOM   1794  O   WAT   238      23.472  30.769  -5.180  1.00  0.00
ATOM   1795  H1  WAT   238      22.699  30.229  -5.340  1.00  0.00
ATOM   1796  H2  WAT   238      24.202  30.250  -5.518  1.00  0.00
TER   
ATOM   1797  O   WAT   239      29.692  21.160  -5.244  1.00  0.00
ATOM   1798  H1  WAT   239      28.879  20.661  -5.320  1.00  0.00
ATOM   1799  H2  WAT   239      29.498  22.000  -5.661  1.00  0.00
TER   
ATOM   1800  O   WAT   240      29.613  29.837   6.500  1.00  0.00
ATOM   1801  H1  WAT   240      29.547  28.916   6.245  1.00  0.00
ATOM   1802  H2  WAT   240      28.984  29.934   7.214  1.00  0.00
TER   
ATOM   1803  O   WAT   241      23.516  30.437  -1.542  1.00  0.00
ATOM   1804  H1  WAT   241      24.034  29.634  -1.596  1.00  0.00
ATOM   1805  H2  WAT   241      23.065  30.375  -0.700  1.00  0.00
TER   
ATOM   1806  O   WAT   242      21.001  27.404   5.371  1.00  0.00
ATOM   1807  H1  WAT   242      20.642  28.069   5.958  1.00  0.00
ATOM   1808  H2  WAT   242      20.706  26.572   5.742  1.00  0.00
TER   
ATOM   1809  O   WAT   243      24.202  27.862   8.254  1.00  0.00
ATOM   1810  H1  WAT   243      23.902  28.008   7.357  1.00  0.00
ATOM   1811  H2  WAT   243      24.973  27.303   8.162  1.00  0.00
TER   
ATOM   1812  O   WAT   244      19.511  27.403  -8.006  1.00  0.00
ATOM   1813  H1  WAT   244      20.381  27.685  -7.722  1.00  0.00
ATOM   1814  H2  WAT   244      19.021  28.216  -8.121  1.00  0.00
TER   
ATOM   1815  O   WAT   245      26.675  28.790  -3.885  1.00  0.00
ATOM   1816  H1  WAT   245      27.131  29.601  -3.659  1.00  0.00
ATOM   1817  H2  WAT   245      26.324  28.472  -3.053  1.00  0.00
TER   
ATOM   1818  O   WAT   246      22.576  19.134  -3.413  1.00  0.00
ATOM   1819  H1  WAT   246      22.448  19.126  -2.464  1.00  0.00
ATOM   1820  H2  WAT   246      21.752  19.472  -3.764  1.00  0.00
TER   
ATOM   1821  O   WAT   247      19.576  20.893   6.048  1.00  0.00
ATOM   1822  H1  WAT   247      18.861  21.093   6.653  1.00  0.00
ATOM   1823  H2  WAT   247      19.995  20.117   6.419  1.00  0.00
TER   
ATOM   1824  O   WAT   248      21.496  29.220  -5.878  1.00  0.00
ATOM   1825  H1  WAT   248      20.889  29.960  -5.868  1.00  0.00
ATOM   1826  H2  WAT   248      21.971  29.310  -6.704  1.00  0.00
TER   
ATOM   1827  O   WAT   249      26.404  24.619  -3.978  1.00  0.00
ATOM   1828  H1  WAT   249      25.696  25.088  -3.536  1.00  0.00
ATOM   1829  H2  WAT   249      26.688  23.962  -3.343  1.00  0.00
TER   
ATOM   1830  O   WAT   250      28.030  26.039   4.022  1.00  0.00
ATOM   1831  H1  WAT   250      28.528  26.514   4.687  1.00  0.00
ATOM   1832  H2  WAT   250      28.172  25.115   4.229  1.00  0.00
TER   
ATOM   1833  O   WAT   251      24.608  22.928  -6.603  1.00  0.00
ATOM   1834  H1  WAT   251      25.457  23.365  -6.668  1.00  0.00
ATOM   1835  H2  WAT   251      24.241  23.240  -5.775  1.00  0.00
TER   
ATOM   1836  O   WAT   252      23.507  29.181  -8.129  1.00  0.00
ATOM   1837  H1  WAT   252      24.273  29.069  -7.566  1.00  0.00
ATOM   1838  H2  WAT   252      23.584  28.485  -8.781  1.00  0.00
TER   
ATOM   1839  O   WAT   253      22.201  26.614  -7.446  1.00  0.00
ATOM   1840  H1  WAT   253      22.282  25.666  -7.334  1.00  0.00
ATOM   1841  H2  WAT   253      23.093  26.944  -7.340  1.00  0.00
TER   
ATOM   1842  O   WAT   254      19.728  28.435   7.790  1.00  0.00
ATOM   1843  H1  WAT   254      20.232  27.856   8.362  1.00  0.00
ATOM   1844  H2  WAT   254      18.989  28.719   8.328  1.00  0.00
TER   
ATOM   1845  O   WAT   255      26.782  29.842   7.323  1.00  0.00
ATOM   1846  H1  WAT   255      26.017  30.411   7.239  1.00  0.00
ATOM   1847  H2  WAT   255      26.964  29.550   6.430  1.00  0.00
TER   
ATOM   1848  O   WAT   256      21.761  26.578   8.685  1.00  0.00
ATOM   1849  H1  WAT   256      21.801  26.280   9.593  1.00  0.00
ATOM   1850  H2  WAT   256      22.615  26.979   8.526  1.00  0.00
TER   
ATOM   1851  O   WAT   257      25.539  29.178  -6.155  1.00  0.00
ATOM   1852  H1  WAT   257      25.960  29.012  -5.312  1.00  0.00
ATOM   1853  H2  WAT   257      25.664  28.368  -6.649  1.00  0.00
TER   
ATOM   1854  O   WAT   258      23.701  25.157   6.652  1.00  0.00
ATOM   1855  H1  WAT   258      23.171  24.666   6.025  1.00  0.00
ATOM   1856  H2  WAT   258      24.370  25.586   6.118  1.00  0.00
TER   
ATOM   1857  O   WAT   259      28.051  28.201  -8.907  1.00  0.00
ATOM   1858  H1  WAT   259      28.572  27.486  -9.273  1.00  0.00
ATOM   1859  H2  WAT   259      28.698  28.840  -8.607  1.00  0.00
TER   
ATOM   1860  O   WAT   260      24.189  22.124   6.732  1.00  0.00
ATOM   1861  H1  WAT   260      24.094  21.506   6.007  1.00  0.00
ATOM   1862  H2  WAT   260      23.608  22.850   6.505  1.00  0.00
TER   
ATOM   1863  O   WAT   261      26.955  20.681   3.765  1.00  0.00
ATOM   1864  H1  WAT   261      26.506  20.703   2.919  1.00  0.00
ATOM   1865  H2  WAT   261      26.321  20.283   4.362  1.00  0.00
TER   
ATOM   1866  O   WAT   262      27.361  29.576   4.386  1.00  0.00
ATOM   1867  H1  WAT   262      27.779  30.420   4.214  1.00  0.00
ATOM   1868  H2  WAT   262      26.441  29.714   4.157  1.00  0.00
TER   
ATOM   1869  O   WAT   263      24.434  25.251  -9.209  1.00  0.00
ATOM   1870  H1  WAT   263      24.233  24.388  -8.848  1.00  0.00
ATOM   1871  H2  WAT   263      24.264  25.164 -10.147  1.00  0.00
TER   
ATOM   1872  O   WAT   264      26.464  23.850   7.027  1.00  0.00
ATOM   1873  H1  WAT   264      27.054  23.542   7.715  1.00  0.00
ATOM   1874  H2  WAT   264      25.646  23.378   7.183  1.00  0.00
TER   
ATOM   1875  O   WAT   265      23.233  22.351  -9.221  1.00  0.00
ATOM   1876  H1  WAT   265      23.535  22.358 -10.129  1.00  0.00
ATOM   1877  H2  WAT   265      23.972  22.001  -8.724  1.00  0.00
TER   
ATOM   1878  O   WAT   266      26.451  21.295  -8.235  1.00  0.00
ATOM   1879  H1  WAT   266      26.103  20.617  -8.815  1.00  0.00
ATOM   1880  H2  WAT   266      26.653  20.834  -7.421  1.00  0.00
TER   
ATOM   1881  O   WAT   267      19.792  27.823  -1.839  1.00  0.00
ATOM   1882  H1  WAT   267      19.137  27.554  -2.483  1.00  0.00
ATOM   1883  H2  WAT   267      20.630  27.714  -2.289  1.00  0.00
TER   
ATOM   1884  O   WAT   268      20.829  28.209   2.701  1.00  0.00
ATOM   1885  H1  WAT   268      21.197  28.121   3.581  1.00  0.00
ATOM   1886  H2  WAT   268      20.260  27.445   2.602  1.00  0.00
TER   
ATOM   1887  O   WAT   269      20.381  25.119   6.607  1.00  0.00
ATOM   1888  H1  WAT   269      19.487  25.086   6.947  1.00  0.00
ATOM   1889  H2  WAT   269      20.921  25.318   7.372  1.00  0.00
TER   
ATOM   1890  O   WAT   270      19.006  25.033  -5.897  1.00  0.00
ATOM   1891  H1  WAT   270      18.102  25.296  -6.071  1.00  0.00
ATOM   1892  H2  WAT   270      19.490  25.304  -6.677  1.00  0.00
TER   
ATOM   1893  O   WAT   271      21.548  24.090  -7.987  1.00  0.00
ATOM   1894  H1  WAT   271      22.257  23.668  -8.472  1.00  0.00
ATOM   1895  H2  WAT   271      20.832  24.157  -8.619  1.00  0.00
TER   
ATOM   1896  O   WAT   272      21.196  20.144  -8.947  1.00  0.00
ATOM   1897  H1  WAT   272      21.919  20.685  -8.629  1.00  0.00
ATOM   1898  H2  WAT   272      21.468  19.870  -9.823  1.00  0.00
TER   
ATOM   1899  O   WAT   273      20.885  19.394   0.955  1.00  0.00
ATOM   1900  H1  WAT   273      21.533  18.844   0.515  1.00  0.00
ATOM   1901  H2  WAT   273      21.305  19.649   1.777  1.00  0.00
TER   
ATOM   1902  O   WAT   274      20.638  19.550   3.698  1.00  0.00
ATOM   1903  H1  WAT   274      20.290  20.006   4.464  1.00  0.00
ATOM   1904  H2  WAT   274      20.307  18.656   3.780  1.00  0.00
TER   
ATOM   1905  O   WAT   275      28.151  20.741   7.220  1.00  0.00
ATOM   1906  H1  WAT   275      28.090  21.333   7.969  1.00  0.00
ATOM   1907  H2  WAT   275      29.091  20.634   7.075  1.00  0.00
TER   
ATOM   1908  O   WAT   276      21.310  19.078   6.973  1.00  0.00
ATOM   1909  H1  WAT   276      21.859  18.896   6.210  1.00  0.00
ATOM   1910  H2  WAT   276      21.376  18.287   7.509  1.00  0.00
TER   
ATOM   1911  O   WAT   277      29.276  19.878   2.125  1.00  0.00
ATOM   1912  H1  WAT   277      28.494  20.353   2.405  1.00  0.00
ATOM   1913  H2  WAT   277      28.983  18.974   2.017  1.00  0.00
TER   
ATOM   1914  O   WAT   278      20.620  20.183  -5.353  1.00  0.00
ATOM   1915  H1  WAT   278      21.378  20.296  -5.927  1.00  0.00
ATOM   1916  H2  WAT   278      20.158  21.020  -5.399  1.00  0.00
TER   
ATOM   1917  O   WAT   279      27.162  22.297  -2.363  1.00  0.00
ATOM   1918  H1  WAT   279      26.349  21.923  -2.703  1.00  0.00
ATOM   1919  H2  WAT   279      27.666  21.541  -2.061  1.00  0.00
TER   
ATOM   1920  O   WAT   280      22.993  20.709  -6.813  1.00  0.00
ATOM   1921  H1  WAT   280      23.522  19.922  -6.942  1.00  0.00
ATOM   1922  H2  WAT   280      23.626  21.389  -6.579  1.00  0.00
TER   
ATOM   1923  O   WAT   281      25.187  20.447  -3.759  1.00  0.00
ATOM   1924  H1  WAT   281      24.557  19.746  -3.591  1.00  0.00
ATOM   1925  H2  WAT   281      24.647  21.207  -3.975  1.00  0.00
TER   
ATOM   1926  O   WAT   282      25.312  19.725   8.677  1.00  0.00
ATOM   1927  H1  WAT   282      25.031  20.229   7.913  1.00  0.00
ATOM   1928  H2  WAT   282      25.694  18.928   8.311  1.00  0.00
TER   
ATOM   1929  O   WAT   283      28.951  28.938 -18.501  1.00  0.00
ATOM   1930  H1  WAT   283      28.176  28.458 -18.211  1.00  0.00
ATOM   1931  H2  WAT   283      29.603  28.258 -18.675  1.00  0.00
TER   
ATOM   1932  O   WAT   284      22.968  29.250 -17.623  1.00  0.00
ATOM   1933  H1  WAT   284      22.137  28.995 -17.224  1.00  0.00
ATOM   1934  H2  WAT   284      23.576  29.321 -16.887  1.00  0.00
TER   
ATOM   1935  O   WAT   285      21.377  24.210 -23.839  1.00  0.00
ATOM   1936  H1  WAT   285      20.489  24.552 -23.941  1.00  0.00
ATOM   1937  H2  WAT   285      21.661  24.010 -24.731  1.00  0.00
TER   
ATOM   1938  O   WAT   286      19.341  26.811 -17.955  1.00  0.00
ATOM   1939  H1  WAT   286      19.912  26.043 -17.955  1.00  0.00
ATOM   1940  H2  WAT   286      19.341  27.109 -18.864  1.00  0.00
TER   
ATOM   1941  O   WAT   287      20.583  22.219 -16.168  1.00  0.00
ATOM   1942  H1  WAT   287      20.403  21.322 -15.888  1.00  0.00
ATOM   1943  H2  WAT   287      20.181  22.766 -15.493  1.00  0.00
TER   
ATOM   1944  O   WAT   288      23.553  22.793 -22.805  1.00  0.00
ATOM   1945  H1  WAT   288      23.660  23.694 -22.498  1.00  0.00
ATOM   1946  H2  WAT   288      22.643  22.745 -23.096  1.00  0.00
TER   
ATOM   1947  O   WAT   289      21.202  24.715 -17.560  1.00  0.00
ATOM   1948  H1  WAT   289      21.883  24.979 -16.941  1.00  0.00
ATOM   1949  H2  WAT   289      20.886  23.875 -17.226  1.00  0.00
TER   
ATOM   1950  O   WAT   290      25.394  25.762 -18.473  1.00  0.00
ATOM   1951  H1  WAT   290      25.902  26.260 -17.832  1.00  0.00
ATOM   1952  H2  WAT   290      25.925  24.985 -18.649  1.00  0.00
TER   
ATOM   1953  O   WAT   291      23.678  20.402 -14.206  1.00  0.00
ATOM   1954  H1  WAT   291      23.680  20.919 -15.012  1.00  0.00
ATOM   1955  H2  WAT   291      22.848  19.925 -14.229  1.00  0.00
TER   
ATOM   1956  O   WAT   292      24.928  30.041 -16.029  1.00  0.00
ATOM   1957  H1  WAT   292      24.595  30.668 -15.387  1.00  0.00
ATOM   1958  H2  WAT   292      25.105  30.567 -16.809  1.00  0.00
TER   
ATOM   1959  O   WAT   293      23.359  22.113 -16.199  1.00  0.00
ATOM   1960  H1  WAT   293      23.701  22.957 -16.494  1.00  0.00
ATOM   1961  H2  WAT   293      22.421  22.261 -16.083  1.00  0.00
TER   
ATOM   1962  O   WAT   294      27.042  19.601 -19.875  1.00  0.00
ATOM   1963  H1  WAT   294      27.350  19.046 -20.591  1.00  0.00
ATOM   1964  H2  WAT   294      26.112  19.735 -20.057  1.00  0.00
TER   
ATOM   1965  O   WAT   295      29.430  27.666 -23.139  1.00  0.00
ATOM   1966  H1  WAT   295      28.503  27.600 -22.910  1.00  0.00
ATOM   1967  H2  WAT   295      29.583  28.604 -23.253  1.00  0.00
TER   
ATOM   1968  O   WAT   296      29.417  23.937 -26.142  1.00  0.00
ATOM   1969  H1  WAT   296      28.477  24.099 -26.057  1.00  0.00
ATOM   1970  H2  WAT   296      29.735  24.656 -26.688  1.00  0.00
TER   
ATOM   1971  O   WAT   297      25.036  28.192 -20.357  1.00  0.00
ATOM   1972  H1  WAT   297      24.631  27.480 -20.852  1.00  0.00
ATOM   1973  H2  WAT   297      25.122  27.848 -19.468  1.00  0.00
TER   
ATOM   1974  O   WAT   298      23.749  24.967 -16.577  1.00  0.00
ATOM   1975  H1  WAT   298      24.300  25.076 -17.352  1.00  0.00
ATOM   1976  H2  WAT   298      24.263  25.340 -15.861  1.00  0.00
TER   
ATOM   1977  O   WAT   299      23.423  28.489 -12.966  1.00  0.00
ATOM   1978  H1  WAT   299      23.284  29.361 -12.598  1.00  0.00
ATOM   1979  H2  WAT   299      22.541  28.146 -13.112  1.00  0.00
TER   
ATOM   1980  O   WAT   300      21.736  27.087 -22.856  1.00  0.00
ATOM   1981  H1  WAT   300      21.616  27.813 -23.468  1.00  0.00
ATOM   1982  H2  WAT   300      21.426  26.317 -23.333  1.00  0.00
TER   
ATOM   1983  O   WAT   301      19.375  30.258 -17.049  1.00  0.00
ATOM   1984  H1  WAT   301      19.453  30.393 -17.994  1.00  0.00
ATOM   1985  H2  WAT   301      19.989  29.550 -16.856  1.00  0.00
TER   
ATOM   1986  O   WAT   302      24.203  20.430 -19.474  1.00  0.00
ATOM   1987  H1  WAT   302      23.759  21.211 -19.805  1.00  0.00
ATOM   1988  H2  WAT   302      24.761  20.753 -18.767  1.00  0.00
TER   
ATOM   1989  O   WAT   303      28.490  23.297 -13.870  1.00  0.00
ATOM   1990  H1  WAT   303      28.028  23.505 -13.058  1.00  0.00
ATOM   1991  H2  WAT   303      28.087  22.483 -14.173  1.00  0.00
TER   
ATOM   1992  O   WAT   304      27.319  20.051 -24.593  1.00  0.00
ATOM   1993  H1  WAT   304      26.694  20.047 -23.868  1.00  0.00
ATOM   1994  H2  WAT   304      27.232  19.184 -24.990  1.00  0.00
TER   
ATOM   1995  O   WAT   305      26.240  20.975 -17.615  1.00  0.00
ATOM   1996  H1  WAT   305      26.537  21.881 -17.696  1.00  0.00
ATOM   1997  H2  WAT   305      26.789  20.487 -18.229  1.00  0.00
TER   
ATOM   1998  O   WAT   306      23.994  25.554 -21.746  1.00  0.00
ATOM   1999  H1  WAT   306      23.768  25.337 -20.841  1.00  0.00
ATOM   2000  H2  WAT   306      23.213  25.986 -22.091  1.00  0.00
TER   
ATOM   2001  O   WAT   307      26.434  26.452 -11.080  1.00  0.00
ATOM   2002  H1  WAT   307      26.338  25.512 -11.230  1.00  0.00
ATOM   2003  H2  WAT   307      27.277  26.674 -11.475  1.00  0.00
TER   
ATOM   2004  O   WAT   308      21.565  22.864 -12.926  1.00  0.00
ATOM   2005  H1  WAT   308      21.171  23.711 -12.719  1.00  0.00
ATOM   2006  H2  WAT   308      20.877  22.226 -12.735  1.00  0.00
TER   
ATOM   2007  O   WAT   309      28.140  22.947  -9.857  1.00  0.00
ATOM   2008  H1  WAT   309      27.449  22.754  -9.222  1.00  0.00
ATOM   2009  H2  WAT   309      28.883  23.230  -9.324  1.00  0.00
TER   
ATOM   2010  O   WAT   310      18.867  20.786 -18.893  1.00  0.00
ATOM   2011  H1  WAT   310      18.578  21.357 -18.181  1.00  0.00
ATOM   2012  H2  WAT   310      19.611  20.307 -18.530  1.00  0.00
TER   
ATOM   2013  O   WAT   311      26.854  23.462 -18.616  1.00  0.00
ATOM   2014  H1  WAT   311      26.857  23.021 -19.465  1.00  0.00
ATOM   2015  H2  WAT   311      27.749  23.784 -18.509  1.00  0.00
TER   
ATOM   2016  O   WAT   312      22.704  23.345 -19.657  1.00  0.00
ATOM   2017  H1  WAT   312      22.364  23.822 -18.900  1.00  0.00
ATOM   2018  H2  WAT   312      21.942  22.891 -20.016  1.00  0.00
TER   
ATOM   2019  O   WAT   313      26.916  24.464 -25.625  1.00  0.00
ATOM   2020  H1  WAT   313      27.037  24.422 -24.677  1.00  0.00
ATOM   2021  H2  WAT   313      26.530  25.326 -25.781  1.00  0.00
TER   
ATOM   2022  O   WAT   314      25.928  26.774 -26.227  1.00  0.00
ATOM   2023  H1  WAT   314      25.359  26.325 -26.853  1.00  0.00
ATOM   2024  H2  WAT   314      26.637  27.133 -26.760  1.00  0.00
TER   
ATOM   2025  O   WAT   315      27.154  27.522 -16.869  1.00  0.00
ATOM   2026  H1  WAT   315      27.521  27.048 -16.123  1.00  0.00
ATOM   2027  H2  WAT   315      26.965  28.397 -16.529  1.00  0.00
TER   
ATOM   2028  O   WAT   316      20.018  22.267 -20.740  1.00  0.00
ATOM   2029  H1  WAT   316      19.733  21.902 -19.902  1.00  0.00
ATOM   2030  H2  WAT   316      19.956  21.535 -21.354  1.00  0.00
TER   
ATOM   2031  O   WAT   317      24.944  26.563 -14.551  1.00  0.00
ATOM   2032  H1  WAT   317      24.640  27.443 -14.326  1.00  0.00
ATOM   2033  H2  WAT   317      25.899  26.623 -14.515  1.00  0.00
TER   
ATOM   2034  O   WAT   318      23.472  30.769 -23.954  1.00  0.00
ATOM   2035  H1  WAT   318      22.699  30.229 -24.114  1.00  0.00
ATOM   2036  H2  WAT   318      24.202  30.250 -24.293  1.00  0.00
TER   
ATOM   2037  O   WAT   319      29.692  21.160 -24.019  1.00  0.00
ATOM   2038  H1  WAT   319      28.879  20.661 -24.094  1.00  0.00
ATOM   2039  H2  WAT   319      29.498  22.000 -24.435  1.00  0.00
TER   
ATOM   2040  O   WAT   320      29.613  29.837 -12.275  1.00  0.00
ATOM   2041  H1  WAT   320      29.547  28.916 -12.529  1.00  0.00
ATOM   2042  H2  WAT   320      28.984  29.934 -11.560  1.00  0.00
TER   
ATOM   2043  O   WAT   321      23.516  30.437 -20.316  1.00  0.00
ATOM   2044  H1  WAT   321      24.034  29.634 -20.371  1.00  0.00
ATOM   2045  H2  WAT   321      23.065  30.375 -19.475  1.00  0.00
TER   
ATOM   2046  O   WAT   322      21.001  27.404 -13.404  1.00  0.00
ATOM   2047  H1  WAT   322      20.642  28.069 -12.817  1.00  0.00
ATOM   2048  H2  WAT   322      20.706  26.572 -13.033  1.00  0.00
TER   
ATOM   2049  O   WAT   323      24.202  27.862 -10.520  1.00  0.00
ATOM   2050  H1  WAT   323      23.902  28.008 -11.417  1.00  0.00
ATOM   2051  H2  WAT   323      24.973  27.303 -10.613  1.00  0.00
TER   
ATOM   2052  O   WAT   324      19.511  27.403 -26.780  1.00  0.00
ATOM   2053  H1  WAT   324      20.381  27.685 -26.497  1.00  0.00
ATOM   2054  H2  WAT   324      19.021  28.216 -26.895  1.00  0.00
TER   
ATOM   2055  O   WAT   325      26.675  28.790 -22.660  1.00  0.00
ATOM   2056  H1  WAT   325      27.131  29.601 -22.434  1.00  0.00
ATOM   2057  H2  WAT   325      26.324  28.472 -21.828  1.00  0.00
TER   
ATOM   2058  O   WAT   326      22.576  19.134 -22.187  1.00  0.00
ATOM   2059  H1  WAT   326      22.448  19.126 -21.239  1.00  0.00
ATOM   2060  H2  WAT   326      21.752  19.472 -22.538  1.00  0.00
TER   
ATOM   2061  O   WAT   327      19.576  20.893 -12.727  1.00  0.00
ATOM   2062  H1  WAT   327      18.861  21.093 -12.121  1.00  0.00
ATOM   2063  H2  WAT   327      19.995  20.117 -12.355  1.00  0.00
TER   
ATOM   2064  O   WAT   328      21.496  29.220 -24.652  1.00  0.00
ATOM   2065  H1  WAT   328      20.889  29.960 -24.643  1.00  0.00
ATOM   2066  H2  WAT   328      21.971  29.310 -25.478  1.00  0.00
TER   
ATOM   2067  O   WAT   329      26.404  24.619 -22.752  1.00  0.00
ATOM   2068  H1  WAT   329      25.696  25.088 -22.311  1.00  0.00
ATOM   2069  H2  WAT   329      26.688  23.962 -22.117  1.00  0.00
TER   
ATOM   2070  O   WAT   330      28.030  26.039 -14.753  1.00  0.00
ATOM   2071  H1  WAT   330      28.528  26.514 -14.087  1.00  0.00
ATOM   2072  H2  WAT   330      28.172  25.115 -14.546  1.00  0.00
TER   
ATOM   2073  O   WAT   331      24.608  22.928 -25.377  1.00  0.00
ATOM   2074  H1  WAT   331      25.457  23.365 -25.443  1.00  0.00
ATOM   2075  H2  WAT   331      24.241  23.240 -24.550  1.00  0.00
TER   
ATOM   2076  O   WAT   332      23.507  29.181 -26.903  1.00  0.00
ATOM   2077  H1  WAT   332      24.273  29.069 -26.341  1.00  0.00
ATOM   2078  H2  WAT   332      23.584  28.485 -27.556  1.00  0.00
TER   
ATOM   2079  O   WAT   333      22.201  26.614 -26.220  1.00  0.00
ATOM   2080  H1  WAT   333      22.282  25.666 -26.108  1.00  0.00
ATOM   2081  H2  WAT   333      23.093  26.944 -26.114  1.00  0.00
TER   
ATOM   2082  O   WAT   334      19.728  28.435 -10.984  1.00  0.00
ATOM   2083  H1  WAT   334      20.232  27.856 -10.413  1.00  0.00
ATOM   2084  H2  WAT   334      18.989  28.719 -10.447  1.00  0.00
TER   
ATOM   2085  O   WAT   335      26.782  29.842 -11.451  1.00  0.00
ATOM   2086  H1  WAT   335      26.017  30.411 -11.535  1.00  0.00
ATOM   2087  H2  WAT   335      26.964  29.550 -12.344  1.00  0.00
TER   
ATOM   2088  O   WAT   336      21.761  26.578 -10.089  1.00  0.00
ATOM   2089  H1  WAT   336      21.801  26.280  -9.181  1.00  0.00
ATOM   2090  H2  WAT   336      22.615  26.979 -10.249  1.00  0.00
TER   
ATOM   2091  O   WAT   337      25.539  29.178 -24.929  1.00  0.00
ATOM   2092  H1  WAT   337      25.960  29.012 -24.086  1.00  0.00
ATOM   2093  H2  WAT   337      25.664  28.368 -25.424  1.00  0.00
TER   
ATOM   2094  O   WAT   338      23.701  25.157 -12.122  1.00  0.00
ATOM   2095  H1  WAT   338      23.171  24.666 -12.750  1.00  0.00
ATOM   2096  H2  WAT   338      24.370  25.586 -12.656  1.00  0.00
TER   
ATOM   2097  O   WAT   339      24.189  22.124 -12.042  1.00  0.00
ATOM   2098  H1  WAT   339      24.094  21.506 -12.767  1.00  0.00
ATOM   2099  H2  WAT   339      23.608  22.850 -12.269  1.00  0.00
TER   
ATOM   2100  O   WAT   340      26.955  20.681 -15.009  1.00  0.00
ATOM   2101  H1  WAT   340      26.506  20.703 -15.855  1.00  0.00
ATOM   2102  H2  WAT   340      26.321  20.283 -14.412  1.00  0.00
TER   
ATOM   2103  O   WAT   341      27.361  29.576 -14.388  1.00  0.00
ATOM   2104  H1  WAT   341      27.779  30.420 -14.561  1.00  0.00
ATOM   2105  H2  WAT   341      26.441  29.714 -14.618  1.00  0.00
TER   
ATOM   2106  O   WAT   342      26.464  23.850 -11.747  1.00  0.00
ATOM   2107  H1  WAT   342      27.054  23.542 -11.059  1.00  0.00
ATOM   2108  H2  WAT   342      25.646  23.378 -11.591  1.00  0.00
TER   
ATOM   2109  O   WAT   343      26.451  21.295 -27.010  1.00  0.00
ATOM   2110  H1  WAT   343      26.103  20.617 -27.590  1.00  0.00
ATOM   2111  H2  WAT   343      26.653  20.834 -26.195  1.00  0.00
TER   
ATOM   2112  O   WAT   344      19.792  27.823 -20.613  1.00  0.00
ATOM   2113  H1  WAT   344      19.137  27.554 -21.257  1.00  0.00
ATOM   2114  H2  WAT   344      20.630  27.714 -21.063  1.00  0.00
TER   
ATOM   2115  O   WAT   345      20.829  28.209 -16.073  1.00  0.00
ATOM   2116  H1  WAT   345      21.197  28.121 -15.193  1.00  0.00
ATOM   2117  H2  WAT   345      20.260  27.445 -16.172  1.00  0.00
TER   
ATOM   2118  O   WAT   346      20.381  25.119 -12.167  1.00  0.00
ATOM   2119  H1  WAT   346      19.487  25.086 -11.828  1.00  0.00
ATOM   2120  H2  WAT   346      20.921  25.318 -11.402  1.00  0.00
TER   
ATOM   2121  O   WAT   347      19.006  25.033 -24.671  1.00  0.00
ATOM   2122  H1  WAT   347      18.102  25.296 -24.846  1.00  0.00
ATOM   2123  H2  WAT   347      19.490  25.304 -25.451  1.00  0.00
TER   
ATOM   2124  O   WAT   348      21.548  24.090 -26.761  1.00  0.00
ATOM   2125  H1  WAT   348      22.257  23.668 -27.247  1.00  0.00
ATOM   2126  H2  WAT   348      20.832  24.157 -27.393  1.00  0.00
TER   
ATOM   2127  O   WAT   349      20.885  19.394 -17.819  1.00  0.00
ATOM   2128  H1  WAT   349      21.533  18.844 -18.259  1.00  0.00
ATOM   2129  H2  WAT   349      21.305  19.649 -16.997  1.00  0.00
TER   
ATOM   2130  O   WAT   350      20.638  19.550 -15.076  1.00  0.00
ATOM   2131  H1  WAT   350      20.290  20.006 -14.311  1.00  0.00
ATOM   2132  H2  WAT   350      20.307  18.656 -14.994  1.00  0.00
TER   
ATOM   2133  O   WAT   351      28.151  20.741 -11.554  1.00  0.00
ATOM   2134  H1  WAT   351      28.090  21.333 -10.805  1.00  0.00
ATOM   2135  H2  WAT   351      29.091  20.634 -11.699  1.00  0.00
TER   
ATOM   2136  O   WAT   352      21.310  19.078 -11.801  1.00  0.00
ATOM   2137  H1  WAT   352      21.859  18.896 -12.565  1.00  0.00
ATOM   2138  H2  WAT   352      21.376  18.287 -11.266  1.00  0.00
TER   
ATOM   2139  O   WAT   353      29.276  19.878 -16.649  1.00  0.00
ATOM   2140  H1  WAT   353      28.494  20.353 -16.369  1.00  0.00
ATOM   2141  H2  WAT   353      28.983  18.974 -16.758  1.00  0.00
TER   
ATOM   2142  O   WAT   354      20.620  20.183 -24.128  1.00  0.00
ATOM   2143  H1  WAT   354      21.378  20.296 -24.701  1.00  0.00
ATOM   2144  H2  WAT   354      20.158  21.020 -24.173  1.00  0.00
TER   
ATOM   2145  O   WAT   355      27.162  22.297 -21.137  1.00  0.00
ATOM   2146  H1  WAT   355      26.349  21.923 -21.478  1.00  0.00
ATOM   2147  H2  WAT   355      27.666  21.541 -20.835  1.00  0.00
TER   
ATOM   2148  O   WAT   356      22.993  20.709 -25.587  1.00  0.00
ATOM   2149  H1  WAT   356      23.522  19.922 -25.717  1.00  0.00
ATOM   2150  H2  WAT   356      23.626  21.389 -25.354  1.00  0.00
TER   
ATOM   2151  O   WAT   357      25.187  20.447 -22.533  1.00  0.00
ATOM   2152  H1  WAT   357      24.557  19.746 -22.366  1.00  0.00
ATOM   2153  H2  WAT   357      24.647  21.207 -22.750  1.00  0.00
TER   
ATOM   2154  O   WAT   358      25.312  19.725 -10.098  1.00  0.00
ATOM   2155  H1  WAT   358      25.031  20.229 -10.862  1.00  0.00
ATOM   2156  H2  WAT   358      25.694  18.928 -10.463  1.00  0.00
TER   
ATOM   2157  O   WAT   359      28.951  10.164  19.048  1.00  0.00
ATOM   2158  H1  WAT   359      28.176   9.684  19.338  1.00  0.00
ATOM   2159  H2  WAT   359      29.603   9.484  18.874  1.00  0.00
TER   
ATOM   2160  O   WAT   360      22.968  10.475  19.925  1.00  0.00
ATOM   2161  H1  WAT   360      22.137  10.220  20.325  1.00  0.00
ATOM   2162  H2  WAT   360      23.576  10.547  20.661  1.00  0.00
TER   
ATOM   2163  O   WAT   361      22.948  14.509  20.121  1.00  0.00
ATOM   2164  H1  WAT   361      23.251  13.619  19.942  1.00  0.00
ATOM   2165  H2  WAT   361      23.693  15.067  19.893  1.00  0.00
TER   
ATOM   2166  O   WAT   362      21.377   5.436  13.710  1.00  0.00
ATOM   2167  H1  WAT   362      20.489   5.777  13.608  1.00  0.00
ATOM   2168  H2  WAT   362      21.661   5.236  12.818  1.00  0.00
TER   
ATOM   2169  O   WAT   363      19.341   8.036  19.594  1.00  0.00
ATOM   2170  H1  WAT   363      19.912   7.268  19.594  1.00  0.00
ATOM   2171  H2  WAT   363      19.341   8.335  18.684  1.00  0.00
TER   
ATOM   2172  O   WAT   364      28.392  12.839  19.055  1.00  0.00
ATOM   2173  H1  WAT   364      28.323  11.898  18.894  1.00  0.00
ATOM   2174  H2  WAT   364      29.154  12.929  19.627  1.00  0.00
TER   
ATOM   2175  O   WAT   365      20.583   3.445  21.381  1.00  0.00
ATOM   2176  H1  WAT   365      20.403   2.547  21.661  1.00  0.00
ATOM   2177  H2  WAT   365      20.181   3.992  22.055  1.00  0.00
TER   
ATOM   2178  O   WAT   366      23.553   4.019  14.744  1.00  0.00
ATOM   2179  H1  WAT   366      23.660   4.919  15.050  1.00  0.00
ATOM   2180  H2  WAT   366      22.643   3.971  14.453  1.00  0.00
TER   
ATOM   2181  O   WAT   367      21.202   5.941  19.989  1.00  0.00
ATOM   2182  H1  WAT   367      21.883   6.205  20.608  1.00  0.00
ATOM   2183  H2  WAT   367      20.886   5.101  20.323  1.00  0.00
TER   
ATOM   2184  O   WAT   368      25.394   6.987  19.076  1.00  0.00
ATOM   2185  H1  WAT   368      25.902   7.486  19.717  1.00  0.00
ATOM   2186  H2  WAT   368      25.925   6.211  18.900  1.00  0.00
TER   
ATOM   2187  O   WAT   369      23.678   1.627  23.342  1.00  0.00
ATOM   2188  H1  WAT   369      23.680   2.145  22.537  1.00  0.00
ATOM   2189  H2  WAT   369      22.848   1.150  23.319  1.00  0.00
TER   
ATOM   2190  O   WAT   370      24.928  11.267  21.520  1.00  0.00
ATOM   2191  H1  WAT   370      24.595  11.894  22.162  1.00  0.00
ATOM   2192  H2  WAT   370      25.105  11.793  20.740  1.00  0.00
TER   
ATOM   2193  O   WAT   371      23.359   3.338  21.349  1.00  0.00
ATOM   2194  H1  WAT   371      23.701   4.183  21.055  1.00  0.00
ATOM   2195  H2  WAT   371      22.421   3.487  21.466  1.00  0.00
TER   
ATOM   2196  O   WAT   372      24.140  13.235  23.335  1.00  0.00
ATOM   2197  H1  WAT   372      24.757  13.910  23.053  1.00  0.00
ATOM   2198  H2  WAT   372      23.279  13.644  23.243  1.00  0.00
TER   
ATOM   2199  O   WAT   373      19.433  12.425  12.215  1.00  0.00
ATOM   2200  H1  WAT   373      19.056  12.914  11.484  1.00  0.00
ATOM   2201  H2  WAT   373      19.690  13.097  12.846  1.00  0.00
TER   
ATOM   2202  O   WAT   374      27.042   0.827  17.674  1.00  0.00
ATOM   2203  H1  WAT   374      27.350   0.271  16.957  1.00  0.00
ATOM   2204  H2  WAT   374      26.112   0.961  17.491  1.00  0.00
TER   
ATOM   2205  O   WAT   375      29.430   8.891  14.410  1.00  0.00
ATOM   2206  H1  WAT   375      28.503   8.825  14.639  1.00  0.00
ATOM   2207  H2  WAT   375      29.583   9.829  14.295  1.00  0.00
TER   
ATOM   2208  O   WAT   376      29.417   5.163  11.407  1.00  0.00
ATOM   2209  H1  WAT   376      28.477   5.325  11.492  1.00  0.00
ATOM   2210  H2  WAT   376      29.735   5.882  10.860  1.00  0.00
TER   
ATOM   2211  O   WAT   377      25.036   9.418  17.192  1.00  0.00
ATOM   2212  H1  WAT   377      24.631   8.706  16.696  1.00  0.00
ATOM   2213  H2  WAT   377      25.122   9.073  18.081  1.00  0.00
TER   
ATOM   2214  O   WAT   378      25.504  13.105  19.356  1.00  0.00
ATOM   2215  H1  WAT   378      25.207  12.499  18.677  1.00  0.00
ATOM   2216  H2  WAT   378      26.454  13.142  19.245  1.00  0.00
TER   
ATOM   2217  O   WAT   379      23.749   6.192  20.972  1.00  0.00
ATOM   2218  H1  WAT   379      24.300   6.302  20.197  1.00  0.00
ATOM   2219  H2  WAT   379      24.263   6.566  21.687  1.00  0.00
TER   
ATOM   2220  O   WAT   380      24.596  12.843  26.007  1.00  0.00
ATOM   2221  H1  WAT   380      23.699  13.067  26.254  1.00  0.00
ATOM   2222  H2  WAT   380      24.621  12.966  25.058  1.00  0.00
TER   
ATOM   2223  O   WAT   381      23.423   9.714  24.582  1.00  0.00
ATOM   2224  H1  WAT   381      23.284  10.586  24.951  1.00  0.00
ATOM   2225  H2  WAT   381      22.541   9.371  24.437  1.00  0.00
TER   
ATOM   2226  O   WAT   382      25.221  15.656  26.791  1.00  0.00
ATOM   2227  H1  WAT   382      25.193  16.061  25.924  1.00  0.00
ATOM   2228  H2  WAT   382      25.057  14.727  26.628  1.00  0.00
TER   
ATOM   2229  O   WAT   383      21.736   8.312  14.693  1.00  0.00
ATOM   2230  H1  WAT   383      21.616   9.039  14.081  1.00  0.00
ATOM   2231  H2  WAT   383      21.426   7.543  14.215  1.00  0.00
TER   
ATOM   2232  O   WAT   384      19.375  11.484  20.499  1.00  0.00
ATOM   2233  H1  WAT   384      19.453  11.619  19.555  1.00  0.00
ATOM   2234  H2  WAT   384      19.989  10.775  20.692  1.00  0.00
TER   
ATOM   2235  O   WAT   385      20.620  13.184  16.910  1.00  0.00
ATOM   2236  H1  WAT   385      20.212  13.325  16.055  1.00  0.00
ATOM   2237  H2  WAT   385      21.511  12.900  16.707  1.00  0.00
TER   
ATOM   2238  O   WAT   386      24.892  17.399  15.022  1.00  0.00
ATOM   2239  H1  WAT   386      24.716  16.482  14.809  1.00  0.00
ATOM   2240  H2  WAT   386      24.037  17.757  15.262  1.00  0.00
TER   
ATOM   2241  O   WAT   387      19.431  12.525  23.039  1.00  0.00
ATOM   2242  H1  WAT   387      19.594  12.056  22.221  1.00  0.00
ATOM   2243  H2  WAT   387      19.896  12.018  23.704  1.00  0.00
TER   
ATOM   2244  O   WAT   388      24.203   1.656  18.075  1.00  0.00
ATOM   2245  H1  WAT   388      23.759   2.437  17.743  1.00  0.00
ATOM   2246  H2  WAT   388      24.761   1.979  18.782  1.00  0.00
TER   
ATOM   2247  O   WAT   389      28.490   4.523  23.678  1.00  0.00
ATOM   2248  H1  WAT   389      28.028   4.731  24.490  1.00  0.00
ATOM   2249  H2  WAT   389      28.087   3.709  23.376  1.00  0.00
TER   
ATOM   2250  O   WAT   390      27.319   1.277  12.956  1.00  0.00
ATOM   2251  H1  WAT   390      26.694   1.273  13.681  1.00  0.00
ATOM   2252  H2  WAT   390      27.232   0.410  12.559  1.00  0.00
TER   
ATOM   2253  O   WAT   391      26.240   2.201  19.934  1.00  0.00
ATOM   2254  H1  WAT   391      26.537   3.107  19.853  1.00  0.00
ATOM   2255  H2  WAT   391      26.789   1.713  19.320  1.00  0.00
TER   
ATOM   2256  O   WAT   392      23.994   6.779  15.803  1.00  0.00
ATOM   2257  H1  WAT   392      23.768   6.563  16.708  1.00  0.00
ATOM   2258  H2  WAT   392      23.213   7.212  15.458  1.00  0.00
TER   
ATOM   2259  O   WAT   393      26.434   7.678  26.469  1.00  0.00
ATOM   2260  H1  WAT   393      26.338   6.737  26.319  1.00  0.00
ATOM   2261  H2  WAT   393      27.277   7.899  26.074  1.00  0.00
TER   
ATOM   2262  O   WAT   394      21.565   4.089  24.622  1.00  0.00
ATOM   2263  H1  WAT   394      21.171   4.937  24.830  1.00  0.00
ATOM   2264  H2  WAT   394      20.877   3.452  24.813  1.00  0.00
TER   
ATOM   2265  O   WAT   395      18.867   2.012  18.655  1.00  0.00
ATOM   2266  H1  WAT   395      18.578   2.582  19.368  1.00  0.00
ATOM   2267  H2  WAT   395      19.611   1.532  19.019  1.00  0.00
TER   
ATOM   2268  O   WAT   396      26.854   4.688  18.933  1.00  0.00
ATOM   2269  H1  WAT   396      26.857   4.247  18.083  1.00  0.00
ATOM   2270  H2  WAT   396      27.749   5.010  19.040  1.00  0.00
TER   
ATOM   2271  O   WAT   397      22.704   4.571  17.892  1.00  0.00
ATOM   2272  H1  WAT   397      22.364   5.048  18.649  1.00  0.00
ATOM   2273  H2  WAT   397      21.942   4.117  17.532  1.00  0.00
TER   
ATOM   2274  O   WAT   398      26.916   5.689  11.923  1.00  0.00
ATOM   2275  H1  WAT   398      27.037   5.648  12.872  1.00  0.00
ATOM   2276  H2  WAT   398      26.530   6.552  11.768  1.00  0.00
TER   
ATOM   2277  O   WAT   399      25.928   7.999  11.322  1.00  0.00
ATOM   2278  H1  WAT   399      25.359   7.551  10.695  1.00  0.00
ATOM   2279  H2  WAT   399      26.637   8.359  10.788  1.00  0.00
TER   
ATOM   2280  O   WAT   400      21.005  11.900  25.198  1.00  0.00
ATOM   2281  H1  WAT   400      20.620  11.260  25.797  1.00  0.00
ATOM   2282  H2  WAT   400      21.316  12.604  25.768  1.00  0.00
TER   
ATOM   2283  O   WAT   401      27.154   8.748  20.679  1.00  0.00
ATOM   2284  H1  WAT   401      27.521   8.274  21.425  1.00  0.00
ATOM   2285  H2  WAT   401      26.965   9.622  21.020  1.00  0.00
TER   
ATOM   2286  O   WAT   402      20.018   3.492  16.809  1.00  0.00
ATOM   2287  H1  WAT   402      19.733   3.128  17.647  1.00  0.00
ATOM   2288  H2  WAT   402      19.956   2.761  16.195  1.00  0.00
TER   
ATOM   2289  O   WAT   403      24.944   7.789  22.998  1.00  0.00
ATOM   2290  H1  WAT   403      24.640   8.668  23.223  1.00  0.00
ATOM   2291  H2  WAT   403      25.899   7.849  23.033  1.00  0.00
TER   
ATOM   2292  O   WAT   404      23.472  11.995  13.594  1.00  0.00
ATOM   2293  H1  WAT   404      22.699  11.455  13.434  1.00  0.00
ATOM   2294  H2  WAT   404      24.202  11.476  13.256  1.00  0.00
TER   
ATOM   2295  O   WAT   405      29.692   2.385  13.530  1.00  0.00
ATOM   2296  H1  WAT   405      28.879   1.887  13.455  1.00  0.00
ATOM   2297  H2  WAT   405      29.498   3.225  13.114  1.00  0.00
TER   
ATOM   2298  O   WAT   406      29.613  11.063  25.274  1.00  0.00
ATOM   2299  H1  WAT   406      29.547  10.142  25.020  1.00  0.00
ATOM   2300  H2  WAT   406      28.984  11.160  25.988  1.00  0.00
TER   
ATOM   2301  O   WAT   407      23.516  11.663  17.232  1.00  0.00
ATOM   2302  H1  WAT   407      24.034  10.860  17.178  1.00  0.00
ATOM   2303  H2  WAT   407      23.065  11.601  18.074  1.00  0.00
TER   
ATOM   2304  O   WAT   408      28.403  12.930  12.505  1.00  0.00
ATOM   2305  H1  WAT   408      28.745  13.674  12.009  1.00  0.00
ATOM   2306  H2  WAT   408      27.574  13.243  12.868  1.00  0.00
TER   
ATOM   2307  O   WAT   409      21.001   8.629  24.145  1.00  0.00
ATOM   2308  H1  WAT   409      20.642   9.295  24.732  1.00  0.00
ATOM   2309  H2  WAT   409      20.706   7.798  24.516  1.00  0.00
TER   
ATOM   2310  O   WAT   410      24.202   9.088  27.029  1.00  0.00
ATOM   2311  H1  WAT   410      23.902   9.233  26.132  1.00  0.00
ATOM   2312  H2  WAT   410      24.973   8.528  26.936  1.00  0.00
TER   
ATOM   2313  O   WAT   411      29.545  13.885  25.024  1.00  0.00
ATOM   2314  H1  WAT   411      29.559  12.953  24.806  1.00  0.00
ATOM   2315  H2  WAT   411      28.837  13.971  25.663  1.00  0.00
TER   
ATOM   2316  O   WAT   412      27.372  13.011  15.277  1.00  0.00
ATOM   2317  H1  WAT   412      28.059  13.558  15.657  1.00  0.00
ATOM   2318  H2  WAT   412      26.585  13.555  15.312  1.00  0.00
TER   
ATOM   2319  O   WAT   413      19.511   8.628  10.768  1.00  0.00
ATOM   2320  H1  WAT   413      20.381   8.911  11.052  1.00  0.00
ATOM   2321  H2  WAT   413      19.021   9.442  10.653  1.00  0.00
TER   
ATOM   2322  O   WAT   414      26.675  10.016  14.889  1.00  0.00
ATOM   2323  H1  WAT   414      27.131  10.826  15.115  1.00  0.00
ATOM   2324  H2  WAT   414      26.324   9.698  15.721  1.00  0.00
TER   
ATOM   2325  O   WAT   415      28.978  15.526  22.118  1.00  0.00
ATOM   2326  H1  WAT   415      29.622  15.732  22.796  1.00  0.00
ATOM   2327  H2  WAT   415      29.341  14.765  21.665  1.00  0.00
TER   
ATOM   2328  O   WAT   416      22.576   0.359  15.361  1.00  0.00
ATOM   2329  H1  WAT   416      22.448   0.351  16.310  1.00  0.00
ATOM   2330  H2  WAT   416      21.752   0.698  15.011  1.00  0.00
TER   
ATOM   2331  O   WAT   417      19.879  17.841  11.334  1.00  0.00
ATOM   2332  H1  WAT   417      20.238  18.440  10.680  1.00  0.00
ATOM   2333  H2  WAT   417      19.738  18.387  12.108  1.00  0.00
TER   
ATOM   2334  O   WAT   418      19.576   2.119  24.822  1.00  0.00
ATOM   2335  H1  WAT   418      18.861   2.318  25.427  1.00  0.00
ATOM   2336  H2  WAT   418      19.995   1.343  25.194  1.00  0.00
TER   
ATOM   2337  O   WAT   419      19.863  16.107  25.809  1.00  0.00
ATOM   2338  H1  WAT   419      19.972  15.166  25.668  1.00  0.00
ATOM   2339  H2  WAT   419      19.211  16.372  25.160  1.00  0.00
TER   
ATOM   2340  O   WAT   420      27.854  14.378  27.209  1.00  0.00
ATOM   2341  H1  WAT   420      27.534  13.659  27.753  1.00  0.00
ATOM   2342  H2  WAT   420      27.180  15.054  27.282  1.00  0.00
TER   
ATOM   2343  O   WAT   421      25.895  15.224  12.152  1.00  0.00
ATOM   2344  H1  WAT   421      25.886  15.957  11.536  1.00  0.00
ATOM   2345  H2  WAT   421      24.975  14.977  12.245  1.00  0.00
TER   
ATOM   2346  O   WAT   422      21.496  10.446  12.897  1.00  0.00
ATOM   2347  H1  WAT   422      20.889  11.186  12.906  1.00  0.00
ATOM   2348  H2  WAT   422      21.971  10.536  12.070  1.00  0.00
TER   
ATOM   2349  O   WAT   423      28.881  15.287  10.814  1.00  0.00
ATOM   2350  H1  WAT   423      28.983  15.083   9.885  1.00  0.00
ATOM   2351  H2  WAT   423      27.982  15.033  11.019  1.00  0.00
TER   
ATOM   2352  O   WAT   424      26.404   5.845  14.797  1.00  0.00
ATOM   2353  H1  WAT   424      25.696   6.314  15.238  1.00  0.00
ATOM   2354  H2  WAT   424      26.688   5.187  15.431  1.00  0.00
TER   
ATOM   2355  O   WAT   425      28.030   7.265  22.796  1.00  0.00
ATOM   2356  H1  WAT   425      28.528   7.739  23.461  1.00  0.00
ATOM   2357  H2  WAT   425      28.172   6.341  23.003  1.00  0.00
TER   
ATOM   2358  O   WAT   426      27.523  17.806  15.509  1.00  0.00
ATOM   2359  H1  WAT   426      27.777  17.768  14.587  1.00  0.00
ATOM   2360  H2  WAT   426      26.574  17.679  15.502  1.00  0.00
TER   
ATOM   2361  O   WAT   427      24.608   4.154  12.172  1.00  0.00
ATOM   2362  H1  WAT   427      25.457   4.591  12.106  1.00  0.00
ATOM   2363  H2  WAT   427      24.241   4.466  12.999  1.00  0.00
TER   
ATOM   2364  O   WAT   428      23.507  10.407  10.645  1.00  0.00
ATOM   2365  H1  WAT   428      24.273  10.295  11.208  1.00  0.00
ATOM   2366  H2  WAT   428      23.584   9.711   9.993  1.00  0.00
TER   
ATOM   2367  O   WAT   429      22.201   7.839  11.329  1.00  0.00
ATOM   2368  H1  WAT   429      22.282   6.892  11.440  1.00  0.00
ATOM   2369  H2  WAT   429      23.093   8.170  11.435  1.00  0.00
TER   
ATOM   2370  O   WAT   430      23.003  17.989  18.432  1.00  0.00
ATOM   2371  H1  WAT   430      23.739  17.440  18.703  1.00  0.00
ATOM   2372  H2  WAT   430      23.387  18.854  18.293  1.00  0.00
TER   
ATOM   2373  O   WAT   431      19.887  14.056  14.306  1.00  0.00
ATOM   2374  H1  WAT   431      18.961  14.298  14.297  1.00  0.00
ATOM   2375  H2  WAT   431      20.353  14.884  14.185  1.00  0.00
TER   
ATOM   2376  O   WAT   432      26.113  17.162  10.255  1.00  0.00
ATOM   2377  H1  WAT   432      26.906  17.451   9.803  1.00  0.00
ATOM   2378  H2  WAT   432      25.593  16.731   9.576  1.00  0.00
TER   
ATOM   2379  O   WAT   433      19.728   9.661  26.564  1.00  0.00
ATOM   2380  H1  WAT   433      20.232   9.082  27.136  1.00  0.00
ATOM   2381  H2  WAT   433      18.989   9.945  27.102  1.00  0.00
TER   
ATOM   2382  O   WAT   434      26.631  12.382  10.119  1.00  0.00
ATOM   2383  H1  WAT   434      26.526  11.768  10.845  1.00  0.00
ATOM   2384  H2  WAT   434      26.463  11.859   9.335  1.00  0.00
TER   
ATOM   2385  O   WAT   435      26.782  11.068  26.098  1.00  0.00
ATOM   2386  H1  WAT   435      26.017  11.636  26.013  1.00  0.00
ATOM   2387  H2  WAT   435      26.964  10.776  25.205  1.00  0.00
TER   
ATOM   2388  O   WAT   436      25.539  10.403  12.620  1.00  0.00
ATOM   2389  H1  WAT   436      25.960  10.237  13.463  1.00  0.00
ATOM   2390  H2  WAT   436      25.664   9.593  12.125  1.00  0.00
TER   
ATOM   2391  O   WAT   437      23.701   6.383  25.427  1.00  0.00
ATOM   2392  H1  WAT   437      23.171   5.892  24.799  1.00  0.00
ATOM   2393  H2  WAT   437      24.370   6.811  24.893  1.00  0.00
TER   
ATOM   2394  O   WAT   438      28.051   9.427   9.867  1.00  0.00
ATOM   2395  H1  WAT   438      28.572   8.712   9.501  1.00  0.00
ATOM   2396  H2  WAT   438      28.698  10.066  10.167  1.00  0.00
TER   
ATOM   2397  O   WAT   439      24.189   3.349  25.506  1.00  0.00
ATOM   2398  H1  WAT   439      24.094   2.731  24.782  1.00  0.00
ATOM   2399  H2  WAT   439      23.608   4.076  25.279  1.00  0.00
TER   
ATOM   2400  O   WAT   440      26.955   1.907  22.539  1.00  0.00
ATOM   2401  H1  WAT   440      26.506   1.929  21.694  1.00  0.00
ATOM   2402  H2  WAT   440      26.321   1.508  23.136  1.00  0.00
TER   
ATOM   2403  O   WAT   441      27.361  10.802  23.160  1.00  0.00
ATOM   2404  H1  WAT   441      27.779  11.645  22.988  1.00  0.00
ATOM   2405  H2  WAT   441      26.441  10.939  22.931  1.00  0.00
TER   
ATOM   2406  O   WAT   442      24.434   6.477   9.565  1.00  0.00
ATOM   2407  H1  WAT   442      24.233   5.613   9.927  1.00  0.00
ATOM   2408  H2  WAT   442      24.264   6.390   8.628  1.00  0.00
TER   
ATOM   2409  O   WAT   443      25.211  17.107  24.276  1.00  0.00
ATOM   2410  H1  WAT   443      24.673  17.832  23.957  1.00  0.00
ATOM   2411  H2  WAT   443      25.465  16.630  23.486  1.00  0.00
TER   
ATOM   2412  O   WAT   444      26.464   5.076  25.802  1.00  0.00
ATOM   2413  H1  WAT   444      27.054   4.767  26.490  1.00  0.00
ATOM   2414  H2  WAT   444      25.646   4.604  25.958  1.00  0.00
TER   
ATOM   2415  O   WAT   445      23.233   3.577   9.553  1.00  0.00
ATOM   2416  H1  WAT   445      23.535   3.583   8.645  1.00  0.00
ATOM   2417  H2  WAT   445      23.972   3.227  10.050  1.00  0.00
TER   
ATOM   2418  O   WAT   446      28.068  18.342  24.535  1.00  0.00
ATOM   2419  H1  WAT   446      27.993  19.246  24.842  1.00  0.00
ATOM   2420  H2  WAT   446      27.165  18.024  24.507  1.00  0.00
TER   
ATOM   2421  O   WAT   447      26.451   2.520  10.539  1.00  0.00
ATOM   2422  H1  WAT   447      26.103   1.843   9.959  1.00  0.00
ATOM   2423  H2  WAT   447      26.653   2.059  11.353  1.00  0.00
TER   
ATOM   2424  O   WAT   448      28.616  17.508  12.158  1.00  0.00
ATOM   2425  H1  WAT   448      29.511  17.847  12.179  1.00  0.00
ATOM   2426  H2  WAT   448      28.648  16.786  11.530  1.00  0.00
TER   
ATOM   2427  O   WAT   449      22.256  12.881  10.386  1.00  0.00
ATOM   2428  H1  WAT   449      22.693  13.424  11.042  1.00  0.00
ATOM   2429  H2  WAT   449      22.741  12.056  10.396  1.00  0.00
TER   
ATOM   2430  O   WAT   450      19.470  15.670  17.838  1.00  0.00
ATOM   2431  H1  WAT   450      19.801  14.802  17.606  1.00  0.00
ATOM   2432  H2  WAT   450      19.899  15.876  18.669  1.00  0.00
TER   
ATOM   2433  O   WAT   451      24.067  14.001  15.498  1.00  0.00
ATOM   2434  H1  WAT   451      23.766  13.877  16.399  1.00  0.00
ATOM   2435  H2  WAT   451      23.960  13.142  15.090  1.00  0.00
TER   
ATOM   2436  O   WAT   452      19.959  16.537  20.576  1.00  0.00
ATOM   2437  H1  WAT   452      19.522  16.717  21.409  1.00  0.00
ATOM   2438  H2  WAT   452      20.527  17.294  20.435  1.00  0.00
TER   
ATOM   2439  O   WAT   453      19.792   9.049  16.935  1.00  0.00
ATOM   2440  H1  WAT   453      19.137   8.780  16.291  1.00  0.00
ATOM   2441  H2  WAT   453      20.630   8.939  16.486  1.00  0.00
TER   
ATOM   2442  O   WAT   454      20.829   9.434  21.476  1.00  0.00
ATOM   2443  H1  WAT   454      21.197   9.347  22.355  1.00  0.00
ATOM   2444  H2  WAT   454      20.260   8.671  21.376  1.00  0.00
TER   
ATOM   2445  O   WAT   455      20.381   6.345  25.381  1.00  0.00
ATOM   2446  H1  WAT   455      19.487   6.312  25.721  1.00  0.00
ATOM   2447  H2  WAT   455      20.921   6.544  26.147  1.00  0.00
TER   
ATOM   2448  O   WAT   456      19.006   6.259  12.878  1.00  0.00
ATOM   2449  H1  WAT   456      18.102   6.522  12.703  1.00  0.00
ATOM   2450  H2  WAT   456      19.490   6.530  12.098  1.00  0.00
TER   
ATOM   2451  O   WAT   457      21.548   5.315  10.787  1.00  0.00
ATOM   2452  H1  WAT   457      22.257   4.894  10.302  1.00  0.00
ATOM   2453  H2  WAT   457      20.832   5.383  10.156  1.00  0.00
TER   
ATOM   2454  O   WAT   458      21.196   1.369   9.828  1.00  0.00
ATOM   2455  H1  WAT   458      21.919   1.910  10.146  1.00  0.00
ATOM   2456  H2  WAT   458      21.468   1.096   8.952  1.00  0.00
TER   
ATOM   2457  O   WAT   459      20.885   0.620  19.730  1.00  0.00
ATOM   2458  H1  WAT   459      21.533   0.070  19.289  1.00  0.00
ATOM   2459  H2  WAT   459      21.305   0.874  20.551  1.00  0.00
TER   
ATOM   2460  O   WAT   460      20.638   0.776  22.472  1.00  0.00
ATOM   2461  H1  WAT   460      20.290   1.232  23.238  1.00  0.00
ATOM   2462  H2  WAT   460      20.307  -0.119  22.555  1.00  0.00
TER   
ATOM   2463  O   WAT   461      22.245  13.948  26.638  1.00  0.00
ATOM   2464  H1  WAT   461      22.202  13.577  27.519  1.00  0.00
ATOM   2465  H2  WAT   461      22.376  14.885  26.778  1.00  0.00
TER   
ATOM   2466  O   WAT   462      25.945  15.503  22.239  1.00  0.00
ATOM   2467  H1  WAT   462      25.704  15.771  21.352  1.00  0.00
ATOM   2468  H2  WAT   462      26.885  15.674  22.294  1.00  0.00
TER   
ATOM   2469  O   WAT   463      28.151   1.967  25.994  1.00  0.00
ATOM   2470  H1  WAT   463      28.090   2.559  26.744  1.00  0.00
ATOM   2471  H2  WAT   463      29.091   1.859  25.849  1.00  0.00
TER   
ATOM   2472  O   WAT   464      21.310   0.303  25.747  1.00  0.00
ATOM   2473  H1  WAT   464      21.859   0.122  24.984  1.00  0.00
ATOM   2474  H2  WAT   464      21.376  -0.487  26.283  1.00  0.00
TER   
ATOM   2475  O   WAT   465      22.083  16.894  23.757  1.00  0.00
ATOM   2476  H1  WAT   465      21.489  16.762  24.496  1.00  0.00
ATOM   2477  H2  WAT   465      22.076  16.058  23.292  1.00  0.00
TER   
ATOM   2478  O   WAT   466      21.715  14.260  22.708  1.00  0.00
ATOM   2479  H1  WAT   466      20.988  13.640  22.641  1.00  0.00
ATOM   2480  H2  WAT   466      21.776  14.654  21.838  1.00  0.00
TER   
ATOM   2481  O   WAT   467      25.319  16.474  19.493  1.00  0.00
ATOM   2482  H1  WAT   467      25.836  15.863  18.968  1.00  0.00
ATOM   2483  H2  WAT   467      25.969  16.977  19.984  1.00  0.00
TER   
ATOM   2484  O   WAT   468      28.059  17.365  20.320  1.00  0.00
ATOM   2485  H1  WAT   468      28.346  17.110  19.443  1.00  0.00
ATOM   2486  H2  WAT   468      28.571  16.813  20.911  1.00  0.00
TER   
ATOM   2487  O   WAT   469      29.276   1.104  20.900  1.00  0.00
ATOM   2488  H1  WAT   469      28.494   1.578  21.179  1.00  0.00
ATOM   2489  H2  WAT   469      28.983   0.199  20.791  1.00  0.00
TER   
ATOM   2490  O   WAT   470      19.998  17.577  15.918  1.00  0.00
ATOM   2491  H1  WAT   470      19.830  16.944  16.616  1.00  0.00
ATOM   2492  H2  WAT   470      19.131  17.783  15.567  1.00  0.00
TER   
ATOM   2493  O   WAT   471      20.620   1.409  13.421  1.00  0.00
ATOM   2494  H1  WAT   471      21.378   1.522  12.848  1.00  0.00
ATOM   2495  H2  WAT   471      20.158   2.246  13.375  1.00  0.00
TER   
ATOM   2496  O   WAT   472      27.162   3.523  16.411  1.00  0.00
ATOM   2497  H1  WAT   472      26.349   3.148  16.071  1.00  0.00
ATOM   2498  H2  WAT   472      27.666   2.767  16.713  1.00  0.00
TER   
ATOM   2499  O   WAT   473      21.604  16.270  13.363  1.00  0.00
ATOM   2500  H1  WAT   473      21.079  16.651  12.659  1.00  0.00
ATOM   2501  H2  WAT   473      21.528  16.895  14.084  1.00  0.00
TER   
ATOM   2502  O   WAT   474      22.993   1.935  11.961  1.00  0.00
ATOM   2503  H1  WAT   474      23.522   1.148  11.832  1.00  0.00
ATOM   2504  H2  WAT   474      23.626   2.614  12.195  1.00  0.00
TER   
ATOM   2505  O   WAT   475      25.187   1.673  15.016  1.00  0.00
ATOM   2506  H1  WAT   475      24.557   0.971  15.183  1.00  0.00
ATOM   2507  H2  WAT   475      24.647   2.433  14.799  1.00  0.00
TER   
ATOM   2508  O   WAT   476      28.126  18.287  27.687  1.00  0.00
ATOM   2509  H1  WAT   476      29.053  18.051  27.730  1.00  0.00
ATOM   2510  H2  WAT   476      28.111  19.114  27.206  1.00  0.00
TER   
ATOM   2511  O   WAT   477      25.312   0.951  27.451  1.00  0.00
ATOM   2512  H1  WAT   477      25.031   1.454  26.687  1.00  0.00
ATOM   2513  H2  WAT   477      25.694   0.153  27.085  1.00  0.00
TER   
ATOM   2514  O   WAT   478      24.203  18.219  12.238  1.00  0.00
ATOM   2515  H1  WAT   478      24.935  17.934  11.690  1.00  0.00
ATOM   2516  H2  WAT   478      24.463  17.980  13.128  1.00  0.00
TER   
ATOM   2517  O   WAT   479      23.365  14.335  12.242  1.00  0.00
ATOM   2518  H1  WAT   479      22.736  14.804  12.791  1.00  0.00
ATOM   2519  H2  WAT   479      23.479  13.490  12.677  1.00  0.00
TER   
ATOM   2520  O   WAT   480      28.951  10.164   0.274  1.00  0.00
ATOM   2521  H1  WAT   480      28.176   9.684   0.563  1.00  0.00
ATOM   2522  H2  WAT   480      29.603   9.484   0.099  1.00  0.00
TER   
ATOM   2523  O   WAT   481      22.968  10.475   1.151  1.00  0.00
ATOM   2524  H1  WAT   481      22.137  10.220   1.551  1.00  0.00
ATOM   2525  H2  WAT   481      23.576  10.547   1.887  1.00  0.00
TER   
ATOM   2526  O   WAT   482      22.948  14.509   1.347  1.00  0.00
ATOM   2527  H1  WAT   482      23.251  13.619   1.168  1.00  0.00
ATOM   2528  H2  WAT   482      23.693  15.067   1.119  1.00  0.00
TER   
ATOM   2529  O   WAT   483      21.377   5.436  -5.065  1.00  0.00
ATOM   2530  H1  WAT   483      20.489   5.777  -5.167  1.00  0.00
ATOM   2531  H2  WAT   483      21.661   5.236  -5.957  1.00  0.00
TER   
ATOM   2532  O   WAT   484      19.341   8.036   0.819  1.00  0.00
ATOM   2533  H1  WAT   484      19.912   7.268   0.820  1.00  0.00
ATOM   2534  H2  WAT   484      19.341   8.335  -0.090  1.00  0.00
TER   
ATOM   2535  O   WAT   485      28.392  12.839   0.281  1.00  0.00
ATOM   2536  H1  WAT   485      28.323  11.898   0.119  1.00  0.00
ATOM   2537  H2  WAT   485      29.154  12.929   0.853  1.00  0.00
TER   
ATOM   2538  O   WAT   486      20.583   3.445   2.606  1.00  0.00
ATOM   2539  H1  WAT   486      20.403   2.547   2.886  1.00  0.00
ATOM   2540  H2  WAT   486      20.181   3.992   3.281  1.00  0.00
TER   
ATOM   2541  O   WAT   487      23.553   4.019  -4.031  1.00  0.00
ATOM   2542  H1  WAT   487      23.660   4.919  -3.724  1.00  0.00
ATOM   2543  H2  WAT   487      22.643   3.971  -4.321  1.00  0.00
TER   
ATOM   2544  O   WAT   488      21.202   5.941   1.214  1.00  0.00
ATOM   2545  H1  WAT   488      21.883   6.205   1.833  1.00  0.00
ATOM   2546  H2  WAT   488      20.886   5.101   1.548  1.00  0.00
TER   
ATOM   2547  O   WAT   489      25.394   6.987   0.302  1.00  0.00
ATOM   2548  H1  WAT   489      25.902   7.486   0.942  1.00  0.00
ATOM   2549  H2  WAT   489      25.925   6.211   0.126  1.00  0.00
TER   
ATOM   2550  O   WAT   490      23.678   1.627   4.568  1.00  0.00
ATOM   2551  H1  WAT   490      23.680   2.145   3.763  1.00  0.00
ATOM   2552  H2  WAT   490      22.848   1.150   4.545  1.00  0.00
TER   
ATOM   2553  O   WAT   491      24.928  11.267   2.745  1.00  0.00
ATOM   2554  H1  WAT   491      24.595  11.894   3.388  1.00  0.00
ATOM   2555  H2  WAT   491      25.105  11.793   1.966  1.00  0.00
TER   
ATOM   2556  O   WAT   492      23.359   3.338   2.575  1.00  0.00
ATOM   2557  H1  WAT   492      23.701   4.183   2.280  1.00  0.00
ATOM   2558  H2  WAT   492      22.421   3.487   2.692  1.00  0.00
TER   
ATOM   2559  O   WAT   493      24.140  13.235   4.560  1.00  0.00
ATOM   2560  H1  WAT   493      24.757  13.910   4.279  1.00  0.00
ATOM   2561  H2  WAT   493      23.279  13.644   4.469  1.00  0.00
TER   
ATOM   2562  O   WAT   494      19.433  12.425  -6.559  1.00  0.00
ATOM   2563  H1  WAT   494      19.056  12.914  -7.291  1.00  0.00
ATOM   2564  H2  WAT   494      19.690  13.097  -5.928  1.00  0.00
TER   
ATOM   2565  O   WAT   495      27.042   0.827  -1.100  1.00  0.00
ATOM   2566  H1  WAT   495      27.350   0.271  -1.817  1.00  0.00
ATOM   2567  H2  WAT   495      26.112   0.961  -1.283  1.00  0.00
TER   
ATOM   2568  O   WAT   496      29.430   8.891  -4.364  1.00  0.00
ATOM   2569  H1  WAT   496      28.503   8.825  -4.136  1.00  0.00
ATOM   2570  H2  WAT   496      29.583   9.829  -4.479  1.00  0.00
TER   
ATOM   2571  O   WAT   497      29.417   5.163  -7.368  1.00  0.00
ATOM   2572  H1  WAT   497      28.477   5.325  -7.282  1.00  0.00
ATOM   2573  H2  WAT   497      29.735   5.882  -7.914  1.00  0.00
TER   
ATOM   2574  O   WAT   498      25.036   9.418  -1.582  1.00  0.00
ATOM   2575  H1  WAT   498      24.631   8.706  -2.078  1.00  0.00
ATOM   2576  H2  WAT   498      25.122   9.073  -0.694  1.00  0.00
TER   
ATOM   2577  O   WAT   499      25.504  13.105   0.581  1.00  0.00
ATOM   2578  H1  WAT   499      25.207  12.499  -0.098  1.00  0.00
ATOM   2579  H2  WAT   499      26.454  13.142   0.470  1.00  0.00
TER   
ATOM   2580  O   WAT   500      23.749   6.192   2.197  1.00  0.00
ATOM   2581  H1  WAT   500      24.300   6.302   1.423  1.00  0.00
ATOM   2582  H2  WAT   500      24.263   6.566   2.913  1.00  0.00
TER   
ATOM   2583  O   WAT   501      24.596  12.843   7.232  1.00  0.00
ATOM   2584  H1  WAT   501      23.699  13.067   7.480  1.00  0.00
ATOM   2585  H2  WAT   501      24.621  12.966   6.283  1.00  0.00
TER   
ATOM   2586  O   WAT   502      23.423   9.714   5.808  1.00  0.00
ATOM   2587  H1  WAT   502      23.284  10.586   6.177  1.00  0.00
ATOM   2588  H2  WAT   502      22.541   9.371   5.663  1.00  0.00
TER   
ATOM   2589  O   WAT   503      25.221  15.656   8.016  1.00  0.00
ATOM   2590  H1  WAT   503      25.193  16.061   7.149  1.00  0.00
ATOM   2591  H2  WAT   503      25.057  14.727   7.854  1.00  0.00
TER   
ATOM   2592  O   WAT   504      21.736   8.312  -4.082  1.00  0.00
ATOM   2593  H1  WAT   504      21.616   9.039  -4.694  1.00  0.00
ATOM   2594  H2  WAT   504      21.426   7.543  -4.559  1.00  0.00
TER   
ATOM   2595  O   WAT   505      19.375  11.484   1.725  1.00  0.00
ATOM   2596  H1  WAT   505      19.453  11.619   0.781  1.00  0.00
ATOM   2597  H2  WAT   505      19.989  10.775   1.918  1.00  0.00
TER   
ATOM   2598  O   WAT   506      20.620  13.184  -1.864  1.00  0.00
ATOM   2599  H1  WAT   506      20.212  13.325  -2.719  1.00  0.00
ATOM   2600  H2  WAT   506      21.511  12.900  -2.067  1.00  0.00
TER   
ATOM   2601  O   WAT   507      24.892  17.399  -3.752  1.00  0.00
ATOM   2602  H1  WAT   507      24.716  16.482  -3.965  1.00  0.00
ATOM   2603  H2  WAT   507      24.037  17.757  -3.512  1.00  0.00
TER   
ATOM   2604  O   WAT   508      19.431  12.525   4.265  1.00  0.00
ATOM   2605  H1  WAT   508      19.594  12.056   3.446  1.00  0.00
ATOM   2606  H2  WAT   508      19.896  12.018   4.929  1.00  0.00
TER   
ATOM   2607  O   WAT   509      24.203   1.656  -0.699  1.00  0.00
ATOM   2608  H1  WAT   509      23.759   2.437  -1.031  1.00  0.00
ATOM   2609  H2  WAT   509      24.761   1.979   0.008  1.00  0.00
TER   
ATOM   2610  O   WAT   510      28.490   4.523   4.904  1.00  0.00
ATOM   2611  H1  WAT   510      28.028   4.731   5.716  1.00  0.00
ATOM   2612  H2  WAT   510      28.087   3.709   4.601  1.00  0.00
TER   
ATOM   2613  O   WAT   511      27.319   1.277  -5.819  1.00  0.00
ATOM   2614  H1  WAT   511      26.694   1.273  -5.094  1.00  0.00
ATOM   2615  H2  WAT   511      27.232   0.410  -6.215  1.00  0.00
TER   
ATOM   2616  O   WAT   512      26.240   2.201   1.160  1.00  0.00
ATOM   2617  H1  WAT   512      26.537   3.107   1.079  1.00  0.00
ATOM   2618  H2  WAT   512      26.789   1.713   0.545  1.00  0.00
TER   
ATOM   2619  O   WAT   513      23.994   6.779  -2.971  1.00  0.00
ATOM   2620  H1  WAT   513      23.768   6.563  -2.067  1.00  0.00
ATOM   2621  H2  WAT   513      23.213   7.212  -3.317  1.00  0.00
TER   
ATOM   2622  O   WAT   514      26.434   7.678   7.695  1.00  0.00
ATOM   2623  H1  WAT   514      26.338   6.737   7.545  1.00  0.00
ATOM   2624  H2  WAT   514      27.277   7.899   7.300  1.00  0.00
TER   
ATOM   2625  O   WAT   515      21.565   4.089   5.848  1.00  0.00
ATOM   2626  H1  WAT   515      21.171   4.937   6.055  1.00  0.00
ATOM   2627  H2  WAT   515      20.877   3.452   6.039  1.00  0.00
TER   
ATOM   2628  O   WAT   516      28.140   4.173   8.918  1.00  0.00
ATOM   2629  H1  WAT   516      27.449   3.980   9.552  1.00  0.00
ATOM   2630  H2  WAT   516      28.883   4.456   9.450  1.00  0.00
TER   
ATOM   2631  O   WAT   517      18.867   2.012  -0.119  1.00  0.00
ATOM   2632  H1  WAT   517      18.578   2.582   0.594  1.00  0.00
ATOM   2633  H2  WAT   517      19.611   1.532   0.244  1.00  0.00
TER   
ATOM   2634  O   WAT   518      19.054   5.954  -8.909  1.00  0.00
ATOM   2635  H1  WAT   518      18.971   6.897  -8.767  1.00  0.00
ATOM   2636  H2  WAT   518      18.702   5.812  -9.787  1.00  0.00
TER   
ATOM   2637  O   WAT   519      26.854   4.688   0.158  1.00  0.00
ATOM   2638  H1  WAT   519      26.857   4.247  -0.691  1.00  0.00
ATOM   2639  H2  WAT   519      27.749   5.010   0.266  1.00  0.00
TER   
ATOM   2640  O   WAT   520      22.704   4.571  -0.882  1.00  0.00
ATOM   2641  H1  WAT   520      22.364   5.048  -0.125  1.00  0.00
ATOM   2642  H2  WAT   520      21.942   4.117  -1.242  1.00  0.00
TER   
ATOM   2643  O   WAT   521      26.916   5.689  -6.851  1.00  0.00
ATOM   2644  H1  WAT   521      27.037   5.648  -5.902  1.00  0.00
ATOM   2645  H2  WAT   521      26.530   6.552  -7.006  1.00  0.00
TER   
ATOM   2646  O   WAT   522      25.928   7.999  -7.453  1.00  0.00
ATOM   2647  H1  WAT   522      25.359   7.551  -8.079  1.00  0.00
ATOM   2648  H2  WAT   522      26.637   8.359  -7.986  1.00  0.00
TER   
ATOM   2649  O   WAT   523      21.005  11.900   6.424  1.00  0.00
ATOM   2650  H1  WAT   523      20.620  11.260   7.022  1.00  0.00
ATOM   2651  H2  WAT   523      21.316  12.604   6.994  1.00  0.00
TER   
ATOM   2652  O   WAT   524      27.154   8.748   1.905  1.00  0.00
ATOM   2653  H1  WAT   524      27.521   8.274   2.651  1.00  0.00
ATOM   2654  H2  WAT   524      26.965   9.622   2.246  1.00  0.00
TER   
ATOM   2655  O   WAT   525      20.018   3.492  -1.966  1.00  0.00
ATOM   2656  H1  WAT   525      19.733   3.128  -1.128  1.00  0.00
ATOM   2657  H2  WAT   525      19.956   2.761  -2.579  1.00  0.00
TER   
ATOM   2658  O   WAT   526      24.944   7.789   4.223  1.00  0.00
ATOM   2659  H1  WAT   526      24.640   8.668   4.448  1.00  0.00
ATOM   2660  H2  WAT   526      25.899   7.849   4.259  1.00  0.00
TER   
ATOM   2661  O   WAT   527      23.472  11.995  -5.180  1.00  0.00
ATOM   2662  H1  WAT   527      22.699  11.455  -5.340  1.00  0.00
ATOM   2663  H2  WAT   527      24.202  11.476  -5.518  1.00  0.00
TER   
ATOM   2664  O   WAT   528      29.692   2.385  -5.244  1.00  0.00
ATOM   2665  H1  WAT   528      28.879   1.887  -5.320  1.00  0.00
ATOM   2666  H2  WAT   528      29.498   3.225  -5.661  1.00  0.00
TER   
ATOM   2667  O   WAT   529      29.613  11.063   6.500  1.00  0.00
ATOM   2668  H1  WAT   529      29.547  10.142   6.245  1.00  0.00
ATOM   2669  H2  WAT   529      28.984  11.160   7.214  1.00  0.00
TER   
ATOM   2670  O   WAT   530      23.516  11.663  -1.542  1.00  0.00
ATOM   2671  H1  WAT   530      24.034  10.860  -1.596  1.00  0.00
ATOM   2672  H2  WAT   530      23.065  11.601  -0.700  1.00  0.00
TER   
ATOM   2673  O   WAT   531      28.403  12.930  -6.269  1.00  0.00
ATOM   2674  H1  WAT   531      28.745  13.674  -6.765  1.00  0.00
ATOM   2675  H2  WAT   531      27.574  13.243  -5.907  1.00  0.00
TER   
ATOM   2676  O   WAT   532      21.001   8.629   5.371  1.00  0.00
ATOM   2677  H1  WAT   532      20.642   9.295   5.958  1.00  0.00
ATOM   2678  H2  WAT   532      20.706   7.798   5.742  1.00  0.00
TER   
ATOM   2679  O   WAT   533      24.202   9.088   8.254  1.00  0.00
ATOM   2680  H1  WAT   533      23.902   9.233   7.357  1.00  0.00
ATOM   2681  H2  WAT   533      24.973   8.528   8.162  1.00  0.00
TER   
ATOM   2682  O   WAT   534      29.545  13.885   6.250  1.00  0.00
ATOM   2683  H1  WAT   534      29.559  12.953   6.032  1.00  0.00
ATOM   2684  H2  WAT   534      28.837  13.971   6.889  1.00  0.00
TER   
ATOM   2685  O   WAT   535      27.372  13.011  -3.498  1.00  0.00
ATOM   2686  H1  WAT   535      28.059  13.558  -3.117  1.00  0.00
ATOM   2687  H2  WAT   535      26.585  13.555  -3.463  1.00  0.00
TER   
ATOM   2688  O   WAT   536      19.511   8.628  -8.006  1.00  0.00
ATOM   2689  H1  WAT   536      20.381   8.911  -7.722  1.00  0.00
ATOM   2690  H2  WAT   536      19.021   9.442  -8.121  1.00  0.00
TER   
ATOM   2691  O   WAT   537      26.675  10.016  -3.885  1.00  0.00
ATOM   2692  H1  WAT   537      27.131  10.826  -3.659  1.00  0.00
ATOM   2693  H2  WAT   537      26.324   9.698  -3.053  1.00  0.00
TER   
ATOM   2694  O   WAT   538      28.978  15.526   3.344  1.00  0.00
ATOM   2695  H1  WAT   538      29.622  15.732   4.021  1.00  0.00
ATOM   2696  H2  WAT   538      29.341  14.765   2.891  1.00  0.00
TER   
ATOM   2697  O   WAT   539      22.576   0.359  -3.413  1.00  0.00
ATOM   2698  H1  WAT   539      22.448   0.351  -2.464  1.00  0.00
ATOM   2699  H2  WAT   539      21.752   0.698  -3.764  1.00  0.00
TER   
ATOM   2700  O   WAT   540      19.879  17.841  -7.440  1.00  0.00
ATOM   2701  H1  WAT   540      20.238  18.440  -8.094  1.00  0.00
ATOM   2702  H2  WAT   540      19.738  18.387  -6.666  1.00  0.00
TER   
ATOM   2703  O   WAT   541      19.576   2.119   6.048  1.00  0.00
ATOM   2704  H1  WAT   541      18.861   2.318   6.653  1.00  0.00
ATOM   2705  H2  WAT   541      19.995   1.343   6.419  1.00  0.00
TER   
ATOM   2706  O   WAT   542      19.863  16.107   7.034  1.00  0.00
ATOM   2707  H1  WAT   542      19.972  15.166   6.894  1.00  0.00
ATOM   2708  H2  WAT   542      19.211  16.372   6.386  1.00  0.00
TER   
ATOM   2709  O   WAT   543      27.854  14.378   8.434  1.00  0.00
ATOM   2710  H1  WAT   543      27.534  13.659   8.979  1.00  0.00
ATOM   2711  H2  WAT   543      27.180  15.054   8.508  1.00  0.00
TER   
ATOM   2712  O   WAT   544      25.895  15.224  -6.622  1.00  0.00
ATOM   2713  H1  WAT   544      25.886  15.957  -7.238  1.00  0.00
ATOM   2714  H2  WAT   544      24.975  14.977  -6.530  1.00  0.00
TER   
ATOM   2715  O   WAT   545      21.496  10.446  -5.878  1.00  0.00
ATOM   2716  H1  WAT   545      20.889  11.186  -5.868  1.00  0.00
ATOM   2717  H2  WAT   545      21.971  10.536  -6.704  1.00  0.00
TER   
ATOM   2718  O   WAT   546      28.881  15.287  -7.960  1.00  0.00
ATOM   2719  H1  WAT   546      28.983  15.083  -8.890  1.00  0.00
ATOM   2720  H2  WAT   546      27.982  15.033  -7.755  1.00  0.00
TER   
ATOM   2721  O   WAT   547      26.404   5.845  -3.978  1.00  0.00
ATOM   2722  H1  WAT   547      25.696   6.314  -3.536  1.00  0.00
ATOM   2723  H2  WAT   547      26.688   5.187  -3.343  1.00  0.00
TER   
ATOM   2724  O   WAT   548      28.030   7.265   4.022  1.00  0.00
ATOM   2725  H1  WAT   548      28.528   7.739   4.687  1.00  0.00
ATOM   2726  H2  WAT   548      28.172   6.341   4.229  1.00  0.00
TER   
ATOM   2727  O   WAT   549      27.523  17.806  -3.265  1.00  0.00
ATOM   2728  H1  WAT   549      27.777  17.768  -4.187  1.00  0.00
ATOM   2729  H2  WAT   549      26.574  17.679  -3.272  1.00  0.00
TER   
ATOM   2730  O   WAT   550      24.608   4.154  -6.603  1.00  0.00
ATOM   2731  H1  WAT   550      25.457   4.591  -6.668  1.00  0.00
ATOM   2732  H2  WAT   550      24.241   4.466  -5.775  1.00  0.00
TER   
ATOM   2733  O   WAT   551      23.507  10.407  -8.129  1.00  0.00
ATOM   2734  H1  WAT   551      24.273  10.295  -7.566  1.00  0.00
ATOM   2735  H2  WAT   551      23.584   9.711  -8.781  1.00  0.00
TER   
ATOM   2736  O   WAT   552      22.201   7.839  -7.446  1.00  0.00
ATOM   2737  H1  WAT   552      22.282   6.892  -7.334  1.00  0.00
ATOM   2738  H2  WAT   552      23.093   8.170  -7.340  1.00  0.00
TER   
ATOM   2739  O   WAT   553      23.003  17.989  -0.342  1.00  0.00
ATOM   2740  H1  WAT   553      23.739  17.440  -0.071  1.00  0.00
ATOM   2741  H2  WAT   553      23.387  18.854  -0.482  1.00  0.00
TER   
ATOM   2742  O   WAT   554      19.887  14.056  -4.468  1.00  0.00
ATOM   2743  H1  WAT   554      18.961  14.298  -4.478  1.00  0.00
ATOM   2744  H2  WAT   554      20.353  14.884  -4.590  1.00  0.00
TER   
ATOM   2745  O   WAT   555      22.009  17.174   8.846  1.00  0.00
ATOM   2746  H1  WAT   555      22.810  17.495   9.260  1.00  0.00
ATOM   2747  H2  WAT   555      21.494  16.813   9.568  1.00  0.00
TER   
ATOM   2748  O   WAT   556      26.113  17.162  -8.520  1.00  0.00
ATOM   2749  H1  WAT   556      26.906  17.451  -8.971  1.00  0.00
ATOM   2750  H2  WAT   556      25.593  16.731  -9.198  1.00  0.00
TER   
ATOM   2751  O   WAT   557      19.728   9.661   7.790  1.00  0.00
ATOM   2752  H1  WAT   557      20.232   9.082   8.362  1.00  0.00
ATOM   2753  H2  WAT   557      18.989   9.945   8.328  1.00  0.00
TER   
ATOM   2754  O   WAT   558      26.631  12.382  -8.655  1.00  0.00
ATOM   2755  H1  WAT   558      26.526  11.768  -7.929  1.00  0.00
ATOM   2756  H2  WAT   558      26.463  11.859  -9.439  1.00  0.00
TER   
ATOM   2757  O   WAT   559      26.782  11.068   7.323  1.00  0.00
ATOM   2758  H1  WAT   559      26.017  11.636   7.239  1.00  0.00
ATOM   2759  H2  WAT   559      26.964  10.776   6.430  1.00  0.00
TER   
ATOM   2760  O   WAT   560      21.761   7.804   8.685  1.00  0.00
ATOM   2761  H1  WAT   560      21.801   7.505   9.593  1.00  0.00
ATOM   2762  H2  WAT   560      22.615   8.205   8.526  1.00  0.00
TER   
ATOM   2763  O   WAT   561      25.539  10.403  -6.155  1.00  0.00
ATOM   2764  H1  WAT   561      25.960  10.237  -5.312  1.00  0.00
ATOM   2765  H2  WAT   561      25.664   9.593  -6.649  1.00  0.00
TER   
ATOM   2766  O   WAT   562      23.701   6.383   6.652  1.00  0.00
ATOM   2767  H1  WAT   562      23.171   5.892   6.025  1.00  0.00
ATOM   2768  H2  WAT   562      24.370   6.811   6.118  1.00  0.00
TER   
ATOM   2769  O   WAT   563      28.051   9.427  -8.907  1.00  0.00
ATOM   2770  H1  WAT   563      28.572   8.712  -9.273  1.00  0.00
ATOM   2771  H2  WAT   563      28.698  10.066  -8.607  1.00  0.00
TER   
ATOM   2772  O   WAT   564      24.189   3.349   6.732  1.00  0.00
ATOM   2773  H1  WAT   564      24.094   2.731   6.007  1.00  0.00
ATOM   2774  H2  WAT   564      23.608   4.076   6.505  1.00  0.00
TER   
ATOM   2775  O   WAT   565      26.955   1.907   3.765  1.00  0.00
ATOM   2776  H1  WAT   565      26.506   1.929   2.919  1.00  0.00
ATOM   2777  H2  WAT   565      26.321   1.508   4.362  1.00  0.00
TER   
ATOM   2778  O   WAT   566      27.361  10.802   4.386  1.00  0.00
ATOM   2779  H1  WAT   566      27.779  11.645   4.214  1.00  0.00
ATOM   2780  H2  WAT   566      26.441  10.939   4.157  1.00  0.00
TER   
ATOM   2781  O   WAT   567      24.434   6.477  -9.209  1.00  0.00
ATOM   2782  H1  WAT   567      24.233   5.613  -8.848  1.00  0.00
ATOM   2783  H2  WAT   567      24.264   6.390 -10.147  1.00  0.00
TER   
ATOM   2784  O   WAT   568      25.211  17.107   5.502  1.00  0.00
ATOM   2785  H1  WAT   568      24.673  17.832   5.183  1.00  0.00
ATOM   2786  H2  WAT   568      25.465  16.630   4.712  1.00  0.00
TER   
ATOM   2787  O   WAT   569      26.464   5.076   7.027  1.00  0.00
ATOM   2788  H1  WAT   569      27.054   4.767   7.715  1.00  0.00
ATOM   2789  H2  WAT   569      25.646   4.604   7.183  1.00  0.00
TER   
ATOM   2790  O   WAT   570      23.233   3.577  -9.221  1.00  0.00
ATOM   2791  H1  WAT   570      23.535   3.583 -10.129  1.00  0.00
ATOM   2792  H2  WAT   570      23.972   3.227  -8.724  1.00  0.00
TER   
ATOM   2793  O   WAT   571      28.068  18.342   5.761  1.00  0.00
ATOM   2794  H1  WAT   571      27.993  19.246   6.068  1.00  0.00
ATOM   2795  H2  WAT   571      27.165  18.024   5.733  1.00  0.00
TER   
ATOM   2796  O   WAT   572      26.451   2.520  -8.235  1.00  0.00
ATOM   2797  H1  WAT   572      26.103   1.843  -8.815  1.00  0.00
ATOM   2798  H2  WAT   572      26.653   2.059  -7.421  1.00  0.00
TER   
ATOM   2799  O   WAT   573      28.616  17.508  -6.617  1.00  0.00
ATOM   2800  H1  WAT   573      29.511  17.847  -6.595  1.00  0.00
ATOM   2801  H2  WAT   573      28.648  16.786  -7.244  1.00  0.00
TER   
ATOM   2802  O   WAT   574      22.256  12.881  -8.388  1.00  0.00
ATOM   2803  H1  WAT   574      22.693  13.424  -7.732  1.00  0.00
ATOM   2804  H2  WAT   574      22.741  12.056  -8.378  1.00  0.00
TER   
ATOM   2805  O   WAT   575      19.470  15.670  -0.936  1.00  0.00
ATOM   2806  H1  WAT   575      19.801  14.802  -1.168  1.00  0.00
ATOM   2807  H2  WAT   575      19.899  15.876  -0.106  1.00  0.00
TER   
ATOM   2808  O   WAT   576      24.067  14.001  -3.276  1.00  0.00
ATOM   2809  H1  WAT   576      23.766  13.877  -2.376  1.00  0.00
ATOM   2810  H2  WAT   576      23.960  13.142  -3.684  1.00  0.00
TER   
ATOM   2811  O   WAT   577      19.959  16.537   1.802  1.00  0.00
ATOM   2812  H1  WAT   577      19.522  16.717   2.634  1.00  0.00
ATOM   2813  H2  WAT   577      20.527  17.294   1.660  1.00  0.00
TER   
ATOM   2814  O   WAT   578      19.792   9.049  -1.839  1.00  0.00
ATOM   2815  H1  WAT   578      19.137   8.780  -2.483  1.00  0.00
ATOM   2816  H2  WAT   578      20.630   8.939  -2.289  1.00  0.00
TER   
ATOM   2817  O   WAT   579      20.829   9.434   2.701  1.00  0.00
ATOM   2818  H1  WAT   579      21.197   9.347   3.581  1.00  0.00
ATOM   2819  H2  WAT   579      20.260   8.671   2.602  1.00  0.00
TER   
ATOM   2820  O   WAT   580      20.381   6.345   6.607  1.00  0.00
ATOM   2821  H1  WAT   580      19.487   6.312   6.947  1.00  0.00
ATOM   2822  H2  WAT   580      20.921   6.544   7.372  1.00  0.00
TER   
ATOM   2823  O   WAT   581      19.006   6.259  -5.897  1.00  0.00
ATOM   2824  H1  WAT   581      18.102   6.522  -6.071  1.00  0.00
ATOM   2825  H2  WAT   581      19.490   6.530  -6.677  1.00  0.00
TER   
ATOM   2826  O   WAT   582      21.548   5.315  -7.987  1.00  0.00
ATOM   2827  H1  WAT   582      22.257   4.894  -8.472  1.00  0.00
ATOM   2828  H2  WAT   582      20.832   5.383  -8.619  1.00  0.00
TER   
ATOM   2829  O   WAT   583      21.196   1.369  -8.947  1.00  0.00
ATOM   2830  H1  WAT   583      21.919   1.910  -8.629  1.00  0.00
ATOM   2831  H2  WAT   583      21.468   1.096  -9.823  1.00  0.00
TER   
ATOM   2832  O   WAT   584      20.885   0.620   0.955  1.00  0.00
ATOM   2833  H1  WAT   584      21.533   0.070   0.515  1.00  0.00
ATOM   2834  H2  WAT   584      21.305   0.874   1.777  1.00  0.00
TER   
ATOM   2835  O   WAT   585      20.638   0.776   3.698  1.00  0.00
ATOM   2836  H1  WAT   585      20.290   1.232   4.464  1.00  0.00
ATOM   2837  H2  WAT   585      20.307  -0.119   3.780  1.00  0.00
TER   
ATOM   2838  O   WAT   586      22.245  13.948   7.863  1.00  0.00
ATOM   2839  H1  WAT   586      22.202  13.577   8.745  1.00  0.00
ATOM   2840  H2  WAT   586      22.376  14.885   8.003  1.00  0.00
TER   
ATOM   2841  O   WAT   587      25.945  15.503   3.464  1.00  0.00
ATOM   2842  H1  WAT   587      25.704  15.771   2.577  1.00  0.00
ATOM   2843  H2  WAT   587      26.885  15.674   3.519  1.00  0.00
TER   
ATOM   2844  O   WAT   588      28.151   1.967   7.220  1.00  0.00
ATOM   2845  H1  WAT   588      28.090   2.559   7.969  1.00  0.00
ATOM   2846  H2  WAT   588      29.091   1.859   7.075  1.00  0.00
TER   
ATOM   2847  O   WAT   589      21.310   0.303   6.973  1.00  0.00
ATOM   2848  H1  WAT   589      21.859   0.122   6.210  1.00  0.00
ATOM   2849  H2  WAT   589      21.376  -0.487   7.509  1.00  0.00
TER   
ATOM   2850  O   WAT   590      22.083  16.894   4.983  1.00  0.00
ATOM   2851  H1  WAT   590      21.489  16.762   5.722  1.00  0.00
ATOM   2852  H2  WAT   590      22.076  16.058   4.517  1.00  0.00
TER   
ATOM   2853  O   WAT   591      21.715  14.260   3.934  1.00  0.00
ATOM   2854  H1  WAT   591      20.988  13.640   3.866  1.00  0.00
ATOM   2855  H2  WAT   591      21.776  14.654   3.064  1.00  0.00
TER   
ATOM   2856  O   WAT   592      25.319  16.474   0.719  1.00  0.00
ATOM   2857  H1  WAT   592      25.836  15.863   0.194  1.00  0.00
ATOM   2858  H2  WAT   592      25.969  16.977   1.210  1.00  0.00
TER   
ATOM   2859  O   WAT   593      28.059  17.365   1.546  1.00  0.00
ATOM   2860  H1  WAT   593      28.346  17.110   0.669  1.00  0.00
ATOM   2861  H2  WAT   593      28.571  16.813   2.136  1.00  0.00
TER   
ATOM   2862  O   WAT   594      29.276   1.104   2.125  1.00  0.00
ATOM   2863  H1  WAT   594      28.494   1.578   2.405  1.00  0.00
ATOM   2864  H2  WAT   594      28.983   0.199   2.017  1.00  0.00
TER   
ATOM   2865  O   WAT   595      19.998  17.577  -2.856  1.00  0.00
ATOM   2866  H1  WAT   595      19.830  16.944  -2.158  1.00  0.00
ATOM   2867  H2  WAT   595      19.131  17.783  -3.207  1.00  0.00
TER   
ATOM   2868  O   WAT   596      20.620   1.409  -5.353  1.00  0.00
ATOM   2869  H1  WAT   596      21.378   1.522  -5.927  1.00  0.00
ATOM   2870  H2  WAT   596      20.158   2.246  -5.399  1.00  0.00
TER   
ATOM   2871  O   WAT   597      27.162   3.523  -2.363  1.00  0.00
ATOM   2872  H1  WAT   597      26.349   3.148  -2.703  1.00  0.00
ATOM   2873  H2  WAT   597      27.666   2.767  -2.061  1.00  0.00
TER   
ATOM   2874  O   WAT   598      21.604  16.270  -5.411  1.00  0.00
ATOM   2875  H1  WAT   598      21.079  16.651  -6.115  1.00  0.00
ATOM   2876  H2  WAT   598      21.528  16.895  -4.690  1.00  0.00
TER   
ATOM   2877  O   WAT   599      22.993   1.935  -6.813  1.00  0.00
ATOM   2878  H1  WAT   599      23.522   1.148  -6.942  1.00  0.00
ATOM   2879  H2  WAT   599      23.626   2.614  -6.579  1.00  0.00
TER   
ATOM   2880  O   WAT   600      25.187   1.673  -3.759  1.00  0.00
ATOM   2881  H1  WAT   600      24.557   0.971  -3.591  1.00  0.00
ATOM   2882  H2  WAT   600      24.647   2.433  -3.975  1.00  0.00
TER   
ATOM   2883  O   WAT   601      28.126  18.287   8.913  1.00  0.00
ATOM   2884  H1  WAT   601      29.053  18.051   8.956  1.00  0.00
ATOM   2885  H2  WAT   601      28.111  19.114   8.431  1.00  0.00
TER   
ATOM   2886  O   WAT   602      25.312   0.951   8.677  1.00  0.00
ATOM   2887  H1  WAT   602      25.031   1.454   7.913  1.00  0.00
ATOM   2888  H2  WAT   602      25.694   0.153   8.311  1.00  0.00
TER   
ATOM   2889  O   WAT   603      24.203  18.219  -6.536  1.00  0.00
ATOM   2890  H1  WAT   603      24.935  17.934  -7.084  1.00  0.00
ATOM   2891  H2  WAT   603      24.463  17.980  -5.647  1.00  0.00
TER   
ATOM   2892  O   WAT   604      23.365  14.335  -6.532  1.00  0.00
ATOM   2893  H1  WAT   604      22.736  14.804  -5.983  1.00  0.00
ATOM   2894  H2  WAT   604      23.479  13.490  -6.097  1.00  0.00
TER   
ATOM   2895  O   WAT   605      28.951  10.164 -18.501  1.00  0.00
ATOM   2896  H1  WAT   605      28.176   9.684 -18.211  1.00  0.00
ATOM   2897  H2  WAT   605      29.603   9.484 -18.675  1.00  0.00
TER   
ATOM   2898  O   WAT   606      22.968  10.475 -17.623  1.00  0.00
ATOM   2899  H1  WAT   606      22.137  10.220 -17.224  1.00  0.00
ATOM   2900  H2  WAT   606      23.576  10.547 -16.887  1.00  0.00
TER   
ATOM   2901  O   WAT   607      22.948  14.509 -17.427  1.00  0.00
ATOM   2902  H1  WAT   607      23.251  13.619 -17.606  1.00  0.00
ATOM   2903  H2  WAT   607      23.693  15.067 -17.655  1.00  0.00
TER   
ATOM   2904  O   WAT   608      21.377   5.436 -23.839  1.00  0.00
ATOM   2905  H1  WAT   608      20.489   5.777 -23.941  1.00  0.00
ATOM   2906  H2  WAT   608      21.661   5.236 -24.731  1.00  0.00
TER   
ATOM   2907  O   WAT   609      19.341   8.036 -17.955  1.00  0.00
ATOM   2908  H1  WAT   609      19.912   7.268 -17.955  1.00  0.00
ATOM   2909  H2  WAT   609      19.341   8.335 -18.864  1.00  0.00
TER   
ATOM   2910  O   WAT   610      28.392  12.839 -18.494  1.00  0.00
ATOM   2911  H1  WAT   610      28.323  11.898 -18.655  1.00  0.00
ATOM   2912  H2  WAT   610      29.154  12.929 -17.922  1.00  0.00
TER   
ATOM   2913  O   WAT   611      20.583   3.445 -16.168  1.00  0.00
ATOM   2914  H1  WAT   611      20.403   2.547 -15.888  1.00  0.00
ATOM   2915  H2  WAT   611      20.181   3.992 -15.493  1.00  0.00
TER   
ATOM   2916  O   WAT   612      23.553   4.019 -22.805  1.00  0.00
ATOM   2917  H1  WAT   612      23.660   4.919 -22.498  1.00  0.00
ATOM   2918  H2  WAT   612      22.643   3.971 -23.096  1.00  0.00
TER   
ATOM   2919  O   WAT   613      21.202   5.941 -17.560  1.00  0.00
ATOM   2920  H1  WAT   613      21.883   6.205 -16.941  1.00  0.00
ATOM   2921  H2  WAT   613      20.886   5.101 -17.226  1.00  0.00
TER   
ATOM   2922  O   WAT   614      25.394   6.987 -18.473  1.00  0.00
ATOM   2923  H1  WAT   614      25.902   7.486 -17.832  1.00  0.00
ATOM   2924  H2  WAT   614      25.925   6.211 -18.649  1.00  0.00
TER   
ATOM   2925  O   WAT   615      23.678   1.627 -14.206  1.00  0.00
ATOM   2926  H1  WAT   615      23.680   2.145 -15.012  1.00  0.00
ATOM   2927  H2  WAT   615      22.848   1.150 -14.229  1.00  0.00
TER   
ATOM   2928  O   WAT   616      24.928  11.267 -16.029  1.00  0.00
ATOM   2929  H1  WAT   616      24.595  11.894 -15.387  1.00  0.00
ATOM   2930  H2  WAT   616      25.105  11.793 -16.809  1.00  0.00
TER   
ATOM   2931  O   WAT   617      23.359   3.338 -16.199  1.00  0.00
ATOM   2932  H1  WAT   617      23.701   4.183 -16.494  1.00  0.00
ATOM   2933  H2  WAT   617      22.421   3.487 -16.083  1.00  0.00
TER   
ATOM   2934  O   WAT   618      24.140  13.235 -14.214  1.00  0.00
ATOM   2935  H1  WAT   618      24.757  13.910 -14.496  1.00  0.00
ATOM   2936  H2  WAT   618      23.279  13.644 -14.305  1.00  0.00
TER   
ATOM   2937  O   WAT   619      19.433  12.425 -25.333  1.00  0.00
ATOM   2938  H1  WAT   619      19.056  12.914 -26.065  1.00  0.00
ATOM   2939  H2  WAT   619      19.690  13.097 -24.703  1.00  0.00
TER   
ATOM   2940  O   WAT   620      27.042   0.827 -19.875  1.00  0.00
ATOM   2941  H1  WAT   620      27.350   0.271 -20.591  1.00  0.00
ATOM   2942  H2  WAT   620      26.112   0.961 -20.057  1.00  0.00
TER   
ATOM   2943  O   WAT   621      29.430   8.891 -23.139  1.00  0.00
ATOM   2944  H1  WAT   621      28.503   8.825 -22.910  1.00  0.00
ATOM   2945  H2  WAT   621      29.583   9.829 -23.253  1.00  0.00
TER   
ATOM   2946  O   WAT   622      29.417   5.163 -26.142  1.00  0.00
ATOM   2947  H1  WAT   622      28.477   5.325 -26.057  1.00  0.00
ATOM   2948  H2  WAT   622      29.735   5.882 -26.688  1.00  0.00
TER   
ATOM   2949  O   WAT   623      25.036   9.418 -20.357  1.00  0.00
ATOM   2950  H1  WAT   623      24.631   8.706 -20.852  1.00  0.00
ATOM   2951  H2  WAT   623      25.122   9.073 -19.468  1.00  0.00
TER   
ATOM   2952  O   WAT   624      25.504  13.105 -18.193  1.00  0.00
ATOM   2953  H1  WAT   624      25.207  12.499 -18.872  1.00  0.00
ATOM   2954  H2  WAT   624      26.454  13.142 -18.304  1.00  0.00
TER   
ATOM   2955  O   WAT   625      23.749   6.192 -16.577  1.00  0.00
ATOM   2956  H1  WAT   625      24.300   6.302 -17.352  1.00  0.00
ATOM   2957  H2  WAT   625      24.263   6.566 -15.861  1.00  0.00
TER   
ATOM   2958  O   WAT   626      24.596  12.843 -11.542  1.00  0.00
ATOM   2959  H1  WAT   626      23.699  13.067 -11.295  1.00  0.00
ATOM   2960  H2  WAT   626      24.621  12.966 -12.491  1.00  0.00
TER   
ATOM   2961  O   WAT   627      23.423   9.714 -12.966  1.00  0.00
ATOM   2962  H1  WAT   627      23.284  10.586 -12.598  1.00  0.00
ATOM   2963  H2  WAT   627      22.541   9.371 -13.112  1.00  0.00
TER   
ATOM   2964  O   WAT   628      25.221  15.656 -10.758  1.00  0.00
ATOM   2965  H1  WAT   628      25.193  16.061 -11.625  1.00  0.00
ATOM   2966  H2  WAT   628      25.057  14.727 -10.921  1.00  0.00
TER   
ATOM   2967  O   WAT   629      21.736   8.312 -22.856  1.00  0.00
ATOM   2968  H1  WAT   629      21.616   9.039 -23.468  1.00  0.00
ATOM   2969  H2  WAT   629      21.426   7.543 -23.333  1.00  0.00
TER   
ATOM   2970  O   WAT   630      19.375  11.484 -17.049  1.00  0.00
ATOM   2971  H1  WAT   630      19.453  11.619 -17.994  1.00  0.00
ATOM   2972  H2  WAT   630      19.989  10.775 -16.856  1.00  0.00
TER   
ATOM   2973  O   WAT   631      20.620  13.184 -20.639  1.00  0.00
ATOM   2974  H1  WAT   631      20.212  13.325 -21.493  1.00  0.00
ATOM   2975  H2  WAT   631      21.511  12.900 -20.842  1.00  0.00
TER   
ATOM   2976  O   WAT   632      24.892  17.399 -22.526  1.00  0.00
ATOM   2977  H1  WAT   632      24.716  16.482 -22.740  1.00  0.00
ATOM   2978  H2  WAT   632      24.037  17.757 -22.287  1.00  0.00
TER   
ATOM   2979  O   WAT   633      19.431  12.525 -14.510  1.00  0.00
ATOM   2980  H1  WAT   633      19.594  12.056 -15.328  1.00  0.00
ATOM   2981  H2  WAT   633      19.896  12.018 -13.845  1.00  0.00
TER   
ATOM   2982  O   WAT   634      24.203   1.656 -19.474  1.00  0.00
ATOM   2983  H1  WAT   634      23.759   2.437 -19.805  1.00  0.00
ATOM   2984  H2  WAT   634      24.761   1.979 -18.767  1.00  0.00
TER   
ATOM   2985  O   WAT   635      28.490   4.523 -13.870  1.00  0.00
ATOM   2986  H1  WAT   635      28.028   4.731 -13.058  1.00  0.00
ATOM   2987  H2  WAT   635      28.087   3.709 -14.173  1.00  0.00
TER   
ATOM   2988  O   WAT   636      27.319   1.277 -24.593  1.00  0.00
ATOM   2989  H1  WAT   636      26.694   1.273 -23.868  1.00  0.00
ATOM   2990  H2  WAT   636      27.232   0.410 -24.990  1.00  0.00
TER   
ATOM   2991  O   WAT   637      26.240   2.201 -17.615  1.00  0.00
ATOM   2992  H1  WAT   637      26.537   3.107 -17.696  1.00  0.00
ATOM   2993  H2  WAT   637      26.789   1.713 -18.229  1.00  0.00
TER   
ATOM   2994  O   WAT   638      23.994   6.779 -21.746  1.00  0.00
ATOM   2995  H1  WAT   638      23.768   6.563 -20.841  1.00  0.00
ATOM   2996  H2  WAT   638      23.213   7.212 -22.091  1.00  0.00
TER   
ATOM   2997  O   WAT   639      26.434   7.678 -11.080  1.00  0.00
ATOM   2998  H1  WAT   639      26.338   6.737 -11.230  1.00  0.00
ATOM   2999  H2  WAT   639      27.277   7.899 -11.475  1.00  0.00
TER   
ATOM   3000  O   WAT   640      21.565   4.089 -12.926  1.00  0.00
ATOM   3001  H1  WAT   640      21.171   4.937 -12.719  1.00  0.00
ATOM   3002  H2  WAT   640      20.877   3.452 -12.735  1.00  0.00
TER   
ATOM   3003  O   WAT   641      28.140   4.173  -9.857  1.00  0.00
ATOM   3004  H1  WAT   641      27.449   3.980  -9.222  1.00  0.00
ATOM   3005  H2  WAT   641      28.883   4.456  -9.324  1.00  0.00
TER   
ATOM   3006  O   WAT   642      18.867   2.012 -18.893  1.00  0.00
ATOM   3007  H1  WAT   642      18.578   2.582 -18.181  1.00  0.00
ATOM   3008  H2  WAT   642      19.611   1.532 -18.530  1.00  0.00
TER   
ATOM   3009  O   WAT   643      26.854   4.688 -18.616  1.00  0.00
ATOM   3010  H1  WAT   643      26.857   4.247 -19.465  1.00  0.00
ATOM   3011  H2  WAT   643      27.749   5.010 -18.509  1.00  0.00
TER   
ATOM   3012  O   WAT   644      22.704   4.571 -19.657  1.00  0.00
ATOM   3013  H1  WAT   644      22.364   5.048 -18.900  1.00  0.00
ATOM   3014  H2  WAT   644      21.942   4.117 -20.016  1.00  0.00
TER   
ATOM   3015  O   WAT   645      26.916   5.689 -25.625  1.00  0.00
ATOM   3016  H1  WAT   645      27.037   5.648 -24.677  1.00  0.00
ATOM   3017  H2  WAT   645      26.530   6.552 -25.781  1.00  0.00
TER   
ATOM   3018  O   WAT   646      25.928   7.999 -26.227  1.00  0.00
ATOM   3019  H1  WAT   646      25.359   7.551 -26.853  1.00  0.00
ATOM   3020  H2  WAT   646      26.637   8.359 -26.760  1.00  0.00
TER   
ATOM   3021  O   WAT   647      21.005  11.900 -12.350  1.00  0.00
ATOM   3022  H1  WAT   647      20.620  11.260 -11.752  1.00  0.00
ATOM   3023  H2  WAT   647      21.316  12.604 -11.781  1.00  0.00
TER   
ATOM   3024  O   WAT   648      27.154   8.748 -16.869  1.00  0.00
ATOM   3025  H1  WAT   648      27.521   8.274 -16.123  1.00  0.00
ATOM   3026  H2  WAT   648      26.965   9.622 -16.529  1.00  0.00
TER   
ATOM   3027  O   WAT   649      20.018   3.492 -20.740  1.00  0.00
ATOM   3028  H1  WAT   649      19.733   3.128 -19.902  1.00  0.00
ATOM   3029  H2  WAT   649      19.956   2.761 -21.354  1.00  0.00
TER   
ATOM   3030  O   WAT   650      24.944   7.789 -14.551  1.00  0.00
ATOM   3031  H1  WAT   650      24.640   8.668 -14.326  1.00  0.00
ATOM   3032  H2  WAT   650      25.899   7.849 -14.515  1.00  0.00
TER   
ATOM   3033  O   WAT   651      23.472  11.995 -23.954  1.00  0.00
ATOM   3034  H1  WAT   651      22.699  11.455 -24.114  1.00  0.00
ATOM   3035  H2  WAT   651      24.202  11.476 -24.293  1.00  0.00
TER   
ATOM   3036  O   WAT   652      29.692   2.385 -24.019  1.00  0.00
ATOM   3037  H1  WAT   652      28.879   1.887 -24.094  1.00  0.00
ATOM   3038  H2  WAT   652      29.498   3.225 -24.435  1.00  0.00
TER   
ATOM   3039  O   WAT   653      29.613  11.063 -12.275  1.00  0.00
ATOM   3040  H1  WAT   653      29.547  10.142 -12.529  1.00  0.00
ATOM   3041  H2  WAT   653      28.984  11.160 -11.560  1.00  0.00
TER   
ATOM   3042  O   WAT   654      23.516  11.663 -20.316  1.00  0.00
ATOM   3043  H1  WAT   654      24.034  10.860 -20.371  1.00  0.00
ATOM   3044  H2  WAT   654      23.065  11.601 -19.475  1.00  0.00
TER   
ATOM   3045  O   WAT   655      28.403  12.930 -25.044  1.00  0.00
ATOM   3046  H1  WAT   655      28.745  13.674 -25.539  1.00  0.00
ATOM   3047  H2  WAT   655      27.574  13.243 -24.681  1.00  0.00
TER   
ATOM   3048  O   WAT   656      21.001   8.629 -13.404  1.00  0.00
ATOM   3049  H1  WAT   656      20.642   9.295 -12.817  1.00  0.00
ATOM   3050  H2  WAT   656      20.706   7.798 -13.033  1.00  0.00
TER   
ATOM   3051  O   WAT   657      24.202   9.088 -10.520  1.00  0.00
ATOM   3052  H1  WAT   657      23.902   9.233 -11.417  1.00  0.00
ATOM   3053  H2  WAT   657      24.973   8.528 -10.613  1.00  0.00
TER   
ATOM   3054  O   WAT   658      29.545  13.885 -12.524  1.00  0.00
ATOM   3055  H1  WAT   658      29.559  12.953 -12.742  1.00  0.00
ATOM   3056  H2  WAT   658      28.837  13.971 -11.885  1.00  0.00
TER   
ATOM   3057  O   WAT   659      27.372  13.011 -22.272  1.00  0.00
ATOM   3058  H1  WAT   659      28.059  13.558 -21.891  1.00  0.00
ATOM   3059  H2  WAT   659      26.585  13.555 -22.237  1.00  0.00
TER   
ATOM   3060  O   WAT   660      19.511   8.628 -26.780  1.00  0.00
ATOM   3061  H1  WAT   660      20.381   8.911 -26.497  1.00  0.00
ATOM   3062  H2  WAT   660      19.021   9.442 -26.895  1.00  0.00
TER   
ATOM   3063  O   WAT   661      26.675  10.016 -22.660  1.00  0.00
ATOM   3064  H1  WAT   661      27.131  10.826 -22.434  1.00  0.00
ATOM   3065  H2  WAT   661      26.324   9.698 -21.828  1.00  0.00
TER   
ATOM   3066  O   WAT   662      28.978  15.526 -15.430  1.00  0.00
ATOM   3067  H1  WAT   662      29.622  15.732 -14.753  1.00  0.00
ATOM   3068  H2  WAT   662      29.341  14.765 -15.883  1.00  0.00
TER   
ATOM   3069  O   WAT   663      22.576   0.359 -22.187  1.00  0.00
ATOM   3070  H1  WAT   663      22.448   0.351 -21.239  1.00  0.00
ATOM   3071  H2  WAT   663      21.752   0.698 -22.538  1.00  0.00
TER   
ATOM   3072  O   WAT   664      19.879  17.841 -26.214  1.00  0.00
ATOM   3073  H1  WAT   664      20.238  18.440 -26.868  1.00  0.00
ATOM   3074  H2  WAT   664      19.738  18.387 -25.441  1.00  0.00
TER   
ATOM   3075  O   WAT   665      19.576   2.119 -12.727  1.00  0.00
ATOM   3076  H1  WAT   665      18.861   2.318 -12.121  1.00  0.00
ATOM   3077  H2  WAT   665      19.995   1.343 -12.355  1.00  0.00
TER   
ATOM   3078  O   WAT   666      19.863  16.107 -11.740  1.00  0.00
ATOM   3079  H1  WAT   666      19.972  15.166 -11.880  1.00  0.00
ATOM   3080  H2  WAT   666      19.211  16.372 -12.389  1.00  0.00
TER   
ATOM   3081  O   WAT   667      27.854  14.378 -10.340  1.00  0.00
ATOM   3082  H1  WAT   667      27.534  13.659  -9.796  1.00  0.00
ATOM   3083  H2  WAT   667      27.180  15.054 -10.267  1.00  0.00
TER   
ATOM   3084  O   WAT   668      25.895  15.224 -25.397  1.00  0.00
ATOM   3085  H1  WAT   668      25.886  15.957 -26.012  1.00  0.00
ATOM   3086  H2  WAT   668      24.975  14.977 -25.304  1.00  0.00
TER   
ATOM   3087  O   WAT   669      21.496  10.446 -24.652  1.00  0.00
ATOM   3088  H1  WAT   669      20.889  11.186 -24.643  1.00  0.00
ATOM   3089  H2  WAT   669      21.971  10.536 -25.478  1.00  0.00
TER   
ATOM   3090  O   WAT   670      28.881  15.287 -26.734  1.00  0.00
ATOM   3091  H1  WAT   670      28.983  15.083 -27.664  1.00  0.00
ATOM   3092  H2  WAT   670      27.982  15.033 -26.530  1.00  0.00
TER   
ATOM   3093  O   WAT   671      26.404   5.845 -22.752  1.00  0.00
ATOM   3094  H1  WAT   671      25.696   6.314 -22.311  1.00  0.00
ATOM   3095  H2  WAT   671      26.688   5.187 -22.117  1.00  0.00
TER   
ATOM   3096  O   WAT   672      28.030   7.265 -14.753  1.00  0.00
ATOM   3097  H1  WAT   672      28.528   7.739 -14.087  1.00  0.00
ATOM   3098  H2  WAT   672      28.172   6.341 -14.546  1.00  0.00
TER   
ATOM   3099  O   WAT   673      27.523  17.806 -22.040  1.00  0.00
ATOM   3100  H1  WAT   673      27.777  17.768 -22.962  1.00  0.00
ATOM   3101  H2  WAT   673      26.574  17.679 -22.047  1.00  0.00
TER   
ATOM   3102  O   WAT   674      24.608   4.154 -25.377  1.00  0.00
ATOM   3103  H1  WAT   674      25.457   4.591 -25.443  1.00  0.00
ATOM   3104  H2  WAT   674      24.241   4.466 -24.550  1.00  0.00
TER   
ATOM   3105  O   WAT   675      23.507  10.407 -26.903  1.00  0.00
ATOM   3106  H1  WAT   675      24.273  10.295 -26.341  1.00  0.00
ATOM   3107  H2  WAT   675      23.584   9.711 -27.556  1.00  0.00
TER   
ATOM   3108  O   WAT   676      22.201   7.839 -26.220  1.00  0.00
ATOM   3109  H1  WAT   676      22.282   6.892 -26.108  1.00  0.00
ATOM   3110  H2  WAT   676      23.093   8.170 -26.114  1.00  0.00
TER   
ATOM   3111  O   WAT   677      23.003  17.989 -19.117  1.00  0.00
ATOM   3112  H1  WAT   677      23.739  17.440 -18.846  1.00  0.00
ATOM   3113  H2  WAT   677      23.387  18.854 -19.256  1.00  0.00
TER   
ATOM   3114  O   WAT   678      19.887  14.056 -23.242  1.00  0.00
ATOM   3115  H1  WAT   678      18.961  14.298 -23.252  1.00  0.00
ATOM   3116  H2  WAT   678      20.353  14.884 -23.364  1.00  0.00
TER   
ATOM   3117  O   WAT   679      22.009  17.174  -9.928  1.00  0.00
ATOM   3118  H1  WAT   679      22.810  17.495  -9.514  1.00  0.00
ATOM   3119  H2  WAT   679      21.494  16.813  -9.206  1.00  0.00
TER   
ATOM   3120  O   WAT   680      19.728   9.661 -10.984  1.00  0.00
ATOM   3121  H1  WAT   680      20.232   9.082 -10.413  1.00  0.00
ATOM   3122  H2  WAT   680      18.989   9.945 -10.447  1.00  0.00
TER   
ATOM   3123  O   WAT   681      26.782  11.068 -11.451  1.00  0.00
ATOM   3124  H1  WAT   681      26.017  11.636 -11.535  1.00  0.00
ATOM   3125  H2  WAT   681      26.964  10.776 -12.344  1.00  0.00
TER   
ATOM   3126  O   WAT   682      21.761   7.804 -10.089  1.00  0.00
ATOM   3127  H1  WAT   682      21.801   7.505  -9.181  1.00  0.00
ATOM   3128  H2  WAT   682      22.615   8.205 -10.249  1.00  0.00
TER   
ATOM   3129  O   WAT   683      25.539  10.403 -24.929  1.00  0.00
ATOM   3130  H1  WAT   683      25.960  10.237 -24.086  1.00  0.00
ATOM   3131  H2  WAT   683      25.664   9.593 -25.424  1.00  0.00
TER   
ATOM   3132  O   WAT   684      23.701   6.383 -12.122  1.00  0.00
ATOM   3133  H1  WAT   684      23.171   5.892 -12.750  1.00  0.00
ATOM   3134  H2  WAT   684      24.370   6.811 -12.656  1.00  0.00
TER   
ATOM   3135  O   WAT   685      24.189   3.349 -12.042  1.00  0.00
ATOM   3136  H1  WAT   685      24.094   2.731 -12.767  1.00  0.00
ATOM   3137  H2  WAT   685      23.608   4.076 -12.269  1.00  0.00
TER   
ATOM   3138  O   WAT   686      26.955   1.907 -15.009  1.00  0.00
ATOM   3139  H1  WAT   686      26.506   1.929 -15.855  1.00  0.00
ATOM   3140  H2  WAT   686      26.321   1.508 -14.412  1.00  0.00
TER   
ATOM   3141  O   WAT   687      27.361  10.802 -14.388  1.00  0.00
ATOM   3142  H1  WAT   687      27.779  11.645 -14.561  1.00  0.00
ATOM   3143  H2  WAT   687      26.441  10.939 -14.618  1.00  0.00
TER   
ATOM   3144  O   WAT   688      25.211  17.107 -13.272  1.00  0.00
ATOM   3145  H1  WAT   688      24.673  17.832 -13.592  1.00  0.00
ATOM   3146  H2  WAT   688      25.465  16.630 -14.063  1.00  0.00
TER   
ATOM   3147  O   WAT   689      26.464   5.076 -11.747  1.00  0.00
ATOM   3148  H1  WAT   689      27.054   4.767 -11.059  1.00  0.00
ATOM   3149  H2  WAT   689      25.646   4.604 -11.591  1.00  0.00
TER   
ATOM   3150  O   WAT   690      28.068  18.342 -13.014  1.00  0.00
ATOM   3151  H1  WAT   690      27.993  19.246 -12.707  1.00  0.00
ATOM   3152  H2  WAT   690      27.165  18.024 -13.042  1.00  0.00
TER   
ATOM   3153  O   WAT   691      26.451   2.520 -27.010  1.00  0.00
ATOM   3154  H1  WAT   691      26.103   1.843 -27.590  1.00  0.00
ATOM   3155  H2  WAT   691      26.653   2.059 -26.195  1.00  0.00
TER   
ATOM   3156  O   WAT   692      28.616  17.508 -25.391  1.00  0.00
ATOM   3157  H1  WAT   692      29.511  17.847 -25.369  1.00  0.00
ATOM   3158  H2  WAT   692      28.648  16.786 -26.019  1.00  0.00
TER   
ATOM   3159  O   WAT   693      22.256  12.881 -27.162  1.00  0.00
ATOM   3160  H1  WAT   693      22.693  13.424 -26.507  1.00  0.00
ATOM   3161  H2  WAT   693      22.741  12.056 -27.153  1.00  0.00
TER   
ATOM   3162  O   WAT   694      19.470  15.670 -19.710  1.00  0.00
ATOM   3163  H1  WAT   694      19.801  14.802 -19.943  1.00  0.00
ATOM   3164  H2  WAT   694      19.899  15.876 -18.880  1.00  0.00
TER   
ATOM   3165  O   WAT   695      24.067  14.001 -22.050  1.00  0.00
ATOM   3166  H1  WAT   695      23.766  13.877 -21.150  1.00  0.00
ATOM   3167  H2  WAT   695      23.960  13.142 -22.459  1.00  0.00
TER   
ATOM   3168  O   WAT   696      19.959  16.537 -16.972  1.00  0.00
ATOM   3169  H1  WAT   696      19.522  16.717 -16.140  1.00  0.00
ATOM   3170  H2  WAT   696      20.527  17.294 -17.114  1.00  0.00
TER   
ATOM   3171  O   WAT   697      19.792   9.049 -20.613  1.00  0.00
ATOM   3172  H1  WAT   697      19.137   8.780 -21.257  1.00  0.00
ATOM   3173  H2  WAT   697      20.630   8.939 -21.063  1.00  0.00
TER   
ATOM   3174  O   WAT   698      20.829   9.434 -16.073  1.00  0.00
ATOM   3175  H1  WAT   698      21.197   9.347 -15.193  1.00  0.00
ATOM   3176  H2  WAT   698      20.260   8.671 -16.172  1.00  0.00
TER   
ATOM   3177  O   WAT   699      20.381   6.345 -12.167  1.00  0.00
ATOM   3178  H1  WAT   699      19.487   6.312 -11.828  1.00  0.00
ATOM   3179  H2  WAT   699      20.921   6.544 -11.402  1.00  0.00
TER   
ATOM   3180  O   WAT   700      19.006   6.259 -24.671  1.00  0.00
ATOM   3181  H1  WAT   700      18.102   6.522 -24.846  1.00  0.00
ATOM   3182  H2  WAT   700      19.490   6.530 -25.451  1.00  0.00
TER   
ATOM   3183  O   WAT   701      21.548   5.315 -26.761  1.00  0.00
ATOM   3184  H1  WAT   701      22.257   4.894 -27.247  1.00  0.00
ATOM   3185  H2  WAT   701      20.832   5.383 -27.393  1.00  0.00
TER   
ATOM   3186  O   WAT   702      20.885   0.620 -17.819  1.00  0.00
ATOM   3187  H1  WAT   702      21.533   0.070 -18.259  1.00  0.00
ATOM   3188  H2  WAT   702      21.305   0.874 -16.997  1.00  0.00
TER   
ATOM   3189  O   WAT   703      20.638   0.776 -15.076  1.00  0.00
ATOM   3190  H1  WAT   703      20.290   1.232 -14.311  1.00  0.00
ATOM   3191  H2  WAT   703      20.307  -0.119 -14.994  1.00  0.00
TER   
ATOM   3192  O   WAT   704      22.245  13.948 -10.911  1.00  0.00
ATOM   3193  H1  WAT   704      22.202  13.577 -10.030  1.00  0.00
ATOM   3194  H2  WAT   704      22.376  14.885 -10.771  1.00  0.00
TER   
ATOM   3195  O   WAT   705      25.945  15.503 -15.310  1.00  0.00
ATOM   3196  H1  WAT   705      25.704  15.771 -16.197  1.00  0.00
ATOM   3197  H2  WAT   705      26.885  15.674 -15.255  1.00  0.00
TER   
ATOM   3198  O   WAT   706      28.151   1.967 -11.554  1.00  0.00
ATOM   3199  H1  WAT   706      28.090   2.559 -10.805  1.00  0.00
ATOM   3200  H2  WAT   706      29.091   1.859 -11.699  1.00  0.00
TER   
ATOM   3201  O   WAT   707      21.310   0.303 -11.801  1.00  0.00
ATOM   3202  H1  WAT   707      21.859   0.122 -12.565  1.00  0.00
ATOM   3203  H2  WAT   707      21.376  -0.487 -11.266  1.00  0.00
TER   
ATOM   3204  O   WAT   708      22.083  16.894 -13.791  1.00  0.00
ATOM   3205  H1  WAT   708      21.489  16.762 -13.052  1.00  0.00
ATOM   3206  H2  WAT   708      22.076  16.058 -14.257  1.00  0.00
TER   
ATOM   3207  O   WAT   709      21.715  14.260 -14.840  1.00  0.00
ATOM   3208  H1  WAT   709      20.988  13.640 -14.908  1.00  0.00
ATOM   3209  H2  WAT   709      21.776  14.654 -15.711  1.00  0.00
TER   
ATOM   3210  O   WAT   710      25.319  16.474 -18.056  1.00  0.00
ATOM   3211  H1  WAT   710      25.836  15.863 -18.581  1.00  0.00
ATOM   3212  H2  WAT   710      25.969  16.977 -17.564  1.00  0.00
TER   
ATOM   3213  O   WAT   711      28.059  17.365 -17.229  1.00  0.00
ATOM   3214  H1  WAT   711      28.346  17.110 -18.105  1.00  0.00
ATOM   3215  H2  WAT   711      28.571  16.813 -16.638  1.00  0.00
TER   
ATOM   3216  O   WAT   712      29.276   1.104 -16.649  1.00  0.00
ATOM   3217  H1  WAT   712      28.494   1.578 -16.369  1.00  0.00
ATOM   3218  H2  WAT   712      28.983   0.199 -16.758  1.00  0.00
TER   
ATOM   3219  O   WAT   713      19.998  17.577 -21.631  1.00  0.00
ATOM   3220  H1  WAT   713      19.830  16.944 -20.933  1.00  0.00
ATOM   3221  H2  WAT   713      19.131  17.783 -21.981  1.00  0.00
TER   
ATOM   3222  O   WAT   714      20.620   1.409 -24.128  1.00  0.00
ATOM   3223  H1  WAT   714      21.378   1.522 -24.701  1.00  0.00
ATOM   3224  H2  WAT   714      20.158   2.246 -24.173  1.00  0.00
TER   
ATOM   3225  O   WAT   715      27.162   3.523 -21.137  1.00  0.00
ATOM   3226  H1  WAT   715      26.349   3.148 -21.478  1.00  0.00
ATOM   3227  H2  WAT   715      27.666   2.767 -20.835  1.00  0.00
TER   
ATOM   3228  O   WAT   716      21.604  16.270 -24.186  1.00  0.00
ATOM   3229  H1  WAT   716      21.079  16.651 -24.890  1.00  0.00
ATOM   3230  H2  WAT   716      21.528  16.895 -23.465  1.00  0.00
TER   
ATOM   3231  O   WAT   717      22.993   1.935 -25.587  1.00  0.00
ATOM   3232  H1  WAT   717      23.522   1.148 -25.717  1.00  0.00
ATOM   3233  H2  WAT   717      23.626   2.614 -25.354  1.00  0.00
TER   
ATOM   3234  O   WAT   718      25.187   1.673 -22.533  1.00  0.00
ATOM   3235  H1  WAT   718      24.557   0.971 -22.366  1.00  0.00
ATOM   3236  H2  WAT   718      24.647   2.433 -22.750  1.00  0.00
TER   
ATOM   3237  O   WAT   719      28.126  18.287  -9.862  1.00  0.00
ATOM   3238  H1  WAT   719      29.053  18.051  -9.818  1.00  0.00
ATOM   3239  H2  WAT   719      28.111  19.114 -10.343  1.00  0.00
TER   
ATOM   3240  O   WAT   720      25.312   0.951 -10.098  1.00  0.00
ATOM   3241  H1  WAT   720      25.031   1.454 -10.862  1.00  0.00
ATOM   3242  H2  WAT   720      25.694   0.153 -10.463  1.00  0.00
TER   
ATOM   3243  O   WAT   721      24.203  18.219 -25.311  1.00  0.00
ATOM   3244  H1  WAT   721      24.935  17.934 -25.858  1.00  0.00
ATOM   3245  H2  WAT   721      24.463  17.980 -24.421  1.00  0.00
TER   
ATOM   3246  O   WAT   722      23.365  14.335 -25.306  1.00  0.00
ATOM   3247  H1  WAT   722      22.736  14.804 -24.758  1.00  0.00
ATOM   3248  H2  WAT   722      23.479  13.490 -24.872  1.00  0.00
TER   
ATOM   3249  O   WAT   723      28.951  -8.611  19.048  1.00  0.00
ATOM   3250  H1  WAT   723      28.176  -9.091  19.338  1.00  0.00
ATOM   3251  H2  WAT   723      29.603  -9.290  18.874  1.00  0.00
TER   
ATOM   3252  O   WAT   724      22.968  -8.299  19.925  1.00  0.00
ATOM   3253  H1  WAT   724      22.137  -8.554  20.325  1.00  0.00
ATOM   3254  H2  WAT   724      23.576  -8.228  20.661  1.00  0.00
TER   
ATOM   3255  O   WAT   725      22.948  -4.265  20.121  1.00  0.00
ATOM   3256  H1  WAT   725      23.251  -5.155  19.942  1.00  0.00
ATOM   3257  H2  WAT   725      23.693  -3.708  19.893  1.00  0.00
TER   
ATOM   3258  O   WAT   726      21.377 -13.339  13.710  1.00  0.00
ATOM   3259  H1  WAT   726      20.489 -12.997  13.608  1.00  0.00
ATOM   3260  H2  WAT   726      21.661 -13.539  12.818  1.00  0.00
TER   
ATOM   3261  O   WAT   727      19.341 -10.738  19.594  1.00  0.00
ATOM   3262  H1  WAT   727      19.912 -11.506  19.594  1.00  0.00
ATOM   3263  H2  WAT   727      19.341 -10.439  18.684  1.00  0.00
TER   
ATOM   3264  O   WAT   728      28.392  -5.935  19.055  1.00  0.00
ATOM   3265  H1  WAT   728      28.323  -6.876  18.894  1.00  0.00
ATOM   3266  H2  WAT   728      29.154  -5.845  19.627  1.00  0.00
TER   
ATOM   3267  O   WAT   729      20.583 -15.330  21.381  1.00  0.00
ATOM   3268  H1  WAT   729      20.403 -16.227  21.661  1.00  0.00
ATOM   3269  H2  WAT   729      20.181 -14.782  22.055  1.00  0.00
TER   
ATOM   3270  O   WAT   730      23.553 -14.756  14.744  1.00  0.00
ATOM   3271  H1  WAT   730      23.660 -13.855  15.050  1.00  0.00
ATOM   3272  H2  WAT   730      22.643 -14.804  14.453  1.00  0.00
TER   
ATOM   3273  O   WAT   731      21.202 -12.834  19.989  1.00  0.00
ATOM   3274  H1  WAT   731      21.883 -12.570  20.608  1.00  0.00
ATOM   3275  H2  WAT   731      20.886 -13.674  20.323  1.00  0.00
TER   
ATOM   3276  O   WAT   732      25.394 -11.787  19.076  1.00  0.00
ATOM   3277  H1  WAT   732      25.902 -11.289  19.717  1.00  0.00
ATOM   3278  H2  WAT   732      25.925 -12.563  18.900  1.00  0.00
TER   
ATOM   3279  O   WAT   733      23.678 -17.147  23.342  1.00  0.00
ATOM   3280  H1  WAT   733      23.680 -16.630  22.537  1.00  0.00
ATOM   3281  H2  WAT   733      22.848 -17.624  23.319  1.00  0.00
TER   
ATOM   3282  O   WAT   734      24.928  -7.508  21.520  1.00  0.00
ATOM   3283  H1  WAT   734      24.595  -6.881  22.162  1.00  0.00
ATOM   3284  H2  WAT   734      25.105  -6.981  20.740  1.00  0.00
TER   
ATOM   3285  O   WAT   735      23.359 -15.436  21.349  1.00  0.00
ATOM   3286  H1  WAT   735      23.701 -14.592  21.055  1.00  0.00
ATOM   3287  H2  WAT   735      22.421 -15.288  21.466  1.00  0.00
TER   
ATOM   3288  O   WAT   736      24.140  -5.539  23.335  1.00  0.00
ATOM   3289  H1  WAT   736      24.757  -4.864  23.053  1.00  0.00
ATOM   3290  H2  WAT   736      23.279  -5.131  23.243  1.00  0.00
TER   
ATOM   3291  O   WAT   737      19.433  -6.349  12.215  1.00  0.00
ATOM   3292  H1  WAT   737      19.056  -5.861  11.484  1.00  0.00
ATOM   3293  H2  WAT   737      19.690  -5.677  12.846  1.00  0.00
TER   
ATOM   3294  O   WAT   738      27.042 -17.948  17.674  1.00  0.00
ATOM   3295  H1  WAT   738      27.350 -18.503  16.957  1.00  0.00
ATOM   3296  H2  WAT   738      26.112 -17.813  17.491  1.00  0.00
TER   
ATOM   3297  O   WAT   739      29.430  -9.883  14.410  1.00  0.00
ATOM   3298  H1  WAT   739      28.503  -9.949  14.639  1.00  0.00
ATOM   3299  H2  WAT   739      29.583  -8.945  14.295  1.00  0.00
TER   
ATOM   3300  O   WAT   740      29.417 -13.611  11.407  1.00  0.00
ATOM   3301  H1  WAT   740      28.477 -13.450  11.492  1.00  0.00
ATOM   3302  H2  WAT   740      29.735 -12.893  10.860  1.00  0.00
TER   
ATOM   3303  O   WAT   741      25.036  -9.356  17.192  1.00  0.00
ATOM   3304  H1  WAT   741      24.631 -10.069  16.696  1.00  0.00
ATOM   3305  H2  WAT   741      25.122  -9.701  18.081  1.00  0.00
TER   
ATOM   3306  O   WAT   742      25.504  -5.670  19.356  1.00  0.00
ATOM   3307  H1  WAT   742      25.207  -6.275  18.677  1.00  0.00
ATOM   3308  H2  WAT   742      26.454  -5.632  19.245  1.00  0.00
TER   
ATOM   3309  O   WAT   743      23.749 -12.582  20.972  1.00  0.00
ATOM   3310  H1  WAT   743      24.300 -12.473  20.197  1.00  0.00
ATOM   3311  H2  WAT   743      24.263 -12.208  21.687  1.00  0.00
TER   
ATOM   3312  O   WAT   744      24.596  -5.932  26.007  1.00  0.00
ATOM   3313  H1  WAT   744      23.699  -5.708  26.254  1.00  0.00
ATOM   3314  H2  WAT   744      24.621  -5.808  25.058  1.00  0.00
TER   
ATOM   3315  O   WAT   745      23.423  -9.060  24.582  1.00  0.00
ATOM   3316  H1  WAT   745      23.284  -8.188  24.951  1.00  0.00
ATOM   3317  H2  WAT   745      22.541  -9.403  24.437  1.00  0.00
TER   
ATOM   3318  O   WAT   746      25.221  -3.118  26.791  1.00  0.00
ATOM   3319  H1  WAT   746      25.193  -2.714  25.924  1.00  0.00
ATOM   3320  H2  WAT   746      25.057  -4.047  26.628  1.00  0.00
TER   
ATOM   3321  O   WAT   747      21.736 -10.462  14.693  1.00  0.00
ATOM   3322  H1  WAT   747      21.616  -9.736  14.081  1.00  0.00
ATOM   3323  H2  WAT   747      21.426 -11.232  14.215  1.00  0.00
TER   
ATOM   3324  O   WAT   748      19.375  -7.290  20.499  1.00  0.00
ATOM   3325  H1  WAT   748      19.453  -7.156  19.555  1.00  0.00
ATOM   3326  H2  WAT   748      19.989  -7.999  20.692  1.00  0.00
TER   
ATOM   3327  O   WAT   749      20.620  -5.590  16.910  1.00  0.00
ATOM   3328  H1  WAT   749      20.212  -5.449  16.055  1.00  0.00
ATOM   3329  H2  WAT   749      21.511  -5.874  16.707  1.00  0.00
TER   
ATOM   3330  O   WAT   750      24.892  -1.376  15.022  1.00  0.00
ATOM   3331  H1  WAT   750      24.716  -2.292  14.809  1.00  0.00
ATOM   3332  H2  WAT   750      24.037  -1.017  15.262  1.00  0.00
TER   
ATOM   3333  O   WAT   751      19.431  -6.249  23.039  1.00  0.00
ATOM   3334  H1  WAT   751      19.594  -6.718  22.221  1.00  0.00
ATOM   3335  H2  WAT   751      19.896  -6.757  23.704  1.00  0.00
TER   
ATOM   3336  O   WAT   752      24.203 -17.118  18.075  1.00  0.00
ATOM   3337  H1  WAT   752      23.759 -16.337  17.743  1.00  0.00
ATOM   3338  H2  WAT   752      24.761 -16.795  18.782  1.00  0.00
TER   
ATOM   3339  O   WAT   753      28.490 -14.252  23.678  1.00  0.00
ATOM   3340  H1  WAT   753      28.028 -14.043  24.490  1.00  0.00
ATOM   3341  H2  WAT   753      28.087 -15.066  23.376  1.00  0.00
TER   
ATOM   3342  O   WAT   754      27.319 -17.497  12.956  1.00  0.00
ATOM   3343  H1  WAT   754      26.694 -17.501  13.681  1.00  0.00
ATOM   3344  H2  WAT   754      27.232 -18.364  12.559  1.00  0.00
TER   
ATOM   3345  O   WAT   755      26.240 -16.574  19.934  1.00  0.00
ATOM   3346  H1  WAT   755      26.537 -15.667  19.853  1.00  0.00
ATOM   3347  H2  WAT   755      26.789 -17.062  19.320  1.00  0.00
TER   
ATOM   3348  O   WAT   756      23.994 -11.995  15.803  1.00  0.00
ATOM   3349  H1  WAT   756      23.768 -12.211  16.708  1.00  0.00
ATOM   3350  H2  WAT   756      23.213 -11.562  15.458  1.00  0.00
TER   
ATOM   3351  O   WAT   757      26.434 -11.097  26.469  1.00  0.00
ATOM   3352  H1  WAT   757      26.338 -12.037  26.319  1.00  0.00
ATOM   3353  H2  WAT   757      27.277 -10.875  26.074  1.00  0.00
TER   
ATOM   3354  O   WAT   758      21.565 -14.685  24.622  1.00  0.00
ATOM   3355  H1  WAT   758      21.171 -13.838  24.830  1.00  0.00
ATOM   3356  H2  WAT   758      20.877 -15.323  24.813  1.00  0.00
TER   
ATOM   3357  O   WAT   759      18.867 -16.762  18.655  1.00  0.00
ATOM   3358  H1  WAT   759      18.578 -16.192  19.368  1.00  0.00
ATOM   3359  H2  WAT   759      19.611 -17.242  19.019  1.00  0.00
TER   
ATOM   3360  O   WAT   760      19.054 -12.820   9.866  1.00  0.00
ATOM   3361  H1  WAT   760      18.971 -11.877  10.007  1.00  0.00
ATOM   3362  H2  WAT   760      18.702 -12.963   8.987  1.00  0.00
TER   
ATOM   3363  O   WAT   761      26.854 -14.086  18.933  1.00  0.00
ATOM   3364  H1  WAT   761      26.857 -14.527  18.083  1.00  0.00
ATOM   3365  H2  WAT   761      27.749 -13.765  19.040  1.00  0.00
TER   
ATOM   3366  O   WAT   762      22.704 -14.204  17.892  1.00  0.00
ATOM   3367  H1  WAT   762      22.364 -13.726  18.649  1.00  0.00
ATOM   3368  H2  WAT   762      21.942 -14.657  17.532  1.00  0.00
TER   
ATOM   3369  O   WAT   763      26.916 -13.085  11.923  1.00  0.00
ATOM   3370  H1  WAT   763      27.037 -13.127  12.872  1.00  0.00
ATOM   3371  H2  WAT   763      26.530 -12.223  11.768  1.00  0.00
TER   
ATOM   3372  O   WAT   764      25.928 -10.775  11.322  1.00  0.00
ATOM   3373  H1  WAT   764      25.359 -11.223  10.695  1.00  0.00
ATOM   3374  H2  WAT   764      26.637 -10.416  10.788  1.00  0.00
TER   
ATOM   3375  O   WAT   765      21.005  -6.874  25.198  1.00  0.00
ATOM   3376  H1  WAT   765      20.620  -7.515  25.797  1.00  0.00
ATOM   3377  H2  WAT   765      21.316  -6.170  25.768  1.00  0.00
TER   
ATOM   3378  O   WAT   766      27.154 -10.026  20.679  1.00  0.00
ATOM   3379  H1  WAT   766      27.521 -10.500  21.425  1.00  0.00
ATOM   3380  H2  WAT   766      26.965  -9.152  21.020  1.00  0.00
TER   
ATOM   3381  O   WAT   767      20.018 -15.282  16.809  1.00  0.00
ATOM   3382  H1  WAT   767      19.733 -15.646  17.647  1.00  0.00
ATOM   3383  H2  WAT   767      19.956 -16.014  16.195  1.00  0.00
TER   
ATOM   3384  O   WAT   768      24.944 -10.985  22.998  1.00  0.00
ATOM   3385  H1  WAT   768      24.640 -10.106  23.223  1.00  0.00
ATOM   3386  H2  WAT   768      25.899 -10.925  23.033  1.00  0.00
TER   
ATOM   3387  O   WAT   769      23.472  -6.779  13.594  1.00  0.00
ATOM   3388  H1  WAT   769      22.699  -7.319  13.434  1.00  0.00
ATOM   3389  H2  WAT   769      24.202  -7.299  13.256  1.00  0.00
TER   
ATOM   3390  O   WAT   770      29.692 -16.389  13.530  1.00  0.00
ATOM   3391  H1  WAT   770      28.879 -16.888  13.455  1.00  0.00
ATOM   3392  H2  WAT   770      29.498 -15.549  13.114  1.00  0.00
TER   
ATOM   3393  O   WAT   771      29.613  -7.712  25.274  1.00  0.00
ATOM   3394  H1  WAT   771      29.547  -8.632  25.020  1.00  0.00
ATOM   3395  H2  WAT   771      28.984  -7.614  25.988  1.00  0.00
TER   
ATOM   3396  O   WAT   772      23.516  -7.111  17.232  1.00  0.00
ATOM   3397  H1  WAT   772      24.034  -7.914  17.178  1.00  0.00
ATOM   3398  H2  WAT   772      23.065  -7.173  18.074  1.00  0.00
TER   
ATOM   3399  O   WAT   773      28.403  -5.845  12.505  1.00  0.00
ATOM   3400  H1  WAT   773      28.745  -5.100  12.009  1.00  0.00
ATOM   3401  H2  WAT   773      27.574  -5.531  12.868  1.00  0.00
TER   
ATOM   3402  O   WAT   774      21.001 -10.145  24.145  1.00  0.00
ATOM   3403  H1  WAT   774      20.642  -9.480  24.732  1.00  0.00
ATOM   3404  H2  WAT   774      20.706 -10.977  24.516  1.00  0.00
TER   
ATOM   3405  O   WAT   775      24.202  -9.687  27.029  1.00  0.00
ATOM   3406  H1  WAT   775      23.902  -9.541  26.132  1.00  0.00
ATOM   3407  H2  WAT   775      24.973 -10.246  26.936  1.00  0.00
TER   
ATOM   3408  O   WAT   776      29.545  -4.890  25.024  1.00  0.00
ATOM   3409  H1  WAT   776      29.559  -5.822  24.806  1.00  0.00
ATOM   3410  H2  WAT   776      28.837  -4.804  25.663  1.00  0.00
TER   
ATOM   3411  O   WAT   777      27.372  -5.763  15.277  1.00  0.00
ATOM   3412  H1  WAT   777      28.059  -5.216  15.657  1.00  0.00
ATOM   3413  H2  WAT   777      26.585  -5.219  15.312  1.00  0.00
TER   
ATOM   3414  O   WAT   778      19.511 -10.146  10.768  1.00  0.00
ATOM   3415  H1  WAT   778      20.381  -9.863  11.052  1.00  0.00
ATOM   3416  H2  WAT   778      19.021  -9.332  10.653  1.00  0.00
TER   
ATOM   3417  O   WAT   779      26.675  -8.759  14.889  1.00  0.00
ATOM   3418  H1  WAT   779      27.131  -7.948  15.115  1.00  0.00
ATOM   3419  H2  WAT   779      26.324  -9.076  15.721  1.00  0.00
TER   
ATOM   3420  O   WAT   780      28.978  -3.248  22.118  1.00  0.00
ATOM   3421  H1  WAT   780      29.622  -3.042  22.796  1.00  0.00
ATOM   3422  H2  WAT   780      29.341  -4.009  21.665  1.00  0.00
TER   
ATOM   3423  O   WAT   781      22.576 -18.415  15.361  1.00  0.00
ATOM   3424  H1  WAT   781      22.448 -18.423  16.310  1.00  0.00
ATOM   3425  H2  WAT   781      21.752 -18.077  15.011  1.00  0.00
TER   
ATOM   3426  O   WAT   782      19.879  -0.933  11.334  1.00  0.00
ATOM   3427  H1  WAT   782      20.238  -0.334  10.680  1.00  0.00
ATOM   3428  H2  WAT   782      19.738  -0.387  12.108  1.00  0.00
TER   
ATOM   3429  O   WAT   783      19.576 -16.656  24.822  1.00  0.00
ATOM   3430  H1  WAT   783      18.861 -16.456  25.427  1.00  0.00
ATOM   3431  H2  WAT   783      19.995 -17.432  25.194  1.00  0.00
TER   
ATOM   3432  O   WAT   784      19.863  -2.668  25.809  1.00  0.00
ATOM   3433  H1  WAT   784      19.972  -3.608  25.668  1.00  0.00
ATOM   3434  H2  WAT   784      19.211  -2.402  25.160  1.00  0.00
TER   
ATOM   3435  O   WAT   785      27.854  -4.396  27.209  1.00  0.00
ATOM   3436  H1  WAT   785      27.534  -5.115  27.753  1.00  0.00
ATOM   3437  H2  WAT   785      27.180  -3.721  27.282  1.00  0.00
TER   
ATOM   3438  O   WAT   786      25.895  -3.550  12.152  1.00  0.00
ATOM   3439  H1  WAT   786      25.886  -2.817  11.536  1.00  0.00
ATOM   3440  H2  WAT   786      24.975  -3.797  12.245  1.00  0.00
TER   
ATOM   3441  O   WAT   787      21.496  -8.329  12.897  1.00  0.00
ATOM   3442  H1  WAT   787      20.889  -7.589  12.906  1.00  0.00
ATOM   3443  H2  WAT   787      21.971  -8.239  12.070  1.00  0.00
TER   
ATOM   3444  O   WAT   788      28.881  -3.487  10.814  1.00  0.00
ATOM   3445  H1  WAT   788      28.983  -3.691   9.885  1.00  0.00
ATOM   3446  H2  WAT   788      27.982  -3.741  11.019  1.00  0.00
TER   
ATOM   3447  O   WAT   789      26.404 -12.929  14.797  1.00  0.00
ATOM   3448  H1  WAT   789      25.696 -12.461  15.238  1.00  0.00
ATOM   3449  H2  WAT   789      26.688 -13.587  15.431  1.00  0.00
TER   
ATOM   3450  O   WAT   790      28.030 -11.510  22.796  1.00  0.00
ATOM   3451  H1  WAT   790      28.528 -11.035  23.461  1.00  0.00
ATOM   3452  H2  WAT   790      28.172 -12.433  23.003  1.00  0.00
TER   
ATOM   3453  O   WAT   791      27.523  -0.969  15.509  1.00  0.00
ATOM   3454  H1  WAT   791      27.777  -1.007  14.587  1.00  0.00
ATOM   3455  H2  WAT   791      26.574  -1.095  15.502  1.00  0.00
TER   
ATOM   3456  O   WAT   792      24.608 -14.621  12.172  1.00  0.00
ATOM   3457  H1  WAT   792      25.457 -14.184  12.106  1.00  0.00
ATOM   3458  H2  WAT   792      24.241 -14.309  12.999  1.00  0.00
TER   
ATOM   3459  O   WAT   793      23.507  -8.367  10.645  1.00  0.00
ATOM   3460  H1  WAT   793      24.273  -8.479  11.208  1.00  0.00
ATOM   3461  H2  WAT   793      23.584  -9.064   9.993  1.00  0.00
TER   
ATOM   3462  O   WAT   794      22.201 -10.935  11.329  1.00  0.00
ATOM   3463  H1  WAT   794      22.282 -11.882  11.440  1.00  0.00
ATOM   3464  H2  WAT   794      23.093 -10.604  11.435  1.00  0.00
TER   
ATOM   3465  O   WAT   795      23.003  -0.785  18.432  1.00  0.00
ATOM   3466  H1  WAT   795      23.739  -1.334  18.703  1.00  0.00
ATOM   3467  H2  WAT   795      23.387   0.080  18.293  1.00  0.00
TER   
ATOM   3468  O   WAT   796      19.887  -4.718  14.306  1.00  0.00
ATOM   3469  H1  WAT   796      18.961  -4.476  14.297  1.00  0.00
ATOM   3470  H2  WAT   796      20.353  -3.891  14.185  1.00  0.00
TER   
ATOM   3471  O   WAT   797      26.113  -1.612  10.255  1.00  0.00
ATOM   3472  H1  WAT   797      26.906  -1.324   9.803  1.00  0.00
ATOM   3473  H2  WAT   797      25.593  -2.043   9.576  1.00  0.00
TER   
ATOM   3474  O   WAT   798      19.728  -9.113  26.564  1.00  0.00
ATOM   3475  H1  WAT   798      20.232  -9.693  27.136  1.00  0.00
ATOM   3476  H2  WAT   798      18.989  -8.829  27.102  1.00  0.00
TER   
ATOM   3477  O   WAT   799      26.631  -6.392  10.119  1.00  0.00
ATOM   3478  H1  WAT   799      26.526  -7.007  10.845  1.00  0.00
ATOM   3479  H2  WAT   799      26.463  -6.915   9.335  1.00  0.00
TER   
ATOM   3480  O   WAT   800      26.782  -7.706  26.098  1.00  0.00
ATOM   3481  H1  WAT   800      26.017  -7.138  26.013  1.00  0.00
ATOM   3482  H2  WAT   800      26.964  -7.999  25.205  1.00  0.00
TER   
ATOM   3483  O   WAT   801      25.539  -8.371  12.620  1.00  0.00
ATOM   3484  H1  WAT   801      25.960  -8.537  13.463  1.00  0.00
ATOM   3485  H2  WAT   801      25.664  -9.181  12.125  1.00  0.00
TER   
ATOM   3486  O   WAT   802      23.701 -12.391  25.427  1.00  0.00
ATOM   3487  H1  WAT   802      23.171 -12.882  24.799  1.00  0.00
ATOM   3488  H2  WAT   802      24.370 -11.963  24.893  1.00  0.00
TER   
ATOM   3489  O   WAT   803      28.051  -9.347   9.867  1.00  0.00
ATOM   3490  H1  WAT   803      28.572 -10.062   9.501  1.00  0.00
ATOM   3491  H2  WAT   803      28.698  -8.709  10.167  1.00  0.00
TER   
ATOM   3492  O   WAT   804      24.189 -15.425  25.506  1.00  0.00
ATOM   3493  H1  WAT   804      24.094 -16.043  24.782  1.00  0.00
ATOM   3494  H2  WAT   804      23.608 -14.698  25.279  1.00  0.00
TER   
ATOM   3495  O   WAT   805      26.955 -16.868  22.539  1.00  0.00
ATOM   3496  H1  WAT   805      26.506 -16.845  21.694  1.00  0.00
ATOM   3497  H2  WAT   805      26.321 -17.266  23.136  1.00  0.00
TER   
ATOM   3498  O   WAT   806      27.361  -7.972  23.160  1.00  0.00
ATOM   3499  H1  WAT   806      27.779  -7.129  22.988  1.00  0.00
ATOM   3500  H2  WAT   806      26.441  -7.835  22.931  1.00  0.00
TER   
ATOM   3501  O   WAT   807      24.434 -12.298   9.565  1.00  0.00
ATOM   3502  H1  WAT   807      24.233 -13.161   9.927  1.00  0.00
ATOM   3503  H2  WAT   807      24.264 -12.384   8.628  1.00  0.00
TER   
ATOM   3504  O   WAT   808      25.211  -1.667  24.276  1.00  0.00
ATOM   3505  H1  WAT   808      24.673  -0.942  23.957  1.00  0.00
ATOM   3506  H2  WAT   808      25.465  -2.144  23.486  1.00  0.00
TER   
ATOM   3507  O   WAT   809      26.464 -13.699  25.802  1.00  0.00
ATOM   3508  H1  WAT   809      27.054 -14.007  26.490  1.00  0.00
ATOM   3509  H2  WAT   809      25.646 -14.171  25.958  1.00  0.00
TER   
ATOM   3510  O   WAT   810      23.233 -15.198   9.553  1.00  0.00
ATOM   3511  H1  WAT   810      23.535 -15.191   8.645  1.00  0.00
ATOM   3512  H2  WAT   810      23.972 -15.548  10.050  1.00  0.00
TER   
ATOM   3513  O   WAT   811      28.068  -0.432  24.535  1.00  0.00
ATOM   3514  H1  WAT   811      27.993   0.472  24.842  1.00  0.00
ATOM   3515  H2  WAT   811      27.165  -0.751  24.507  1.00  0.00
TER   
ATOM   3516  O   WAT   812      26.451 -16.254  10.539  1.00  0.00
ATOM   3517  H1  WAT   812      26.103 -16.932   9.959  1.00  0.00
ATOM   3518  H2  WAT   812      26.653 -16.715  11.353  1.00  0.00
TER   
ATOM   3519  O   WAT   813      28.616  -1.266  12.158  1.00  0.00
ATOM   3520  H1  WAT   813      29.511  -0.928  12.179  1.00  0.00
ATOM   3521  H2  WAT   813      28.648  -1.988  11.530  1.00  0.00
TER   
ATOM   3522  O   WAT   814      22.256  -5.893  10.386  1.00  0.00
ATOM   3523  H1  WAT   814      22.693  -5.350  11.042  1.00  0.00
ATOM   3524  H2  WAT   814      22.741  -6.719  10.396  1.00  0.00
TER   
ATOM   3525  O   WAT   815      19.470  -3.104  17.838  1.00  0.00
ATOM   3526  H1  WAT   815      19.801  -3.972  17.606  1.00  0.00
ATOM   3527  H2  WAT   815      19.899  -2.899  18.669  1.00  0.00
TER   
ATOM   3528  O   WAT   816      24.067  -4.774  15.498  1.00  0.00
ATOM   3529  H1  WAT   816      23.766  -4.897  16.399  1.00  0.00
ATOM   3530  H2  WAT   816      23.960  -5.633  15.090  1.00  0.00
TER   
ATOM   3531  O   WAT   817      19.959  -2.237  20.576  1.00  0.00
ATOM   3532  H1  WAT   817      19.522  -2.057  21.409  1.00  0.00
ATOM   3533  H2  WAT   817      20.527  -1.480  20.435  1.00  0.00
TER   
ATOM   3534  O   WAT   818      19.792  -9.725  16.935  1.00  0.00
ATOM   3535  H1  WAT   818      19.137  -9.994  16.291  1.00  0.00
ATOM   3536  H2  WAT   818      20.630  -9.835  16.486  1.00  0.00
TER   
ATOM   3537  O   WAT   819      20.829  -9.340  21.476  1.00  0.00
ATOM   3538  H1  WAT   819      21.197  -9.427  22.355  1.00  0.00
ATOM   3539  H2  WAT   819      20.260 -10.103  21.376  1.00  0.00
TER   
ATOM   3540  O   WAT   820      20.381 -12.429  25.381  1.00  0.00
ATOM   3541  H1  WAT   820      19.487 -12.463  25.721  1.00  0.00
ATOM   3542  H2  WAT   820      20.921 -12.231  26.147  1.00  0.00
TER   
ATOM   3543  O   WAT   821      19.006 -12.515  12.878  1.00  0.00
ATOM   3544  H1  WAT   821      18.102 -12.252  12.703  1.00  0.00
ATOM   3545  H2  WAT   821      19.490 -12.244  12.098  1.00  0.00
TER   
ATOM   3546  O   WAT   822      21.548 -13.459  10.787  1.00  0.00
ATOM   3547  H1  WAT   822      22.257 -13.881  10.302  1.00  0.00
ATOM   3548  H2  WAT   822      20.832 -13.391  10.156  1.00  0.00
TER   
ATOM   3549  O   WAT   823      21.196 -17.405   9.828  1.00  0.00
ATOM   3550  H1  WAT   823      21.919 -16.864  10.146  1.00  0.00
ATOM   3551  H2  WAT   823      21.468 -17.679   8.952  1.00  0.00
TER   
ATOM   3552  O   WAT   824      20.885 -18.154  19.730  1.00  0.00
ATOM   3553  H1  WAT   824      21.533 -18.705  19.289  1.00  0.00
ATOM   3554  H2  WAT   824      21.305 -17.900  20.551  1.00  0.00
TER   
ATOM   3555  O   WAT   825      20.638 -17.999  22.472  1.00  0.00
ATOM   3556  H1  WAT   825      20.290 -17.542  23.238  1.00  0.00
ATOM   3557  H2  WAT   825      20.307 -18.893  22.555  1.00  0.00
TER   
ATOM   3558  O   WAT   826      22.245  -4.827  26.638  1.00  0.00
ATOM   3559  H1  WAT   826      22.202  -5.198  27.519  1.00  0.00
ATOM   3560  H2  WAT   826      22.376  -3.889  26.778  1.00  0.00
TER   
ATOM   3561  O   WAT   827      25.945  -3.271  22.239  1.00  0.00
ATOM   3562  H1  WAT   827      25.704  -3.003  21.352  1.00  0.00
ATOM   3563  H2  WAT   827      26.885  -3.100  22.294  1.00  0.00
TER   
ATOM   3564  O   WAT   828      28.151 -16.808  25.994  1.00  0.00
ATOM   3565  H1  WAT   828      28.090 -16.215  26.744  1.00  0.00
ATOM   3566  H2  WAT   828      29.091 -16.915  25.849  1.00  0.00
TER   
ATOM   3567  O   WAT   829      21.310 -18.471  25.747  1.00  0.00
ATOM   3568  H1  WAT   829      21.859 -18.652  24.984  1.00  0.00
ATOM   3569  H2  WAT   829      21.376 -19.262  26.283  1.00  0.00
TER   
ATOM   3570  O   WAT   830      22.083  -1.881  23.757  1.00  0.00
ATOM   3571  H1  WAT   830      21.489  -2.012  24.496  1.00  0.00
ATOM   3572  H2  WAT   830      22.076  -2.717  23.292  1.00  0.00
TER   
ATOM   3573  O   WAT   831      21.715  -4.515  22.708  1.00  0.00
ATOM   3574  H1  WAT   831      20.988  -5.134  22.641  1.00  0.00
ATOM   3575  H2  WAT   831      21.776  -4.121  21.838  1.00  0.00
TER   
ATOM   3576  O   WAT   832      25.319  -2.300  19.493  1.00  0.00
ATOM   3577  H1  WAT   832      25.836  -2.912  18.968  1.00  0.00
ATOM   3578  H2  WAT   832      25.969  -1.797  19.984  1.00  0.00
TER   
ATOM   3579  O   WAT   833      28.059  -1.409  20.320  1.00  0.00
ATOM   3580  H1  WAT   833      28.346  -1.664  19.443  1.00  0.00
ATOM   3581  H2  WAT   833      28.571  -1.962  20.911  1.00  0.00
TER   
ATOM   3582  O   WAT   834      29.276 -17.670  20.900  1.00  0.00
ATOM   3583  H1  WAT   834      28.494 -17.196  21.179  1.00  0.00
ATOM   3584  H2  WAT   834      28.983 -18.575  20.791  1.00  0.00
TER   
ATOM   3585  O   WAT   835      19.998  -1.197  15.918  1.00  0.00
ATOM   3586  H1  WAT   835      19.830  -1.830  16.616  1.00  0.00
ATOM   3587  H2  WAT   835      19.131  -0.991  15.567  1.00  0.00
TER   
ATOM   3588  O   WAT   836      20.620 -17.366  13.421  1.00  0.00
ATOM   3589  H1  WAT   836      21.378 -17.253  12.848  1.00  0.00
ATOM   3590  H2  WAT   836      20.158 -16.529  13.375  1.00  0.00
TER   
ATOM   3591  O   WAT   837      27.162 -15.252  16.411  1.00  0.00
ATOM   3592  H1  WAT   837      26.349 -15.626  16.071  1.00  0.00
ATOM   3593  H2  WAT   837      27.666 -16.007  16.713  1.00  0.00
TER   
ATOM   3594  O   WAT   838      21.604  -2.504  13.363  1.00  0.00
ATOM   3595  H1  WAT   838      21.079  -2.123  12.659  1.00  0.00
ATOM   3596  H2  WAT   838      21.528  -1.879  14.084  1.00  0.00
TER   
ATOM   3597  O   WAT   839      22.993 -16.839  11.961  1.00  0.00
ATOM   3598  H1  WAT   839      23.522 -17.626  11.832  1.00  0.00
ATOM   3599  H2  WAT   839      23.626 -16.160  12.195  1.00  0.00
TER   
ATOM   3600  O   WAT   840      25.187 -17.102  15.016  1.00  0.00
ATOM   3601  H1  WAT   840      24.557 -17.803  15.183  1.00  0.00
ATOM   3602  H2  WAT   840      24.647 -16.341  14.799  1.00  0.00
TER   
ATOM   3603  O   WAT   841      28.126  -0.488  27.687  1.00  0.00
ATOM   3604  H1  WAT   841      29.053  -0.723  27.730  1.00  0.00
ATOM   3605  H2  WAT   841      28.111   0.339  27.206  1.00  0.00
TER   
ATOM   3606  O   WAT   842      25.312 -17.823  27.451  1.00  0.00
ATOM   3607  H1  WAT   842      25.031 -17.320  26.687  1.00  0.00
ATOM   3608  H2  WAT   842      25.694 -18.621  27.085  1.00  0.00
TER   
ATOM   3609  O   WAT   843      24.203  -0.556  12.238  1.00  0.00
ATOM   3610  H1  WAT   843      24.935  -0.840  11.690  1.00  0.00
ATOM   3611  H2  WAT   843      24.463  -0.794  13.128  1.00  0.00
TER   
ATOM   3612  O   WAT   844      23.365  -4.439  12.242  1.00  0.00
ATOM   3613  H1  WAT   844      22.736  -3.971  12.791  1.00  0.00
ATOM   3614  H2  WAT   844      23.479  -5.284  12.677  1.00  0.00
TER   
ATOM   3615  O   WAT   845      28.951  -8.611   0.274  1.00  0.00
ATOM   3616  H1  WAT   845      28.176  -9.091   0.563  1.00  0.00
ATOM   3617  H2  WAT   845      29.603  -9.290   0.099  1.00  0.00
TER   
ATOM   3618  O   WAT   846      22.968  -8.299   1.151  1.00  0.00
ATOM   3619  H1  WAT   846      22.137  -8.554   1.551  1.00  0.00
ATOM   3620  H2  WAT   846      23.576  -8.228   1.887  1.00  0.00
TER   
ATOM   3621  O   WAT   847      22.948  -4.265   1.347  1.00  0.00
ATOM   3622  H1  WAT   847      23.251  -5.155   1.168  1.00  0.00
ATOM   3623  H2  WAT   847      23.693  -3.708   1.119  1.00  0.00
TER   
ATOM   3624  O   WAT   848      21.377 -13.339  -5.065  1.00  0.00
ATOM   3625  H1  WAT   848      20.489 -12.997  -5.167  1.00  0.00
ATOM   3626  H2  WAT   848      21.661 -13.539  -5.957  1.00  0.00
TER   
ATOM   3627  O   WAT   849      19.341 -10.738   0.819  1.00  0.00
ATOM   3628  H1  WAT   849      19.912 -11.506   0.820  1.00  0.00
ATOM   3629  H2  WAT   849      19.341 -10.439  -0.090  1.00  0.00
TER   
ATOM   3630  O   WAT   850      28.392  -5.935   0.281  1.00  0.00
ATOM   3631  H1  WAT   850      28.323  -6.876   0.119  1.00  0.00
ATOM   3632  H2  WAT   850      29.154  -5.845   0.853  1.00  0.00
TER   
ATOM   3633  O   WAT   851      20.583 -15.330   2.606  1.00  0.00
ATOM   3634  H1  WAT   851      20.403 -16.227   2.886  1.00  0.00
ATOM   3635  H2  WAT   851      20.181 -14.782   3.281  1.00  0.00
TER   
ATOM   3636  O   WAT   852      23.553 -14.756  -4.031  1.00  0.00
ATOM   3637  H1  WAT   852      23.660 -13.855  -3.724  1.00  0.00
ATOM   3638  H2  WAT   852      22.643 -14.804  -4.321  1.00  0.00
TER   
ATOM   3639  O   WAT   853      21.202 -12.834   1.214  1.00  0.00
ATOM   3640  H1  WAT   853      21.883 -12.570   1.833  1.00  0.00
ATOM   3641  H2  WAT   853      20.886 -13.674   1.548  1.00  0.00
TER   
ATOM   3642  O   WAT   854      25.394 -11.787   0.302  1.00  0.00
ATOM   3643  H1  WAT   854      25.902 -11.289   0.942  1.00  0.00
ATOM   3644  H2  WAT   854      25.925 -12.563   0.126  1.00  0.00
TER   
ATOM   3645  O   WAT   855      23.678 -17.147   4.568  1.00  0.00
ATOM   3646  H1  WAT   855      23.680 -16.630   3.763  1.00  0.00
ATOM   3647  H2  WAT   855      22.848 -17.624   4.545  1.00  0.00
TER   
ATOM   3648  O   WAT   856      24.928  -7.508   2.745  1.00  0.00
ATOM   3649  H1  WAT   856      24.595  -6.881   3.388  1.00  0.00
ATOM   3650  H2  WAT   856      25.105  -6.981   1.966  1.00  0.00
TER   
ATOM   3651  O   WAT   857      23.359 -15.436   2.575  1.00  0.00
ATOM   3652  H1  WAT   857      23.701 -14.592   2.280  1.00  0.00
ATOM   3653  H2  WAT   857      22.421 -15.288   2.692  1.00  0.00
TER   
ATOM   3654  O   WAT   858      24.140  -5.539   4.560  1.00  0.00
ATOM   3655  H1  WAT   858      24.757  -4.864   4.279  1.00  0.00
ATOM   3656  H2  WAT   858      23.279  -5.131   4.469  1.00  0.00
TER   
ATOM   3657  O   WAT   859      19.433  -6.349  -6.559  1.00  0.00
ATOM   3658  H1  WAT   859      19.056  -5.861  -7.291  1.00  0.00
ATOM   3659  H2  WAT   859      19.690  -5.677  -5.928  1.00  0.00
TER   
ATOM   3660  O   WAT   860      27.042 -17.948  -1.100  1.00  0.00
ATOM   3661  H1  WAT   860      27.350 -18.503  -1.817  1.00  0.00
ATOM   3662  H2  WAT   860      26.112 -17.813  -1.283  1.00  0.00
TER   
ATOM   3663  O   WAT   861      29.430  -9.883  -4.364  1.00  0.00
ATOM   3664  H1  WAT   861      28.503  -9.949  -4.136  1.00  0.00
ATOM   3665  H2  WAT   861      29.583  -8.945  -4.479  1.00  0.00
TER   
ATOM   3666  O   WAT   862      29.417 -13.611  -7.368  1.00  0.00
ATOM   3667  H1  WAT   862      28.477 -13.450  -7.282  1.00  0.00
ATOM   3668  H2  WAT   862      29.735 -12.893  -7.914  1.00  0.00
TER   
ATOM   3669  O   WAT   863      25.036  -9.356  -1.582  1.00  0.00
ATOM   3670  H1  WAT   863      24.631 -10.069  -2.078  1.00  0.00
ATOM   3671  H2  WAT   863      25.122  -9.701  -0.694  1.00  0.00
TER   
ATOM   3672  O   WAT   864      25.504  -5.670   0.581  1.00  0.00
ATOM   3673  H1  WAT   864      25.207  -6.275  -0.098  1.00  0.00
ATOM   3674  H2  WAT   864      26.454  -5.632   0.470  1.00  0.00
TER   
ATOM   3675  O   WAT   865      23.749 -12.582   2.197  1.00  0.00
ATOM   3676  H1  WAT   865      24.300 -12.473   1.423  1.00  0.00
ATOM   3677  H2  WAT   865      24.263 -12.208   2.913  1.00  0.00
TER   
ATOM   3678  O   WAT   866      24.596  -5.932   7.232  1.00  0.00
ATOM   3679  H1  WAT   866      23.699  -5.708   7.480  1.00  0.00
ATOM   3680  H2  WAT   866      24.621  -5.808   6.283  1.00  0.00
TER   
ATOM   3681  O   WAT   867      23.423  -9.060   5.808  1.00  0.00
ATOM   3682  H1  WAT   867      23.284  -8.188   6.177  1.00  0.00
ATOM   3683  H2  WAT   867      22.541  -9.403   5.663  1.00  0.00
TER   
ATOM   3684  O   WAT   868      25.221  -3.118   8.016  1.00  0.00
ATOM   3685  H1  WAT   868      25.193  -2.714   7.149  1.00  0.00
ATOM   3686  H2  WAT   868      25.057  -4.047   7.854  1.00  0.00
TER   
ATOM   3687  O   WAT   869      21.736 -10.462  -4.082  1.00  0.00
ATOM   3688  H1  WAT   869      21.616  -9.736  -4.694  1.00  0.00
ATOM   3689  H2  WAT   869      21.426 -11.232  -4.559  1.00  0.00
TER   
ATOM   3690  O   WAT   870      19.375  -7.290   1.725  1.00  0.00
ATOM   3691  H1  WAT   870      19.453  -7.156   0.781  1.00  0.00
ATOM   3692  H2  WAT   870      19.989  -7.999   1.918  1.00  0.00
TER   
ATOM   3693  O   WAT   871      20.620  -5.590  -1.864  1.00  0.00
ATOM   3694  H1  WAT   871      20.212  -5.449  -2.719  1.00  0.00
ATOM   3695  H2  WAT   871      21.511  -5.874  -2.067  1.00  0.00
TER   
ATOM   3696  O   WAT   872      24.892  -1.376  -3.752  1.00  0.00
ATOM   3697  H1  WAT   872      24.716  -2.292  -3.965  1.00  0.00
ATOM   3698  H2  WAT   872      24.037  -1.017  -3.512  1.00  0.00
TER   
ATOM   3699  O   WAT   873      19.431  -6.249   4.265  1.00  0.00
ATOM   3700  H1  WAT   873      19.594  -6.718   3.446  1.00  0.00
ATOM   3701  H2  WAT   873      19.896  -6.757   4.929  1.00  0.00
TER   
ATOM   3702  O   WAT   874      24.203 -17.118  -0.699  1.00  0.00
ATOM   3703  H1  WAT   874      23.759 -16.337  -1.031  1.00  0.00
ATOM   3704  H2  WAT   874      24.761 -16.795   0.008  1.00  0.00
TER   
ATOM   3705  O   WAT   875      28.490 -14.252   4.904  1.00  0.00
ATOM   3706  H1  WAT   875      28.028 -14.043   5.716  1.00  0.00
ATOM   3707  H2  WAT   875      28.087 -15.066   4.601  1.00  0.00
TER   
ATOM   3708  O   WAT   876      27.319 -17.497  -5.819  1.00  0.00
ATOM   3709  H1  WAT   876      26.694 -17.501  -5.094  1.00  0.00
ATOM   3710  H2  WAT   876      27.232 -18.364  -6.215  1.00  0.00
TER   
ATOM   3711  O   WAT   877      26.240 -16.574   1.160  1.00  0.00
ATOM   3712  H1  WAT   877      26.537 -15.667   1.079  1.00  0.00
ATOM   3713  H2  WAT   877      26.789 -17.062   0.545  1.00  0.00
TER   
ATOM   3714  O   WAT   878      23.994 -11.995  -2.971  1.00  0.00
ATOM   3715  H1  WAT   878      23.768 -12.211  -2.067  1.00  0.00
ATOM   3716  H2  WAT   878      23.213 -11.562  -3.317  1.00  0.00
TER   
ATOM   3717  O   WAT   879      26.434 -11.097   7.695  1.00  0.00
ATOM   3718  H1  WAT   879      26.338 -12.037   7.545  1.00  0.00
ATOM   3719  H2  WAT   879      27.277 -10.875   7.300  1.00  0.00
TER   
ATOM   3720  O   WAT   880      21.565 -14.685   5.848  1.00  0.00
ATOM   3721  H1  WAT   880      21.171 -13.838   6.055  1.00  0.00
ATOM   3722  H2  WAT   880      20.877 -15.323   6.039  1.00  0.00
TER   
ATOM   3723  O   WAT   881      28.140 -14.602   8.918  1.00  0.00
ATOM   3724  H1  WAT   881      27.449 -14.794   9.552  1.00  0.00
ATOM   3725  H2  WAT   881      28.883 -14.318   9.450  1.00  0.00
TER   
ATOM   3726  O   WAT   882      18.867 -16.762  -0.119  1.00  0.00
ATOM   3727  H1  WAT   882      18.578 -16.192   0.594  1.00  0.00
ATOM   3728  H2  WAT   882      19.611 -17.242   0.244  1.00  0.00
TER   
ATOM   3729  O   WAT   883      19.054 -12.820  -8.909  1.00  0.00
ATOM   3730  H1  WAT   883      18.971 -11.877  -8.767  1.00  0.00
ATOM   3731  H2  WAT   883      18.702 -12.963  -9.787  1.00  0.00
TER   
ATOM   3732  O   WAT   884      26.854 -14.086   0.158  1.00  0.00
ATOM   3733  H1  WAT   884      26.857 -14.527  -0.691  1.00  0.00
ATOM   3734  H2  WAT   884      27.749 -13.765   0.266  1.00  0.00
TER   
ATOM   3735  O   WAT   885      22.704 -14.204  -0.882  1.00  0.00
ATOM   3736  H1  WAT   885      22.364 -13.726  -0.125  1.00  0.00
ATOM   3737  H2  WAT   885      21.942 -14.657  -1.242  1.00  0.00
TER   
ATOM   3738  O   WAT   886      26.916 -13.085  -6.851  1.00  0.00
ATOM   3739  H1  WAT   886      27.037 -13.127  -5.902  1.00  0.00
ATOM   3740  H2  WAT   886      26.530 -12.223  -7.006  1.00  0.00
TER   
ATOM   3741  O   WAT   887      25.928 -10.775  -7.453  1.00  0.00
ATOM   3742  H1  WAT   887      25.359 -11.223  -8.079  1.00  0.00
ATOM   3743  H2  WAT   887      26.637 -10.416  -7.986  1.00  0.00
TER   
ATOM   3744  O   WAT   888      21.005  -6.874   6.424  1.00  0.00
ATOM   3745  H1  WAT   888      20.620  -7.515   7.022  1.00  0.00
ATOM   3746  H2  WAT   888      21.316  -6.170   6.994  1.00  0.00
TER   
ATOM   3747  O   WAT   889      27.154 -10.026   1.905  1.00  0.00
ATOM   3748  H1  WAT   889      27.521 -10.500   2.651  1.00  0.00
ATOM   3749  H2  WAT   889      26.965  -9.152   2.246  1.00  0.00
TER   
ATOM   3750  O   WAT   890      20.018 -15.282  -1.966  1.00  0.00
ATOM   3751  H1  WAT   890      19.733 -15.646  -1.128  1.00  0.00
ATOM   3752  H2  WAT   890      19.956 -16.014  -2.579  1.00  0.00
TER   
ATOM   3753  O   WAT   891      24.944 -10.985   4.223  1.00  0.00
ATOM   3754  H1  WAT   891      24.640 -10.106   4.448  1.00  0.00
ATOM   3755  H2  WAT   891      25.899 -10.925   4.259  1.00  0.00
TER   
ATOM   3756  O   WAT   892      23.472  -6.779  -5.180  1.00  0.00
ATOM   3757  H1  WAT   892      22.699  -7.319  -5.340  1.00  0.00
ATOM   3758  H2  WAT   892      24.202  -7.299  -5.518  1.00  0.00
TER   
ATOM   3759  O   WAT   893      29.692 -16.389  -5.244  1.00  0.00
ATOM   3760  H1  WAT   893      28.879 -16.888  -5.320  1.00  0.00
ATOM   3761  H2  WAT   893      29.498 -15.549  -5.661  1.00  0.00
TER   
ATOM   3762  O   WAT   894      29.613  -7.712   6.500  1.00  0.00
ATOM   3763  H1  WAT   894      29.547  -8.632   6.245  1.00  0.00
ATOM   3764  H2  WAT   894      28.984  -7.614   7.214  1.00  0.00
TER   
ATOM   3765  O   WAT   895      23.516  -7.111  -1.542  1.00  0.00
ATOM   3766  H1  WAT   895      24.034  -7.914  -1.596  1.00  0.00
ATOM   3767  H2  WAT   895      23.065  -7.173  -0.700  1.00  0.00
TER   
ATOM   3768  O   WAT   896      28.403  -5.845  -6.269  1.00  0.00
ATOM   3769  H1  WAT   896      28.745  -5.100  -6.765  1.00  0.00
ATOM   3770  H2  WAT   896      27.574  -5.531  -5.907  1.00  0.00
TER   
ATOM   3771  O   WAT   897      21.001 -10.145   5.371  1.00  0.00
ATOM   3772  H1  WAT   897      20.642  -9.480   5.958  1.00  0.00
ATOM   3773  H2  WAT   897      20.706 -10.977   5.742  1.00  0.00
TER   
ATOM   3774  O   WAT   898      24.202  -9.687   8.254  1.00  0.00
ATOM   3775  H1  WAT   898      23.902  -9.541   7.357  1.00  0.00
ATOM   3776  H2  WAT   898      24.973 -10.246   8.162  1.00  0.00
TER   
ATOM   3777  O   WAT   899      29.545  -4.890   6.250  1.00  0.00
ATOM   3778  H1  WAT   899      29.559  -5.822   6.032  1.00  0.00
ATOM   3779  H2  WAT   899      28.837  -4.804   6.889  1.00  0.00
TER   
ATOM   3780  O   WAT   900      27.372  -5.763  -3.498  1.00  0.00
ATOM   3781  H1  WAT   900      28.059  -5.216  -3.117  1.00  0.00
ATOM   3782  H2  WAT   900      26.585  -5.219  -3.463  1.00  0.00
TER   
ATOM   3783  O   WAT   901      19.511 -10.146  -8.006  1.00  0.00
ATOM   3784  H1  WAT   901      20.381  -9.863  -7.722  1.00  0.00
ATOM   3785  H2  WAT   901      19.021  -9.332  -8.121  1.00  0.00
TER   
ATOM   3786  O   WAT   902      26.675  -8.759  -3.885  1.00  0.00
ATOM   3787  H1  WAT   902      27.131  -7.948  -3.659  1.00  0.00
ATOM   3788  H2  WAT   902      26.324  -9.076  -3.053  1.00  0.00
TER   
ATOM   3789  O   WAT   903      28.978  -3.248   3.344  1.00  0.00
ATOM   3790  H1  WAT   903      29.622  -3.042   4.021  1.00  0.00
ATOM   3791  H2  WAT   903      29.341  -4.009   2.891  1.00  0.00
TER   
ATOM   3792  O   WAT   904      22.576 -18.415  -3.413  1.00  0.00
ATOM   3793  H1  WAT   904      22.448 -18.423  -2.464  1.00  0.00
ATOM   3794  H2  WAT   904      21.752 -18.077  -3.764  1.00  0.00
TER   
ATOM   3795  O   WAT   905      19.879  -0.933  -7.440  1.00  0.00
ATOM   3796  H1  WAT   905      20.238  -0.334  -8.094  1.00  0.00
ATOM   3797  H2  WAT   905      19.738  -0.387  -6.666  1.00  0.00
TER   
ATOM   3798  O   WAT   906      19.576 -16.656   6.048  1.00  0.00
ATOM   3799  H1  WAT   906      18.861 -16.456   6.653  1.00  0.00
ATOM   3800  H2  WAT   906      19.995 -17.432   6.419  1.00  0.00
TER   
ATOM   3801  O   WAT   907      19.863  -2.668   7.034  1.00  0.00
ATOM   3802  H1  WAT   907      19.972  -3.608   6.894  1.00  0.00
ATOM   3803  H2  WAT   907      19.211  -2.402   6.386  1.00  0.00
TER   
ATOM   3804  O   WAT   908      27.854  -4.396   8.434  1.00  0.00
ATOM   3805  H1  WAT   908      27.534  -5.115   8.979  1.00  0.00
ATOM   3806  H2  WAT   908      27.180  -3.721   8.508  1.00  0.00
TER   
ATOM   3807  O   WAT   909      25.895  -3.550  -6.622  1.00  0.00
ATOM   3808  H1  WAT   909      25.886  -2.817  -7.238  1.00  0.00
ATOM   3809  H2  WAT   909      24.975  -3.797  -6.530  1.00  0.00
TER   
ATOM   3810  O   WAT   910      21.496  -8.329  -5.878  1.00  0.00
ATOM   3811  H1  WAT   910      20.889  -7.589  -5.868  1.00  0.00
ATOM   3812  H2  WAT   910      21.971  -8.239  -6.704  1.00  0.00
TER   
ATOM   3813  O   WAT   911      28.881  -3.487  -7.960  1.00  0.00
ATOM   3814  H1  WAT   911      28.983  -3.691  -8.890  1.00  0.00
ATOM   3815  H2  WAT   911      27.982  -3.741  -7.755  1.00  0.00
TER   
ATOM   3816  O   WAT   912      26.404 -12.929  -3.978  1.00  0.00
ATOM   3817  H1  WAT   912      25.696 -12.461  -3.536  1.00  0.00
ATOM   3818  H2  WAT   912      26.688 -13.587  -3.343  1.00  0.00
TER   
ATOM   3819  O   WAT   913      28.030 -11.510   4.022  1.00  0.00
ATOM   3820  H1  WAT   913      28.528 -11.035   4.687  1.00  0.00
ATOM   3821  H2  WAT   913      28.172 -12.433   4.229  1.00  0.00
TER   
ATOM   3822  O   WAT   914      27.523  -0.969  -3.265  1.00  0.00
ATOM   3823  H1  WAT   914      27.777  -1.007  -4.187  1.00  0.00
ATOM   3824  H2  WAT   914      26.574  -1.095  -3.272  1.00  0.00
TER   
ATOM   3825  O   WAT   915      24.608 -14.621  -6.603  1.00  0.00
ATOM   3826  H1  WAT   915      25.457 -14.184  -6.668  1.00  0.00
ATOM   3827  H2  WAT   915      24.241 -14.309  -5.775  1.00  0.00
TER   
ATOM   3828  O   WAT   916      23.507  -8.367  -8.129  1.00  0.00
ATOM   3829  H1  WAT   916      24.273  -8.479  -7.566  1.00  0.00
ATOM   3830  H2  WAT   916      23.584  -9.064  -8.781  1.00  0.00
TER   
ATOM   3831  O   WAT   917      22.201 -10.935  -7.446  1.00  0.00
ATOM   3832  H1  WAT   917      22.282 -11.882  -7.334  1.00  0.00
ATOM   3833  H2  WAT   917      23.093 -10.604  -7.340  1.00  0.00
TER   
ATOM   3834  O   WAT   918      23.003  -0.785  -0.342  1.00  0.00
ATOM   3835  H1  WAT   918      23.739  -1.334  -0.071  1.00  0.00
ATOM   3836  H2  WAT   918      23.387   0.080  -0.482  1.00  0.00
TER   
ATOM   3837  O   WAT   919      19.887  -4.718  -4.468  1.00  0.00
ATOM   3838  H1  WAT   919      18.961  -4.476  -4.478  1.00  0.00
ATOM   3839  H2  WAT   919      20.353  -3.891  -4.590  1.00  0.00
TER   
ATOM   3840  O   WAT   920      22.009  -1.601   8.846  1.00  0.00
ATOM   3841  H1  WAT   920      22.810  -1.280   9.260  1.00  0.00
ATOM   3842  H2  WAT   920      21.494  -1.961   9.568  1.00  0.00
TER   
ATOM   3843  O   WAT   921      26.113  -1.612  -8.520  1.00  0.00
ATOM   3844  H1  WAT   921      26.906  -1.324  -8.971  1.00  0.00
ATOM   3845  H2  WAT   921      25.593  -2.043  -9.198  1.00  0.00
TER   
ATOM   3846  O   WAT   922      19.728  -9.113   7.790  1.00  0.00
ATOM   3847  H1  WAT   922      20.232  -9.693   8.362  1.00  0.00
ATOM   3848  H2  WAT   922      18.989  -8.829   8.328  1.00  0.00
TER   
ATOM   3849  O   WAT   923      26.631  -6.392  -8.655  1.00  0.00
ATOM   3850  H1  WAT   923      26.526  -7.007  -7.929  1.00  0.00
ATOM   3851  H2  WAT   923      26.463  -6.915  -9.439  1.00  0.00
TER   
ATOM   3852  O   WAT   924      26.782  -7.706   7.323  1.00  0.00
ATOM   3853  H1  WAT   924      26.017  -7.138   7.239  1.00  0.00
ATOM   3854  H2  WAT   924      26.964  -7.999   6.430  1.00  0.00
TER   
ATOM   3855  O   WAT   925      21.761 -10.971   8.685  1.00  0.00
ATOM   3856  H1  WAT   925      21.801 -11.269   9.593  1.00  0.00
ATOM   3857  H2  WAT   925      22.615 -10.570   8.526  1.00  0.00
TER   
ATOM   3858  O   WAT   926      25.539  -8.371  -6.155  1.00  0.00
ATOM   3859  H1  WAT   926      25.960  -8.537  -5.312  1.00  0.00
ATOM   3860  H2  WAT   926      25.664  -9.181  -6.649  1.00  0.00
TER   
ATOM   3861  O   WAT   927      23.701 -12.391   6.652  1.00  0.00
ATOM   3862  H1  WAT   927      23.171 -12.882   6.025  1.00  0.00
ATOM   3863  H2  WAT   927      24.370 -11.963   6.118  1.00  0.00
TER   
ATOM   3864  O   WAT   928      28.051  -9.347  -8.907  1.00  0.00
ATOM   3865  H1  WAT   928      28.572 -10.062  -9.273  1.00  0.00
ATOM   3866  H2  WAT   928      28.698  -8.709  -8.607  1.00  0.00
TER   
ATOM   3867  O   WAT   929      24.189 -15.425   6.732  1.00  0.00
ATOM   3868  H1  WAT   929      24.094 -16.043   6.007  1.00  0.00
ATOM   3869  H2  WAT   929      23.608 -14.698   6.505  1.00  0.00
TER   
ATOM   3870  O   WAT   930      26.955 -16.868   3.765  1.00  0.00
ATOM   3871  H1  WAT   930      26.506 -16.845   2.919  1.00  0.00
ATOM   3872  H2  WAT   930      26.321 -17.266   4.362  1.00  0.00
TER   
ATOM   3873  O   WAT   931      27.361  -7.972   4.386  1.00  0.00
ATOM   3874  H1  WAT   931      27.779  -7.129   4.214  1.00  0.00
ATOM   3875  H2  WAT   931      26.441  -7.835   4.157  1.00  0.00
TER   
ATOM   3876  O   WAT   932      24.434 -12.298  -9.209  1.00  0.00
ATOM   3877  H1  WAT   932      24.233 -13.161  -8.848  1.00  0.00
ATOM   3878  H2  WAT   932      24.264 -12.384 -10.147  1.00  0.00
TER   
ATOM   3879  O   WAT   933      25.211  -1.667   5.502  1.00  0.00
ATOM   3880  H1  WAT   933      24.673  -0.942   5.183  1.00  0.00
ATOM   3881  H2  WAT   933      25.465  -2.144   4.712  1.00  0.00
TER   
ATOM   3882  O   WAT   934      26.464 -13.699   7.027  1.00  0.00
ATOM   3883  H1  WAT   934      27.054 -14.007   7.715  1.00  0.00
ATOM   3884  H2  WAT   934      25.646 -14.171   7.183  1.00  0.00
TER   
ATOM   3885  O   WAT   935      23.233 -15.198  -9.221  1.00  0.00
ATOM   3886  H1  WAT   935      23.535 -15.191 -10.129  1.00  0.00
ATOM   3887  H2  WAT   935      23.972 -15.548  -8.724  1.00  0.00
TER   
ATOM   3888  O   WAT   936      28.068  -0.432   5.761  1.00  0.00
ATOM   3889  H1  WAT   936      27.993   0.472   6.068  1.00  0.00
ATOM   3890  H2  WAT   936      27.165  -0.751   5.733  1.00  0.00
TER   
ATOM   3891  O   WAT   937      26.451 -16.254  -8.235  1.00  0.00
ATOM   3892  H1  WAT   937      26.103 -16.932  -8.815  1.00  0.00
ATOM   3893  H2  WAT   937      26.653 -16.715  -7.421  1.00  0.00
TER   
ATOM   3894  O   WAT   938      28.616  -1.266  -6.617  1.00  0.00
ATOM   3895  H1  WAT   938      29.511  -0.928  -6.595  1.00  0.00
ATOM   3896  H2  WAT   938      28.648  -1.988  -7.244  1.00  0.00
TER   
ATOM   3897  O   WAT   939      22.256  -5.893  -8.388  1.00  0.00
ATOM   3898  H1  WAT   939      22.693  -5.350  -7.732  1.00  0.00
ATOM   3899  H2  WAT   939      22.741  -6.719  -8.378  1.00  0.00
TER   
ATOM   3900  O   WAT   940      19.470  -3.104  -0.936  1.00  0.00
ATOM   3901  H1  WAT   940      19.801  -3.972  -1.168  1.00  0.00
ATOM   3902  H2  WAT   940      19.899  -2.899  -0.106  1.00  0.00
TER   
ATOM   3903  O   WAT   941      24.067  -4.774  -3.276  1.00  0.00
ATOM   3904  H1  WAT   941      23.766  -4.897  -2.376  1.00  0.00
ATOM   3905  H2  WAT   941      23.960  -5.633  -3.684  1.00  0.00
TER   
ATOM   3906  O   WAT   942      19.959  -2.237   1.802  1.00  0.00
ATOM   3907  H1  WAT   942      19.522  -2.057   2.634  1.00  0.00
ATOM   3908  H2  WAT   942      20.527  -1.480   1.660  1.00  0.00
TER   
ATOM   3909  O   WAT   943      19.792  -9.725  -1.839  1.00  0.00
ATOM   3910  H1  WAT   943      19.137  -9.994  -2.483  1.00  0.00
ATOM   3911  H2  WAT   943      20.630  -9.835  -2.289  1.00  0.00
TER   
ATOM   3912  O   WAT   944      20.829  -9.340   2.701  1.00  0.00
ATOM   3913  H1  WAT   944      21.197  -9.427   3.581  1.00  0.00
ATOM   3914  H2  WAT   944      20.260 -10.103   2.602  1.00  0.00
TER   
ATOM   3915  O   WAT   945      20.381 -12.429   6.607  1.00  0.00
ATOM   3916  H1  WAT   945      19.487 -12.463   6.947  1.00  0.00
ATOM   3917  H2  WAT   945      20.921 -12.231   7.372  1.00  0.00
TER   
ATOM   3918  O   WAT   946      19.006 -12.515  -5.897  1.00  0.00
ATOM   3919  H1  WAT   946      18.102 -12.252  -6.071  1.00  0.00
ATOM   3920  H2  WAT   946      19.490 -12.244  -6.677  1.00  0.00
TER   
ATOM   3921  O   WAT   947      21.548 -13.459  -7.987  1.00  0.00
ATOM   3922  H1  WAT   947      22.257 -13.881  -8.472  1.00  0.00
ATOM   3923  H2  WAT   947      20.832 -13.391  -8.619  1.00  0.00
TER   
ATOM   3924  O   WAT   948      21.196 -17.405  -8.947  1.00  0.00
ATOM   3925  H1  WAT   948      21.919 -16.864  -8.629  1.00  0.00
ATOM   3926  H2  WAT   948      21.468 -17.679  -9.823  1.00  0.00
TER   
ATOM   3927  O   WAT   949      20.885 -18.154   0.955  1.00  0.00
ATOM   3928  H1  WAT   949      21.533 -18.705   0.515  1.00  0.00
ATOM   3929  H2  WAT   949      21.305 -17.900   1.777  1.00  0.00
TER   
ATOM   3930  O   WAT   950      20.638 -17.999   3.698  1.00  0.00
ATOM   3931  H1  WAT   950      20.290 -17.542   4.464  1.00  0.00
ATOM   3932  H2  WAT   950      20.307 -18.893   3.780  1.00  0.00
TER   
ATOM   3933  O   WAT   951      22.245  -4.827   7.863  1.00  0.00
ATOM   3934  H1  WAT   951      22.202  -5.198   8.745  1.00  0.00
ATOM   3935  H2  WAT   951      22.376  -3.889   8.003  1.00  0.00
TER   
ATOM   3936  O   WAT   952      25.945  -3.271   3.464  1.00  0.00
ATOM   3937  H1  WAT   952      25.704  -3.003   2.577  1.00  0.00
ATOM   3938  H2  WAT   952      26.885  -3.100   3.519  1.00  0.00
TER   
ATOM   3939  O   WAT   953      28.151 -16.808   7.220  1.00  0.00
ATOM   3940  H1  WAT   953      28.090 -16.215   7.969  1.00  0.00
ATOM   3941  H2  WAT   953      29.091 -16.915   7.075  1.00  0.00
TER   
ATOM   3942  O   WAT   954      21.310 -18.471   6.973  1.00  0.00
ATOM   3943  H1  WAT   954      21.859 -18.652   6.210  1.00  0.00
ATOM   3944  H2  WAT   954      21.376 -19.262   7.509  1.00  0.00
TER   
ATOM   3945  O   WAT   955      22.083  -1.881   4.983  1.00  0.00
ATOM   3946  H1  WAT   955      21.489  -2.012   5.722  1.00  0.00
ATOM   3947  H2  WAT   955      22.076  -2.717   4.517  1.00  0.00
TER   
ATOM   3948  O   WAT   956      21.715  -4.515   3.934  1.00  0.00
ATOM   3949  H1  WAT   956      20.988  -5.134   3.866  1.00  0.00
ATOM   3950  H2  WAT   956      21.776  -4.121   3.064  1.00  0.00
TER   
ATOM   3951  O   WAT   957      25.319  -2.300   0.719  1.00  0.00
ATOM   3952  H1  WAT   957      25.836  -2.912   0.194  1.00  0.00
ATOM   3953  H2  WAT   957      25.969  -1.797   1.210  1.00  0.00
TER   
ATOM   3954  O   WAT   958      28.059  -1.409   1.546  1.00  0.00
ATOM   3955  H1  WAT   958      28.346  -1.664   0.669  1.00  0.00
ATOM   3956  H2  WAT   958      28.571  -1.962   2.136  1.00  0.00
TER   
ATOM   3957  O   WAT   959      29.276 -17.670   2.125  1.00  0.00
ATOM   3958  H1  WAT   959      28.494 -17.196   2.405  1.00  0.00
ATOM   3959  H2  WAT   959      28.983 -18.575   2.017  1.00  0.00
TER   
ATOM   3960  O   WAT   960      19.998  -1.197  -2.856  1.00  0.00
ATOM   3961  H1  WAT   960      19.830  -1.830  -2.158  1.00  0.00
ATOM   3962  H2  WAT   960      19.131  -0.991  -3.207  1.00  0.00
TER   
ATOM   3963  O   WAT   961      20.620 -17.366  -5.353  1.00  0.00
ATOM   3964  H1  WAT   961      21.378 -17.253  -5.927  1.00  0.00
ATOM   3965  H2  WAT   961      20.158 -16.529  -5.399  1.00  0.00
TER   
ATOM   3966  O   WAT   962      27.162 -15.252  -2.363  1.00  0.00
ATOM   3967  H1  WAT   962      26.349 -15.626  -2.703  1.00  0.00
ATOM   3968  H2  WAT   962      27.666 -16.007  -2.061  1.00  0.00
TER   
ATOM   3969  O   WAT   963      21.604  -2.504  -5.411  1.00  0.00
ATOM   3970  H1  WAT   963      21.079  -2.123  -6.115  1.00  0.00
ATOM   3971  H2  WAT   963      21.528  -1.879  -4.690  1.00  0.00
TER   
ATOM   3972  O   WAT   964      22.993 -16.839  -6.813  1.00  0.00
ATOM   3973  H1  WAT   964      23.522 -17.626  -6.942  1.00  0.00
ATOM   3974  H2  WAT   964      23.626 -16.160  -6.579  1.00  0.00
TER   
ATOM   3975  O   WAT   965      25.187 -17.102  -3.759  1.00  0.00
ATOM   3976  H1  WAT   965      24.557 -17.803  -3.591  1.00  0.00
ATOM   3977  H2  WAT   965      24.647 -16.341  -3.975  1.00  0.00
TER   
ATOM   3978  O   WAT   966      28.126  -0.488   8.913  1.00  0.00
ATOM   3979  H1  WAT   966      29.053  -0.723   8.956  1.00  0.00
ATOM   3980  H2  WAT   966      28.111   0.339   8.431  1.00  0.00
TER   
ATOM   3981  O   WAT   967      25.312 -17.823   8.677  1.00  0.00
ATOM   3982  H1  WAT   967      25.031 -17.320   7.913  1.00  0.00
ATOM   3983  H2  WAT   967      25.694 -18.621   8.311  1.00  0.00
TER   
ATOM   3984  O   WAT   968      24.203  -0.556  -6.536  1.00  0.00
ATOM   3985  H1  WAT   968      24.935  -0.840  -7.084  1.00  0.00
ATOM   3986  H2  WAT   968      24.463  -0.794  -5.647  1.00  0.00
TER   
ATOM   3987  O   WAT   969      23.365  -4.439  -6.532  1.00  0.00
ATOM   3988  H1  WAT   969      22.736  -3.971  -5.983  1.00  0.00
ATOM   3989  H2  WAT   969      23.479  -5.284  -6.097  1.00  0.00
TER   
ATOM   3990  O   WAT   970      28.951  -8.611 -18.501  1.00  0.00
ATOM   3991  H1  WAT   970      28.176  -9.091 -18.211  1.00  0.00
ATOM   3992  H2  WAT   970      29.603  -9.290 -18.675  1.00  0.00
TER   
ATOM   3993  O   WAT   971      22.968  -8.299 -17.623  1.00  0.00
ATOM   3994  H1  WAT   971      22.137  -8.554 -17.224  1.00  0.00
ATOM   3995  H2  WAT   971      23.576  -8.228 -16.887  1.00  0.00
TER   
ATOM   3996  O   WAT   972      22.948  -4.265 -17.427  1.00  0.00
ATOM   3997  H1  WAT   972      23.251  -5.155 -17.606  1.00  0.00
ATOM   3998  H2  WAT   972      23.693  -3.708 -17.655  1.00  0.00
TER   
ATOM   3999  O   WAT   973      21.377 -13.339 -23.839  1.00  0.00
ATOM   4000  H1  WAT   973      20.489 -12.997 -23.941  1.00  0.00
ATOM   4001  H2  WAT   973      21.661 -13.539 -24.731  1.00  0.00
TER   
ATOM   4002  O   WAT   974      19.341 -10.738 -17.955  1.00  0.00
ATOM   4003  H1  WAT   974      19.912 -11.506 -17.955  1.00  0.00
ATOM   4004  H2  WAT   974      19.341 -10.439 -18.864  1.00  0.00
TER   
ATOM   4005  O   WAT   975      28.392  -5.935 -18.494  1.00  0.00
ATOM   4006  H1  WAT   975      28.323  -6.876 -18.655  1.00  0.00
ATOM   4007  H2  WAT   975      29.154  -5.845 -17.922  1.00  0.00
TER   
ATOM   4008  O   WAT   976      20.583 -15.330 -16.168  1.00  0.00
ATOM   4009  H1  WAT   976      20.403 -16.227 -15.888  1.00  0.00
ATOM   4010  H2  WAT   976      20.181 -14.782 -15.493  1.00  0.00
TER   
ATOM   4011  O   WAT   977      23.553 -14.756 -22.805  1.00  0.00
ATOM   4012  H1  WAT   977      23.660 -13.855 -22.498  1.00  0.00
ATOM   4013  H2  WAT   977      22.643 -14.804 -23.096  1.00  0.00
TER   
ATOM   4014  O   WAT   978      21.202 -12.834 -17.560  1.00  0.00
ATOM   4015  H1  WAT   978      21.883 -12.570 -16.941  1.00  0.00
ATOM   4016  H2  WAT   978      20.886 -13.674 -17.226  1.00  0.00
TER   
ATOM   4017  O   WAT   979      25.394 -11.787 -18.473  1.00  0.00
ATOM   4018  H1  WAT   979      25.902 -11.289 -17.832  1.00  0.00
ATOM   4019  H2  WAT   979      25.925 -12.563 -18.649  1.00  0.00
TER   
ATOM   4020  O   WAT   980      23.678 -17.147 -14.206  1.00  0.00
ATOM   4021  H1  WAT   980      23.680 -16.630 -15.012  1.00  0.00
ATOM   4022  H2  WAT   980      22.848 -17.624 -14.229  1.00  0.00
TER   
ATOM   4023  O   WAT   981      24.928  -7.508 -16.029  1.00  0.00
ATOM   4024  H1  WAT   981      24.595  -6.881 -15.387  1.00  0.00
ATOM   4025  H2  WAT   981      25.105  -6.981 -16.809  1.00  0.00
TER   
ATOM   4026  O   WAT   982      23.359 -15.436 -16.199  1.00  0.00
ATOM   4027  H1  WAT   982      23.701 -14.592 -16.494  1.00  0.00
ATOM   4028  H2  WAT   982      22.421 -15.288 -16.083  1.00  0.00
TER   
ATOM   4029  O   WAT   983      24.140  -5.539 -14.214  1.00  0.00
ATOM   4030  H1  WAT   983      24.757  -4.864 -14.496  1.00  0.00
ATOM   4031  H2  WAT   983      23.279  -5.131 -14.305  1.00  0.00
TER   
ATOM   4032  O   WAT   984      19.433  -6.349 -25.333  1.00  0.00
ATOM   4033  H1  WAT   984      19.056  -5.861 -26.065  1.00  0.00
ATOM   4034  H2  WAT   984      19.690  -5.677 -24.703  1.00  0.00
TER   
ATOM   4035  O   WAT   985      27.042 -17.948 -19.875  1.00  0.00
ATOM   4036  H1  WAT   985      27.350 -18.503 -20.591  1.00  0.00
ATOM   4037  H2  WAT   985      26.112 -17.813 -20.057  1.00  0.00
TER   
ATOM   4038  O   WAT   986      29.430  -9.883 -23.139  1.00  0.00
ATOM   4039  H1  WAT   986      28.503  -9.949 -22.910  1.00  0.00
ATOM   4040  H2  WAT   986      29.583  -8.945 -23.253  1.00  0.00
TER   
ATOM   4041  O   WAT   987      29.417 -13.611 -26.142  1.00  0.00
ATOM   4042  H1  WAT   987      28.477 -13.450 -26.057  1.00  0.00
ATOM   4043  H2  WAT   987      29.735 -12.893 -26.688  1.00  0.00
TER   
ATOM   4044  O   WAT   988      25.036  -9.356 -20.357  1.00  0.00
ATOM   4045  H1  WAT   988      24.631 -10.069 -20.852  1.00  0.00
ATOM   4046  H2  WAT   988      25.122  -9.701 -19.468  1.00  0.00
TER   
ATOM   4047  O   WAT   989      25.504  -5.670 -18.193  1.00  0.00
ATOM   4048  H1  WAT   989      25.207  -6.275 -18.872  1.00  0.00
ATOM   4049  H2  WAT   989      26.454  -5.632 -18.304  1.00  0.00
TER   
ATOM   4050  O   WAT   990      23.749 -12.582 -16.577  1.00  0.00
ATOM   4051  H1  WAT   990      24.300 -12.473 -17.352  1.00  0.00
ATOM   4052  H2  WAT   990      24.263 -12.208 -15.861  1.00  0.00
TER   
ATOM   4053  O   WAT   991      24.596  -5.932 -11.542  1.00  0.00
ATOM   4054  H1  WAT   991      23.699  -5.708 -11.295  1.00  0.00
ATOM   4055  H2  WAT   991      24.621  -5.808 -12.491  1.00  0.00
TER   
ATOM   4056  O   WAT   992      23.423  -9.060 -12.966  1.00  0.00
ATOM   4057  H1  WAT   992      23.284  -8.188 -12.598  1.00  0.00
ATOM   4058  H2  WAT   992      22.541  -9.403 -13.112  1.00  0.00
TER   
ATOM   4059  O   WAT   993      25.221  -3.118 -10.758  1.00  0.00
ATOM   4060  H1  WAT   993      25.193  -2.714 -11.625  1.00  0.00
ATOM   4061  H2  WAT   993      25.057  -4.047 -10.921  1.00  0.00
TER   
ATOM   4062  O   WAT   994      21.736 -10.462 -22.856  1.00  0.00
ATOM   4063  H1  WAT   994      21.616  -9.736 -23.468  1.00  0.00
ATOM   4064  H2  WAT   994      21.426 -11.232 -23.333  1.00  0.00
TER   
ATOM   4065  O   WAT   995      19.375  -7.290 -17.049  1.00  0.00
ATOM   4066  H1  WAT   995      19.453  -7.156 -17.994  1.00  0.00
ATOM   4067  H2  WAT   995      19.989  -7.999 -16.856  1.00  0.00
TER   
ATOM   4068  O   WAT   996      20.620  -5.590 -20.639  1.00  0.00
ATOM   4069  H1  WAT   996      20.212  -5.449 -21.493  1.00  0.00
ATOM   4070  H2  WAT   996      21.511  -5.874 -20.842  1.00  0.00
TER   
ATOM   4071  O   WAT   997      24.892  -1.376 -22.526  1.00  0.00
ATOM   4072  H1  WAT   997      24.716  -2.292 -22.740  1.00  0.00
ATOM   4073  H2  WAT   997      24.037  -1.017 -22.287  1.00  0.00
TER   
ATOM   4074  O   WAT   998      19.431  -6.249 -14.510  1.00  0.00
ATOM   4075  H1  WAT   998      19.594  -6.718 -15.328  1.00  0.00
ATOM   4076  H2  WAT   998      19.896  -6.757 -13.845  1.00  0.00
TER   
ATOM   4077  O   WAT   999      24.203 -17.118 -19.474  1.00  0.00
ATOM   4078  H1  WAT   999      23.759 -16.337 -19.805  1.00  0.00
ATOM   4079  H2  WAT   999      24.761 -16.795 -18.767  1.00  0.00
TER   
ATOM   4080  O   WAT  1000      28.490 -14.252 -13.870  1.00  0.00
ATOM   4081  H1  WAT  1000      28.028 -14.043 -13.058  1.00  0.00
ATOM   4082  H2  WAT  1000      28.087 -15.066 -14.173  1.00  0.00
TER   
ATOM   4083  O   WAT  1001      27.319 -17.497 -24.593  1.00  0.00
ATOM   4084  H1  WAT  1001      26.694 -17.501 -23.868  1.00  0.00
ATOM   4085  H2  WAT  1001      27.232 -18.364 -24.990  1.00  0.00
TER   
ATOM   4086  O   WAT  1002      26.240 -16.574 -17.615  1.00  0.00
ATOM   4087  H1  WAT  1002      26.537 -15.667 -17.696  1.00  0.00
ATOM   4088  H2  WAT  1002      26.789 -17.062 -18.229  1.00  0.00
TER   
ATOM   4089  O   WAT  1003      23.994 -11.995 -21.746  1.00  0.00
ATOM   4090  H1  WAT  1003      23.768 -12.211 -20.841  1.00  0.00
ATOM   4091  H2  WAT  1003      23.213 -11.562 -22.091  1.00  0.00
TER   
ATOM   4092  O   WAT  1004      26.434 -11.097 -11.080  1.00  0.00
ATOM   4093  H1  WAT  1004      26.338 -12.037 -11.230  1.00  0.00
ATOM   4094  H2  WAT  1004      27.277 -10.875 -11.475  1.00  0.00
TER   
ATOM   4095  O   WAT  1005      21.565 -14.685 -12.926  1.00  0.00
ATOM   4096  H1  WAT  1005      21.171 -13.838 -12.719  1.00  0.00
ATOM   4097  H2  WAT  1005      20.877 -15.323 -12.735  1.00  0.00
TER   
ATOM   4098  O   WAT  1006      28.140 -14.602  -9.857  1.00  0.00
ATOM   4099  H1  WAT  1006      27.449 -14.794  -9.222  1.00  0.00
ATOM   4100  H2  WAT  1006      28.883 -14.318  -9.324  1.00  0.00
TER   
ATOM   4101  O   WAT  1007      18.867 -16.762 -18.893  1.00  0.00
ATOM   4102  H1  WAT  1007      18.578 -16.192 -18.181  1.00  0.00
ATOM   4103  H2  WAT  1007      19.611 -17.242 -18.530  1.00  0.00
TER   
ATOM   4104  O   WAT  1008      26.854 -14.086 -18.616  1.00  0.00
ATOM   4105  H1  WAT  1008      26.857 -14.527 -19.465  1.00  0.00
ATOM   4106  H2  WAT  1008      27.749 -13.765 -18.509  1.00  0.00
TER   
ATOM   4107  O   WAT  1009      22.704 -14.204 -19.657  1.00  0.00
ATOM   4108  H1  WAT  1009      22.364 -13.726 -18.900  1.00  0.00
ATOM   4109  H2  WAT  1009      21.942 -14.657 -20.016  1.00  0.00
TER   
ATOM   4110  O   WAT  1010      26.916 -13.085 -25.625  1.00  0.00
ATOM   4111  H1  WAT  1010      27.037 -13.127 -24.677  1.00  0.00
ATOM   4112  H2  WAT  1010      26.530 -12.223 -25.781  1.00  0.00
TER   
ATOM   4113  O   WAT  1011      25.928 -10.775 -26.227  1.00  0.00
ATOM   4114  H1  WAT  1011      25.359 -11.223 -26.853  1.00  0.00
ATOM   4115  H2  WAT  1011      26.637 -10.416 -26.760  1.00  0.00
TER   
ATOM   4116  O   WAT  1012      21.005  -6.874 -12.350  1.00  0.00
ATOM   4117  H1  WAT  1012      20.620  -7.515 -11.752  1.00  0.00
ATOM   4118  H2  WAT  1012      21.316  -6.170 -11.781  1.00  0.00
TER   
ATOM   4119  O   WAT  1013      27.154 -10.026 -16.869  1.00  0.00
ATOM   4120  H1  WAT  1013      27.521 -10.500 -16.123  1.00  0.00
ATOM   4121  H2  WAT  1013      26.965  -9.152 -16.529  1.00  0.00
TER   
ATOM   4122  O   WAT  1014      20.018 -15.282 -20.740  1.00  0.00
ATOM   4123  H1  WAT  1014      19.733 -15.646 -19.902  1.00  0.00
ATOM   4124  H2  WAT  1014      19.956 -16.014 -21.354  1.00  0.00
TER   
ATOM   4125  O   WAT  1015      24.944 -10.985 -14.551  1.00  0.00
ATOM   4126  H1  WAT  1015      24.640 -10.106 -14.326  1.00  0.00
ATOM   4127  H2  WAT  1015      25.899 -10.925 -14.515  1.00  0.00
TER   
ATOM   4128  O   WAT  1016      23.472  -6.779 -23.954  1.00  0.00
ATOM   4129  H1  WAT  1016      22.699  -7.319 -24.114  1.00  0.00
ATOM   4130  H2  WAT  1016      24.202  -7.299 -24.293  1.00  0.00
TER   
ATOM   4131  O   WAT  1017      29.692 -16.389 -24.019  1.00  0.00
ATOM   4132  H1  WAT  1017      28.879 -16.888 -24.094  1.00  0.00
ATOM   4133  H2  WAT  1017      29.498 -15.549 -24.435  1.00  0.00
TER   
ATOM   4134  O   WAT  1018      29.613  -7.712 -12.275  1.00  0.00
ATOM   4135  H1  WAT  1018      29.547  -8.632 -12.529  1.00  0.00
ATOM   4136  H2  WAT  1018      28.984  -7.614 -11.560  1.00  0.00
TER   
ATOM   4137  O   WAT  1019      23.516  -7.111 -20.316  1.00  0.00
ATOM   4138  H1  WAT  1019      24.034  -7.914 -20.371  1.00  0.00
ATOM   4139  H2  WAT  1019      23.065  -7.173 -19.475  1.00  0.00
TER   
ATOM   4140  O   WAT  1020      28.403  -5.845 -25.044  1.00  0.00
ATOM   4141  H1  WAT  1020      28.745  -5.100 -25.539  1.00  0.00
ATOM   4142  H2  WAT  1020      27.574  -5.531 -24.681  1.00  0.00
TER   
ATOM   4143  O   WAT  1021      21.001 -10.145 -13.404  1.00  0.00
ATOM   4144  H1  WAT  1021      20.642  -9.480 -12.817  1.00  0.00
ATOM   4145  H2  WAT  1021      20.706 -10.977 -13.033  1.00  0.00
TER   
ATOM   4146  O   WAT  1022      24.202  -9.687 -10.520  1.00  0.00
ATOM   4147  H1  WAT  1022      23.902  -9.541 -11.417  1.00  0.00
ATOM   4148  H2  WAT  1022      24.973 -10.246 -10.613  1.00  0.00
TER   
ATOM   4149  O   WAT  1023      29.545  -4.890 -12.524  1.00  0.00
ATOM   4150  H1  WAT  1023      29.559  -5.822 -12.742  1.00  0.00
ATOM   4151  H2  WAT  1023      28.837  -4.804 -11.885  1.00  0.00
TER   
ATOM   4152  O   WAT  1024      27.372  -5.763 -22.272  1.00  0.00
ATOM   4153  H1  WAT  1024      28.059  -5.216 -21.891  1.00  0.00
ATOM   4154  H2  WAT  1024      26.585  -5.219 -22.237  1.00  0.00
TER   
ATOM   4155  O   WAT  1025      19.511 -10.146 -26.780  1.00  0.00
ATOM   4156  H1  WAT  1025      20.381  -9.863 -26.497  1.00  0.00
ATOM   4157  H2  WAT  1025      19.021  -9.332 -26.895  1.00  0.00
TER   
ATOM   4158  O   WAT  1026      26.675  -8.759 -22.660  1.00  0.00
ATOM   4159  H1  WAT  1026      27.131  -7.948 -22.434  1.00  0.00
ATOM   4160  H2  WAT  1026      26.324  -9.076 -21.828  1.00  0.00
TER   
ATOM   4161  O   WAT  1027      28.978  -3.248 -15.430  1.00  0.00
ATOM   4162  H1  WAT  1027      29.622  -3.042 -14.753  1.00  0.00
ATOM   4163  H2  WAT  1027      29.341  -4.009 -15.883  1.00  0.00
TER   
ATOM   4164  O   WAT  1028      22.576 -18.415 -22.187  1.00  0.00
ATOM   4165  H1  WAT  1028      22.448 -18.423 -21.239  1.00  0.00
ATOM   4166  H2  WAT  1028      21.752 -18.077 -22.538  1.00  0.00
TER   
ATOM   4167  O   WAT  1029      19.879  -0.933 -26.214  1.00  0.00
ATOM   4168  H1  WAT  1029      20.238  -0.334 -26.868  1.00  0.00
ATOM   4169  H2  WAT  1029      19.738  -0.387 -25.441  1.00  0.00
TER   
ATOM   4170  O   WAT  1030      19.576 -16.656 -12.727  1.00  0.00
ATOM   4171  H1  WAT  1030      18.861 -16.456 -12.121  1.00  0.00
ATOM   4172  H2  WAT  1030      19.995 -17.432 -12.355  1.00  0.00
TER   
ATOM   4173  O   WAT  1031      19.863  -2.668 -11.740  1.00  0.00
ATOM   4174  H1  WAT  1031      19.972  -3.608 -11.880  1.00  0.00
ATOM   4175  H2  WAT  1031      19.211  -2.402 -12.389  1.00  0.00
TER   
ATOM   4176  O   WAT  1032      27.854  -4.396 -10.340  1.00  0.00
ATOM   4177  H1  WAT  1032      27.534  -5.115  -9.796  1.00  0.00
ATOM   4178  H2  WAT  1032      27.180  -3.721 -10.267  1.00  0.00
TER   
ATOM   4179  O   WAT  1033      25.895  -3.550 -25.397  1.00  0.00
ATOM   4180  H1  WAT  1033      25.886  -2.817 -26.012  1.00  0.00
ATOM   4181  H2  WAT  1033      24.975  -3.797 -25.304  1.00  0.00
TER   
ATOM   4182  O   WAT  1034      21.496  -8.329 -24.652  1.00  0.00
ATOM   4183  H1  WAT  1034      20.889  -7.589 -24.643  1.00  0.00
ATOM   4184  H2  WAT  1034      21.971  -8.239 -25.478  1.00  0.00
TER   
ATOM   4185  O   WAT  1035      28.881  -3.487 -26.734  1.00  0.00
ATOM   4186  H1  WAT  1035      28.983  -3.691 -27.664  1.00  0.00
ATOM   4187  H2  WAT  1035      27.982  -3.741 -26.530  1.00  0.00
TER   
ATOM   4188  O   WAT  1036      26.404 -12.929 -22.752  1.00  0.00
ATOM   4189  H1  WAT  1036      25.696 -12.461 -22.311  1.00  0.00
ATOM   4190  H2  WAT  1036      26.688 -13.587 -22.117  1.00  0.00
TER   
ATOM   4191  O   WAT  1037      28.030 -11.510 -14.753  1.00  0.00
ATOM   4192  H1  WAT  1037      28.528 -11.035 -14.087  1.00  0.00
ATOM   4193  H2  WAT  1037      28.172 -12.433 -14.546  1.00  0.00
TER   
ATOM   4194  O   WAT  1038      27.523  -0.969 -22.040  1.00  0.00
ATOM   4195  H1  WAT  1038      27.777  -1.007 -22.962  1.00  0.00
ATOM   4196  H2  WAT  1038      26.574  -1.095 -22.047  1.00  0.00
TER   
ATOM   4197  O   WAT  1039      24.608 -14.621 -25.377  1.00  0.00
ATOM   4198  H1  WAT  1039      25.457 -14.184 -25.443  1.00  0.00
ATOM   4199  H2  WAT  1039      24.241 -14.309 -24.550  1.00  0.00
TER   
ATOM   4200  O   WAT  1040      23.507  -8.367 -26.903  1.00  0.00
ATOM   4201  H1  WAT  1040      24.273  -8.479 -26.341  1.00  0.00
ATOM   4202  H2  WAT  1040      23.584  -9.064 -27.556  1.00  0.00
TER   
ATOM   4203  O   WAT  1041      22.201 -10.935 -26.220  1.00  0.00
ATOM   4204  H1  WAT  1041      22.282 -11.882 -26.108  1.00  0.00
ATOM   4205  H2  WAT  1041      23.093 -10.604 -26.114  1.00  0.00
TER   
ATOM   4206  O   WAT  1042      23.003  -0.785 -19.117  1.00  0.00
ATOM   4207  H1  WAT  1042      23.739  -1.334 -18.846  1.00  0.00
ATOM   4208  H2  WAT  1042      23.387   0.080 -19.256  1.00  0.00
TER   
ATOM   4209  O   WAT  1043      19.887  -4.718 -23.242  1.00  0.00
ATOM   4210  H1  WAT  1043      18.961  -4.476 -23.252  1.00  0.00
ATOM   4211  H2  WAT  1043      20.353  -3.891 -23.364  1.00  0.00
TER   
ATOM   4212  O   WAT  1044      22.009  -1.601  -9.928  1.00  0.00
ATOM   4213  H1  WAT  1044      22.810  -1.280  -9.514  1.00  0.00
ATOM   4214  H2  WAT  1044      21.494  -1.961  -9.206  1.00  0.00
TER   
ATOM   4215  O   WAT  1045      19.728  -9.113 -10.984  1.00  0.00
ATOM   4216  H1  WAT  1045      20.232  -9.693 -10.413  1.00  0.00
ATOM   4217  H2  WAT  1045      18.989  -8.829 -10.447  1.00  0.00
TER   
ATOM   4218  O   WAT  1046      26.782  -7.706 -11.451  1.00  0.00
ATOM   4219  H1  WAT  1046      26.017  -7.138 -11.535  1.00  0.00
ATOM   4220  H2  WAT  1046      26.964  -7.999 -12.344  1.00  0.00
TER   
ATOM   4221  O   WAT  1047      21.761 -10.971 -10.089  1.00  0.00
ATOM   4222  H1  WAT  1047      21.801 -11.269  -9.181  1.00  0.00
ATOM   4223  H2  WAT  1047      22.615 -10.570 -10.249  1.00  0.00
TER   
ATOM   4224  O   WAT  1048      25.539  -8.371 -24.929  1.00  0.00
ATOM   4225  H1  WAT  1048      25.960  -8.537 -24.086  1.00  0.00
ATOM   4226  H2  WAT  1048      25.664  -9.181 -25.424  1.00  0.00
TER   
ATOM   4227  O   WAT  1049      23.701 -12.391 -12.122  1.00  0.00
ATOM   4228  H1  WAT  1049      23.171 -12.882 -12.750  1.00  0.00
ATOM   4229  H2  WAT  1049      24.370 -11.963 -12.656  1.00  0.00
TER   
ATOM   4230  O   WAT  1050      24.189 -15.425 -12.042  1.00  0.00
ATOM   4231  H1  WAT  1050      24.094 -16.043 -12.767  1.00  0.00
ATOM   4232  H2  WAT  1050      23.608 -14.698 -12.269  1.00  0.00
TER   
ATOM   4233  O   WAT  1051      26.955 -16.868 -15.009  1.00  0.00
ATOM   4234  H1  WAT  1051      26.506 -16.845 -15.855  1.00  0.00
ATOM   4235  H2  WAT  1051      26.321 -17.266 -14.412  1.00  0.00
TER   
ATOM   4236  O   WAT  1052      27.361  -7.972 -14.388  1.00  0.00
ATOM   4237  H1  WAT  1052      27.779  -7.129 -14.561  1.00  0.00
ATOM   4238  H2  WAT  1052      26.441  -7.835 -14.618  1.00  0.00
TER   
ATOM   4239  O   WAT  1053      25.211  -1.667 -13.272  1.00  0.00
ATOM   4240  H1  WAT  1053      24.673  -0.942 -13.592  1.00  0.00
ATOM   4241  H2  WAT  1053      25.465  -2.144 -14.063  1.00  0.00
TER   
ATOM   4242  O   WAT  1054      26.464 -13.699 -11.747  1.00  0.00
ATOM   4243  H1  WAT  1054      27.054 -14.007 -11.059  1.00  0.00
ATOM   4244  H2  WAT  1054      25.646 -14.171 -11.591  1.00  0.00
TER   
ATOM   4245  O   WAT  1055      28.068  -0.432 -13.014  1.00  0.00
ATOM   4246  H1  WAT  1055      27.993   0.472 -12.707  1.00  0.00
ATOM   4247  H2  WAT  1055      27.165  -0.751 -13.042  1.00  0.00
TER   
ATOM   4248  O   WAT  1056      26.451 -16.254 -27.010  1.00  0.00
ATOM   4249  H1  WAT  1056      26.103 -16.932 -27.590  1.00  0.00
ATOM   4250  H2  WAT  1056      26.653 -16.715 -26.195  1.00  0.00
TER   
ATOM   4251  O   WAT  1057      28.616  -1.266 -25.391  1.00  0.00
ATOM   4252  H1  WAT  1057      29.511  -0.928 -25.369  1.00  0.00
ATOM   4253  H2  WAT  1057      28.648  -1.988 -26.019  1.00  0.00
TER   
ATOM   4254  O   WAT  1058      22.256  -5.893 -27.162  1.00  0.00
ATOM   4255  H1  WAT  1058      22.693  -5.350 -26.507  1.00  0.00
ATOM   4256  H2  WAT  1058      22.741  -6.719 -27.153  1.00  0.00
TER   
ATOM   4257  O   WAT  1059      19.470  -3.104 -19.710  1.00  0.00
ATOM   4258  H1  WAT  1059      19.801  -3.972 -19.943  1.00  0.00
ATOM   4259  H2  WAT  1059      19.899  -2.899 -18.880  1.00  0.00
TER   
ATOM   4260  O   WAT  1060      24.067  -4.774 -22.050  1.00  0.00
ATOM   4261  H1  WAT  1060      23.766  -4.897 -21.150  1.00  0.00
ATOM   4262  H2  WAT  1060      23.960  -5.633 -22.459  1.00  0.00
TER   
ATOM   4263  O   WAT  1061      19.959  -2.237 -16.972  1.00  0.00
ATOM   4264  H1  WAT  1061      19.522  -2.057 -16.140  1.00  0.00
ATOM   4265  H2  WAT  1061      20.527  -1.480 -17.114  1.00  0.00
TER   
ATOM   4266  O   WAT  1062      19.792  -9.725 -20.613  1.00  0.00
ATOM   4267  H1  WAT  1062      19.137  -9.994 -21.257  1.00  0.00
ATOM   4268  H2  WAT  1062      20.630  -9.835 -21.063  1.00  0.00
TER   
ATOM   4269  O   WAT  1063      20.829  -9.340 -16.073  1.00  0.00
ATOM   4270  H1  WAT  1063      21.197  -9.427 -15.193  1.00  0.00
ATOM   4271  H2  WAT  1063      20.260 -10.103 -16.172  1.00  0.00
TER   
ATOM   4272  O   WAT  1064      20.381 -12.429 -12.167  1.00  0.00
ATOM   4273  H1  WAT  1064      19.487 -12.463 -11.828  1.00  0.00
ATOM   4274  H2  WAT  1064      20.921 -12.231 -11.402  1.00  0.00
TER   
ATOM   4275  O   WAT  1065      19.006 -12.515 -24.671  1.00  0.00
ATOM   4276  H1  WAT  1065      18.102 -12.252 -24.846  1.00  0.00
ATOM   4277  H2  WAT  1065      19.490 -12.244 -25.451  1.00  0.00
TER   
ATOM   4278  O   WAT  1066      21.548 -13.459 -26.761  1.00  0.00
ATOM   4279  H1  WAT  1066      22.257 -13.881 -27.247  1.00  0.00
ATOM   4280  H2  WAT  1066      20.832 -13.391 -27.393  1.00  0.00
TER   
ATOM   4281  O   WAT  1067      20.885 -18.154 -17.819  1.00  0.00
ATOM   4282  H1  WAT  1067      21.533 -18.705 -18.259  1.00  0.00
ATOM   4283  H2  WAT  1067      21.305 -17.900 -16.997  1.00  0.00
TER   
ATOM   4284  O   WAT  1068      20.638 -17.999 -15.076  1.00  0.00
ATOM   4285  H1  WAT  1068      20.290 -17.542 -14.311  1.00  0.00
ATOM   4286  H2  WAT  1068      20.307 -18.893 -14.994  1.00  0.00
TER   
ATOM   4287  O   WAT  1069      22.245  -4.827 -10.911  1.00  0.00
ATOM   4288  H1  WAT  1069      22.202  -5.198 -10.030  1.00  0.00
ATOM   4289  H2  WAT  1069      22.376  -3.889 -10.771  1.00  0.00
TER   
ATOM   4290  O   WAT  1070      25.945  -3.271 -15.310  1.00  0.00
ATOM   4291  H1  WAT  1070      25.704  -3.003 -16.197  1.00  0.00
ATOM   4292  H2  WAT  1070      26.885  -3.100 -15.255  1.00  0.00
TER   
ATOM   4293  O   WAT  1071      28.151 -16.808 -11.554  1.00  0.00
ATOM   4294  H1  WAT  1071      28.090 -16.215 -10.805  1.00  0.00
ATOM   4295  H2  WAT  1071      29.091 -16.915 -11.699  1.00  0.00
TER   
ATOM   4296  O   WAT  1072      21.310 -18.471 -11.801  1.00  0.00
ATOM   4297  H1  WAT  1072      21.859 -18.652 -12.565  1.00  0.00
ATOM   4298  H2  WAT  1072      21.376 -19.262 -11.266  1.00  0.00
TER   
ATOM   4299  O   WAT  1073      22.083  -1.881 -13.791  1.00  0.00
ATOM   4300  H1  WAT  1073      21.489  -2.012 -13.052  1.00  0.00
ATOM   4301  H2  WAT  1073      22.076  -2.717 -14.257  1.00  0.00
TER   
ATOM   4302  O   WAT  1074      21.715  -4.515 -14.840  1.00  0.00
ATOM   4303  H1  WAT  1074      20.988  -5.134 -14.908  1.00  0.00
ATOM   4304  H2  WAT  1074      21.776  -4.121 -15.711  1.00  0.00
TER   
ATOM   4305  O   WAT  1075      25.319  -2.300 -18.056  1.00  0.00
ATOM   4306  H1  WAT  1075      25.836  -2.912 -18.581  1.00  0.00
ATOM   4307  H2  WAT  1075      25.969  -1.797 -17.564  1.00  0.00
TER   
ATOM   4308  O   WAT  1076      28.059  -1.409 -17.229  1.00  0.00
ATOM   4309  H1  WAT  1076      28.346  -1.664 -18.105  1.00  0.00
ATOM   4310  H2  WAT  1076      28.571  -1.962 -16.638  1.00  0.00
TER   
ATOM   4311  O   WAT  1077      29.276 -17.670 -16.649  1.00  0.00
ATOM   4312  H1  WAT  1077      28.494 -17.196 -16.369  1.00  0.00
ATOM   4313  H2  WAT  1077      28.983 -18.575 -16.758  1.00  0.00
TER   
ATOM   4314  O   WAT  1078      19.998  -1.197 -21.631  1.00  0.00
ATOM   4315  H1  WAT  1078      19.830  -1.830 -20.933  1.00  0.00
ATOM   4316  H2  WAT  1078      19.131  -0.991 -21.981  1.00  0.00
TER   
ATOM   4317  O   WAT  1079      20.620 -17.366 -24.128  1.00  0.00
ATOM   4318  H1  WAT  1079      21.378 -17.253 -24.701  1.00  0.00
ATOM   4319  H2  WAT  1079      20.158 -16.529 -24.173  1.00  0.00
TER   
ATOM   4320  O   WAT  1080      27.162 -15.252 -21.137  1.00  0.00
ATOM   4321  H1  WAT  1080      26.349 -15.626 -21.478  1.00  0.00
ATOM   4322  H2  WAT  1080      27.666 -16.007 -20.835  1.00  0.00
TER   
ATOM   4323  O   WAT  1081      21.604  -2.504 -24.186  1.00  0.00
ATOM   4324  H1  WAT  1081      21.079  -2.123 -24.890  1.00  0.00
ATOM   4325  H2  WAT  1081      21.528  -1.879 -23.465  1.00  0.00
TER   
ATOM   4326  O   WAT  1082      22.993 -16.839 -25.587  1.00  0.00
ATOM   4327  H1  WAT  1082      23.522 -17.626 -25.717  1.00  0.00
ATOM   4328  H2  WAT  1082      23.626 -16.160 -25.354  1.00  0.00
TER   
ATOM   4329  O   WAT  1083      25.187 -17.102 -22.533  1.00  0.00
ATOM   4330  H1  WAT  1083      24.557 -17.803 -22.366  1.00  0.00
ATOM   4331  H2  WAT  1083      24.647 -16.341 -22.750  1.00  0.00
TER   
ATOM   4332  O   WAT  1084      28.126  -0.488  -9.862  1.00  0.00
ATOM   4333  H1  WAT  1084      29.053  -0.723  -9.818  1.00  0.00
ATOM   4334  H2  WAT  1084      28.111   0.339 -10.343  1.00  0.00
TER   
ATOM   4335  O   WAT  1085      25.312 -17.823 -10.098  1.00  0.00
ATOM   4336  H1  WAT  1085      25.031 -17.320 -10.862  1.00  0.00
ATOM   4337  H2  WAT  1085      25.694 -18.621 -10.463  1.00  0.00
TER   
ATOM   4338  O   WAT  1086      24.203  -0.556 -25.311  1.00  0.00
ATOM   4339  H1  WAT  1086      24.935  -0.840 -25.858  1.00  0.00
ATOM   4340  H2  WAT  1086      24.463  -0.794 -24.421  1.00  0.00
TER   
ATOM   4341  O   WAT  1087      23.365  -4.439 -25.306  1.00  0.00
ATOM   4342  H1  WAT  1087      22.736  -3.971 -24.758  1.00  0.00
ATOM   4343  H2  WAT  1087      23.479  -5.284 -24.872  1.00  0.00
TER   
ATOM   4344  O   WAT  1088      28.951 -27.385  19.048  1.00  0.00
ATOM   4345  H1  WAT  1088      28.176 -27.865  19.338  1.00  0.00
ATOM   4346  H2  WAT  1088      29.603 -28.065  18.874  1.00  0.00
TER   
ATOM   4347  O   WAT  1089      22.968 -27.073  19.925  1.00  0.00
ATOM   4348  H1  WAT  1089      22.137 -27.328  20.325  1.00  0.00
ATOM   4349  H2  WAT  1089      23.576 -27.002  20.661  1.00  0.00
TER   
ATOM   4350  O   WAT  1090      22.948 -23.039  20.121  1.00  0.00
ATOM   4351  H1  WAT  1090      23.251 -23.929  19.942  1.00  0.00
ATOM   4352  H2  WAT  1090      23.693 -22.482  19.893  1.00  0.00
TER   
ATOM   4353  O   WAT  1091      19.341 -29.512  19.594  1.00  0.00
ATOM   4354  H1  WAT  1091      19.912 -30.280  19.594  1.00  0.00
ATOM   4355  H2  WAT  1091      19.341 -29.214  18.684  1.00  0.00
TER   
ATOM   4356  O   WAT  1092      28.392 -24.709  19.055  1.00  0.00
ATOM   4357  H1  WAT  1092      28.323 -25.650  18.894  1.00  0.00
ATOM   4358  H2  WAT  1092      29.154 -24.619  19.627  1.00  0.00
TER   
ATOM   4359  O   WAT  1093      24.928 -26.282  21.520  1.00  0.00
ATOM   4360  H1  WAT  1093      24.595 -25.655  22.162  1.00  0.00
ATOM   4361  H2  WAT  1093      25.105 -25.756  20.740  1.00  0.00
TER   
ATOM   4362  O   WAT  1094      24.140 -24.314  23.335  1.00  0.00
ATOM   4363  H1  WAT  1094      24.757 -23.639  23.053  1.00  0.00
ATOM   4364  H2  WAT  1094      23.279 -23.905  23.243  1.00  0.00
TER   
ATOM   4365  O   WAT  1095      19.433 -25.124  12.215  1.00  0.00
ATOM   4366  H1  WAT  1095      19.056 -24.635  11.484  1.00  0.00
ATOM   4367  H2  WAT  1095      19.690 -24.451  12.846  1.00  0.00
TER   
ATOM   4368  O   WAT  1096      29.430 -28.657  14.410  1.00  0.00
ATOM   4369  H1  WAT  1096      28.503 -28.724  14.639  1.00  0.00
ATOM   4370  H2  WAT  1096      29.583 -27.719  14.295  1.00  0.00
TER   
ATOM   4371  O   WAT  1097      25.036 -28.131  17.192  1.00  0.00
ATOM   4372  H1  WAT  1097      24.631 -28.843  16.696  1.00  0.00
ATOM   4373  H2  WAT  1097      25.122 -28.475  18.081  1.00  0.00
TER   
ATOM   4374  O   WAT  1098      25.504 -24.444  19.356  1.00  0.00
ATOM   4375  H1  WAT  1098      25.207 -25.049  18.677  1.00  0.00
ATOM   4376  H2  WAT  1098      26.454 -24.406  19.245  1.00  0.00
TER   
ATOM   4377  O   WAT  1099      24.596 -24.706  26.007  1.00  0.00
ATOM   4378  H1  WAT  1099      23.699 -24.482  26.254  1.00  0.00
ATOM   4379  H2  WAT  1099      24.621 -24.582  25.058  1.00  0.00
TER   
ATOM   4380  O   WAT  1100      23.423 -27.835  24.582  1.00  0.00
ATOM   4381  H1  WAT  1100      23.284 -26.962  24.951  1.00  0.00
ATOM   4382  H2  WAT  1100      22.541 -28.177  24.437  1.00  0.00
TER   
ATOM   4383  O   WAT  1101      25.221 -21.892  26.791  1.00  0.00
ATOM   4384  H1  WAT  1101      25.193 -21.488  25.924  1.00  0.00
ATOM   4385  H2  WAT  1101      25.057 -22.821  26.628  1.00  0.00
TER   
ATOM   4386  O   WAT  1102      21.736 -29.236  14.693  1.00  0.00
ATOM   4387  H1  WAT  1102      21.616 -28.510  14.081  1.00  0.00
ATOM   4388  H2  WAT  1102      21.426 -30.006  14.215  1.00  0.00
TER   
ATOM   4389  O   WAT  1103      19.375 -26.065  20.499  1.00  0.00
ATOM   4390  H1  WAT  1103      19.453 -25.930  19.555  1.00  0.00
ATOM   4391  H2  WAT  1103      19.989 -26.773  20.692  1.00  0.00
TER   
ATOM   4392  O   WAT  1104      20.620 -24.365  16.910  1.00  0.00
ATOM   4393  H1  WAT  1104      20.212 -24.223  16.055  1.00  0.00
ATOM   4394  H2  WAT  1104      21.511 -24.649  16.707  1.00  0.00
TER   
ATOM   4395  O   WAT  1105      24.892 -20.150  15.022  1.00  0.00
ATOM   4396  H1  WAT  1105      24.716 -21.067  14.809  1.00  0.00
ATOM   4397  H2  WAT  1105      24.037 -19.791  15.262  1.00  0.00
TER   
ATOM   4398  O   WAT  1106      19.431 -25.023  23.039  1.00  0.00
ATOM   4399  H1  WAT  1106      19.594 -25.493  22.221  1.00  0.00
ATOM   4400  H2  WAT  1106      19.896 -25.531  23.704  1.00  0.00
TER   
ATOM   4401  O   WAT  1107      23.994 -30.769  15.803  1.00  0.00
ATOM   4402  H1  WAT  1107      23.768 -30.986  16.708  1.00  0.00
ATOM   4403  H2  WAT  1107      23.213 -30.337  15.458  1.00  0.00
TER   
ATOM   4404  O   WAT  1108      26.434 -29.871  26.469  1.00  0.00
ATOM   4405  H1  WAT  1108      26.338 -30.811  26.319  1.00  0.00
ATOM   4406  H2  WAT  1108      27.277 -29.649  26.074  1.00  0.00
TER   
ATOM   4407  O   WAT  1109      25.928 -29.549  11.322  1.00  0.00
ATOM   4408  H1  WAT  1109      25.359 -29.998  10.695  1.00  0.00
ATOM   4409  H2  WAT  1109      26.637 -29.190  10.788  1.00  0.00
TER   
ATOM   4410  O   WAT  1110      21.005 -25.648  25.198  1.00  0.00
ATOM   4411  H1  WAT  1110      20.620 -26.289  25.797  1.00  0.00
ATOM   4412  H2  WAT  1110      21.316 -24.945  25.768  1.00  0.00
TER   
ATOM   4413  O   WAT  1111      27.154 -28.801  20.679  1.00  0.00
ATOM   4414  H1  WAT  1111      27.521 -29.275  21.425  1.00  0.00
ATOM   4415  H2  WAT  1111      26.965 -27.926  21.020  1.00  0.00
TER   
ATOM   4416  O   WAT  1112      24.944 -29.760  22.998  1.00  0.00
ATOM   4417  H1  WAT  1112      24.640 -28.881  23.223  1.00  0.00
ATOM   4418  H2  WAT  1112      25.899 -29.700  23.033  1.00  0.00
TER   
ATOM   4419  O   WAT  1113      23.472 -25.554  13.594  1.00  0.00
ATOM   4420  H1  WAT  1113      22.699 -26.094  13.434  1.00  0.00
ATOM   4421  H2  WAT  1113      24.202 -26.073  13.256  1.00  0.00
TER   
ATOM   4422  O   WAT  1114      29.613 -26.486  25.274  1.00  0.00
ATOM   4423  H1  WAT  1114      29.547 -27.407  25.020  1.00  0.00
ATOM   4424  H2  WAT  1114      28.984 -26.389  25.988  1.00  0.00
TER   
ATOM   4425  O   WAT  1115      23.516 -25.886  17.232  1.00  0.00
ATOM   4426  H1  WAT  1115      24.034 -26.689  17.178  1.00  0.00
ATOM   4427  H2  WAT  1115      23.065 -25.948  18.074  1.00  0.00
TER   
ATOM   4428  O   WAT  1116      28.403 -24.619  12.505  1.00  0.00
ATOM   4429  H1  WAT  1116      28.745 -23.875  12.009  1.00  0.00
ATOM   4430  H2  WAT  1116      27.574 -24.306  12.868  1.00  0.00
TER   
ATOM   4431  O   WAT  1117      21.001 -28.919  24.145  1.00  0.00
ATOM   4432  H1  WAT  1117      20.642 -28.254  24.732  1.00  0.00
ATOM   4433  H2  WAT  1117      20.706 -29.751  24.516  1.00  0.00
TER   
ATOM   4434  O   WAT  1118      24.202 -28.461  27.029  1.00  0.00
ATOM   4435  H1  WAT  1118      23.902 -28.315  26.132  1.00  0.00
ATOM   4436  H2  WAT  1118      24.973 -29.020  26.936  1.00  0.00
TER   
ATOM   4437  O   WAT  1119      29.545 -23.664  25.024  1.00  0.00
ATOM   4438  H1  WAT  1119      29.559 -24.596  24.806  1.00  0.00
ATOM   4439  H2  WAT  1119      28.837 -23.578  25.663  1.00  0.00
TER   
ATOM   4440  O   WAT  1120      27.372 -24.538  15.277  1.00  0.00
ATOM   4441  H1  WAT  1120      28.059 -23.991  15.657  1.00  0.00
ATOM   4442  H2  WAT  1120      26.585 -23.994  15.312  1.00  0.00
TER   
ATOM   4443  O   WAT  1121      19.511 -28.920  10.768  1.00  0.00
ATOM   4444  H1  WAT  1121      20.381 -28.638  11.052  1.00  0.00
ATOM   4445  H2  WAT  1121      19.021 -28.107  10.653  1.00  0.00
TER   
ATOM   4446  O   WAT  1122      26.675 -27.533  14.889  1.00  0.00
ATOM   4447  H1  WAT  1122      27.131 -26.722  15.115  1.00  0.00
ATOM   4448  H2  WAT  1122      26.324 -27.851  15.721  1.00  0.00
TER   
ATOM   4449  O   WAT  1123      28.978 -22.022  22.118  1.00  0.00
ATOM   4450  H1  WAT  1123      29.622 -21.816  22.796  1.00  0.00
ATOM   4451  H2  WAT  1123      29.341 -22.784  21.665  1.00  0.00
TER   
ATOM   4452  O   WAT  1124      19.879 -19.708  11.334  1.00  0.00
ATOM   4453  H1  WAT  1124      20.238 -19.109  10.680  1.00  0.00
ATOM   4454  H2  WAT  1124      19.738 -19.162  12.108  1.00  0.00
TER   
ATOM   4455  O   WAT  1125      19.863 -21.442  25.809  1.00  0.00
ATOM   4456  H1  WAT  1125      19.972 -22.383  25.668  1.00  0.00
ATOM   4457  H2  WAT  1125      19.211 -21.177  25.160  1.00  0.00
TER   
ATOM   4458  O   WAT  1126      27.854 -23.170  27.209  1.00  0.00
ATOM   4459  H1  WAT  1126      27.534 -23.890  27.753  1.00  0.00
ATOM   4460  H2  WAT  1126      27.180 -22.495  27.282  1.00  0.00
TER   
ATOM   4461  O   WAT  1127      25.895 -22.324  12.152  1.00  0.00
ATOM   4462  H1  WAT  1127      25.886 -21.591  11.536  1.00  0.00
ATOM   4463  H2  WAT  1127      24.975 -22.571  12.245  1.00  0.00
TER   
ATOM   4464  O   WAT  1128      21.496 -27.103  12.897  1.00  0.00
ATOM   4465  H1  WAT  1128      20.889 -26.363  12.906  1.00  0.00
ATOM   4466  H2  WAT  1128      21.971 -27.013  12.070  1.00  0.00
TER   
ATOM   4467  O   WAT  1129      28.881 -22.262  10.814  1.00  0.00
ATOM   4468  H1  WAT  1129      28.983 -22.465   9.885  1.00  0.00
ATOM   4469  H2  WAT  1129      27.982 -22.516  11.019  1.00  0.00
TER   
ATOM   4470  O   WAT  1130      28.030 -30.284  22.796  1.00  0.00
ATOM   4471  H1  WAT  1130      28.528 -29.809  23.461  1.00  0.00
ATOM   4472  H2  WAT  1130      28.172 -31.208  23.003  1.00  0.00
TER   
ATOM   4473  O   WAT  1131      27.523 -19.743  15.509  1.00  0.00
ATOM   4474  H1  WAT  1131      27.777 -19.781  14.587  1.00  0.00
ATOM   4475  H2  WAT  1131      26.574 -19.870  15.502  1.00  0.00
TER   
ATOM   4476  O   WAT  1132      23.507 -27.142  10.645  1.00  0.00
ATOM   4477  H1  WAT  1132      24.273 -27.254  11.208  1.00  0.00
ATOM   4478  H2  WAT  1132      23.584 -27.838   9.993  1.00  0.00
TER   
ATOM   4479  O   WAT  1133      22.201 -29.709  11.329  1.00  0.00
ATOM   4480  H1  WAT  1133      22.282 -30.657  11.440  1.00  0.00
ATOM   4481  H2  WAT  1133      23.093 -29.379  11.435  1.00  0.00
TER   
ATOM   4482  O   WAT  1134      23.003 -19.560  18.432  1.00  0.00
ATOM   4483  H1  WAT  1134      23.739 -20.108  18.703  1.00  0.00
ATOM   4484  H2  WAT  1134      23.387 -18.694  18.293  1.00  0.00
TER   
ATOM   4485  O   WAT  1135      19.887 -23.492  14.306  1.00  0.00
ATOM   4486  H1  WAT  1135      18.961 -23.250  14.297  1.00  0.00
ATOM   4487  H2  WAT  1135      20.353 -22.665  14.185  1.00  0.00
TER   
ATOM   4488  O   WAT  1136      26.113 -20.387  10.255  1.00  0.00
ATOM   4489  H1  WAT  1136      26.906 -20.098   9.803  1.00  0.00
ATOM   4490  H2  WAT  1136      25.593 -20.818   9.576  1.00  0.00
TER   
ATOM   4491  O   WAT  1137      19.728 -27.888  26.564  1.00  0.00
ATOM   4492  H1  WAT  1137      20.232 -28.467  27.136  1.00  0.00
ATOM   4493  H2  WAT  1137      18.989 -27.604  27.102  1.00  0.00
TER   
ATOM   4494  O   WAT  1138      26.631 -25.166  10.119  1.00  0.00
ATOM   4495  H1  WAT  1138      26.526 -25.781  10.845  1.00  0.00
ATOM   4496  H2  WAT  1138      26.463 -25.690   9.335  1.00  0.00
TER   
ATOM   4497  O   WAT  1139      26.782 -26.481  26.098  1.00  0.00
ATOM   4498  H1  WAT  1139      26.017 -25.912  26.013  1.00  0.00
ATOM   4499  H2  WAT  1139      26.964 -26.773  25.205  1.00  0.00
TER   
ATOM   4500  O   WAT  1140      25.539 -27.145  12.620  1.00  0.00
ATOM   4501  H1  WAT  1140      25.960 -27.311  13.463  1.00  0.00
ATOM   4502  H2  WAT  1140      25.664 -27.955  12.125  1.00  0.00
TER   
ATOM   4503  O   WAT  1141      28.051 -28.122   9.867  1.00  0.00
ATOM   4504  H1  WAT  1141      28.572 -28.837   9.501  1.00  0.00
ATOM   4505  H2  WAT  1141      28.698 -27.483  10.167  1.00  0.00
TER   
ATOM   4506  O   WAT  1142      27.361 -26.747  23.160  1.00  0.00
ATOM   4507  H1  WAT  1142      27.779 -25.903  22.988  1.00  0.00
ATOM   4508  H2  WAT  1142      26.441 -26.609  22.931  1.00  0.00
TER   
ATOM   4509  O   WAT  1143      25.211 -20.441  24.276  1.00  0.00
ATOM   4510  H1  WAT  1143      24.673 -19.717  23.957  1.00  0.00
ATOM   4511  H2  WAT  1143      25.465 -20.918  23.486  1.00  0.00
TER   
ATOM   4512  O   WAT  1144      28.068 -19.206  24.535  1.00  0.00
ATOM   4513  H1  WAT  1144      27.993 -18.303  24.842  1.00  0.00
ATOM   4514  H2  WAT  1144      27.165 -19.525  24.507  1.00  0.00
TER   
ATOM   4515  O   WAT  1145      28.616 -20.040  12.158  1.00  0.00
ATOM   4516  H1  WAT  1145      29.511 -19.702  12.179  1.00  0.00
ATOM   4517  H2  WAT  1145      28.648 -20.762  11.530  1.00  0.00
TER   
ATOM   4518  O   WAT  1146      22.256 -24.668  10.386  1.00  0.00
ATOM   4519  H1  WAT  1146      22.693 -24.125  11.042  1.00  0.00
ATOM   4520  H2  WAT  1146      22.741 -25.493  10.396  1.00  0.00
TER   
ATOM   4521  O   WAT  1147      19.470 -21.879  17.838  1.00  0.00
ATOM   4522  H1  WAT  1147      19.801 -22.747  17.606  1.00  0.00
ATOM   4523  H2  WAT  1147      19.899 -21.673  18.669  1.00  0.00
TER   
ATOM   4524  O   WAT  1148      24.067 -23.548  15.498  1.00  0.00
ATOM   4525  H1  WAT  1148      23.766 -23.671  16.399  1.00  0.00
ATOM   4526  H2  WAT  1148      23.960 -24.407  15.090  1.00  0.00
TER   
ATOM   4527  O   WAT  1149      19.959 -21.012  20.576  1.00  0.00
ATOM   4528  H1  WAT  1149      19.522 -20.832  21.409  1.00  0.00
ATOM   4529  H2  WAT  1149      20.527 -20.254  20.435  1.00  0.00
TER   
ATOM   4530  O   WAT  1150      19.792 -28.500  16.935  1.00  0.00
ATOM   4531  H1  WAT  1150      19.137 -28.769  16.291  1.00  0.00
ATOM   4532  H2  WAT  1150      20.630 -28.609  16.486  1.00  0.00
TER   
ATOM   4533  O   WAT  1151      20.829 -28.114  21.476  1.00  0.00
ATOM   4534  H1  WAT  1151      21.197 -28.202  22.355  1.00  0.00
ATOM   4535  H2  WAT  1151      20.260 -28.878  21.376  1.00  0.00
TER   
ATOM   4536  O   WAT  1152      22.245 -23.601  26.638  1.00  0.00
ATOM   4537  H1  WAT  1152      22.202 -23.972  27.519  1.00  0.00
ATOM   4538  H2  WAT  1152      22.376 -22.663  26.778  1.00  0.00
TER   
ATOM   4539  O   WAT  1153      25.945 -22.045  22.239  1.00  0.00
ATOM   4540  H1  WAT  1153      25.704 -21.778  21.352  1.00  0.00
ATOM   4541  H2  WAT  1153      26.885 -21.875  22.294  1.00  0.00
TER   
ATOM   4542  O   WAT  1154      22.083 -20.655  23.757  1.00  0.00
ATOM   4543  H1  WAT  1154      21.489 -20.787  24.496  1.00  0.00
ATOM   4544  H2  WAT  1154      22.076 -21.491  23.292  1.00  0.00
TER   
ATOM   4545  O   WAT  1155      21.715 -23.289  22.708  1.00  0.00
ATOM   4546  H1  WAT  1155      20.988 -23.909  22.641  1.00  0.00
ATOM   4547  H2  WAT  1155      21.776 -22.895  21.838  1.00  0.00
TER   
ATOM   4548  O   WAT  1156      25.319 -21.075  19.493  1.00  0.00
ATOM   4549  H1  WAT  1156      25.836 -21.686  18.968  1.00  0.00
ATOM   4550  H2  WAT  1156      25.969 -20.572  19.984  1.00  0.00
TER   
ATOM   4551  O   WAT  1157      28.059 -20.184  20.320  1.00  0.00
ATOM   4552  H1  WAT  1157      28.346 -20.438  19.443  1.00  0.00
ATOM   4553  H2  WAT  1157      28.571 -20.736  20.911  1.00  0.00
TER   
ATOM   4554  O   WAT  1158      19.998 -19.972  15.918  1.00  0.00
ATOM   4555  H1  WAT  1158      19.830 -20.605  16.616  1.00  0.00
ATOM   4556  H2  WAT  1158      19.131 -19.766  15.567  1.00  0.00
TER   
ATOM   4557  O   WAT  1159      21.604 -21.278  13.363  1.00  0.00
ATOM   4558  H1  WAT  1159      21.079 -20.898  12.659  1.00  0.00
ATOM   4559  H2  WAT  1159      21.528 -20.653  14.084  1.00  0.00
TER   
ATOM   4560  O   WAT  1160      28.126 -19.262  27.687  1.00  0.00
ATOM   4561  H1  WAT  1160      29.053 -19.498  27.730  1.00  0.00
ATOM   4562  H2  WAT  1160      28.111 -18.435  27.206  1.00  0.00
TER   
ATOM   4563  O   WAT  1161      24.203 -19.330  12.238  1.00  0.00
ATOM   4564  H1  WAT  1161      24.935 -19.614  11.690  1.00  0.00
ATOM   4565  H2  WAT  1161      24.463 -19.569  13.128  1.00  0.00
TER   
ATOM   4566  O   WAT  1162      23.365 -23.214  12.242  1.00  0.00
ATOM   4567  H1  WAT  1162      22.736 -22.745  12.791  1.00  0.00
ATOM   4568  H2  WAT  1162      23.479 -24.059  12.677  1.00  0.00
TER   
ATOM   4569  O   WAT  1163      28.951 -27.385   0.274  1.00  0.00
ATOM   4570  H1  WAT  1163      28.176 -27.865   0.563  1.00  0.00
ATOM   4571  H2  WAT  1163      29.603 -28.065   0.099  1.00  0.00
TER   
ATOM   4572  O   WAT  1164      22.968 -27.073   1.151  1.00  0.00
ATOM   4573  H1  WAT  1164      22.137 -27.328   1.551  1.00  0.00
ATOM   4574  H2  WAT  1164      23.576 -27.002   1.887  1.00  0.00
TER   
ATOM   4575  O   WAT  1165      22.948 -23.039   1.347  1.00  0.00
ATOM   4576  H1  WAT  1165      23.251 -23.929   1.168  1.00  0.00
ATOM   4577  H2  WAT  1165      23.693 -22.482   1.119  1.00  0.00
TER   
ATOM   4578  O   WAT  1166      19.341 -29.512   0.819  1.00  0.00
ATOM   4579  H1  WAT  1166      19.912 -30.280   0.820  1.00  0.00
ATOM   4580  H2  WAT  1166      19.341 -29.214  -0.090  1.00  0.00
TER   
ATOM   4581  O   WAT  1167      28.392 -24.709   0.281  1.00  0.00
ATOM   4582  H1  WAT  1167      28.323 -25.650   0.119  1.00  0.00
ATOM   4583  H2  WAT  1167      29.154 -24.619   0.853  1.00  0.00
TER   
ATOM   4584  O   WAT  1168      24.928 -26.282   2.745  1.00  0.00
ATOM   4585  H1  WAT  1168      24.595 -25.655   3.388  1.00  0.00
ATOM   4586  H2  WAT  1168      25.105 -25.756   1.966  1.00  0.00
TER   
ATOM   4587  O   WAT  1169      24.140 -24.314   4.560  1.00  0.00
ATOM   4588  H1  WAT  1169      24.757 -23.639   4.279  1.00  0.00
ATOM   4589  H2  WAT  1169      23.279 -23.905   4.469  1.00  0.00
TER   
ATOM   4590  O   WAT  1170      19.433 -25.124  -6.559  1.00  0.00
ATOM   4591  H1  WAT  1170      19.056 -24.635  -7.291  1.00  0.00
ATOM   4592  H2  WAT  1170      19.690 -24.451  -5.928  1.00  0.00
TER   
ATOM   4593  O   WAT  1171      29.430 -28.657  -4.364  1.00  0.00
ATOM   4594  H1  WAT  1171      28.503 -28.724  -4.136  1.00  0.00
ATOM   4595  H2  WAT  1171      29.583 -27.719  -4.479  1.00  0.00
TER   
ATOM   4596  O   WAT  1172      25.036 -28.131  -1.582  1.00  0.00
ATOM   4597  H1  WAT  1172      24.631 -28.843  -2.078  1.00  0.00
ATOM   4598  H2  WAT  1172      25.122 -28.475  -0.694  1.00  0.00
TER   
ATOM   4599  O   WAT  1173      25.504 -24.444   0.581  1.00  0.00
ATOM   4600  H1  WAT  1173      25.207 -25.049  -0.098  1.00  0.00
ATOM   4601  H2  WAT  1173      26.454 -24.406   0.470  1.00  0.00
TER   
ATOM   4602  O   WAT  1174      24.596 -24.706   7.232  1.00  0.00
ATOM   4603  H1  WAT  1174      23.699 -24.482   7.480  1.00  0.00
ATOM   4604  H2  WAT  1174      24.621 -24.582   6.283  1.00  0.00
TER   
ATOM   4605  O   WAT  1175      23.423 -27.835   5.808  1.00  0.00
ATOM   4606  H1  WAT  1175      23.284 -26.962   6.177  1.00  0.00
ATOM   4607  H2  WAT  1175      22.541 -28.177   5.663  1.00  0.00
TER   
ATOM   4608  O   WAT  1176      25.221 -21.892   8.016  1.00  0.00
ATOM   4609  H1  WAT  1176      25.193 -21.488   7.149  1.00  0.00
ATOM   4610  H2  WAT  1176      25.057 -22.821   7.854  1.00  0.00
TER   
ATOM   4611  O   WAT  1177      21.736 -29.236  -4.082  1.00  0.00
ATOM   4612  H1  WAT  1177      21.616 -28.510  -4.694  1.00  0.00
ATOM   4613  H2  WAT  1177      21.426 -30.006  -4.559  1.00  0.00
TER   
ATOM   4614  O   WAT  1178      19.375 -26.065   1.725  1.00  0.00
ATOM   4615  H1  WAT  1178      19.453 -25.930   0.781  1.00  0.00
ATOM   4616  H2  WAT  1178      19.989 -26.773   1.918  1.00  0.00
TER   
ATOM   4617  O   WAT  1179      20.620 -24.365  -1.864  1.00  0.00
ATOM   4618  H1  WAT  1179      20.212 -24.223  -2.719  1.00  0.00
ATOM   4619  H2  WAT  1179      21.511 -24.649  -2.067  1.00  0.00
TER   
ATOM   4620  O   WAT  1180      24.892 -20.150  -3.752  1.00  0.00
ATOM   4621  H1  WAT  1180      24.716 -21.067  -3.965  1.00  0.00
ATOM   4622  H2  WAT  1180      24.037 -19.791  -3.512  1.00  0.00
TER   
ATOM   4623  O   WAT  1181      19.431 -25.023   4.265  1.00  0.00
ATOM   4624  H1  WAT  1181      19.594 -25.493   3.446  1.00  0.00
ATOM   4625  H2  WAT  1181      19.896 -25.531   4.929  1.00  0.00
TER   
ATOM   4626  O   WAT  1182      23.994 -30.769  -2.971  1.00  0.00
ATOM   4627  H1  WAT  1182      23.768 -30.986  -2.067  1.00  0.00
ATOM   4628  H2  WAT  1182      23.213 -30.337  -3.317  1.00  0.00
TER   
ATOM   4629  O   WAT  1183      26.434 -29.871   7.695  1.00  0.00
ATOM   4630  H1  WAT  1183      26.338 -30.811   7.545  1.00  0.00
ATOM   4631  H2  WAT  1183      27.277 -29.649   7.300  1.00  0.00
TER   
ATOM   4632  O   WAT  1184      25.928 -29.549  -7.453  1.00  0.00
ATOM   4633  H1  WAT  1184      25.359 -29.998  -8.079  1.00  0.00
ATOM   4634  H2  WAT  1184      26.637 -29.190  -7.986  1.00  0.00
TER   
ATOM   4635  O   WAT  1185      21.005 -25.648   6.424  1.00  0.00
ATOM   4636  H1  WAT  1185      20.620 -26.289   7.022  1.00  0.00
ATOM   4637  H2  WAT  1185      21.316 -24.945   6.994  1.00  0.00
TER   
ATOM   4638  O   WAT  1186      27.154 -28.801   1.905  1.00  0.00
ATOM   4639  H1  WAT  1186      27.521 -29.275   2.651  1.00  0.00
ATOM   4640  H2  WAT  1186      26.965 -27.926   2.246  1.00  0.00
TER   
ATOM   4641  O   WAT  1187      24.944 -29.760   4.223  1.00  0.00
ATOM   4642  H1  WAT  1187      24.640 -28.881   4.448  1.00  0.00
ATOM   4643  H2  WAT  1187      25.899 -29.700   4.259  1.00  0.00
TER   
ATOM   4644  O   WAT  1188      23.472 -25.554  -5.180  1.00  0.00
ATOM   4645  H1  WAT  1188      22.699 -26.094  -5.340  1.00  0.00
ATOM   4646  H2  WAT  1188      24.202 -26.073  -5.518  1.00  0.00
TER   
ATOM   4647  O   WAT  1189      29.613 -26.486   6.500  1.00  0.00
ATOM   4648  H1  WAT  1189      29.547 -27.407   6.245  1.00  0.00
ATOM   4649  H2  WAT  1189      28.984 -26.389   7.214  1.00  0.00
TER   
ATOM   4650  O   WAT  1190      23.516 -25.886  -1.542  1.00  0.00
ATOM   4651  H1  WAT  1190      24.034 -26.689  -1.596  1.00  0.00
ATOM   4652  H2  WAT  1190      23.065 -25.948  -0.700  1.00  0.00
TER   
ATOM   4653  O   WAT  1191      28.403 -24.619  -6.269  1.00  0.00
ATOM   4654  H1  WAT  1191      28.745 -23.875  -6.765  1.00  0.00
ATOM   4655  H2  WAT  1191      27.574 -24.306  -5.907  1.00  0.00
TER   
ATOM   4656  O   WAT  1192      21.001 -28.919   5.371  1.00  0.00
ATOM   4657  H1  WAT  1192      20.642 -28.254   5.958  1.00  0.00
ATOM   4658  H2  WAT  1192      20.706 -29.751   5.742  1.00  0.00
TER   
ATOM   4659  O   WAT  1193      24.202 -28.461   8.254  1.00  0.00
ATOM   4660  H1  WAT  1193      23.902 -28.315   7.357  1.00  0.00
ATOM   4661  H2  WAT  1193      24.973 -29.020   8.162  1.00  0.00
TER   
ATOM   4662  O   WAT  1194      29.545 -23.664   6.250  1.00  0.00
ATOM   4663  H1  WAT  1194      29.559 -24.596   6.032  1.00  0.00
ATOM   4664  H2  WAT  1194      28.837 -23.578   6.889  1.00  0.00
TER   
ATOM   4665  O   WAT  1195      27.372 -24.538  -3.498  1.00  0.00
ATOM   4666  H1  WAT  1195      28.059 -23.991  -3.117  1.00  0.00
ATOM   4667  H2  WAT  1195      26.585 -23.994  -3.463  1.00  0.00
TER   
ATOM   4668  O   WAT  1196      19.511 -28.920  -8.006  1.00  0.00
ATOM   4669  H1  WAT  1196      20.381 -28.638  -7.722  1.00  0.00
ATOM   4670  H2  WAT  1196      19.021 -28.107  -8.121  1.00  0.00
TER   
ATOM   4671  O   WAT  1197      26.675 -27.533  -3.885  1.00  0.00
ATOM   4672  H1  WAT  1197      27.131 -26.722  -3.659  1.00  0.00
ATOM   4673  H2  WAT  1197      26.324 -27.851  -3.053  1.00  0.00
TER   
ATOM   4674  O   WAT  1198      28.978 -22.022   3.344  1.00  0.00
ATOM   4675  H1  WAT  1198      29.622 -21.816   4.021  1.00  0.00
ATOM   4676  H2  WAT  1198      29.341 -22.784   2.891  1.00  0.00
TER   
ATOM   4677  O   WAT  1199      19.879 -19.708  -7.440  1.00  0.00
ATOM   4678  H1  WAT  1199      20.238 -19.109  -8.094  1.00  0.00
ATOM   4679  H2  WAT  1199      19.738 -19.162  -6.666  1.00  0.00
TER   
ATOM   4680  O   WAT  1200      19.863 -21.442   7.034  1.00  0.00
ATOM   4681  H1  WAT  1200      19.972 -22.383   6.894  1.00  0.00
ATOM   4682  H2  WAT  1200      19.211 -21.177   6.386  1.00  0.00
TER   
ATOM   4683  O   WAT  1201      27.854 -23.170   8.434  1.00  0.00
ATOM   4684  H1  WAT  1201      27.534 -23.890   8.979  1.00  0.00
ATOM   4685  H2  WAT  1201      27.180 -22.495   8.508  1.00  0.00
TER   
ATOM   4686  O   WAT  1202      25.895 -22.324  -6.622  1.00  0.00
ATOM   4687  H1  WAT  1202      25.886 -21.591  -7.238  1.00  0.00
ATOM   4688  H2  WAT  1202      24.975 -22.571  -6.530  1.00  0.00
TER   
ATOM   4689  O   WAT  1203      21.496 -27.103  -5.878  1.00  0.00
ATOM   4690  H1  WAT  1203      20.889 -26.363  -5.868  1.00  0.00
ATOM   4691  H2  WAT  1203      21.971 -27.013  -6.704  1.00  0.00
TER   
ATOM   4692  O   WAT  1204      28.881 -22.262  -7.960  1.00  0.00
ATOM   4693  H1  WAT  1204      28.983 -22.465  -8.890  1.00  0.00
ATOM   4694  H2  WAT  1204      27.982 -22.516  -7.755  1.00  0.00
TER   
ATOM   4695  O   WAT  1205      28.030 -30.284   4.022  1.00  0.00
ATOM   4696  H1  WAT  1205      28.528 -29.809   4.687  1.00  0.00
ATOM   4697  H2  WAT  1205      28.172 -31.208   4.229  1.00  0.00
TER   
ATOM   4698  O   WAT  1206      27.523 -19.743  -3.265  1.00  0.00
ATOM   4699  H1  WAT  1206      27.777 -19.781  -4.187  1.00  0.00
ATOM   4700  H2  WAT  1206      26.574 -19.870  -3.272  1.00  0.00
TER   
ATOM   4701  O   WAT  1207      23.507 -27.142  -8.129  1.00  0.00
ATOM   4702  H1  WAT  1207      24.273 -27.254  -7.566  1.00  0.00
ATOM   4703  H2  WAT  1207      23.584 -27.838  -8.781  1.00  0.00
TER   
ATOM   4704  O   WAT  1208      22.201 -29.709  -7.446  1.00  0.00
ATOM   4705  H1  WAT  1208      22.282 -30.657  -7.334  1.00  0.00
ATOM   4706  H2  WAT  1208      23.093 -29.379  -7.340  1.00  0.00
TER   
ATOM   4707  O   WAT  1209      23.003 -19.560  -0.342  1.00  0.00
ATOM   4708  H1  WAT  1209      23.739 -20.108  -0.071  1.00  0.00
ATOM   4709  H2  WAT  1209      23.387 -18.694  -0.482  1.00  0.00
TER   
ATOM   4710  O   WAT  1210      19.887 -23.492  -4.468  1.00  0.00
ATOM   4711  H1  WAT  1210      18.961 -23.250  -4.478  1.00  0.00
ATOM   4712  H2  WAT  1210      20.353 -22.665  -4.590  1.00  0.00
TER   
ATOM   4713  O   WAT  1211      22.009 -20.375   8.846  1.00  0.00
ATOM   4714  H1  WAT  1211      22.810 -20.054   9.260  1.00  0.00
ATOM   4715  H2  WAT  1211      21.494 -20.736   9.568  1.00  0.00
TER   
ATOM   4716  O   WAT  1212      26.113 -20.387  -8.520  1.00  0.00
ATOM   4717  H1  WAT  1212      26.906 -20.098  -8.971  1.00  0.00
ATOM   4718  H2  WAT  1212      25.593 -20.818  -9.198  1.00  0.00
TER   
ATOM   4719  O   WAT  1213      19.728 -27.888   7.790  1.00  0.00
ATOM   4720  H1  WAT  1213      20.232 -28.467   8.362  1.00  0.00
ATOM   4721  H2  WAT  1213      18.989 -27.604   8.328  1.00  0.00
TER   
ATOM   4722  O   WAT  1214      26.631 -25.166  -8.655  1.00  0.00
ATOM   4723  H1  WAT  1214      26.526 -25.781  -7.929  1.00  0.00
ATOM   4724  H2  WAT  1214      26.463 -25.690  -9.439  1.00  0.00
TER   
ATOM   4725  O   WAT  1215      26.782 -26.481   7.323  1.00  0.00
ATOM   4726  H1  WAT  1215      26.017 -25.912   7.239  1.00  0.00
ATOM   4727  H2  WAT  1215      26.964 -26.773   6.430  1.00  0.00
TER   
ATOM   4728  O   WAT  1216      21.761 -29.745   8.685  1.00  0.00
ATOM   4729  H1  WAT  1216      21.801 -30.044   9.593  1.00  0.00
ATOM   4730  H2  WAT  1216      22.615 -29.344   8.526  1.00  0.00
TER   
ATOM   4731  O   WAT  1217      25.539 -27.145  -6.155  1.00  0.00
ATOM   4732  H1  WAT  1217      25.960 -27.311  -5.312  1.00  0.00
ATOM   4733  H2  WAT  1217      25.664 -27.955  -6.649  1.00  0.00
TER   
ATOM   4734  O   WAT  1218      28.051 -28.122  -8.907  1.00  0.00
ATOM   4735  H1  WAT  1218      28.572 -28.837  -9.273  1.00  0.00
ATOM   4736  H2  WAT  1218      28.698 -27.483  -8.607  1.00  0.00
TER   
ATOM   4737  O   WAT  1219      27.361 -26.747   4.386  1.00  0.00
ATOM   4738  H1  WAT  1219      27.779 -25.903   4.214  1.00  0.00
ATOM   4739  H2  WAT  1219      26.441 -26.609   4.157  1.00  0.00
TER   
ATOM   4740  O   WAT  1220      25.211 -20.441   5.502  1.00  0.00
ATOM   4741  H1  WAT  1220      24.673 -19.717   5.183  1.00  0.00
ATOM   4742  H2  WAT  1220      25.465 -20.918   4.712  1.00  0.00
TER   
ATOM   4743  O   WAT  1221      28.068 -19.206   5.761  1.00  0.00
ATOM   4744  H1  WAT  1221      27.993 -18.303   6.068  1.00  0.00
ATOM   4745  H2  WAT  1221      27.165 -19.525   5.733  1.00  0.00
TER   
ATOM   4746  O   WAT  1222      28.616 -20.040  -6.617  1.00  0.00
ATOM   4747  H1  WAT  1222      29.511 -19.702  -6.595  1.00  0.00
ATOM   4748  H2  WAT  1222      28.648 -20.762  -7.244  1.00  0.00
TER   
ATOM   4749  O   WAT  1223      22.256 -24.668  -8.388  1.00  0.00
ATOM   4750  H1  WAT  1223      22.693 -24.125  -7.732  1.00  0.00
ATOM   4751  H2  WAT  1223      22.741 -25.493  -8.378  1.00  0.00
TER   
ATOM   4752  O   WAT  1224      19.470 -21.879  -0.936  1.00  0.00
ATOM   4753  H1  WAT  1224      19.801 -22.747  -1.168  1.00  0.00
ATOM   4754  H2  WAT  1224      19.899 -21.673  -0.106  1.00  0.00
TER   
ATOM   4755  O   WAT  1225      24.067 -23.548  -3.276  1.00  0.00
ATOM   4756  H1  WAT  1225      23.766 -23.671  -2.376  1.00  0.00
ATOM   4757  H2  WAT  1225      23.960 -24.407  -3.684  1.00  0.00
TER   
ATOM   4758  O   WAT  1226      19.959 -21.012   1.802  1.00  0.00
ATOM   4759  H1  WAT  1226      19.522 -20.832   2.634  1.00  0.00
ATOM   4760  H2  WAT  1226      20.527 -20.254   1.660  1.00  0.00
TER   
ATOM   4761  O   WAT  1227      19.792 -28.500  -1.839  1.00  0.00
ATOM   4762  H1  WAT  1227      19.137 -28.769  -2.483  1.00  0.00
ATOM   4763  H2  WAT  1227      20.630 -28.609  -2.289  1.00  0.00
TER   
ATOM   4764  O   WAT  1228      20.829 -28.114   2.701  1.00  0.00
ATOM   4765  H1  WAT  1228      21.197 -28.202   3.581  1.00  0.00
ATOM   4766  H2  WAT  1228      20.260 -28.878   2.602  1.00  0.00
TER   
ATOM   4767  O   WAT  1229      22.245 -23.601   7.863  1.00  0.00
ATOM   4768  H1  WAT  1229      22.202 -23.972   8.745  1.00  0.00
ATOM   4769  H2  WAT  1229      22.376 -22.663   8.003  1.00  0.00
TER   
ATOM   4770  O   WAT  1230      25.945 -22.045   3.464  1.00  0.00
ATOM   4771  H1  WAT  1230      25.704 -21.778   2.577  1.00  0.00
ATOM   4772  H2  WAT  1230      26.885 -21.875   3.519  1.00  0.00
TER   
ATOM   4773  O   WAT  1231      22.083 -20.655   4.983  1.00  0.00
ATOM   4774  H1  WAT  1231      21.489 -20.787   5.722  1.00  0.00
ATOM   4775  H2  WAT  1231      22.076 -21.491   4.517  1.00  0.00
TER   
ATOM   4776  O   WAT  1232      21.715 -23.289   3.934  1.00  0.00
ATOM   4777  H1  WAT  1232      20.988 -23.909   3.866  1.00  0.00
ATOM   4778  H2  WAT  1232      21.776 -22.895   3.064  1.00  0.00
TER   
ATOM   4779  O   WAT  1233      25.319 -21.075   0.719  1.00  0.00
ATOM   4780  H1  WAT  1233      25.836 -21.686   0.194  1.00  0.00
ATOM   4781  H2  WAT  1233      25.969 -20.572   1.210  1.00  0.00
TER   
ATOM   4782  O   WAT  1234      28.059 -20.184   1.546  1.00  0.00
ATOM   4783  H1  WAT  1234      28.346 -20.438   0.669  1.00  0.00
ATOM   4784  H2  WAT  1234      28.571 -20.736   2.136  1.00  0.00
TER   
ATOM   4785  O   WAT  1235      19.998 -19.972  -2.856  1.00  0.00
ATOM   4786  H1  WAT  1235      19.830 -20.605  -2.158  1.00  0.00
ATOM   4787  H2  WAT  1235      19.131 -19.766  -3.207  1.00  0.00
TER   
ATOM   4788  O   WAT  1236      21.604 -21.278  -5.411  1.00  0.00
ATOM   4789  H1  WAT  1236      21.079 -20.898  -6.115  1.00  0.00
ATOM   4790  H2  WAT  1236      21.528 -20.653  -4.690  1.00  0.00
TER   
ATOM   4791  O   WAT  1237      28.126 -19.262   8.913  1.00  0.00
ATOM   4792  H1  WAT  1237      29.053 -19.498   8.956  1.00  0.00
ATOM   4793  H2  WAT  1237      28.111 -18.435   8.431  1.00  0.00
TER   
ATOM   4794  O   WAT  1238      24.203 -19.330  -6.536  1.00  0.00
ATOM   4795  H1  WAT  1238      24.935 -19.614  -7.084  1.00  0.00
ATOM   4796  H2  WAT  1238      24.463 -19.569  -5.647  1.00  0.00
TER   
ATOM   4797  O   WAT  1239      23.365 -23.214  -6.532  1.00  0.00
ATOM   4798  H1  WAT  1239      22.736 -22.745  -5.983  1.00  0.00
ATOM   4799  H2  WAT  1239      23.479 -24.059  -6.097  1.00  0.00
TER   
ATOM   4800  O   WAT  1240      28.951 -27.385 -18.501  1.00  0.00
ATOM   4801  H1  WAT  1240      28.176 -27.865 -18.211  1.00  0.00
ATOM   4802  H2  WAT  1240      29.603 -28.065 -18.675  1.00  0.00
TER   
ATOM   4803  O   WAT  1241      22.968 -27.073 -17.623  1.00  0.00
ATOM   4804  H1  WAT  1241      22.137 -27.328 -17.224  1.00  0.00
ATOM   4805  H2  WAT  1241      23.576 -27.002 -16.887  1.00  0.00
TER   
ATOM   4806  O   WAT  1242      22.948 -23.039 -17.427  1.00  0.00
ATOM   4807  H1  WAT  1242      23.251 -23.929 -17.606  1.00  0.00
ATOM   4808  H2  WAT  1242      23.693 -22.482 -17.655  1.00  0.00
TER   
ATOM   4809  O   WAT  1243      19.341 -29.512 -17.955  1.00  0.00
ATOM   4810  H1  WAT  1243      19.912 -30.280 -17.955  1.00  0.00
ATOM   4811  H2  WAT  1243      19.341 -29.214 -18.864  1.00  0.00
TER   
ATOM   4812  O   WAT  1244      28.392 -24.709 -18.494  1.00  0.00
ATOM   4813  H1  WAT  1244      28.323 -25.650 -18.655  1.00  0.00
ATOM   4814  H2  WAT  1244      29.154 -24.619 -17.922  1.00  0.00
TER   
ATOM   4815  O   WAT  1245      24.928 -26.282 -16.029  1.00  0.00
ATOM   4816  H1  WAT  1245      24.595 -25.655 -15.387  1.00  0.00
ATOM   4817  H2  WAT  1245      25.105 -25.756 -16.809  1.00  0.00
TER   
ATOM   4818  O   WAT  1246      24.140 -24.314 -14.214  1.00  0.00
ATOM   4819  H1  WAT  1246      24.757 -23.639 -14.496  1.00  0.00
ATOM   4820  H2  WAT  1246      23.279 -23.905 -14.305  1.00  0.00
TER   
ATOM   4821  O   WAT  1247      19.433 -25.124 -25.333  1.00  0.00
ATOM   4822  H1  WAT  1247      19.056 -24.635 -26.065  1.00  0.00
ATOM   4823  H2  WAT  1247      19.690 -24.451 -24.703  1.00  0.00
TER   
ATOM   4824  O   WAT  1248      29.430 -28.657 -23.139  1.00  0.00
ATOM   4825  H1  WAT  1248      28.503 -28.724 -22.910  1.00  0.00
ATOM   4826  H2  WAT  1248      29.583 -27.719 -23.253  1.00  0.00
TER   
ATOM   4827  O   WAT  1249      25.036 -28.131 -20.357  1.00  0.00
ATOM   4828  H1  WAT  1249      24.631 -28.843 -20.852  1.00  0.00
ATOM   4829  H2  WAT  1249      25.122 -28.475 -19.468  1.00  0.00
TER   
ATOM   4830  O   WAT  1250      25.504 -24.444 -18.193  1.00  0.00
ATOM   4831  H1  WAT  1250      25.207 -25.049 -18.872  1.00  0.00
ATOM   4832  H2  WAT  1250      26.454 -24.406 -18.304  1.00  0.00
TER   
ATOM   4833  O   WAT  1251      24.596 -24.706 -11.542  1.00  0.00
ATOM   4834  H1  WAT  1251      23.699 -24.482 -11.295  1.00  0.00
ATOM   4835  H2  WAT  1251      24.621 -24.582 -12.491  1.00  0.00
TER   
ATOM   4836  O   WAT  1252      23.423 -27.835 -12.966  1.00  0.00
ATOM   4837  H1  WAT  1252      23.284 -26.962 -12.598  1.00  0.00
ATOM   4838  H2  WAT  1252      22.541 -28.177 -13.112  1.00  0.00
TER   
ATOM   4839  O   WAT  1253      25.221 -21.892 -10.758  1.00  0.00
ATOM   4840  H1  WAT  1253      25.193 -21.488 -11.625  1.00  0.00
ATOM   4841  H2  WAT  1253      25.057 -22.821 -10.921  1.00  0.00
TER   
ATOM   4842  O   WAT  1254      21.736 -29.236 -22.856  1.00  0.00
ATOM   4843  H1  WAT  1254      21.616 -28.510 -23.468  1.00  0.00
ATOM   4844  H2  WAT  1254      21.426 -30.006 -23.333  1.00  0.00
TER   
ATOM   4845  O   WAT  1255      19.375 -26.065 -17.049  1.00  0.00
ATOM   4846  H1  WAT  1255      19.453 -25.930 -17.994  1.00  0.00
ATOM   4847  H2  WAT  1255      19.989 -26.773 -16.856  1.00  0.00
TER   
ATOM   4848  O   WAT  1256      20.620 -24.365 -20.639  1.00  0.00
ATOM   4849  H1  WAT  1256      20.212 -24.223 -21.493  1.00  0.00
ATOM   4850  H2  WAT  1256      21.511 -24.649 -20.842  1.00  0.00
TER   
ATOM   4851  O   WAT  1257      24.892 -20.150 -22.526  1.00  0.00
ATOM   4852  H1  WAT  1257      24.716 -21.067 -22.740  1.00  0.00
ATOM   4853  H2  WAT  1257      24.037 -19.791 -22.287  1.00  0.00
TER   
ATOM   4854  O   WAT  1258      19.431 -25.023 -14.510  1.00  0.00
ATOM   4855  H1  WAT  1258      19.594 -25.493 -15.328  1.00  0.00
ATOM   4856  H2  WAT  1258      19.896 -25.531 -13.845  1.00  0.00
TER   
ATOM   4857  O   WAT  1259      23.994 -30.769 -21.746  1.00  0.00
ATOM   4858  H1  WAT  1259      23.768 -30.986 -20.841  1.00  0.00
ATOM   4859  H2  WAT  1259      23.213 -30.337 -22.091  1.00  0.00
TER   
ATOM   4860  O   WAT  1260      26.434 -29.871 -11.080  1.00  0.00
ATOM   4861  H1  WAT  1260      26.338 -30.811 -11.230  1.00  0.00
ATOM   4862  H2  WAT  1260      27.277 -29.649 -11.475  1.00  0.00
TER   
ATOM   4863  O   WAT  1261      25.928 -29.549 -26.227  1.00  0.00
ATOM   4864  H1  WAT  1261      25.359 -29.998 -26.853  1.00  0.00
ATOM   4865  H2  WAT  1261      26.637 -29.190 -26.760  1.00  0.00
TER   
ATOM   4866  O   WAT  1262      21.005 -25.648 -12.350  1.00  0.00
ATOM   4867  H1  WAT  1262      20.620 -26.289 -11.752  1.00  0.00
ATOM   4868  H2  WAT  1262      21.316 -24.945 -11.781  1.00  0.00
TER   
ATOM   4869  O   WAT  1263      27.154 -28.801 -16.869  1.00  0.00
ATOM   4870  H1  WAT  1263      27.521 -29.275 -16.123  1.00  0.00
ATOM   4871  H2  WAT  1263      26.965 -27.926 -16.529  1.00  0.00
TER   
ATOM   4872  O   WAT  1264      24.944 -29.760 -14.551  1.00  0.00
ATOM   4873  H1  WAT  1264      24.640 -28.881 -14.326  1.00  0.00
ATOM   4874  H2  WAT  1264      25.899 -29.700 -14.515  1.00  0.00
TER   
ATOM   4875  O   WAT  1265      23.472 -25.554 -23.954  1.00  0.00
ATOM   4876  H1  WAT  1265      22.699 -26.094 -24.114  1.00  0.00
ATOM   4877  H2  WAT  1265      24.202 -26.073 -24.293  1.00  0.00
TER   
ATOM   4878  O   WAT  1266      29.613 -26.486 -12.275  1.00  0.00
ATOM   4879  H1  WAT  1266      29.547 -27.407 -12.529  1.00  0.00
ATOM   4880  H2  WAT  1266      28.984 -26.389 -11.560  1.00  0.00
TER   
ATOM   4881  O   WAT  1267      23.516 -25.886 -20.316  1.00  0.00
ATOM   4882  H1  WAT  1267      24.034 -26.689 -20.371  1.00  0.00
ATOM   4883  H2  WAT  1267      23.065 -25.948 -19.475  1.00  0.00
TER   
ATOM   4884  O   WAT  1268      28.403 -24.619 -25.044  1.00  0.00
ATOM   4885  H1  WAT  1268      28.745 -23.875 -25.539  1.00  0.00
ATOM   4886  H2  WAT  1268      27.574 -24.306 -24.681  1.00  0.00
TER   
ATOM   4887  O   WAT  1269      21.001 -28.919 -13.404  1.00  0.00
ATOM   4888  H1  WAT  1269      20.642 -28.254 -12.817  1.00  0.00
ATOM   4889  H2  WAT  1269      20.706 -29.751 -13.033  1.00  0.00
TER   
ATOM   4890  O   WAT  1270      24.202 -28.461 -10.520  1.00  0.00
ATOM   4891  H1  WAT  1270      23.902 -28.315 -11.417  1.00  0.00
ATOM   4892  H2  WAT  1270      24.973 -29.020 -10.613  1.00  0.00
TER   
ATOM   4893  O   WAT  1271      29.545 -23.664 -12.524  1.00  0.00
ATOM   4894  H1  WAT  1271      29.559 -24.596 -12.742  1.00  0.00
ATOM   4895  H2  WAT  1271      28.837 -23.578 -11.885  1.00  0.00
TER   
ATOM   4896  O   WAT  1272      27.372 -24.538 -22.272  1.00  0.00
ATOM   4897  H1  WAT  1272      28.059 -23.991 -21.891  1.00  0.00
ATOM   4898  H2  WAT  1272      26.585 -23.994 -22.237  1.00  0.00
TER   
ATOM   4899  O   WAT  1273      19.511 -28.920 -26.780  1.00  0.00
ATOM   4900  H1  WAT  1273      20.381 -28.638 -26.497  1.00  0.00
ATOM   4901  H2  WAT  1273      19.021 -28.107 -26.895  1.00  0.00
TER   
ATOM   4902  O   WAT  1274      26.675 -27.533 -22.660  1.00  0.00
ATOM   4903  H1  WAT  1274      27.131 -26.722 -22.434  1.00  0.00
ATOM   4904  H2  WAT  1274      26.324 -27.851 -21.828  1.00  0.00
TER   
ATOM   4905  O   WAT  1275      28.978 -22.022 -15.430  1.00  0.00
ATOM   4906  H1  WAT  1275      29.622 -21.816 -14.753  1.00  0.00
ATOM   4907  H2  WAT  1275      29.341 -22.784 -15.883  1.00  0.00
TER   
ATOM   4908  O   WAT  1276      19.879 -19.708 -26.214  1.00  0.00
ATOM   4909  H1  WAT  1276      20.238 -19.109 -26.868  1.00  0.00
ATOM   4910  H2  WAT  1276      19.738 -19.162 -25.441  1.00  0.00
TER   
ATOM   4911  O   WAT  1277      19.863 -21.442 -11.740  1.00  0.00
ATOM   4912  H1  WAT  1277      19.972 -22.383 -11.880  1.00  0.00
ATOM   4913  H2  WAT  1277      19.211 -21.177 -12.389  1.00  0.00
TER   
ATOM   4914  O   WAT  1278      27.854 -23.170 -10.340  1.00  0.00
ATOM   4915  H1  WAT  1278      27.534 -23.890  -9.796  1.00  0.00
ATOM   4916  H2  WAT  1278      27.180 -22.495 -10.267  1.00  0.00
TER   
ATOM   4917  O   WAT  1279      25.895 -22.324 -25.397  1.00  0.00
ATOM   4918  H1  WAT  1279      25.886 -21.591 -26.012  1.00  0.00
ATOM   4919  H2  WAT  1279      24.975 -22.571 -25.304  1.00  0.00
TER   
ATOM   4920  O   WAT  1280      21.496 -27.103 -24.652  1.00  0.00
ATOM   4921  H1  WAT  1280      20.889 -26.363 -24.643  1.00  0.00
ATOM   4922  H2  WAT  1280      21.971 -27.013 -25.478  1.00  0.00
TER   
ATOM   4923  O   WAT  1281      28.881 -22.262 -26.734  1.00  0.00
ATOM   4924  H1  WAT  1281      28.983 -22.465 -27.664  1.00  0.00
ATOM   4925  H2  WAT  1281      27.982 -22.516 -26.530  1.00  0.00
TER   
ATOM   4926  O   WAT  1282      28.030 -30.284 -14.753  1.00  0.00
ATOM   4927  H1  WAT  1282      28.528 -29.809 -14.087  1.00  0.00
ATOM   4928  H2  WAT  1282      28.172 -31.208 -14.546  1.00  0.00
TER   
ATOM   4929  O   WAT  1283      27.523 -19.743 -22.040  1.00  0.00
ATOM   4930  H1  WAT  1283      27.777 -19.781 -22.962  1.00  0.00
ATOM   4931  H2  WAT  1283      26.574 -19.870 -22.047  1.00  0.00
TER   
ATOM   4932  O   WAT  1284      23.507 -27.142 -26.903  1.00  0.00
ATOM   4933  H1  WAT  1284      24.273 -27.254 -26.341  1.00  0.00
ATOM   4934  H2  WAT  1284      23.584 -27.838 -27.556  1.00  0.00
TER   
ATOM   4935  O   WAT  1285      22.201 -29.709 -26.220  1.00  0.00
ATOM   4936  H1  WAT  1285      22.282 -30.657 -26.108  1.00  0.00
ATOM   4937  H2  WAT  1285      23.093 -29.379 -26.114  1.00  0.00
TER   
ATOM   4938  O   WAT  1286      23.003 -19.560 -19.117  1.00  0.00
ATOM   4939  H1  WAT  1286      23.739 -20.108 -18.846  1.00  0.00
ATOM   4940  H2  WAT  1286      23.387 -18.694 -19.256  1.00  0.00
TER   
ATOM   4941  O   WAT  1287      19.887 -23.492 -23.242  1.00  0.00
ATOM   4942  H1  WAT  1287      18.961 -23.250 -23.252  1.00  0.00
ATOM   4943  H2  WAT  1287      20.353 -22.665 -23.364  1.00  0.00
TER   
ATOM   4944  O   WAT  1288      22.009 -20.375  -9.928  1.00  0.00
ATOM   4945  H1  WAT  1288      22.810 -20.054  -9.514  1.00  0.00
ATOM   4946  H2  WAT  1288      21.494 -20.736  -9.206  1.00  0.00
TER   
ATOM   4947  O   WAT  1289      19.728 -27.888 -10.984  1.00  0.00
ATOM   4948  H1  WAT  1289      20.232 -28.467 -10.413  1.00  0.00
ATOM   4949  H2  WAT  1289      18.989 -27.604 -10.447  1.00  0.00
TER   
ATOM   4950  O   WAT  1290      26.782 -26.481 -11.451  1.00  0.00
ATOM   4951  H1  WAT  1290      26.017 -25.912 -11.535  1.00  0.00
ATOM   4952  H2  WAT  1290      26.964 -26.773 -12.344  1.00  0.00
TER   
ATOM   4953  O   WAT  1291      21.761 -29.745 -10.089  1.00  0.00
ATOM   4954  H1  WAT  1291      21.801 -30.044  -9.181  1.00  0.00
ATOM   4955  H2  WAT  1291      22.615 -29.344 -10.249  1.00  0.00
TER   
ATOM   4956  O   WAT  1292      25.539 -27.145 -24.929  1.00  0.00
ATOM   4957  H1  WAT  1292      25.960 -27.311 -24.086  1.00  0.00
ATOM   4958  H2  WAT  1292      25.664 -27.955 -25.424  1.00  0.00
TER   
ATOM   4959  O   WAT  1293      27.361 -26.747 -14.388  1.00  0.00
ATOM   4960  H1  WAT  1293      27.779 -25.903 -14.561  1.00  0.00
ATOM   4961  H2  WAT  1293      26.441 -26.609 -14.618  1.00  0.00
TER   
ATOM   4962  O   WAT  1294      25.211 -20.441 -13.272  1.00  0.00
ATOM   4963  H1  WAT  1294      24.673 -19.717 -13.592  1.00  0.00
ATOM   4964  H2  WAT  1294      25.465 -20.918 -14.063  1.00  0.00
TER   
ATOM   4965  O   WAT  1295      28.068 -19.206 -13.014  1.00  0.00
ATOM   4966  H1  WAT  1295      27.993 -18.303 -12.707  1.00  0.00
ATOM   4967  H2  WAT  1295      27.165 -19.525 -13.042  1.00  0.00
TER   
ATOM   4968  O   WAT  1296      28.616 -20.040 -25.391  1.00  0.00
ATOM   4969  H1  WAT  1296      29.511 -19.702 -25.369  1.00  0.00
ATOM   4970  H2  WAT  1296      28.648 -20.762 -26.019  1.00  0.00
TER   
ATOM   4971  O   WAT  1297      22.256 -24.668 -27.162  1.00  0.00
ATOM   4972  H1  WAT  1297      22.693 -24.125 -26.507  1.00  0.00
ATOM   4973  H2  WAT  1297      22.741 -25.493 -27.153  1.00  0.00
TER   
ATOM   4974  O   WAT  1298      19.470 -21.879 -19.710  1.00  0.00
ATOM   4975  H1  WAT  1298      19.801 -22.747 -19.943  1.00  0.00
ATOM   4976  H2  WAT  1298      19.899 -21.673 -18.880  1.00  0.00
TER   
ATOM   4977  O   WAT  1299      24.067 -23.548 -22.050  1.00  0.00
ATOM   4978  H1  WAT  1299      23.766 -23.671 -21.150  1.00  0.00
ATOM   4979  H2  WAT  1299      23.960 -24.407 -22.459  1.00  0.00
TER   
ATOM   4980  O   WAT  1300      19.959 -21.012 -16.972  1.00  0.00
ATOM   4981  H1  WAT  1300      19.522 -20.832 -16.140  1.00  0.00
ATOM   4982  H2  WAT  1300      20.527 -20.254 -17.114  1.00  0.00
TER   
ATOM   4983  O   WAT  1301      19.792 -28.500 -20.613  1.00  0.00
ATOM   4984  H1  WAT  1301      19.137 -28.769 -21.257  1.00  0.00
ATOM   4985  H2  WAT  1301      20.630 -28.609 -21.063  1.00  0.00
TER   
ATOM   4986  O   WAT  1302      20.829 -28.114 -16.073  1.00  0.00
ATOM   4987  H1  WAT  1302      21.197 -28.202 -15.193  1.00  0.00
ATOM   4988  H2  WAT  1302      20.260 -28.878 -16.172  1.00  0.00
TER   
ATOM   4989  O   WAT  1303      22.245 -23.601 -10.911  1.00  0.00
ATOM   4990  H1  WAT  1303      22.202 -23.972 -10.030  1.00  0.00
ATOM   4991  H2  WAT  1303      22.376 -22.663 -10.771  1.00  0.00
TER   
ATOM   4992  O   WAT  1304      25.945 -22.045 -15.310  1.00  0.00
ATOM   4993  H1  WAT  1304      25.704 -21.778 -16.197  1.00  0.00
ATOM   4994  H2  WAT  1304      26.885 -21.875 -15.255  1.00  0.00
TER   
ATOM   4995  O   WAT  1305      22.083 -20.655 -13.791  1.00  0.00
ATOM   4996  H1  WAT  1305      21.489 -20.787 -13.052  1.00  0.00
ATOM   4997  H2  WAT  1305      22.076 -21.491 -14.257  1.00  0.00
TER   
ATOM   4998  O   WAT  1306      21.715 -23.289 -14.840  1.00  0.00
ATOM   4999  H1  WAT  1306      20.988 -23.909 -14.908  1.00  0.00
ATOM   5000  H2  WAT  1306      21.776 -22.895 -15.711  1.00  0.00
TER   
ATOM   5001  O   WAT  1307      25.319 -21.075 -18.056  1.00  0.00
ATOM   5002  H1  WAT  1307      25.836 -21.686 -18.581  1.00  0.00
ATOM   5003  H2  WAT  1307      25.969 -20.572 -17.564  1.00  0.00
TER   
ATOM   5004  O   WAT  1308      28.059 -20.184 -17.229  1.00  0.00
ATOM   5005  H1  WAT  1308      28.346 -20.438 -18.105  1.00  0.00
ATOM   5006  H2  WAT  1308      28.571 -20.736 -16.638  1.00  0.00
TER   
ATOM   5007  O   WAT  1309      19.998 -19.972 -21.631  1.00  0.00
ATOM   5008  H1  WAT  1309      19.830 -20.605 -20.933  1.00  0.00
ATOM   5009  H2  WAT  1309      19.131 -19.766 -21.981  1.00  0.00
TER   
ATOM   5010  O   WAT  1310      21.604 -21.278 -24.186  1.00  0.00
ATOM   5011  H1  WAT  1310      21.079 -20.898 -24.890  1.00  0.00
ATOM   5012  H2  WAT  1310      21.528 -20.653 -23.465  1.00  0.00
TER   
ATOM   5013  O   WAT  1311      28.126 -19.262  -9.862  1.00  0.00
ATOM   5014  H1  WAT  1311      29.053 -19.498  -9.818  1.00  0.00
ATOM   5015  H2  WAT  1311      28.111 -18.435 -10.343  1.00  0.00
TER   
ATOM   5016  O   WAT  1312      24.203 -19.330 -25.311  1.00  0.00
ATOM   5017  H1  WAT  1312      24.935 -19.614 -25.858  1.00  0.00
ATOM   5018  H2  WAT  1312      24.463 -19.569 -24.421  1.00  0.00
TER   
ATOM   5019  O   WAT  1313      23.365 -23.214 -25.306  1.00  0.00
ATOM   5020  H1  WAT  1313      22.736 -22.745 -24.758  1.00  0.00
ATOM   5021  H2  WAT  1313      23.479 -24.059 -24.872  1.00  0.00
TER   
ATOM   5022  O   WAT  1314      12.045  27.160  17.167  1.00  0.00
ATOM   5023  H1  WAT  1314      11.965  26.245  16.896  1.00  0.00
ATOM   5024  H2  WAT  1314      11.632  27.657  16.461  1.00  0.00
TER   
ATOM   5025  O   WAT  1315      10.177  28.938  19.048  1.00  0.00
ATOM   5026  H1  WAT  1315       9.401  28.458  19.338  1.00  0.00
ATOM   5027  H2  WAT  1315      10.828  28.258  18.874  1.00  0.00
TER   
ATOM   5028  O   WAT  1316       4.194  29.250  19.925  1.00  0.00
ATOM   5029  H1  WAT  1316       3.362  28.995  20.325  1.00  0.00
ATOM   5030  H2  WAT  1316       4.802  29.321  20.661  1.00  0.00
TER   
ATOM   5031  O   WAT  1317       2.603  24.210  13.710  1.00  0.00
ATOM   5032  H1  WAT  1317       1.715  24.552  13.608  1.00  0.00
ATOM   5033  H2  WAT  1317       2.887  24.010  12.818  1.00  0.00
TER   
ATOM   5034  O   WAT  1318       0.566  26.811  19.594  1.00  0.00
ATOM   5035  H1  WAT  1318       1.138  26.043  19.594  1.00  0.00
ATOM   5036  H2  WAT  1318       0.566  27.109  18.684  1.00  0.00
TER   
ATOM   5037  O   WAT  1319       1.809  22.219  21.381  1.00  0.00
ATOM   5038  H1  WAT  1319       1.629  21.322  21.661  1.00  0.00
ATOM   5039  H2  WAT  1319       1.407  22.766  22.055  1.00  0.00
TER   
ATOM   5040  O   WAT  1320      10.649  24.421  19.282  1.00  0.00
ATOM   5041  H1  WAT  1320      11.025  23.548  19.169  1.00  0.00
ATOM   5042  H2  WAT  1320      10.550  24.756  18.391  1.00  0.00
TER   
ATOM   5043  O   WAT  1321       4.779  22.793  14.744  1.00  0.00
ATOM   5044  H1  WAT  1321       4.886  23.694  15.050  1.00  0.00
ATOM   5045  H2  WAT  1321       3.868  22.745  14.453  1.00  0.00
TER   
ATOM   5046  O   WAT  1322      14.431  21.916  16.215  1.00  0.00
ATOM   5047  H1  WAT  1322      15.252  21.425  16.257  1.00  0.00
ATOM   5048  H2  WAT  1322      14.464  22.505  16.968  1.00  0.00
TER   
ATOM   5049  O   WAT  1323       2.427  24.715  19.989  1.00  0.00
ATOM   5050  H1  WAT  1323       3.108  24.979  20.608  1.00  0.00
ATOM   5051  H2  WAT  1323       2.112  23.875  20.323  1.00  0.00
TER   
ATOM   5052  O   WAT  1324       6.620  25.762  19.076  1.00  0.00
ATOM   5053  H1  WAT  1324       7.128  26.260  19.717  1.00  0.00
ATOM   5054  H2  WAT  1324       7.151  24.985  18.900  1.00  0.00
TER   
ATOM   5055  O   WAT  1325      18.721  23.932  22.779  1.00  0.00
ATOM   5056  H1  WAT  1325      18.016  24.321  22.261  1.00  0.00
ATOM   5057  H2  WAT  1325      18.987  24.627  23.381  1.00  0.00
TER   
ATOM   5058  O   WAT  1326       4.903  20.402  23.342  1.00  0.00
ATOM   5059  H1  WAT  1326       4.905  20.919  22.537  1.00  0.00
ATOM   5060  H2  WAT  1326       4.074  19.925  23.319  1.00  0.00
TER   
ATOM   5061  O   WAT  1327       6.154  30.041  21.520  1.00  0.00
ATOM   5062  H1  WAT  1327       5.821  30.668  22.162  1.00  0.00
ATOM   5063  H2  WAT  1327       6.330  30.567  20.740  1.00  0.00
TER   
ATOM   5064  O   WAT  1328      14.667  23.856  18.987  1.00  0.00
ATOM   5065  H1  WAT  1328      13.963  24.144  19.568  1.00  0.00
ATOM   5066  H2  WAT  1328      15.028  24.666  18.627  1.00  0.00
TER   
ATOM   5067  O   WAT  1329       4.585  22.113  21.349  1.00  0.00
ATOM   5068  H1  WAT  1329       4.927  22.957  21.055  1.00  0.00
ATOM   5069  H2  WAT  1329       3.647  22.261  21.466  1.00  0.00
TER   
ATOM   5070  O   WAT  1330      17.736  23.301  19.378  1.00  0.00
ATOM   5071  H1  WAT  1330      16.788  23.335  19.510  1.00  0.00
ATOM   5072  H2  WAT  1330      18.061  24.115  19.763  1.00  0.00
TER   
ATOM   5073  O   WAT  1331       8.268  19.601  17.674  1.00  0.00
ATOM   5074  H1  WAT  1331       8.575  19.046  16.957  1.00  0.00
ATOM   5075  H2  WAT  1331       7.338  19.735  17.491  1.00  0.00
TER   
ATOM   5076  O   WAT  1332      13.218  30.221  21.293  1.00  0.00
ATOM   5077  H1  WAT  1332      13.635  30.007  20.458  1.00  0.00
ATOM   5078  H2  WAT  1332      13.942  30.478  21.864  1.00  0.00
TER   
ATOM   5079  O   WAT  1333      10.656  27.666  14.410  1.00  0.00
ATOM   5080  H1  WAT  1333       9.729  27.600  14.639  1.00  0.00
ATOM   5081  H2  WAT  1333      10.808  28.604  14.295  1.00  0.00
TER   
ATOM   5082  O   WAT  1334      10.643  23.937  11.407  1.00  0.00
ATOM   5083  H1  WAT  1334       9.703  24.099  11.492  1.00  0.00
ATOM   5084  H2  WAT  1334      10.961  24.656  10.860  1.00  0.00
TER   
ATOM   5085  O   WAT  1335      17.164  28.619  21.385  1.00  0.00
ATOM   5086  H1  WAT  1335      16.336  28.689  20.910  1.00  0.00
ATOM   5087  H2  WAT  1335      17.759  29.205  20.916  1.00  0.00
TER   
ATOM   5088  O   WAT  1336      14.686  29.228  14.913  1.00  0.00
ATOM   5089  H1  WAT  1336      14.067  28.890  14.266  1.00  0.00
ATOM   5090  H2  WAT  1336      14.668  28.584  15.621  1.00  0.00
TER   
ATOM   5091  O   WAT  1337      14.128  25.406  22.330  1.00  0.00
ATOM   5092  H1  WAT  1337      13.715  26.232  22.584  1.00  0.00
ATOM   5093  H2  WAT  1337      13.396  24.821  22.138  1.00  0.00
TER   
ATOM   5094  O   WAT  1338       6.261  28.192  17.192  1.00  0.00
ATOM   5095  H1  WAT  1338       5.857  27.480  16.696  1.00  0.00
ATOM   5096  H2  WAT  1338       6.348  27.848  18.081  1.00  0.00
TER   
ATOM   5097  O   WAT  1339       4.974  24.967  20.972  1.00  0.00
ATOM   5098  H1  WAT  1339       5.526  25.076  20.197  1.00  0.00
ATOM   5099  H2  WAT  1339       5.489  25.340  21.687  1.00  0.00
TER   
ATOM   5100  O   WAT  1340      12.862  28.466  11.921  1.00  0.00
ATOM   5101  H1  WAT  1340      13.301  27.629  11.774  1.00  0.00
ATOM   5102  H2  WAT  1340      13.575  29.099  12.007  1.00  0.00
TER   
ATOM   5103  O   WAT  1341       4.649  28.489  24.582  1.00  0.00
ATOM   5104  H1  WAT  1341       4.509  29.361  24.951  1.00  0.00
ATOM   5105  H2  WAT  1341       3.767  28.146  24.437  1.00  0.00
TER   
ATOM   5106  O   WAT  1342      16.444  19.721  10.235  1.00  0.00
ATOM   5107  H1  WAT  1342      16.131  19.813  11.135  1.00  0.00
ATOM   5108  H2  WAT  1342      17.205  20.299  10.185  1.00  0.00
TER   
ATOM   5109  O   WAT  1343       2.962  27.087  14.693  1.00  0.00
ATOM   5110  H1  WAT  1343       2.842  27.813  14.081  1.00  0.00
ATOM   5111  H2  WAT  1343       2.652  26.317  14.215  1.00  0.00
TER   
ATOM   5112  O   WAT  1344       0.600  30.258  20.499  1.00  0.00
ATOM   5113  H1  WAT  1344       0.678  30.393  19.555  1.00  0.00
ATOM   5114  H2  WAT  1344       1.215  29.550  20.692  1.00  0.00
TER   
ATOM   5115  O   WAT  1345      17.654  24.458  26.212  1.00  0.00
ATOM   5116  H1  WAT  1345      17.038  24.966  25.684  1.00  0.00
ATOM   5117  H2  WAT  1345      17.333  23.558  26.155  1.00  0.00
TER   
ATOM   5118  O   WAT  1346       5.428  20.430  18.075  1.00  0.00
ATOM   5119  H1  WAT  1346       4.985  21.211  17.743  1.00  0.00
ATOM   5120  H2  WAT  1346       5.987  20.753  18.782  1.00  0.00
TER   
ATOM   5121  O   WAT  1347       9.715  23.297  23.678  1.00  0.00
ATOM   5122  H1  WAT  1347       9.253  23.505  24.490  1.00  0.00
ATOM   5123  H2  WAT  1347       9.313  22.483  23.376  1.00  0.00
TER   
ATOM   5124  O   WAT  1348      14.716  24.518  24.808  1.00  0.00
ATOM   5125  H1  WAT  1348      13.865  24.219  25.129  1.00  0.00
ATOM   5126  H2  WAT  1348      14.556  24.762  23.897  1.00  0.00
TER   
ATOM   5127  O   WAT  1349      11.811  26.018  26.908  1.00  0.00
ATOM   5128  H1  WAT  1349      12.136  25.185  26.568  1.00  0.00
ATOM   5129  H2  WAT  1349      12.599  26.541  27.056  1.00  0.00
TER   
ATOM   5130  O   WAT  1350       8.544  20.051  12.956  1.00  0.00
ATOM   5131  H1  WAT  1350       7.920  20.047  13.681  1.00  0.00
ATOM   5132  H2  WAT  1350       8.457  19.184  12.559  1.00  0.00
TER   
ATOM   5133  O   WAT  1351       7.466  20.975  19.934  1.00  0.00
ATOM   5134  H1  WAT  1351       7.763  21.881  19.853  1.00  0.00
ATOM   5135  H2  WAT  1351       8.014  20.487  19.320  1.00  0.00
TER   
ATOM   5136  O   WAT  1352       5.220  25.554  15.803  1.00  0.00
ATOM   5137  H1  WAT  1352       4.994  25.337  16.708  1.00  0.00
ATOM   5138  H2  WAT  1352       4.439  25.986  15.458  1.00  0.00
TER   
ATOM   5139  O   WAT  1353      12.449  25.560  14.402  1.00  0.00
ATOM   5140  H1  WAT  1353      11.850  26.284  14.218  1.00  0.00
ATOM   5141  H2  WAT  1353      12.997  25.498  13.620  1.00  0.00
TER   
ATOM   5142  O   WAT  1354       7.660  26.452  26.469  1.00  0.00
ATOM   5143  H1  WAT  1354       7.564  25.512  26.319  1.00  0.00
ATOM   5144  H2  WAT  1354       8.503  26.674  26.074  1.00  0.00
TER   
ATOM   5145  O   WAT  1355      11.056  24.196  16.432  1.00  0.00
ATOM   5146  H1  WAT  1355      11.449  24.514  15.619  1.00  0.00
ATOM   5147  H2  WAT  1355      11.418  23.317  16.547  1.00  0.00
TER   
ATOM   5148  O   WAT  1356       2.791  22.864  24.622  1.00  0.00
ATOM   5149  H1  WAT  1356       2.397  23.711  24.830  1.00  0.00
ATOM   5150  H2  WAT  1356       2.103  22.226  24.813  1.00  0.00
TER   
ATOM   5151  O   WAT  1357       0.092  20.786  18.655  1.00  0.00
ATOM   5152  H1  WAT  1357      -0.196  21.357  19.368  1.00  0.00
ATOM   5153  H2  WAT  1357       0.837  20.307  19.019  1.00  0.00
TER   
ATOM   5154  O   WAT  1358       0.279  24.728   9.866  1.00  0.00
ATOM   5155  H1  WAT  1358       0.197  25.671  10.007  1.00  0.00
ATOM   5156  H2  WAT  1358      -0.072  24.586   8.987  1.00  0.00
TER   
ATOM   5157  O   WAT  1359      11.641  26.787  20.528  1.00  0.00
ATOM   5158  H1  WAT  1359      10.910  27.296  20.877  1.00  0.00
ATOM   5159  H2  WAT  1359      11.244  25.970  20.226  1.00  0.00
TER   
ATOM   5160  O   WAT  1360       8.079  23.462  18.933  1.00  0.00
ATOM   5161  H1  WAT  1360       8.083  23.021  18.083  1.00  0.00
ATOM   5162  H2  WAT  1360       8.974  23.784  19.040  1.00  0.00
TER   
ATOM   5163  O   WAT  1361       3.929  23.345  17.892  1.00  0.00
ATOM   5164  H1  WAT  1361       3.589  23.822  18.649  1.00  0.00
ATOM   5165  H2  WAT  1361       3.167  22.891  17.532  1.00  0.00
TER   
ATOM   5166  O   WAT  1362       8.141  24.464  11.923  1.00  0.00
ATOM   5167  H1  WAT  1362       8.263  24.422  12.872  1.00  0.00
ATOM   5168  H2  WAT  1362       7.756  25.326  11.768  1.00  0.00
TER   
ATOM   5169  O   WAT  1363      12.104  22.240  19.940  1.00  0.00
ATOM   5170  H1  WAT  1363      12.121  22.691  20.784  1.00  0.00
ATOM   5171  H2  WAT  1363      11.856  21.341  20.153  1.00  0.00
TER   
ATOM   5172  O   WAT  1364       7.153  26.774  11.322  1.00  0.00
ATOM   5173  H1  WAT  1364       6.585  26.325  10.695  1.00  0.00
ATOM   5174  H2  WAT  1364       7.862  27.133  10.788  1.00  0.00
TER   
ATOM   5175  O   WAT  1365      15.531  19.653  25.778  1.00  0.00
ATOM   5176  H1  WAT  1365      15.856  18.922  26.304  1.00  0.00
ATOM   5177  H2  WAT  1365      15.567  19.335  24.877  1.00  0.00
TER   
ATOM   5178  O   WAT  1366       8.380  27.522  20.679  1.00  0.00
ATOM   5179  H1  WAT  1366       8.747  27.048  21.425  1.00  0.00
ATOM   5180  H2  WAT  1366       8.191  28.397  21.020  1.00  0.00
TER   
ATOM   5181  O   WAT  1367       1.244  22.267  16.809  1.00  0.00
ATOM   5182  H1  WAT  1367       0.959  21.902  17.647  1.00  0.00
ATOM   5183  H2  WAT  1367       1.182  21.535  16.195  1.00  0.00
TER   
ATOM   5184  O   WAT  1368       6.170  26.563  22.998  1.00  0.00
ATOM   5185  H1  WAT  1368       5.866  27.443  23.223  1.00  0.00
ATOM   5186  H2  WAT  1368       7.125  26.623  23.033  1.00  0.00
TER   
ATOM   5187  O   WAT  1369       4.698  30.769  13.594  1.00  0.00
ATOM   5188  H1  WAT  1369       3.924  30.229  13.434  1.00  0.00
ATOM   5189  H2  WAT  1369       5.428  30.250  13.256  1.00  0.00
TER   
ATOM   5190  O   WAT  1370      15.457  29.766  19.387  1.00  0.00
ATOM   5191  H1  WAT  1370      16.177  30.262  18.997  1.00  0.00
ATOM   5192  H2  WAT  1370      15.255  29.088  18.742  1.00  0.00
TER   
ATOM   5193  O   WAT  1371      10.918  21.160  13.530  1.00  0.00
ATOM   5194  H1  WAT  1371      10.104  20.661  13.455  1.00  0.00
ATOM   5195  H2  WAT  1371      10.724  22.000  13.114  1.00  0.00
TER   
ATOM   5196  O   WAT  1372      10.839  29.837  25.274  1.00  0.00
ATOM   5197  H1  WAT  1372      10.773  28.916  25.020  1.00  0.00
ATOM   5198  H2  WAT  1372      10.209  29.934  25.988  1.00  0.00
TER   
ATOM   5199  O   WAT  1373      13.633  25.532  11.826  1.00  0.00
ATOM   5200  H1  WAT  1373      14.521  25.843  11.651  1.00  0.00
ATOM   5201  H2  WAT  1373      13.603  24.659  11.434  1.00  0.00
TER   
ATOM   5202  O   WAT  1374       4.742  30.437  17.232  1.00  0.00
ATOM   5203  H1  WAT  1374       5.260  29.634  17.178  1.00  0.00
ATOM   5204  H2  WAT  1374       4.290  30.375  18.074  1.00  0.00
TER   
ATOM   5205  O   WAT  1375       2.226  27.404  24.145  1.00  0.00
ATOM   5206  H1  WAT  1375       1.868  28.069  24.732  1.00  0.00
ATOM   5207  H2  WAT  1375       1.932  26.572  24.516  1.00  0.00
TER   
ATOM   5208  O   WAT  1376       5.428  27.862  27.029  1.00  0.00
ATOM   5209  H1  WAT  1376       5.128  28.008  26.132  1.00  0.00
ATOM   5210  H2  WAT  1376       6.199  27.303  26.936  1.00  0.00
TER   
ATOM   5211  O   WAT  1377      15.904  26.843  11.294  1.00  0.00
ATOM   5212  H1  WAT  1377      15.821  27.274  10.444  1.00  0.00
ATOM   5213  H2  WAT  1377      16.624  27.303  11.727  1.00  0.00
TER   
ATOM   5214  O   WAT  1378      16.982  29.300  24.371  1.00  0.00
ATOM   5215  H1  WAT  1378      16.256  29.893  24.174  1.00  0.00
ATOM   5216  H2  WAT  1378      17.509  29.292  23.573  1.00  0.00
TER   
ATOM   5217  O   WAT  1379       0.737  27.403  10.768  1.00  0.00
ATOM   5218  H1  WAT  1379       1.607  27.685  11.052  1.00  0.00
ATOM   5219  H2  WAT  1379       0.246  28.216  10.653  1.00  0.00
TER   
ATOM   5220  O   WAT  1380       7.901  28.790  14.889  1.00  0.00
ATOM   5221  H1  WAT  1380       8.357  29.601  15.115  1.00  0.00
ATOM   5222  H2  WAT  1380       7.549  28.472  15.721  1.00  0.00
TER   
ATOM   5223  O   WAT  1381       3.802  19.134  15.361  1.00  0.00
ATOM   5224  H1  WAT  1381       3.673  19.126  16.310  1.00  0.00
ATOM   5225  H2  WAT  1381       2.978  19.472  15.011  1.00  0.00
TER   
ATOM   5226  O   WAT  1382       0.801  20.893  24.822  1.00  0.00
ATOM   5227  H1  WAT  1382       0.087  21.093  25.427  1.00  0.00
ATOM   5228  H2  WAT  1382       1.221  20.117  25.194  1.00  0.00
TER   
ATOM   5229  O   WAT  1383       2.722  29.220  12.897  1.00  0.00
ATOM   5230  H1  WAT  1383       2.115  29.960  12.906  1.00  0.00
ATOM   5231  H2  WAT  1383       3.197  29.310  12.070  1.00  0.00
TER   
ATOM   5232  O   WAT  1384      12.295  23.385  22.572  1.00  0.00
ATOM   5233  H1  WAT  1384      12.663  22.565  22.900  1.00  0.00
ATOM   5234  H2  WAT  1384      11.435  23.445  22.988  1.00  0.00
TER   
ATOM   5235  O   WAT  1385      15.661  22.341  13.381  1.00  0.00
ATOM   5236  H1  WAT  1385      15.033  22.445  12.667  1.00  0.00
ATOM   5237  H2  WAT  1385      15.166  22.561  14.170  1.00  0.00
TER   
ATOM   5238  O   WAT  1386       7.630  24.619  14.797  1.00  0.00
ATOM   5239  H1  WAT  1386       6.921  25.088  15.238  1.00  0.00
ATOM   5240  H2  WAT  1386       7.914  23.962  15.431  1.00  0.00
TER   
ATOM   5241  O   WAT  1387       9.255  26.039  22.796  1.00  0.00
ATOM   5242  H1  WAT  1387       9.754  26.514  23.461  1.00  0.00
ATOM   5243  H2  WAT  1387       9.398  25.115  23.003  1.00  0.00
TER   
ATOM   5244  O   WAT  1388      11.661  21.345  16.236  1.00  0.00
ATOM   5245  H1  WAT  1388      11.538  21.363  15.287  1.00  0.00
ATOM   5246  H2  WAT  1388      12.610  21.392  16.356  1.00  0.00
TER   
ATOM   5247  O   WAT  1389       5.833  22.928  12.172  1.00  0.00
ATOM   5248  H1  WAT  1389       6.682  23.365  12.106  1.00  0.00
ATOM   5249  H2  WAT  1389       5.466  23.240  12.999  1.00  0.00
TER   
ATOM   5250  O   WAT  1390      16.462  22.256  23.639  1.00  0.00
ATOM   5251  H1  WAT  1390      15.959  22.996  23.978  1.00  0.00
ATOM   5252  H2  WAT  1390      17.278  22.644  23.323  1.00  0.00
TER   
ATOM   5253  O   WAT  1391      14.754  27.499  17.085  1.00  0.00
ATOM   5254  H1  WAT  1391      13.813  27.514  17.260  1.00  0.00
ATOM   5255  H2  WAT  1391      15.069  26.713  17.531  1.00  0.00
TER   
ATOM   5256  O   WAT  1392       4.732  29.181  10.645  1.00  0.00
ATOM   5257  H1  WAT  1392       5.499  29.069  11.208  1.00  0.00
ATOM   5258  H2  WAT  1392       4.810  28.485   9.993  1.00  0.00
TER   
ATOM   5259  O   WAT  1393       3.427  26.614  11.329  1.00  0.00
ATOM   5260  H1  WAT  1393       3.507  25.666  11.440  1.00  0.00
ATOM   5261  H2  WAT  1393       4.319  26.944  11.435  1.00  0.00
TER   
ATOM   5262  O   WAT  1394       0.954  28.435  26.564  1.00  0.00
ATOM   5263  H1  WAT  1394       1.458  27.856  27.136  1.00  0.00
ATOM   5264  H2  WAT  1394       0.215  28.719  27.102  1.00  0.00
TER   
ATOM   5265  O   WAT  1395       8.008  29.842  26.098  1.00  0.00
ATOM   5266  H1  WAT  1395       7.242  30.411  26.013  1.00  0.00
ATOM   5267  H2  WAT  1395       8.189  29.550  25.205  1.00  0.00
TER   
ATOM   5268  O   WAT  1396      11.097  30.219  10.723  1.00  0.00
ATOM   5269  H1  WAT  1396      10.548  30.666  11.367  1.00  0.00
ATOM   5270  H2  WAT  1396      11.719  29.714  11.247  1.00  0.00
TER   
ATOM   5271  O   WAT  1397       6.764  29.178  12.620  1.00  0.00
ATOM   5272  H1  WAT  1397       7.186  29.012  13.463  1.00  0.00
ATOM   5273  H2  WAT  1397       6.889  28.368  12.125  1.00  0.00
TER   
ATOM   5274  O   WAT  1398       4.927  25.157  25.427  1.00  0.00
ATOM   5275  H1  WAT  1398       4.397  24.666  24.799  1.00  0.00
ATOM   5276  H2  WAT  1398       5.596  25.586  24.893  1.00  0.00
TER   
ATOM   5277  O   WAT  1399       9.277  28.201   9.867  1.00  0.00
ATOM   5278  H1  WAT  1399       9.798  27.486   9.501  1.00  0.00
ATOM   5279  H2  WAT  1399       9.924  28.840  10.167  1.00  0.00
TER   
ATOM   5280  O   WAT  1400      13.825  29.624  25.191  1.00  0.00
ATOM   5281  H1  WAT  1400      14.239  29.779  26.040  1.00  0.00
ATOM   5282  H2  WAT  1400      12.890  29.750  25.353  1.00  0.00
TER   
ATOM   5283  O   WAT  1401      14.297  26.964  27.195  1.00  0.00
ATOM   5284  H1  WAT  1401      14.879  26.209  27.107  1.00  0.00
ATOM   5285  H2  WAT  1401      14.473  27.495  26.418  1.00  0.00
TER   
ATOM   5286  O   WAT  1402       5.414  22.124  25.506  1.00  0.00
ATOM   5287  H1  WAT  1402       5.320  21.506  24.782  1.00  0.00
ATOM   5288  H2  WAT  1402       4.834  22.850  25.279  1.00  0.00
TER   
ATOM   5289  O   WAT  1403       8.180  20.681  22.539  1.00  0.00
ATOM   5290  H1  WAT  1403       7.732  20.703  21.694  1.00  0.00
ATOM   5291  H2  WAT  1403       7.547  20.283  23.136  1.00  0.00
TER   
ATOM   5292  O   WAT  1404       8.586  29.576  23.160  1.00  0.00
ATOM   5293  H1  WAT  1404       9.005  30.420  22.988  1.00  0.00
ATOM   5294  H2  WAT  1404       7.667  29.714  22.931  1.00  0.00
TER   
ATOM   5295  O   WAT  1405      10.923  27.308  24.544  1.00  0.00
ATOM   5296  H1  WAT  1405      11.042  26.712  25.284  1.00  0.00
ATOM   5297  H2  WAT  1405      11.782  27.345  24.124  1.00  0.00
TER   
ATOM   5298  O   WAT  1406      13.261  27.862  23.120  1.00  0.00
ATOM   5299  H1  WAT  1406      12.735  28.386  22.517  1.00  0.00
ATOM   5300  H2  WAT  1406      13.605  28.494  23.751  1.00  0.00
TER   
ATOM   5301  O   WAT  1407       5.660  25.251   9.565  1.00  0.00
ATOM   5302  H1  WAT  1407       5.459  24.388   9.927  1.00  0.00
ATOM   5303  H2  WAT  1407       5.489  25.164   8.628  1.00  0.00
TER   
ATOM   5304  O   WAT  1408       7.690  23.850  25.802  1.00  0.00
ATOM   5305  H1  WAT  1408       8.280  23.542  26.490  1.00  0.00
ATOM   5306  H2  WAT  1408       6.872  23.378  25.958  1.00  0.00
TER   
ATOM   5307  O   WAT  1409      12.509  23.467  26.035  1.00  0.00
ATOM   5308  H1  WAT  1409      11.820  22.805  25.970  1.00  0.00
ATOM   5309  H2  WAT  1409      13.229  23.021  26.480  1.00  0.00
TER   
ATOM   5310  O   WAT  1410      13.139  20.062  12.094  1.00  0.00
ATOM   5311  H1  WAT  1410      13.419  19.219  12.450  1.00  0.00
ATOM   5312  H2  WAT  1410      12.366  20.294  12.608  1.00  0.00
TER   
ATOM   5313  O   WAT  1411       4.458  22.351   9.553  1.00  0.00
ATOM   5314  H1  WAT  1411       4.761  22.358   8.645  1.00  0.00
ATOM   5315  H2  WAT  1411       5.198  22.001  10.050  1.00  0.00
TER   
ATOM   5316  O   WAT  1412       7.677  21.295  10.539  1.00  0.00
ATOM   5317  H1  WAT  1412       7.329  20.617   9.959  1.00  0.00
ATOM   5318  H2  WAT  1412       7.878  20.834  11.353  1.00  0.00
TER   
ATOM   5319  O   WAT  1413      17.517  29.300  12.705  1.00  0.00
ATOM   5320  H1  WAT  1413      18.279  29.869  12.811  1.00  0.00
ATOM   5321  H2  WAT  1413      17.532  28.732  13.475  1.00  0.00
TER   
ATOM   5322  O   WAT  1414       1.017  27.823  16.935  1.00  0.00
ATOM   5323  H1  WAT  1414       0.362  27.554  16.291  1.00  0.00
ATOM   5324  H2  WAT  1414       1.855  27.714  16.486  1.00  0.00
TER   
ATOM   5325  O   WAT  1415      17.569  29.593   9.862  1.00  0.00
ATOM   5326  H1  WAT  1415      17.844  30.501   9.734  1.00  0.00
ATOM   5327  H2  WAT  1415      17.380  29.529  10.798  1.00  0.00
TER   
ATOM   5328  O   WAT  1416      13.966  22.617  11.157  1.00  0.00
ATOM   5329  H1  WAT  1416      14.385  22.431  10.317  1.00  0.00
ATOM   5330  H2  WAT  1416      13.660  21.765  11.467  1.00  0.00
TER   
ATOM   5331  O   WAT  1417      17.465  27.530  14.855  1.00  0.00
ATOM   5332  H1  WAT  1417      17.090  26.763  14.423  1.00  0.00
ATOM   5333  H2  WAT  1417      16.736  27.912  15.342  1.00  0.00
TER   
ATOM   5334  O   WAT  1418       2.055  28.209  21.476  1.00  0.00
ATOM   5335  H1  WAT  1418       2.422  28.121  22.355  1.00  0.00
ATOM   5336  H2  WAT  1418       1.486  27.445  21.376  1.00  0.00
TER   
ATOM   5337  O   WAT  1419      16.855  26.677  24.489  1.00  0.00
ATOM   5338  H1  WAT  1419      16.624  26.448  23.588  1.00  0.00
ATOM   5339  H2  WAT  1419      17.116  27.597  24.443  1.00  0.00
TER   
ATOM   5340  O   WAT  1420       1.607  25.119  25.381  1.00  0.00
ATOM   5341  H1  WAT  1420       0.712  25.086  25.721  1.00  0.00
ATOM   5342  H2  WAT  1420       2.146  25.318  26.147  1.00  0.00
TER   
ATOM   5343  O   WAT  1421      15.294  21.903  27.267  1.00  0.00
ATOM   5344  H1  WAT  1421      16.171  21.911  27.650  1.00  0.00
ATOM   5345  H2  WAT  1421      15.306  21.166  26.656  1.00  0.00
TER   
ATOM   5346  O   WAT  1422       0.231  25.033  12.878  1.00  0.00
ATOM   5347  H1  WAT  1422      -0.672  25.296  12.703  1.00  0.00
ATOM   5348  H2  WAT  1422       0.715  25.304  12.098  1.00  0.00
TER   
ATOM   5349  O   WAT  1423      16.741  25.756  18.155  1.00  0.00
ATOM   5350  H1  WAT  1423      17.264  25.262  17.524  1.00  0.00
ATOM   5351  H2  WAT  1423      17.326  25.891  18.900  1.00  0.00
TER   
ATOM   5352  O   WAT  1424      16.920  25.840  21.677  1.00  0.00
ATOM   5353  H1  WAT  1424      15.970  25.806  21.792  1.00  0.00
ATOM   5354  H2  WAT  1424      17.101  26.750  21.442  1.00  0.00
TER   
ATOM   5355  O   WAT  1425       2.774  24.090  10.787  1.00  0.00
ATOM   5356  H1  WAT  1425       3.483  23.668  10.302  1.00  0.00
ATOM   5357  H2  WAT  1425       2.058  24.157  10.156  1.00  0.00
TER   
ATOM   5358  O   WAT  1426       2.421  20.144   9.828  1.00  0.00
ATOM   5359  H1  WAT  1426       3.144  20.685  10.146  1.00  0.00
ATOM   5360  H2  WAT  1426       2.694  19.870   8.952  1.00  0.00
TER   
ATOM   5361  O   WAT  1427      16.231  25.013  14.095  1.00  0.00
ATOM   5362  H1  WAT  1427      16.726  24.780  14.880  1.00  0.00
ATOM   5363  H2  WAT  1427      16.032  24.174  13.678  1.00  0.00
TER   
ATOM   5364  O   WAT  1428       2.111  19.394  19.730  1.00  0.00
ATOM   5365  H1  WAT  1428       2.758  18.844  19.289  1.00  0.00
ATOM   5366  H2  WAT  1428       2.531  19.649  20.551  1.00  0.00
TER   
ATOM   5367  O   WAT  1429      17.659  23.649  16.628  1.00  0.00
ATOM   5368  H1  WAT  1429      17.549  23.495  17.567  1.00  0.00
ATOM   5369  H2  WAT  1429      18.420  23.121  16.386  1.00  0.00
TER   
ATOM   5370  O   WAT  1430      16.006  19.588  23.087  1.00  0.00
ATOM   5371  H1  WAT  1430      16.643  20.202  23.453  1.00  0.00
ATOM   5372  H2  WAT  1430      16.153  19.625  22.142  1.00  0.00
TER   
ATOM   5373  O   WAT  1431      18.548  21.480   9.869  1.00  0.00
ATOM   5374  H1  WAT  1431      19.473  21.348   9.661  1.00  0.00
ATOM   5375  H2  WAT  1431      18.526  21.559  10.823  1.00  0.00
TER   
ATOM   5376  O   WAT  1432      18.622  22.251  12.495  1.00  0.00
ATOM   5377  H1  WAT  1432      17.827  22.185  13.024  1.00  0.00
ATOM   5378  H2  WAT  1432      18.826  23.186  12.483  1.00  0.00
TER   
ATOM   5379  O   WAT  1433       1.864  19.550  22.472  1.00  0.00
ATOM   5380  H1  WAT  1433       1.515  20.006  23.238  1.00  0.00
ATOM   5381  H2  WAT  1433       1.533  18.656  22.555  1.00  0.00
TER   
ATOM   5382  O   WAT  1434       9.376  20.741  25.994  1.00  0.00
ATOM   5383  H1  WAT  1434       9.315  21.333  26.744  1.00  0.00
ATOM   5384  H2  WAT  1434      10.316  20.634  25.849  1.00  0.00
TER   
ATOM   5385  O   WAT  1435      12.014  20.398  25.634  1.00  0.00
ATOM   5386  H1  WAT  1435      12.628  20.716  24.972  1.00  0.00
ATOM   5387  H2  WAT  1435      12.559  19.913  26.253  1.00  0.00
TER   
ATOM   5388  O   WAT  1436       2.536  19.078  25.747  1.00  0.00
ATOM   5389  H1  WAT  1436       3.084  18.896  24.984  1.00  0.00
ATOM   5390  H2  WAT  1436       2.601  18.287  26.283  1.00  0.00
TER   
ATOM   5391  O   WAT  1437      12.755  18.961  21.960  1.00  0.00
ATOM   5392  H1  WAT  1437      11.881  19.295  21.758  1.00  0.00
ATOM   5393  H2  WAT  1437      12.646  18.489  22.786  1.00  0.00
TER   
ATOM   5394  O   WAT  1438      13.662  21.168  23.345  1.00  0.00
ATOM   5395  H1  WAT  1438      13.333  20.354  22.965  1.00  0.00
ATOM   5396  H2  WAT  1438      14.610  21.125  23.221  1.00  0.00
TER   
ATOM   5397  O   WAT  1439      10.502  19.878  20.900  1.00  0.00
ATOM   5398  H1  WAT  1439       9.719  20.353  21.179  1.00  0.00
ATOM   5399  H2  WAT  1439      10.208  18.974  20.791  1.00  0.00
TER   
ATOM   5400  O   WAT  1440      15.054  20.581  18.945  1.00  0.00
ATOM   5401  H1  WAT  1440      15.495  20.525  18.097  1.00  0.00
ATOM   5402  H2  WAT  1440      14.785  21.496  19.016  1.00  0.00
TER   
ATOM   5403  O   WAT  1441      16.918  20.212  16.956  1.00  0.00
ATOM   5404  H1  WAT  1441      16.857  19.268  16.809  1.00  0.00
ATOM   5405  H2  WAT  1441      17.697  20.320  17.501  1.00  0.00
TER   
ATOM   5406  O   WAT  1442       1.846  20.183  13.421  1.00  0.00
ATOM   5407  H1  WAT  1442       2.604  20.296  12.848  1.00  0.00
ATOM   5408  H2  WAT  1442       1.384  21.020  13.375  1.00  0.00
TER   
ATOM   5409  O   WAT  1443       8.387  22.297  16.411  1.00  0.00
ATOM   5410  H1  WAT  1443       7.575  21.923  16.071  1.00  0.00
ATOM   5411  H2  WAT  1443       8.892  21.541  16.713  1.00  0.00
TER   
ATOM   5412  O   WAT  1444      12.890  18.961  17.650  1.00  0.00
ATOM   5413  H1  WAT  1444      13.493  19.533  18.124  1.00  0.00
ATOM   5414  H2  WAT  1444      12.149  19.525  17.427  1.00  0.00
TER   
ATOM   5415  O   WAT  1445      16.033  19.363  12.924  1.00  0.00
ATOM   5416  H1  WAT  1445      16.228  20.262  13.190  1.00  0.00
ATOM   5417  H2  WAT  1445      15.246  19.132  13.417  1.00  0.00
TER   
ATOM   5418  O   WAT  1446       4.219  20.709  11.961  1.00  0.00
ATOM   5419  H1  WAT  1446       4.748  19.922  11.832  1.00  0.00
ATOM   5420  H2  WAT  1446       4.851  21.389  12.195  1.00  0.00
TER   
ATOM   5421  O   WAT  1447       6.412  20.447  15.016  1.00  0.00
ATOM   5422  H1  WAT  1447       5.783  19.746  15.183  1.00  0.00
ATOM   5423  H2  WAT  1447       5.873  21.207  14.799  1.00  0.00
TER   
ATOM   5424  O   WAT  1448       6.538  19.725  27.451  1.00  0.00
ATOM   5425  H1  WAT  1448       6.256  20.229  26.687  1.00  0.00
ATOM   5426  H2  WAT  1448       6.920  18.928  27.085  1.00  0.00
TER   
ATOM   5427  O   WAT  1449      12.045  27.160  -1.607  1.00  0.00
ATOM   5428  H1  WAT  1449      11.965  26.245  -1.878  1.00  0.00
ATOM   5429  H2  WAT  1449      11.632  27.657  -2.313  1.00  0.00
TER   
ATOM   5430  O   WAT  1450      10.177  28.938   0.274  1.00  0.00
ATOM   5431  H1  WAT  1450       9.401  28.458   0.563  1.00  0.00
ATOM   5432  H2  WAT  1450      10.828  28.258   0.099  1.00  0.00
TER   
ATOM   5433  O   WAT  1451       4.194  29.250   1.151  1.00  0.00
ATOM   5434  H1  WAT  1451       3.362  28.995   1.551  1.00  0.00
ATOM   5435  H2  WAT  1451       4.802  29.321   1.887  1.00  0.00
TER   
ATOM   5436  O   WAT  1452       2.603  24.210  -5.065  1.00  0.00
ATOM   5437  H1  WAT  1452       1.715  24.552  -5.167  1.00  0.00
ATOM   5438  H2  WAT  1452       2.887  24.010  -5.957  1.00  0.00
TER   
ATOM   5439  O   WAT  1453       0.566  26.811   0.819  1.00  0.00
ATOM   5440  H1  WAT  1453       1.138  26.043   0.820  1.00  0.00
ATOM   5441  H2  WAT  1453       0.566  27.109  -0.090  1.00  0.00
TER   
ATOM   5442  O   WAT  1454       1.809  22.219   2.606  1.00  0.00
ATOM   5443  H1  WAT  1454       1.629  21.322   2.886  1.00  0.00
ATOM   5444  H2  WAT  1454       1.407  22.766   3.281  1.00  0.00
TER   
ATOM   5445  O   WAT  1455      10.649  24.421   0.507  1.00  0.00
ATOM   5446  H1  WAT  1455      11.025  23.548   0.395  1.00  0.00
ATOM   5447  H2  WAT  1455      10.550  24.756  -0.384  1.00  0.00
TER   
ATOM   5448  O   WAT  1456       4.779  22.793  -4.031  1.00  0.00
ATOM   5449  H1  WAT  1456       4.886  23.694  -3.724  1.00  0.00
ATOM   5450  H2  WAT  1456       3.868  22.745  -4.321  1.00  0.00
TER   
ATOM   5451  O   WAT  1457      14.431  21.916  -2.560  1.00  0.00
ATOM   5452  H1  WAT  1457      15.252  21.425  -2.517  1.00  0.00
ATOM   5453  H2  WAT  1457      14.464  22.505  -1.807  1.00  0.00
TER   
ATOM   5454  O   WAT  1458       2.427  24.715   1.214  1.00  0.00
ATOM   5455  H1  WAT  1458       3.108  24.979   1.833  1.00  0.00
ATOM   5456  H2  WAT  1458       2.112  23.875   1.548  1.00  0.00
TER   
ATOM   5457  O   WAT  1459       6.620  25.762   0.302  1.00  0.00
ATOM   5458  H1  WAT  1459       7.128  26.260   0.942  1.00  0.00
ATOM   5459  H2  WAT  1459       7.151  24.985   0.126  1.00  0.00
TER   
ATOM   5460  O   WAT  1460      18.721  23.932   4.005  1.00  0.00
ATOM   5461  H1  WAT  1460      18.016  24.321   3.486  1.00  0.00
ATOM   5462  H2  WAT  1460      18.987  24.627   4.607  1.00  0.00
TER   
ATOM   5463  O   WAT  1461       4.903  20.402   4.568  1.00  0.00
ATOM   5464  H1  WAT  1461       4.905  20.919   3.763  1.00  0.00
ATOM   5465  H2  WAT  1461       4.074  19.925   4.545  1.00  0.00
TER   
ATOM   5466  O   WAT  1462       6.154  30.041   2.745  1.00  0.00
ATOM   5467  H1  WAT  1462       5.821  30.668   3.388  1.00  0.00
ATOM   5468  H2  WAT  1462       6.330  30.567   1.966  1.00  0.00
TER   
ATOM   5469  O   WAT  1463      14.667  23.856   0.213  1.00  0.00
ATOM   5470  H1  WAT  1463      13.963  24.144   0.793  1.00  0.00
ATOM   5471  H2  WAT  1463      15.028  24.666  -0.147  1.00  0.00
TER   
ATOM   5472  O   WAT  1464       4.585  22.113   2.575  1.00  0.00
ATOM   5473  H1  WAT  1464       4.927  22.957   2.280  1.00  0.00
ATOM   5474  H2  WAT  1464       3.647  22.261   2.692  1.00  0.00
TER   
ATOM   5475  O   WAT  1465      17.736  23.301   0.604  1.00  0.00
ATOM   5476  H1  WAT  1465      16.788  23.335   0.735  1.00  0.00
ATOM   5477  H2  WAT  1465      18.061  24.115   0.989  1.00  0.00
TER   
ATOM   5478  O   WAT  1466       8.268  19.601  -1.100  1.00  0.00
ATOM   5479  H1  WAT  1466       8.575  19.046  -1.817  1.00  0.00
ATOM   5480  H2  WAT  1466       7.338  19.735  -1.283  1.00  0.00
TER   
ATOM   5481  O   WAT  1467      13.218  30.221   2.519  1.00  0.00
ATOM   5482  H1  WAT  1467      13.635  30.007   1.684  1.00  0.00
ATOM   5483  H2  WAT  1467      13.942  30.478   3.089  1.00  0.00
TER   
ATOM   5484  O   WAT  1468      10.656  27.666  -4.364  1.00  0.00
ATOM   5485  H1  WAT  1468       9.729  27.600  -4.136  1.00  0.00
ATOM   5486  H2  WAT  1468      10.808  28.604  -4.479  1.00  0.00
TER   
ATOM   5487  O   WAT  1469      10.643  23.937  -7.368  1.00  0.00
ATOM   5488  H1  WAT  1469       9.703  24.099  -7.282  1.00  0.00
ATOM   5489  H2  WAT  1469      10.961  24.656  -7.914  1.00  0.00
TER   
ATOM   5490  O   WAT  1470      17.164  28.619   2.610  1.00  0.00
ATOM   5491  H1  WAT  1470      16.336  28.689   2.135  1.00  0.00
ATOM   5492  H2  WAT  1470      17.759  29.205   2.142  1.00  0.00
TER   
ATOM   5493  O   WAT  1471      14.686  29.228  -3.861  1.00  0.00
ATOM   5494  H1  WAT  1471      14.067  28.890  -4.508  1.00  0.00
ATOM   5495  H2  WAT  1471      14.668  28.584  -3.153  1.00  0.00
TER   
ATOM   5496  O   WAT  1472      14.128  25.406   3.556  1.00  0.00
ATOM   5497  H1  WAT  1472      13.715  26.232   3.810  1.00  0.00
ATOM   5498  H2  WAT  1472      13.396  24.821   3.363  1.00  0.00
TER   
ATOM   5499  O   WAT  1473       6.261  28.192  -1.582  1.00  0.00
ATOM   5500  H1  WAT  1473       5.857  27.480  -2.078  1.00  0.00
ATOM   5501  H2  WAT  1473       6.348  27.848  -0.694  1.00  0.00
TER   
ATOM   5502  O   WAT  1474       4.974  24.967   2.197  1.00  0.00
ATOM   5503  H1  WAT  1474       5.526  25.076   1.423  1.00  0.00
ATOM   5504  H2  WAT  1474       5.489  25.340   2.913  1.00  0.00
TER   
ATOM   5505  O   WAT  1475      12.862  28.466  -6.854  1.00  0.00
ATOM   5506  H1  WAT  1475      13.301  27.629  -7.000  1.00  0.00
ATOM   5507  H2  WAT  1475      13.575  29.099  -6.767  1.00  0.00
TER   
ATOM   5508  O   WAT  1476       4.649  28.489   5.808  1.00  0.00
ATOM   5509  H1  WAT  1476       4.509  29.361   6.177  1.00  0.00
ATOM   5510  H2  WAT  1476       3.767  28.146   5.663  1.00  0.00
TER   
ATOM   5511  O   WAT  1477      16.444  19.721  -8.540  1.00  0.00
ATOM   5512  H1  WAT  1477      16.131  19.813  -7.640  1.00  0.00
ATOM   5513  H2  WAT  1477      17.205  20.299  -8.590  1.00  0.00
TER   
ATOM   5514  O   WAT  1478       2.962  27.087  -4.082  1.00  0.00
ATOM   5515  H1  WAT  1478       2.842  27.813  -4.694  1.00  0.00
ATOM   5516  H2  WAT  1478       2.652  26.317  -4.559  1.00  0.00
TER   
ATOM   5517  O   WAT  1479       0.600  30.258   1.725  1.00  0.00
ATOM   5518  H1  WAT  1479       0.678  30.393   0.781  1.00  0.00
ATOM   5519  H2  WAT  1479       1.215  29.550   1.918  1.00  0.00
TER   
ATOM   5520  O   WAT  1480      17.654  24.458   7.438  1.00  0.00
ATOM   5521  H1  WAT  1480      17.038  24.966   6.909  1.00  0.00
ATOM   5522  H2  WAT  1480      17.333  23.558   7.380  1.00  0.00
TER   
ATOM   5523  O   WAT  1481       5.428  20.430  -0.699  1.00  0.00
ATOM   5524  H1  WAT  1481       4.985  21.211  -1.031  1.00  0.00
ATOM   5525  H2  WAT  1481       5.987  20.753   0.008  1.00  0.00
TER   
ATOM   5526  O   WAT  1482       9.715  23.297   4.904  1.00  0.00
ATOM   5527  H1  WAT  1482       9.253  23.505   5.716  1.00  0.00
ATOM   5528  H2  WAT  1482       9.313  22.483   4.601  1.00  0.00
TER   
ATOM   5529  O   WAT  1483      14.716  24.518   6.034  1.00  0.00
ATOM   5530  H1  WAT  1483      13.865  24.219   6.355  1.00  0.00
ATOM   5531  H2  WAT  1483      14.556  24.762   5.122  1.00  0.00
TER   
ATOM   5532  O   WAT  1484      11.811  26.018   8.134  1.00  0.00
ATOM   5533  H1  WAT  1484      12.136  25.185   7.794  1.00  0.00
ATOM   5534  H2  WAT  1484      12.599  26.541   8.281  1.00  0.00
TER   
ATOM   5535  O   WAT  1485       8.544  20.051  -5.819  1.00  0.00
ATOM   5536  H1  WAT  1485       7.920  20.047  -5.094  1.00  0.00
ATOM   5537  H2  WAT  1485       8.457  19.184  -6.215  1.00  0.00
TER   
ATOM   5538  O   WAT  1486       7.466  20.975   1.160  1.00  0.00
ATOM   5539  H1  WAT  1486       7.763  21.881   1.079  1.00  0.00
ATOM   5540  H2  WAT  1486       8.014  20.487   0.545  1.00  0.00
TER   
ATOM   5541  O   WAT  1487       5.220  25.554  -2.971  1.00  0.00
ATOM   5542  H1  WAT  1487       4.994  25.337  -2.067  1.00  0.00
ATOM   5543  H2  WAT  1487       4.439  25.986  -3.317  1.00  0.00
TER   
ATOM   5544  O   WAT  1488      12.449  25.560  -4.372  1.00  0.00
ATOM   5545  H1  WAT  1488      11.850  26.284  -4.556  1.00  0.00
ATOM   5546  H2  WAT  1488      12.997  25.498  -5.155  1.00  0.00
TER   
ATOM   5547  O   WAT  1489       7.660  26.452   7.695  1.00  0.00
ATOM   5548  H1  WAT  1489       7.564  25.512   7.545  1.00  0.00
ATOM   5549  H2  WAT  1489       8.503  26.674   7.300  1.00  0.00
TER   
ATOM   5550  O   WAT  1490      11.056  24.196  -2.342  1.00  0.00
ATOM   5551  H1  WAT  1490      11.449  24.514  -3.155  1.00  0.00
ATOM   5552  H2  WAT  1490      11.418  23.317  -2.227  1.00  0.00
TER   
ATOM   5553  O   WAT  1491       2.791  22.864   5.848  1.00  0.00
ATOM   5554  H1  WAT  1491       2.397  23.711   6.055  1.00  0.00
ATOM   5555  H2  WAT  1491       2.103  22.226   6.039  1.00  0.00
TER   
ATOM   5556  O   WAT  1492       9.365  22.947   8.918  1.00  0.00
ATOM   5557  H1  WAT  1492       8.675  22.754   9.552  1.00  0.00
ATOM   5558  H2  WAT  1492      10.108  23.230   9.450  1.00  0.00
TER   
ATOM   5559  O   WAT  1493       0.092  20.786  -0.119  1.00  0.00
ATOM   5560  H1  WAT  1493      -0.196  21.357   0.594  1.00  0.00
ATOM   5561  H2  WAT  1493       0.837  20.307   0.244  1.00  0.00
TER   
ATOM   5562  O   WAT  1494       0.279  24.728  -8.909  1.00  0.00
ATOM   5563  H1  WAT  1494       0.197  25.671  -8.767  1.00  0.00
ATOM   5564  H2  WAT  1494      -0.072  24.586  -9.787  1.00  0.00
TER   
ATOM   5565  O   WAT  1495      11.641  26.787   1.753  1.00  0.00
ATOM   5566  H1  WAT  1495      10.910  27.296   2.102  1.00  0.00
ATOM   5567  H2  WAT  1495      11.244  25.970   1.452  1.00  0.00
TER   
ATOM   5568  O   WAT  1496       8.079  23.462   0.158  1.00  0.00
ATOM   5569  H1  WAT  1496       8.083  23.021  -0.691  1.00  0.00
ATOM   5570  H2  WAT  1496       8.974  23.784   0.266  1.00  0.00
TER   
ATOM   5571  O   WAT  1497       3.929  23.345  -0.882  1.00  0.00
ATOM   5572  H1  WAT  1497       3.589  23.822  -0.125  1.00  0.00
ATOM   5573  H2  WAT  1497       3.167  22.891  -1.242  1.00  0.00
TER   
ATOM   5574  O   WAT  1498       8.141  24.464  -6.851  1.00  0.00
ATOM   5575  H1  WAT  1498       8.263  24.422  -5.902  1.00  0.00
ATOM   5576  H2  WAT  1498       7.756  25.326  -7.006  1.00  0.00
TER   
ATOM   5577  O   WAT  1499      12.104  22.240   1.165  1.00  0.00
ATOM   5578  H1  WAT  1499      12.121  22.691   2.010  1.00  0.00
ATOM   5579  H2  WAT  1499      11.856  21.341   1.379  1.00  0.00
TER   
ATOM   5580  O   WAT  1500       7.153  26.774  -7.453  1.00  0.00
ATOM   5581  H1  WAT  1500       6.585  26.325  -8.079  1.00  0.00
ATOM   5582  H2  WAT  1500       7.862  27.133  -7.986  1.00  0.00
TER   
ATOM   5583  O   WAT  1501      15.531  19.653   7.004  1.00  0.00
ATOM   5584  H1  WAT  1501      15.856  18.922   7.530  1.00  0.00
ATOM   5585  H2  WAT  1501      15.567  19.335   6.102  1.00  0.00
TER   
ATOM   5586  O   WAT  1502       8.380  27.522   1.905  1.00  0.00
ATOM   5587  H1  WAT  1502       8.747  27.048   2.651  1.00  0.00
ATOM   5588  H2  WAT  1502       8.191  28.397   2.246  1.00  0.00
TER   
ATOM   5589  O   WAT  1503       1.244  22.267  -1.966  1.00  0.00
ATOM   5590  H1  WAT  1503       0.959  21.902  -1.128  1.00  0.00
ATOM   5591  H2  WAT  1503       1.182  21.535  -2.579  1.00  0.00
TER   
ATOM   5592  O   WAT  1504       6.170  26.563   4.223  1.00  0.00
ATOM   5593  H1  WAT  1504       5.866  27.443   4.448  1.00  0.00
ATOM   5594  H2  WAT  1504       7.125  26.623   4.259  1.00  0.00
TER   
ATOM   5595  O   WAT  1505       4.698  30.769  -5.180  1.00  0.00
ATOM   5596  H1  WAT  1505       3.924  30.229  -5.340  1.00  0.00
ATOM   5597  H2  WAT  1505       5.428  30.250  -5.518  1.00  0.00
TER   
ATOM   5598  O   WAT  1506      15.457  29.766   0.613  1.00  0.00
ATOM   5599  H1  WAT  1506      16.177  30.262   0.222  1.00  0.00
ATOM   5600  H2  WAT  1506      15.255  29.088  -0.032  1.00  0.00
TER   
ATOM   5601  O   WAT  1507      10.918  21.160  -5.244  1.00  0.00
ATOM   5602  H1  WAT  1507      10.104  20.661  -5.320  1.00  0.00
ATOM   5603  H2  WAT  1507      10.724  22.000  -5.661  1.00  0.00
TER   
ATOM   5604  O   WAT  1508      10.839  29.837   6.500  1.00  0.00
ATOM   5605  H1  WAT  1508      10.773  28.916   6.245  1.00  0.00
ATOM   5606  H2  WAT  1508      10.209  29.934   7.214  1.00  0.00
TER   
ATOM   5607  O   WAT  1509      13.633  25.532  -6.948  1.00  0.00
ATOM   5608  H1  WAT  1509      14.521  25.843  -7.123  1.00  0.00
ATOM   5609  H2  WAT  1509      13.603  24.659  -7.340  1.00  0.00
TER   
ATOM   5610  O   WAT  1510       4.742  30.437  -1.542  1.00  0.00
ATOM   5611  H1  WAT  1510       5.260  29.634  -1.596  1.00  0.00
ATOM   5612  H2  WAT  1510       4.290  30.375  -0.700  1.00  0.00
TER   
ATOM   5613  O   WAT  1511       2.226  27.404   5.371  1.00  0.00
ATOM   5614  H1  WAT  1511       1.868  28.069   5.958  1.00  0.00
ATOM   5615  H2  WAT  1511       1.932  26.572   5.742  1.00  0.00
TER   
ATOM   5616  O   WAT  1512       5.428  27.862   8.254  1.00  0.00
ATOM   5617  H1  WAT  1512       5.128  28.008   7.357  1.00  0.00
ATOM   5618  H2  WAT  1512       6.199  27.303   8.162  1.00  0.00
TER   
ATOM   5619  O   WAT  1513      15.904  26.843  -7.480  1.00  0.00
ATOM   5620  H1  WAT  1513      15.821  27.274  -8.331  1.00  0.00
ATOM   5621  H2  WAT  1513      16.624  27.303  -7.047  1.00  0.00
TER   
ATOM   5622  O   WAT  1514      16.982  29.300   5.597  1.00  0.00
ATOM   5623  H1  WAT  1514      16.256  29.893   5.400  1.00  0.00
ATOM   5624  H2  WAT  1514      17.509  29.292   4.798  1.00  0.00
TER   
ATOM   5625  O   WAT  1515       0.737  27.403  -8.006  1.00  0.00
ATOM   5626  H1  WAT  1515       1.607  27.685  -7.722  1.00  0.00
ATOM   5627  H2  WAT  1515       0.246  28.216  -8.121  1.00  0.00
TER   
ATOM   5628  O   WAT  1516       7.901  28.790  -3.885  1.00  0.00
ATOM   5629  H1  WAT  1516       8.357  29.601  -3.659  1.00  0.00
ATOM   5630  H2  WAT  1516       7.549  28.472  -3.053  1.00  0.00
TER   
ATOM   5631  O   WAT  1517       3.802  19.134  -3.413  1.00  0.00
ATOM   5632  H1  WAT  1517       3.673  19.126  -2.464  1.00  0.00
ATOM   5633  H2  WAT  1517       2.978  19.472  -3.764  1.00  0.00
TER   
ATOM   5634  O   WAT  1518       0.801  20.893   6.048  1.00  0.00
ATOM   5635  H1  WAT  1518       0.087  21.093   6.653  1.00  0.00
ATOM   5636  H2  WAT  1518       1.221  20.117   6.419  1.00  0.00
TER   
ATOM   5637  O   WAT  1519       2.722  29.220  -5.878  1.00  0.00
ATOM   5638  H1  WAT  1519       2.115  29.960  -5.868  1.00  0.00
ATOM   5639  H2  WAT  1519       3.197  29.310  -6.704  1.00  0.00
TER   
ATOM   5640  O   WAT  1520      12.295  23.385   3.798  1.00  0.00
ATOM   5641  H1  WAT  1520      12.663  22.565   4.126  1.00  0.00
ATOM   5642  H2  WAT  1520      11.435  23.445   4.213  1.00  0.00
TER   
ATOM   5643  O   WAT  1521      15.661  22.341  -5.393  1.00  0.00
ATOM   5644  H1  WAT  1521      15.033  22.445  -6.108  1.00  0.00
ATOM   5645  H2  WAT  1521      15.166  22.561  -4.604  1.00  0.00
TER   
ATOM   5646  O   WAT  1522       7.630  24.619  -3.978  1.00  0.00
ATOM   5647  H1  WAT  1522       6.921  25.088  -3.536  1.00  0.00
ATOM   5648  H2  WAT  1522       7.914  23.962  -3.343  1.00  0.00
TER   
ATOM   5649  O   WAT  1523       9.255  26.039   4.022  1.00  0.00
ATOM   5650  H1  WAT  1523       9.754  26.514   4.687  1.00  0.00
ATOM   5651  H2  WAT  1523       9.398  25.115   4.229  1.00  0.00
TER   
ATOM   5652  O   WAT  1524      11.661  21.345  -2.538  1.00  0.00
ATOM   5653  H1  WAT  1524      11.538  21.363  -3.487  1.00  0.00
ATOM   5654  H2  WAT  1524      12.610  21.392  -2.418  1.00  0.00
TER   
ATOM   5655  O   WAT  1525       5.833  22.928  -6.603  1.00  0.00
ATOM   5656  H1  WAT  1525       6.682  23.365  -6.668  1.00  0.00
ATOM   5657  H2  WAT  1525       5.466  23.240  -5.775  1.00  0.00
TER   
ATOM   5658  O   WAT  1526      16.462  22.256   4.865  1.00  0.00
ATOM   5659  H1  WAT  1526      15.959  22.996   5.204  1.00  0.00
ATOM   5660  H2  WAT  1526      17.278  22.644   4.548  1.00  0.00
TER   
ATOM   5661  O   WAT  1527      14.754  27.499  -1.689  1.00  0.00
ATOM   5662  H1  WAT  1527      13.813  27.514  -1.515  1.00  0.00
ATOM   5663  H2  WAT  1527      15.069  26.713  -1.243  1.00  0.00
TER   
ATOM   5664  O   WAT  1528       4.732  29.181  -8.129  1.00  0.00
ATOM   5665  H1  WAT  1528       5.499  29.069  -7.566  1.00  0.00
ATOM   5666  H2  WAT  1528       4.810  28.485  -8.781  1.00  0.00
TER   
ATOM   5667  O   WAT  1529       3.427  26.614  -7.446  1.00  0.00
ATOM   5668  H1  WAT  1529       3.507  25.666  -7.334  1.00  0.00
ATOM   5669  H2  WAT  1529       4.319  26.944  -7.340  1.00  0.00
TER   
ATOM   5670  O   WAT  1530       0.954  28.435   7.790  1.00  0.00
ATOM   5671  H1  WAT  1530       1.458  27.856   8.362  1.00  0.00
ATOM   5672  H2  WAT  1530       0.215  28.719   8.328  1.00  0.00
TER   
ATOM   5673  O   WAT  1531       8.008  29.842   7.323  1.00  0.00
ATOM   5674  H1  WAT  1531       7.242  30.411   7.239  1.00  0.00
ATOM   5675  H2  WAT  1531       8.189  29.550   6.430  1.00  0.00
TER   
ATOM   5676  O   WAT  1532      11.097  30.219  -8.051  1.00  0.00
ATOM   5677  H1  WAT  1532      10.548  30.666  -7.407  1.00  0.00
ATOM   5678  H2  WAT  1532      11.719  29.714  -7.527  1.00  0.00
TER   
ATOM   5679  O   WAT  1533       2.986  26.578   8.685  1.00  0.00
ATOM   5680  H1  WAT  1533       3.027  26.280   9.593  1.00  0.00
ATOM   5681  H2  WAT  1533       3.841  26.979   8.526  1.00  0.00
TER   
ATOM   5682  O   WAT  1534       6.764  29.178  -6.155  1.00  0.00
ATOM   5683  H1  WAT  1534       7.186  29.012  -5.312  1.00  0.00
ATOM   5684  H2  WAT  1534       6.889  28.368  -6.649  1.00  0.00
TER   
ATOM   5685  O   WAT  1535       4.927  25.157   6.652  1.00  0.00
ATOM   5686  H1  WAT  1535       4.397  24.666   6.025  1.00  0.00
ATOM   5687  H2  WAT  1535       5.596  25.586   6.118  1.00  0.00
TER   
ATOM   5688  O   WAT  1536       9.277  28.201  -8.907  1.00  0.00
ATOM   5689  H1  WAT  1536       9.798  27.486  -9.273  1.00  0.00
ATOM   5690  H2  WAT  1536       9.924  28.840  -8.607  1.00  0.00
TER   
ATOM   5691  O   WAT  1537      13.825  29.624   6.417  1.00  0.00
ATOM   5692  H1  WAT  1537      14.239  29.779   7.266  1.00  0.00
ATOM   5693  H2  WAT  1537      12.890  29.750   6.579  1.00  0.00
TER   
ATOM   5694  O   WAT  1538      14.297  26.964   8.420  1.00  0.00
ATOM   5695  H1  WAT  1538      14.879  26.209   8.332  1.00  0.00
ATOM   5696  H2  WAT  1538      14.473  27.495   7.644  1.00  0.00
TER   
ATOM   5697  O   WAT  1539       5.414  22.124   6.732  1.00  0.00
ATOM   5698  H1  WAT  1539       5.320  21.506   6.007  1.00  0.00
ATOM   5699  H2  WAT  1539       4.834  22.850   6.505  1.00  0.00
TER   
ATOM   5700  O   WAT  1540       8.180  20.681   3.765  1.00  0.00
ATOM   5701  H1  WAT  1540       7.732  20.703   2.919  1.00  0.00
ATOM   5702  H2  WAT  1540       7.547  20.283   4.362  1.00  0.00
TER   
ATOM   5703  O   WAT  1541       8.586  29.576   4.386  1.00  0.00
ATOM   5704  H1  WAT  1541       9.005  30.420   4.214  1.00  0.00
ATOM   5705  H2  WAT  1541       7.667  29.714   4.157  1.00  0.00
TER   
ATOM   5706  O   WAT  1542      10.923  27.308   5.770  1.00  0.00
ATOM   5707  H1  WAT  1542      11.042  26.712   6.509  1.00  0.00
ATOM   5708  H2  WAT  1542      11.782  27.345   5.350  1.00  0.00
TER   
ATOM   5709  O   WAT  1543      13.261  27.862   4.346  1.00  0.00
ATOM   5710  H1  WAT  1543      12.735  28.386   3.743  1.00  0.00
ATOM   5711  H2  WAT  1543      13.605  28.494   4.977  1.00  0.00
TER   
ATOM   5712  O   WAT  1544       5.660  25.251  -9.209  1.00  0.00
ATOM   5713  H1  WAT  1544       5.459  24.388  -8.848  1.00  0.00
ATOM   5714  H2  WAT  1544       5.489  25.164 -10.147  1.00  0.00
TER   
ATOM   5715  O   WAT  1545       7.690  23.850   7.027  1.00  0.00
ATOM   5716  H1  WAT  1545       8.280  23.542   7.715  1.00  0.00
ATOM   5717  H2  WAT  1545       6.872  23.378   7.183  1.00  0.00
TER   
ATOM   5718  O   WAT  1546      12.509  23.467   7.261  1.00  0.00
ATOM   5719  H1  WAT  1546      11.820  22.805   7.196  1.00  0.00
ATOM   5720  H2  WAT  1546      13.229  23.021   7.706  1.00  0.00
TER   
ATOM   5721  O   WAT  1547      13.139  20.062  -6.680  1.00  0.00
ATOM   5722  H1  WAT  1547      13.419  19.219  -6.324  1.00  0.00
ATOM   5723  H2  WAT  1547      12.366  20.294  -6.166  1.00  0.00
TER   
ATOM   5724  O   WAT  1548       4.458  22.351  -9.221  1.00  0.00
ATOM   5725  H1  WAT  1548       4.761  22.358 -10.129  1.00  0.00
ATOM   5726  H2  WAT  1548       5.198  22.001  -8.724  1.00  0.00
TER   
ATOM   5727  O   WAT  1549       7.677  21.295  -8.235  1.00  0.00
ATOM   5728  H1  WAT  1549       7.329  20.617  -8.815  1.00  0.00
ATOM   5729  H2  WAT  1549       7.878  20.834  -7.421  1.00  0.00
TER   
ATOM   5730  O   WAT  1550      17.517  29.300  -6.070  1.00  0.00
ATOM   5731  H1  WAT  1550      18.279  29.869  -5.964  1.00  0.00
ATOM   5732  H2  WAT  1550      17.532  28.732  -5.299  1.00  0.00
TER   
ATOM   5733  O   WAT  1551       1.017  27.823  -1.839  1.00  0.00
ATOM   5734  H1  WAT  1551       0.362  27.554  -2.483  1.00  0.00
ATOM   5735  H2  WAT  1551       1.855  27.714  -2.289  1.00  0.00
TER   
ATOM   5736  O   WAT  1552      17.569  29.593  -8.913  1.00  0.00
ATOM   5737  H1  WAT  1552      17.844  30.501  -9.041  1.00  0.00
ATOM   5738  H2  WAT  1552      17.380  29.529  -7.976  1.00  0.00
TER   
ATOM   5739  O   WAT  1553      13.966  22.617  -7.617  1.00  0.00
ATOM   5740  H1  WAT  1553      14.385  22.431  -8.458  1.00  0.00
ATOM   5741  H2  WAT  1553      13.660  21.765  -7.307  1.00  0.00
TER   
ATOM   5742  O   WAT  1554      17.465  27.530  -3.920  1.00  0.00
ATOM   5743  H1  WAT  1554      17.090  26.763  -4.351  1.00  0.00
ATOM   5744  H2  WAT  1554      16.736  27.912  -3.432  1.00  0.00
TER   
ATOM   5745  O   WAT  1555       2.055  28.209   2.701  1.00  0.00
ATOM   5746  H1  WAT  1555       2.422  28.121   3.581  1.00  0.00
ATOM   5747  H2  WAT  1555       1.486  27.445   2.602  1.00  0.00
TER   
ATOM   5748  O   WAT  1556      16.855  26.677   5.714  1.00  0.00
ATOM   5749  H1  WAT  1556      16.624  26.448   4.814  1.00  0.00
ATOM   5750  H2  WAT  1556      17.116  27.597   5.669  1.00  0.00
TER   
ATOM   5751  O   WAT  1557       1.607  25.119   6.607  1.00  0.00
ATOM   5752  H1  WAT  1557       0.712  25.086   6.947  1.00  0.00
ATOM   5753  H2  WAT  1557       2.146  25.318   7.372  1.00  0.00
TER   
ATOM   5754  O   WAT  1558      15.294  21.903   8.492  1.00  0.00
ATOM   5755  H1  WAT  1558      16.171  21.911   8.876  1.00  0.00
ATOM   5756  H2  WAT  1558      15.306  21.166   7.882  1.00  0.00
TER   
ATOM   5757  O   WAT  1559       0.231  25.033  -5.897  1.00  0.00
ATOM   5758  H1  WAT  1559      -0.672  25.296  -6.071  1.00  0.00
ATOM   5759  H2  WAT  1559       0.715  25.304  -6.677  1.00  0.00
TER   
ATOM   5760  O   WAT  1560      16.741  25.756  -0.619  1.00  0.00
ATOM   5761  H1  WAT  1560      17.264  25.262  -1.250  1.00  0.00
ATOM   5762  H2  WAT  1560      17.326  25.891   0.126  1.00  0.00
TER   
ATOM   5763  O   WAT  1561      16.920  25.840   2.903  1.00  0.00
ATOM   5764  H1  WAT  1561      15.970  25.806   3.018  1.00  0.00
ATOM   5765  H2  WAT  1561      17.101  26.750   2.668  1.00  0.00
TER   
ATOM   5766  O   WAT  1562       2.774  24.090  -7.987  1.00  0.00
ATOM   5767  H1  WAT  1562       3.483  23.668  -8.472  1.00  0.00
ATOM   5768  H2  WAT  1562       2.058  24.157  -8.619  1.00  0.00
TER   
ATOM   5769  O   WAT  1563       2.421  20.144  -8.947  1.00  0.00
ATOM   5770  H1  WAT  1563       3.144  20.685  -8.629  1.00  0.00
ATOM   5771  H2  WAT  1563       2.694  19.870  -9.823  1.00  0.00
TER   
ATOM   5772  O   WAT  1564      16.231  25.013  -4.680  1.00  0.00
ATOM   5773  H1  WAT  1564      16.726  24.780  -3.895  1.00  0.00
ATOM   5774  H2  WAT  1564      16.032  24.174  -5.096  1.00  0.00
TER   
ATOM   5775  O   WAT  1565      17.659  23.649  -2.146  1.00  0.00
ATOM   5776  H1  WAT  1565      17.549  23.495  -1.208  1.00  0.00
ATOM   5777  H2  WAT  1565      18.420  23.121  -2.388  1.00  0.00
TER   
ATOM   5778  O   WAT  1566      16.006  19.588   4.312  1.00  0.00
ATOM   5779  H1  WAT  1566      16.643  20.202   4.678  1.00  0.00
ATOM   5780  H2  WAT  1566      16.153  19.625   3.367  1.00  0.00
TER   
ATOM   5781  O   WAT  1567      18.548  21.480  -8.905  1.00  0.00
ATOM   5782  H1  WAT  1567      19.473  21.348  -9.113  1.00  0.00
ATOM   5783  H2  WAT  1567      18.526  21.559  -7.952  1.00  0.00
TER   
ATOM   5784  O   WAT  1568      18.622  22.251  -6.280  1.00  0.00
ATOM   5785  H1  WAT  1568      17.827  22.185  -5.750  1.00  0.00
ATOM   5786  H2  WAT  1568      18.826  23.186  -6.291  1.00  0.00
TER   
ATOM   5787  O   WAT  1569       1.864  19.550   3.698  1.00  0.00
ATOM   5788  H1  WAT  1569       1.515  20.006   4.464  1.00  0.00
ATOM   5789  H2  WAT  1569       1.533  18.656   3.780  1.00  0.00
TER   
ATOM   5790  O   WAT  1570       9.376  20.741   7.220  1.00  0.00
ATOM   5791  H1  WAT  1570       9.315  21.333   7.969  1.00  0.00
ATOM   5792  H2  WAT  1570      10.316  20.634   7.075  1.00  0.00
TER   
ATOM   5793  O   WAT  1571      12.014  20.398   6.859  1.00  0.00
ATOM   5794  H1  WAT  1571      12.628  20.716   6.197  1.00  0.00
ATOM   5795  H2  WAT  1571      12.559  19.913   7.479  1.00  0.00
TER   
ATOM   5796  O   WAT  1572       2.536  19.078   6.973  1.00  0.00
ATOM   5797  H1  WAT  1572       3.084  18.896   6.210  1.00  0.00
ATOM   5798  H2  WAT  1572       2.601  18.287   7.509  1.00  0.00
TER   
ATOM   5799  O   WAT  1573      12.755  18.961   3.186  1.00  0.00
ATOM   5800  H1  WAT  1573      11.881  19.295   2.983  1.00  0.00
ATOM   5801  H2  WAT  1573      12.646  18.489   4.011  1.00  0.00
TER   
ATOM   5802  O   WAT  1574      13.662  21.168   4.570  1.00  0.00
ATOM   5803  H1  WAT  1574      13.333  20.354   4.190  1.00  0.00
ATOM   5804  H2  WAT  1574      14.610  21.125   4.447  1.00  0.00
TER   
ATOM   5805  O   WAT  1575      10.502  19.878   2.125  1.00  0.00
ATOM   5806  H1  WAT  1575       9.719  20.353   2.405  1.00  0.00
ATOM   5807  H2  WAT  1575      10.208  18.974   2.017  1.00  0.00
TER   
ATOM   5808  O   WAT  1576      15.054  20.581   0.170  1.00  0.00
ATOM   5809  H1  WAT  1576      15.495  20.525  -0.678  1.00  0.00
ATOM   5810  H2  WAT  1576      14.785  21.496   0.241  1.00  0.00
TER   
ATOM   5811  O   WAT  1577      16.918  20.212  -1.819  1.00  0.00
ATOM   5812  H1  WAT  1577      16.857  19.268  -1.966  1.00  0.00
ATOM   5813  H2  WAT  1577      17.697  20.320  -1.273  1.00  0.00
TER   
ATOM   5814  O   WAT  1578       1.846  20.183  -5.353  1.00  0.00
[truncated: 885,813 more chars]
