# Supplementary material for: SenseNet, a tool for analysis of protein structure networks obtained from molecular dynamics simulations
Source: PLoS One. 2022 Mar 17;17(3):e0265194. doi: 10.1371/journal.pone.0265194 (PMC8929561; doi:10.1371/journal.pone.0265194)
Supplement: S1 File — (ZIP) [file pone.0265194.s007.zip › md-inputs/structures/pdz2-apo/pdz2-apo.incrd]

default_name
 18590
  20.9190337  37.0651163  38.6575524  20.2634663  37.4127893  37.9723844
  20.5934121  36.4916147  39.4225139  21.9700337  36.2251163  37.9845524
  21.5819085  35.8890089  37.0230478  22.1781991  35.3600742  38.6142105
  23.1870337  37.1491163  37.8385524  23.1676089  37.6483191  36.8697813
  24.1092102  36.5756976  37.9328007  23.0470337  38.1531163  38.9885524
  23.4689238  39.0771224  38.5931784  23.5212869  37.9160928  39.9409199
  21.5430337  38.3111163  39.1815524  21.2767512  38.4774246  40.2253594
  21.0030337  39.4191163  38.3505524  20.4580337  39.1511163  37.2815524
  21.1370337  40.6681163  38.8275524  21.5831674  40.8377762  39.7176533
  20.7030337  41.7941163  38.0615524  19.7427878  41.5541153  37.6050148
  20.5400337  43.0691163  38.9085524  20.0385335  42.7771369  39.8312359
  21.5426631  43.4293604  39.1388969  19.7430337  44.1821163  38.2255524
  20.3530022  44.5635467  37.4066811  18.8354689  43.7323064  37.8229369
  19.3690337  45.3341163  39.1625524  20.2917290  45.8573945  39.4133756
  18.7129965  46.0024719  38.6048649  18.6690337  44.8891163  40.4495524
  17.7323012  45.4364287  40.5548224  18.4605662  43.8207712  40.3922877
  19.5340337  45.1611163  41.6215524  19.7269705  46.1510727  41.6750448
  19.0627650  44.8639400  42.4639846  20.4019113  44.6537199  41.5244103
  21.7890337  42.0431163  37.0715524  22.8930337  41.5231163  37.2165524
  21.5250337  42.7991163  36.0495524  20.2120337  42.8281163  35.4275524
  19.6157930  43.5988485  35.9159877  19.7393987  41.8568338  35.5735847
  20.4740337  43.1361163  33.9415524  19.7466930  43.8592696  33.5726029
  20.4093356  42.2225981  33.3504516  21.9050337  43.7111163  33.9115524
  21.8658954  44.7896290  34.0644497  22.4665386  43.4936174  33.0029787
  22.5730337  43.0411163  35.1095524  22.9866401  42.0954967  34.7590790
  23.6420337  43.8291163  35.7895524  23.3210337  44.7251163  36.5695524
  24.9180337  43.4981163  35.5195524  25.1222951  42.7398363  34.8844240
  26.0150337  44.1991163  36.1145524  26.8198334  44.3162127  35.3888216
  25.6882967  45.1814609  36.4556408  26.5260337  43.4211163  37.2875524
  27.6620337  43.6241163  37.7145524  25.7160337  42.4951163  37.8395524
  24.7833502  42.3118209  37.4980798  26.1700337  41.7781163  38.9975524
  26.7215138  42.4793296  39.6238661  25.0530337  41.1381163  39.8415524
  24.3104897  40.6702118  39.1951833  25.4730592  40.3892145  40.5129872
  24.3910337  42.2401163  40.6605524  25.1300337  43.1291163  41.1615524
  23.1390337  42.2121163  40.7955524  27.1310337  40.7031163  38.6075524
  27.1830337  40.2641163  37.4595524  27.9250337  40.2591163  39.6035524
  27.7649883  40.6222307  40.5323326  28.9350337  39.2541163  39.4305524
  29.2337055  39.1374323  38.3887850  30.1560337  39.4941163  40.2785524
  29.8657006  39.6599278  41.3160077  31.0550337  38.2471163  40.1905524
  31.3461728  38.0809181  39.1533847  31.9473062  38.3982268  40.7981018
  30.5089201  37.3782099  40.5577862  30.8540337  40.8071163  39.8845524
  30.1260872  41.6102124  39.9995798  31.6770078  40.9606746  40.5825732
  31.3920337  40.8091163  38.4555524  30.5695129  40.6560633  37.7568865
  31.8707559  41.7661888  38.2483415  32.1204322  40.0065234  38.3398793
  28.3690337  37.9491163  39.8895524  27.7160337  37.8801163  40.9295524
  28.5700337  36.8801163  39.0915524  29.0048094  36.9726706  38.1846328
  28.1270337  35.5801163  39.5035524  28.0877104  35.5697017  40.5927927
  26.7370337  35.1771163  38.9545524  26.4389314  34.1989943  39.3320596
  25.9754081  35.9130376  39.2123242  26.7460337  35.0751163  37.4595524
  26.4550337  36.1741163  36.6805524  26.2223200  37.1201481  37.1693960
  26.4550337  36.0911163  35.3065524  26.2227098  36.9713594  34.7071374
  26.7480337  34.8981163  34.6905524  26.7529897  34.8239917  33.6030870
  27.0360337  33.7941163  35.4555524  27.2657204  32.8443915  34.9724715
  27.0350337  33.8851163  36.8285524  27.2651382  33.0077811  37.4330645
  29.1530337  34.5881163  39.0485524  29.9430337  34.8661163  38.1475524
  29.1990337  33.4051163  39.6955524  28.5871912  33.1889016  40.4695029
  30.1750337  32.4281163  39.3065524  30.5414455  32.6847485  38.3125798
  31.3740337  32.3501163  40.2675524  32.0303141  31.5689423  39.8839347
  31.8828200  33.3123335  40.2094608  31.0200337  32.0481163  41.7245524
  30.1997097  32.6800775  42.0648379  30.7465490  31.0003445  41.8489696
  32.2660337  32.3481163  42.5465524  33.2050337  32.9661163  41.9755524
  32.2980337  31.9681163  43.7465524  29.5090337  31.0951163  39.2305524
  28.5140337  30.8511163  39.9115524  30.0320337  30.1991163  38.3635524
  30.8635418  30.3978588  37.8257838  29.4250337  28.9071163  38.2245524
  28.8685805  28.6131407  39.1145172  28.5150337  28.8041163  37.0335524
  28.0949942  27.8000663  36.9739730  27.3770337  29.8271163  37.1915524
  27.7962956  30.8315153  37.2507396  26.7084110  29.7630648  36.3330994
  26.8189178  29.6126467  38.1029311  29.3560337  28.9811163  35.7565524
  30.1165398  28.2016052  35.7107802  28.7093616  28.9088907  34.8820822
  29.8385883  29.9583709  35.7712275  30.4870337  27.8711163  38.0185524
  31.5870337  28.1631163  37.5495524  30.1670337  26.6201163  38.4085524
  29.2646190  26.4644989  38.8346160  31.0080337  25.4841163  38.1625524
  32.0003859  25.8427937  37.8892635  31.1400337  24.5521163  39.3795524
  30.1342488  24.3601810  39.7532592  31.5809496  23.6190353  39.0287632
  31.9990337  25.1301163  40.5035524  31.7994950  26.1935228  40.6356574
  31.8184442  24.6076406  41.4429702  33.4450337  24.9351163  40.0865524
  33.6550337  24.3441163  38.9945524  34.3550337  25.3651163  40.8435524
  30.2710337  24.7221163  37.1075524  29.1990337  24.1791163  37.3705524
  30.8340337  24.6541163  35.8855524  31.7686308  24.9939308  35.7090479
  30.1040337  24.0751163  34.7955524  29.0861821  23.8544963  35.1171176
  30.0430337  25.0351163  33.5935524  29.5860703  25.9139952  34.0483660
  31.0395068  25.2899736  33.2327350  29.1780337  24.5601163  32.4155524
  29.5182814  23.5700047  32.1122184  27.6900337  24.4941163  32.8045524
  27.3489225  25.4840230  33.1075815  27.1051644  24.1547794  31.9496377
  27.5609255  23.7967482  33.6322656  29.4410337  25.4211163  31.1695524
  30.4916034  25.3443378  30.8893599  28.8193162  25.0692488  30.3462919
  29.1989350  26.4611470  31.3882375  30.7790337  22.8131163  34.3475524
  31.9950337  22.7681163  34.1715524  29.9820337  21.7441163  34.1395524
  28.9824195  21.8198037  34.2626057  30.5200337  20.4891163  33.6995524
  31.5801595  20.4122478  33.9410558  29.7930337  19.2651163  34.2825524
  28.7317057  19.3231759  34.0410739  30.2131129  18.3546876  33.8550557
  29.9184400  19.2489984  35.3651939  30.3520337  20.4281163  32.2145524
  29.3010337  20.7661163  31.6735524  31.4070337  19.9921163  31.5075524
  32.2535175  19.6871400  31.9664141  31.3510337  19.9341163  30.0735524
  30.9278181  20.8691288  29.7064838  32.7310337  19.7291163  29.4215524
  33.1450203  18.8103433  29.8369684  32.5610144  19.5996668  28.3527043
  33.7160337  20.8791163  29.6455524  33.3706495  21.7316080  29.0606863
  33.6948212  21.1336238  30.7052118  35.1480337  20.5251163  29.2345524
  35.4978182  19.7505955  29.9170972  35.1035537  20.1235041  28.2222142
  36.1150337  21.7111163  29.2705524  35.7662155  22.4796289  28.5807592
  36.1464537  22.1179854  30.2812796  37.4720337  21.2711163  28.8735524
  37.4432196  20.8944639  27.9368548  38.1027977  22.0594868  28.9001740
  37.7956150  20.5592990  29.5128570  30.4910337  18.7811163  29.6335524
  30.4680337  17.7211163  30.2545524  29.7310337  18.9801163  28.5365524
  29.7085999  19.8831194  28.0846881  28.9930337  17.9021163  27.9405524
  28.8757218  17.1256240  28.6964604  27.6000337  18.2871163  27.4105524
  27.6569704  19.2384949  26.8816516  27.2039624  17.5231893  26.7414910
  26.6480337  18.4421163  28.5905524  26.9260337  17.9851163  29.6975524
  25.4790337  19.0901163  28.3395524  24.8088249  19.2226170  29.0834365
  25.2863104  19.4359576  27.4103849  29.8290337  17.5271163  26.7715524
  30.2160337  18.4021163  25.9965524  30.1130337  16.2211163  26.5935524
  29.6717365  15.4636859  27.0952050  31.0820337  15.8981163  25.5945524
  31.1783823  14.8130506  25.5564923  30.7260337  16.4091163  24.1895524
  29.6861508  16.1827757  23.9539412  30.8860553  17.4855306  24.1277038
  31.6340337  15.7051163  23.1975524  32.5660337  14.9831163  23.6405524
  31.4010337  15.8821163  21.9735524  32.2820337  16.6141163  26.1155524
  32.5240337  16.5671163  27.3145524  33.0910337  17.2841163  25.2815524
  32.9764791  17.3560808  24.2806540  34.1640337  18.0061163  25.8955524
  34.1507251  17.8131573  26.9682541  35.5400337  17.5951163  25.3385524
  35.5781350  16.5193012  25.1674694  35.7204205  18.1184276  24.3995604
  36.6410337  17.9711163  26.3255524  37.3470337  17.1021163  26.8365524
  36.8120337  19.2921163  26.5965524  37.5301784  19.5827174  27.2445640
  36.2201779  19.9771114  26.1486807  33.9430337  19.4411163  25.5365524
  34.8370337  20.1021163  25.0115524  32.7380337  19.9771163  25.8125524
  31.9804042  19.4702509  26.2475057  32.5270337  21.3541163  25.4705524
  33.4952730  21.8546105  25.4813888  31.8790337  21.5691163  24.0955524
  32.5179971  21.1419188  23.3226829  30.9054147  21.0795728  24.0728998
  31.7150337  22.9591163  23.8585524  31.3097555  23.0914291  22.9984113
  31.6210337  21.9871163  26.4795524  30.7010337  21.3611163  27.0055524
  31.9030337  23.2711163  26.7725524  32.7003298  23.6665878  26.2950374
  31.1750337  24.1051163  27.6885524  31.0406942  23.5677560  28.6273261
  31.9090337  25.4251163  27.9785524  32.0477088  25.8357723  26.9784374
  31.3234984  26.1215476  28.5787456  33.2840337  25.2081163  28.6395524
  33.9158974  24.6587660  27.9416531  33.9610337  26.5391163  29.0045524
  33.3299331  27.0888596  29.7028310  34.9274959  26.3407037  29.4678926
  34.1063892  27.1328901  28.1021086  33.1770337  24.2471163  29.8335524
  32.7981928  23.2836939  29.4923835  34.1616457  24.1119168  30.2811702
  32.4952443  24.6629978  30.5753777  29.8360337  24.4381163  27.1075524
  28.8680337  24.6491163  27.8365524  29.7560337  24.5361163  25.7675524
  30.5653660  24.3919341  25.1807883  28.5050337  24.8511163  25.1365524
  28.4928356  24.4364646  24.1285770  27.6882250  24.4206287  25.7158652
  28.3160337  26.3351163  25.0555524  27.1840337  26.8201163  25.0465524
  29.4180337  27.1101163  25.0255524  30.3551976  26.7339617  25.0437470
  29.2570337  28.5321163  24.8925524  28.2316512  28.7844444  24.6223295
  29.6550337  29.3021163  26.1165524  29.4898889  30.3679343  25.9588837
  28.7900337  28.8181163  27.2925524  28.9549985  27.7524060  27.4511364
  29.0630772  29.3656980  28.1946069  27.7381182  28.9927389  27.0665440
  31.1660337  29.1591163  26.3665524  31.3429298  28.1460683  26.7278587
  31.6698641  29.2962245  25.4097578  31.7140337  30.1631163  27.3785524
  31.2109728  30.0263001  28.3357937  32.7848880  30.0041732  27.5054674
  31.5379048  31.1764569  27.0176935  30.1690337  29.0111163  23.8085524
  31.2940337  28.5351163  23.6625524  29.6860337  29.9781163  23.0105524
  28.7436578  30.3174121  23.1405728  30.4950337  30.5901163  21.9975524
  31.4048739  30.0014858  21.8800607  29.7900337  30.6821163  20.6345524
  30.4716040  31.1202955  19.9054707  29.5042610  29.6819774  20.3087362
  28.6300337  31.4931163  20.7445524  28.1947325  31.5464460  19.8905801
  30.7320337  31.9791163  22.4975524  29.9040337  32.5271163  23.2235524
  31.8800337  32.5881163  22.1465524  32.5630444  32.1894180  21.5183522
  32.1400337  33.8841163  22.6985524  31.2649838  34.2811931  23.2130587
  33.3030337  33.8951163  23.6505524  33.4794585  34.9097002  24.0077542
  32.9740337  32.9811163  24.8445524  32.7979257  31.9661902  24.4881649
  33.8105094  32.9802244  25.5434145  32.0803536  33.3487729  25.3488005
  34.5650337  33.4661163  22.8825524  34.7473499  34.1626845  22.0642275
  35.4204045  33.4681863  23.5581530  34.4228121  32.4630755  22.4803298
  32.4540337  34.8461163  21.6045524  32.7830337  34.4561163  20.4845524
  32.3090337  36.1511163  21.9185524  31.9889752  36.4063331  22.8418759
  32.6380337  37.2001163  20.9995524  33.1705680  36.7747581  20.1489192
  31.4450337  37.9521163  20.4905524  30.7222287  37.2566607  20.0639441
  30.8000337  38.7041163  21.6655524  31.5221405  39.4001432  22.0924106
  29.9299810  39.2563783  21.3104271  30.4898927  37.9899081  22.4283236
  31.8320337  38.8641163  19.4725524  31.0591275  39.3378163  19.1566021
  33.4890337  38.1841163  21.7445524  33.4420337  38.2481163  22.9725524
  34.2990337  38.9821163  21.0175524  34.3749285  38.8990809  20.0138371
  35.0850337  39.9871163  21.6795524  35.0071161  40.9195729  21.1204882
  34.6932771  40.1337495  22.6860934  36.5280337  39.5921163  21.7705524
  36.9660337  38.5761163  21.2315524  37.3060337  40.4541163  22.4615524
  36.8484030  41.2465724  22.8889711  38.7240337  40.3181163  22.6255524
  38.9870825  40.0349300  23.6447237  39.1432746  39.5931432  21.9278774
  39.3030337  41.6731163  22.3295524  38.6570337  42.5071163  21.6985524
  40.5600337  41.9181163  22.7495524  41.0848745  41.1788460  23.1946602
  41.1920337  43.2021163  22.5875524  40.5822648  44.0100015  22.9920305
  42.5540337  43.2711163  23.2115524  43.0014686  44.2459086  23.0174362
  42.4130337  43.0651163  24.7295524  41.9660635  42.0902722  24.9244821
  43.3969408  43.1129724  25.1961756  41.7760489  43.8459393  25.1450849
  43.4590337  42.2381163  22.5245524  43.5263219  42.4639503  21.4603281
  44.4545260  42.2751503  22.9669586  43.0395503  41.2409611  22.6580290
  41.3510337  43.5091163  21.1305524  41.3280337  44.6671163  20.7165524
  41.5630337  42.4661163  20.3165524  41.6563442  41.5439985  20.7179143
  41.7560337  42.6151163  18.9045524  42.4978361  43.3948145  18.7316390
  42.2450337  41.3101163  18.2335524  42.2729506  41.4494052  17.1528496
  43.2399059  41.0444043  18.5909408  41.2910337  40.1651163  18.5525524
  40.8310337  40.0221163  19.6845524  40.9960337  39.3141163  17.5335524
  40.3687130  38.5387380  17.6927914  41.4055977  39.4613247  16.6221316
  40.4970337  43.1131163  18.2495524  40.5660337  43.7241163  17.1855524
  39.3160337  42.8561163  18.8555524  39.3119222  42.4369543  19.7744570
  38.0500337  43.1921163  18.2515524  38.1642653  43.1740259  17.1677060
  36.9550337  42.2431163  18.6335524  36.0551470  42.4658133  18.0602199
  37.4150337  40.8101163  18.3275524  38.3146765  40.5865160  18.9009157
  36.6267924  40.1087214  18.6010850  37.6305706  40.7166347  17.2631720
  36.6720337  42.3711163  20.0205524  35.9703460  41.7618771  20.2615134
  37.5510337  44.5411163  18.6725524  38.1600337  45.2571163  19.4665524
  36.4090337  44.9111163  18.0515524  36.0755023  44.2244288  17.3902534
  35.6490337  46.1161163  18.2225524  36.3302695  46.9568171  18.3538503
  34.7550337  46.3941163  17.0035524  35.3800220  46.4930035  16.1160220
  34.0633747  45.5624230  16.8694105  34.0210337  47.5921163  17.2005524
  33.4662145  47.7570615  16.4346748  34.7450337  46.0471163  19.4235524
  34.2060337  47.0751163  19.8345524  34.5380337  44.8501163  20.0125524
  35.0316971  44.0237916  19.7066384  33.6020337  44.7231163  21.1015524
  32.6060283  45.0549460  20.8083608  33.4910337  43.3551163  21.7175524
  32.8778240  43.4113295  22.6169484  32.8440337  42.3921163  20.7185524
  33.4569582  42.3350201  19.8190167  32.7646638  41.4018011  21.1669682
  31.8491901  42.7529451  20.4574197  34.8800337  42.9191163  22.2075524
  35.2436903  43.6298138  22.9496878  34.8129642  41.9281454  22.6565269
  35.5704892  42.8895657  21.3646415  33.9760337  45.6341163  22.2215524
  35.1490337  45.9121163  22.4705524  32.9290337  46.0881163  22.9405524
  32.0229309  45.7290667  22.6756744  33.0000337  47.0151163  24.0295524
  33.3213828  47.9869434  23.6548714  31.6340337  47.1811163  24.7195524
  31.7563890  47.8529484  25.5691229  30.9385109  47.6221086  24.0054979
  31.0820337  45.8381163  25.2065524  31.2729249  45.1177960  24.4110651
  31.6616204  45.5664154  26.0887996  29.5880337  45.8311163  25.5545524
  29.0169449  46.3825885  24.8076689  29.2127762  44.8096408  25.6167544
  29.4030337  46.4891163  26.8785524  30.0262354  47.2145337  27.2033426
  28.3640337  46.1151163  27.6815524  27.4890337  45.1531163  27.2635524
  27.6133337  44.7201393  26.3595720  26.7216579  44.8790795  27.8603253
  28.2070337  46.7011163  28.9035524  28.8599923  47.4087558  29.2084976
  27.4385526  46.4246690  29.4977850  33.9740337  46.5351163  25.0535524
  33.9860337  45.3691163  25.4455524  34.8680337  47.4571163  25.4635524
  34.7913091  48.3628206  25.0231977  35.8700337  47.2751163  26.4765524
  36.4101497  48.2137214  26.6006267  35.2870337  46.8621163  27.8335524
  34.7861009  45.8973276  27.7538754  36.0775553  46.7998045  28.5814113
  34.2770337  47.8251163  28.3595524  32.9310337  47.7391163  28.0955524
  32.3400337  48.7781163  28.7365524  31.2583779  48.8663964  28.6349346
  33.2120337  49.5221163  29.3915524  33.0737983  50.3503916  29.9527572
  34.4340337  48.9201163  29.1535524  35.3419473  49.3399457  29.5866084
  36.8020337  46.1731163  26.0805524  37.7030337  45.8191163  26.8415524
  36.6340337  45.6331163  24.8615524  35.8859920  45.9694239  24.2721204
  37.4790337  44.5911163  24.3585524  37.2384701  44.3869693  23.3152153
  38.5248023  44.8879206  24.4383938  37.2630337  43.3431163  25.1625524
  38.0840337  42.4291163  25.1055524  36.1380337  43.2471163  25.9025524
  35.4241663  43.9599174  25.8534894  35.9250337  42.1281163  26.7805524
  36.8509608  41.9034471  27.3099692  35.1464649  42.3780192  27.5013009
  35.5010337  40.9181163  26.0045524  35.3170337  40.9681163  24.7895524
  35.3530337  39.7801163  26.7195524  35.5342113  39.7921756  27.7130959
  34.9120337  38.5501163  26.1225524  34.8878636  38.6291454  25.0356902
  35.7280337  37.3511163  26.5195524  35.8853080  37.3443444  27.5981252
  34.9550337  36.0871163  26.1065524  34.7977722  36.0929493  25.0279721
  35.5283456  35.2028243  26.3848363  33.9904088  36.0685540  26.6137540
  37.1390337  37.4381163  25.9145524  37.6438128  36.4967513  26.1316487
  37.0235763  37.5476246  24.8362310  37.9690337  38.5961163  26.4565524
  38.0853205  38.4870404  27.5348287  38.9510410  38.5926144  25.9835317
  37.4650824  39.5379142  26.2394127  33.5140337  38.3241163  26.6025524
  33.2670337  38.2471163  27.8045524  32.5620337  38.1961163  25.6535524
  32.8230598  38.1555532  24.6787092  31.1700337  38.0801163  25.9915524
  31.0753027  38.0771632  27.0774237  30.3180337  39.2311163  25.4265524
  30.4487758  39.3023996  24.3467726  29.2651947  39.0645322  25.6543235
  30.7700337  40.5001163  26.0665524  31.8420337  41.2001163  25.5595524
  32.3620763  40.8206416  24.6799763  32.2580337  42.3691163  26.1535524
  33.1079917  42.9157564  25.7450701  31.6000337  42.8491163  27.2625524
  32.0230337  44.0481163  27.8765524  32.7787829  44.4471401  27.4392621
  30.5290337  42.1571163  27.7735524  30.0052838  42.5322354  28.6527976
  30.1180337  40.9901163  27.1745524  29.2663966  40.4415567  27.5769164
  30.6260337  36.8151163  25.4035524  31.2020337  36.2381163  24.4825524
  29.4870337  36.3411163  25.9515524  29.0321308  36.8263837  26.7116038
  28.8950337  35.1281163  25.4685524  29.6460282  34.4129591  25.1329086
  28.0170337  34.4591163  26.4905524  27.2570117  35.1587970  26.8382774
  27.3350337  33.2421163  25.8425524  28.0944643  32.5417214  25.4949704
  26.6959684  32.7499881  26.5757002  26.7307073  33.5710316  24.9971496
  28.8810337  34.1081163  27.7175524  29.3096331  35.0198822  28.1335904
  28.2620001  33.6214562  28.4712492  29.6834069  33.4344131  27.4168495
  28.0650337  35.4631163  24.2675524  27.0880337  36.2061163  24.3515524
  28.4990337  34.9611163  23.0915524  29.3485869  34.4149830  23.0816943
  27.7930337  35.1451163  21.8535524  27.5546853  36.2031545  21.7447210
  28.6050337  34.6941163  20.6235524  29.5302834  35.2700858  20.6070778
  28.8380721  33.6367347  20.7490007  27.8530337  34.8981163  19.3035524
  27.0083274  34.2092711  19.3115712  27.4846465  35.9239769  19.3052130
  28.6930337  34.6601163  18.0465524  28.4701503  35.4655122  17.3467243
  29.7417484  34.7133369  18.3388957  28.4180337  33.3101163  17.3755524
  28.6874110  32.5093524  18.0642568  27.3567597  33.2414775  17.1366271
  29.2130337  33.1801163  16.1325524  30.1964819  33.2432604  16.3537815
  29.0214146  32.2866712  15.7022758  28.9632664  33.9217787  15.4940760
  26.5390337  34.3281163  21.8545524  25.4680337  34.8171163  21.4955524
  26.6380337  33.0411163  22.2475524  27.5006463  32.6227085  22.5652531
  25.4560337  32.2321163  22.2325524  24.6055497  32.8214063  22.5753545
  25.1260337  31.6531163  20.8465524  25.9647590  31.0529064  20.4938655
  24.2360959  31.0275894  20.9160295  24.9430242  32.4678975  20.1460252
  25.6480337  31.0731163  23.1535524  26.7690337  30.6371163  23.4125524
  24.5270337  30.5601163  23.6935524  23.6255299  30.9786532  23.5140614
  24.5770337  29.3731163  24.4895524  25.5840214  29.1800601  24.8594230
  23.6340337  29.3941163  25.6555524  22.6187894  29.5904315  25.3108229
  23.6840337  28.0201163  26.3465524  24.6989389  27.8232848  26.6919882
  23.0037403  28.0161701  27.1981895  23.3848909  27.2462316  25.6396452
  24.0180337  30.5691163  26.5705524  23.9428220  31.5033161  26.0140311
  23.3423576  30.6005747  27.4252873  25.0414657  30.4374065  26.9217509
  24.1370337  28.2981163  23.5455524  23.0160337  28.3281163  23.0425524
  25.0220337  27.3141163  23.2905524  25.8878503  27.2851551  23.8098041
  24.7860337  26.2981163  22.3025524  24.4800170  26.7332963  21.3512001
  25.9770337  25.4071163  22.0855524  26.2530987  24.9177139  23.0195619
  25.6010337  24.3431163  21.0415524  25.3252768  24.8317735  20.1070617
  26.4529293  23.6852938  20.8693770  24.7579242  23.7568135  21.4069490
  27.2010337  26.2501163  21.6875524  27.4409281  26.8942303  22.5335244
  28.0267049  25.5608344  21.5107555  26.9780337  27.1071163  20.4425524
  26.1527558  27.7970180  20.6187679  27.8834892  27.6729953  20.2233937
  26.7385302  26.4636216  19.5959991  23.6420337  25.4301163  22.7275524
  23.5080337  25.0531163  23.8895524  22.8020337  25.1051163  21.7825524
  22.5700337  25.9731163  20.6385524  23.3121508  25.7419762  19.8743948
  22.6907666  27.0074772  20.9604531  21.1330337  25.6651163  20.1795524
  21.0909277  25.6068606  19.0919254  20.4533280  26.4428127  20.5278192
  20.7960337  24.3081163  20.8295524  21.0632165  23.4647398  20.1928197
  19.7414800  24.2410430  21.0969795  21.6550337  24.2981163  22.0915524
  21.0758843  24.8060274  22.8627271  22.0480337  22.9361163  22.5785524
  22.9520337  22.3281163  22.0095524  21.3610337  22.4581163  23.6365524
  20.6670807  23.0793484  24.0271919  21.5730337  21.1881163  24.2725524
  20.9215041  21.1411838  25.1451380  21.2870337  19.9691163  23.3795524
  21.8405790  20.1111911  22.4513813  21.6695198  19.0906505  23.8992661
  19.8030337  19.7681163  23.0625524  19.2099615  19.6890913  23.9736623
  19.4156110  20.5797490  22.4467131  19.6770337  18.4651163  22.2855524
  18.6740337  18.2171163  21.6175524  20.7260337  17.6041163  22.3735524
  20.6962379  16.7243745  21.8783070  21.5301825  17.8482844  22.9337560
  22.9800337  21.0921163  24.7775524  23.4910337  19.9911163  24.9805524
  23.6350337  22.2431163  25.0235524  23.1966611  23.1373528  24.8554163
  24.9770337  22.2281163  25.5325524  25.4811137  21.3029209  25.2532388
  25.5406081  23.0784957  25.1487060  24.9160337  22.3181163  27.0265524
  23.8440337  22.4191163  27.6195524  26.1010337  22.2981163  27.6675524
  26.9500402  22.2561895  27.1220898  26.2120337  22.3251163  29.0975524
  25.6196416  21.5058903  29.5050318  27.6660337  22.1621163  29.5695524
  28.2698955  22.9802512  29.1769887  27.6987989  22.1772782  30.6589545
  28.0617724  21.2130875  29.2078417  25.6980337  23.6201163  29.6595524
  24.9650337  23.6271163  30.6475524  26.0620337  24.7581163  29.0375524
  26.6133379  24.7216325  28.1920751  25.6830337  26.0481163  29.5495524
  26.0238785  26.1376725  30.5810095  26.2750337  27.2101163  28.7335524
  25.9353091  27.1392854  27.7002711  25.9464643  28.1582002  29.1593214
  27.3633826  27.1573633  28.7620687  24.1930337  26.1891163  29.5215524
  23.5970337  26.7381163  30.4475524  23.5460337  25.7061163  28.4465524
  24.0282704  25.2142527  27.7078933  22.1200337  25.8541163  28.3485524
  21.8846202  26.9149308  28.4342972  21.5250337  25.3241163  27.0365524
  21.9771690  25.8719711  26.2097949  21.7742751  24.2665013  26.9503590
  20.0040337  25.4951163  26.9905524  19.5575933  25.1250565  27.9135083
  19.7625944  26.5510269  26.8686551  19.4520337  24.7091163  25.8095524
  20.1990337  24.5291163  24.8125524  18.2740337  24.2701163  25.8945524
  21.4480337  25.0771163  29.4345524  20.5110337  25.5621163  30.0675524
  21.9230337  23.8441163  29.6835524  22.7444523  23.5051552  29.2034729
  21.2970337  22.9871163  30.6475524  20.2620027  22.8171975  30.3510098
  22.0050337  21.6271163  30.7615524  23.0467386  21.7857994  31.0404248
  21.5119003  21.0275402  31.5266851  21.9470337  20.9461163  29.5165524
  22.3905967  20.0983187  29.5945973  21.3570337  23.6391163  31.9935524
  20.3850337  23.5971163  32.7485524  22.5040337  24.2631163  32.3275524
  23.2843314  24.3060534  31.6877154  22.6540337  24.8591163  33.6245524
  22.4263132  24.1048247  34.3777369  24.0710337  25.4031163  33.8855524
  24.8321878  24.6783405  33.5966861  24.2157787  26.3251613  33.3225409
  24.1880337  25.6951163  35.3765524  23.3440337  26.4711163  35.8985524
  25.1120337  25.1291163  36.0195524  21.6690337  25.9851163  33.7665524
  20.9900337  26.0851163  34.7865524  21.5650337  26.8661163  32.7465524
  22.2005290  26.8049144  31.9639290  20.5630337  27.9071163  32.7355524
  20.2461545  28.0599936  31.7038959  19.7147754  27.5656932  33.3288378
  21.0590337  29.2181163  33.2965524  20.3730337  30.2361163  33.1905524
  22.2350337  29.2311163  33.9445524  22.7743069  28.3798807  34.0129763
  22.7570337  30.4231163  34.5665524  21.9553693  30.9160933  35.1164679
  23.8990337  30.1141163  35.5385524  24.7283821  29.7041391  34.9621851
  24.2076056  31.0510695  36.0022355  23.4930337  29.1201163  36.6225524
  22.6266993  29.5315166  37.1405439  23.2126432  28.1894110  36.1293273
  24.6050337  28.8461163  37.6305524  25.5730936  28.7611210  37.1368574
  24.6518248  29.6277982  38.3887631  24.2950337  27.5531163  38.2975524
  23.4818057  27.0086819  38.0478512  25.1230337  27.0771163  39.2715524
  26.1590337  27.8441163  39.7225524  26.3095799  28.7636496  39.3328163
  26.7700542  27.4884057  40.4438177  24.9110337  25.8361163  39.7935524
  24.1419424  25.2746393  39.4568893  25.5239682  25.4834976  40.5147112
  23.2940337  31.4271163  33.5825524  23.1870337  32.6351163  33.8035524
  23.9130337  30.9481163  32.4835524  23.8862338  29.9584930  32.2834854
  24.6270337  31.8081163  31.5775524  24.8460447  32.7788721  32.0222618
  25.9020337  31.1791163  31.0975524  25.6931051  30.2120338  30.6401678
  26.5380337  32.1121163  30.0545524  26.7476900  33.0793164  30.5113553
  27.4674880  31.6729037  29.6921882  25.8505552  32.2466660  29.2194663
  26.8220337  30.8721163  32.2925524  27.2074055  31.8247589  32.6559548
  26.2052502  30.4120055  33.0645470  27.9910337  29.9451163  31.9545524
  28.6085719  30.4047923  31.1829020  28.5922503  29.7770571  32.8480814
  27.6064161  28.9920391  31.5914917  23.7890337  32.1251163  30.3755524
  23.1260337  31.2571163  29.8085524  23.7980337  33.4111163  29.9625524
  24.3320270  34.1175777  30.4482095  23.0100337  33.8111163  28.8335524
  22.7380992  32.9183510  28.2704174  21.7230337  34.5571163  29.2235524
  21.8975393  35.3953826  29.8980571  21.2180181  34.9130370  28.3255659
  20.7640337  33.6391163  29.9195524  20.6730337  33.4881163  31.2855524
  19.7250337  32.5431163  31.5105524  19.5208535  32.2930712  32.5516513
  19.2020337  32.0801163  30.3895524  18.4877625  31.3823172  30.2379184
  19.8580337  32.7751163  29.3885524  19.6128464  32.5864603  28.3433762
  23.8220337  34.6911163  27.9385524  24.8720337  35.2091163  28.3145524
  23.3350337  34.8741163  26.6955524  22.4684025  34.4529545  26.3927780
  24.0670337  35.6651163  25.7585524  25.0670023  35.2408191  25.6683639
  23.4310337  35.7281163  24.3575524  24.1649250  36.1926788  23.6990052
  23.2608614  34.6986916  24.0422333  22.1180337  36.5061163  24.2855524
  21.3534451  35.9174051  24.7924294  22.2597056  37.4488629  24.8140028
  21.6740337  36.7891163  22.8475524  21.5759007  35.8274313  22.3439346
  20.6985960  37.2727967  22.8992623  22.6430337  37.6781163  22.0645524
  22.0907776  38.2243141  21.2998422  23.1127938  38.3856416  22.7478040
  23.6850337  36.8481163  21.4215524  23.2499839  36.1927281  20.7880718
  24.3193785  37.4426967  20.9075673  24.1971640  36.3422407  22.1300096
  24.1670337  37.0501163  26.3065524  23.2270337  37.5691163  26.9065524
  25.3480337  37.6731163  26.1315524  26.1193354  37.2046919  25.6779318
  25.5420337  39.0181163  26.5845524  26.1196149  39.5718612  25.8443728
  24.5736576  39.4989523  26.7229131  26.2820337  39.0281163  27.8875524
  26.7650337  40.0791163  28.3065524  26.4030337  37.8701163  28.5685524
  26.0414799  36.9968758  28.2124214  27.1160337  37.8541163  29.8165524
  26.7197837  38.6530799  30.4432439  27.0000337  36.5251163  30.5825524
  27.2539901  35.6920141  29.9271547  27.6758078  36.5330250  31.4377523
  25.5690337  36.3681163  31.0695524  24.8350337  37.3921163  31.0925524
  25.1900337  35.2191163  31.4215524  28.5640337  38.0351163  29.4915524
  29.0140337  37.7021163  28.3965524  29.3400337  38.5721163  30.4495524
  28.9626956  38.7795381  31.3631669  30.7300337  38.8311163  30.2135524
  30.9327334  38.7957427  29.1431503  31.1230337  40.2141163  30.7405524
  30.4343092  40.9179492  30.2732441  30.9403682  40.1867313  31.8147886
  32.5580337  40.6591163  30.4805524  33.2413311  39.9592831  30.9616336
  32.7409110  40.6640976  29.4060138  32.7870337  42.0621163  31.0425524
  32.1220086  42.7811518  30.5641922  32.6221287  42.0763468  32.1199118
  34.1940337  42.4601163  30.7705524  34.8996894  41.7981803  30.4807416
  34.5500337  43.7701163  30.9155524  33.6120337  44.6961163  31.2745524
  32.6568241  44.4080818  31.4317486  33.8779415  45.6646334  31.3811700
  35.8420337  44.1551163  30.7035524  36.5335687  43.4681015  30.4391849
  36.1009025  45.1253382  30.8119729  31.5140337  37.8001163  30.9615524
  31.2270337  37.5181163  32.1245524  32.5260337  37.1901163  30.3095524
  32.7316285  37.3393465  29.3320247  33.2820337  36.2011163  31.0195524
  32.8274781  35.9098319  31.9664588  33.5410337  34.9601163  30.2085524
  32.5947312  34.5984853  29.8062668  34.5060337  35.2561163  29.0555524
  35.4527896  35.6173794  29.4571035  34.6789220  34.3450015  28.4827697
  34.0737735  36.0168160  28.4054842  34.0110337  33.8571163  31.1585524
  33.2379393  33.6635439  31.9021630  34.2050333  32.9467133  30.5914279
  34.9255056  34.1740278  31.6599595  34.5550337  36.8411163  31.4955524
  35.4270337  37.2201163  30.7155524  34.6250337  37.0631163  32.8245524
  33.8265813  36.7756313  33.3722068  35.7290337  37.6841163  33.5035524
  36.0478698  38.5572757  32.9343113  35.3590337  38.1341163  34.9285524
  34.9080036  37.2233068  35.3223761  36.2377776  38.3892594  35.5208456
  34.3370337  39.2871163  35.0025524  34.0746700  39.4502596  36.0478516
  34.9090337  40.5831163  34.4105524  35.1712189  40.4208755  33.3650689
  34.1628237  41.3747018  34.4788440  35.7997240  40.8751640  34.9668612
  32.9880337  38.9001163  34.3855524  32.5750314  38.0450921  34.9207740
  32.2992619  39.7416720  34.4595699  33.1293069  38.6380363  33.3370034
  36.9260337  36.7901163  33.6355524  38.0530337  37.2231163  33.4005524
  36.7300337  35.5161163  34.0365524  35.8215560  35.1019532  34.1889874
  37.8950337  34.7091163  34.2735524  38.6346633  34.9502390  33.5100689
  38.5270337  34.9331163  35.6585524  37.8013318  34.6870781  36.4337440
  39.4035527  34.2941840  35.7661646  38.8245338  35.9769839  35.7582181
  37.5490337  33.2611163  34.1665524  36.3830337  32.8731163  34.2245524
  38.5920337  32.4241163  33.9765524  39.5286968  32.7979622  33.9217728
  38.4210337  31.0051163  33.8865524  37.4209774  30.6888016  34.1830848
  38.7050337  30.4721163  32.5085524  39.7263575  30.7218144  32.2210671
  38.5340337  28.9421163  32.5165524  37.5127536  28.6916387  32.8035172
  38.7382047  28.5479702  31.5210306  39.2299029  28.5019563  33.2307841
  37.7910337  31.1971163  31.5055524  37.9920572  32.2679205  31.5382616
  37.9841949  30.8222350  30.5004393  36.7483792  31.0155713  31.7663467
  39.4020337  30.3671163  34.8225524  40.6030337  30.6261163  34.7615524
  38.9010337  29.5061163  35.7255524  37.8993373  29.4026444  35.8029935
  39.7330337  28.7801163  36.6425524  39.0950923  28.3254540  37.4004522
  40.5600337  27.6711163  35.9655524  41.0978403  28.0446137  35.0941381
  41.2680513  27.2306524  36.6675515  39.5870337  26.5881163  35.5105524
  38.6860337  26.1961163  36.2495524  39.7650337  26.0961163  34.2555524
  39.1475316  25.3774091  33.9059084  40.5139562  26.4515719  33.6786059
  40.6520337  29.7001163  37.3885524  41.8160337  29.3721163  37.6165524
  40.1490337  30.8831163  37.7925524  39.2280072  31.1787033  37.5019707
  40.9070337  31.7561163  38.6465524  40.2161018  32.3840702  39.2090344
  41.4917088  31.1498872  39.3384634  41.8340337  32.6321163  37.8635524
  42.5830337  33.4091163  38.4515524  41.8220337  32.5541163  36.5215524
  41.1911530  31.9591330  36.0037844  42.7300337  33.3891163  35.7845524
  43.4180879  33.9313317  36.4331532  43.5300337  32.6241163  34.7685524
  42.8594801  32.1248487  34.0691320  44.4280337  33.6091163  34.0025524
  45.0992319  34.1084671  34.7012961  45.0144323  33.0660283  33.2614096
  43.8080433  34.3522362  33.5010683  44.2970337  31.4991163  35.4865524
  43.5887539  30.8316626  35.9774163  44.8820587  30.9360310  34.7593795
  44.9641848  31.9318925  36.2320154  41.9150337  34.4031163  35.0415524
  40.9460337  34.0571163  34.3695524  42.2990337  35.6941163  35.1445524
  43.1177302  35.9412664  35.6819092  41.5590337  36.7481163  34.5065524
  40.4982871  36.5820077  34.6944987  41.9330337  38.1551163  35.0075524
  41.7387350  38.2192783  36.0781739  42.9916193  38.3344151  34.8195401
  41.1590337  39.1331163  34.3265524  41.3972418  40.0073643  34.6436441
  41.7990337  36.7231163  33.0295524  42.8780337  36.3811163  32.5515524
  40.7320337  37.0461163  32.2785524  39.8695526  37.1614123  32.7913218
  40.6950337  37.1671163  30.8485524  41.3172522  36.3757861  30.4305334
  39.2910337  37.0601163  30.2395524  38.7187089  37.7652238  30.8423516
  39.2471665  37.3589937  29.1922473  38.6950337  35.6511163  30.3955524
  38.4935108  35.4744957  31.4521008  37.3940337  35.5041163  29.5955524
  37.5948599  35.6801516  28.5387746  36.9980153  34.4971152  29.7267737
  36.6636784  36.2305057  29.9519789  39.7380337  34.5731163  30.0575524
  40.5909112  34.6686313  30.7295467  39.2919823  33.5855838  30.1755312
  40.0716452  34.6998502  29.0276296  41.3160337  38.4501163  30.3875524
  41.5170337  38.6241163  29.1875524  41.5480337  39.4101163  31.3065524
  41.3782822  39.2071372  32.2812746  42.0190337  40.7261163  30.9545524
  41.1876146  41.2767498  30.5145022  42.5640337  41.5281163  32.1415524
  41.7572800  41.6514771  32.8640687  43.3719160  40.9533586  32.5944100
  43.0880337  42.9011163  31.7245524  43.7082630  42.8203257  30.8318658
  42.2634624  43.5876342  31.5325255  43.9250337  43.4261163  32.8755524
  44.4370337  42.5871163  33.6635524  44.0630337  44.6731163  32.9845524
  43.1250337  40.6991163  29.9395524  44.1330337  40.0121163  30.0935524
  42.9240337  41.4791163  28.8535524  42.0293966  41.9398772  28.7673947
  43.9010337  41.6901163  27.8215524  43.6638158  42.6118077  27.2902221
  44.8870718  41.7778262  28.2777709  43.9150337  40.5561163  26.8465524
  44.7930337  40.4891163  25.9865524  42.9440337  39.6331163  26.9405524
  42.1922037  39.6950148  27.6121323  42.9740337  38.5061163  26.0565524
  44.0082349  38.1703101  25.9806489  42.1060337  37.3241163  26.5285524
  41.0660343  37.6423996  26.6006417  42.1861753  36.5054554  25.8133798
  42.4508776  36.9869997  27.5060668  42.4840337  38.8871163  24.6995524
  41.5840337  39.7111163  24.5465524  43.0980337  38.2791163  23.6685524
  43.8753578  37.6560401  23.8348133  42.6310337  38.4361163  22.3285524
  42.2793795  39.4596488  22.1988620  43.6750337  38.1531163  21.2905524
  43.2627855  38.3117545  20.2940658  44.8560337  39.1111163  21.5145524
  45.2691277  38.9527332  22.5107290  45.6264935  38.9197507  20.7676454
  44.5111456  40.1411731  21.4243544  44.1110337  36.8051163  21.3925524
  44.7788049  36.6333833  20.7245781  41.5710337  37.3941163  22.2075524
  41.4040337  36.5721163  23.1065524  40.8150337  37.4001163  21.0985524
  40.9727546  38.0473238  20.3393780  39.7530337  36.4481163  20.9695524
  39.0668850  36.5765149  21.8066981  38.9660337  36.6071163  19.6615524
  38.6138753  37.6294668  19.5241363  39.5905804  36.3216467  18.8150604
  37.7550337  35.7271163  19.6165524  36.4740337  36.1521163  19.8905524
  35.6660337  35.0691163  19.7635524  34.6030274  35.2256027  19.9469330
  36.3370337  33.9811163  19.4285524  36.0162862  33.0375230  19.2646845
  37.6520337  34.3991163  19.3365524  38.4327850  33.6871086  19.0690197
  40.3280337  35.0661163  20.9795524  39.7940337  34.1701163  21.6325524
  41.4480337  34.8621163  20.2585524  41.9121298  35.6327428  19.7993695
  42.0290337  33.5541163  20.1475524  41.2872813  32.8802213  19.7188706
  43.2860337  33.5291163  19.2615524  43.9878254  34.2493118  19.6821546
  43.7079768  32.5266919  19.3337292  43.0270337  33.8681163  17.7935524
  43.9141585  33.5728339  17.2332678  42.1767844  33.2680274  17.4694051
  42.7330337  35.3471163  17.5395524  41.8242879  35.6031911  18.0842594
  43.5683985  35.9243953  17.9358024  42.5470337  35.6721163  16.0575524
  41.7485101  35.0529332  15.6488069  42.2826865  36.7239067  15.9482062
  43.8050337  35.4011163  15.3255524  44.0499325  34.4264594  15.4263907
  43.6783445  35.6169423  14.3470490  44.5449958  35.9750780  15.7038687
  42.4510337  33.0801163  21.5005524  42.2270337  31.9241163  21.8575524
  43.0690337  33.9721163  22.2945524  43.1885632  34.9314240  22.0020789
  43.5740337  33.5851163  23.5805524  44.2645671  32.7518408  23.4504951
  44.3160337  34.7331163  24.2925524  43.6275403  35.5745322  24.3706249
  44.5808711  34.3871129  25.2916735  45.5830337  35.1771163  23.5535524
  46.2788719  34.3447540  23.4482756  45.3349006  35.5695271  22.5673750
  46.2590337  36.2771163  24.3585524  45.7860337  36.6611163  25.4265524
  47.4000337  36.8021163  23.8355524  47.8880635  37.5350578  24.3302494
  47.7539131  36.4565547  22.9549515  42.4370337  33.1601163  24.4575524
  42.5340337  32.1641163  25.1725524  41.3160337  33.9021163  24.4175524
  41.2387166  34.6913757  23.7920997  40.2030337  33.5991163  25.2715524
  40.5491506  33.5858463  26.3050543  39.0570337  34.6201163  25.1495524
  38.6937191  34.6382381  24.1220437  38.2436331  34.3355810  25.8170248
  39.4213007  35.6103598  25.4230967  39.6510337  32.2481163  24.9345524
  39.3230337  31.4681163  25.8265524  39.5370337  31.9261163  23.6325524
  39.8508559  32.5431449  22.8970998  38.9710337  30.6571163  23.2625524
  37.9843097  30.5211282  23.7052511  38.8620337  30.4611163  21.7785524
  39.8343562  30.6127238  21.3098271  38.3830337  29.0241163  21.5115524
  37.4104873  28.8718859  21.9796127  38.2977413  28.8627685  20.4369396
  39.1009350  28.3178779  21.9286218  37.9210337  31.5371163  21.2115524
  38.3268640  32.5255475  21.4269766  37.8303062  31.4093607  20.1328742
  36.9379837  31.4402155  21.6723383  39.8500337  29.5691163  23.7855524
  39.3720337  28.5581163  24.3015524  41.1740337  29.7651163  23.6665524
  41.5132860  30.6507082  23.3190843  42.1330337  28.7781163  24.0595524
  41.9612806  27.8649529  23.4896992  43.5720337  29.2511163  23.8065524
  43.5826758  29.7522890  22.8386620  43.8194533  29.9682853  24.5892095
  44.6010337  28.1231163  23.8065524  45.5967629  28.5074053  24.0277903
  44.3325732  27.3656738  24.5429688  44.5940337  27.5041163  22.4175524
  43.7480337  27.9301163  21.5865524  45.4370337  26.6021163  22.1675524
  42.0110337  28.5371163  25.5295524  42.0300337  27.3921163  25.9785524
  41.8590337  29.6131163  26.3235524  41.7949146  30.5482239  25.9473053
  41.8210337  29.4491163  27.7485524  42.7174850  28.9112969  28.0571372
  41.7520337  30.7471163  28.5105524  42.5014966  31.4339187  28.1172230
  40.3550337  31.3731163  28.3615524  39.6050305  30.6870405  28.7551191
  40.3154839  32.3107830  28.9159133  40.1531568  31.5657861  27.3078804
  42.0180337  30.5081163  29.8835524  41.9735463  31.3363106  30.3669936
  40.6350337  28.6141163  28.1215524  40.7170337  27.7711163  29.0145524
  39.4890337  28.8401163  27.4535524  39.4457796  29.5103730  26.6992419
  38.3060337  28.0941163  27.7685524  38.0843618  28.2259178  28.8276034
  37.0820337  28.5381163  26.9515524  37.4676275  28.4875475  25.9332894
  36.2475425  27.8450648  27.0583419  36.6010337  29.9681163  27.2465524
  37.4117145  30.6644074  27.0318986  35.3810337  30.3201163  26.3805524
  34.5697267  29.6244927  26.5949996  35.0565628  31.3362265  26.6049168
  35.6503690  30.2496187  25.3267075  36.3540337  30.1731163  28.7495524
  37.2798623  29.9982533  29.2976069  36.0148099  31.1937354  28.9266540
  35.5920023  29.4729571  29.0918742  38.5230337  26.6511163  27.4345524
  38.1750337  25.7651163  28.2125524  39.1070337  26.3851163  26.2545524
  39.4577484  27.1399860  25.6824770  39.2810337  25.0411163  25.7875524
  38.3095426  24.5472582  25.7673437  39.8900337  24.9841163  24.3785524
  40.8412024  25.5149333  24.4186863  40.0700791  23.9338061  24.1493530
  39.0090337  25.5991163  23.2905524  38.1533847  24.9399536  23.1440257
  38.6632000  26.5677882  23.6513512  39.7440337  25.7831163  21.9615524
  39.0821553  26.1991652  21.2020004  40.6124241  26.4310884  22.0804210
  40.2080337  24.4411163  21.5075524  39.6393380  23.6142907  21.6217627
  41.4250337  24.3161163  20.9015524  42.2180337  25.4151163  20.7335524
  41.9009616  26.3172973  21.0585672  43.1180579  25.3208371  20.2850353
  41.8650337  23.0961163  20.4785524  41.2868126  22.2792259  20.6143852
  42.7670523  23.0152039  20.0314345  40.2180337  24.2861163  26.6695524
  39.9310337  23.1531163  27.0555524  41.3620337  24.8931163  27.0395524
  41.6180345  25.8479720  26.8326382  42.2970337  24.0801163  27.7515524
  42.2007594  23.0569083  27.3884052  43.7640337  24.5251163  27.5875524
  43.9754119  24.8985106  26.5855568  44.0087786  25.2939854  28.3203827
  44.6420337  23.3061163  27.8485524  44.4220337  22.5601163  28.8005524
  45.6500337  23.0821163  26.9625524  46.2617584  22.2883516  27.0883712
  45.7820381  23.7106073  26.1830175  41.9280337  24.1081163  29.1955524
  42.5360337  24.8111163  30.0005524  40.9070337  23.3031163  29.5455524
  40.4805369  22.7258538  28.8349415  40.4260337  23.1921163  30.8885524
  41.1924470  23.5365106  31.5828883  39.1670337  23.9741163  31.1365524
  38.8103549  23.7770810  32.1475210  39.4550337  25.4771163  30.9785524
  39.8113379  25.6750086  29.9676194  38.5413469  26.0435603  31.1585984
  40.2167547  25.7791579  31.6973379  38.1540337  23.5631163  30.2305524
  37.3536910  24.0669844  30.3953819  40.1030337  21.7511163  31.1105524
  40.1680337  20.9391163  30.1875524  39.7570337  21.3991163  32.3625524
  39.7345106  22.0951243  33.0941020  39.4140337  20.0491163  32.6985524
  39.9507973  19.3424616  32.0656043  39.6363791  19.8403318  33.7450088
  37.9450337  19.8871163  32.4715524  37.3080337  20.6981163  31.8015524
  37.3730337  18.8011163  33.0285524  37.9267348  18.1463811  33.5622530
  35.9840337  18.5021163  32.8135524  35.7807996  18.5708763  31.7448770
  35.5760337  17.1051163  33.3015524  35.9170623  16.9786805  34.3290799
  34.4895395  17.0247236  33.2673863  36.1940337  16.0201163  32.4235524
  37.2800634  16.0081130  32.5157277  35.7997987  15.0292549  32.6491063
  35.8310337  16.3731163  30.9855524  36.6580337  16.2911163  30.0785524
  34.5560337  16.7931163  30.7695524  34.2603534  17.0403334  29.8359796
  33.9103324  16.8559994  31.5436434  35.0930337  19.5191163  33.4525524
  34.0990337  19.9241163  32.8525524  35.4100337  19.9581163  34.6865524
  36.2295579  19.6461588  35.1877130  34.5670337  20.9431163  35.3055524
  33.6365773  21.0537095  34.7486690  34.2350337  20.6601163  36.7445524
  35.1507642  20.5741200  37.3294811  33.3900337  21.8251163  37.2845524
  32.4738546  21.9114510  36.7003751  33.1384092  21.6387500  38.3286085
  33.9577941  22.7524294  37.2081319  33.5190337  19.3041163  36.8385524
  34.1711607  18.5207702  36.4522865  33.2753724  19.0927198  37.8797250
  32.6018463  19.3354128  36.2504295  35.3310337  22.2281163  35.2665524
  36.5290337  22.2511163  35.5405524  34.6530337  23.3411163  34.9155524
  33.6524301  23.3364510  34.7781848  35.3530337  24.5861163  34.7765524
  36.4005090  24.5163316  35.0698524  35.2810337  25.1361163  33.3795524
  34.2401983  25.2953864  33.0977833  36.0350337  26.4771163  33.3355524
  37.0761274  26.3185633  33.6167745  35.9901421  26.8868416  32.3264883
  35.5735901  27.1770206  34.0321910  35.8160337  24.0741163  32.4025524
  35.2082277  23.1723596  32.4767732  35.7695518  24.4601913  31.3842768
  36.8497707  23.8365729  32.6536737  34.7160337  25.6081163  35.6635524
  33.4930337  25.6771163  35.7745524  35.5470337  26.4461163  36.3155524
  36.5497749  26.3696015  36.2219845  35.0200337  27.4751163  37.1635524
  34.0007865  27.2034052  37.4381565  35.8360337  27.6871163  38.4505524
  35.9234238  26.7491748  38.9989391  36.8314607  28.0671326  38.2207419
  35.2050337  28.6751163  39.3875524  35.6190337  29.9801163  39.5305524
  34.8070337  30.5481163  40.4575524  34.9964570  31.5940897  40.6987110
  33.9030337  29.7041163  40.9165524  33.1728663  29.8340715  41.6021667
  34.1550337  28.5241163  40.2395524  33.5406309  27.6442798  40.4305973
  35.0360337  28.7401163  36.3665524  36.0710337  29.1361163  35.8315524
  33.8630337  29.3961163  36.2455524  33.0339905  29.0814008  36.7290200
  33.7770337  30.5911163  35.4535524  34.7645806  30.8066879  35.0456563
  32.7760337  30.4741163  34.2855524  31.8659694  30.1476429  34.7888389
  32.6041308  31.4435128  33.8177706  33.1630337  29.4451163  33.2065524
  33.2449410  28.4621997  33.6705212  32.1060337  29.3991163  32.0945524
  32.0238848  30.3816282  31.6297721  32.3997697  28.6658566  31.3434531
  31.1427542  29.1171515  32.5196275  34.5720337  29.7031163  32.6485524
  35.3005976  29.6404340  33.4568624  34.8057655  28.9554240  31.8906428
  34.6102075  30.6966857  32.2019412  33.2880337  31.7221163  36.3065524
  32.4300337  31.5471163  37.1695524  33.8540337  32.9251163  36.0785524
  34.5707184  33.0032245  35.3711901  33.4270337  34.1231163  36.7525524
  32.7510033  33.8421776  37.5601139  34.5910337  34.9311163  37.3455524
  34.9381046  34.2620218  38.1329238  35.3979756  35.1023040  36.6330641
  34.1610337  36.2731163  37.9655524  33.5986492  36.8332410  37.2185017
  33.2890337  36.0661163  39.2135524  33.8509411  35.5064248  39.9612852
  33.0047952  37.0352067  39.6236414  32.3918713  35.5096575  38.9423446
  35.3720337  37.1851163  38.2195524  35.8800885  37.3864132  37.2764409
  35.0345848  38.1244547  38.6575852  36.0613842  36.6921105  38.9050013
  32.7950337  34.9941163  35.7065524  33.4110337  35.2631163  34.6765524
  31.5510337  35.4721163  35.9405524  31.0576538  35.3363886  36.8113300
  30.9070337  36.2311163  34.9035524  31.6624856  36.5276289  34.1759042
  29.7980337  35.4491163  34.1715524  29.1300682  35.2134402  35.0000318
  29.2701105  36.0655089  33.4439143  30.2620337  34.1401163  33.4965524
  31.1510818  34.3566013  32.9042445  30.5880337  33.0491163  34.5295524
  29.6992788  32.8317472  35.1219748  30.9105463  32.1445546  34.0139415
  31.3857332  33.3964478  35.1861625  29.2570337  33.6751163  32.4315524
  29.1572441  34.4437882  31.6652072  29.6122325  32.7513692  31.9747959
  28.2876047  33.4998247  32.8980064  30.2410337  37.4561163  35.4555524
  30.0760337  37.6211163  36.6635524  29.8740337  38.3731163  34.5355524
  30.1086918  38.1976526  33.5689876  29.1140337  39.5501163  34.8485524
  28.9676773  39.5817450  35.9282184  29.7870337  40.8621163  34.4045524
  30.7404969  40.9309912  34.9282540  29.9667271  40.7877215  33.3320433
  28.9530337  42.1131163  34.6965524  27.9460246  41.9966702  34.2959607
  28.8984049  42.2819451  35.7720112  29.6300337  43.3041163  34.0295524
  30.7050337  43.1031163  33.4055524  29.0780337  44.4321163  34.1335524
  27.8440337  39.4231163  34.0645524  27.8680337  39.1101163  32.8745524
  26.6880337  39.6561163  34.7115524  26.6644259  39.9410089  35.6802516
  25.4410337  39.5121163  34.0135524  25.4449318  38.5455893  33.5096579
  24.2030337  39.5861163  34.9265524  24.2681056  38.7475105  35.6198094
  24.2721101  40.5217628  35.4814345  22.8630337  39.5311163  34.1825524
  22.1032145  39.8542334  34.8941498  22.9321556  40.2560009  33.3714627
  22.4790337  38.1631163  33.6125524  21.7982632  38.3315750  32.7781232
  23.3901733  37.6891689  33.2474524  21.8080337  37.2521163  34.6415524
  22.5735794  36.7039170  35.1906589  21.2280533  37.8595414  35.3363593
  20.9120337  36.2951163  33.9575524  21.4493332  35.7318719  33.3139960
  20.4724702  35.6969687  34.6424637  20.2023314  36.8028783  33.4490257
  25.3130337  40.6131163  33.0145524  25.6380337  41.7661163  33.2935524
  24.8270337  40.2641163  31.8055524  24.5840073  39.3044205  31.6054985
  24.6420337  41.2411163  30.7735524  25.3669542  42.0492478  30.8710866
  24.7368461  40.7856767  29.7878117  23.2620337  41.8041163  30.9195524
  22.5160337  41.4241163  31.8205524  22.8830337  42.7271163  30.0115524
  23.5329455  43.0500589  29.3091123  21.5740337  43.3181163  30.0515524
  21.3743651  43.5987411  31.0857097  21.3870337  44.5631163  29.1575524
  22.0459986  44.4339795  28.2989557  20.3496412  44.5555580  28.8230980
  21.6940337  45.9021163  29.8405524  21.7770240  46.6865119  29.0882646
  20.9013871  46.1566076  30.5441485  23.0080337  45.8161163  30.5995524
  23.9800337  45.2271163  30.1295524  23.0370337  46.4181163  31.8195524
  23.8828491  46.3943380  32.3710345  22.2126141  46.8860198  32.1681209
  20.5620337  42.2891163  29.6645524  20.9050337  41.1961163  29.2195524
  19.2670337  42.6261163  29.8475524  19.0452830  43.5598840  30.1622011
  18.1870337  41.7071163  29.6305524  18.2365816  40.9303192  30.3935927
  16.8050337  42.3721163  29.6965524  16.0309692  41.6095045  29.6108396
  16.6978697  42.8924890  30.6483025  16.6730337  43.3011163  28.6325524
  15.8083488  43.7159476  28.6753873  18.3240337  41.0641163  28.2895524
  18.4870337  41.7111163  27.2555524  18.2720337  39.7631163  28.3295524
  18.8630337  39.0611163  29.4595524  18.0700662  38.8365041  30.1728911
  19.5941188  39.7215766  29.9258204  19.5060337  37.7961163  28.8755524
  19.3549065  36.9488860  29.5444773  20.5739023  37.9495350  28.7199224
  18.7800337  37.5901163  27.5355524  17.8845225  36.9904740  27.6986099
  19.3894579  37.1282777  26.7587597  18.3880337  39.0051163  27.1175524
  19.1812767  39.4274724  26.5007225  17.1020337  39.0531163  26.3715524
  16.0660337  39.2931163  26.9865524  17.1500337  38.8381163  25.0465524
  18.0238508  38.6347911  24.5826538  15.9500337  38.8311163  24.2665524
  15.1369997  39.2467582  24.8617974  16.0660337  39.6201163  22.9965524
  15.1265544  39.5787961  22.4453977  16.3850337  41.0811163  23.3565524
  17.3246785  41.1232898  23.9073597  16.4729419  41.6699620  22.4435179
  15.5838608  41.4869026  23.9742578  17.0940337  39.0801163  22.1775524
  17.1600964  39.5917648  21.3679526  15.6980337  37.3831163  23.8635524
  15.2170337  37.1671163  22.7195524  15.9900337  36.4741163  24.6855524
  36.7527380  27.7641830  44.9536580  13.2866720  25.2472990  31.1802690
  48.3800950  39.6029920  32.3582710  34.6948550  12.1625430  19.5271900
   9.9452800  33.1267470  23.6045220  35.3900260  37.1083330  47.3473870
  46.6107650  45.3362190  37.3361980  38.6139530  21.7626570  40.7769720
  28.0088730  46.3521780  40.0152410  16.1132070  21.6027460  22.0095270
  40.8121330  50.8242610  19.5934040  24.4969040  21.0072140  37.5888490
  35.6890270  12.9779360  29.1129810  36.8888500  34.1936410   9.9814230
   8.8161490  25.4950230  22.9023080  40.7448970  31.1283020  49.7752820
  26.5109820  43.3877020  17.0973700  40.0584600   8.0001460  25.9574670
  11.5657010  38.2213040  36.8930850  50.5143240  38.4917810  39.3209310
  28.2173660  52.1911990  36.4593000  33.6908710  25.6638590  17.1049470
  28.9167710  20.0019910  43.5499060  39.8480200  54.8346950  27.0921870
  50.1814420  37.6957190  14.6854950  40.8121330  13.2755630  38.3677530
  60.4120080  61.4755920  48.5030870  59.6362180  60.9956360  48.7929440
  61.0633010  60.7961570  48.3287030  54.4285910  61.7875730  49.3806630
  53.5970790  61.5324440  49.7803140  55.0366890  61.8586500  50.1164550
  52.8377860  56.7477620  43.1649020  51.9494560  57.0893590  43.0628900
  53.1219050  56.5477940  42.2729850  50.8010870  59.3483270  49.0488720
  51.3726980  58.5805470  49.0492360  50.8012410  59.6472030  48.1395330
  52.0435740  54.7567630  50.8357650  51.8638580  53.8593380  51.1160410
  51.6415820  55.3039500  51.5104600  55.0139250  55.3309120  44.1987400
  55.1206000  56.2312850  44.5056160  54.1031610  55.2827090  43.9082050
  52.6622410  57.2528130  49.4439990  53.3432520  57.5166500  50.0627390
  52.3470460  56.4129000  49.7778000  56.8546980  58.2995490  48.5312580
  57.3625200  58.7976460  49.1717600  57.3860220  57.5230690  48.3551940
  55.1383080  52.9394050  52.7976000  55.1401520  53.4566440  51.9921900
  54.3087390  52.4624230  52.7745930  56.3885930  62.5789230  50.9749500
  56.0555310  63.2058150  51.6170570  56.5652610  63.1051110  50.1951170
  54.8198410  54.6504010  50.8046450  55.1615220  55.4946060  50.5100320
  53.8814220  54.7987750  50.9211790  58.5026300  52.1386280  47.1291040
  58.8101280  51.5833170  46.4126540  57.5727000  52.2730740  46.9464030
  60.8907060  60.2035110  43.8651160  59.9636340  60.1372490  44.0939630
  61.0431880  61.1415240  43.7506400  60.8776140  56.4752110  40.8618320
  59.9379810  56.6366070  40.9470780  61.1959400  57.1937790  40.3154310
  56.4963700  60.7299850  46.6470890  56.0920700  60.0177100  46.1516790
  56.5826820  60.3853090  47.5358930  55.2092320  57.5043060  50.4269930
  55.7606910  57.6138400  49.6523180  55.7235830  57.8780660  51.1425160
  54.8835050  61.0262420  54.0375270  54.7442820  61.8985220  54.4062670
  54.0016410  60.6835230  53.8923210  53.1968330  59.6244830  44.1477540
  53.0765930  60.3506920  43.5358810  52.8869220  58.8547740  43.6705450
  50.8353700  62.7959970  49.9546180  50.9134120  62.9308740  49.0101900
  51.4495380  62.0875860  50.1474300  55.6631990  52.9679900  47.5301210
  55.2200140  53.7489440  47.1985730  56.2216980  53.2909790  48.2372150
  59.9501800  55.8348420  53.1336530  59.4881170  56.0431440  53.9456470
  59.5479910  55.0207770  52.8307200  58.7790810  52.5890600  42.4107040
  58.1544990  52.5850470  43.1360350  58.6920930  51.7221560  42.0143010
  57.7007890  53.5127230  49.3890810  57.9980220  54.4190060  49.3082830
  58.2493450  53.0246010  48.7750380  55.4546210  58.0913470  45.2582460
  55.2287130  57.8750640  46.1629080  54.6738740  58.5241930  44.9128430
  57.8945420  58.9899050  55.9242730  57.7989020  58.0493780  55.7743130
  58.7377400  59.2114120  55.5290800  53.0255960  55.4012720  54.0776510
  52.6319350  56.2487930  54.2849290  52.3374360  54.7639090  54.2685150
  50.3273010  53.3241180  48.1106590  50.0386060  53.8944040  48.8231570
  51.0718770  52.8445630  48.4737820  50.5143240  57.2661300  39.3209310
  50.4317910  58.2092060  39.4624300  50.1626300  57.1236210  38.4421660
  58.3141370  56.0000330  48.3879660  58.3177430  55.5590280  47.5384200
  59.2092490  56.3217660  48.4951480  54.1643750  55.8826820  47.3473870
  53.8243800  56.3602050  48.1040920  53.4021070  55.4291940  46.9874970
  58.3761520  57.0012410  41.3786420  58.4974340  56.9598890  42.3272240
  57.9910030  57.8636560  41.2233150  57.3883020  59.3113550  40.7769720
  56.8199920  58.8631800  40.1505630  58.0972020  59.6706330  40.2434870
  58.6149340  60.0602110  50.1345070  58.9819470  59.5860680  50.8806410
  58.4254400  60.9343680  50.4753410  51.4789830  54.8045800  46.2638540
  51.1936750  54.4401470  47.1017160  51.4168690  54.0726260  45.6501680
  56.4048710  59.1010750  52.4529280  56.1005780  59.9802730  52.6779640
  57.3595170  59.1610540  52.4886720  54.9330500  63.3071740  43.0496130
  54.1592760  62.7669360  42.8894850  55.6625130  62.7878350  42.7113890
  61.1528420  53.6975060  42.9851910  60.3393030  53.1988230  42.9097220
  60.9590370  54.5373310  42.5688260  61.0737280  62.3746160  54.7291520
  61.0074590  61.4541830  54.4749110  60.4442420  62.4721600  55.4436160
  54.9767900  62.9752120  46.6874940  55.4946570  62.1720380  46.6331830
  54.5251920  62.9131260  47.5291770  52.4612440  59.9413490  53.6000640
  52.1027380  60.6067340  54.1873980  52.1667000  59.1097040  53.9713260
  55.6625560  60.3997730  56.4840190  55.3625700  60.5454910  55.5868010
  56.4336800  59.8403020  56.3913580  50.9720490  59.9404750  40.2235240
  51.8415340  60.2229550  40.5071160  50.4810810  60.7540620  40.1084050
  58.1355300  61.3277960  44.3443520  58.5918080  62.1383210  44.5703710
  57.7843510  61.0101100  45.1762010  54.0367080  51.6715610  44.8166040
  53.9081710  51.6633510  45.7650960  53.2129100  52.0098700  44.4657050
  51.0361010  53.4306730  54.2772740  50.3219530  53.6303650  54.8825350
  51.4556050  52.6546300  54.6487540  52.9567000  61.7578220  42.3517300
  52.3494950  62.4977120  42.3612600  53.4316350  61.8477580  41.5255500
  57.8645850  57.1571930  44.2519630  57.1562000  57.6258270  44.6933240
  58.1490330  56.4993940  44.8864820  59.4901780  58.5768630  52.2512160
  59.9887030  59.0514450  52.9164010  59.6324730  57.6532150  52.4582190
  56.0680870  55.4657010  41.6270340  56.9171400  55.9027160  41.5610530
  55.7012140  55.7777270  42.4542400  54.9672290  61.7189370  40.1005870
  55.7335560  61.6070730  40.6631300  55.0446980  61.0227340  39.4482640
  53.6619050  59.1514440  40.7838760  53.7422640  58.2041950  40.8956160
  54.5538800  59.4821320  40.8899420  51.1889850  60.9729360  56.0194930
  51.6928870  60.3936640  56.5911160  50.4497270  61.2569590  56.5571300
  58.2427790  62.3800350  55.5530450  57.4773460  62.9485350  55.4685120
  58.4243750  62.0876560  54.6598680  56.9991320  61.7154500  42.0748510
  57.4207740  61.5494370  42.9179900  57.1242160  60.9054730  41.5803650
  55.1618740  57.6951050  54.8819490  54.6315200  57.2042000  54.2542830
  55.8306810  58.1235250  54.3477420  59.5118960  60.7392110  39.3225610
  60.0324620  60.0241130  38.9566760  60.1587360  61.3777980  39.6226120
  55.6491040  54.6613420  54.9616780  55.5547910  54.0434170  54.2367650
  55.0688430  55.3879710  54.7346690  58.4152480  53.2186660  51.9944170
  57.9669780  53.2410920  51.1489720  57.7817680  52.8205680  52.5914470
  58.8212030  62.1140990  52.6156610  59.2400140  62.9573720  52.4432850
  57.9020660  62.2513030  52.3863390  55.8950220  57.7887730  39.0206670
  55.6939280  56.9255090  39.3820010  55.7242270  57.7021090  38.0828270
  57.9244700  56.3878520  55.2570270  58.5144390  56.0794370  55.9448090
  57.1064940  55.9158270  55.4130170  54.6933020  54.8888350  39.0084550
  54.9958920  54.8955780  38.1003700  55.4327610  54.5386210  39.5052210
  57.9117950  53.8322970  39.9940750  57.5639950  53.1546960  39.4143200
  58.1130720  53.3712480  40.8084140  51.2523590  60.3610620  46.3905120
  50.5972430  60.0922260  45.7464820  52.0901540  60.2515100  45.9407100
  52.2899520  60.7463190  50.9308460  52.6572560  60.6590590  51.8104480
  51.7210340  59.9829740  50.8315320  51.8415520  57.6572280  54.8366880
  50.9471570  57.6239040  55.1760590  52.3813070  57.8559070  55.6018130
  50.4661670  57.5709550  42.3330450  49.5625750  57.8339750  42.1582110
  50.9502290  57.8420720  41.5530410  53.0088880  56.6275090  40.2424830
  53.7180580  56.2058310  39.7572110  52.2928820  56.6950320  39.6108180
  52.6563040  52.6814420  39.2827480  53.3791170  53.2223360  39.6008700
  52.9287560  52.4077840  38.4069020  52.3455230  51.9320610  49.1850100
  52.9931420  51.3817990  48.7445260  52.7657070  52.1863760  50.0065910
  52.0987230  52.0876280  51.9275420  51.7502050  52.5440100  52.6933600
  51.7674930  51.1933410  52.0097850  59.6112050  53.2788160  55.4494840
  59.5500940  53.8709990  56.1990250  60.5512430  53.1714120  55.3045100
  52.7707870  51.6152480  55.2026190  53.3190860  51.4340530  54.4392300
  52.8363180  50.8246590  55.7382500  60.7369470  52.4160200  50.3549330
  59.9541260  52.8905700  50.6346090  60.4432400  51.5115030  50.2462510
  52.0809880  52.7207680  42.8763050  52.8389240  52.8336560  42.3027080
  51.6187050  53.5576880  42.8306480  58.6223690  54.8346950  45.8665360
  57.8098200  54.4603840  45.5261240  59.1265330  54.0792030  46.1686550
  54.4535030  53.2471730  41.4165020  54.9827790  52.4601530  41.2872970
  55.0863350  53.9262920  41.6500550  56.6472870  52.9846870  44.4710410
  56.0175610  52.2834180  44.6380540  56.1078010  53.7451000  44.2543570
  56.7728430  52.2630850  56.9062900  56.4912700  52.7664450  56.1423720
  57.1548130  51.4652600  56.5405030  60.4120080  61.4755920  29.7287380
  59.6362180  60.9956360  30.0185950  61.0633010  60.7961570  29.5543540
  54.4285910  61.7875730  30.6063140  53.5970790  61.5324440  31.0059650
  55.0366890  61.8586500  31.3421060  52.8377860  56.7477620  24.3905530
  51.9494560  57.0893590  24.2885410  53.1219050  56.5477940  23.4986360
  50.8010870  59.3483270  30.2745230  51.3726980  58.5805470  30.2748870
  50.8012410  59.6472030  29.3651840  52.0435740  54.7567630  32.0614160
  51.8638580  53.8593380  32.3416920  51.6415820  55.3039500  32.7361110
  55.0139250  55.3309120  25.4243910  55.1206000  56.2312850  25.7312670
  54.1031610  55.2827090  25.1338560  52.6622410  57.2528130  30.6696500
  53.3432520  57.5166500  31.2883900  52.3470460  56.4129000  31.0034510
  56.8546980  58.2995490  29.7569090  57.3625200  58.7976460  30.3974110
  57.3860220  57.5230690  29.5808450  55.1383080  52.9394050  34.0232510
  55.1401520  53.4566440  33.2178410  54.3087390  52.4624230  34.0002440
  56.3885930  62.5789230  32.2006010  56.0555310  63.2058150  32.8427080
  56.5652610  63.1051110  31.4207680  54.8198410  54.6504010  32.0302960
  55.1615220  55.4946060  31.7356830  53.8814220  54.7987750  32.1468300
  58.5026300  52.1386280  28.3547550  58.8101280  51.5833170  27.6383050
  57.5727000  52.2730740  28.1720540  60.8907060  60.2035110  25.0907670
  59.9636340  60.1372490  25.3196140  61.0431880  61.1415240  24.9762910
  60.8776140  56.4752110  22.0874830  59.9379810  56.6366070  22.1727290
  61.1959400  57.1937790  21.5410820  56.4963700  60.7299850  27.8727400
  56.0920700  60.0177100  27.3773300  56.5826820  60.3853090  28.7615440
  55.2092320  57.5043060  31.6526440  55.7606910  57.6138400  30.8779690
  55.7235830  57.8780660  32.3681670  54.8835050  61.0262420  35.2631780
  54.7442820  61.8985220  35.6319180  54.0016410  60.6835230  35.1179720
  53.1968330  59.6244830  25.3734050  53.0765930  60.3506920  24.7615320
  52.8869220  58.8547740  24.8961960  50.8353700  62.7959970  31.1802690
  50.9134120  62.9308740  30.2358410  51.4495380  62.0875860  31.3730810
  55.6631990  52.9679900  28.7557720  55.2200140  53.7489440  28.4242240
  56.2216980  53.2909790  29.4628660  59.9501800  55.8348420  34.3593040
  59.4881170  56.0431440  35.1712980  59.5479910  55.0207770  34.0563710
  58.7790810  52.5890600  23.6363550  58.1544990  52.5850470  24.3616860
  58.6920930  51.7221560  23.2399520  57.7007890  53.5127230  30.6147320
  57.9980220  54.4190060  30.5339340  58.2493450  53.0246010  30.0006890
  55.4546210  58.0913470  26.4838970  55.2287130  57.8750640  27.3885590
  54.6738740  58.5241930  26.1384940  57.8945420  58.9899050  37.1499240
  57.7989020  58.0493780  36.9999640  58.7377400  59.2114120  36.7547310
  53.0255960  55.4012720  35.3033020  52.6319350  56.2487930  35.5105800
  52.3374360  54.7639090  35.4941660  59.6001010  55.4847690  38.3729760
  58.9099330  55.2919890  39.0075850  60.3433310  55.7682330  38.9054060
  50.3273010  53.3241180  29.3363100  50.0386060  53.8944040  30.0488080
  51.0718770  52.8445630  29.6994330  50.5143240  57.2661300  20.5465820
  50.4317910  58.2092060  20.6880810  50.1626300  57.1236210  19.6678170
  58.3141370  56.0000330  29.6136170  58.3177430  55.5590280  28.7640710
  59.2092490  56.3217660  29.7207990  54.1643750  55.8826820  28.5730380
  53.8243800  56.3602050  29.3297430  53.4021070  55.4291940  28.2131480
  58.3761520  57.0012410  22.6042930  58.4974340  56.9598890  23.5528750
  57.9910030  57.8636560  22.4489660  57.3883020  59.3113550  22.0026230
  56.8199920  58.8631800  21.3762140  58.0972020  59.6706330  21.4691380
  58.6149340  60.0602110  31.3601580  58.9819470  59.5860680  32.1062920
  58.4254400  60.9343680  31.7009920  51.4789830  54.8045800  27.4895050
  51.1936750  54.4401470  28.3273670  51.4168690  54.0726260  26.8758190
  56.4048710  59.1010750  33.6785790  56.1005780  59.9802730  33.9036150
  57.3595170  59.1610540  33.7143230  54.9330500  63.3071740  24.2752640
  54.1592760  62.7669360  24.1151360  55.6625130  62.7878350  23.9370400
  61.1528420  53.6975060  24.2108420  60.3393030  53.1988230  24.1353730
  60.9590370  54.5373310  23.7944770  61.0737280  62.3746160  35.9548030
  61.0074590  61.4541830  35.7005620  60.4442420  62.4721600  36.6692670
  54.9767900  62.9752120  27.9131450  55.4946570  62.1720380  27.8588340
  54.5251920  62.9131260  28.7548280  52.4612440  59.9413490  34.8257150
  52.1027380  60.6067340  35.4130490  52.1667000  59.1097040  35.1969770
  55.6625560  60.3997730  37.7096700  55.3625700  60.5454910  36.8124520
  56.4336800  59.8403020  37.6170090  50.9720490  59.9404750  21.4491750
  51.8415340  60.2229550  21.7327670  50.4810810  60.7540620  21.3340560
  58.1355300  61.3277960  25.5700030  58.5918080  62.1383210  25.7960220
  57.7843510  61.0101100  26.4018520  54.0367080  51.6715610  26.0422550
  53.9081710  51.6633510  26.9907470  53.2129100  52.0098700  25.6913560
  51.0361010  53.4306730  35.5029250  50.3219530  53.6303650  36.1081860
  51.4556050  52.6546300  35.8744050  52.9567000  61.7578220  23.5773810
  52.3494950  62.4977120  23.5869110  53.4316350  61.8477580  22.7512010
  57.8645850  57.1571930  25.4776140  57.1562000  57.6258270  25.9189750
  58.1490330  56.4993940  26.1121330  59.4901780  58.5768630  33.4768670
  59.9887030  59.0514450  34.1420520  59.6324730  57.6532150  33.6838700
  56.0680870  55.4657010  22.8526850  56.9171400  55.9027160  22.7867040
  55.7012140  55.7777270  23.6798910  54.9672290  61.7189370  21.3262380
  55.7335560  61.6070730  21.8887810  55.0446980  61.0227340  20.6739150
  53.6619050  59.1514440  22.0095270  53.7422640  58.2041950  22.1212670
  54.5538800  59.4821320  22.1155930  51.1889850  60.9729360  37.2451440
  51.6928870  60.3936640  37.8167670  50.4497270  61.2569590  37.7827810
  58.2427790  62.3800350  36.7786960  57.4773460  62.9485350  36.6941630
  58.4243750  62.0876560  35.8855190  53.2212930  59.1158950  38.1401510
  53.2618270  58.8172820  39.0486740  54.0758430  59.5166560  37.9809030
  56.9991320  61.7154500  23.3005020  57.4207740  61.5494370  24.1436410
  57.1242160  60.9054730  22.8060160  55.1618740  57.6951050  36.1076000
  54.6315200  57.2042000  35.4799340  55.8306810  58.1235250  35.5733930
  59.5118960  60.7392110  20.5482120  60.0324620  60.0241130  20.1823270
  60.1587360  61.3777980  20.8482630  55.6491040  54.6613420  36.1873290
  55.5547910  54.0434170  35.4624160  55.0688430  55.3879710  35.9603200
  58.4152480  53.2186660  33.2200680  57.9669780  53.2410920  32.3746230
  57.7817680  52.8205680  33.8170980  58.8212030  62.1140990  33.8413120
  59.2400140  62.9573720  33.6689360  57.9020660  62.2513030  33.6119900
  55.8950220  57.7887730  20.2463180  55.6939280  56.9255090  20.6076520
  55.7242270  57.7021090  19.3084780  57.9244700  56.3878520  36.4826780
  58.5144390  56.0794370  37.1704600  57.1064940  55.9158270  36.6386680
  54.6933020  54.8888350  20.2341060  54.9958920  54.8955780  19.3260210
  55.4327610  54.5386210  20.7308720  57.9117950  53.8322970  21.2197260
  57.5639950  53.1546960  20.6399710  58.1130720  53.3712480  22.0340650
  51.2523590  60.3610620  27.6161630  50.5972430  60.0922260  26.9721330
  52.0901540  60.2515100  27.1663610  52.2899520  60.7463190  32.1564970
  52.6572560  60.6590590  33.0360990  51.7210340  59.9829740  32.0571830
  51.8415520  57.6572280  36.0623390  50.9471570  57.6239040  36.4017100
  52.3813070  57.8559070  36.8274640  50.4661670  57.5709550  23.5586960
  49.5625750  57.8339750  23.3838620  50.9502290  57.8420720  22.7786920
  53.0088880  56.6275090  21.4681340  53.7180580  56.2058310  20.9828620
  52.2928820  56.6950320  20.8364690  52.6563040  52.6814420  20.5083990
  53.3791170  53.2223360  20.8265210  52.9287560  52.4077840  19.6325530
  52.3455230  51.9320610  30.4106610  52.9931420  51.3817990  29.9701770
  52.7657070  52.1863760  31.2322420  52.0987230  52.0876280  33.1531930
  51.7502050  52.5440100  33.9190110  51.7674930  51.1933410  33.2354360
  59.6112050  53.2788160  36.6751350  59.5500940  53.8709990  37.4246760
  60.5512430  53.1714120  36.5301610  52.7707870  51.6152480  36.4282700
  53.3190860  51.4340530  35.6648810  52.8363180  50.8246590  36.9639010
  60.7369470  52.4160200  31.5805840  59.9541260  52.8905700  31.8602600
  60.4432400  51.5115030  31.4719020  52.0809880  52.7207680  24.1019560
  52.8389240  52.8336560  23.5283590  51.6187050  53.5576880  24.0562990
  58.6223690  54.8346950  27.0921870  57.8098200  54.4603840  26.7517750
  59.1265330  54.0792030  27.3943060  54.4535030  53.2471730  22.6421530
  54.9827790  52.4601530  22.5129480  55.0863350  53.9262920  22.8757060
  56.6472870  52.9846870  25.6966920  56.0175610  52.2834180  25.8637050
  56.1078010  53.7451000  25.4800080  56.7728430  52.2630850  38.1319410
  56.4912700  52.7664450  37.3680230  57.1548130  51.4652600  37.7661540
  60.4120080  61.4755920  10.9543890  59.6362180  60.9956360  11.2442460
  61.0633010  60.7961570  10.7800050  54.4285910  61.7875730  11.8319650
  53.5970790  61.5324440  12.2316160  55.0366890  61.8586500  12.5677570
  52.8377860  56.7477620   5.6162040  51.9494560  57.0893590   5.5141920
  53.1219050  56.5477940   4.7242870  50.8010870  59.3483270  11.5001740
  51.3726980  58.5805470  11.5005380  50.8012410  59.6472030  10.5908350
  52.0435740  54.7567630  13.2870670  51.8638580  53.8593380  13.5673430
  51.6415820  55.3039500  13.9617620  55.0139250  55.3309120   6.6500420
  55.1206000  56.2312850   6.9569180  54.1031610  55.2827090   6.3595070
  52.6622410  57.2528130  11.8953010  53.3432520  57.5166500  12.5140410
  52.3470460  56.4129000  12.2291020  56.8546980  58.2995490  10.9825600
  57.3625200  58.7976460  11.6230620  57.3860220  57.5230690  10.8064960
  55.1383080  52.9394050  15.2489020  55.1401520  53.4566440  14.4434920
  54.3087390  52.4624230  15.2258950  56.3885930  62.5789230  13.4262520
  56.0555310  63.2058150  14.0683590  56.5652610  63.1051110  12.6464190
  54.8198410  54.6504010  13.2559470  55.1615220  55.4946060  12.9613340
  53.8814220  54.7987750  13.3724810  58.5026300  52.1386280   9.5804060
  58.8101280  51.5833170   8.8639560  57.5727000  52.2730740   9.3977050
  60.8907060  60.2035110   6.3164180  59.9636340  60.1372490   6.5452650
  61.0431880  61.1415240   6.2019420  60.8776140  56.4752110   3.3131340
  59.9379810  56.6366070   3.3983800  61.1959400  57.1937790   2.7667330
  56.4963700  60.7299850   9.0983910  56.0920700  60.0177100   8.6029810
  56.5826820  60.3853090   9.9871950  55.2092320  57.5043060  12.8782950
  55.7606910  57.6138400  12.1036200  55.7235830  57.8780660  13.5938180
  54.8835050  61.0262420  16.4888290  54.7442820  61.8985220  16.8575690
  54.0016410  60.6835230  16.3436230  53.1968330  59.6244830   6.5990560
  53.0765930  60.3506920   5.9871830  52.8869220  58.8547740   6.1218470
  50.8353700  62.7959970  12.4059200  50.9134120  62.9308740  11.4614920
  51.4495380  62.0875860  12.5987320  55.6631990  52.9679900   9.9814230
  55.2200140  53.7489440   9.6498750  56.2216980  53.2909790  10.6885170
  59.9501800  55.8348420  15.5849550  59.4881170  56.0431440  16.3969490
  59.5479910  55.0207770  15.2820220  58.7790810  52.5890600   4.8620060
  58.1544990  52.5850470   5.5873370  58.6920930  51.7221560   4.4656030
  57.7007890  53.5127230  11.8403830  57.9980220  54.4190060  11.7595850
  58.2493450  53.0246010  11.2263400  55.4546210  58.0913470   7.7095480
  55.2287130  57.8750640   8.6142100  54.6738740  58.5241930   7.3641450
  57.8945420  58.9899050  18.3755750  57.7989020  58.0493780  18.2256150
  58.7377400  59.2114120  17.9803820  53.0255960  55.4012720  16.5289530
  52.6319350  56.2487930  16.7362310  52.3374360  54.7639090  16.7198170
  59.6001010  55.4847690  19.5986270  58.9099330  55.2919890  20.2332360
  60.3433310  55.7682330  20.1310570  50.3273010  53.3241180  10.5619610
  50.0386060  53.8944040  11.2744590  51.0718770  52.8445630  10.9250840
  58.3141370  56.0000330  10.8392680  58.3177430  55.5590280   9.9897220
  59.2092490  56.3217660  10.9464500  54.1643750  55.8826820   9.7986890
  53.8243800  56.3602050  10.5553940  53.4021070  55.4291940   9.4387990
  58.3761520  57.0012410   3.8299440  58.4974340  56.9598890   4.7785260
  57.9910030  57.8636560   3.6746170  57.3883020  59.3113550   3.2282740
  56.8199920  58.8631800   2.6018650  58.0972020  59.6706330   2.6947890
  58.6149340  60.0602110  12.5858090  58.9819470  59.5860680  13.3319430
  58.4254400  60.9343680  12.9266430  51.4789830  54.8045800   8.7151560
  51.1936750  54.4401470   9.5530180  51.4168690  54.0726260   8.1014700
  56.4048710  59.1010750  14.9042300  56.1005780  59.9802730  15.1292660
  57.3595170  59.1610540  14.9399740  54.9330500  63.3071740   5.5009150
  54.1592760  62.7669360   5.3407870  55.6625130  62.7878350   5.1626910
  61.1528420  53.6975060   5.4364930  60.3393030  53.1988230   5.3610240
  60.9590370  54.5373310   5.0201280  61.0737280  62.3746160  17.1804540
  61.0074590  61.4541830  16.9262130  60.4442420  62.4721600  17.8949180
  54.9767900  62.9752120   9.1387960  55.4946570  62.1720380   9.0844850
  54.5251920  62.9131260   9.9804790  52.4612440  59.9413490  16.0513660
  52.1027380  60.6067340  16.6387000  52.1667000  59.1097040  16.4226280
  55.6625560  60.3997730  18.9353210  55.3625700  60.5454910  18.0381030
  56.4336800  59.8403020  18.8426600  50.9720490  59.9404750   2.6748260
  51.8415340  60.2229550   2.9584180  50.4810810  60.7540620   2.5597070
  58.1355300  61.3277960   6.7956540  58.5918080  62.1383210   7.0216730
  57.7843510  61.0101100   7.6275030  54.0367080  51.6715610   7.2679060
  53.9081710  51.6633510   8.2163980  53.2129100  52.0098700   6.9170070
  51.0361010  53.4306730  16.7285760  50.3219530  53.6303650  17.3338370
  51.4556050  52.6546300  17.1000560  52.9567000  61.7578220   4.8030320
  52.3494950  62.4977120   4.8125620  53.4316350  61.8477580   3.9768520
  57.8645850  57.1571930   6.7032650  57.1562000  57.6258270   7.1446260
  58.1490330  56.4993940   7.3377840  59.4901780  58.5768630  14.7025180
  59.9887030  59.0514450  15.3677030  59.6324730  57.6532150  14.9095210
  56.0680870  55.4657010   4.0783360  56.9171400  55.9027160   4.0123550
  55.7012140  55.7777270   4.9055420  54.9672290  61.7189370   2.5518890
  55.7335560  61.6070730   3.1144320  55.0446980  61.0227340   1.8995660
  53.6619050  59.1514440   3.2351780  53.7422640  58.2041950   3.3469180
  54.5538800  59.4821320   3.3412440  51.1889850  60.9729360  18.4707950
  51.6928870  60.3936640  19.0424180  50.4497270  61.2569590  19.0084320
  58.2427790  62.3800350  18.0043470  57.4773460  62.9485350  17.9198140
  58.4243750  62.0876560  17.1111700  53.2212930  59.1158950  19.3658020
  53.2618270  58.8172820  20.2743250  54.0758430  59.5166560  19.2065540
  56.9991320  61.7154500   4.5261530  57.4207740  61.5494370   5.3692920
  57.1242160  60.9054730   4.0316670  55.1618740  57.6951050  17.3332510
  54.6315200  57.2042000  16.7055850  55.8306810  58.1235250  16.7990440
  55.6491040  54.6613420  17.4129800  55.5547910  54.0434170  16.6880670
  55.0688430  55.3879710  17.1859710  58.4152480  53.2186660  14.4457190
  57.9669780  53.2410920  13.6002740  57.7817680  52.8205680  15.0427490
  58.8212030  62.1140990  15.0669630  59.2400140  62.9573720  14.8945870
  57.9020660  62.2513030  14.8376410  57.9244700  56.3878520  17.7083290
  58.5144390  56.0794370  18.3961110  57.1064940  55.9158270  17.8643190
  57.9117950  53.8322970   2.4453770  57.5639950  53.1546960   1.8656220
  58.1130720  53.3712480   3.2597160  51.2523590  60.3610620   8.8418140
  50.5972430  60.0922260   8.1977840  52.0901540  60.2515100   8.3920120
  52.2899520  60.7463190  13.3821480  52.6572560  60.6590590  14.2617500
  51.7210340  59.9829740  13.2828340  51.8415520  57.6572280  17.2879900
  50.9471570  57.6239040  17.6273610  52.3813070  57.8559070  18.0531150
  50.4661670  57.5709550   4.7843470  49.5625750  57.8339750   4.6095130
  50.9502290  57.8420720   4.0043430  53.0088880  56.6275090   2.6937850
  53.7180580  56.2058310   2.2085130  52.2928820  56.6950320   2.0621200
  52.3455230  51.9320610  11.6363120  52.9931420  51.3817990  11.1958280
  52.7657070  52.1863760  12.4578930  52.0987230  52.0876280  14.3788440
  51.7502050  52.5440100  15.1446620  51.7674930  51.1933410  14.4610870
  59.6112050  53.2788160  17.9007860  59.5500940  53.8709990  18.6503270
  60.5512430  53.1714120  17.7558120  52.7707870  51.6152480  17.6539210
  53.3190860  51.4340530  16.8905320  52.8363180  50.8246590  18.1895520
  60.7369470  52.4160200  12.8062350  59.9541260  52.8905700  13.0859110
  60.4432400  51.5115030  12.6975530  52.0809880  52.7207680   5.3276070
  52.8389240  52.8336560   4.7540100  51.6187050  53.5576880   5.2819500
  58.6223690  54.8346950   8.3178380  57.8098200  54.4603840   7.9774260
  59.1265330  54.0792030   8.6199570  54.4535030  53.2471730   3.8678040
  54.9827790  52.4601530   3.7385990  55.0863350  53.9262920   4.1013570
  56.6472870  52.9846870   6.9223430  56.0175610  52.2834180   7.0893560
  56.1078010  53.7451000   6.7056590  56.7728430  52.2630850  19.3575920
  56.4912700  52.7664450  18.5936740  57.1548130  51.4652600  18.9918050
  60.4120080  42.7012430  48.5030870  59.6362180  42.2212870  48.7929440
  61.0633010  42.0218080  48.3287030  54.4285910  43.0132240  49.3806630
  53.5970790  42.7580950  49.7803140  55.0366890  43.0843010  50.1164550
  54.4087170  47.0472330  49.5764650  54.7115210  46.1570070  49.3974870
  55.1530760  47.6042550  49.3486900  52.8377860  37.9734130  43.1649020
  51.9494560  38.3150100  43.0628900  53.1219050  37.7734450  42.2729850
  50.8010870  40.5739780  49.0488720  51.3726980  39.8061980  49.0492360
  50.8012410  40.8728540  48.1395330  59.8529070  45.3769620  48.5101030
  59.7837350  44.4359560  48.3490160  60.6148930  45.4671030  49.0823600
  52.0435740  35.9824140  50.8357650  51.8638580  35.0849890  51.1160410
  51.6415820  36.5296010  51.5104600  55.0139250  36.5565630  44.1987400
  55.1206000  37.4569360  44.5056160  54.1031610  36.5083600  43.9082050
  52.6622410  38.4784640  49.4439990  53.3432520  38.7423010  50.0627390
  52.3470460  37.6385510  49.7778000  56.8546980  39.5252000  48.5312580
  57.3625200  40.0232970  49.1717600  57.3860220  38.7487200  48.3551940
  55.1383080  34.1650560  52.7976000  55.1401520  34.6822950  51.9921900
  54.3087390  33.6880740  52.7745930  56.3885930  43.8045740  50.9749500
  56.0555310  44.4314660  51.6170570  56.5652610  44.3307620  50.1951170
  54.8198410  35.8760520  50.8046450  55.1615220  36.7202570  50.5100320
  53.8814220  36.0244260  50.9211790  55.6005030  45.7726540  52.7898680
  56.2179030  46.4477620  52.5083130  54.7398150  46.1814520  52.6986180
  50.8937370  44.9626400  41.6705530  50.5165350  45.4513500  40.9390430
  51.1510440  45.6351680  42.3012060  58.5026300  33.3642790  47.1291040
  58.8101280  32.8089680  46.4126540  57.5727000  33.4987250  46.9464030
  60.8907060  41.4291620  43.8651160  59.9636340  41.3629000  44.0939630
  61.0431880  42.3671750  43.7506400  60.8776140  37.7008620  40.8618320
  59.9379810  37.8622580  40.9470780  61.1959400  38.4194300  40.3154310
  56.4963700  41.9556360  46.6470890  56.0920700  41.2433610  46.1516790
  56.5826820  41.6109600  47.5358930  56.9645400  45.6423920  48.8110100
  56.6673690  45.0369390  48.1317880  57.9145220  45.6801230  48.6999460
  55.2092320  38.7299570  50.4269930  55.7606910  38.8394910  49.6523180
  55.7235830  39.1037170  51.1425160  56.0563830  45.3805610  55.4617900
  55.1592360  45.6045580  55.7091300  56.0816700  45.5040550  54.5129300
  54.8835050  42.2518930  54.0375270  54.7442820  43.1241730  54.4062670
  54.0016410  41.9091740  53.8923210  56.6815400  48.1940630  56.2460420
  56.6530830  48.5983580  55.3788850  56.5180370  47.2650990  56.0832020
  53.1968330  40.8501340  44.1477540  53.0765930  41.5763430  43.5358810
  52.8869220  40.0804250  43.6705450  50.8353700  44.0216480  49.9546180
  50.9134120  44.1565250  49.0101900  51.4495380  43.3132370  50.1474300
  52.0801330  45.7216670  46.3652360  51.6729410  45.8631260  45.5105960
  52.9714340  45.4376830  46.1623570  56.3522990  49.9362450  44.4775030
  56.1765470  49.0197990  44.2642830  55.4978730  50.2949740  44.7172830
  50.8913220  45.0630650  52.4940640  51.0544260  44.5936010  51.6760010
  51.3565670  44.5554210  53.1589480  55.6631990  34.1936410  47.5301210
  55.2200140  34.9745950  47.1985730  56.2216980  34.5166300  48.2372150
  59.9501800  37.0604930  53.1336530  59.4881170  37.2687950  53.9456470
  59.5479910  36.2464280  52.8307200  58.7790810  33.8147110  42.4107040
  58.1544990  33.8106980  43.1360350  58.6920930  32.9478070  42.0143010
  57.7007890  34.7383740  49.3890810  57.9980220  35.6446570  49.3082830
  58.2493450  34.2502520  48.7750380  55.4546210  39.3169980  45.2582460
  55.2287130  39.1007150  46.1629080  54.6738740  39.7498440  44.9128430
  57.8945420  40.2155560  55.9242730  57.7989020  39.2750290  55.7743130
  58.7377400  40.4370630  55.5290800  53.0255960  36.6269230  54.0776510
  52.6319350  37.4744440  54.2849290  52.3374360  35.9895600  54.2685150
  50.3273010  34.5497690  48.1106590  50.0386060  35.1200550  48.8231570
  51.0718770  34.0702140  48.4737820  58.3141370  37.2256840  48.3879660
  58.3177430  36.7846790  47.5384200  59.2092490  37.5474170  48.4951480
  54.1643750  37.1083330  47.3473870  53.8243800  37.5858560  48.1040920
  53.4021070  36.6548450  46.9874970  58.3761520  38.2268920  41.3786420
  58.4974340  38.1855400  42.3272240  57.9910030  39.0893070  41.2233150
  57.3883020  40.5370060  40.7769720  56.8199920  40.0888310  40.1505630
  58.0972020  40.8962840  40.2434870  52.4652200  44.4382080  54.6536450
  52.0806990  43.7975750  55.2519410  52.7764390  45.1418200  55.2231180
  58.6149340  41.2858620  50.1345070  58.9819470  40.8117190  50.8806410
  58.4254400  42.1600190  50.4753410  51.4789830  36.0302310  46.2638540
  51.1936750  35.6657980  47.1017160  51.4168690  35.2982770  45.6501680
  56.4048710  40.3267260  52.4529280  56.1005780  41.2059240  52.6779640
  57.3595170  40.3867050  52.4886720  54.9330500  44.5328250  43.0496130
  54.1592760  43.9925870  42.8894850  55.6625130  44.0134860  42.7113890
  61.1528420  34.9231570  42.9851910  60.3393030  34.4244740  42.9097220
  60.9590370  35.7629820  42.5688260  61.0737280  43.6002670  54.7291520
  61.0074590  42.6798340  54.4749110  60.4442420  43.6978110  55.4436160
  54.9767900  44.2008630  46.6874940  55.4946570  43.3976890  46.6331830
  54.5251920  44.1387770  47.5291770  59.8637400  45.4674910  41.9602240
  60.2053100  46.2117140  41.4645560  59.0350110  45.7806030  42.3227070
  52.4612440  41.1670000  53.6000640  52.1027380  41.8323850  54.1873980
  52.1667000  40.3353550  53.9713260  55.6625560  41.6254240  56.4840190
  55.3625700  41.7711420  55.5868010  56.4336800  41.0659530  56.3913580
  61.0054010  46.4223240  54.4795320  61.0198550  45.4904200  54.2614230
  60.2979110  46.5083000  55.1185090  58.8328090  45.5488440  44.7318160
  59.5199220  46.0957650  45.1125750  58.0460510  46.0929170  44.7667770
  50.9720490  41.1661260  40.2235240  51.8415340  41.4486060  40.5071160
  50.4810810  41.9797130  40.1084050  58.1355300  42.5534470  44.3443520
  58.5918080  43.3639720  44.5703710  57.7843510  42.2357610  45.1762010
  60.4387910  48.0640810  51.5735820  61.0830130  48.2700190  52.2509240
  60.8017350  47.3029210  51.1206670  54.0367080  32.8972120  44.8166040
  53.9081710  32.8890020  45.7650960  53.2129100  33.2355210  44.4657050
  51.3391740  50.3788640  40.7896870  51.6989380  50.9777980  40.1354140
  51.1984080  50.9248530  41.5631900  51.0361010  34.6563240  54.2772740
  50.3219530  34.8560160  54.8825350  51.4556050  33.8802810  54.6487540
  51.3233600  48.6443500  55.2639270  51.4324720  47.7038240  55.1234660
  50.6714160  48.9098250  54.6153000  59.3146190  46.9159390  56.6637390
  58.9943060  46.1968630  57.2083080  58.6404550  47.5914460  56.7373450
  57.3560360  47.7619840  41.6070540  57.3470460  48.4949530  40.9915050
  56.4358720  47.5151420  41.6997500  52.9567000  42.9834730  42.3517300
  52.3494950  43.7233630  42.3612600  53.4316350  43.0734090  41.5255500
  60.3419960  47.8248080  40.2695730  60.4431940  47.6212070  39.3397710
  59.4421700  47.5706360  40.4743510  57.8645850  38.3828440  44.2519630
  57.1562000  38.8514780  44.6933240  58.1490330  37.7250450  44.8864820
  59.4901780  39.8025140  52.2512160  59.9887030  40.2770960  52.9164010
  59.6324730  38.8788660  52.4582190  58.9838070  50.3434400  44.9643400
  59.2379570  50.3055790  44.0422770  58.0350550  50.2167730  44.9571650
  56.0680870  36.6913520  41.6270340  56.9171400  37.1283670  41.5610530
  55.7012140  37.0033780  42.4542400  54.9672290  42.9445880  40.1005870
  55.7335560  42.8327240  40.6631300  55.0446980  42.2483850  39.4482640
  53.6619050  40.3770950  40.7838760  53.7422640  39.4298460  40.8956160
  54.5538800  40.7077830  40.8899420  54.4633760  50.5266340  47.8873300
  55.1996240  49.9781800  48.1581870  54.8474680  51.3922350  47.7479290
  51.3479240  46.5939910  43.7614810  50.4219020  46.8361050  43.7520220
  51.8135670  47.4214170  43.6399560  57.5736070  49.6996650  39.7098870
  58.3664680  49.9885480  39.2580660  57.0540420  49.2688820  39.0311350
  51.1889850  42.1985870  56.0194930  51.6928870  41.6193150  56.5911160
  50.4497270  42.4826100  56.5571300  58.0913470  44.9200060  39.5741220
  57.9864110  44.3052410  40.3002600  57.9237690  44.3965950  38.7904230
  58.2427790  43.6056860  55.5530450  57.4773460  44.1741860  55.4685120
  58.4243750  43.3133070  54.6598680  56.9991320  42.9411010  42.0748510
  57.4207740  42.7750880  42.9179900  57.1242160  42.1311240  41.5803650
  55.1618740  38.9207560  54.8819490  54.6315200  38.4298510  54.2542830
  55.8306810  39.3491760  54.3477420  59.5118960  41.9648620  39.3225610
  60.0324620  41.2497640  38.9566760  60.1587360  42.6034490  39.6226120
  55.6491040  35.8869930  54.9616780  55.5547910  35.2690680  54.2367650
  55.0688430  36.6136220  54.7346690  58.4152480  34.4443170  51.9944170
  57.9669780  34.4667430  51.1489720  57.7817680  34.0462190  52.5914470
  58.8212030  43.3397500  52.6156610  59.2400140  44.1830230  52.4432850
  57.9020660  43.4769540  52.3863390  55.8950220  39.0144240  39.0206670
  55.6939280  38.1511600  39.3820010  55.7242270  38.9277600  38.0828270
  56.6719450  49.6450510  53.7314340  56.1340540  50.3696570  53.4123040
  56.9253410  49.1680850  52.9411680  57.9244700  37.6135030  55.2570270
  58.5144390  37.3050880  55.9448090  57.1064940  37.1414780  55.4130170
  54.6933020  36.1144860  39.0084550  54.9958920  36.1212290  38.1003700
  55.4327610  35.7642720  39.5052210  59.5281660  50.8801720  53.9900990
  59.4540360  51.7836860  54.2973360  58.6260500  50.5613620  53.9623060
  57.9117950  35.0579480  39.9940750  57.5639950  34.3803470  39.4143200
  58.1130720  34.5968990  40.8084140  60.0766990  50.0460230  41.6127350
  60.9717780  50.3845200  41.6346110  60.1084620  49.3239640  40.9851630
  53.7163150  45.4187280  39.8414350  54.1538020  45.9616950  40.4971930
  54.2010880  44.5934230  39.8510690  50.9308950  48.2076310  47.2934610
  51.2611960  47.3397370  47.0613250  51.3599950  48.4134830  48.1239570
  55.5270870  46.5385320  44.9536580  55.2266410  46.4150290  45.8540490
  55.4208360  45.6793910  44.5452310  51.4199160  49.0746900  50.0316240
  50.9830150  49.2547700  50.8640390  51.9876840  49.8321520  49.8897960
  51.2523590  41.5867130  46.3905120  50.5972430  41.3178770  45.7464820
  52.0901540  41.4771610  45.9407100  52.2899520  41.9719700  50.9308460
  52.6572560  41.8847100  51.8104480  51.7210340  41.2086250  50.8315320
  51.8415520  38.8828790  54.8366880  50.9471570  38.8495550  55.1760590
  52.3813070  39.0815580  55.6018130  50.4661670  38.7966060  42.3330450
  49.5625750  39.0596260  42.1582110  50.9502290  39.0677230  41.5530410
  53.0088880  37.8531600  40.2424830  53.7180580  37.4314820  39.7572110
  52.2928820  37.9206830  39.6108180  52.6563040  33.9070930  39.2827480
  53.3791170  34.4479870  39.6008700  52.9287560  33.6334350  38.4069020
  52.3455230  33.1577120  49.1850100  52.9931420  32.6074500  48.7445260
  52.7657070  33.4120270  50.0065910  52.0987230  33.3132790  51.9275420
  51.7502050  33.7696610  52.6933600  51.7674930  32.4189920  52.0097850
  53.7051600  46.4852390  56.0928610  53.6621230  46.1145300  56.9743070
  53.8362610  47.4229960  56.2330430  57.4057630  48.0411980  51.6938330
  57.1648990  48.3086540  50.8068850  58.3460270  48.2117710  51.7489190
  59.6112050  34.5044670  55.4494840  59.5500940  35.0966500  56.1990250
  60.5512430  34.3970630  55.3045100  52.7707870  32.8408990  55.2026190
  53.3190860  32.6597040  54.4392300  52.8363180  32.0503100  55.7382500
  53.5439630  49.4314640  53.2126390  52.9499950  49.2999340  53.9516430
  53.5363470  48.5952780  52.7468490  53.1751860  46.7973020  52.1634430
  52.4485920  46.1778310  52.0960380  53.2361010  47.1913630  51.2932510
  56.7796960  49.0118020  48.9483840  57.2961980  48.4005380  48.4232100
  57.4294340  49.5146800  49.4394850  59.5192460  49.9026510  49.7752820
  59.8070270  49.6480810  48.8985830  60.0315680  49.3503870  50.3658390
  60.7369470  33.6416710  50.3549330  59.9541260  34.1162210  50.6346090
  60.4432400  32.7371540  50.2462510  51.4581860  50.1147410  45.3731190
  51.2903900  49.4818090  46.0713080  50.5916370  50.3206810  45.0225380
  52.0809880  33.9464190  42.8763050  52.8389240  34.0593070  42.3027080
  51.6187050  34.7833390  42.8306480  58.6223690  36.0603460  45.8665360
  57.8098200  35.6860350  45.5261240  59.1265330  35.3048540  46.1686550
  53.0644560  48.8080640  42.8181330  52.5392180  49.1888670  42.1143290
  52.9889140  49.4331410  43.5391040  54.4535030  34.4728240  41.4165020
  54.9827790  33.6858040  41.2872970  55.0863350  35.1519430  41.6500550
  56.6472870  34.2103380  44.4710410  56.0175610  33.5090690  44.6380540
  56.1078010  34.9707510  44.2543570  59.5864820  50.8242610  57.1421020
  60.5132130  50.5886880  57.1856980  59.5715250  51.6514610  56.6607050
  56.7728430  33.4887360  56.9062900  56.4912700  33.9920960  56.1423720
  57.1548130  32.6909110  56.5405030  55.6637530  50.7563020  41.6930580
  56.3956350  50.4722300  41.1454470  55.9231200  50.5176300  42.5829960
  54.8252320  46.8727750  41.6976910  54.1961200  47.3412850  42.2462740
  54.9400150  46.0276970  42.1323100  60.4120080  42.7012430  29.7287380
  59.6362180  42.2212870  30.0185950  61.0633010  42.0218080  29.5543540
  54.4285910  43.0132240  30.6063140  53.5970790  42.7580950  31.0059650
  55.0366890  43.0843010  31.3421060  54.4087170  47.0472330  30.8021160
  54.7115210  46.1570070  30.6231380  55.1530760  47.6042550  30.5743410
  52.8377860  37.9734130  24.3905530  51.9494560  38.3150100  24.2885410
  53.1219050  37.7734450  23.4986360  50.8010870  40.5739780  30.2745230
  51.3726980  39.8061980  30.2748870  50.8012410  40.8728540  29.3651840
  59.8529070  45.3769620  29.7357540  59.7837350  44.4359560  29.5746670
  60.6148930  45.4671030  30.3080110  52.0435740  35.9824140  32.0614160
  51.8638580  35.0849890  32.3416920  51.6415820  36.5296010  32.7361110
  55.0139250  36.5565630  25.4243910  55.1206000  37.4569360  25.7312670
  54.1031610  36.5083600  25.1338560  52.6622410  38.4784640  30.6696500
  53.3432520  38.7423010  31.2883900  52.3470460  37.6385510  31.0034510
  56.8546980  39.5252000  29.7569090  57.3625200  40.0232970  30.3974110
  57.3860220  38.7487200  29.5808450  55.1383080  34.1650560  34.0232510
  55.1401520  34.6822950  33.2178410  54.3087390  33.6880740  34.0002440
  56.3885930  43.8045740  32.2006010  56.0555310  44.4314660  32.8427080
  56.5652610  44.3307620  31.4207680  54.8198410  35.8760520  32.0302960
  55.1615220  36.7202570  31.7356830  53.8814220  36.0244260  32.1468300
  55.6005030  45.7726540  34.0155190  56.2179030  46.4477620  33.7339640
  54.7398150  46.1814520  33.9242690  50.8937370  44.9626400  22.8962040
  50.5165350  45.4513500  22.1646940  51.1510440  45.6351680  23.5268570
  58.5026300  33.3642790  28.3547550  58.8101280  32.8089680  27.6383050
  57.5727000  33.4987250  28.1720540  60.8907060  41.4291620  25.0907670
  59.9636340  41.3629000  25.3196140  61.0431880  42.3671750  24.9762910
  60.8776140  37.7008620  22.0874830  59.9379810  37.8622580  22.1727290
  61.1959400  38.4194300  21.5410820  56.4963700  41.9556360  27.8727400
  56.0920700  41.2433610  27.3773300  56.5826820  41.6109600  28.7615440
  56.9645400  45.6423920  30.0366610  56.6673690  45.0369390  29.3574390
  57.9145220  45.6801230  29.9255970  55.2092320  38.7299570  31.6526440
  55.7606910  38.8394910  30.8779690  55.7235830  39.1037170  32.3681670
  56.0563830  45.3805610  36.6874410  55.1592360  45.6045580  36.9347810
  56.0816700  45.5040550  35.7385810  54.8835050  42.2518930  35.2631780
  54.7442820  43.1241730  35.6319180  54.0016410  41.9091740  35.1179720
  56.6815400  48.1940630  37.4716930  56.6530830  48.5983580  36.6045360
  56.5180370  47.2650990  37.3088530  53.1968330  40.8501340  25.3734050
  53.0765930  41.5763430  24.7615320  52.8869220  40.0804250  24.8961960
  50.8353700  44.0216480  31.1802690  50.9134120  44.1565250  30.2358410
  51.4495380  43.3132370  31.3730810  52.0801330  45.7216670  27.5908870
  51.6729410  45.8631260  26.7362470  52.9714340  45.4376830  27.3880080
  56.3522990  49.9362450  25.7031540  56.1765470  49.0197990  25.4899340
  55.4978730  50.2949740  25.9429340  50.8913220  45.0630650  33.7197150
  51.0544260  44.5936010  32.9016520  51.3565670  44.5554210  34.3845990
  55.6631990  34.1936410  28.7557720  55.2200140  34.9745950  28.4242240
  56.2216980  34.5166300  29.4628660  59.9501800  37.0604930  34.3593040
  59.4881170  37.2687950  35.1712980  59.5479910  36.2464280  34.0563710
  58.7790810  33.8147110  23.6363550  58.1544990  33.8106980  24.3616860
  58.6920930  32.9478070  23.2399520  57.7007890  34.7383740  30.6147320
  57.9980220  35.6446570  30.5339340  58.2493450  34.2502520  30.0006890
  55.4546210  39.3169980  26.4838970  55.2287130  39.1007150  27.3885590
  54.6738740  39.7498440  26.1384940  57.8945420  40.2155560  37.1499240
  57.7989020  39.2750290  36.9999640  58.7377400  40.4370630  36.7547310
  53.0255960  36.6269230  35.3033020  52.6319350  37.4744440  35.5105800
  52.3374360  35.9895600  35.4941660  59.6001010  36.7104200  38.3729760
  58.9099330  36.5176400  39.0075850  60.3433310  36.9938840  38.9054060
  50.3273010  34.5497690  29.3363100  50.0386060  35.1200550  30.0488080
  51.0718770  34.0702140  29.6994330  50.5143240  38.4917810  20.5465820
  50.4317910  39.4348570  20.6880810  50.1626300  38.3492720  19.6678170
  58.3141370  37.2256840  29.6136170  58.3177430  36.7846790  28.7640710
  59.2092490  37.5474170  29.7207990  54.1643750  37.1083330  28.5730380
  53.8243800  37.5858560  29.3297430  53.4021070  36.6548450  28.2131480
  58.3761520  38.2268920  22.6042930  58.4974340  38.1855400  23.5528750
  57.9910030  39.0893070  22.4489660  57.3883020  40.5370060  22.0026230
  56.8199920  40.0888310  21.3762140  58.0972020  40.8962840  21.4691380
  52.4652200  44.4382080  35.8792960  52.0806990  43.7975750  36.4775920
  52.7764390  45.1418200  36.4487690  58.6149340  41.2858620  31.3601580
  58.9819470  40.8117190  32.1062920  58.4254400  42.1600190  31.7009920
  51.4789830  36.0302310  27.4895050  51.1936750  35.6657980  28.3273670
  51.4168690  35.2982770  26.8758190  56.4048710  40.3267260  33.6785790
  56.1005780  41.2059240  33.9036150  57.3595170  40.3867050  33.7143230
  54.9330500  44.5328250  24.2752640  54.1592760  43.9925870  24.1151360
  55.6625130  44.0134860  23.9370400  61.1528420  34.9231570  24.2108420
  60.3393030  34.4244740  24.1353730  60.9590370  35.7629820  23.7944770
  61.0737280  43.6002670  35.9548030  61.0074590  42.6798340  35.7005620
  60.4442420  43.6978110  36.6692670  54.9767900  44.2008630  27.9131450
  55.4946570  43.3976890  27.8588340  54.5251920  44.1387770  28.7548280
  59.8637400  45.4674910  23.1858750  60.2053100  46.2117140  22.6902070
  59.0350110  45.7806030  23.5483580  52.4612440  41.1670000  34.8257150
  52.1027380  41.8323850  35.4130490  52.1667000  40.3353550  35.1969770
  55.6625560  41.6254240  37.7096700  55.3625700  41.7711420  36.8124520
  56.4336800  41.0659530  37.6170090  61.0054010  46.4223240  35.7051830
  61.0198550  45.4904200  35.4870740  60.2979110  46.5083000  36.3441600
  58.8328090  45.5488440  25.9574670  59.5199220  46.0957650  26.3382260
  58.0460510  46.0929170  25.9924280  50.9720490  41.1661260  21.4491750
  51.8415340  41.4486060  21.7327670  50.4810810  41.9797130  21.3340560
  58.1355300  42.5534470  25.5700030  58.5918080  43.3639720  25.7960220
  57.7843510  42.2357610  26.4018520  60.4387910  48.0640810  32.7992330
  61.0830130  48.2700190  33.4765750  60.8017350  47.3029210  32.3463180
  54.0367080  32.8972120  26.0422550  53.9081710  32.8890020  26.9907470
  53.2129100  33.2355210  25.6913560  51.3391740  50.3788640  22.0153380
  51.6989380  50.9777980  21.3610650  51.1984080  50.9248530  22.7888410
  51.0361010  34.6563240  35.5029250  50.3219530  34.8560160  36.1081860
  51.4556050  33.8802810  35.8744050  51.3233600  48.6443500  36.4895780
  51.4324720  47.7038240  36.3491170  50.6714160  48.9098250  35.8409510
  59.3146190  46.9159390  37.8893900  58.9943060  46.1968630  38.4339590
  58.6404550  47.5914460  37.9629960  57.3560360  47.7619840  22.8327050
  57.3470460  48.4949530  22.2171560  56.4358720  47.5151420  22.9254010
  52.9567000  42.9834730  23.5773810  52.3494950  43.7233630  23.5869110
  53.4316350  43.0734090  22.7512010  60.3419960  47.8248080  21.4952240
  60.4431940  47.6212070  20.5654220  59.4421700  47.5706360  21.7000020
  57.8645850  38.3828440  25.4776140  57.1562000  38.8514780  25.9189750
  58.1490330  37.7250450  26.1121330  59.4901780  39.8025140  33.4768670
  59.9887030  40.2770960  34.1420520  59.6324730  38.8788660  33.6838700
  58.9838070  50.3434400  26.1899910  59.2379570  50.3055790  25.2679280
  58.0350550  50.2167730  26.1828160  56.0680870  36.6913520  22.8526850
  56.9171400  37.1283670  22.7867040  55.7012140  37.0033780  23.6798910
  54.9672290  42.9445880  21.3262380  55.7335560  42.8327240  21.8887810
  55.0446980  42.2483850  20.6739150  53.6619050  40.3770950  22.0095270
  53.7422640  39.4298460  22.1212670  54.5538800  40.7077830  22.1155930
  54.4633760  50.5266340  29.1129810  55.1996240  49.9781800  29.3838380
  54.8474680  51.3922350  28.9735800  51.3479240  46.5939910  24.9871320
  50.4219020  46.8361050  24.9776730  51.8135670  47.4214170  24.8656070
  53.4692040  49.7112410  38.3015390  54.2704770  50.0324460  38.7150790
  52.9543860  49.3507990  39.0235300  57.5736070  49.6996650  20.9355380
  58.3664680  49.9885480  20.4837170  57.0540420  49.2688820  20.2567860
  51.1889850  42.1985870  37.2451440  51.6928870  41.6193150  37.8167670
  50.4497270  42.4826100  37.7827810  58.0913470  44.9200060  20.7997730
  57.9864110  44.3052410  21.5259110  57.9237690  44.3965950  20.0160740
  58.2427790  43.6056860  36.7786960  57.4773460  44.1741860  36.6941630
  58.4243750  43.3133070  35.8855190  53.2212930  40.3415460  38.1401510
  53.2618270  40.0429330  39.0486740  54.0758430  40.7423070  37.9809030
  56.9991320  42.9411010  23.3005020  57.4207740  42.7750880  24.1436410
  57.1242160  42.1311240  22.8060160  55.1618740  38.9207560  36.1076000
  54.6315200  38.4298510  35.4799340  55.8306810  39.3491760  35.5733930
  59.5118960  41.9648620  20.5482120  60.0324620  41.2497640  20.1823270
  60.1587360  42.6034490  20.8482630  55.6491040  35.8869930  36.1873290
  55.5547910  35.2690680  35.4624160  55.0688430  36.6136220  35.9603200
  58.4152480  34.4443170  33.2200680  57.9669780  34.4667430  32.3746230
  57.7817680  34.0462190  33.8170980  58.8212030  43.3397500  33.8413120
  59.2400140  44.1830230  33.6689360  57.9020660  43.4769540  33.6119900
  55.8950220  39.0144240  20.2463180  55.6939280  38.1511600  20.6076520
  55.7242270  38.9277600  19.3084780  56.6719450  49.6450510  34.9570850
  56.1340540  50.3696570  34.6379550  56.9253410  49.1680850  34.1668190
  57.9244700  37.6135030  36.4826780  58.5144390  37.3050880  37.1704600
  57.1064940  37.1414780  36.6386680  54.6933020  36.1144860  20.2341060
  54.9958920  36.1212290  19.3260210  55.4327610  35.7642720  20.7308720
  59.5281660  50.8801720  35.2157500  59.4540360  51.7836860  35.5229870
  58.6260500  50.5613620  35.1879570  57.9117950  35.0579480  21.2197260
  57.5639950  34.3803470  20.6399710  58.1130720  34.5968990  22.0340650
  60.0766990  50.0460230  22.8383860  60.9717780  50.3845200  22.8602620
  60.1084620  49.3239640  22.2108140  53.7163150  45.4187280  21.0670860
  54.1538020  45.9616950  21.7228440  54.2010880  44.5934230  21.0767200
  50.9308950  48.2076310  28.5191120  51.2611960  47.3397370  28.2869760
  51.3599950  48.4134830  29.3496080  55.5270870  46.5385320  26.1793090
  55.2266410  46.4150290  27.0797000  55.4208360  45.6793910  25.7708820
  51.4199160  49.0746900  31.2572750  50.9830150  49.2547700  32.0896900
  51.9876840  49.8321520  31.1154470  51.2523590  41.5867130  27.6161630
  50.5972430  41.3178770  26.9721330  52.0901540  41.4771610  27.1663610
  52.2899520  41.9719700  32.1564970  52.6572560  41.8847100  33.0360990
  51.7210340  41.2086250  32.0571830  51.8415520  38.8828790  36.0623390
  50.9471570  38.8495550  36.4017100  52.3813070  39.0815580  36.8274640
  50.4661670  38.7966060  23.5586960  49.5625750  39.0596260  23.3838620
  50.9502290  39.0677230  22.7786920  53.0088880  37.8531600  21.4681340
  53.7180580  37.4314820  20.9828620  52.2928820  37.9206830  20.8364690
  52.6563040  33.9070930  20.5083990  53.3791170  34.4479870  20.8265210
  52.9287560  33.6334350  19.6325530  52.3455230  33.1577120  30.4106610
  52.9931420  32.6074500  29.9701770  52.7657070  33.4120270  31.2322420
  52.0987230  33.3132790  33.1531930  51.7502050  33.7696610  33.9190110
  51.7674930  32.4189920  33.2354360  53.7051600  46.4852390  37.3185120
  53.6621230  46.1145300  38.1999580  53.8362610  47.4229960  37.4586940
  57.4057630  48.0411980  32.9194840  57.1648990  48.3086540  32.0325360
  58.3460270  48.2117710  32.9745700  59.6112050  34.5044670  36.6751350
  59.5500940  35.0966500  37.4246760  60.5512430  34.3970630  36.5301610
  52.7707870  32.8408990  36.4282700  53.3190860  32.6597040  35.6648810
  52.8363180  32.0503100  36.9639010  53.5439630  49.4314640  34.4382900
  52.9499950  49.2999340  35.1772940  53.5363470  48.5952780  33.9725000
  53.1751860  46.7973020  33.3890940  52.4485920  46.1778310  33.3216890
  53.2361010  47.1913630  32.5189020  56.7796960  49.0118020  30.1740350
  57.2961980  48.4005380  29.6488610  57.4294340  49.5146800  30.6651360
  59.5192460  49.9026510  31.0009330  59.8070270  49.6480810  30.1242340
  60.0315680  49.3503870  31.5914900  60.7369470  33.6416710  31.5805840
  59.9541260  34.1162210  31.8602600  60.4432400  32.7371540  31.4719020
  51.4581860  50.1147410  26.5987700  51.2903900  49.4818090  27.2969590
  50.5916370  50.3206810  26.2481890  52.0809880  33.9464190  24.1019560
  52.8389240  34.0593070  23.5283590  51.6187050  34.7833390  24.0562990
  58.6223690  36.0603460  27.0921870  57.8098200  35.6860350  26.7517750
  59.1265330  35.3048540  27.3943060  53.0644560  48.8080640  24.0437840
  52.5392180  49.1888670  23.3399800  52.9889140  49.4331410  24.7647550
  54.4535030  34.4728240  22.6421530  54.9827790  33.6858040  22.5129480
  55.0863350  35.1519430  22.8757060  56.6472870  34.2103380  25.6966920
  56.0175610  33.5090690  25.8637050  56.1078010  34.9707510  25.4800080
  59.5864820  50.8242610  38.3677530  60.5132130  50.5886880  38.4113490
  59.5715250  51.6514610  37.8863560  56.7728430  33.4887360  38.1319410
  56.4912700  33.9920960  37.3680230  57.1548130  32.6909110  37.7661540
  55.6637530  50.7563020  22.9187090  56.3956350  50.4722300  22.3710980
  55.9231200  50.5176300  23.8086470  54.8252320  46.8727750  22.9233420
  54.1961200  47.3412850  23.4719250  54.9400150  46.0276970  23.3579610
  60.4120080  42.7012430  10.9543890  59.6362180  42.2212870  11.2442460
  61.0633010  42.0218080  10.7800050  54.4285910  43.0132240  11.8319650
  53.5970790  42.7580950  12.2316160  55.0366890  43.0843010  12.5677570
  54.4087170  47.0472330  12.0277670  54.7115210  46.1570070  11.8487890
  55.1530760  47.6042550  11.7999920  52.8377860  37.9734130   5.6162040
  51.9494560  38.3150100   5.5141920  53.1219050  37.7734450   4.7242870
  50.8010870  40.5739780  11.5001740  51.3726980  39.8061980  11.5005380
  50.8012410  40.8728540  10.5908350  59.8529070  45.3769620  10.9614050
  59.7837350  44.4359560  10.8003180  60.6148930  45.4671030  11.5336620
  52.0435740  35.9824140  13.2870670  51.8638580  35.0849890  13.5673430
  51.6415820  36.5296010  13.9617620  55.0139250  36.5565630   6.6500420
  55.1206000  37.4569360   6.9569180  54.1031610  36.5083600   6.3595070
  52.6622410  38.4784640  11.8953010  53.3432520  38.7423010  12.5140410
  52.3470460  37.6385510  12.2291020  56.8546980  39.5252000  10.9825600
  57.3625200  40.0232970  11.6230620  57.3860220  38.7487200  10.8064960
  55.1383080  34.1650560  15.2489020  55.1401520  34.6822950  14.4434920
  54.3087390  33.6880740  15.2258950  56.3885930  43.8045740  13.4262520
  56.0555310  44.4314660  14.0683590  56.5652610  44.3307620  12.6464190
  54.8198410  35.8760520  13.2559470  55.1615220  36.7202570  12.9613340
  53.8814220  36.0244260  13.3724810  55.6005030  45.7726540  15.2411700
  56.2179030  46.4477620  14.9596150  54.7398150  46.1814520  15.1499200
  50.8937370  44.9626400   4.1218550  50.5165350  45.4513500   3.3903450
  51.1510440  45.6351680   4.7525080  58.5026300  33.3642790   9.5804060
  58.8101280  32.8089680   8.8639560  57.5727000  33.4987250   9.3977050
  60.8907060  41.4291620   6.3164180  59.9636340  41.3629000   6.5452650
  61.0431880  42.3671750   6.2019420  60.8776140  37.7008620   3.3131340
  59.9379810  37.8622580   3.3983800  61.1959400  38.4194300   2.7667330
  56.4963700  41.9556360   9.0983910  56.0920700  41.2433610   8.6029810
  56.5826820  41.6109600   9.9871950  56.9645400  45.6423920  11.2623120
  56.6673690  45.0369390  10.5830900  57.9145220  45.6801230  11.1512480
  55.2092320  38.7299570  12.8782950  55.7606910  38.8394910  12.1036200
  55.7235830  39.1037170  13.5938180  56.0563830  45.3805610  17.9130920
  55.1592360  45.6045580  18.1604320  56.0816700  45.5040550  16.9642320
  54.8835050  42.2518930  16.4888290  54.7442820  43.1241730  16.8575690
  54.0016410  41.9091740  16.3436230  56.6815400  48.1940630  18.6973440
  56.6530830  48.5983580  17.8301870  56.5180370  47.2650990  18.5345040
  53.1968330  40.8501340   6.5990560  53.0765930  41.5763430   5.9871830
  52.8869220  40.0804250   6.1218470  50.8353700  44.0216480  12.4059200
  50.9134120  44.1565250  11.4614920  51.4495380  43.3132370  12.5987320
  52.0801330  45.7216670   8.8165380  51.6729410  45.8631260   7.9618980
  52.9714340  45.4376830   8.6136590  56.3522990  49.9362450   6.9288050
  56.1765470  49.0197990   6.7155850  55.4978730  50.2949740   7.1685850
  50.8913220  45.0630650  14.9453660  51.0544260  44.5936010  14.1273030
  51.3565670  44.5554210  15.6102500  55.6631990  34.1936410   9.9814230
  55.2200140  34.9745950   9.6498750  56.2216980  34.5166300  10.6885170
  59.9501800  37.0604930  15.5849550  59.4881170  37.2687950  16.3969490
  59.5479910  36.2464280  15.2820220  58.7790810  33.8147110   4.8620060
  58.1544990  33.8106980   5.5873370  58.6920930  32.9478070   4.4656030
  57.7007890  34.7383740  11.8403830  57.9980220  35.6446570  11.7595850
  58.2493450  34.2502520  11.2263400  55.4546210  39.3169980   7.7095480
  55.2287130  39.1007150   8.6142100  54.6738740  39.7498440   7.3641450
  57.8945420  40.2155560  18.3755750  57.7989020  39.2750290  18.2256150
  58.7377400  40.4370630  17.9803820  53.0255960  36.6269230  16.5289530
  52.6319350  37.4744440  16.7362310  52.3374360  35.9895600  16.7198170
  59.6001010  36.7104200  19.5986270  58.9099330  36.5176400  20.2332360
  60.3433310  36.9938840  20.1310570  50.3273010  34.5497690  10.5619610
  50.0386060  35.1200550  11.2744590  51.0718770  34.0702140  10.9250840
  58.3141370  37.2256840  10.8392680  58.3177430  36.7846790   9.9897220
  59.2092490  37.5474170  10.9464500  54.1643750  37.1083330   9.7986890
  53.8243800  37.5858560  10.5553940  53.4021070  36.6548450   9.4387990
  58.3761520  38.2268920   3.8299440  58.4974340  38.1855400   4.7785260
  57.9910030  39.0893070   3.6746170  57.3883020  40.5370060   3.2282740
  56.8199920  40.0888310   2.6018650  58.0972020  40.8962840   2.6947890
  52.4652200  44.4382080  17.1049470  52.0806990  43.7975750  17.7032430
  52.7764390  45.1418200  17.6744200  58.6149340  41.2858620  12.5858090
  58.9819470  40.8117190  13.3319430  58.4254400  42.1600190  12.9266430
  51.4789830  36.0302310   8.7151560  51.1936750  35.6657980   9.5530180
  51.4168690  35.2982770   8.1014700  56.4048710  40.3267260  14.9042300
  56.1005780  41.2059240  15.1292660  57.3595170  40.3867050  14.9399740
  54.9330500  44.5328250   5.5009150  54.1592760  43.9925870   5.3407870
  55.6625130  44.0134860   5.1626910  61.1528420  34.9231570   5.4364930
  60.3393030  34.4244740   5.3610240  60.9590370  35.7629820   5.0201280
  61.0737280  43.6002670  17.1804540  61.0074590  42.6798340  16.9262130
  60.4442420  43.6978110  17.8949180  54.9767900  44.2008630   9.1387960
  55.4946570  43.3976890   9.0844850  54.5251920  44.1387770   9.9804790
  59.8637400  45.4674910   4.4115260  60.2053100  46.2117140   3.9158580
  59.0350110  45.7806030   4.7740090  52.4612440  41.1670000  16.0513660
  52.1027380  41.8323850  16.6387000  52.1667000  40.3353550  16.4226280
  55.6625560  41.6254240  18.9353210  55.3625700  41.7711420  18.0381030
  56.4336800  41.0659530  18.8426600  61.0054010  46.4223240  16.9308340
  61.0198550  45.4904200  16.7127250  60.2979110  46.5083000  17.5698110
  58.8328090  45.5488440   7.1831180  59.5199220  46.0957650   7.5638770
  58.0460510  46.0929170   7.2180790  50.9720490  41.1661260   2.6748260
  51.8415340  41.4486060   2.9584180  50.4810810  41.9797130   2.5597070
  58.1355300  42.5534470   6.7956540  58.5918080  43.3639720   7.0216730
  57.7843510  42.2357610   7.6275030  60.4387910  48.0640810  14.0248840
  61.0830130  48.2700190  14.7022260  60.8017350  47.3029210  13.5719690
  54.0367080  32.8972120   7.2679060  53.9081710  32.8890020   8.2163980
  53.2129100  33.2355210   6.9170070  51.3391740  50.3788640   3.2409890
  51.6989380  50.9777980   2.5867160  51.1984080  50.9248530   4.0144920
  51.0361010  34.6563240  16.7285760  50.3219530  34.8560160  17.3338370
  51.4556050  33.8802810  17.1000560  51.3233600  48.6443500  17.7152290
  51.4324720  47.7038240  17.5747680  50.6714160  48.9098250  17.0666020
  59.3146190  46.9159390  19.1150410  58.9943060  46.1968630  19.6596100
  58.6404550  47.5914460  19.1886470  57.3560360  47.7619840   4.0583560
  57.3470460  48.4949530   3.4428070  56.4358720  47.5151420   4.1510520
  52.9567000  42.9834730   4.8030320  52.3494950  43.7233630   4.8125620
  53.4316350  43.0734090   3.9768520  60.3419960  47.8248080   2.7208750
  60.4431940  47.6212070   1.7910730  59.4421700  47.5706360   2.9256530
  57.8645850  38.3828440   6.7032650  57.1562000  38.8514780   7.1446260
  58.1490330  37.7250450   7.3377840  59.4901780  39.8025140  14.7025180
  59.9887030  40.2770960  15.3677030  59.6324730  38.8788660  14.9095210
  58.9838070  50.3434400   7.4156420  59.2379570  50.3055790   6.4935790
  58.0350550  50.2167730   7.4084670  56.0680870  36.6913520   4.0783360
  56.9171400  37.1283670   4.0123550  55.7012140  37.0033780   4.9055420
  54.9672290  42.9445880   2.5518890  55.7335560  42.8327240   3.1144320
  55.0446980  42.2483850   1.8995660  53.6619050  40.3770950   3.2351780
  53.7422640  39.4298460   3.3469180  54.5538800  40.7077830   3.3412440
  54.4633760  50.5266340  10.3386320  55.1996240  49.9781800  10.6094890
  54.8474680  51.3922350  10.1992310  51.3479240  46.5939910   6.2127830
  50.4219020  46.8361050   6.2033240  51.8135670  47.4214170   6.0912580
  53.4692040  49.7112410  19.5271900  54.2704770  50.0324460  19.9407300
  52.9543860  49.3507990  20.2491810  51.1889850  42.1985870  18.4707950
  51.6928870  41.6193150  19.0424180  50.4497270  42.4826100  19.0084320
  58.2427790  43.6056860  18.0043470  57.4773460  44.1741860  17.9198140
  58.4243750  43.3133070  17.1111700  53.2212930  40.3415460  19.3658020
  53.2618270  40.0429330  20.2743250  54.0758430  40.7423070  19.2065540
  56.9991320  42.9411010   4.5261530  57.4207740  42.7750880   5.3692920
  57.1242160  42.1311240   4.0316670  55.1618740  38.9207560  17.3332510
  54.6315200  38.4298510  16.7055850  55.8306810  39.3491760  16.7990440
  55.6491040  35.8869930  17.4129800  55.5547910  35.2690680  16.6880670
  55.0688430  36.6136220  17.1859710  58.4152480  34.4443170  14.4457190
  57.9669780  34.4667430  13.6002740  57.7817680  34.0462190  15.0427490
  58.8212030  43.3397500  15.0669630  59.2400140  44.1830230  14.8945870
  57.9020660  43.4769540  14.8376410  56.6719450  49.6450510  16.1827360
  56.1340540  50.3696570  15.8636060  56.9253410  49.1680850  15.3924700
  57.9244700  37.6135030  17.7083290  58.5144390  37.3050880  18.3961110
  57.1064940  37.1414780  17.8643190  59.5281660  50.8801720  16.4414010
  59.4540360  51.7836860  16.7486380  58.6260500  50.5613620  16.4136080
  57.9117950  35.0579480   2.4453770  57.5639950  34.3803470   1.8656220
  58.1130720  34.5968990   3.2597160  60.0766990  50.0460230   4.0640370
  60.9717780  50.3845200   4.0859130  60.1084620  49.3239640   3.4364650
  53.7163150  45.4187280   2.2927370  54.1538020  45.9616950   2.9484950
  54.2010880  44.5934230   2.3023710  50.9308950  48.2076310   9.7447630
  51.2611960  47.3397370   9.5126270  51.3599950  48.4134830  10.5752590
  55.5270870  46.5385320   7.4049600  55.2266410  46.4150290   8.3053510
  55.4208360  45.6793910   6.9965330  51.4199160  49.0746900  12.4829260
  50.9830150  49.2547700  13.3153410  51.9876840  49.8321520  12.3410980
  51.2523590  41.5867130   8.8418140  50.5972430  41.3178770   8.1977840
  52.0901540  41.4771610   8.3920120  52.2899520  41.9719700  13.3821480
  52.6572560  41.8847100  14.2617500  51.7210340  41.2086250  13.2828340
  51.8415520  38.8828790  17.2879900  50.9471570  38.8495550  17.6273610
  52.3813070  39.0815580  18.0531150  50.4661670  38.7966060   4.7843470
  49.5625750  39.0596260   4.6095130  50.9502290  39.0677230   4.0043430
  53.0088880  37.8531600   2.6937850  53.7180580  37.4314820   2.2085130
  52.2928820  37.9206830   2.0621200  52.3455230  33.1577120  11.6363120
  52.9931420  32.6074500  11.1958280  52.7657070  33.4120270  12.4578930
  52.0987230  33.3132790  14.3788440  51.7502050  33.7696610  15.1446620
  51.7674930  32.4189920  14.4610870  53.7051600  46.4852390  18.5441630
  53.6621230  46.1145300  19.4256090  53.8362610  47.4229960  18.6843450
  57.4057630  48.0411980  14.1451350  57.1648990  48.3086540  13.2581870
  58.3460270  48.2117710  14.2002210  59.6112050  34.5044670  17.9007860
  59.5500940  35.0966500  18.6503270  60.5512430  34.3970630  17.7558120
  52.7707870  32.8408990  17.6539210  53.3190860  32.6597040  16.8905320
  52.8363180  32.0503100  18.1895520  53.5439630  49.4314640  15.6639410
  52.9499950  49.2999340  16.4029450  53.5363470  48.5952780  15.1981510
  53.1751860  46.7973020  14.6147450  52.4485920  46.1778310  14.5473400
  53.2361010  47.1913630  13.7445530  56.7796960  49.0118020  11.3996860
  57.2961980  48.4005380  10.8745120  57.4294340  49.5146800  11.8907870
  59.5192460  49.9026510  12.2265840  59.8070270  49.6480810  11.3498850
  60.0315680  49.3503870  12.8171410  60.7369470  33.6416710  12.8062350
  59.9541260  34.1162210  13.0859110  60.4432400  32.7371540  12.6975530
  51.4581860  50.1147410   7.8244210  51.2903900  49.4818090   8.5226100
  50.5916370  50.3206810   7.4738400  52.0809880  33.9464190   5.3276070
  52.8389240  34.0593070   4.7540100  51.6187050  34.7833390   5.2819500
  58.6223690  36.0603460   8.3178380  57.8098200  35.6860350   7.9774260
  59.1265330  35.3048540   8.6199570  53.0644560  48.8080640   5.2694350
  52.5392180  49.1888670   4.5656310  52.9889140  49.4331410   5.9904060
  54.4535030  34.4728240   3.8678040  54.9827790  33.6858040   3.7385990
  55.0863350  35.1519430   4.1013570  56.6472870  34.2103380   6.9223430
  56.0175610  33.5090690   7.0893560  56.1078010  34.9707510   6.7056590
  59.5864820  50.8242610  19.5934040  60.5132130  50.5886880  19.6370000
  59.5715250  51.6514610  19.1120070  56.7728430  33.4887360  19.3575920
  56.4912700  33.9920960  18.5936740  57.1548130  32.6909110  18.9918050
  55.6637530  50.7563020   4.1443600  56.3956350  50.4722300   3.5967490
  55.9231200  50.5176300   5.0342980  54.8252320  46.8727750   4.1489930
  54.1961200  47.3412850   4.6975760  54.9400150  46.0276970   4.5836120
  60.4120080  23.9268940  48.5030870  59.6362180  23.4469380  48.7929440
  61.0633010  23.2474590  48.3287030  54.4285910  24.2388750  49.3806630
  53.5970790  23.9837460  49.7803140  55.0366890  24.3099520  50.1164550
  54.4087170  28.2728840  49.5764650  54.7115210  27.3826580  49.3974870
  55.1530760  28.8299060  49.3486900  52.8377860  19.1990640  43.1649020
  51.9494560  19.5406610  43.0628900  53.1219050  18.9990960  42.2729850
  50.8010870  21.7996290  49.0488720  51.3726980  21.0318490  49.0492360
  50.8012410  22.0985050  48.1395330  59.8529070  26.6026130  48.5101030
  59.7837350  25.6616070  48.3490160  60.6148930  26.6927540  49.0823600
  52.0435740  17.2080650  50.8357650  51.8638580  16.3106400  51.1160410
  51.6415820  17.7552520  51.5104600  55.0139250  17.7822140  44.1987400
  55.1206000  18.6825870  44.5056160  54.1031610  17.7340110  43.9082050
  52.6622410  19.7041150  49.4439990  53.3432520  19.9679520  50.0627390
  52.3470460  18.8642020  49.7778000  56.8546980  20.7508510  48.5312580
  57.3625200  21.2489480  49.1717600  57.3860220  19.9743710  48.3551940
  55.1383080  15.3907070  52.7976000  55.1401520  15.9079460  51.9921900
  54.3087390  14.9137250  52.7745930  56.3885930  25.0302250  50.9749500
  56.0555310  25.6571170  51.6170570  56.5652610  25.5564130  50.1951170
  54.8198410  17.1017030  50.8046450  55.1615220  17.9459080  50.5100320
  53.8814220  17.2500770  50.9211790  55.6005030  26.9983050  52.7898680
  56.2179030  27.6734130  52.5083130  54.7398150  27.4071030  52.6986180
  50.8937370  26.1882910  41.6705530  50.5165350  26.6770010  40.9390430
  51.1510440  26.8608190  42.3012060  58.5026300  14.5899300  47.1291040
  58.8101280  14.0346190  46.4126540  57.5727000  14.7243760  46.9464030
  60.8907060  22.6548130  43.8651160  59.9636340  22.5885510  44.0939630
  61.0431880  23.5928260  43.7506400  60.8776140  18.9265130  40.8618320
  59.9379810  19.0879090  40.9470780  61.1959400  19.6450810  40.3154310
  56.4963700  23.1812870  46.6470890  56.0920700  22.4690120  46.1516790
  56.5826820  22.8366110  47.5358930  56.9645400  26.8680430  48.8110100
  56.6673690  26.2625900  48.1317880  57.9145220  26.9057740  48.6999460
  55.2092320  19.9556080  50.4269930  55.7606910  20.0651420  49.6523180
  55.7235830  20.3293680  51.1425160  56.0563830  26.6062120  55.4617900
  55.1592360  26.8302090  55.7091300  56.0816700  26.7297060  54.5129300
  54.8835050  23.4775440  54.0375270  54.7442820  24.3498240  54.4062670
  54.0016410  23.1348250  53.8923210  56.6815400  29.4197140  56.2460420
  56.6530830  29.8240090  55.3788850  56.5180370  28.4907500  56.0832020
  53.1968330  22.0757850  44.1477540  53.0765930  22.8019940  43.5358810
  52.8869220  21.3060760  43.6705450  50.8353700  25.2472990  49.9546180
  50.9134120  25.3821760  49.0101900  51.4495380  24.5388880  50.1474300
  52.0801330  26.9473180  46.3652360  51.6729410  27.0887770  45.5105960
  52.9714340  26.6633340  46.1623570  56.3522990  31.1618960  44.4775030
  56.1765470  30.2454500  44.2642830  55.4978730  31.5206250  44.7172830
  50.8913220  26.2887160  52.4940640  51.0544260  25.8192520  51.6760010
  51.3565670  25.7810720  53.1589480  55.6631990  15.4192920  47.5301210
  55.2200140  16.2002460  47.1985730  56.2216980  15.7422810  48.2372150
  59.9501800  18.2861440  53.1336530  59.4881170  18.4944460  53.9456470
  59.5479910  17.4720790  52.8307200  58.7790810  15.0403620  42.4107040
  58.1544990  15.0363490  43.1360350  58.6920930  14.1734580  42.0143010
  57.7007890  15.9640250  49.3890810  57.9980220  16.8703080  49.3082830
  58.2493450  15.4759030  48.7750380  55.4546210  20.5426490  45.2582460
  55.2287130  20.3263660  46.1629080  54.6738740  20.9754950  44.9128430
  57.8945420  21.4412070  55.9242730  57.7989020  20.5006800  55.7743130
  58.7377400  21.6627140  55.5290800  53.0255960  17.8525740  54.0776510
  52.6319350  18.7000950  54.2849290  52.3374360  17.2152110  54.2685150
  50.3273010  15.7754200  48.1106590  50.0386060  16.3457060  48.8231570
  51.0718770  15.2958650  48.4737820  50.5143240  19.7174320  39.3209310
  50.4317910  20.6605080  39.4624300  50.1626300  19.5749230  38.4421660
  58.3141370  18.4513350  48.3879660  58.3177430  18.0103300  47.5384200
  59.2092490  18.7730680  48.4951480  54.1643750  18.3339840  47.3473870
  53.8243800  18.8115070  48.1040920  53.4021070  17.8804960  46.9874970
  58.3761520  19.4525430  41.3786420  58.4974340  19.4111910  42.3272240
  57.9910030  20.3149580  41.2233150  57.3883020  21.7626570  40.7769720
  56.8199920  21.3144820  40.1505630  58.0972020  22.1219350  40.2434870
  52.4652200  25.6638590  54.6536450  52.0806990  25.0232260  55.2519410
  52.7764390  26.3674710  55.2231180  58.6149340  22.5115130  50.1345070
  58.9819470  22.0373700  50.8806410  58.4254400  23.3856700  50.4753410
  51.4789830  17.2558820  46.2638540  51.1936750  16.8914490  47.1017160
  51.4168690  16.5239280  45.6501680  56.4048710  21.5523770  52.4529280
  56.1005780  22.4315750  52.6779640  57.3595170  21.6123560  52.4886720
  54.9330500  25.7584760  43.0496130  54.1592760  25.2182380  42.8894850
  55.6625130  25.2391370  42.7113890  61.1528420  16.1488080  42.9851910
  60.3393030  15.6501250  42.9097220  60.9590370  16.9886330  42.5688260
  61.0737280  24.8259180  54.7291520  61.0074590  23.9054850  54.4749110
  60.4442420  24.9234620  55.4436160  54.9767900  25.4265140  46.6874940
  55.4946570  24.6233400  46.6331830  54.5251920  25.3644280  47.5291770
  59.8637400  26.6931420  41.9602240  60.2053100  27.4373650  41.4645560
  59.0350110  27.0062540  42.3227070  52.4612440  22.3926510  53.6000640
  52.1027380  23.0580360  54.1873980  52.1667000  21.5610060  53.9713260
  55.6625560  22.8510750  56.4840190  55.3625700  22.9967930  55.5868010
  56.4336800  22.2916040  56.3913580  61.0054010  27.6479750  54.4795320
  61.0198550  26.7160710  54.2614230  60.2979110  27.7339510  55.1185090
  58.8328090  26.7744950  44.7318160  59.5199220  27.3214160  45.1125750
  58.0460510  27.3185680  44.7667770  50.9720490  22.3917770  40.2235240
  51.8415340  22.6742570  40.5071160  50.4810810  23.2053640  40.1084050
  58.1355300  23.7790980  44.3443520  58.5918080  24.5896230  44.5703710
  57.7843510  23.4614120  45.1762010  60.4387910  29.2897320  51.5735820
  61.0830130  29.4956700  52.2509240  60.8017350  28.5285720  51.1206670
  54.0367080  14.1228630  44.8166040  53.9081710  14.1146530  45.7650960
  53.2129100  14.4611720  44.4657050  51.3391740  31.6045150  40.7896870
  51.6989380  32.2034490  40.1354140  51.1984080  32.1505040  41.5631900
  51.0361010  15.8819750  54.2772740  50.3219530  16.0816670  54.8825350
  51.4556050  15.1059320  54.6487540  51.3233600  29.8700010  55.2639270
  51.4324720  28.9294750  55.1234660  50.6714160  30.1354760  54.6153000
  59.3146190  28.1415900  56.6637390  58.9943060  27.4225140  57.2083080
  58.6404550  28.8170970  56.7373450  57.3560360  28.9876350  41.6070540
  57.3470460  29.7206040  40.9915050  56.4358720  28.7407930  41.6997500
  52.9567000  24.2091240  42.3517300  52.3494950  24.9490140  42.3612600
  53.4316350  24.2990600  41.5255500  60.3419960  29.0504590  40.2695730
  60.4431940  28.8468580  39.3397710  59.4421700  28.7962870  40.4743510
  57.8645850  19.6084950  44.2519630  57.1562000  20.0771290  44.6933240
  58.1490330  18.9506960  44.8864820  59.4901780  21.0281650  52.2512160
  59.9887030  21.5027470  52.9164010  59.6324730  20.1045170  52.4582190
  58.9838070  31.5690910  44.9643400  59.2379570  31.5312300  44.0422770
  58.0350550  31.4424240  44.9571650  56.0680870  17.9170030  41.6270340
  56.9171400  18.3540180  41.5610530  55.7012140  18.2290290  42.4542400
  54.9672290  24.1702390  40.1005870  55.7335560  24.0583750  40.6631300
  55.0446980  23.4740360  39.4482640  53.6619050  21.6027460  40.7838760
  53.7422640  20.6554970  40.8956160  54.5538800  21.9334340  40.8899420
  54.4633760  31.7522850  47.8873300  55.1996240  31.2038310  48.1581870
  54.8474680  32.6178860  47.7479290  51.3479240  27.8196420  43.7614810
  50.4219020  28.0617560  43.7520220  51.8135670  28.6470680  43.6399560
  57.5736070  30.9253160  39.7098870  58.3664680  31.2141990  39.2580660
  57.0540420  30.4945330  39.0311350  51.1889850  23.4242380  56.0194930
  51.6928870  22.8449660  56.5911160  50.4497270  23.7082610  56.5571300
  58.0913470  26.1456570  39.5741220  57.9864110  25.5308920  40.3002600
  57.9237690  25.6222460  38.7904230  58.2427790  24.8313370  55.5530450
  57.4773460  25.3998370  55.4685120  58.4243750  24.5389580  54.6598680
  56.9991320  24.1667520  42.0748510  57.4207740  24.0007390  42.9179900
  57.1242160  23.3567750  41.5803650  55.1618740  20.1464070  54.8819490
  54.6315200  19.6555020  54.2542830  55.8306810  20.5748270  54.3477420
  59.5118960  23.1905130  39.3225610  60.0324620  22.4754150  38.9566760
  60.1587360  23.8291000  39.6226120  55.6491040  17.1126440  54.9616780
  55.5547910  16.4947190  54.2367650  55.0688430  17.8392730  54.7346690
  58.4152480  15.6699680  51.9944170  57.9669780  15.6923940  51.1489720
  57.7817680  15.2718700  52.5914470  58.8212030  24.5654010  52.6156610
  59.2400140  25.4086740  52.4432850  57.9020660  24.7026050  52.3863390
  55.8950220  20.2400750  39.0206670  55.6939280  19.3768110  39.3820010
  55.7242270  20.1534110  38.0828270  56.6719450  30.8707020  53.7314340
  56.1340540  31.5953080  53.4123040  56.9253410  30.3937360  52.9411680
  57.9244700  18.8391540  55.2570270  58.5144390  18.5307390  55.9448090
  57.1064940  18.3671290  55.4130170  54.6933020  17.3401370  39.0084550
  54.9958920  17.3468800  38.1003700  55.4327610  16.9899230  39.5052210
  59.5281660  32.1058230  53.9900990  59.4540360  33.0093370  54.2973360
  58.6260500  31.7870130  53.9623060  57.9117950  16.2835990  39.9940750
  57.5639950  15.6059980  39.4143200  58.1130720  15.8225500  40.8084140
  60.0766990  31.2716740  41.6127350  60.9717780  31.6101710  41.6346110
  60.1084620  30.5496150  40.9851630  53.7163150  26.6443790  39.8414350
  54.1538020  27.1873460  40.4971930  54.2010880  25.8190740  39.8510690
  50.9308950  29.4332820  47.2934610  51.2611960  28.5653880  47.0613250
  51.3599950  29.6391340  48.1239570  55.5270870  27.7641830  44.9536580
  55.2266410  27.6406800  45.8540490  55.4208360  26.9050420  44.5452310
  51.4199160  30.3003410  50.0316240  50.9830150  30.4804210  50.8640390
  51.9876840  31.0578030  49.8897960  51.2523590  22.8123640  46.3905120
  50.5972430  22.5435280  45.7464820  52.0901540  22.7028120  45.9407100
  52.2899520  23.1976210  50.9308460  52.6572560  23.1103610  51.8104480
  51.7210340  22.4342760  50.8315320  51.8415520  20.1085300  54.8366880
  50.9471570  20.0752060  55.1760590  52.3813070  20.3072090  55.6018130
  50.4661670  20.0222570  42.3330450  49.5625750  20.2852770  42.1582110
  50.9502290  20.2933740  41.5530410  53.0088880  19.0788110  40.2424830
  53.7180580  18.6571330  39.7572110  52.2928820  19.1463340  39.6108180
  52.6563040  15.1327440  39.2827480  53.3791170  15.6736380  39.6008700
  52.9287560  14.8590860  38.4069020  52.3455230  14.3833630  49.1850100
  52.9931420  13.8331010  48.7445260  52.7657070  14.6376780  50.0065910
  52.0987230  14.5389300  51.9275420  51.7502050  14.9953120  52.6933600
  51.7674930  13.6446430  52.0097850  53.7051600  27.7108900  56.0928610
  53.6621230  27.3401810  56.9743070  53.8362610  28.6486470  56.2330430
  57.4057630  29.2668490  51.6938330  57.1648990  29.5343050  50.8068850
  58.3460270  29.4374220  51.7489190  59.6112050  15.7301180  55.4494840
  59.5500940  16.3223010  56.1990250  60.5512430  15.6227140  55.3045100
  52.7707870  14.0665500  55.2026190  53.3190860  13.8853550  54.4392300
  52.8363180  13.2759610  55.7382500  53.5439630  30.6571150  53.2126390
  52.9499950  30.5255850  53.9516430  53.5363470  29.8209290  52.7468490
  53.1751860  28.0229530  52.1634430  52.4485920  27.4034820  52.0960380
  53.2361010  28.4170140  51.2932510  56.7796960  30.2374530  48.9483840
  57.2961980  29.6261890  48.4232100  57.4294340  30.7403310  49.4394850
  59.5192460  31.1283020  49.7752820  59.8070270  30.8737320  48.8985830
  60.0315680  30.5760380  50.3658390  60.7369470  14.8673220  50.3549330
  59.9541260  15.3418720  50.6346090  60.4432400  13.9628050  50.2462510
  51.4581860  31.3403920  45.3731190  51.2903900  30.7074600  46.0713080
  50.5916370  31.5463320  45.0225380  52.0809880  15.1720700  42.8763050
  52.8389240  15.2849580  42.3027080  51.6187050  16.0089900  42.8306480
  58.6223690  17.2859970  45.8665360  57.8098200  16.9116860  45.5261240
  59.1265330  16.5305050  46.1686550  53.0644560  30.0337150  42.8181330
  52.5392180  30.4145180  42.1143290  52.9889140  30.6587920  43.5391040
  54.4535030  15.6984750  41.4165020  54.9827790  14.9114550  41.2872970
  55.0863350  16.3775940  41.6500550  56.6472870  15.4359890  44.4710410
  56.0175610  14.7347200  44.6380540  56.1078010  16.1964020  44.2543570
  59.5864820  32.0499120  57.1421020  60.5132130  31.8143390  57.1856980
  59.5715250  32.8771120  56.6607050  56.7728430  14.7143870  56.9062900
  56.4912700  15.2177470  56.1423720  57.1548130  13.9165620  56.5405030
  55.6637530  31.9819530  41.6930580  56.3956350  31.6978810  41.1454470
  55.9231200  31.7432810  42.5829960  54.8252320  28.0984260  41.6976910
  54.1961200  28.5669360  42.2462740  54.9400150  27.2533480  42.1323100
  60.4120080  23.9268940  29.7287380  59.6362180  23.4469380  30.0185950
  61.0633010  23.2474590  29.5543540  54.4285910  24.2388750  30.6063140
  53.5970790  23.9837460  31.0059650  55.0366890  24.3099520  31.3421060
  54.4087170  28.2728840  30.8021160  54.7115210  27.3826580  30.6231380
  55.1530760  28.8299060  30.5743410  52.8377860  19.1990640  24.3905530
  51.9494560  19.5406610  24.2885410  53.1219050  18.9990960  23.4986360
  50.8010870  21.7996290  30.2745230  51.3726980  21.0318490  30.2748870
  50.8012410  22.0985050  29.3651840  59.8529070  26.6026130  29.7357540
  59.7837350  25.6616070  29.5746670  60.6148930  26.6927540  30.3080110
  52.0435740  17.2080650  32.0614160  51.8638580  16.3106400  32.3416920
  51.6415820  17.7552520  32.7361110  55.0139250  17.7822140  25.4243910
  55.1206000  18.6825870  25.7312670  54.1031610  17.7340110  25.1338560
  52.6622410  19.7041150  30.6696500  53.3432520  19.9679520  31.2883900
  52.3470460  18.8642020  31.0034510  56.8546980  20.7508510  29.7569090
  57.3625200  21.2489480  30.3974110  57.3860220  19.9743710  29.5808450
  55.1383080  15.3907070  34.0232510  55.1401520  15.9079460  33.2178410
  54.3087390  14.9137250  34.0002440  56.3885930  25.0302250  32.2006010
  56.0555310  25.6571170  32.8427080  56.5652610  25.5564130  31.4207680
  54.8198410  17.1017030  32.0302960  55.1615220  17.9459080  31.7356830
  53.8814220  17.2500770  32.1468300  55.6005030  26.9983050  34.0155190
  56.2179030  27.6734130  33.7339640  54.7398150  27.4071030  33.9242690
  50.8937370  26.1882910  22.8962040  50.5165350  26.6770010  22.1646940
  51.1510440  26.8608190  23.5268570  58.5026300  14.5899300  28.3547550
  58.8101280  14.0346190  27.6383050  57.5727000  14.7243760  28.1720540
  60.8907060  22.6548130  25.0907670  59.9636340  22.5885510  25.3196140
  61.0431880  23.5928260  24.9762910  60.8776140  18.9265130  22.0874830
  59.9379810  19.0879090  22.1727290  61.1959400  19.6450810  21.5410820
  56.4963700  23.1812870  27.8727400  56.0920700  22.4690120  27.3773300
  56.5826820  22.8366110  28.7615440  56.9645400  26.8680430  30.0366610
  56.6673690  26.2625900  29.3574390  57.9145220  26.9057740  29.9255970
  55.2092320  19.9556080  31.6526440  55.7606910  20.0651420  30.8779690
  55.7235830  20.3293680  32.3681670  56.0563830  26.6062120  36.6874410
  55.1592360  26.8302090  36.9347810  56.0816700  26.7297060  35.7385810
  54.8835050  23.4775440  35.2631780  54.7442820  24.3498240  35.6319180
  54.0016410  23.1348250  35.1179720  56.6815400  29.4197140  37.4716930
  56.6530830  29.8240090  36.6045360  56.5180370  28.4907500  37.3088530
  53.1968330  22.0757850  25.3734050  53.0765930  22.8019940  24.7615320
  52.8869220  21.3060760  24.8961960  50.8353700  25.2472990  31.1802690
  50.9134120  25.3821760  30.2358410  51.4495380  24.5388880  31.3730810
  52.0801330  26.9473180  27.5908870  51.6729410  27.0887770  26.7362470
  52.9714340  26.6633340  27.3880080  56.3522990  31.1618960  25.7031540
  56.1765470  30.2454500  25.4899340  55.4978730  31.5206250  25.9429340
  50.8913220  26.2887160  33.7197150  51.0544260  25.8192520  32.9016520
  51.3565670  25.7810720  34.3845990  55.6631990  15.4192920  28.7557720
  55.2200140  16.2002460  28.4242240  56.2216980  15.7422810  29.4628660
  59.9501800  18.2861440  34.3593040  59.4881170  18.4944460  35.1712980
  59.5479910  17.4720790  34.0563710  58.7790810  15.0403620  23.6363550
  58.1544990  15.0363490  24.3616860  58.6920930  14.1734580  23.2399520
  57.7007890  15.9640250  30.6147320  57.9980220  16.8703080  30.5339340
  58.2493450  15.4759030  30.0006890  55.4546210  20.5426490  26.4838970
  55.2287130  20.3263660  27.3885590  54.6738740  20.9754950  26.1384940
  57.8945420  21.4412070  37.1499240  57.7989020  20.5006800  36.9999640
  58.7377400  21.6627140  36.7547310  53.0255960  17.8525740  35.3033020
  52.6319350  18.7000950  35.5105800  52.3374360  17.2152110  35.4941660
  59.6001010  17.9360710  38.3729760  58.9099330  17.7432910  39.0075850
  60.3433310  18.2195350  38.9054060  50.3273010  15.7754200  29.3363100
  50.0386060  16.3457060  30.0488080  51.0718770  15.2958650  29.6994330
  50.5143240  19.7174320  20.5465820  50.4317910  20.6605080  20.6880810
  50.1626300  19.5749230  19.6678170  58.3141370  18.4513350  29.6136170
  58.3177430  18.0103300  28.7640710  59.2092490  18.7730680  29.7207990
  54.1643750  18.3339840  28.5730380  53.8243800  18.8115070  29.3297430
  53.4021070  17.8804960  28.2131480  58.3761520  19.4525430  22.6042930
  58.4974340  19.4111910  23.5528750  57.9910030  20.3149580  22.4489660
  57.3883020  21.7626570  22.0026230  56.8199920  21.3144820  21.3762140
  58.0972020  22.1219350  21.4691380  52.4652200  25.6638590  35.8792960
  52.0806990  25.0232260  36.4775920  52.7764390  26.3674710  36.4487690
  58.6149340  22.5115130  31.3601580  58.9819470  22.0373700  32.1062920
  58.4254400  23.3856700  31.7009920  51.4789830  17.2558820  27.4895050
  51.1936750  16.8914490  28.3273670  51.4168690  16.5239280  26.8758190
  56.4048710  21.5523770  33.6785790  56.1005780  22.4315750  33.9036150
  57.3595170  21.6123560  33.7143230  54.9330500  25.7584760  24.2752640
  54.1592760  25.2182380  24.1151360  55.6625130  25.2391370  23.9370400
  61.1528420  16.1488080  24.2108420  60.3393030  15.6501250  24.1353730
  60.9590370  16.9886330  23.7944770  61.0737280  24.8259180  35.9548030
  61.0074590  23.9054850  35.7005620  60.4442420  24.9234620  36.6692670
  54.9767900  25.4265140  27.9131450  55.4946570  24.6233400  27.8588340
  54.5251920  25.3644280  28.7548280  59.8637400  26.6931420  23.1858750
  60.2053100  27.4373650  22.6902070  59.0350110  27.0062540  23.5483580
  52.4612440  22.3926510  34.8257150  52.1027380  23.0580360  35.4130490
  52.1667000  21.5610060  35.1969770  55.6625560  22.8510750  37.7096700
  55.3625700  22.9967930  36.8124520  56.4336800  22.2916040  37.6170090
  61.0054010  27.6479750  35.7051830  61.0198550  26.7160710  35.4870740
  60.2979110  27.7339510  36.3441600  58.8328090  26.7744950  25.9574670
  59.5199220  27.3214160  26.3382260  58.0460510  27.3185680  25.9924280
  50.9720490  22.3917770  21.4491750  51.8415340  22.6742570  21.7327670
  50.4810810  23.2053640  21.3340560  58.1355300  23.7790980  25.5700030
  58.5918080  24.5896230  25.7960220  57.7843510  23.4614120  26.4018520
  60.4387910  29.2897320  32.7992330  61.0830130  29.4956700  33.4765750
  60.8017350  28.5285720  32.3463180  54.0367080  14.1228630  26.0422550
  53.9081710  14.1146530  26.9907470  53.2129100  14.4611720  25.6913560
  51.3391740  31.6045150  22.0153380  51.6989380  32.2034490  21.3610650
  51.1984080  32.1505040  22.7888410  51.0361010  15.8819750  35.5029250
  50.3219530  16.0816670  36.1081860  51.4556050  15.1059320  35.8744050
  51.3233600  29.8700010  36.4895780  51.4324720  28.9294750  36.3491170
  50.6714160  30.1354760  35.8409510  59.3146190  28.1415900  37.8893900
  58.9943060  27.4225140  38.4339590  58.6404550  28.8170970  37.9629960
  57.3560360  28.9876350  22.8327050  57.3470460  29.7206040  22.2171560
  56.4358720  28.7407930  22.9254010  52.9567000  24.2091240  23.5773810
  52.3494950  24.9490140  23.5869110  53.4316350  24.2990600  22.7512010
  60.3419960  29.0504590  21.4952240  60.4431940  28.8468580  20.5654220
  59.4421700  28.7962870  21.7000020  57.8645850  19.6084950  25.4776140
  57.1562000  20.0771290  25.9189750  58.1490330  18.9506960  26.1121330
  59.4901780  21.0281650  33.4768670  59.9887030  21.5027470  34.1420520
  59.6324730  20.1045170  33.6838700  58.9838070  31.5690910  26.1899910
  59.2379570  31.5312300  25.2679280  58.0350550  31.4424240  26.1828160
  56.0680870  17.9170030  22.8526850  56.9171400  18.3540180  22.7867040
  55.7012140  18.2290290  23.6798910  54.9672290  24.1702390  21.3262380
  55.7335560  24.0583750  21.8887810  55.0446980  23.4740360  20.6739150
  53.6619050  21.6027460  22.0095270  53.7422640  20.6554970  22.1212670
  54.5538800  21.9334340  22.1155930  54.4633760  31.7522850  29.1129810
  55.1996240  31.2038310  29.3838380  54.8474680  32.6178860  28.9735800
  51.3479240  27.8196420  24.9871320  50.4219020  28.0617560  24.9776730
  51.8135670  28.6470680  24.8656070  53.4692040  30.9368920  38.3015390
  54.2704770  31.2580970  38.7150790  52.9543860  30.5764500  39.0235300
  57.5736070  30.9253160  20.9355380  58.3664680  31.2141990  20.4837170
  57.0540420  30.4945330  20.2567860  51.1889850  23.4242380  37.2451440
  51.6928870  22.8449660  37.8167670  50.4497270  23.7082610  37.7827810
  58.0913470  26.1456570  20.7997730  57.9864110  25.5308920  21.5259110
  57.9237690  25.6222460  20.0160740  58.2427790  24.8313370  36.7786960
  57.4773460  25.3998370  36.6941630  58.4243750  24.5389580  35.8855190
  53.2212930  21.5671970  38.1401510  53.2618270  21.2685840  39.0486740
  54.0758430  21.9679580  37.9809030  56.9991320  24.1667520  23.3005020
  57.4207740  24.0007390  24.1436410  57.1242160  23.3567750  22.8060160
  55.1618740  20.1464070  36.1076000  54.6315200  19.6555020  35.4799340
  55.8306810  20.5748270  35.5733930  59.5118960  23.1905130  20.5482120
  60.0324620  22.4754150  20.1823270  60.1587360  23.8291000  20.8482630
  55.6491040  17.1126440  36.1873290  55.5547910  16.4947190  35.4624160
  55.0688430  17.8392730  35.9603200  58.4152480  15.6699680  33.2200680
  57.9669780  15.6923940  32.3746230  57.7817680  15.2718700  33.8170980
  58.8212030  24.5654010  33.8413120  59.2400140  25.4086740  33.6689360
  57.9020660  24.7026050  33.6119900  55.8950220  20.2400750  20.2463180
  55.6939280  19.3768110  20.6076520  55.7242270  20.1534110  19.3084780
  56.6719450  30.8707020  34.9570850  56.1340540  31.5953080  34.6379550
  56.9253410  30.3937360  34.1668190  57.9244700  18.8391540  36.4826780
  58.5144390  18.5307390  37.1704600  57.1064940  18.3671290  36.6386680
  54.6933020  17.3401370  20.2341060  54.9958920  17.3468800  19.3260210
  55.4327610  16.9899230  20.7308720  59.5281660  32.1058230  35.2157500
  59.4540360  33.0093370  35.5229870  58.6260500  31.7870130  35.1879570
  57.9117950  16.2835990  21.2197260  57.5639950  15.6059980  20.6399710
  58.1130720  15.8225500  22.0340650  60.0766990  31.2716740  22.8383860
  60.9717780  31.6101710  22.8602620  60.1084620  30.5496150  22.2108140
  53.7163150  26.6443790  21.0670860  54.1538020  27.1873460  21.7228440
  54.2010880  25.8190740  21.0767200  50.9308950  29.4332820  28.5191120
  51.2611960  28.5653880  28.2869760  51.3599950  29.6391340  29.3496080
  55.5270870  27.7641830  26.1793090  55.2266410  27.6406800  27.0797000
  55.4208360  26.9050420  25.7708820  51.4199160  30.3003410  31.2572750
  50.9830150  30.4804210  32.0896900  51.9876840  31.0578030  31.1154470
  51.2523590  22.8123640  27.6161630  50.5972430  22.5435280  26.9721330
  52.0901540  22.7028120  27.1663610  52.2899520  23.1976210  32.1564970
  52.6572560  23.1103610  33.0360990  51.7210340  22.4342760  32.0571830
  51.8415520  20.1085300  36.0623390  50.9471570  20.0752060  36.4017100
  52.3813070  20.3072090  36.8274640  50.4661670  20.0222570  23.5586960
  49.5625750  20.2852770  23.3838620  50.9502290  20.2933740  22.7786920
  53.0088880  19.0788110  21.4681340  53.7180580  18.6571330  20.9828620
  52.2928820  19.1463340  20.8364690  52.6563040  15.1327440  20.5083990
  53.3791170  15.6736380  20.8265210  52.9287560  14.8590860  19.6325530
  52.3455230  14.3833630  30.4106610  52.9931420  13.8331010  29.9701770
  52.7657070  14.6376780  31.2322420  52.0987230  14.5389300  33.1531930
  51.7502050  14.9953120  33.9190110  51.7674930  13.6446430  33.2354360
  53.7051600  27.7108900  37.3185120  53.6621230  27.3401810  38.1999580
  53.8362610  28.6486470  37.4586940  57.4057630  29.2668490  32.9194840
  57.1648990  29.5343050  32.0325360  58.3460270  29.4374220  32.9745700
  59.6112050  15.7301180  36.6751350  59.5500940  16.3223010  37.4246760
  60.5512430  15.6227140  36.5301610  52.7707870  14.0665500  36.4282700
  53.3190860  13.8853550  35.6648810  52.8363180  13.2759610  36.9639010
  53.5439630  30.6571150  34.4382900  52.9499950  30.5255850  35.1772940
  53.5363470  29.8209290  33.9725000  53.1751860  28.0229530  33.3890940
  52.4485920  27.4034820  33.3216890  53.2361010  28.4170140  32.5189020
  56.7796960  30.2374530  30.1740350  57.2961980  29.6261890  29.6488610
  57.4294340  30.7403310  30.6651360  59.5192460  31.1283020  31.0009330
  59.8070270  30.8737320  30.1242340  60.0315680  30.5760380  31.5914900
  60.7369470  14.8673220  31.5805840  59.9541260  15.3418720  31.8602600
  60.4432400  13.9628050  31.4719020  51.4581860  31.3403920  26.5987700
  51.2903900  30.7074600  27.2969590  50.5916370  31.5463320  26.2481890
  52.0809880  15.1720700  24.1019560  52.8389240  15.2849580  23.5283590
  51.6187050  16.0089900  24.0562990  58.6223690  17.2859970  27.0921870
  57.8098200  16.9116860  26.7517750  59.1265330  16.5305050  27.3943060
  53.0644560  30.0337150  24.0437840  52.5392180  30.4145180  23.3399800
  52.9889140  30.6587920  24.7647550  54.4535030  15.6984750  22.6421530
  54.9827790  14.9114550  22.5129480  55.0863350  16.3775940  22.8757060
  56.6472870  15.4359890  25.6966920  56.0175610  14.7347200  25.8637050
  56.1078010  16.1964020  25.4800080  59.5864820  32.0499120  38.3677530
  60.5132130  31.8143390  38.4113490  59.5715250  32.8771120  37.8863560
  56.7728430  14.7143870  38.1319410  56.4912700  15.2177470  37.3680230
  57.1548130  13.9165620  37.7661540  55.6637530  31.9819530  22.9187090
  56.3956350  31.6978810  22.3710980  55.9231200  31.7432810  23.8086470
  54.8252320  28.0984260  22.9233420  54.1961200  28.5669360  23.4719250
  54.9400150  27.2533480  23.3579610  60.4120080  23.9268940  10.9543890
  59.6362180  23.4469380  11.2442460  61.0633010  23.2474590  10.7800050
  54.4285910  24.2388750  11.8319650  53.5970790  23.9837460  12.2316160
  55.0366890  24.3099520  12.5677570  54.4087170  28.2728840  12.0277670
  54.7115210  27.3826580  11.8487890  55.1530760  28.8299060  11.7999920
  52.8377860  19.1990640   5.6162040  51.9494560  19.5406610   5.5141920
  53.1219050  18.9990960   4.7242870  50.8010870  21.7996290  11.5001740
  51.3726980  21.0318490  11.5005380  50.8012410  22.0985050  10.5908350
  59.8529070  26.6026130  10.9614050  59.7837350  25.6616070  10.8003180
  60.6148930  26.6927540  11.5336620  52.0435740  17.2080650  13.2870670
  51.8638580  16.3106400  13.5673430  51.6415820  17.7552520  13.9617620
  55.0139250  17.7822140   6.6500420  55.1206000  18.6825870   6.9569180
  54.1031610  17.7340110   6.3595070  52.6622410  19.7041150  11.8953010
  53.3432520  19.9679520  12.5140410  52.3470460  18.8642020  12.2291020
  56.8546980  20.7508510  10.9825600  57.3625200  21.2489480  11.6230620
  57.3860220  19.9743710  10.8064960  55.1383080  15.3907070  15.2489020
  55.1401520  15.9079460  14.4434920  54.3087390  14.9137250  15.2258950
  56.3885930  25.0302250  13.4262520  56.0555310  25.6571170  14.0683590
  56.5652610  25.5564130  12.6464190  54.8198410  17.1017030  13.2559470
  55.1615220  17.9459080  12.9613340  53.8814220  17.2500770  13.3724810
  55.6005030  26.9983050  15.2411700  56.2179030  27.6734130  14.9596150
  54.7398150  27.4071030  15.1499200  50.8937370  26.1882910   4.1218550
  50.5165350  26.6770010   3.3903450  51.1510440  26.8608190   4.7525080
  58.5026300  14.5899300   9.5804060  58.8101280  14.0346190   8.8639560
  57.5727000  14.7243760   9.3977050  60.8907060  22.6548130   6.3164180
  59.9636340  22.5885510   6.5452650  61.0431880  23.5928260   6.2019420
  60.8776140  18.9265130   3.3131340  59.9379810  19.0879090   3.3983800
  61.1959400  19.6450810   2.7667330  56.4963700  23.1812870   9.0983910
  56.0920700  22.4690120   8.6029810  56.5826820  22.8366110   9.9871950
  56.9645400  26.8680430  11.2623120  56.6673690  26.2625900  10.5830900
  57.9145220  26.9057740  11.1512480  55.2092320  19.9556080  12.8782950
  55.7606910  20.0651420  12.1036200  55.7235830  20.3293680  13.5938180
  56.0563830  26.6062120  17.9130920  55.1592360  26.8302090  18.1604320
  56.0816700  26.7297060  16.9642320  54.8835050  23.4775440  16.4888290
  54.7442820  24.3498240  16.8575690  54.0016410  23.1348250  16.3436230
  56.6815400  29.4197140  18.6973440  56.6530830  29.8240090  17.8301870
  56.5180370  28.4907500  18.5345040  53.1968330  22.0757850   6.5990560
  53.0765930  22.8019940   5.9871830  52.8869220  21.3060760   6.1218470
  50.8353700  25.2472990  12.4059200  50.9134120  25.3821760  11.4614920
  51.4495380  24.5388880  12.5987320  52.0801330  26.9473180   8.8165380
  51.6729410  27.0887770   7.9618980  52.9714340  26.6633340   8.6136590
  56.3522990  31.1618960   6.9288050  56.1765470  30.2454500   6.7155850
  55.4978730  31.5206250   7.1685850  50.8913220  26.2887160  14.9453660
  51.0544260  25.8192520  14.1273030  51.3565670  25.7810720  15.6102500
  55.6631990  15.4192920   9.9814230  55.2200140  16.2002460   9.6498750
  56.2216980  15.7422810  10.6885170  59.9501800  18.2861440  15.5849550
  59.4881170  18.4944460  16.3969490  59.5479910  17.4720790  15.2820220
  58.7790810  15.0403620   4.8620060  58.1544990  15.0363490   5.5873370
  58.6920930  14.1734580   4.4656030  57.7007890  15.9640250  11.8403830
  57.9980220  16.8703080  11.7595850  58.2493450  15.4759030  11.2263400
  55.4546210  20.5426490   7.7095480  55.2287130  20.3263660   8.6142100
  54.6738740  20.9754950   7.3641450  57.8945420  21.4412070  18.3755750
  57.7989020  20.5006800  18.2256150  58.7377400  21.6627140  17.9803820
  53.0255960  17.8525740  16.5289530  52.6319350  18.7000950  16.7362310
  52.3374360  17.2152110  16.7198170  59.6001010  17.9360710  19.5986270
  58.9099330  17.7432910  20.2332360  60.3433310  18.2195350  20.1310570
  50.3273010  15.7754200  10.5619610  50.0386060  16.3457060  11.2744590
  51.0718770  15.2958650  10.9250840  58.3141370  18.4513350  10.8392680
  58.3177430  18.0103300   9.9897220  59.2092490  18.7730680  10.9464500
  54.1643750  18.3339840   9.7986890  53.8243800  18.8115070  10.5553940
  53.4021070  17.8804960   9.4387990  58.3761520  19.4525430   3.8299440
  58.4974340  19.4111910   4.7785260  57.9910030  20.3149580   3.6746170
  57.3883020  21.7626570   3.2282740  56.8199920  21.3144820   2.6018650
  58.0972020  22.1219350   2.6947890  52.4652200  25.6638590  17.1049470
  52.0806990  25.0232260  17.7032430  52.7764390  26.3674710  17.6744200
  58.6149340  22.5115130  12.5858090  58.9819470  22.0373700  13.3319430
  58.4254400  23.3856700  12.9266430  51.4789830  17.2558820   8.7151560
  51.1936750  16.8914490   9.5530180  51.4168690  16.5239280   8.1014700
  56.4048710  21.5523770  14.9042300  56.1005780  22.4315750  15.1292660
  57.3595170  21.6123560  14.9399740  54.9330500  25.7584760   5.5009150
  54.1592760  25.2182380   5.3407870  55.6625130  25.2391370   5.1626910
  61.1528420  16.1488080   5.4364930  60.3393030  15.6501250   5.3610240
  60.9590370  16.9886330   5.0201280  61.0737280  24.8259180  17.1804540
  61.0074590  23.9054850  16.9262130  60.4442420  24.9234620  17.8949180
  54.9767900  25.4265140   9.1387960  55.4946570  24.6233400   9.0844850
  54.5251920  25.3644280   9.9804790  59.8637400  26.6931420   4.4115260
  60.2053100  27.4373650   3.9158580  59.0350110  27.0062540   4.7740090
  52.4612440  22.3926510  16.0513660  52.1027380  23.0580360  16.6387000
  52.1667000  21.5610060  16.4226280  55.6625560  22.8510750  18.9353210
  55.3625700  22.9967930  18.0381030  56.4336800  22.2916040  18.8426600
  61.0054010  27.6479750  16.9308340  61.0198550  26.7160710  16.7127250
  60.2979110  27.7339510  17.5698110  58.8328090  26.7744950   7.1831180
  59.5199220  27.3214160   7.5638770  58.0460510  27.3185680   7.2180790
  50.9720490  22.3917770   2.6748260  51.8415340  22.6742570   2.9584180
  50.4810810  23.2053640   2.5597070  58.1355300  23.7790980   6.7956540
  58.5918080  24.5896230   7.0216730  57.7843510  23.4614120   7.6275030
  60.4387910  29.2897320  14.0248840  61.0830130  29.4956700  14.7022260
  60.8017350  28.5285720  13.5719690  54.0367080  14.1228630   7.2679060
  53.9081710  14.1146530   8.2163980  53.2129100  14.4611720   6.9170070
  51.3391740  31.6045150   3.2409890  51.6989380  32.2034490   2.5867160
  51.1984080  32.1505040   4.0144920  51.0361010  15.8819750  16.7285760
  50.3219530  16.0816670  17.3338370  51.4556050  15.1059320  17.1000560
  51.3233600  29.8700010  17.7152290  51.4324720  28.9294750  17.5747680
  50.6714160  30.1354760  17.0666020  59.3146190  28.1415900  19.1150410
  58.9943060  27.4225140  19.6596100  58.6404550  28.8170970  19.1886470
  57.3560360  28.9876350   4.0583560  57.3470460  29.7206040   3.4428070
  56.4358720  28.7407930   4.1510520  52.9567000  24.2091240   4.8030320
  52.3494950  24.9490140   4.8125620  53.4316350  24.2990600   3.9768520
  60.3419960  29.0504590   2.7208750  60.4431940  28.8468580   1.7910730
  59.4421700  28.7962870   2.9256530  57.8645850  19.6084950   6.7032650
  57.1562000  20.0771290   7.1446260  58.1490330  18.9506960   7.3377840
  59.4901780  21.0281650  14.7025180  59.9887030  21.5027470  15.3677030
  59.6324730  20.1045170  14.9095210  58.9838070  31.5690910   7.4156420
  59.2379570  31.5312300   6.4935790  58.0350550  31.4424240   7.4084670
  56.0680870  17.9170030   4.0783360  56.9171400  18.3540180   4.0123550
  55.7012140  18.2290290   4.9055420  54.9672290  24.1702390   2.5518890
  55.7335560  24.0583750   3.1144320  55.0446980  23.4740360   1.8995660
  53.6619050  21.6027460   3.2351780  53.7422640  20.6554970   3.3469180
  54.5538800  21.9334340   3.3412440  54.4633760  31.7522850  10.3386320
  55.1996240  31.2038310  10.6094890  54.8474680  32.6178860  10.1992310
  51.3479240  27.8196420   6.2127830  50.4219020  28.0617560   6.2033240
  51.8135670  28.6470680   6.0912580  53.4692040  30.9368920  19.5271900
  54.2704770  31.2580970  19.9407300  52.9543860  30.5764500  20.2491810
  51.1889850  23.4242380  18.4707950  51.6928870  22.8449660  19.0424180
  50.4497270  23.7082610  19.0084320  58.2427790  24.8313370  18.0043470
  57.4773460  25.3998370  17.9198140  58.4243750  24.5389580  17.1111700
  53.2212930  21.5671970  19.3658020  53.2618270  21.2685840  20.2743250
  54.0758430  21.9679580  19.2065540  56.9991320  24.1667520   4.5261530
  57.4207740  24.0007390   5.3692920  57.1242160  23.3567750   4.0316670
  55.1618740  20.1464070  17.3332510  54.6315200  19.6555020  16.7055850
  55.8306810  20.5748270  16.7990440  55.6491040  17.1126440  17.4129800
  55.5547910  16.4947190  16.6880670  55.0688430  17.8392730  17.1859710
  58.4152480  15.6699680  14.4457190  57.9669780  15.6923940  13.6002740
  57.7817680  15.2718700  15.0427490  58.8212030  24.5654010  15.0669630
  59.2400140  25.4086740  14.8945870  57.9020660  24.7026050  14.8376410
  56.6719450  30.8707020  16.1827360  56.1340540  31.5953080  15.8636060
  56.9253410  30.3937360  15.3924700  57.9244700  18.8391540  17.7083290
  58.5144390  18.5307390  18.3961110  57.1064940  18.3671290  17.8643190
  59.5281660  32.1058230  16.4414010  59.4540360  33.0093370  16.7486380
  58.6260500  31.7870130  16.4136080  57.9117950  16.2835990   2.4453770
  57.5639950  15.6059980   1.8656220  58.1130720  15.8225500   3.2597160
  60.0766990  31.2716740   4.0640370  60.9717780  31.6101710   4.0859130
  60.1084620  30.5496150   3.4364650  53.7163150  26.6443790   2.2927370
  54.1538020  27.1873460   2.9484950  54.2010880  25.8190740   2.3023710
  50.9308950  29.4332820   9.7447630  51.2611960  28.5653880   9.5126270
  51.3599950  29.6391340  10.5752590  55.5270870  27.7641830   7.4049600
  55.2266410  27.6406800   8.3053510  55.4208360  26.9050420   6.9965330
  51.4199160  30.3003410  12.4829260  50.9830150  30.4804210  13.3153410
  51.9876840  31.0578030  12.3410980  51.2523590  22.8123640   8.8418140
  50.5972430  22.5435280   8.1977840  52.0901540  22.7028120   8.3920120
  52.2899520  23.1976210  13.3821480  52.6572560  23.1103610  14.2617500
  51.7210340  22.4342760  13.2828340  51.8415520  20.1085300  17.2879900
  50.9471570  20.0752060  17.6273610  52.3813070  20.3072090  18.0531150
  50.4661670  20.0222570   4.7843470  49.5625750  20.2852770   4.6095130
  50.9502290  20.2933740   4.0043430  53.0088880  19.0788110   2.6937850
  53.7180580  18.6571330   2.2085130  52.2928820  19.1463340   2.0621200
  52.3455230  14.3833630  11.6363120  52.9931420  13.8331010  11.1958280
  52.7657070  14.6376780  12.4578930  52.0987230  14.5389300  14.3788440
  51.7502050  14.9953120  15.1446620  51.7674930  13.6446430  14.4610870
  53.7051600  27.7108900  18.5441630  53.6621230  27.3401810  19.4256090
  53.8362610  28.6486470  18.6843450  57.4057630  29.2668490  14.1451350
  57.1648990  29.5343050  13.2581870  58.3460270  29.4374220  14.2002210
  59.6112050  15.7301180  17.9007860  59.5500940  16.3223010  18.6503270
  60.5512430  15.6227140  17.7558120  52.7707870  14.0665500  17.6539210
  53.3190860  13.8853550  16.8905320  52.8363180  13.2759610  18.1895520
  53.5439630  30.6571150  15.6639410  52.9499950  30.5255850  16.4029450
  53.5363470  29.8209290  15.1981510  53.1751860  28.0229530  14.6147450
  52.4485920  27.4034820  14.5473400  53.2361010  28.4170140  13.7445530
  56.7796960  30.2374530  11.3996860  57.2961980  29.6261890  10.8745120
  57.4294340  30.7403310  11.8907870  59.5192460  31.1283020  12.2265840
  59.8070270  30.8737320  11.3498850  60.0315680  30.5760380  12.8171410
  60.7369470  14.8673220  12.8062350  59.9541260  15.3418720  13.0859110
  60.4432400  13.9628050  12.6975530  51.4581860  31.3403920   7.8244210
  51.2903900  30.7074600   8.5226100  50.5916370  31.5463320   7.4738400
  52.0809880  15.1720700   5.3276070  52.8389240  15.2849580   4.7540100
  51.6187050  16.0089900   5.2819500  58.6223690  17.2859970   8.3178380
  57.8098200  16.9116860   7.9774260  59.1265330  16.5305050   8.6199570
  53.0644560  30.0337150   5.2694350  52.5392180  30.4145180   4.5656310
  52.9889140  30.6587920   5.9904060  54.4535030  15.6984750   3.8678040
  54.9827790  14.9114550   3.7385990  55.0863350  16.3775940   4.1013570
  56.6472870  15.4359890   6.9223430  56.0175610  14.7347200   7.0893560
  56.1078010  16.1964020   6.7056590  59.5864820  32.0499120  19.5934040
  60.5132130  31.8143390  19.6370000  59.5715250  32.8771120  19.1120070
  56.7728430  14.7143870  19.3575920  56.4912700  15.2177470  18.5936740
  57.1548130  13.9165620  18.9918050  55.6637530  31.9819530   4.1443600
  56.3956350  31.6978810   3.5967490  55.9231200  31.7432810   5.0342980
  54.8252320  28.0984260   4.1489930  54.1961200  28.5669360   4.6975760
  54.9400150  27.2533480   4.5836120  60.4120080   5.1525450  48.5030870
  59.6362180   4.6725890  48.7929440  61.0633010   4.4731100  48.3287030
  54.4285910   5.4645260  49.3806630  53.5970790   5.2093970  49.7803140
  55.0366890   5.5356030  50.1164550  54.4087170   9.4985350  49.5764650
  54.7115210   8.6083090  49.3974870  55.1530760  10.0555570  49.3486900
  50.8010870   3.0252800  49.0488720  51.3726980   2.2575000  49.0492360
  50.8012410   3.3241560  48.1395330  59.8529070   7.8282640  48.5101030
  59.7837350   6.8872580  48.3490160  60.6148930   7.9184050  49.0823600
  56.3885930   6.2558760  50.9749500  56.0555310   6.8827680  51.6170570
  56.5652610   6.7820640  50.1951170  55.6005030   8.2239560  52.7898680
  56.2179030   8.8990640  52.5083130  54.7398150   8.6327540  52.6986180
  50.8937370   7.4139420  41.6705530  50.5165350   7.9026520  40.9390430
  51.1510440   8.0864700  42.3012060  60.8907060   3.8804640  43.8651160
  59.9636340   3.8142020  44.0939630  61.0431880   4.8184770  43.7506400
  56.4963700   4.4069380  46.6470890  56.0920700   3.6946630  46.1516790
  56.5826820   4.0622620  47.5358930  56.9645400   8.0936940  48.8110100
  56.6673690   7.4882410  48.1317880  57.9145220   8.1314250  48.6999460
  56.0563830   7.8318630  55.4617900  55.1592360   8.0558600  55.7091300
  56.0816700   7.9553570  54.5129300  54.8835050   4.7031950  54.0375270
  54.7442820   5.5754750  54.4062670  54.0016410   4.3604760  53.8923210
  56.6815400  10.6453650  56.2460420  56.6530830  11.0496600  55.3788850
  56.5180370   9.7164010  56.0832020  53.1968330   3.3014360  44.1477540
  53.0765930   4.0276450  43.5358810  52.8869220   2.5317270  43.6705450
  50.8353700   6.4729500  49.9546180  50.9134120   6.6078270  49.0101900
  51.4495380   5.7645390  50.1474300  52.0801330   8.1729690  46.3652360
  51.6729410   8.3144280  45.5105960  52.9714340   7.8889850  46.1623570
  56.3522990  12.3875470  44.4775030  56.1765470  11.4711010  44.2642830
  55.4978730  12.7462760  44.7172830  50.8913220   7.5143670  52.4940640
  51.0544260   7.0449030  51.6760010  51.3565670   7.0067230  53.1589480
  55.4546210   1.7683000  45.2582460  55.2287130   1.5520170  46.1629080
  54.6738740   2.2011460  44.9128430  57.8945420   2.6668580  55.9242730
  57.7989020   1.7263310  55.7743130  58.7377400   2.8883650  55.5290800
  57.3883020   2.9883080  40.7769720  56.8199920   2.5401330  40.1505630
  58.0972020   3.3475860  40.2434870  52.4652200   6.8895100  54.6536450
  52.0806990   6.2488770  55.2519410  52.7764390   7.5931220  55.2231180
  58.6149340   3.7371640  50.1345070  58.9819470   3.2630210  50.8806410
  58.4254400   4.6113210  50.4753410  56.4048710   2.7780280  52.4529280
  56.1005780   3.6572260  52.6779640  57.3595170   2.8380070  52.4886720
  54.9330500   6.9841270  43.0496130  54.1592760   6.4438890  42.8894850
  55.6625130   6.4647880  42.7113890  61.0737280   6.0515690  54.7291520
  61.0074590   5.1311360  54.4749110  60.4442420   6.1491130  55.4436160
  54.9767900   6.6521650  46.6874940  55.4946570   5.8489910  46.6331830
  54.5251920   6.5900790  47.5291770  59.8637400   7.9187930  41.9602240
  60.2053100   8.6630160  41.4645560  59.0350110   8.2319050  42.3227070
  52.4612440   3.6183020  53.6000640  52.1027380   4.2836870  54.1873980
  52.1667000   2.7866570  53.9713260  55.6625560   4.0767260  56.4840190
  55.3625700   4.2224440  55.5868010  56.4336800   3.5172550  56.3913580
  61.0054010   8.8736260  54.4795320  61.0198550   7.9417220  54.2614230
  60.2979110   8.9596020  55.1185090  58.8328090   8.0001460  44.7318160
  59.5199220   8.5470670  45.1125750  58.0460510   8.5442190  44.7667770
  50.9720490   3.6174280  40.2235240  51.8415340   3.8999080  40.5071160
  50.4810810   4.4310150  40.1084050  58.1355300   5.0047490  44.3443520
  58.5918080   5.8152740  44.5703710  57.7843510   4.6870630  45.1762010
  60.4387910  10.5153830  51.5735820  61.0830130  10.7213210  52.2509240
  60.8017350   9.7542230  51.1206670  51.3391740  12.8301660  40.7896870
  51.6989380  13.4291000  40.1354140  51.1984080  13.3761550  41.5631900
  51.3233600  11.0956520  55.2639270  51.4324720  10.1551260  55.1234660
  50.6714160  11.3611270  54.6153000  59.3146190   9.3672410  56.6637390
  58.9943060   8.6481650  57.2083080  58.6404550  10.0427480  56.7373450
  57.3560360  10.2132860  41.6070540  57.3470460  10.9462550  40.9915050
  56.4358720   9.9664440  41.6997500  52.9567000   5.4347750  42.3517300
  52.3494950   6.1746650  42.3612600  53.4316350   5.5247110  41.5255500
  60.3419960  10.2761100  40.2695730  60.4431940  10.0725090  39.3397710
  59.4421700  10.0219380  40.4743510  59.4901780   2.2538160  52.2512160
  59.9887030   2.7283980  52.9164010  59.6324730   1.3301680  52.4582190
  58.9838070  12.7947420  44.9643400  59.2379570  12.7568810  44.0422770
  58.0350550  12.6680750  44.9571650  54.9672290   5.3958900  40.1005870
  55.7335560   5.2840260  40.6631300  55.0446980   4.6996870  39.4482640
  53.6619050   2.8283970  40.7838760  53.7422640   1.8811480  40.8956160
  54.5538800   3.1590850  40.8899420  54.4633760  12.9779360  47.8873300
  55.1996240  12.4294820  48.1581870  54.8474680  13.8435370  47.7479290
  51.3479240   9.0452930  43.7614810  50.4219020   9.2874070  43.7520220
  51.8135670   9.8727190  43.6399560  57.5736070  12.1509670  39.7098870
  58.3664680  12.4398500  39.2580660  57.0540420  11.7201840  39.0311350
  51.1889850   4.6498890  56.0194930  51.6928870   4.0706170  56.5911160
  50.4497270   4.9339120  56.5571300  58.0913470   7.3713080  39.5741220
  57.9864110   6.7565430  40.3002600  57.9237690   6.8478970  38.7904230
  58.2427790   6.0569880  55.5530450  57.4773460   6.6254880  55.4685120
  58.4243750   5.7646090  54.6598680  56.9991320   5.3924030  42.0748510
  57.4207740   5.2263900  42.9179900  57.1242160   4.5824260  41.5803650
  59.5118960   4.4161640  39.3225610  60.0324620   3.7010660  38.9566760
  60.1587360   5.0547510  39.6226120  58.8212030   5.7910520  52.6156610
  59.2400140   6.6343250  52.4432850  57.9020660   5.9282560  52.3863390
  56.6719450  12.0963530  53.7314340  56.1340540  12.8209590  53.4123040
  56.9253410  11.6193870  52.9411680  59.5281660  13.3314740  53.9900990
  59.4540360  14.2349880  54.2973360  58.6260500  13.0126640  53.9623060
  60.0766990  12.4973250  41.6127350  60.9717780  12.8358220  41.6346110
  60.1084620  11.7752660  40.9851630  53.7163150   7.8700300  39.8414350
  54.1538020   8.4129970  40.4971930  54.2010880   7.0447250  39.8510690
  50.9308950  10.6589330  47.2934610  51.2611960   9.7910390  47.0613250
  51.3599950  10.8647850  48.1239570  55.5270870   8.9898340  44.9536580
  55.2266410   8.8663310  45.8540490  55.4208360   8.1306930  44.5452310
  51.4199160  11.5259920  50.0316240  50.9830150  11.7060720  50.8640390
  51.9876840  12.2834540  49.8897960  51.2523590   4.0380150  46.3905120
  50.5972430   3.7691790  45.7464820  52.0901540   3.9284630  45.9407100
  52.2899520   4.4232720  50.9308460  52.6572560   4.3360120  51.8104480
  51.7210340   3.6599270  50.8315320  53.7051600   8.9365410  56.0928610
  53.6621230   8.5658320  56.9743070  53.8362610   9.8742980  56.2330430
  57.4057630  10.4925000  51.6938330  57.1648990  10.7599560  50.8068850
  58.3460270  10.6630730  51.7489190  53.5439630  11.8827660  53.2126390
  52.9499950  11.7512360  53.9516430  53.5363470  11.0465800  52.7468490
  53.1751860   9.2486040  52.1634430  52.4485920   8.6291330  52.0960380
  53.2361010   9.6426650  51.2932510  56.7796960  11.4631040  48.9483840
  57.2961980  10.8518400  48.4232100  57.4294340  11.9659820  49.4394850
  59.5192460  12.3539530  49.7752820  59.8070270  12.0993830  48.8985830
  60.0315680  11.8016890  50.3658390  51.4581860  12.5660430  45.3731190
  51.2903900  11.9331110  46.0713080  50.5916370  12.7719830  45.0225380
  53.0644560  11.2593660  42.8181330  52.5392180  11.6401690  42.1143290
  52.9889140  11.8844430  43.5391040  59.5864820  13.2755630  57.1421020
  60.5132130  13.0399900  57.1856980  59.5715250  14.1027630  56.6607050
  55.6637530  13.2076040  41.6930580  56.3956350  12.9235320  41.1454470
  55.9231200  12.9689320  42.5829960  54.8252320   9.3240770  41.6976910
  54.1961200   9.7925870  42.2462740  54.9400150   8.4789990  42.1323100
  60.4120080   5.1525450  29.7287380  59.6362180   4.6725890  30.0185950
  61.0633010   4.4731100  29.5543540  54.4285910   5.4645260  30.6063140
  53.5970790   5.2093970  31.0059650  55.0366890   5.5356030  31.3421060
  54.4087170   9.4985350  30.8021160  54.7115210   8.6083090  30.6231380
  55.1530760  10.0555570  30.5743410  50.8010870   3.0252800  30.2745230
  51.3726980   2.2575000  30.2748870  50.8012410   3.3241560  29.3651840
  59.8529070   7.8282640  29.7357540  59.7837350   6.8872580  29.5746670
  60.6148930   7.9184050  30.3080110  56.3885930   6.2558760  32.2006010
  56.0555310   6.8827680  32.8427080  56.5652610   6.7820640  31.4207680
  55.6005030   8.2239560  34.0155190  56.2179030   8.8990640  33.7339640
  54.7398150   8.6327540  33.9242690  50.8937370   7.4139420  22.8962040
  50.5165350   7.9026520  22.1646940  51.1510440   8.0864700  23.5268570
  60.8907060   3.8804640  25.0907670  59.9636340   3.8142020  25.3196140
  61.0431880   4.8184770  24.9762910  56.4963700   4.4069380  27.8727400
  56.0920700   3.6946630  27.3773300  56.5826820   4.0622620  28.7615440
  56.9645400   8.0936940  30.0366610  56.6673690   7.4882410  29.3574390
  57.9145220   8.1314250  29.9255970  56.0563830   7.8318630  36.6874410
  55.1592360   8.0558600  36.9347810  56.0816700   7.9553570  35.7385810
  54.8835050   4.7031950  35.2631780  54.7442820   5.5754750  35.6319180
  54.0016410   4.3604760  35.1179720  56.6815400  10.6453650  37.4716930
  56.6530830  11.0496600  36.6045360  56.5180370   9.7164010  37.3088530
  53.1968330   3.3014360  25.3734050  53.0765930   4.0276450  24.7615320
  52.8869220   2.5317270  24.8961960  50.8353700   6.4729500  31.1802690
  50.9134120   6.6078270  30.2358410  51.4495380   5.7645390  31.3730810
  52.0801330   8.1729690  27.5908870  51.6729410   8.3144280  26.7362470
  52.9714340   7.8889850  27.3880080  56.3522990  12.3875470  25.7031540
  56.1765470  11.4711010  25.4899340  55.4978730  12.7462760  25.9429340
  50.8913220   7.5143670  33.7197150  51.0544260   7.0449030  32.9016520
  51.3565670   7.0067230  34.3845990  55.4546210   1.7683000  26.4838970
  55.2287130   1.5520170  27.3885590  54.6738740   2.2011460  26.1384940
  57.8945420   2.6668580  37.1499240  57.7989020   1.7263310  36.9999640
  58.7377400   2.8883650  36.7547310  57.3883020   2.9883080  22.0026230
  56.8199920   2.5401330  21.3762140  58.0972020   3.3475860  21.4691380
  52.4652200   6.8895100  35.8792960  52.0806990   6.2488770  36.4775920
  52.7764390   7.5931220  36.4487690  58.6149340   3.7371640  31.3601580
  58.9819470   3.2630210  32.1062920  58.4254400   4.6113210  31.7009920
  56.4048710   2.7780280  33.6785790  56.1005780   3.6572260  33.9036150
  57.3595170   2.8380070  33.7143230  54.9330500   6.9841270  24.2752640
  54.1592760   6.4438890  24.1151360  55.6625130   6.4647880  23.9370400
  61.0737280   6.0515690  35.9548030  61.0074590   5.1311360  35.7005620
  60.4442420   6.1491130  36.6692670  54.9767900   6.6521650  27.9131450
  55.4946570   5.8489910  27.8588340  54.5251920   6.5900790  28.7548280
  59.8637400   7.9187930  23.1858750  60.2053100   8.6630160  22.6902070
  59.0350110   8.2319050  23.5483580  52.4612440   3.6183020  34.8257150
  52.1027380   4.2836870  35.4130490  52.1667000   2.7866570  35.1969770
  55.6625560   4.0767260  37.7096700  55.3625700   4.2224440  36.8124520
  56.4336800   3.5172550  37.6170090  61.0054010   8.8736260  35.7051830
  61.0198550   7.9417220  35.4870740  60.2979110   8.9596020  36.3441600
  58.8328090   8.0001460  25.9574670  59.5199220   8.5470670  26.3382260
  58.0460510   8.5442190  25.9924280  50.9720490   3.6174280  21.4491750
  51.8415340   3.8999080  21.7327670  50.4810810   4.4310150  21.3340560
  58.1355300   5.0047490  25.5700030  58.5918080   5.8152740  25.7960220
  57.7843510   4.6870630  26.4018520  60.4387910  10.5153830  32.7992330
  61.0830130  10.7213210  33.4765750  60.8017350   9.7542230  32.3463180
  51.3391740  12.8301660  22.0153380  51.6989380  13.4291000  21.3610650
  51.1984080  13.3761550  22.7888410  51.3233600  11.0956520  36.4895780
  51.4324720  10.1551260  36.3491170  50.6714160  11.3611270  35.8409510
  59.3146190   9.3672410  37.8893900  58.9943060   8.6481650  38.4339590
  58.6404550  10.0427480  37.9629960  57.3560360  10.2132860  22.8327050
  57.3470460  10.9462550  22.2171560  56.4358720   9.9664440  22.9254010
  52.9567000   5.4347750  23.5773810  52.3494950   6.1746650  23.5869110
  53.4316350   5.5247110  22.7512010  60.3419960  10.2761100  21.4952240
  60.4431940  10.0725090  20.5654220  59.4421700  10.0219380  21.7000020
  59.4901780   2.2538160  33.4768670  59.9887030   2.7283980  34.1420520
  59.6324730   1.3301680  33.6838700  58.9838070  12.7947420  26.1899910
  59.2379570  12.7568810  25.2679280  58.0350550  12.6680750  26.1828160
  54.9672290   5.3958900  21.3262380  55.7335560   5.2840260  21.8887810
  55.0446980   4.6996870  20.6739150  53.6619050   2.8283970  22.0095270
  53.7422640   1.8811480  22.1212670  54.5538800   3.1590850  22.1155930
  54.4633760  12.9779360  29.1129810  55.1996240  12.4294820  29.3838380
  54.8474680  13.8435370  28.9735800  51.3479240   9.0452930  24.9871320
  50.4219020   9.2874070  24.9776730  51.8135670   9.8727190  24.8656070
  53.4692040  12.1625430  38.3015390  54.2704770  12.4837480  38.7150790
  52.9543860  11.8021010  39.0235300  57.5736070  12.1509670  20.9355380
  58.3664680  12.4398500  20.4837170  57.0540420  11.7201840  20.2567860
  51.1889850   4.6498890  37.2451440  51.6928870   4.0706170  37.8167670
  50.4497270   4.9339120  37.7827810  58.0913470   7.3713080  20.7997730
  57.9864110   6.7565430  21.5259110  57.9237690   6.8478970  20.0160740
  58.2427790   6.0569880  36.7786960  57.4773460   6.6254880  36.6941630
  58.4243750   5.7646090  35.8855190  53.2212930   2.7928480  38.1401510
  53.2618270   2.4942350  39.0486740  54.0758430   3.1936090  37.9809030
  56.9991320   5.3924030  23.3005020  57.4207740   5.2263900  24.1436410
  57.1242160   4.5824260  22.8060160  59.5118960   4.4161640  20.5482120
  60.0324620   3.7010660  20.1823270  60.1587360   5.0547510  20.8482630
  58.8212030   5.7910520  33.8413120  59.2400140   6.6343250  33.6689360
  57.9020660   5.9282560  33.6119900  56.6719450  12.0963530  34.9570850
  56.1340540  12.8209590  34.6379550  56.9253410  11.6193870  34.1668190
  59.5281660  13.3314740  35.2157500  59.4540360  14.2349880  35.5229870
  58.6260500  13.0126640  35.1879570  60.0766990  12.4973250  22.8383860
  60.9717780  12.8358220  22.8602620  60.1084620  11.7752660  22.2108140
  53.7163150   7.8700300  21.0670860  54.1538020   8.4129970  21.7228440
  54.2010880   7.0447250  21.0767200  50.9308950  10.6589330  28.5191120
  51.2611960   9.7910390  28.2869760  51.3599950  10.8647850  29.3496080
  55.5270870   8.9898340  26.1793090  55.2266410   8.8663310  27.0797000
  55.4208360   8.1306930  25.7708820  51.4199160  11.5259920  31.2572750
  50.9830150  11.7060720  32.0896900  51.9876840  12.2834540  31.1154470
  51.2523590   4.0380150  27.6161630  50.5972430   3.7691790  26.9721330
  52.0901540   3.9284630  27.1663610  52.2899520   4.4232720  32.1564970
  52.6572560   4.3360120  33.0360990  51.7210340   3.6599270  32.0571830
  53.7051600   8.9365410  37.3185120  53.6621230   8.5658320  38.1999580
  53.8362610   9.8742980  37.4586940  57.4057630  10.4925000  32.9194840
  57.1648990  10.7599560  32.0325360  58.3460270  10.6630730  32.9745700
  53.5439630  11.8827660  34.4382900  52.9499950  11.7512360  35.1772940
  53.5363470  11.0465800  33.9725000  53.1751860   9.2486040  33.3890940
  52.4485920   8.6291330  33.3216890  53.2361010   9.6426650  32.5189020
  56.7796960  11.4631040  30.1740350  57.2961980  10.8518400  29.6488610
  57.4294340  11.9659820  30.6651360  59.5192460  12.3539530  31.0009330
  59.8070270  12.0993830  30.1242340  60.0315680  11.8016890  31.5914900
  51.4581860  12.5660430  26.5987700  51.2903900  11.9331110  27.2969590
  50.5916370  12.7719830  26.2481890  53.0644560  11.2593660  24.0437840
  52.5392180  11.6401690  23.3399800  52.9889140  11.8844430  24.7647550
  59.5864820  13.2755630  38.3677530  60.5132130  13.0399900  38.4113490
  59.5715250  14.1027630  37.8863560  55.6637530  13.2076040  22.9187090
  56.3956350  12.9235320  22.3710980  55.9231200  12.9689320  23.8086470
  54.8252320   9.3240770  22.9233420  54.1961200   9.7925870  23.4719250
  54.9400150   8.4789990  23.3579610  60.4120080   5.1525450  10.9543890
  59.6362180   4.6725890  11.2442460  61.0633010   4.4731100  10.7800050
  54.4285910   5.4645260  11.8319650  53.5970790   5.2093970  12.2316160
  55.0366890   5.5356030  12.5677570  54.4087170   9.4985350  12.0277670
  54.7115210   8.6083090  11.8487890  55.1530760  10.0555570  11.7999920
  50.8010870   3.0252800  11.5001740  51.3726980   2.2575000  11.5005380
  50.8012410   3.3241560  10.5908350  59.8529070   7.8282640  10.9614050
  59.7837350   6.8872580  10.8003180  60.6148930   7.9184050  11.5336620
  56.3885930   6.2558760  13.4262520  56.0555310   6.8827680  14.0683590
  56.5652610   6.7820640  12.6464190  55.6005030   8.2239560  15.2411700
  56.2179030   8.8990640  14.9596150  54.7398150   8.6327540  15.1499200
  50.8937370   7.4139420   4.1218550  50.5165350   7.9026520   3.3903450
  51.1510440   8.0864700   4.7525080  60.8907060   3.8804640   6.3164180
  59.9636340   3.8142020   6.5452650  61.0431880   4.8184770   6.2019420
  56.4963700   4.4069380   9.0983910  56.0920700   3.6946630   8.6029810
  56.5826820   4.0622620   9.9871950  56.9645400   8.0936940  11.2623120
  56.6673690   7.4882410  10.5830900  57.9145220   8.1314250  11.1512480
  56.0563830   7.8318630  17.9130920  55.1592360   8.0558600  18.1604320
  56.0816700   7.9553570  16.9642320  54.8835050   4.7031950  16.4888290
  54.7442820   5.5754750  16.8575690  54.0016410   4.3604760  16.3436230
  56.6815400  10.6453650  18.6973440  56.6530830  11.0496600  17.8301870
  56.5180370   9.7164010  18.5345040  53.1968330   3.3014360   6.5990560
  53.0765930   4.0276450   5.9871830  52.8869220   2.5317270   6.1218470
  50.8353700   6.4729500  12.4059200  50.9134120   6.6078270  11.4614920
  51.4495380   5.7645390  12.5987320  52.0801330   8.1729690   8.8165380
  51.6729410   8.3144280   7.9618980  52.9714340   7.8889850   8.6136590
  56.3522990  12.3875470   6.9288050  56.1765470  11.4711010   6.7155850
  55.4978730  12.7462760   7.1685850  50.8913220   7.5143670  14.9453660
  51.0544260   7.0449030  14.1273030  51.3565670   7.0067230  15.6102500
  55.4546210   1.7683000   7.7095480  55.2287130   1.5520170   8.6142100
  54.6738740   2.2011460   7.3641450  57.8945420   2.6668580  18.3755750
  57.7989020   1.7263310  18.2256150  58.7377400   2.8883650  17.9803820
  57.3883020   2.9883080   3.2282740  56.8199920   2.5401330   2.6018650
  58.0972020   3.3475860   2.6947890  52.4652200   6.8895100  17.1049470
  52.0806990   6.2488770  17.7032430  52.7764390   7.5931220  17.6744200
  58.6149340   3.7371640  12.5858090  58.9819470   3.2630210  13.3319430
  58.4254400   4.6113210  12.9266430  56.4048710   2.7780280  14.9042300
  56.1005780   3.6572260  15.1292660  57.3595170   2.8380070  14.9399740
  54.9330500   6.9841270   5.5009150  54.1592760   6.4438890   5.3407870
  55.6625130   6.4647880   5.1626910  61.0737280   6.0515690  17.1804540
  61.0074590   5.1311360  16.9262130  60.4442420   6.1491130  17.8949180
  54.9767900   6.6521650   9.1387960  55.4946570   5.8489910   9.0844850
  54.5251920   6.5900790   9.9804790  59.8637400   7.9187930   4.4115260
  60.2053100   8.6630160   3.9158580  59.0350110   8.2319050   4.7740090
  52.4612440   3.6183020  16.0513660  52.1027380   4.2836870  16.6387000
  52.1667000   2.7866570  16.4226280  55.6625560   4.0767260  18.9353210
  55.3625700   4.2224440  18.0381030  56.4336800   3.5172550  18.8426600
  61.0054010   8.8736260  16.9308340  61.0198550   7.9417220  16.7127250
  60.2979110   8.9596020  17.5698110  58.8328090   8.0001460   7.1831180
  59.5199220   8.5470670   7.5638770  58.0460510   8.5442190   7.2180790
  50.9720490   3.6174280   2.6748260  51.8415340   3.8999080   2.9584180
  50.4810810   4.4310150   2.5597070  58.1355300   5.0047490   6.7956540
  58.5918080   5.8152740   7.0216730  57.7843510   4.6870630   7.6275030
  60.4387910  10.5153830  14.0248840  61.0830130  10.7213210  14.7022260
  60.8017350   9.7542230  13.5719690  51.3391740  12.8301660   3.2409890
  51.6989380  13.4291000   2.5867160  51.1984080  13.3761550   4.0144920
  51.3233600  11.0956520  17.7152290  51.4324720  10.1551260  17.5747680
  50.6714160  11.3611270  17.0666020  59.3146190   9.3672410  19.1150410
  58.9943060   8.6481650  19.6596100  58.6404550  10.0427480  19.1886470
  57.3560360  10.2132860   4.0583560  57.3470460  10.9462550   3.4428070
  56.4358720   9.9664440   4.1510520  52.9567000   5.4347750   4.8030320
  52.3494950   6.1746650   4.8125620  53.4316350   5.5247110   3.9768520
  60.3419960  10.2761100   2.7208750  60.4431940  10.0725090   1.7910730
  59.4421700  10.0219380   2.9256530  59.4901780   2.2538160  14.7025180
  59.9887030   2.7283980  15.3677030  59.6324730   1.3301680  14.9095210
  58.9838070  12.7947420   7.4156420  59.2379570  12.7568810   6.4935790
  58.0350550  12.6680750   7.4084670  54.9672290   5.3958900   2.5518890
  55.7335560   5.2840260   3.1144320  55.0446980   4.6996870   1.8995660
  53.6619050   2.8283970   3.2351780  53.7422640   1.8811480   3.3469180
  54.5538800   3.1590850   3.3412440  54.4633760  12.9779360  10.3386320
  55.1996240  12.4294820  10.6094890  54.8474680  13.8435370  10.1992310
  51.3479240   9.0452930   6.2127830  50.4219020   9.2874070   6.2033240
  51.8135670   9.8727190   6.0912580  53.4692040  12.1625430  19.5271900
  54.2704770  12.4837480  19.9407300  52.9543860  11.8021010  20.2491810
  51.1889850   4.6498890  18.4707950  51.6928870   4.0706170  19.0424180
  50.4497270   4.9339120  19.0084320  58.2427790   6.0569880  18.0043470
  57.4773460   6.6254880  17.9198140  58.4243750   5.7646090  17.1111700
  53.2212930   2.7928480  19.3658020  53.2618270   2.4942350  20.2743250
  54.0758430   3.1936090  19.2065540  56.9991320   5.3924030   4.5261530
  57.4207740   5.2263900   5.3692920  57.1242160   4.5824260   4.0316670
  58.8212030   5.7910520  15.0669630  59.2400140   6.6343250  14.8945870
  57.9020660   5.9282560  14.8376410  56.6719450  12.0963530  16.1827360
  56.1340540  12.8209590  15.8636060  56.9253410  11.6193870  15.3924700
  59.5281660  13.3314740  16.4414010  59.4540360  14.2349880  16.7486380
  58.6260500  13.0126640  16.4136080  60.0766990  12.4973250   4.0640370
  60.9717780  12.8358220   4.0859130  60.1084620  11.7752660   3.4364650
  53.7163150   7.8700300   2.2927370  54.1538020   8.4129970   2.9484950
  54.2010880   7.0447250   2.3023710  50.9308950  10.6589330   9.7447630
  51.2611960   9.7910390   9.5126270  51.3599950  10.8647850  10.5752590
  55.5270870   8.9898340   7.4049600  55.2266410   8.8663310   8.3053510
  55.4208360   8.1306930   6.9965330  51.4199160  11.5259920  12.4829260
  50.9830150  11.7060720  13.3153410  51.9876840  12.2834540  12.3410980
  51.2523590   4.0380150   8.8418140  50.5972430   3.7691790   8.1977840
  52.0901540   3.9284630   8.3920120  52.2899520   4.4232720  13.3821480
  52.6572560   4.3360120  14.2617500  51.7210340   3.6599270  13.2828340
  53.7051600   8.9365410  18.5441630  53.6621230   8.5658320  19.4256090
  53.8362610   9.8742980  18.6843450  57.4057630  10.4925000  14.1451350
  57.1648990  10.7599560  13.2581870  58.3460270  10.6630730  14.2002210
  53.5439630  11.8827660  15.6639410  52.9499950  11.7512360  16.4029450
  53.5363470  11.0465800  15.1981510  53.1751860   9.2486040  14.6147450
  52.4485920   8.6291330  14.5473400  53.2361010   9.6426650  13.7445530
  56.7796960  11.4631040  11.3996860  57.2961980  10.8518400  10.8745120
  57.4294340  11.9659820  11.8907870  59.5192460  12.3539530  12.2265840
  59.8070270  12.0993830  11.3498850  60.0315680  11.8016890  12.8171410
  51.4581860  12.5660430   7.8244210  51.2903900  11.9331110   8.5226100
  50.5916370  12.7719830   7.4738400  53.0644560  11.2593660   5.2694350
  52.5392180  11.6401690   4.5656310  52.9889140  11.8844430   5.9904060
  59.5864820  13.2755630  19.5934040  60.5132130  13.0399900  19.6370000
  59.5715250  14.1027630  19.1120070  55.6637530  13.2076040   4.1443600
  56.3956350  12.9235320   3.5967490  55.9231200  12.9689320   5.0342980
  54.8252320   9.3240770   4.1489930  54.1961200   9.7925870   4.6975760
  54.9400150   8.4789990   4.5836120  43.5058550  59.6976900  46.6221600
  43.4252600  58.7831510  46.3513310  43.0922970  60.1943970  45.9161310
  41.6376590  61.4755920  48.5030870  40.8618690  60.9956360  48.7929440
  42.2889520  60.7961570  48.3287030  35.6542420  61.7875730  49.3806630
  34.8227300  61.5324440  49.7803140  36.2623400  61.8586500  50.1164550
  34.0634370  56.7477620  43.1649020  33.1751070  57.0893590  43.0628900
  34.3475560  56.5477940  42.2729850  32.0267380  59.3483270  49.0488720
  32.5983490  58.5805470  49.0492360  32.0268920  59.6472030  48.1395330
  33.2692250  54.7567630  50.8357650  33.0895090  53.8593380  51.1160410
  32.8672330  55.3039500  51.5104600  42.1090750  56.9583490  48.7369960
  42.4855570  56.0855370  48.6243630  42.0110260  57.2942190  47.8460400
  36.2395760  55.3309120  44.1987400  36.3462510  56.2312850  44.5056160
  35.3288120  55.2827090  43.9082050  45.8914870  54.4533930  45.6698300
  46.7124490  53.9630500  45.7123780  45.9248950  55.0431590  46.4230140
  33.8878920  57.2528130  49.4439990  34.5689030  57.5166500  50.0627390
  33.5726970  56.4129000  49.7778000  38.0803490  58.2995490  48.5312580
  38.5881710  58.7976460  49.1717600  38.6116730  57.5230690  48.3551940
  50.1814420  56.4700680  52.2341930  49.4766590  56.8582390  51.7157040
  50.4472340  57.1650970  52.8362860  36.3639590  52.9394050  52.7976000
  36.3658030  53.4566440  51.9921900  35.5343900  52.4624230  52.7745930
  37.6142440  62.5789230  50.9749500  37.2811820  63.2058150  51.6170570
  37.7909120  63.1051110  50.1951170  46.1276350  56.3934310  48.4425840
  45.4231920  56.6819200  49.0228950  46.4888510  57.2034420  48.0825400
  36.0454920  54.6504010  50.8046450  36.3871730  55.4946060  50.5100320
  35.1070730  54.7987750  50.9211790  49.1963270  55.8389100  48.8335050
  48.2488180  55.8728080  48.9650480  49.5213260  56.6528050  49.2184410
  39.7282810  52.1386280  47.1291040  40.0357790  51.5833170  46.4126540
  38.7983510  52.2730740  46.9464030  44.6783310  62.7583410  50.7481110
  45.0952100  62.5443520  49.9134570  45.4023130  63.0156200  51.3189730
  42.1163570  60.2035110  43.8651160  41.1892850  60.1372490  44.0939630
  42.2688390  61.1415240  43.7506400  42.1032650  56.4752110  40.8618320
  41.1636320  56.6366070  40.9470780  42.4215910  57.1937790  40.3154310
  48.6245410  61.1570630  50.8397350  47.7964040  61.2263720  50.3647480
  49.2195890  61.7424940  50.3713180  46.1460860  61.7655410  44.3686410
  45.5273280  61.4274960  43.7212710  46.1285310  61.1215170  45.0765600
  45.5887420  57.9439950  51.7852220  45.1758600  58.7693660  52.0392210
  44.8563370  57.3584990  51.5928580  37.7220210  60.7299850  46.6470890
  37.3177210  60.0177100  46.1516790  37.8083330  60.3853090  47.5358930
  36.4348830  57.5043060  50.4269930  36.9863420  57.6138400  49.6523180
  36.9492340  57.8780660  51.1425160  44.3225560  61.0042220  41.3759160
  44.7618840  60.1664650  41.2296980  45.0353980  61.6371620  41.4623300
  36.1091560  61.0262420  54.0375270  35.9699330  61.8985220  54.4062670
  35.2272920  60.6835230  53.8923210  47.9042700  52.2585030  39.6900200
  47.5915360  52.3511860  40.5899270  48.6655170  52.8366060  39.6397630
  34.4224840  59.6244830  44.1477540  34.3022440  60.3506920  43.5358810
  34.1125730  58.8547740  43.6705450  32.0610210  62.7959970  49.9546180
  32.1390630  62.9308740  49.0101900  32.6751890  62.0875860  50.1474300
  49.1143990  56.9956530  55.6674340  48.4988260  57.5036200  55.1389800
  48.7940410  56.0954860  55.6100280  36.8888500  52.9679900  47.5301210
  36.4456650  53.7489440  47.1985730  37.4473490  53.2909790  48.2372150
  41.1758310  55.8348420  53.1336530  40.7137680  56.0431440  53.9456470
  40.7736420  55.0207770  52.8307200  46.1762820  57.0557370  54.2633190
  45.3256410  56.7563120  54.5842260  46.0164610  57.2999380  53.3517010
  43.2712530  58.5559120  56.3631980  43.5965940  57.7222870  56.0234210
  44.0592860  59.0787640  56.5110310  40.0047320  52.5890600  42.4107040
  39.3801500  52.5850470  43.1360350  39.9177440  51.7221560  42.0143010
  38.9264400  53.5127230  49.3890810  39.2236730  54.4190060  49.3082830
  39.4749960  53.0246010  48.7750380  36.6802720  58.0913470  45.2582460
  36.4543640  57.8750640  46.1629080  35.8995250  58.5241930  44.9128430
  43.9100480  58.0976840  43.8573110  43.3109370  58.8212640  43.6736730
  44.4580090  58.0353620  43.0749560  39.1201930  58.9899050  55.9242730
  39.0245530  58.0493780  55.7743130  39.9633910  59.2114120  55.5290800
  42.5165350  56.7340380  45.8876390  42.9094920  57.0512580  45.0745080
  42.8782200  55.8552260  46.0020910  34.2512470  55.4012720  54.0776510
  33.8575860  56.2487930  54.2849290  33.5630870  54.7639090  54.2685150
  31.5529520  53.3241180  48.1106590  31.2642570  53.8944040  48.8231570
  32.2975280  52.8445630  48.4737820  31.7399750  57.2661300  39.3209310
  31.6574420  58.2092060  39.4624300  31.3882810  57.1236210  38.4421660
  43.1020490  59.3246130  49.9827170  42.3701610  59.8332940  50.3317270
  42.7044830  58.5076110  49.6815950  39.5397880  56.0000330  48.3879660
  39.5433940  55.5590280  47.5384200  40.4349000  56.3217660  48.4951480
  35.3900260  55.8826820  47.3473870  35.0500310  56.3602050  48.1040920
  34.6277580  55.4291940  46.9874970  39.6018030  57.0012410  41.3786420
  39.7230850  56.9598890  42.3272240  39.2166540  57.8636560  41.2233150
  43.5646400  54.7779810  49.3950110  43.5819140  55.2288460  50.2391960
  43.3161980  53.8785450  49.6083550  38.6139530  59.3113550  40.7769720
  38.0456430  58.8631800  40.1505630  39.3228530  59.6706330  40.2434870
  46.9917150  52.1911990  55.2336490  47.3162920  51.4601650  55.7594470
  47.0273660  51.8725630  54.3317480  39.8405850  60.0602110  50.1345070
  40.2075980  59.5860680  50.8806410  39.6510910  60.9343680  50.4753410
  32.7046340  54.8045800  46.2638540  32.4193260  54.4401470  47.1017160
  32.6425200  54.0726260  45.6501680  37.6305220  59.1010750  52.4529280
  37.3262290  59.9802730  52.6779640  38.5851680  59.1610540  52.4886720
  36.1587010  63.3071740  43.0496130  35.3849270  62.7669360  42.8894850
  36.8881640  62.7878350  42.7113890  46.9174990  62.3037100  48.8422520
  47.6374110  62.7992390  48.4518630  46.7156810  61.6254990  48.1976390
  42.3784930  53.6975060  42.9851910  41.5649540  53.1988230  42.9097220
  42.1846880  54.5373310  42.5688260  42.2993790  62.3746160  54.7291520
  42.2331100  61.4541830  54.4749110  41.6698930  62.4721600  55.4436160
  45.0933320  58.0694710  41.2814070  45.9812940  58.3811940  41.1065410
  45.0638410  57.1966960  40.8894650  36.2024410  62.9752120  46.6874940
  36.7203080  62.1720380  46.6331830  35.7508430  62.9131260  47.5291770
  33.6868950  59.9413490  53.6000640  33.3283890  60.6067340  54.1873980
  33.3923510  59.1097040  53.9713260  36.8882070  60.3997730  56.4840190
  36.5882210  60.5454910  55.5868010  37.6593310  59.8403020  56.3913580
  47.3647590  59.3806550  40.7493930  47.2811310  59.8120770  39.8990370
  48.0841780  59.8404900  41.1820750  48.4421730  61.8374070  53.8263900
  47.7169920  62.4302850  53.6293290  48.9697190  61.8297610  53.0277270
  32.1977000  59.9404750  40.2235240  33.0671850  60.2229550  40.5071160
  31.7067320  60.7540620  40.1084050  39.3611810  61.3277960  44.3443520
  39.8174590  62.1383210  44.5703710  39.0100020  61.0101100  45.1762010
  35.2623590  51.6715610  44.8166040  35.1338220  51.6633510  45.7650960
  34.4385610  52.0098700  44.4657050  32.2617520  53.4306730  54.2772740
  31.5476040  53.6303650  54.8825350  32.6812560  52.6546300  54.6487540
  34.1823510  61.7578220  42.3517300  33.5751460  62.4977120  42.3612600
  34.6572860  61.8477580  41.5255500  43.7556300  55.9229040  52.0274190
  44.1237120  55.1024250  52.3553760  42.8954500  55.9830930  52.4429840
  47.1218330  54.8785980  42.8361750  46.4931490  54.9831650  42.1219980
  46.6270250  55.0982760  43.6255630  39.0902360  57.1571930  44.2519630
  38.3818510  57.6258270  44.6933240  39.3746840  56.4993940  44.8864820
  40.7158290  58.5768630  52.2512160  41.2143540  59.0514450  52.9164010
  40.8581240  57.6532150  52.4582190  43.1217790  53.8822590  45.6915420
  42.9985570  53.9008720  44.7424930  44.0702350  53.9301530  45.8113820
  37.2937380  55.4657010  41.6270340  38.1427910  55.9027160  41.5610530
  36.9268650  55.7777270  42.4542400  47.9225150  54.7936590  53.0940550
  47.4198750  55.5341990  53.4334360  48.7381810  55.1820590  52.7777340
  46.2147160  60.0369770  46.5401910  45.2737300  60.0520000  46.7149600
  46.5291230  59.2505730  46.9862210  36.1928800  61.7189370  40.1005870
  36.9592070  61.6070730  40.6631300  36.2703490  61.0227340  39.4482640
  34.8875560  59.1514440  40.7838760  34.9679150  58.2041950  40.8956160
  35.7795310  59.4821320  40.8899420  32.4146360  60.9729360  56.0194930
  32.9185380  60.3936640  56.5911160  31.6753780  61.2569590  56.5571300
  39.4684300  62.3800350  55.5530450  38.7029970  62.9485350  55.4685120
  39.6500260  62.0876560  54.6598680  42.5572710  62.7563580  40.1783210
  42.0082810  63.2032880  40.8225950  43.1791970  62.2512830  40.7020880
  38.2247830  61.7154500  42.0748510  38.6464250  61.5494370  42.9179900
  38.3498670  60.9054730  41.5803650  36.3875250  57.6951050  54.8819490
  35.8571710  57.2042000  54.2542830  37.0563320  58.1235250  54.3477420
  40.7375470  60.7392110  39.3225610  41.2581130  60.0241130  38.9566760
  41.3843870  61.3777980  39.6226120  45.2853310  62.1620510  54.6460680
  45.6994330  62.3165590  55.4951100  44.3504310  62.2875730  54.8086460
  45.7575480  59.5016670  56.6499830  46.3396250  58.7468990  56.5620310
  45.9337250  60.0324110  55.8731310  36.8747550  54.6613420  54.9616780
  36.7804420  54.0434170  54.2367650  36.2944940  55.3879710  54.7346690
  39.6408990  53.2186660  51.9944170  39.1926290  53.2410920  51.1489720
  39.0074190  52.8205680  52.5914470  40.0468540  62.1140990  52.6156610
  40.4656650  62.9573720  52.4432850  39.1277170  62.2513030  52.3863390
  42.3832440  59.8457170  53.9994450  42.5028650  59.2498310  54.7389290
  43.2426440  59.8826860  53.5795750  44.7220340  60.3994360  52.5756960
  44.1955560  60.9236980  51.9722100  45.0651680  61.0321750  53.2066690
  37.1206730  57.7887730  39.0206670  36.9195790  56.9255090  39.3820010
  36.9498780  57.7021090  38.0828270  39.1501210  56.3878520  55.2570270
  39.7400900  56.0794370  55.9448090  38.3321450  55.9158270  55.4130170
  43.9694640  56.0044330  55.4903290  43.2810160  55.3425870  55.4253280
  44.6900660  55.5582600  55.9351750  44.5995040  52.5995960  41.5493550
  44.8797330  51.7563860  41.9052970  43.8260770  52.8319070  42.0632300
  35.9189530  54.8888350  39.0084550  36.2215430  54.8955780  38.1003700
  36.6584120  54.5386210  39.5052210  39.1374460  53.8322970  39.9940750
  38.7896460  53.1546960  39.4143200  39.3387230  53.3712480  40.8084140
  48.9775760  61.8372690  42.1597460  49.7394670  62.4069340  42.2657150
  48.9930130  61.2699890  42.9305770  32.4780100  60.3610620  46.3905120
  31.8228940  60.0922260  45.7464820  33.3158050  60.2515100  45.9407100
  49.0294930  62.1307060  39.3169980  49.3043770  63.0385940  39.1889200
  48.8405670  62.0669590  40.2531970  45.4270540  55.1551910  40.6123610
  45.8455420  54.9682890  39.7720270  45.1206600  54.3030960  40.9226540
  48.9260270  60.0676050  44.3099410  48.5503870  59.3003980  43.8780700
  48.1963390  60.4498750  44.7974340  33.5156030  60.7463190  50.9308460
  33.8829070  60.6590590  51.8104480  32.9466850  59.9829740  50.8315320
  48.3159890  59.2147570  53.9438930  48.0845980  58.9860320  53.0436880
  48.5764440  60.1347120  53.8983820  33.0672030  57.6572280  54.8366880
  32.1728080  57.6239040  55.1760590  33.6069580  57.8559070  55.6018130
  46.7547960  54.4404000  56.7218630  47.6318140  54.4487400  57.1052630
  46.7668800  53.7034840  56.1110980  31.6918180  57.5709550  42.3330450
  30.7882260  57.8339750  42.1582110  32.1758800  57.8420720  41.5530410
  48.2011230  58.2933540  47.6106650  48.7248710  57.7996190  46.9796820
  48.7870650  58.4283900  48.3554220  48.3800950  58.3773410  51.1326200
  47.4303660  58.3436950  51.2471190  48.5613960  59.2873520  50.8975970
  34.2345390  56.6275090  40.2424830  34.9437090  56.2058310  39.7572110
  33.5185330  56.6950320  39.6108180  33.8819550  52.6814420  39.2827480
  34.6047680  53.2223360  39.6008700  34.1544070  52.4077840  38.4069020
  47.6911200  57.5506890  43.5499060  48.1870320  57.3177760  44.3347940
  47.4927270  56.7118730  43.1336700  33.5711740  51.9320610  49.1850100
  34.2187930  51.3817990  48.7445260  33.9913580  52.1863760  50.0065910
  49.1198360  56.1867840  46.0836740  49.0097640  56.0323880  47.0219010
  49.8805950  55.6588780  45.8412150  47.4664080  52.1261970  52.5419740
  48.1036300  52.7396110  52.9078930  47.6138970  52.1622630  51.5968970
  50.0088630  54.0175760  39.3242880  50.9337940  53.8856940  39.1161170
  49.9864420  54.0968580  40.2779330  50.0827120  54.7886420  41.9499590
  49.2878620  54.7231540  42.4792500  50.2870400  55.7237060  41.9384940
  33.3243740  52.0876280  51.9275420  32.9758560  52.5440100  52.6933600
  32.9931440  51.1933410  52.0097850  40.8368560  53.2788160  55.4494840
  40.7757450  53.8709990  56.1990250  41.7768940  53.1714120  55.3045100
  43.4743120  52.9358220  55.0887130  44.0883530  53.2537510  54.4268210
  44.0192680  52.4506810  55.7082990  33.9964380  51.6152480  55.2026190
  34.5447370  51.4340530  54.4392300  34.0619690  50.8246590  55.7382500
  44.2151160  51.4990360  51.4156420  43.3411000  51.8325470  51.2129350
  44.1061910  51.0263540  52.2408290  45.1223140  53.7061230  52.7998140
  44.7936500  52.8912990  52.4199870  46.0705440  53.6631040  52.6763830
  41.9625980  52.4160200  50.3549330  41.1797770  52.8905700  50.6346090
  41.6688910  51.5115030  50.2462510  46.5147050  53.1183300  48.3998420
  46.9555140  53.0628400  47.5520020  46.2454640  54.0341310  48.4708600
  48.3785620  52.7498540  46.4107240  48.3174020  51.8059760  46.2638260
  49.1577650  52.8578630  46.9560700  33.3066390  52.7207680  42.8763050
  34.0645750  52.8336560  42.3027080  32.8443560  53.5576880  42.8306480
  39.8480200  54.8346950  45.8665360  39.0354710  54.4603840  45.5261240
  40.3521840  54.0792030  46.1686550  44.3505180  51.4989400  47.1048430
  44.9534550  52.0709610  47.5796950  43.6098170  52.0628840  46.8822330
  47.4939780  51.9010960  42.3788710  47.6890410  52.7994410  42.6456140
  46.7069650  51.6698040  42.8721660  35.6791540  53.2471730  41.4165020
  36.2084300  52.4601530  41.2872970  36.3119860  53.9262920  41.6500550
  37.8729380  52.9846870  44.4710410  37.2432120  52.2834180  44.6380540
  37.3334520  53.7451000  44.2543570  37.9984940  52.2630850  56.9062900
  37.7169210  52.7664450  56.1423720  38.3804640  51.4652600  56.5405030
  43.5058550  59.6976900  27.8478110  43.4252600  58.7831510  27.5769820
  43.0922970  60.1943970  27.1417820  41.6376590  61.4755920  29.7287380
  40.8618690  60.9956360  30.0185950  42.2889520  60.7961570  29.5543540
  35.6542420  61.7875730  30.6063140  34.8227300  61.5324440  31.0059650
  36.2623400  61.8586500  31.3421060  34.0634370  56.7477620  24.3905530
  33.1751070  57.0893590  24.2885410  34.3475560  56.5477940  23.4986360
  32.0267380  59.3483270  30.2745230  32.5983490  58.5805470  30.2748870
  32.0268920  59.6472030  29.3651840  33.2692250  54.7567630  32.0614160
  33.0895090  53.8593380  32.3416920  32.8672330  55.3039500  32.7361110
  42.1090750  56.9583490  29.9626470  42.4855570  56.0855370  29.8500140
  42.0110260  57.2942190  29.0716910  36.2395760  55.3309120  25.4243910
  36.3462510  56.2312850  25.7312670  35.3288120  55.2827090  25.1338560
  45.8914870  54.4533930  26.8954810  46.7124490  53.9630500  26.9380290
  45.9248950  55.0431590  27.6486650  33.8878920  57.2528130  30.6696500
  34.5689030  57.5166500  31.2883900  33.5726970  56.4129000  31.0034510
  38.0803490  58.2995490  29.7569090  38.5881710  58.7976460  30.3974110
  38.6116730  57.5230690  29.5808450  50.1814420  56.4700680  33.4598440
  49.4766590  56.8582390  32.9413550  50.4472340  57.1650970  34.0619370
  36.3639590  52.9394050  34.0232510  36.3658030  53.4566440  33.2178410
  35.5343900  52.4624230  34.0002440  37.6142440  62.5789230  32.2006010
  37.2811820  63.2058150  32.8427080  37.7909120  63.1051110  31.4207680
  46.1276350  56.3934310  29.6682350  45.4231920  56.6819200  30.2485460
  46.4888510  57.2034420  29.3081910  36.0454920  54.6504010  32.0302960
  36.3871730  55.4946060  31.7356830  35.1070730  54.7987750  32.1468300
  49.1963270  55.8389100  30.0591560  48.2488180  55.8728080  30.1906990
  49.5213260  56.6528050  30.4440920  39.7282810  52.1386280  28.3547550
  40.0357790  51.5833170  27.6383050  38.7983510  52.2730740  28.1720540
  44.6783310  62.7583410  31.9737620  45.0952100  62.5443520  31.1391080
  45.4023130  63.0156200  32.5446240  42.1163570  60.2035110  25.0907670
  41.1892850  60.1372490  25.3196140  42.2688390  61.1415240  24.9762910
  42.1032650  56.4752110  22.0874830  41.1636320  56.6366070  22.1727290
  42.4215910  57.1937790  21.5410820  48.6245410  61.1570630  32.0653860
  47.7964040  61.2263720  31.5903990  49.2195890  61.7424940  31.5969690
  46.1460860  61.7655410  25.5942920  45.5273280  61.4274960  24.9469220
  46.1285310  61.1215170  26.3022110  45.5887420  57.9439950  33.0108730
  45.1758600  58.7693660  33.2648720  44.8563370  57.3584990  32.8185090
  37.7220210  60.7299850  27.8727400  37.3177210  60.0177100  27.3773300
  37.8083330  60.3853090  28.7615440  36.4348830  57.5043060  31.6526440
  36.9863420  57.6138400  30.8779690  36.9492340  57.8780660  32.3681670
  44.3225560  61.0042220  22.6015670  44.7618840  60.1664650  22.4553490
  45.0353980  61.6371620  22.6879810  36.1091560  61.0262420  35.2631780
  35.9699330  61.8985220  35.6319180  35.2272920  60.6835230  35.1179720
  47.9042700  52.2585030  20.9156710  47.5915360  52.3511860  21.8155780
  48.6655170  52.8366060  20.8654140  34.4224840  59.6244830  25.3734050
  34.3022440  60.3506920  24.7615320  34.1125730  58.8547740  24.8961960
  32.0610210  62.7959970  31.1802690  32.1390630  62.9308740  30.2358410
  32.6751890  62.0875860  31.3730810  49.1143990  56.9956530  36.8930850
  48.4988260  57.5036200  36.3646310  48.7940410  56.0954860  36.8356790
  36.8888500  52.9679900  28.7557720  36.4456650  53.7489440  28.4242240
  37.4473490  53.2909790  29.4628660  41.1758310  55.8348420  34.3593040
  40.7137680  56.0431440  35.1712980  40.7736420  55.0207770  34.0563710
  46.1762820  57.0557370  35.4889700  45.3256410  56.7563120  35.8098770
  46.0164610  57.2999380  34.5773520  43.2712530  58.5559120  37.5888490
  43.5965940  57.7222870  37.2490720  44.0592860  59.0787640  37.7366820
  40.0047320  52.5890600  23.6363550  39.3801500  52.5850470  24.3616860
  39.9177440  51.7221560  23.2399520  38.9264400  53.5127230  30.6147320
  39.2236730  54.4190060  30.5339340  39.4749960  53.0246010  30.0006890
  36.6802720  58.0913470  26.4838970  36.4543640  57.8750640  27.3885590
  35.8995250  58.5241930  26.1384940  43.9100480  58.0976840  25.0829620
  43.3109370  58.8212640  24.8993240  44.4580090  58.0353620  24.3006070
  39.1201930  58.9899050  37.1499240  39.0245530  58.0493780  36.9999640
  39.9633910  59.2114120  36.7547310  42.5165350  56.7340380  27.1132900
  42.9094920  57.0512580  26.3001590  42.8782200  55.8552260  27.2277420
  34.2512470  55.4012720  35.3033020  33.8575860  56.2487930  35.5105800
  33.5630870  54.7639090  35.4941660  40.8257520  55.4847690  38.3729760
  40.1355840  55.2919890  39.0075850  41.5689820  55.7682330  38.9054060
  31.5529520  53.3241180  29.3363100  31.2642570  53.8944040  30.0488080
  32.2975280  52.8445630  29.6994330  31.7399750  57.2661300  20.5465820
  31.6574420  58.2092060  20.6880810  31.3882810  57.1236210  19.6678170
  43.1020490  59.3246130  31.2083680  42.3701610  59.8332940  31.5573780
  42.7044830  58.5076110  30.9072460  39.5397880  56.0000330  29.6136170
  39.5433940  55.5590280  28.7640710  40.4349000  56.3217660  29.7207990
  35.3900260  55.8826820  28.5730380  35.0500310  56.3602050  29.3297430
  34.6277580  55.4291940  28.2131480  39.6018030  57.0012410  22.6042930
  39.7230850  56.9598890  23.5528750  39.2166540  57.8636560  22.4489660
  43.5646400  54.7779810  30.6206620  43.5819140  55.2288460  31.4648470
  43.3161980  53.8785450  30.8340060  38.6139530  59.3113550  22.0026230
  38.0456430  58.8631800  21.3762140  39.3228530  59.6706330  21.4691380
  46.9917150  52.1911990  36.4593000  47.3162920  51.4601650  36.9850980
  47.0273660  51.8725630  35.5573990  39.8405850  60.0602110  31.3601580
  40.2075980  59.5860680  32.1062920  39.6510910  60.9343680  31.7009920
  32.7046340  54.8045800  27.4895050  32.4193260  54.4401470  28.3273670
  32.6425200  54.0726260  26.8758190  37.6305220  59.1010750  33.6785790
  37.3262290  59.9802730  33.9036150  38.5851680  59.1610540  33.7143230
  36.1587010  63.3071740  24.2752640  35.3849270  62.7669360  24.1151360
  36.8881640  62.7878350  23.9370400  46.9174990  62.3037100  30.0679030
  47.6374110  62.7992390  29.6775140  46.7156810  61.6254990  29.4232900
  42.3784930  53.6975060  24.2108420  41.5649540  53.1988230  24.1353730
  42.1846880  54.5373310  23.7944770  42.2993790  62.3746160  35.9548030
  42.2331100  61.4541830  35.7005620  41.6698930  62.4721600  36.6692670
  45.0933320  58.0694710  22.5070580  45.9812940  58.3811940  22.3321920
  45.0638410  57.1966960  22.1151160  36.2024410  62.9752120  27.9131450
  36.7203080  62.1720380  27.8588340  35.7508430  62.9131260  28.7548280
  33.6868950  59.9413490  34.8257150  33.3283890  60.6067340  35.4130490
  33.3923510  59.1097040  35.1969770  36.8882070  60.3997730  37.7096700
  36.5882210  60.5454910  36.8124520  37.6593310  59.8403020  37.6170090
  47.3647590  59.3806550  21.9750440  47.2811310  59.8120770  21.1246880
  48.0841780  59.8404900  22.4077260  48.4421730  61.8374070  35.0520410
  47.7169920  62.4302850  34.8549800  48.9697190  61.8297610  34.2533780
  32.1977000  59.9404750  21.4491750  33.0671850  60.2229550  21.7327670
  31.7067320  60.7540620  21.3340560  39.3611810  61.3277960  25.5700030
  39.8174590  62.1383210  25.7960220  39.0100020  61.0101100  26.4018520
  35.2623590  51.6715610  26.0422550  35.1338220  51.6633510  26.9907470
  34.4385610  52.0098700  25.6913560  32.2617520  53.4306730  35.5029250
  31.5476040  53.6303650  36.1081860  32.6812560  52.6546300  35.8744050
  34.1823510  61.7578220  23.5773810  33.5751460  62.4977120  23.5869110
  34.6572860  61.8477580  22.7512010  43.7556300  55.9229040  33.2530700
  44.1237120  55.1024250  33.5810270  42.8954500  55.9830930  33.6686350
  47.1218330  54.8785980  24.0618260  46.4931490  54.9831650  23.3476490
  46.6270250  55.0982760  24.8512140  39.0902360  57.1571930  25.4776140
  38.3818510  57.6258270  25.9189750  39.3746840  56.4993940  26.1121330
  40.7158290  58.5768630  33.4768670  41.2143540  59.0514450  34.1420520
  40.8581240  57.6532150  33.6838700  43.1217790  53.8822590  26.9171930
  42.9985570  53.9008720  25.9681440  44.0702350  53.9301530  27.0370330
  37.2937380  55.4657010  22.8526850  38.1427910  55.9027160  22.7867040
  36.9268650  55.7777270  23.6798910  47.9225150  54.7936590  34.3197060
  47.4198750  55.5341990  34.6590870  48.7381810  55.1820590  34.0033850
  46.2147160  60.0369770  27.7658420  45.2737300  60.0520000  27.9406110
  46.5291230  59.2505730  28.2118720  36.1928800  61.7189370  21.3262380
  36.9592070  61.6070730  21.8887810  36.2703490  61.0227340  20.6739150
  34.8875560  59.1514440  22.0095270  34.9679150  58.2041950  22.1212670
  35.7795310  59.4821320  22.1155930  32.4146360  60.9729360  37.2451440
  32.9185380  60.3936640  37.8167670  31.6753780  61.2569590  37.7827810
  39.4684300  62.3800350  36.7786960  38.7029970  62.9485350  36.6941630
  39.6500260  62.0876560  35.8855190  42.5572710  62.7563580  21.4039720
  42.0082810  63.2032880  22.0482460  43.1791970  62.2512830  21.9277390
  34.4469440  59.1158950  38.1401510  34.4874780  58.8172820  39.0486740
  35.3014940  59.5166560  37.9809030  38.2247830  61.7154500  23.3005020
  38.6464250  61.5494370  24.1436410  38.3498670  60.9054730  22.8060160
  36.3875250  57.6951050  36.1076000  35.8571710  57.2042000  35.4799340
  37.0563320  58.1235250  35.5733930  40.7375470  60.7392110  20.5482120
  41.2581130  60.0241130  20.1823270  41.3843870  61.3777980  20.8482630
  45.2853310  62.1620510  35.8717190  45.6994330  62.3165590  36.7207610
  44.3504310  62.2875730  36.0342970  45.7575480  59.5016670  37.8756340
  46.3396250  58.7468990  37.7876820  45.9337250  60.0324110  37.0987820
  36.8747550  54.6613420  36.1873290  36.7804420  54.0434170  35.4624160
  36.2944940  55.3879710  35.9603200  39.6408990  53.2186660  33.2200680
  39.1926290  53.2410920  32.3746230  39.0074190  52.8205680  33.8170980
  40.0468540  62.1140990  33.8413120  40.4656650  62.9573720  33.6689360
  39.1277170  62.2513030  33.6119900  42.3832440  59.8457170  35.2250960
  42.5028650  59.2498310  35.9645800  43.2426440  59.8826860  34.8052260
  44.7220340  60.3994360  33.8013470  44.1955560  60.9236980  33.1978610
  45.0651680  61.0321750  34.4323200  37.1206730  57.7887730  20.2463180
  36.9195790  56.9255090  20.6076520  36.9498780  57.7021090  19.3084780
  39.1501210  56.3878520  36.4826780  39.7400900  56.0794370  37.1704600
  38.3321450  55.9158270  36.6386680  43.9694640  56.0044330  36.7159800
  43.2810160  55.3425870  36.6509790  44.6900660  55.5582600  37.1608260
  44.5995040  52.5995960  22.7750060  44.8797330  51.7563860  23.1309480
  43.8260770  52.8319070  23.2888810  35.9189530  54.8888350  20.2341060
  36.2215430  54.8955780  19.3260210  36.6584120  54.5386210  20.7308720
  39.1374460  53.8322970  21.2197260  38.7896460  53.1546960  20.6399710
  39.3387230  53.3712480  22.0340650  48.9775760  61.8372690  23.3853970
  49.7394670  62.4069340  23.4913660  48.9930130  61.2699890  24.1562280
  32.4780100  60.3610620  27.6161630  31.8228940  60.0922260  26.9721330
  33.3158050  60.2515100  27.1663610  49.0294930  62.1307060  20.5426490
  49.3043770  63.0385940  20.4145710  48.8405670  62.0669590  21.4788480
  45.4270540  55.1551910  21.8380120  45.8455420  54.9682890  20.9976780
  45.1206600  54.3030960  22.1483050  48.9260270  60.0676050  25.5355920
  48.5503870  59.3003980  25.1037210  48.1963390  60.4498750  26.0230850
  33.5156030  60.7463190  32.1564970  33.8829070  60.6590590  33.0360990
  32.9466850  59.9829740  32.0571830  48.3159890  59.2147570  35.1695440
  48.0845980  58.9860320  34.2693390  48.5764440  60.1347120  35.1240330
  33.0672030  57.6572280  36.0623390  32.1728080  57.6239040  36.4017100
  33.6069580  57.8559070  36.8274640  46.7547960  54.4404000  37.9475140
  47.6318140  54.4487400  38.3309140  46.7668800  53.7034840  37.3367490
  31.6918180  57.5709550  23.5586960  30.7882260  57.8339750  23.3838620
  32.1758800  57.8420720  22.7786920  48.2011230  58.2933540  28.8363160
  48.7248710  57.7996190  28.2053330  48.7870650  58.4283900  29.5810730
  48.3800950  58.3773410  32.3582710  47.4303660  58.3436950  32.4727700
  48.5613960  59.2873520  32.1232480  34.2345390  56.6275090  21.4681340
  34.9437090  56.2058310  20.9828620  33.5185330  56.6950320  20.8364690
  33.8819550  52.6814420  20.5083990  34.6047680  53.2223360  20.8265210
  34.1544070  52.4077840  19.6325530  47.6911200  57.5506890  24.7755570
  48.1870320  57.3177760  25.5604450  47.4927270  56.7118730  24.3593210
  49.1198360  56.1867840  27.3093250  49.0097640  56.0323880  28.2475520
  49.8805950  55.6588780  27.0668660  47.4664080  52.1261970  33.7676250
  48.1036300  52.7396110  34.1335440  47.6138970  52.1622630  32.8225480
  50.0088630  54.0175760  20.5499390  50.9337940  53.8856940  20.3417680
  49.9864420  54.0968580  21.5035840  50.0827120  54.7886420  23.1756100
  49.2878620  54.7231540  23.7049010  50.2870400  55.7237060  23.1641450
  33.3243740  52.0876280  33.1531930  32.9758560  52.5440100  33.9190110
  32.9931440  51.1933410  33.2354360  40.8368560  53.2788160  36.6751350
  40.7757450  53.8709990  37.4246760  41.7768940  53.1714120  36.5301610
  43.4743120  52.9358220  36.3143640  44.0883530  53.2537510  35.6524720
  44.0192680  52.4506810  36.9339500  33.9964380  51.6152480  36.4282700
  34.5447370  51.4340530  35.6648810  34.0619690  50.8246590  36.9639010
  44.2151160  51.4990360  32.6412930  43.3411000  51.8325470  32.4385860
  44.1061910  51.0263540  33.4664800  45.1223140  53.7061230  34.0254650
  44.7936500  52.8912990  33.6456380  46.0705440  53.6631040  33.9020340
  41.9625980  52.4160200  31.5805840  41.1797770  52.8905700  31.8602600
  41.6688910  51.5115030  31.4719020  46.5147050  53.1183300  29.6254930
  46.9555140  53.0628400  28.7776530  46.2454640  54.0341310  29.6965110
  48.3785620  52.7498540  27.6363750  48.3174020  51.8059760  27.4894770
  49.1577650  52.8578630  28.1817210  33.3066390  52.7207680  24.1019560
  34.0645750  52.8336560  23.5283590  32.8443560  53.5576880  24.0562990
  44.3505180  51.4989400  28.3304940  44.9534550  52.0709610  28.8053460
  43.6098170  52.0628840  28.1078840  47.4939780  51.9010960  23.6045220
  47.6890410  52.7994410  23.8712650  46.7069650  51.6698040  24.0978170
  35.6791540  53.2471730  22.6421530  36.2084300  52.4601530  22.5129480
  36.3119860  53.9262920  22.8757060  37.8729380  52.9846870  25.6966920
  37.2432120  52.2834180  25.8637050  37.3334520  53.7451000  25.4800080
  37.9984940  52.2630850  38.1319410  37.7169210  52.7664450  37.3680230
  38.3804640  51.4652600  37.7661540  44.6000400  51.6784430  38.7099880
  44.4865850  51.9979040  39.6051400  45.4170140  52.0796940  38.4137160
  43.5058550  59.6976900   9.0734620  43.4252600  58.7831510   8.8026330
  43.0922970  60.1943970   8.3674330  41.6376590  61.4755920  10.9543890
  40.8618690  60.9956360  11.2442460  42.2889520  60.7961570  10.7800050
  35.6542420  61.7875730  11.8319650  34.8227300  61.5324440  12.2316160
  36.2623400  61.8586500  12.5677570  34.0634370  56.7477620   5.6162040
  33.1751070  57.0893590   5.5141920  34.3475560  56.5477940   4.7242870
  32.0267380  59.3483270  11.5001740  32.5983490  58.5805470  11.5005380
  32.0268920  59.6472030  10.5908350  33.2692250  54.7567630  13.2870670
  33.0895090  53.8593380  13.5673430  32.8672330  55.3039500  13.9617620
  42.1090750  56.9583490  11.1882980  42.4855570  56.0855370  11.0756650
  42.0110260  57.2942190  10.2973420  36.2395760  55.3309120   6.6500420
  36.3462510  56.2312850   6.9569180  35.3288120  55.2827090   6.3595070
  45.8914870  54.4533930   8.1211320  46.7124490  53.9630500   8.1636800
  45.9248950  55.0431590   8.8743160  33.8878920  57.2528130  11.8953010
  34.5689030  57.5166500  12.5140410  33.5726970  56.4129000  12.2291020
  38.0803490  58.2995490  10.9825600  38.5881710  58.7976460  11.6230620
  38.6116730  57.5230690  10.8064960  50.1814420  56.4700680  14.6854950
  49.4766590  56.8582390  14.1670060  50.4472340  57.1650970  15.2875880
  36.3639590  52.9394050  15.2489020  36.3658030  53.4566440  14.4434920
  35.5343900  52.4624230  15.2258950  37.6142440  62.5789230  13.4262520
  37.2811820  63.2058150  14.0683590  37.7909120  63.1051110  12.6464190
  46.1276350  56.3934310  10.8938860  45.4231920  56.6819200  11.4741970
  46.4888510  57.2034420  10.5338420  36.0454920  54.6504010  13.2559470
  36.3871730  55.4946060  12.9613340  35.1070730  54.7987750  13.3724810
  49.1963270  55.8389100  11.2848070  48.2488180  55.8728080  11.4163500
  49.5213260  56.6528050  11.6697430  39.7282810  52.1386280   9.5804060
  40.0357790  51.5833170   8.8639560  38.7983510  52.2730740   9.3977050
  44.6783310  62.7583410  13.1994130  45.0952100  62.5443520  12.3647590
  45.4023130  63.0156200  13.7702750  42.1163570  60.2035110   6.3164180
  41.1892850  60.1372490   6.5452650  42.2688390  61.1415240   6.2019420
  42.1032650  56.4752110   3.3131340  41.1636320  56.6366070   3.3983800
  42.4215910  57.1937790   2.7667330  48.6245410  61.1570630  13.2910370
  47.7964040  61.2263720  12.8160500  49.2195890  61.7424940  12.8226200
  46.1460860  61.7655410   6.8199430  45.5273280  61.4274960   6.1725730
  46.1285310  61.1215170   7.5278620  45.5887420  57.9439950  14.2365240
  45.1758600  58.7693660  14.4905230  44.8563370  57.3584990  14.0441600
  37.7220210  60.7299850   9.0983910  37.3177210  60.0177100   8.6029810
  37.8083330  60.3853090   9.9871950  36.4348830  57.5043060  12.8782950
  36.9863420  57.6138400  12.1036200  36.9492340  57.8780660  13.5938180
  44.3225560  61.0042220   3.8272180  44.7618840  60.1664650   3.6810000
  45.0353980  61.6371620   3.9136320  36.1091560  61.0262420  16.4888290
  35.9699330  61.8985220  16.8575690  35.2272920  60.6835230  16.3436230
  47.9042700  52.2585030   2.1413220  47.5915360  52.3511860   3.0412290
  48.6655170  52.8366060   2.0910650  34.4224840  59.6244830   6.5990560
  34.3022440  60.3506920   5.9871830  34.1125730  58.8547740   6.1218470
  32.0610210  62.7959970  12.4059200  32.1390630  62.9308740  11.4614920
  32.6751890  62.0875860  12.5987320  49.1143990  56.9956530  18.1187360
  48.4988260  57.5036200  17.5902820  48.7940410  56.0954860  18.0613300
  36.8888500  52.9679900   9.9814230  36.4456650  53.7489440   9.6498750
  37.4473490  53.2909790  10.6885170  41.1758310  55.8348420  15.5849550
  40.7137680  56.0431440  16.3969490  40.7736420  55.0207770  15.2820220
  46.1762820  57.0557370  16.7146210  45.3256410  56.7563120  17.0355280
  46.0164610  57.2999380  15.8030030  43.2712530  58.5559120  18.8145000
  43.5965940  57.7222870  18.4747230  44.0592860  59.0787640  18.9623330
  40.0047320  52.5890600   4.8620060  39.3801500  52.5850470   5.5873370
  39.9177440  51.7221560   4.4656030  38.9264400  53.5127230  11.8403830
  39.2236730  54.4190060  11.7595850  39.4749960  53.0246010  11.2263400
  36.6802720  58.0913470   7.7095480  36.4543640  57.8750640   8.6142100
  35.8995250  58.5241930   7.3641450  43.9100480  58.0976840   6.3086130
  43.3109370  58.8212640   6.1249750  44.4580090  58.0353620   5.5262580
  39.1201930  58.9899050  18.3755750  39.0245530  58.0493780  18.2256150
  39.9633910  59.2114120  17.9803820  42.5165350  56.7340380   8.3389410
  42.9094920  57.0512580   7.5258100  42.8782200  55.8552260   8.4533930
  34.2512470  55.4012720  16.5289530  33.8575860  56.2487930  16.7362310
  33.5630870  54.7639090  16.7198170  40.8257520  55.4847690  19.5986270
  40.1355840  55.2919890  20.2332360  41.5689820  55.7682330  20.1310570
  31.5529520  53.3241180  10.5619610  31.2642570  53.8944040  11.2744590
  32.2975280  52.8445630  10.9250840  43.1020490  59.3246130  12.4340190
  42.3701610  59.8332940  12.7830290  42.7044830  58.5076110  12.1328970
  39.5397880  56.0000330  10.8392680  39.5433940  55.5590280   9.9897220
  40.4349000  56.3217660  10.9464500  35.3900260  55.8826820   9.7986890
  35.0500310  56.3602050  10.5553940  34.6277580  55.4291940   9.4387990
  39.6018030  57.0012410   3.8299440  39.7230850  56.9598890   4.7785260
  39.2166540  57.8636560   3.6746170  43.5646400  54.7779810  11.8463130
  43.5819140  55.2288460  12.6904980  43.3161980  53.8785450  12.0596570
  38.6139530  59.3113550   3.2282740  38.0456430  58.8631800   2.6018650
  39.3228530  59.6706330   2.6947890  46.9917150  52.1911990  17.6849510
  47.3162920  51.4601650  18.2107490  47.0273660  51.8725630  16.7830500
  39.8405850  60.0602110  12.5858090  40.2075980  59.5860680  13.3319430
  39.6510910  60.9343680  12.9266430  32.7046340  54.8045800   8.7151560
  32.4193260  54.4401470   9.5530180  32.6425200  54.0726260   8.1014700
  37.6305220  59.1010750  14.9042300  37.3262290  59.9802730  15.1292660
  38.5851680  59.1610540  14.9399740  36.1587010  63.3071740   5.5009150
  35.3849270  62.7669360   5.3407870  36.8881640  62.7878350   5.1626910
  46.9174990  62.3037100  11.2935540  47.6374110  62.7992390  10.9031650
  46.7156810  61.6254990  10.6489410  42.3784930  53.6975060   5.4364930
  41.5649540  53.1988230   5.3610240  42.1846880  54.5373310   5.0201280
  42.2993790  62.3746160  17.1804540  42.2331100  61.4541830  16.9262130
  41.6698930  62.4721600  17.8949180  45.0933320  58.0694710   3.7327090
  45.9812940  58.3811940   3.5578430  45.0638410  57.1966960   3.3407670
  36.2024410  62.9752120   9.1387960  36.7203080  62.1720380   9.0844850
  35.7508430  62.9131260   9.9804790  33.6868950  59.9413490  16.0513660
  33.3283890  60.6067340  16.6387000  33.3923510  59.1097040  16.4226280
  36.8882070  60.3997730  18.9353210  36.5882210  60.5454910  18.0381030
  37.6593310  59.8403020  18.8426600  47.3647590  59.3806550   3.2006950
  47.2811310  59.8120770   2.3503390  48.0841780  59.8404900   3.6333770
  48.4421730  61.8374070  16.2776920  47.7169920  62.4302850  16.0806310
  48.9697190  61.8297610  15.4790290  32.1977000  59.9404750   2.6748260
  33.0671850  60.2229550   2.9584180  31.7067320  60.7540620   2.5597070
  39.3611810  61.3277960   6.7956540  39.8174590  62.1383210   7.0216730
  39.0100020  61.0101100   7.6275030  35.2623590  51.6715610   7.2679060
  35.1338220  51.6633510   8.2163980  34.4385610  52.0098700   6.9170070
  32.2617520  53.4306730  16.7285760  31.5476040  53.6303650  17.3338370
  32.6812560  52.6546300  17.1000560  34.1823510  61.7578220   4.8030320
  33.5751460  62.4977120   4.8125620  34.6572860  61.8477580   3.9768520
  43.7556300  55.9229040  14.4787210  44.1237120  55.1024250  14.8066780
  42.8954500  55.9830930  14.8942860  47.1218330  54.8785980   5.2874770
  46.4931490  54.9831650   4.5733000  46.6270250  55.0982760   6.0768650
  39.0902360  57.1571930   6.7032650  38.3818510  57.6258270   7.1446260
  39.3746840  56.4993940   7.3377840  40.7158290  58.5768630  14.7025180
  41.2143540  59.0514450  15.3677030  40.8581240  57.6532150  14.9095210
  43.1217790  53.8822590   8.1428440  42.9985570  53.9008720   7.1937950
  44.0702350  53.9301530   8.2626840  37.2937380  55.4657010   4.0783360
  38.1427910  55.9027160   4.0123550  36.9268650  55.7777270   4.9055420
  47.9225150  54.7936590  15.5453570  47.4198750  55.5341990  15.8847380
  48.7381810  55.1820590  15.2290360  46.2147160  60.0369770   8.9914930
  45.2737300  60.0520000   9.1662620  46.5291230  59.2505730   9.4375230
  36.1928800  61.7189370   2.5518890  36.9592070  61.6070730   3.1144320
  36.2703490  61.0227340   1.8995660  34.8875560  59.1514440   3.2351780
  34.9679150  58.2041950   3.3469180  35.7795310  59.4821320   3.3412440
  32.4146360  60.9729360  18.4707950  32.9185380  60.3936640  19.0424180
  31.6753780  61.2569590  19.0084320  39.4684300  62.3800350  18.0043470
  38.7029970  62.9485350  17.9198140  39.6500260  62.0876560  17.1111700
  42.5572710  62.7563580   2.6296230  42.0082810  63.2032880   3.2738970
  43.1791970  62.2512830   3.1533900  34.4469440  59.1158950  19.3658020
  34.4874780  58.8172820  20.2743250  35.3014940  59.5166560  19.2065540
  38.2247830  61.7154500   4.5261530  38.6464250  61.5494370   5.3692920
  38.3498670  60.9054730   4.0316670  36.3875250  57.6951050  17.3332510
  35.8571710  57.2042000  16.7055850  37.0563320  58.1235250  16.7990440
  45.2853310  62.1620510  17.0973700  45.6994330  62.3165590  17.9464120
  44.3504310  62.2875730  17.2599480  45.7575480  59.5016670  19.1012850
  46.3396250  58.7468990  19.0133330  45.9337250  60.0324110  18.3244330
  36.8747550  54.6613420  17.4129800  36.7804420  54.0434170  16.6880670
  36.2944940  55.3879710  17.1859710  39.6408990  53.2186660  14.4457190
  39.1926290  53.2410920  13.6002740  39.0074190  52.8205680  15.0427490
  40.0468540  62.1140990  15.0669630  40.4656650  62.9573720  14.8945870
  39.1277170  62.2513030  14.8376410  42.3832440  59.8457170  16.4507470
  42.5028650  59.2498310  17.1902310  43.2426440  59.8826860  16.0308770
  44.7220340  60.3994360  15.0269980  44.1955560  60.9236980  14.4235120
  45.0651680  61.0321750  15.6579710  39.1501210  56.3878520  17.7083290
  39.7400900  56.0794370  18.3961110  38.3321450  55.9158270  17.8643190
  43.9694640  56.0044330  17.9416310  43.2810160  55.3425870  17.8766300
  44.6900660  55.5582600  18.3864770  44.5995040  52.5995960   4.0006570
  44.8797330  51.7563860   4.3565990  43.8260770  52.8319070   4.5145320
  39.1374460  53.8322970   2.4453770  38.7896460  53.1546960   1.8656220
  39.3387230  53.3712480   3.2597160  48.9775760  61.8372690   4.6110480
  49.7394670  62.4069340   4.7170170  48.9930130  61.2699890   5.3818790
  32.4780100  60.3610620   8.8418140  31.8228940  60.0922260   8.1977840
  33.3158050  60.2515100   8.3920120  49.0294930  62.1307060   1.7683000
  49.3043770  63.0385940   1.6402220  48.8405670  62.0669590   2.7044990
  45.4270540  55.1551910   3.0636630  45.8455420  54.9682890   2.2233290
  45.1206600  54.3030960   3.3739560  48.9260270  60.0676050   6.7612430
  48.5503870  59.3003980   6.3293720  48.1963390  60.4498750   7.2487360
  33.5156030  60.7463190  13.3821480  33.8829070  60.6590590  14.2617500
  32.9466850  59.9829740  13.2828340  48.3159890  59.2147570  16.3951950
  48.0845980  58.9860320  15.4949900  48.5764440  60.1347120  16.3496840
  33.0672030  57.6572280  17.2879900  32.1728080  57.6239040  17.6273610
  33.6069580  57.8559070  18.0531150  46.7547960  54.4404000  19.1731650
  47.6318140  54.4487400  19.5565650  46.7668800  53.7034840  18.5624000
  31.6918180  57.5709550   4.7843470  30.7882260  57.8339750   4.6095130
  32.1758800  57.8420720   4.0043430  48.2011230  58.2933540  10.0619670
  48.7248710  57.7996190   9.4309840  48.7870650  58.4283900  10.8067240
  48.3800950  58.3773410  13.5839220  47.4303660  58.3436950  13.6984210
  48.5613960  59.2873520  13.3488990  34.2345390  56.6275090   2.6937850
  34.9437090  56.2058310   2.2085130  33.5185330  56.6950320   2.0621200
  47.6911200  57.5506890   6.0012080  48.1870320  57.3177760   6.7860960
  47.4927270  56.7118730   5.5849720  33.5711740  51.9320610  11.6363120
  34.2187930  51.3817990  11.1958280  33.9913580  52.1863760  12.4578930
  49.1198360  56.1867840   8.5349760  49.0097640  56.0323880   9.4732030
  49.8805950  55.6588780   8.2925170  47.4664080  52.1261970  14.9932760
  48.1036300  52.7396110  15.3591950  47.6138970  52.1622630  14.0481990
  50.0088630  54.0175760   1.7755900  50.9337940  53.8856940   1.5674190
  49.9864420  54.0968580   2.7292350  50.0827120  54.7886420   4.4012610
  49.2878620  54.7231540   4.9305520  50.2870400  55.7237060   4.3897960
  33.3243740  52.0876280  14.3788440  32.9758560  52.5440100  15.1446620
  32.9931440  51.1933410  14.4610870  40.8368560  53.2788160  17.9007860
  40.7757450  53.8709990  18.6503270  41.7768940  53.1714120  17.7558120
  43.4743120  52.9358220  17.5400150  44.0883530  53.2537510  16.8781230
  44.0192680  52.4506810  18.1596010  33.9964380  51.6152480  17.6539210
  34.5447370  51.4340530  16.8905320  34.0619690  50.8246590  18.1895520
  44.2151160  51.4990360  13.8669440  43.3411000  51.8325470  13.6642370
  44.1061910  51.0263540  14.6921310  45.1223140  53.7061230  15.2511160
  44.7936500  52.8912990  14.8712890  46.0705440  53.6631040  15.1276850
  41.9625980  52.4160200  12.8062350  41.1797770  52.8905700  13.0859110
  41.6688910  51.5115030  12.6975530  46.5147050  53.1183300  10.8511440
  46.9555140  53.0628400  10.0033040  46.2454640  54.0341310  10.9221620
  48.3785620  52.7498540   8.8620260  48.3174020  51.8059760   8.7151280
  49.1577650  52.8578630   9.4073720  33.3066390  52.7207680   5.3276070
  34.0645750  52.8336560   4.7540100  32.8443560  53.5576880   5.2819500
  39.8480200  54.8346950   8.3178380  39.0354710  54.4603840   7.9774260
  40.3521840  54.0792030   8.6199570  44.3505180  51.4989400   9.5561450
  44.9534550  52.0709610  10.0309970  43.6098170  52.0628840   9.3335350
  47.4939780  51.9010960   4.8301730  47.6890410  52.7994410   5.0969160
  46.7069650  51.6698040   5.3234680  35.6791540  53.2471730   3.8678040
  36.2084300  52.4601530   3.7385990  36.3119860  53.9262920   4.1013570
  37.8729380  52.9846870   6.9223430  37.2432120  52.2834180   7.0893560
  37.3334520  53.7451000   6.7056590  37.9984940  52.2630850  19.3575920
  37.7169210  52.7664450  18.5936740  38.3804640  51.4652600  18.9918050
  44.6000400  51.6784430  19.9356390  44.4865850  51.9979040  20.8307910
  45.4170140  52.0796940  19.6393670  43.5058550  40.9233410  46.6221600
  43.4252600  40.0088020  46.3513310  43.0922970  41.4200480  45.9161310
  41.6376590  42.7012430  48.5030870  40.8618690  42.2212870  48.7929440
  42.2889520  42.0218080  48.3287030  35.6542420  43.0132240  49.3806630
  34.8227300  42.7580950  49.7803140  36.2623400  43.0843010  50.1164550
  45.6584020  47.1072620  47.2830000  45.1965550  46.3359860  47.6117170
  46.4709570  47.1338690  47.7882450  35.6343680  47.0472330  49.5764650
  35.9371720  46.1570070  49.3974870  36.3787270  47.6042550  49.3486900
  32.0267380  40.5739780  49.0488720  32.5983490  39.8061980  49.0492360
  32.0268920  40.8728540  48.1395330  41.8847330  49.3930630  46.9033990
  41.2658770  49.8488130  46.3328430  42.7399110  49.5482090  46.5023690
  41.0785580  45.3769620  48.5101030  41.0093860  44.4359560  48.3490160
  41.8405440  45.4671030  49.0823600  33.2692250  35.9824140  50.8357650
  33.0895090  35.0849890  51.1160410  32.8672330  36.5296010  51.5104600
  42.1090750  38.1840000  48.7369960  42.4855570  37.3111880  48.6243630
  42.0110260  38.5198700  47.8460400  36.2395760  36.5565630  44.1987400
  36.3462510  37.4569360  44.5056160  35.3288120  36.5083600  43.9082050
  45.8914870  35.6790440  45.6698300  46.7124490  35.1887010  45.7123780
  45.9248950  36.2688100  46.4230140  33.8878920  38.4784640  49.4439990
  34.5689030  38.7423010  50.0627390  33.5726970  37.6385510  49.7778000
  38.0803490  39.5252000  48.5312580  38.5881710  40.0232970  49.1717600
  38.6116730  38.7487200  48.3551940  50.1814420  37.6957190  52.2341930
  49.4766590  38.0838900  51.7157040  50.4472340  38.3907480  52.8362860
  36.3639590  34.1650560  52.7976000  36.3658030  34.6822950  51.9921900
  35.5343900  33.6880740  52.7745930  42.7510680  44.2769870  44.2965900
  42.1327950  44.7419320  43.7328620  43.2633930  44.9697350  44.7135410
  37.6142440  43.8045740  50.9749500  37.2811820  44.4314660  51.6170570
  37.7909120  44.3307620  50.1951170  46.1276350  37.6190820  48.4425840
  45.4231920  37.9075710  49.0228950  46.4888510  38.4290930  48.0825400
  36.0454920  35.8760520  50.8046450  36.3871730  36.7202570  50.5100320
  35.1070730  36.0244260  50.9211790  36.8261540  45.7726540  52.7898680
  37.4435540  46.4477620  52.5083130  35.9654660  46.1814520  52.6986180
  32.1193880  44.9626400  41.6705530  31.7421860  45.4513500  40.9390430
  32.3766950  45.6351680  42.3012060  47.7439130  47.2365950  50.7053320
  47.0602650  47.9065060  50.6969990  48.2833420  47.4346600  49.9398180
  49.1963270  37.0645610  48.8335050  48.2488180  37.0984590  48.9650480
  49.5213260  37.8784560  49.2184410  39.7282810  33.3642790  47.1291040
  40.0357790  32.8089680  46.4126540  38.7983510  33.4987250  46.9464030
  45.2797870  49.0810080  49.4198500  45.2925030  48.6772370  48.5520760
  44.7273090  49.8557370  49.3159930  46.5743290  45.8026300  44.5088670
  46.4639620  44.8600630  44.6338090  46.5711540  46.1641940  45.3951430
  44.6783310  43.9839920  50.7481110  45.0952100  43.7700030  49.9134570
  45.4023130  44.2412710  51.3189730  42.1163570  41.4291620  43.8651160
  41.1892850  41.3629000  44.0939630  42.2688390  42.3671750  43.7506400
  42.1032650  37.7008620  40.8618320  41.1636320  37.8622580  40.9470780
  42.4215910  38.4194300  40.3154310  48.6245410  42.3827140  50.8397350
  47.7964040  42.4520230  50.3647480  49.2195890  42.9681450  50.3713180
  46.1460860  42.9911920  44.3686410  45.5273280  42.6531470  43.7212710
  46.1285310  42.3471680  45.0765600  45.5887420  39.1696460  51.7852220
  45.1758600  39.9950170  52.0392210  44.8563370  38.5841500  51.5928580
  37.7220210  41.9556360  46.6470890  37.3177210  41.2433610  46.1516790
  37.8083330  41.6109600  47.5358930  38.1901910  45.6423920  48.8110100
  37.8930200  45.0369390  48.1317880  39.1401730  45.6801230  48.6999460
  36.4348830  38.7299570  50.4269930  36.9863420  38.8394910  49.6523180
  36.9492340  39.1037170  51.1425160  46.2787520  49.2155790  52.4733200
  45.8018080  50.0227980  52.2805810  45.5949310  48.5634120  52.6259410
  37.2820340  45.3805610  55.4617900  36.3848870  45.6045580  55.7091300
  37.3073210  45.5040550  54.5129300  44.3225560  42.2298730  41.3759160
  44.7618840  41.3921160  41.2296980  45.0353980  42.8628130  41.4623300
  36.1091560  42.2518930  54.0375270  35.9699330  43.1241730  54.4062670
  35.2272920  41.9091740  53.8923210  42.4320940  47.1694800  45.3440400
  42.8716850  47.9119130  44.9295790  42.3707830  47.4121370  46.2679360
  37.9071910  48.1940630  56.2460420  37.8787340  48.5983580  55.3788850
  37.7436880  47.2650990  56.0832020  47.9042700  33.4841540  39.6900200
  47.5915360  33.5768370  40.5899270  48.6655170  34.0622570  39.6397630
  34.4224840  40.8501340  44.1477540  34.3022440  41.5763430  43.5358810
  34.1125730  40.0804250  43.6705450  32.0610210  44.0216480  49.9546180
  32.1390630  44.1565250  49.0101900  32.6751890  43.3132370  50.1474300
  33.3057840  45.7216670  46.3652360  32.8985920  45.8631260  45.5105960
  34.1970850  45.4376830  46.1623570  49.2619980  46.1680580  54.7024600
  49.3883040  45.9292460  53.7841780  49.3041360  45.3365120  55.1746680
  43.1236720  49.8708580  53.2719410  43.6381390  49.7816590  54.0741840
  42.2805800  50.2168280  53.5647320  45.0991120  50.1563920  42.7003410
  44.9392260  49.8666860  43.5985240  44.9337830  49.3804050  42.1648640
  37.5779500  49.9362450  44.4775030  37.4021980  49.0197990  44.2642830
  36.7235240  50.2949740  44.7172830  44.8017250  47.6651480  41.2601410
  44.1082410  47.6628770  40.6003690  45.5440110  47.2410800  40.8295580
  44.3667180  49.2914190  45.3349900  44.8224130  48.5103570  45.6488520
  44.7059700  50.0021010  45.8791080  49.1143990  38.2213040  55.6674340
  48.4988260  38.7292710  55.1389800  48.7940410  37.3211370  55.6100280
  32.1169730  45.0630650  52.4940640  32.2800770  44.5936010  51.6760010
  32.5822180  44.5554210  53.1589480  36.8888500  34.1936410  47.5301210
  36.4456650  34.9745950  47.1985730  37.4473490  34.5166300  48.2372150
  41.1758310  37.0604930  53.1336530  40.7137680  37.2687950  53.9456470
  40.7736420  36.2464280  52.8307200  46.1762820  38.2813880  54.2633190
  45.3256410  37.9819630  54.5842260  46.0164610  38.5255890  53.3517010
  43.2712530  39.7815630  56.3631980  43.5965940  38.9479380  56.0234210
  44.0592860  40.3044150  56.5110310  40.0047320  33.8147110  42.4107040
  39.3801500  33.8106980  43.1360350  39.9177440  32.9478070  42.0143010
  38.9264400  34.7383740  49.3890810  39.2236730  35.6446570  49.3082830
  39.4749960  34.2502520  48.7750380  36.6802720  39.3169980  45.2582460
  36.4543640  39.1007150  46.1629080  35.8995250  39.7498440  44.9128430
  43.9100480  39.3233350  43.8573110  43.3109370  40.0469150  43.6736730
  44.4580090  39.2610130  43.0749560  39.1201930  40.2155560  55.9242730
  39.0245530  39.2750290  55.7743130  39.9633910  40.4370630  55.5290800
  42.5165350  37.9596890  45.8876390  42.9094920  38.2769090  45.0745080
  42.8782200  37.0808770  46.0020910  34.2512470  36.6269230  54.0776510
  33.8575860  37.4744440  54.2849290  33.5630870  35.9895600  54.2685150
  31.5529520  34.5497690  48.1106590  31.2642570  35.1200550  48.8231570
  32.2975280  34.0702140  48.4737820  43.1020490  40.5502640  49.9827170
  42.3701610  41.0589450  50.3317270  42.7044830  39.7332620  49.6815950
  39.5397880  37.2256840  48.3879660  39.5433940  36.7846790  47.5384200
  40.4349000  37.5474170  48.4951480  39.6018030  38.2268920  41.3786420
  39.7230850  38.1855400  42.3272240  39.2166540  39.0893070  41.2233150
  43.5646400  36.0036320  49.3950110  43.5819140  36.4544970  50.2391960
  43.3161980  35.1041960  49.6083550  38.6139530  40.5370060  40.7769720
  38.0456430  40.0888310  40.1505630  39.3228530  40.8962840  40.2434870
  46.9917150  33.4168500  55.2336490  47.3162920  32.6858160  55.7594470
  47.0273660  33.0982140  54.3317480  33.6908710  44.4382080  54.6536450
  33.3063500  43.7975750  55.2519410  34.0020900  45.1418200  55.2231180
  39.8405850  41.2858620  50.1345070  40.2075980  40.8117190  50.8806410
  39.6510910  42.1600190  50.4753410  32.7046340  36.0302310  46.2638540
  32.4193260  35.6657980  47.1017160  32.6425200  35.2982770  45.6501680
  37.6305220  40.3267260  52.4529280  37.3262290  41.2059240  52.6779640
  38.5851680  40.3867050  52.4886720  36.1587010  44.5328250  43.0496130
  35.3849270  43.9925870  42.8894850  36.8881640  44.0134860  42.7113890
  46.9174990  43.5293610  48.8422520  47.6374110  44.0248900  48.4518630
  46.7156810  42.8511500  48.1976390  42.3784930  34.9231570  42.9851910
  41.5649540  34.4244740  42.9097220  42.1846880  35.7629820  42.5688260
  42.2993790  43.6002670  54.7291520  42.2331100  42.6798340  54.4749110
  41.6698930  43.6978110  55.4436160  45.0933320  39.2951220  41.2814070
  45.9812940  39.6068450  41.1065410  45.0638410  38.4223470  40.8894650
  36.2024410  44.2008630  46.6874940  36.7203080  43.3976890  46.6331830
  35.7508430  44.1387770  47.5291770  41.0893910  45.4674910  41.9602240
  41.4309610  46.2117140  41.4645560  40.2606620  45.7806030  42.3227070
  33.6868950  41.1670000  53.6000640  33.3283890  41.8323850  54.1873980
  33.3923510  40.3353550  53.9713260  36.8882070  41.6254240  56.4840190
  36.5882210  41.7711420  55.5868010  37.6593310  41.0659530  56.3913580
  42.2310520  46.4223240  54.4795320  42.2455060  45.4904200  54.2614230
  41.5235620  46.5083000  55.1185090  47.3647590  40.6063060  40.7493930
  47.2811310  41.0377280  39.8990370  48.0841780  41.0661410  41.1820750
  48.4421730  43.0630580  53.8263900  47.7169920  43.6559360  53.6293290
  48.9697190  43.0554120  53.0277270  48.3934840  47.4605320  43.4776060
  47.7511000  46.8060940  43.7519780  48.0065500  47.8660410  42.7016730
  43.9721320  44.7890750  47.3247750  44.3245140  44.1918880  46.6649120
  43.0883650  44.4634980  47.4956000  40.0584600  45.5488440  44.7318160
  40.7455730  46.0957650  45.1125750  39.2717020  46.0929170  44.7667770
  39.3611810  42.5534470  44.3443520  39.8174590  43.3639720  44.5703710
  39.0100020  42.2357610  45.1762010  41.6644420  48.0640810  51.5735820
  42.3086640  48.2700190  52.2509240  42.0273860  47.3029210  51.1206670
  42.9376500  46.0673160  50.2913270  43.5798730  45.3666320  50.4045440
  43.4625850  46.8471600  50.1110160  46.7832220  46.3521780  40.0152410
  46.5569800  45.6352220  40.6077050  46.3928420  46.1034220  39.1774160
  44.7114120  46.8668060  53.4949330  45.0470360  47.4534750  54.1727250
  43.7914460  46.7360770  53.7247120  32.5648250  50.3788640  40.7896870
  32.9245890  50.9777980  40.1354140  32.4240590  50.9248530  41.5631900
  32.2617520  34.6563240  54.2772740  31.5476040  34.8560160  54.8825350
  32.6812560  33.8802810  54.6487540  46.3648470  44.2693720  41.6766570
  46.0770170  44.7306410  42.4644450  47.1600640  43.8091490  41.9450790
  32.5490110  48.6443500  55.2639270  32.6581230  47.7038240  55.1234660
  31.8970670  48.9098250  54.6153000  40.5402700  46.9159390  56.6637390
  40.2199570  46.1968630  57.2083080  39.8661060  47.5914460  56.7373450
  38.5816870  47.7619840  41.6070540  38.5726970  48.4949530  40.9915050
  37.6615230  47.5151420  41.6997500  34.1823510  42.9834730  42.3517300
  33.5751460  43.7233630  42.3612600  34.6572860  43.0734090  41.5255500
  43.7556300  37.1485550  52.0274190  44.1237120  36.3280760  52.3553760
  42.8954500  37.2087440  52.4429840  47.1218330  36.1042490  42.8361750
  46.4931490  36.2088160  42.1219980  46.6270250  36.3239270  43.6255630
  41.5676470  47.8248080  40.2695730  41.6688450  47.6212070  39.3397710
  40.6678210  47.5706360  40.4743510  39.0902360  38.3828440  44.2519630
  38.3818510  38.8514780  44.6933240  39.3746840  37.7250450  44.8864820
  40.7158290  39.8025140  52.2512160  41.2143540  40.2770960  52.9164010
  40.8581240  38.8788660  52.4582190  43.1217790  35.1079100  45.6915420
  42.9985570  35.1265230  44.7424930  44.0702350  35.1558040  45.8113820
  40.2094580  50.3434400  44.9643400  40.4636080  50.3055790  44.0422770
  39.2607060  50.2167730  44.9571650  47.9225150  36.0193100  53.0940550
  47.4198750  36.7598500  53.4334360  48.7381810  36.4077100  52.7777340
  46.2147160  41.2626280  46.5401910  45.2737300  41.2776510  46.7149600
  46.5291230  40.4762240  46.9862210  36.1928800  42.9445880  40.1005870
  36.9592070  42.8327240  40.6631300  36.2703490  42.2483850  39.4482640
  48.2172740  48.4335130  48.2156170  48.3420160  49.2566300  48.6879980
  49.0838300  48.2225860  47.8680320  35.6890270  50.5266340  47.8873300
  36.4252750  49.9781800  48.1581870  36.0731190  51.3922350  47.7479290
  32.5735750  46.5939910  43.7614810  31.6475530  46.8361050  43.7520220
  33.0392180  47.4214170  43.6399560  38.7992580  49.6996650  39.7098870
  39.5921190  49.9885480  39.2580660  38.2796930  49.2688820  39.0311350
  44.9613550  49.5472570  55.6343700  45.9135300  49.4630590  55.5843940
  44.8141770  50.2114280  56.3077490  47.8522750  48.9266780  41.1335610
  47.5664260  48.5131920  40.3189790  47.6542300  49.8554490  41.0136130
  32.4146360  42.1985870  56.0194930  32.9185380  41.6193150  56.5911160
  31.6753780  42.4826100  56.5571300  39.3169980  44.9200060  39.5741220
  39.2120620  44.3052410  40.3002600  39.1494200  44.3965950  38.7904230
  39.4684300  43.6056860  55.5530450  38.7029970  44.1741860  55.4685120
  39.6500260  43.3133070  54.6598680  42.5572710  43.9820090  40.1783210
  42.0082810  44.4289390  40.8225950  43.1791970  43.4769340  40.7020880
  46.6107650  45.3362190  56.1105470  47.3517120  45.6737950  55.6072930
  45.8480330  45.5054250  55.5575240  38.2247830  42.9411010  42.0748510
  38.6464250  42.7750880  42.9179900  38.3498670  42.1311240  41.5803650
  36.3875250  38.9207560  54.8819490  35.8571710  38.4298510  54.2542830
  37.0563320  39.3491760  54.3477420  40.7375470  41.9648620  39.3225610
  41.2581130  41.2497640  38.9566760  41.3843870  42.6034490  39.6226120
  45.2853310  43.3877020  54.6460680  45.6994330  43.5422100  55.4951100
  44.3504310  43.5132240  54.8086460  45.7575480  40.7273180  56.6499830
  46.3396250  39.9725500  56.5620310  45.9337250  41.2580620  55.8731310
  36.8747550  35.8869930  54.9616780  36.7804420  35.2690680  54.2367650
  36.2944940  36.6136220  54.7346690  39.6408990  34.4443170  51.9944170
  39.1926290  34.4667430  51.1489720  39.0074190  34.0462190  52.5914470
  40.0468540  43.3397500  52.6156610  40.4656650  44.1830230  52.4432850
  39.1277170  43.4769540  52.3863390  42.3832440  41.0713680  53.9994450
  42.5028650  40.4754820  54.7389290  43.2426440  41.1083370  53.5795750
  44.7220340  41.6250870  52.5756960  44.1955560  42.1493490  51.9722100
  45.0651680  42.2578260  53.2066690  37.8975960  49.6450510  53.7314340
  37.3597050  50.3696570  53.4123040  38.1509920  49.1680850  52.9411680
  39.1501210  37.6135030  55.2570270  39.7400900  37.3050880  55.9448090
  38.3321450  37.1414780  55.4130170  43.9694640  37.2300840  55.4903290
  43.2810160  36.5682380  55.4253280  44.6900660  36.7839110  55.9351750
  44.5995040  33.8252470  41.5493550  44.8797330  32.9820370  41.9052970
  43.8260770  34.0575580  42.0632300  40.7538170  50.8801720  53.9900990
  40.6796870  51.7836860  54.2973360  39.8517010  50.5613620  53.9623060
  41.3023500  50.0460230  41.6127350  42.1974290  50.3845200  41.6346110
  41.3341130  49.3239640  40.9851630  34.9419660  45.4187280  39.8414350
  35.3794530  45.9616950  40.4971930  35.4267390  44.5934230  39.8510690
  32.1565460  48.2076310  47.2934610  32.4868470  47.3397370  47.0613250
  32.5856460  48.4134830  48.1239570  36.7527380  46.5385320  44.9536580
  36.4522920  46.4150290  45.8540490  36.6464870  45.6793910  44.5452310
  32.6455670  49.0746900  50.0316240  32.2086660  49.2547700  50.8640390
  33.2133350  49.8321520  49.8897960  48.2817850  48.5763900  54.3193550
  47.6819840  48.6356460  53.5757470  48.4111750  47.6368880  54.4490400
  49.5219300  46.3181720  39.6563260  48.6912260  46.3858370  40.1270490
  49.6991130  47.2085840  39.3530120  48.9775760  43.0629200  42.1597460
  49.7394670  43.6325850  42.2657150  48.9930130  42.4956400  42.9305770
  32.4780100  41.5867130  46.3905120  31.8228940  41.3178770  45.7464820
  33.3158050  41.4771610  45.9407100  49.9835730  43.9179300  47.0039390
  50.3544560  43.1346620  46.5975360  50.6237660  44.6068400  46.8256690
  46.9669490  45.3015880  52.4169710  46.1529330  45.7313040  52.6795500
  47.3743690  45.9134290  51.8038760  49.0294930  43.3563570  39.3169980
  49.3043770  44.2642450  39.1889200  48.8405670  43.2926100  40.2531970
  45.4270540  36.3808420  40.6123610  45.8455420  36.1939400  39.7720270
  45.1206600  35.5287470  40.9226540  48.9260270  41.2932560  44.3099410
  48.5503870  40.5260490  43.8780700  48.1963390  41.6755260  44.7974340
  33.5156030  41.9719700  50.9308460  33.8829070  41.8847100  51.8104480
  32.9466850  41.2086250  50.8315320  48.3159890  40.4404080  53.9438930
  48.0845980  40.2116830  53.0436880  48.5764440  41.3603630  53.8983820
  33.0672030  38.8828790  54.8366880  32.1728080  38.8495550  55.1760590
  33.6069580  39.0815580  55.6018130  46.7547960  35.6660510  56.7218630
  47.6318140  35.6743910  57.1052630  46.7668800  34.9291350  56.1110980
  48.2011230  39.5190050  47.6106650  48.7248710  39.0252700  46.9796820
  48.7870650  39.6540410  48.3554220  48.3800950  39.6029920  51.1326200
  47.4303660  39.5693460  51.2471190  48.5613960  40.5130030  50.8975970
  47.6911200  38.7763400  43.5499060  48.1870320  38.5434270  44.3347940
  47.4927270  37.9375240  43.1336700  33.5711740  33.1577120  49.1850100
  34.2187930  32.6074500  48.7445260  33.9913580  33.4120270  50.0065910
  49.1198360  37.4124350  46.0836740  49.0097640  37.2580390  47.0219010
  49.8805950  36.8845290  45.8412150  47.4664080  33.3518480  52.5419740
  48.1036300  33.9652620  52.9078930  47.6138970  33.3879140  51.5968970
  50.0088630  35.2432270  39.3242880  50.9337940  35.1113450  39.1161170
  49.9864420  35.3225090  40.2779330  50.0827120  36.0142930  41.9499590
  49.2878620  35.9488050  42.4792500  50.2870400  36.9493570  41.9384940
  47.0245540  50.0534480  45.9437980  47.6204610  49.7319050  45.2672400
  47.2823690  49.5806300  46.7351250  33.3243740  33.3132790  51.9275420
  32.9758560  33.7696610  52.6933600  32.9931440  32.4189920  52.0097850
  34.9308110  46.4852390  56.0928610  34.8877740  46.1145300  56.9743070
  35.0619120  47.4229960  56.2330430  38.6314140  48.0411980  51.6938330
  38.3905500  48.3086540  50.8068850  39.5716780  48.2117710  51.7489190
  40.8368560  34.5044670  55.4494840  40.7757450  35.0966500  56.1990250
  41.7768940  34.3970630  55.3045100  43.4743120  34.1614730  55.0887130
  44.0883530  34.4794020  54.4268210  44.0192680  33.6763320  55.7082990
  49.8918300  50.0606360  52.4948970  49.3976580  50.4575230  51.7776100
  49.2831590  49.4355570  52.8886250  33.9964380  32.8408990  55.2026190
  34.5447370  32.6597040  54.4392300  34.0619690  32.0503100  55.7382500
  34.7696140  49.4314640  53.2126390  34.1756460  49.2999340  53.9516430
  34.7619980  48.5952780  52.7468490  44.2151160  32.7246870  51.4156420
  43.3411000  33.0581980  51.2129350  44.1061910  32.2520050  52.2408290
  45.1223140  34.9317740  52.7998140  44.7936500  34.1169500  52.4199870
  46.0705440  34.8887550  52.6763830  47.5757750  50.7029780  49.7735710
  47.1160720  51.4545590  49.3993730  46.9470210  49.9836250  49.7150510
  34.4008370  46.7973020  52.1634430  33.6742430  46.1778310  52.0960380
  34.4617520  47.1913630  51.2932510  38.0053470  49.0118020  48.9483840
  38.5218490  48.4005380  48.4232100  38.6550850  49.5146800  49.4394850
  40.7448970  49.9026510  49.7752820  41.0326780  49.6480810  48.8985830
  41.2572190  49.3503870  50.3658390  41.9625980  33.6416710  50.3549330
  41.1797770  34.1162210  50.6346090  41.6688910  32.7371540  50.2462510
  46.5147050  34.3439810  48.3998420  46.9555140  34.2884910  47.5520020
  46.2454640  35.2597820  48.4708600  48.3785620  33.9755050  46.4107240
  48.3174020  33.0316270  46.2638260  49.1577650  34.0835140  46.9560700
  32.6838370  50.1147410  45.3731190  32.5160410  49.4818090  46.0713080
  31.8172880  50.3206810  45.0225380  39.8480200  36.0603460  45.8665360
  39.0354710  35.6860350  45.5261240  40.3521840  35.3048540  46.1686550
  44.3505180  32.7245910  47.1048430  44.9534550  33.2966120  47.5796950
  43.6098170  33.2885350  46.8822330  47.4939780  33.1267470  42.3788710
  47.6890410  34.0250920  42.6456140  46.7069650  32.8954550  42.8721660
  34.2901070  48.8080640  42.8181330  33.7648690  49.1888670  42.1143290
  34.2145650  49.4331410  43.5391040  37.8729380  34.2103380  44.4710410
  37.2432120  33.5090690  44.6380540  37.3334520  34.9707510  44.2543570
  40.8121330  50.8242610  57.1421020  41.7388640  50.5886880  57.1856980
  40.7971760  51.6514610  56.6607050  49.0466390  50.3668180  44.1395270
  49.2218580  49.6805920  43.4956190  48.3487960  50.8915230  43.7471940
  37.9984940  33.4887360  56.9062900  37.7169210  33.9920960  56.1423720
  38.3804640  32.6909110  56.5405030  36.8894040  50.7563020  41.6930580
  37.6212860  50.4722300  41.1454470  37.1487710  50.5176300  42.5829960
  36.0508830  46.8727750  41.6976910  35.4217710  47.3412850  42.2462740
  36.1656660  46.0276970  42.1323100  45.6584020  47.1072620  28.5086510
  45.1965550  46.3359860  28.8373680  46.4709570  47.1338690  29.0138960
  41.8847330  49.3930630  28.1290500  41.2658770  49.8488130  27.5584940
  42.7399110  49.5482090  27.7280200  50.1814420  37.6957190  33.4598440
  49.4766590  38.0838900  32.9413550  50.4472340  38.3907480  34.0619370
  36.8261540  45.7726540  34.0155190  37.4435540  46.4477620  33.7339640
  35.9654660  46.1814520  33.9242690  47.7439130  47.2365950  31.9309830
  47.0602650  47.9065060  31.9226500  48.2833420  47.4346600  31.1654690
  49.1963270  37.0645610  30.0591560  48.2488180  37.0984590  30.1906990
  49.5213260  37.8784560  30.4440920  45.2797870  49.0810080  30.6455010
  45.2925030  48.6772370  29.7777270  44.7273090  49.8557370  30.5416440
  46.5743290  45.8026300  25.7345180  46.4639620  44.8600630  25.8594600
  46.5711540  46.1641940  26.6207940  48.6245410  42.3827140  32.0653860
  47.7964040  42.4520230  31.5903990  49.2195890  42.9681450  31.5969690
  46.2787520  49.2155790  33.6989710  45.8018080  50.0227980  33.5062320
  45.5949310  48.5634120  33.8515920  37.2820340  45.3805610  36.6874410
  36.3848870  45.6045580  36.9347810  37.3073210  45.5040550  35.7385810
  42.4320940  47.1694800  26.5696910  42.8716850  47.9119130  26.1552300
  42.3707830  47.4121370  27.4935870  37.9071910  48.1940630  37.4716930
  37.8787340  48.5983580  36.6045360  37.7436880  47.2650990  37.3088530
  49.8586730  48.9767730  38.7681100  50.3346450  49.4550620  39.4470180
  50.4793890  48.9085220  38.0426600  49.2619980  46.1680580  35.9281110
  49.3883040  45.9292460  35.0098290  49.3041360  45.3365120  36.4003190
  43.1236720  49.8708580  34.4975920  43.6381390  49.7816590  35.2998350
  42.2805800  50.2168280  34.7903830  45.0991120  50.1563920  23.9259920
  44.9392260  49.8666860  24.8241750  44.9337830  49.3804050  23.3905150
  44.8017250  47.6651480  22.4857920  44.1082410  47.6628770  21.8260200
  45.5440110  47.2410800  22.0552090  44.3667180  49.2914190  26.5606410
  44.8224130  48.5103570  26.8745030  44.7059700  50.0021010  27.1047590
  49.1143990  38.2213040  36.8930850  48.4988260  38.7292710  36.3646310
  48.7940410  37.3211370  36.8356790  46.1762820  38.2813880  35.4889700
  45.3256410  37.9819630  35.8098770  46.0164610  38.5255890  34.5773520
  39.1201930  40.2155560  37.1499240  39.0245530  39.2750290  36.9999640
  39.9633910  40.4370630  36.7547310  33.6908710  44.4382080  35.8792960
  33.3063500  43.7975750  36.4775920  34.0020900  45.1418200  36.4487690
  46.9174990  43.5293610  30.0679030  47.6374110  44.0248900  29.6775140
  46.7156810  42.8511500  29.4232900  42.2310520  46.4223240  35.7051830
  42.2455060  45.4904200  35.4870740  41.5235620  46.5083000  36.3441600
  48.4421730  43.0630580  35.0520410  47.7169920  43.6559360  34.8549800
  48.9697190  43.0554120  34.2533780  48.3934840  47.4605320  24.7032570
  47.7511000  46.8060940  24.9776290  48.0065500  47.8660410  23.9273240
  41.6644420  48.0640810  32.7992330  42.3086640  48.2700190  33.4765750
  42.0273860  47.3029210  32.3463180  46.7832220  46.3521780  21.2408920
  46.5569800  45.6352220  21.8333560  46.3928420  46.1034220  20.4030670
  32.5490110  48.6443500  36.4895780  32.6581230  47.7038240  36.3491170
  31.8970670  48.9098250  35.8409510  40.5402700  46.9159390  37.8893900
  40.2199570  46.1968630  38.4339590  39.8661060  47.5914460  37.9629960
  40.2094580  50.3434400  26.1899910  40.4636080  50.3055790  25.2679280
  39.2607060  50.2167730  26.1828160  47.9225150  36.0193100  34.3197060
  47.4198750  36.7598500  34.6590870  48.7381810  36.4077100  34.0033850
  48.2172740  48.4335130  29.4412680  48.3420160  49.2566300  29.9136490
  49.0838300  48.2225860  29.0936830  34.6948550  49.7112410  38.3015390
  35.4961280  50.0324460  38.7150790  34.1800370  49.3507990  39.0235300
  38.7992580  49.6996650  20.9355380  39.5921190  49.9885480  20.4837170
  38.2796930  49.2688820  20.2567860  43.5313180  45.8192280  38.2490800
  42.9251340  45.8423880  37.5086550  43.2267290  45.0875320  38.7858050
  44.9613550  49.5472570  36.8600210  45.9135300  49.4630590  36.8100450
  44.8141770  50.2114280  37.5334000  47.8522750  48.9266780  22.3592120
  47.5664260  48.5131920  21.5446300  47.6542300  49.8554490  22.2392640
  39.4684300  43.6056860  36.7786960  38.7029970  44.1741860  36.6941630
  39.6500260  43.3133070  35.8855190  45.7575480  40.7273180  37.8756340
  46.3396250  39.9725500  37.7876820  45.9337250  41.2580620  37.0987820
  37.8975960  49.6450510  34.9570850  37.3597050  50.3696570  34.6379550
  38.1509920  49.1680850  34.1668190  40.7538170  50.8801720  35.2157500
  40.6796870  51.7836860  35.5229870  39.8517010  50.5613620  35.1879570
  41.3023500  50.0460230  22.8383860  42.1974290  50.3845200  22.8602620
  41.3341130  49.3239640  22.2108140  48.2817850  48.5763900  35.5450060
  47.6819840  48.6356460  34.8013980  48.4111750  47.6368880  35.6746910
  49.5219300  46.3181720  20.8819770  48.6912260  46.3858370  21.3527000
  49.6991130  47.2085840  20.5786630  48.9775760  43.0629200  23.3853970
  49.7394670  43.6325850  23.4913660  48.9930130  42.4956400  24.1562280
  49.9835730  43.9179300  28.2295900  50.3544560  43.1346620  27.8231870
  50.6237660  44.6068400  28.0513200  49.0294930  43.3563570  20.5426490
  49.3043770  44.2642450  20.4145710  48.8405670  43.2926100  21.4788480
  48.9260270  41.2932560  25.5355920  48.5503870  40.5260490  25.1037210
  48.1963390  41.6755260  26.0230850  48.3159890  40.4404080  35.1695440
  48.0845980  40.2116830  34.2693390  48.5764440  41.3603630  35.1240330
  46.7547960  35.6660510  37.9475140  47.6318140  35.6743910  38.3309140
  46.7668800  34.9291350  37.3367490  48.2011230  39.5190050  28.8363160
  48.7248710  39.0252700  28.2053330  48.7870650  39.6540410  29.5810730
  49.1198360  37.4124350  27.3093250  49.0097640  37.2580390  28.2475520
  49.8805950  36.8845290  27.0668660  50.0088630  35.2432270  20.5499390
  50.9337940  35.1113450  20.3417680  49.9864420  35.3225090  21.5035840
  47.0245540  50.0534480  27.1694490  47.6204610  49.7319050  26.4928910
  47.2823690  49.5806300  27.9607760  34.9308110  46.4852390  37.3185120
  34.8877740  46.1145300  38.1999580  35.0619120  47.4229960  37.4586940
  38.6314140  48.0411980  32.9194840  38.3905500  48.3086540  32.0325360
  39.5716780  48.2117710  32.9745700  49.8918300  50.0606360  33.7205480
  49.3976580  50.4575230  33.0032610  49.2831590  49.4355570  34.1142760
  34.7696140  49.4314640  34.4382900  34.1756460  49.2999340  35.1772940
  34.7619980  48.5952780  33.9725000  47.5757750  50.7029780  30.9992220
  47.1160720  51.4545590  30.6250240  46.9470210  49.9836250  30.9407020
  40.7448970  49.9026510  31.0009330  41.0326780  49.6480810  30.1242340
  41.2572190  49.3503870  31.5914900  46.5147050  34.3439810  29.6254930
  46.9555140  34.2884910  28.7776530  46.2454640  35.2597820  29.6965110
  48.3785620  33.9755050  27.6363750  48.3174020  33.0316270  27.4894770
  49.1577650  34.0835140  28.1817210  40.8121330  50.8242610  38.3677530
  41.7388640  50.5886880  38.4113490  40.7971760  51.6514610  37.8863560
  49.0466390  50.3668180  25.3651780  49.2218580  49.6805920  24.7212700
  48.3487960  50.8915230  24.9728450  36.8894040  50.7563020  22.9187090
  37.6212860  50.4722300  22.3710980  37.1487710  50.5176300  23.8086470
  47.3798890  50.0512470  38.1918570  48.1724210  49.5561700  37.9844530
  47.6732040  50.7302610  38.7994180  43.5058550  40.9233410   9.0734620
  43.4252600  40.0088020   8.8026330  43.0922970  41.4200480   8.3674330
  41.6376590  42.7012430  10.9543890  40.8618690  42.2212870  11.2442460
  42.2889520  42.0218080  10.7800050  35.6542420  43.0132240  11.8319650
  34.8227300  42.7580950  12.2316160  36.2623400  43.0843010  12.5677570
  45.6584020  47.1072620   9.7343020  45.1965550  46.3359860  10.0630190
  46.4709570  47.1338690  10.2395470  35.6343680  47.0472330  12.0277670
  35.9371720  46.1570070  11.8487890  36.3787270  47.6042550  11.7999920
  34.0634370  37.9734130   5.6162040  33.1751070  38.3150100   5.5141920
  34.3475560  37.7734450   4.7242870  32.0267380  40.5739780  11.5001740
  32.5983490  39.8061980  11.5005380  32.0268920  40.8728540  10.5908350
  41.8847330  49.3930630   9.3547010  41.2658770  49.8488130   8.7841450
  42.7399110  49.5482090   8.9536710  41.0785580  45.3769620  10.9614050
  41.0093860  44.4359560  10.8003180  41.8405440  45.4671030  11.5336620
  33.2692250  35.9824140  13.2870670  33.0895090  35.0849890  13.5673430
  32.8672330  36.5296010  13.9617620  42.1090750  38.1840000  11.1882980
  42.4855570  37.3111880  11.0756650  42.0110260  38.5198700  10.2973420
  36.2395760  36.5565630   6.6500420  36.3462510  37.4569360   6.9569180
  35.3288120  36.5083600   6.3595070  45.8914870  35.6790440   8.1211320
  46.7124490  35.1887010   8.1636800  45.9248950  36.2688100   8.8743160
  33.8878920  38.4784640  11.8953010  34.5689030  38.7423010  12.5140410
  33.5726970  37.6385510  12.2291020  38.0803490  39.5252000  10.9825600
  38.5881710  40.0232970  11.6230620  38.6116730  38.7487200  10.8064960
  36.3639590  34.1650560  15.2489020  36.3658030  34.6822950  14.4434920
  35.5343900  33.6880740  15.2258950  42.7510680  44.2769870   6.7478920
  42.1327950  44.7419320   6.1841640  43.2633930  44.9697350   7.1648430
  37.6142440  43.8045740  13.4262520  37.2811820  44.4314660  14.0683590
  37.7909120  44.3307620  12.6464190  46.1276350  37.6190820  10.8938860
  45.4231920  37.9075710  11.4741970  46.4888510  38.4290930  10.5338420
  36.0454920  35.8760520  13.2559470  36.3871730  36.7202570  12.9613340
  35.1070730  36.0244260  13.3724810  32.1193880  44.9626400   4.1218550
  31.7421860  45.4513500   3.3903450  32.3766950  45.6351680   4.7525080
  47.7439130  47.2365950  13.1566340  47.0602650  47.9065060  13.1483010
  48.2833420  47.4346600  12.3911200  49.1963270  37.0645610  11.2848070
  48.2488180  37.0984590  11.4163500  49.5213260  37.8784560  11.6697430
  39.7282810  33.3642790   9.5804060  40.0357790  32.8089680   8.8639560
  38.7983510  33.4987250   9.3977050  45.2797870  49.0810080  11.8711520
  45.2925030  48.6772370  11.0033780  44.7273090  49.8557370  11.7672950
  46.5743290  45.8026300   6.9601690  46.4639620  44.8600630   7.0851110
  46.5711540  46.1641940   7.8464450  44.6783310  43.9839920  13.1994130
  45.0952100  43.7700030  12.3647590  45.4023130  44.2412710  13.7702750
  42.1163570  41.4291620   6.3164180  41.1892850  41.3629000   6.5452650
  42.2688390  42.3671750   6.2019420  42.1032650  37.7008620   3.3131340
  41.1636320  37.8622580   3.3983800  42.4215910  38.4194300   2.7667330
  48.6245410  42.3827140  13.2910370  47.7964040  42.4520230  12.8160500
  49.2195890  42.9681450  12.8226200  46.1460860  42.9911920   6.8199430
  45.5273280  42.6531470   6.1725730  46.1285310  42.3471680   7.5278620
  45.5887420  39.1696460  14.2365240  45.1758600  39.9950170  14.4905230
  44.8563370  38.5841500  14.0441600  37.7220210  41.9556360   9.0983910
  37.3177210  41.2433610   8.6029810  37.8083330  41.6109600   9.9871950
  38.1901910  45.6423920  11.2623120  37.8930200  45.0369390  10.5830900
  39.1401730  45.6801230  11.1512480  36.4348830  38.7299570  12.8782950
  36.9863420  38.8394910  12.1036200  36.9492340  39.1037170  13.5938180
  46.2787520  49.2155790  14.9246220  45.8018080  50.0227980  14.7318830
  45.5949310  48.5634120  15.0772430  44.3225560  42.2298730   3.8272180
  44.7618840  41.3921160   3.6810000  45.0353980  42.8628130   3.9136320
  42.4320940  47.1694800   7.7953420  42.8716850  47.9119130   7.3808810
  42.3707830  47.4121370   8.7192380  47.9042700  33.4841540   2.1413220
  47.5915360  33.5768370   3.0412290  48.6655170  34.0622570   2.0910650
  34.4224840  40.8501340   6.5990560  34.3022440  41.5763430   5.9871830
  34.1125730  40.0804250   6.1218470  49.8586730  48.9767730  19.9937610
  50.3346450  49.4550620  20.6726690  50.4793890  48.9085220  19.2683110
  32.0610210  44.0216480  12.4059200  32.1390630  44.1565250  11.4614920
  32.6751890  43.3132370  12.5987320  33.3057840  45.7216670   8.8165380
  32.8985920  45.8631260   7.9618980  34.1970850  45.4376830   8.6136590
  49.2619980  46.1680580  17.1537620  49.3883040  45.9292460  16.2354800
  49.3041360  45.3365120  17.6259700  43.1236720  49.8708580  15.7232430
  43.6381390  49.7816590  16.5254860  42.2805800  50.2168280  16.0160340
  45.0991120  50.1563920   5.1516430  44.9392260  49.8666860   6.0498260
  44.9337830  49.3804050   4.6161660  37.5779500  49.9362450   6.9288050
  37.4021980  49.0197990   6.7155850  36.7235240  50.2949740   7.1685850
  44.8017250  47.6651480   3.7114430  44.1082410  47.6628770   3.0516710
  45.5440110  47.2410800   3.2808600  44.3667180  49.2914190   7.7862920
  44.8224130  48.5103570   8.1001540  44.7059700  50.0021010   8.3304100
  49.1143990  38.2213040  18.1187360  48.4988260  38.7292710  17.5902820
  48.7940410  37.3211370  18.0613300  46.1762820  38.2813880  16.7146210
  45.3256410  37.9819630  17.0355280  46.0164610  38.5255890  15.8030030
  40.0047320  33.8147110   4.8620060  39.3801500  33.8106980   5.5873370
  39.9177440  32.9478070   4.4656030  38.9264400  34.7383740  11.8403830
  39.2236730  35.6446570  11.7595850  39.4749960  34.2502520  11.2263400
  36.6802720  39.3169980   7.7095480  36.4543640  39.1007150   8.6142100
  35.8995250  39.7498440   7.3641450  43.9100480  39.3233350   6.3086130
  43.3109370  40.0469150   6.1249750  44.4580090  39.2610130   5.5262580
  42.5165350  37.9596890   8.3389410  42.9094920  38.2769090   7.5258100
  42.8782200  37.0808770   8.4533930  34.2512470  36.6269230  16.5289530
  33.8575860  37.4744440  16.7362310  33.5630870  35.9895600  16.7198170
  31.5529520  34.5497690  10.5619610  31.2642570  35.1200550  11.2744590
  32.2975280  34.0702140  10.9250840  43.1020490  40.5502640  12.4340190
  42.3701610  41.0589450  12.7830290  42.7044830  39.7332620  12.1328970
  39.5397880  37.2256840  10.8392680  39.5433940  36.7846790   9.9897220
  40.4349000  37.5474170  10.9464500  35.3900260  37.1083330   9.7986890
  35.0500310  37.5858560  10.5553940  34.6277580  36.6548450   9.4387990
  39.6018030  38.2268920   3.8299440  39.7230850  38.1855400   4.7785260
  39.2166540  39.0893070   3.6746170  38.6139530  40.5370060   3.2282740
  38.0456430  40.0888310   2.6018650  39.3228530  40.8962840   2.6947890
  39.8405850  41.2858620  12.5858090  40.2075980  40.8117190  13.3319430
  39.6510910  42.1600190  12.9266430  32.7046340  36.0302310   8.7151560
  32.4193260  35.6657980   9.5530180  32.6425200  35.2982770   8.1014700
  36.1587010  44.5328250   5.5009150  35.3849270  43.9925870   5.3407870
  36.8881640  44.0134860   5.1626910  46.9174990  43.5293610  11.2935540
  47.6374110  44.0248900  10.9031650  46.7156810  42.8511500  10.6489410
  42.3784930  34.9231570   5.4364930  41.5649540  34.4244740   5.3610240
  42.1846880  35.7629820   5.0201280  45.0933320  39.2951220   3.7327090
  45.9812940  39.6068450   3.5578430  45.0638410  38.4223470   3.3407670
  36.2024410  44.2008630   9.1387960  36.7203080  43.3976890   9.0844850
  35.7508430  44.1387770   9.9804790  41.0893910  45.4674910   4.4115260
  41.4309610  46.2117140   3.9158580  40.2606620  45.7806030   4.7740090
  33.6868950  41.1670000  16.0513660  33.3283890  41.8323850  16.6387000
  33.3923510  40.3353550  16.4226280  47.3647590  40.6063060   3.2006950
  47.2811310  41.0377280   2.3503390  48.0841780  41.0661410   3.6333770
  48.4421730  43.0630580  16.2776920  47.7169920  43.6559360  16.0806310
  48.9697190  43.0554120  15.4790290  48.3934840  47.4605320   5.9289080
  47.7511000  46.8060940   6.2032800  48.0065500  47.8660410   5.1529750
  43.9721320  44.7890750   9.7760770  44.3245140  44.1918880   9.1162140
  43.0883650  44.4634980   9.9469020  40.0584600  45.5488440   7.1831180
  40.7455730  46.0957650   7.5638770  39.2717020  46.0929170   7.2180790
  32.1977000  41.1661260   2.6748260  33.0671850  41.4486060   2.9584180
  31.7067320  41.9797130   2.5597070  39.3611810  42.5534470   6.7956540
  39.8174590  43.3639720   7.0216730  39.0100020  42.2357610   7.6275030
  41.6644420  48.0640810  14.0248840  42.3086640  48.2700190  14.7022260
  42.0273860  47.3029210  13.5719690  35.2623590  32.8972120   7.2679060
  35.1338220  32.8890020   8.2163980  34.4385610  33.2355210   6.9170070
  42.9376500  46.0673160  12.7426290  43.5798730  45.3666320  12.8558460
  43.4625850  46.8471600  12.5623180  46.7832220  46.3521780   2.4665430
  46.5569800  45.6352220   3.0590070  46.3928420  46.1034220   1.6287180
  44.7114120  46.8668060  15.9462350  45.0470360  47.4534750  16.6240270
  43.7914460  46.7360770  16.1760140  32.5648250  50.3788640   3.2409890
  32.9245890  50.9777980   2.5867160  32.4240590  50.9248530   4.0144920
  46.3648470  44.2693720   4.1279590  46.0770170  44.7306410   4.9157470
  47.1600640  43.8091490   4.3963810  38.5816870  47.7619840   4.0583560
  38.5726970  48.4949530   3.4428070  37.6615230  47.5151420   4.1510520
  34.1823510  42.9834730   4.8030320  33.5751460  43.7233630   4.8125620
  34.6572860  43.0734090   3.9768520  47.1218330  36.1042490   5.2874770
  46.4931490  36.2088160   4.5733000  46.6270250  36.3239270   6.0768650
  41.5676470  47.8248080   2.7208750  41.6688450  47.6212070   1.7910730
  40.6678210  47.5706360   2.9256530  39.0902360  38.3828440   6.7032650
  38.3818510  38.8514780   7.1446260  39.3746840  37.7250450   7.3377840
  43.1217790  35.1079100   8.1428440  42.9985570  35.1265230   7.1937950
  44.0702350  35.1558040   8.2626840  40.2094580  50.3434400   7.4156420
  40.4636080  50.3055790   6.4935790  39.2607060  50.2167730   7.4084670
  37.2937380  36.6913520   4.0783360  38.1427910  37.1283670   4.0123550
  36.9268650  37.0033780   4.9055420  47.9225150  36.0193100  15.5453570
  47.4198750  36.7598500  15.8847380  48.7381810  36.4077100  15.2290360
  46.2147160  41.2626280   8.9914930  45.2737300  41.2776510   9.1662620
  46.5291230  40.4762240   9.4375230  36.1928800  42.9445880   2.5518890
  36.9592070  42.8327240   3.1144320  36.2703490  42.2483850   1.8995660
  34.8875560  40.3770950   3.2351780  34.9679150  39.4298460   3.3469180
  35.7795310  40.7077830   3.3412440  48.2172740  48.4335130  10.6669190
  48.3420160  49.2566300  11.1393000  49.0838300  48.2225860  10.3193340
  35.6890270  50.5266340  10.3386320  36.4252750  49.9781800  10.6094890
  36.0731190  51.3922350  10.1992310  32.5735750  46.5939910   6.2127830
  31.6475530  46.8361050   6.2033240  33.0392180  47.4214170   6.0912580
  44.9613550  49.5472570  18.0856720  45.9135300  49.4630590  18.0356960
  44.8141770  50.2114280  18.7590510  47.8522750  48.9266780   3.5848630
  47.5664260  48.5131920   2.7702810  47.6542300  49.8554490   3.4649150
  42.5572710  43.9820090   2.6296230  42.0082810  44.4289390   3.2738970
  43.1791970  43.4769340   3.1533900  46.6107650  45.3362190  18.5618490
  47.3517120  45.6737950  18.0585950  45.8480330  45.5054250  18.0088260
  38.2247830  42.9411010   4.5261530  38.6464250  42.7750880   5.3692920
  38.3498670  42.1311240   4.0316670  37.8975960  49.6450510  16.1827360
  37.3597050  50.3696570  15.8636060  38.1509920  49.1680850  15.3924700
  44.5995040  33.8252470   4.0006570  44.8797330  32.9820370   4.3565990
  43.8260770  34.0575580   4.5145320  40.7538170  50.8801720  16.4414010
  40.6796870  51.7836860  16.7486380  39.8517010  50.5613620  16.4136080
  39.1374460  35.0579480   2.4453770  38.7896460  34.3803470   1.8656220
  39.3387230  34.5968990   3.2597160  41.3023500  50.0460230   4.0640370
  42.1974290  50.3845200   4.0859130  41.3341130  49.3239640   3.4364650
  34.9419660  45.4187280   2.2927370  35.3794530  45.9616950   2.9484950
  35.4267390  44.5934230   2.3023710  32.1565460  48.2076310   9.7447630
  32.4868470  47.3397370   9.5126270  32.5856460  48.4134830  10.5752590
  36.7527380  46.5385320   7.4049600  36.4522920  46.4150290   8.3053510
  36.6464870  45.6793910   6.9965330  32.6455670  49.0746900  12.4829260
  32.2086660  49.2547700  13.3153410  33.2133350  49.8321520  12.3410980
  48.2817850  48.5763900  16.7706570  47.6819840  48.6356460  16.0270490
  48.4111750  47.6368880  16.9003420  49.5219300  46.3181720   2.1076280
  48.6912260  46.3858370   2.5783510  49.6991130  47.2085840   1.8043140
  48.9775760  43.0629200   4.6110480  49.7394670  43.6325850   4.7170170
  48.9930130  42.4956400   5.3818790  32.4780100  41.5867130   8.8418140
  31.8228940  41.3178770   8.1977840  33.3158050  41.4771610   8.3920120
  49.9835730  43.9179300   9.4552410  50.3544560  43.1346620   9.0488380
  50.6237660  44.6068400   9.2769710  46.9669490  45.3015880  14.8682730
  46.1529330  45.7313040  15.1308520  47.3743690  45.9134290  14.2551780
  49.0294930  43.3563570   1.7683000  49.3043770  44.2642450   1.6402220
  48.8405670  43.2926100   2.7044990  45.4270540  36.3808420   3.0636630
  45.8455420  36.1939400   2.2233290  45.1206600  35.5287470   3.3739560
  48.9260270  41.2932560   6.7612430  48.5503870  40.5260490   6.3293720
  48.1963390  41.6755260   7.2487360  33.5156030  41.9719700  13.3821480
  33.8829070  41.8847100  14.2617500  32.9466850  41.2086250  13.2828340
  48.3159890  40.4404080  16.3951950  48.0845980  40.2116830  15.4949900
  48.5764440  41.3603630  16.3496840  31.6918180  38.7966060   4.7843470
  30.7882260  39.0596260   4.6095130  32.1758800  39.0677230   4.0043430
  48.2011230  39.5190050  10.0619670  48.7248710  39.0252700   9.4309840
  48.7870650  39.6540410  10.8067240  48.3800950  39.6029920  13.5839220
  47.4303660  39.5693460  13.6984210  48.5613960  40.5130030  13.3488990
  34.2345390  37.8531600   2.6937850  34.9437090  37.4314820   2.2085130
  33.5185330  37.9206830   2.0621200  47.6911200  38.7763400   6.0012080
  48.1870320  38.5434270   6.7860960  47.4927270  37.9375240   5.5849720
  33.5711740  33.1577120  11.6363120  34.2187930  32.6074500  11.1958280
  33.9913580  33.4120270  12.4578930  49.1198360  37.4124350   8.5349760
  49.0097640  37.2580390   9.4732030  49.8805950  36.8845290   8.2925170
  47.4664080  33.3518480  14.9932760  48.1036300  33.9652620  15.3591950
  47.6138970  33.3879140  14.0481990  50.0088630  35.2432270   1.7755900
  50.9337940  35.1113450   1.5674190  49.9864420  35.3225090   2.7292350
  50.0827120  36.0142930   4.4012610  49.2878620  35.9488050   4.9305520
  50.2870400  36.9493570   4.3897960  47.0245540  50.0534480   8.3951000
  47.6204610  49.7319050   7.7185420  47.2823690  49.5806300   9.1864270
  33.3243740  33.3132790  14.3788440  32.9758560  33.7696610  15.1446620
  32.9931440  32.4189920  14.4610870  38.6314140  48.0411980  14.1451350
  38.3905500  48.3086540  13.2581870  39.5716780  48.2117710  14.2002210
  49.8918300  50.0606360  14.9461990  49.3976580  50.4575230  14.2289120
  49.2831590  49.4355570  15.3399270  47.5757750  50.7029780  12.2248730
  47.1160720  51.4545590  11.8506750  46.9470210  49.9836250  12.1663530
  38.0053470  49.0118020  11.3996860  38.5218490  48.4005380  10.8745120
  38.6550850  49.5146800  11.8907870  40.7448970  49.9026510  12.2265840
  41.0326780  49.6480810  11.3498850  41.2572190  49.3503870  12.8171410
  46.5147050  34.3439810  10.8511440  46.9555140  34.2884910  10.0033040
  46.2454640  35.2597820  10.9221620  48.3785620  33.9755050   8.8620260
  48.3174020  33.0316270   8.7151280  49.1577650  34.0835140   9.4073720
  32.6838370  50.1147410   7.8244210  32.5160410  49.4818090   8.5226100
  31.8172880  50.3206810   7.4738400  33.3066390  33.9464190   5.3276070
  34.0645750  34.0593070   4.7540100  32.8443560  34.7833390   5.2819500
  39.8480200  36.0603460   8.3178380  39.0354710  35.6860350   7.9774260
  40.3521840  35.3048540   8.6199570  44.3505180  32.7245910   9.5561450
  44.9534550  33.2966120  10.0309970  43.6098170  33.2885350   9.3335350
  47.4939780  33.1267470   4.8301730  47.6890410  34.0250920   5.0969160
  46.7069650  32.8954550   5.3234680  34.2901070  48.8080640   5.2694350
  33.7648690  49.1888670   4.5656310  34.2145650  49.4331410   5.9904060
  35.6791540  34.4728240   3.8678040  36.2084300  33.6858040   3.7385990
  36.3119860  35.1519430   4.1013570  37.8729380  34.2103380   6.9223430
  37.2432120  33.5090690   7.0893560  37.3334520  34.9707510   6.7056590
  49.0466390  50.3668180   6.5908290  49.2218580  49.6805920   5.9469210
  48.3487960  50.8915230   6.1984960  36.8894040  50.7563020   4.1443600
  37.6212860  50.4722300   3.5967490  37.1487710  50.5176300   5.0342980
  36.0508830  46.8727750   4.1489930  35.4217710  47.3412850   4.6975760
  36.1656660  46.0276970   4.5836120  47.3798890  50.0512470  19.4175080
  48.1724210  49.5561700  19.2101040  47.6732040  50.7302610  20.0250690
  43.5058550  22.1489920  46.6221600  43.4252600  21.2344530  46.3513310
  43.0922970  22.6456990  45.9161310  41.6376590  23.9268940  48.5030870
  40.8618690  23.4469380  48.7929440  42.2889520  23.2474590  48.3287030
  35.6542420  24.2388750  49.3806630  34.8227300  23.9837460  49.7803140
  36.2623400  24.3099520  50.1164550  45.6584020  28.3329130  47.2830000
  45.1965550  27.5616370  47.6117170  46.4709570  28.3595200  47.7882450
  35.6343680  28.2728840  49.5764650  35.9371720  27.3826580  49.3974870
  36.3787270  28.8299060  49.3486900  34.0634370  19.1990640  43.1649020
  33.1751070  19.5406610  43.0628900  34.3475560  18.9990960  42.2729850
  32.0267380  21.7996290  49.0488720  32.5983490  21.0318490  49.0492360
  32.0268920  22.0985050  48.1395330  41.8847330  30.6187140  46.9033990
  41.2658770  31.0744640  46.3328430  42.7399110  30.7738600  46.5023690
  41.0785580  26.6026130  48.5101030  41.0093860  25.6616070  48.3490160
  41.8405440  26.6927540  49.0823600  33.2692250  17.2080650  50.8357650
  33.0895090  16.3106400  51.1160410  32.8672330  17.7552520  51.5104600
  42.1090750  19.4096510  48.7369960  42.4855570  18.5368390  48.6243630
  42.0110260  19.7455210  47.8460400  36.2395760  17.7822140  44.1987400
  36.3462510  18.6825870  44.5056160  35.3288120  17.7340110  43.9082050
  45.8914870  16.9046950  45.6698300  46.7124490  16.4143520  45.7123780
  45.9248950  17.4944610  46.4230140  33.8878920  19.7041150  49.4439990
  34.5689030  19.9679520  50.0627390  33.5726970  18.8642020  49.7778000
  38.0803490  20.7508510  48.5312580  38.5881710  21.2489480  49.1717600
  38.6116730  19.9743710  48.3551940  50.1814420  18.9213700  52.2341930
  49.4766590  19.3095410  51.7157040  50.4472340  19.6163990  52.8362860
  36.3639590  15.3907070  52.7976000  36.3658030  15.9079460  51.9921900
  35.5343900  14.9137250  52.7745930  42.7510680  25.5026380  44.2965900
  42.1327950  25.9675830  43.7328620  43.2633930  26.1953860  44.7135410
  37.6142440  25.0302250  50.9749500  37.2811820  25.6571170  51.6170570
  37.7909120  25.5564130  50.1951170  46.1276350  18.8447330  48.4425840
  45.4231920  19.1332220  49.0228950  46.4888510  19.6547440  48.0825400
  36.0454920  17.1017030  50.8046450  36.3871730  17.9459080  50.5100320
  35.1070730  17.2500770  50.9211790  36.8261540  26.9983050  52.7898680
  37.4435540  27.6734130  52.5083130  35.9654660  27.4071030  52.6986180
  47.7439130  28.4622460  50.7053320  47.0602650  29.1321570  50.6969990
  48.2833420  28.6603110  49.9398180  49.1963270  18.2902120  48.8335050
  48.2488180  18.3241100  48.9650480  49.5213260  19.1041070  49.2184410
  39.7282810  14.5899300  47.1291040  40.0357790  14.0346190  46.4126540
  38.7983510  14.7243760  46.9464030  45.2797870  30.3066590  49.4198500
  45.2925030  29.9028880  48.5520760  44.7273090  31.0813880  49.3159930
  46.5743290  27.0282810  44.5088670  46.4639620  26.0857140  44.6338090
  46.5711540  27.3898450  45.3951430  44.6783310  25.2096430  50.7481110
  45.0952100  24.9956540  49.9134570  45.4023130  25.4669220  51.3189730
  42.1163570  22.6548130  43.8651160  41.1892850  22.5885510  44.0939630
  42.2688390  23.5928260  43.7506400  42.1032650  18.9265130  40.8618320
  41.1636320  19.0879090  40.9470780  42.4215910  19.6450810  40.3154310
  48.6245410  23.6083650  50.8397350  47.7964040  23.6776740  50.3647480
  49.2195890  24.1937960  50.3713180  46.1460860  24.2168430  44.3686410
  45.5273280  23.8787980  43.7212710  46.1285310  23.5728190  45.0765600
  45.5887420  20.3952970  51.7852220  45.1758600  21.2206680  52.0392210
  44.8563370  19.8098010  51.5928580  37.7220210  23.1812870  46.6470890
  37.3177210  22.4690120  46.1516790  37.8083330  22.8366110  47.5358930
  38.1901910  26.8680430  48.8110100  37.8930200  26.2625900  48.1317880
  39.1401730  26.9057740  48.6999460  36.4348830  19.9556080  50.4269930
  36.9863420  20.0651420  49.6523180  36.9492340  20.3293680  51.1425160
  46.2787520  30.4412300  52.4733200  45.8018080  31.2484490  52.2805810
  45.5949310  29.7890630  52.6259410  37.2820340  26.6062120  55.4617900
  36.3848870  26.8302090  55.7091300  37.3073210  26.7297060  54.5129300
  44.3225560  23.4555240  41.3759160  44.7618840  22.6177670  41.2296980
  45.0353980  24.0884640  41.4623300  36.1091560  23.4775440  54.0375270
  35.9699330  24.3498240  54.4062670  35.2272920  23.1348250  53.8923210
  42.4320940  28.3951310  45.3440400  42.8716850  29.1375640  44.9295790
  42.3707830  28.6377880  46.2679360  37.9071910  29.4197140  56.2460420
  37.8787340  29.8240090  55.3788850  37.7436880  28.4907500  56.0832020
  47.9042700  14.7098050  39.6900200  47.5915360  14.8024880  40.5899270
  48.6655170  15.2879080  39.6397630  34.4224840  22.0757850  44.1477540
  34.3022440  22.8019940  43.5358810  34.1125730  21.3060760  43.6705450
  32.0610210  25.2472990  49.9546180  32.1390630  25.3821760  49.0101900
  32.6751890  24.5388880  50.1474300  33.3057840  26.9473180  46.3652360
  32.8985920  27.0887770  45.5105960  34.1970850  26.6633340  46.1623570
  49.2619980  27.3937090  54.7024600  49.3883040  27.1548970  53.7841780
  49.3041360  26.5621630  55.1746680  43.1236720  31.0965090  53.2719410
  43.6381390  31.0073100  54.0741840  42.2805800  31.4424790  53.5647320
  45.0991120  31.3820430  42.7003410  44.9392260  31.0923370  43.5985240
  44.9337830  30.6060560  42.1648640  37.5779500  31.1618960  44.4775030
  37.4021980  30.2454500  44.2642830  36.7235240  31.5206250  44.7172830
  44.8017250  28.8907990  41.2601410  44.1082410  28.8885280  40.6003690
  45.5440110  28.4667310  40.8295580  44.3667180  30.5170700  45.3349900
  44.8224130  29.7360080  45.6488520  44.7059700  31.2277520  45.8791080
  49.1143990  19.4469550  55.6674340  48.4988260  19.9549220  55.1389800
  48.7940410  18.5467880  55.6100280  32.1169730  26.2887160  52.4940640
  32.2800770  25.8192520  51.6760010  32.5822180  25.7810720  53.1589480
  36.8888500  15.4192920  47.5301210  36.4456650  16.2002460  47.1985730
  37.4473490  15.7422810  48.2372150  41.1758310  18.2861440  53.1336530
  40.7137680  18.4944460  53.9456470  40.7736420  17.4720790  52.8307200
  46.1762820  19.5070390  54.2633190  45.3256410  19.2076140  54.5842260
  46.0164610  19.7512400  53.3517010  43.2712530  21.0072140  56.3631980
  43.5965940  20.1735890  56.0234210  44.0592860  21.5300660  56.5110310
  40.0047320  15.0403620  42.4107040  39.3801500  15.0363490  43.1360350
  39.9177440  14.1734580  42.0143010  38.9264400  15.9640250  49.3890810
  39.2236730  16.8703080  49.3082830  39.4749960  15.4759030  48.7750380
  36.6802720  20.5426490  45.2582460  36.4543640  20.3263660  46.1629080
  35.8995250  20.9754950  44.9128430  43.9100480  20.5489860  43.8573110
  43.3109370  21.2725660  43.6736730  44.4580090  20.4866640  43.0749560
  39.1201930  21.4412070  55.9242730  39.0245530  20.5006800  55.7743130
  39.9633910  21.6627140  55.5290800  42.5165350  19.1853400  45.8876390
  42.9094920  19.5025600  45.0745080  42.8782200  18.3065280  46.0020910
  34.2512470  17.8525740  54.0776510  33.8575860  18.7000950  54.2849290
  33.5630870  17.2152110  54.2685150  31.5529520  15.7754200  48.1106590
  31.2642570  16.3457060  48.8231570  32.2975280  15.2958650  48.4737820
  43.1020490  21.7759150  49.9827170  42.3701610  22.2845960  50.3317270
  42.7044830  20.9589130  49.6815950  39.5397880  18.4513350  48.3879660
  39.5433940  18.0103300  47.5384200  40.4349000  18.7730680  48.4951480
  35.3900260  18.3339840  47.3473870  35.0500310  18.8115070  48.1040920
  34.6277580  17.8804960  46.9874970  39.6018030  19.4525430  41.3786420
  39.7230850  19.4111910  42.3272240  39.2166540  20.3149580  41.2233150
  43.5646400  17.2292830  49.3950110  43.5819140  17.6801480  50.2391960
  43.3161980  16.3298470  49.6083550  46.9917150  14.6425010  55.2336490
  47.3162920  13.9114670  55.7594470  47.0273660  14.3238650  54.3317480
  33.6908710  25.6638590  54.6536450  33.3063500  25.0232260  55.2519410
  34.0020900  26.3674710  55.2231180  39.8405850  22.5115130  50.1345070
  40.2075980  22.0373700  50.8806410  39.6510910  23.3856700  50.4753410
  32.7046340  17.2558820  46.2638540  32.4193260  16.8914490  47.1017160
  32.6425200  16.5239280  45.6501680  37.6305220  21.5523770  52.4529280
  37.3262290  22.4315750  52.6779640  38.5851680  21.6123560  52.4886720
  46.9174990  24.7550120  48.8422520  47.6374110  25.2505410  48.4518630
  46.7156810  24.0768010  48.1976390  42.3784930  16.1488080  42.9851910
  41.5649540  15.6501250  42.9097220  42.1846880  16.9886330  42.5688260
  42.2993790  24.8259180  54.7291520  42.2331100  23.9054850  54.4749110
  41.6698930  24.9234620  55.4436160  45.0933320  20.5207730  41.2814070
  45.9812940  20.8324960  41.1065410  45.0638410  19.6479980  40.8894650
  36.2024410  25.4265140  46.6874940  36.7203080  24.6233400  46.6331830
  35.7508430  25.3644280  47.5291770  41.0893910  26.6931420  41.9602240
  41.4309610  27.4373650  41.4645560  40.2606620  27.0062540  42.3227070
  33.6868950  22.3926510  53.6000640  33.3283890  23.0580360  54.1873980
  33.3923510  21.5610060  53.9713260  36.8882070  22.8510750  56.4840190
  36.5882210  22.9967930  55.5868010  37.6593310  22.2916040  56.3913580
  42.2310520  27.6479750  54.4795320  42.2455060  26.7160710  54.2614230
  41.5235620  27.7339510  55.1185090  47.3647590  21.8319570  40.7493930
  47.2811310  22.2633790  39.8990370  48.0841780  22.2917920  41.1820750
  48.4421730  24.2887090  53.8263900  47.7169920  24.8815870  53.6293290
  48.9697190  24.2810630  53.0277270  48.3934840  28.6861830  43.4776060
  47.7511000  28.0317450  43.7519780  48.0065500  29.0916920  42.7016730
  43.9721320  26.0147260  47.3247750  44.3245140  25.4175390  46.6649120
  43.0883650  25.6891490  47.4956000  40.0584600  26.7744950  44.7318160
  40.7455730  27.3214160  45.1125750  39.2717020  27.3185680  44.7667770
  39.3611810  23.7790980  44.3443520  39.8174590  24.5896230  44.5703710
  39.0100020  23.4614120  45.1762010  41.6644420  29.2897320  51.5735820
  42.3086640  29.4956700  52.2509240  42.0273860  28.5285720  51.1206670
  35.2623590  14.1228630  44.8166040  35.1338220  14.1146530  45.7650960
  34.4385610  14.4611720  44.4657050  42.9376500  27.2929670  50.2913270
  43.5798730  26.5922830  50.4045440  43.4625850  28.0728110  50.1110160
  46.7832220  27.5778290  40.0152410  46.5569800  26.8608730  40.6077050
  46.3928420  27.3290730  39.1774160  44.7114120  28.0924570  53.4949330
  45.0470360  28.6791260  54.1727250  43.7914460  27.9617280  53.7247120
  32.2617520  15.8819750  54.2772740  31.5476040  16.0816670  54.8825350
  32.6812560  15.1059320  54.6487540  46.3648470  25.4950230  41.6766570
  46.0770170  25.9562920  42.4644450  47.1600640  25.0348000  41.9450790
  32.5490110  29.8700010  55.2639270  32.6581230  28.9294750  55.1234660
  31.8970670  30.1354760  54.6153000  40.5402700  28.1415900  56.6637390
  40.2199570  27.4225140  57.2083080  39.8661060  28.8170970  56.7373450
  38.5816870  28.9876350  41.6070540  38.5726970  29.7206040  40.9915050
  37.6615230  28.7407930  41.6997500  43.7556300  18.3742060  52.0274190
  44.1237120  17.5537270  52.3553760  42.8954500  18.4343950  52.4429840
  47.1218330  17.3299000  42.8361750  46.4931490  17.4344670  42.1219980
  46.6270250  17.5495780  43.6255630  39.0902360  19.6084950  44.2519630
  38.3818510  20.0771290  44.6933240  39.3746840  18.9506960  44.8864820
  40.7158290  21.0281650  52.2512160  41.2143540  21.5027470  52.9164010
  40.8581240  20.1045170  52.4582190  43.1217790  16.3335610  45.6915420
  42.9985570  16.3521740  44.7424930  44.0702350  16.3814550  45.8113820
  40.2094580  31.5690910  44.9643400  40.4636080  31.5312300  44.0422770
  39.2607060  31.4424240  44.9571650  37.2937380  17.9170030  41.6270340
  38.1427910  18.3540180  41.5610530  36.9268650  18.2290290  42.4542400
  47.9225150  17.2449610  53.0940550  47.4198750  17.9855010  53.4334360
  48.7381810  17.6333610  52.7777340  46.2147160  22.4882790  46.5401910
  45.2737300  22.5033020  46.7149600  46.5291230  21.7018750  46.9862210
  48.2172740  29.6591640  48.2156170  48.3420160  30.4822810  48.6879980
  49.0838300  29.4482370  47.8680320  35.6890270  31.7522850  47.8873300
  36.4252750  31.2038310  48.1581870  36.0731190  32.6178860  47.7479290
  32.5735750  27.8196420  43.7614810  31.6475530  28.0617560  43.7520220
  33.0392180  28.6470680  43.6399560  44.9613550  30.7729080  55.6343700
  45.9135300  30.6887100  55.5843940  44.8141770  31.4370790  56.3077490
  47.8522750  30.1523290  41.1335610  47.5664260  29.7388430  40.3189790
  47.6542300  31.0811000  41.0136130  32.4146360  23.4242380  56.0194930
  32.9185380  22.8449660  56.5911160  31.6753780  23.7082610  56.5571300
  39.4684300  24.8313370  55.5530450  38.7029970  25.3998370  55.4685120
  39.6500260  24.5389580  54.6598680  42.5572710  25.2076600  40.1783210
  42.0082810  25.6545900  40.8225950  43.1791970  24.7025850  40.7020880
  46.6107650  26.5618700  56.1105470  47.3517120  26.8994460  55.6072930
  45.8480330  26.7310760  55.5575240  38.2247830  24.1667520  42.0748510
  38.6464250  24.0007390  42.9179900  38.3498670  23.3567750  41.5803650
  36.3875250  20.1464070  54.8819490  35.8571710  19.6555020  54.2542830
  37.0563320  20.5748270  54.3477420  40.7375470  23.1905130  39.3225610
  41.2581130  22.4754150  38.9566760  41.3843870  23.8291000  39.6226120
  45.2853310  24.6133530  54.6460680  45.6994330  24.7678610  55.4951100
  44.3504310  24.7388750  54.8086460  45.7575480  21.9529690  56.6499830
  46.3396250  21.1982010  56.5620310  45.9337250  22.4837130  55.8731310
  36.8747550  17.1126440  54.9616780  36.7804420  16.4947190  54.2367650
  36.2944940  17.8392730  54.7346690  39.6408990  15.6699680  51.9944170
  39.1926290  15.6923940  51.1489720  39.0074190  15.2718700  52.5914470
  40.0468540  24.5654010  52.6156610  40.4656650  25.4086740  52.4432850
  39.1277170  24.7026050  52.3863390  42.3832440  22.2970190  53.9994450
  42.5028650  21.7011330  54.7389290  43.2426440  22.3339880  53.5795750
  44.7220340  22.8507380  52.5756960  44.1955560  23.3750000  51.9722100
  45.0651680  23.4834770  53.2066690  37.8975960  30.8707020  53.7314340
  37.3597050  31.5953080  53.4123040  38.1509920  30.3937360  52.9411680
  39.1501210  18.8391540  55.2570270  39.7400900  18.5307390  55.9448090
  38.3321450  18.3671290  55.4130170  43.9694640  18.4557350  55.4903290
  43.2810160  17.7938890  55.4253280  44.6900660  18.0095620  55.9351750
  44.5995040  15.0508980  41.5493550  44.8797330  14.2076880  41.9052970
  43.8260770  15.2832090  42.0632300  35.9189530  17.3401370  39.0084550
  36.2215430  17.3468800  38.1003700  36.6584120  16.9899230  39.5052210
  40.7538170  32.1058230  53.9900990  40.6796870  33.0093370  54.2973360
  39.8517010  31.7870130  53.9623060  39.1374460  16.2835990  39.9940750
  38.7896460  15.6059980  39.4143200  39.3387230  15.8225500  40.8084140
  32.1565460  29.4332820  47.2934610  32.4868470  28.5653880  47.0613250
  32.5856460  29.6391340  48.1239570  32.6455670  30.3003410  50.0316240
  32.2086660  30.4804210  50.8640390  33.2133350  31.0578030  49.8897960
  48.2817850  29.8020410  54.3193550  47.6819840  29.8612970  53.5757470
  48.4111750  28.8625390  54.4490400  49.5219300  27.5438230  39.6563260
  48.6912260  27.6114880  40.1270490  49.6991130  28.4342350  39.3530120
  48.9775760  24.2885710  42.1597460  49.7394670  24.8582360  42.2657150
  48.9930130  23.7212910  42.9305770  32.4780100  22.8123640  46.3905120
  31.8228940  22.5435280  45.7464820  33.3158050  22.7028120  45.9407100
  49.9835730  25.1435810  47.0039390  50.3544560  24.3603130  46.5975360
  50.6237660  25.8324910  46.8256690  46.9669490  26.5272390  52.4169710
  46.1529330  26.9569550  52.6795500  47.3743690  27.1390800  51.8038760
  49.0294930  24.5820080  39.3169980  49.3043770  25.4898960  39.1889200
  48.8405670  24.5182610  40.2531970  45.4270540  17.6064930  40.6123610
  45.8455420  17.4195910  39.7720270  45.1206600  16.7543980  40.9226540
  48.9260270  22.5189070  44.3099410  48.5503870  21.7517000  43.8780700
  48.1963390  22.9011770  44.7974340  33.5156030  23.1976210  50.9308460
  33.8829070  23.1103610  51.8104480  32.9466850  22.4342760  50.8315320
  48.3159890  21.6660590  53.9438930  48.0845980  21.4373340  53.0436880
  48.5764440  22.5860140  53.8983820  33.0672030  20.1085300  54.8366880
  32.1728080  20.0752060  55.1760590  33.6069580  20.3072090  55.6018130
  46.7547960  16.8917020  56.7218630  47.6318140  16.9000420  57.1052630
  46.7668800  16.1547860  56.1110980  31.6918180  20.0222570  42.3330450
  30.7882260  20.2852770  42.1582110  32.1758800  20.2933740  41.5530410
  48.2011230  20.7446560  47.6106650  48.7248710  20.2509210  46.9796820
  48.7870650  20.8796920  48.3554220  48.3800950  20.8286430  51.1326200
  47.4303660  20.7949970  51.2471190  48.5613960  21.7386540  50.8975970
  33.8819550  15.1327440  39.2827480  34.6047680  15.6736380  39.6008700
  34.1544070  14.8590860  38.4069020  47.6911200  20.0019910  43.5499060
  48.1870320  19.7690780  44.3347940  47.4927270  19.1631750  43.1336700
  33.5711740  14.3833630  49.1850100  34.2187930  13.8331010  48.7445260
  33.9913580  14.6376780  50.0065910  49.1198360  18.6380860  46.0836740
  49.0097640  18.4836900  47.0219010  49.8805950  18.1101800  45.8412150
  47.4664080  14.5774990  52.5419740  48.1036300  15.1909130  52.9078930
  47.6138970  14.6135650  51.5968970  50.0088630  16.4688780  39.3242880
  50.9337940  16.3369960  39.1161170  49.9864420  16.5481600  40.2779330
  50.0827120  17.2399440  41.9499590  49.2878620  17.1744560  42.4792500
  50.2870400  18.1750080  41.9384940  47.0245540  31.2790990  45.9437980
  47.6204610  30.9575560  45.2672400  47.2823690  30.8062810  46.7351250
  33.3243740  14.5389300  51.9275420  32.9758560  14.9953120  52.6933600
  32.9931440  13.6446430  52.0097850  34.9308110  27.7108900  56.0928610
  34.8877740  27.3401810  56.9743070  35.0619120  28.6486470  56.2330430
  38.6314140  29.2668490  51.6938330  38.3905500  29.5343050  50.8068850
  39.5716780  29.4374220  51.7489190  40.8368560  15.7301180  55.4494840
  40.7757450  16.3223010  56.1990250  41.7768940  15.6227140  55.3045100
  43.4743120  15.3871240  55.0887130  44.0883530  15.7050530  54.4268210
  44.0192680  14.9019830  55.7082990  49.8918300  31.2862870  52.4948970
  49.3976580  31.6831740  51.7776100  49.2831590  30.6612080  52.8886250
  33.9964380  14.0665500  55.2026190  34.5447370  13.8853550  54.4392300
  34.0619690  13.2759610  55.7382500  34.7696140  30.6571150  53.2126390
  34.1756460  30.5255850  53.9516430  34.7619980  29.8209290  52.7468490
  44.2151160  13.9503380  51.4156420  43.3411000  14.2838490  51.2129350
  44.1061910  13.4776560  52.2408290  45.1223140  16.1574250  52.7998140
  44.7936500  15.3426010  52.4199870  46.0705440  16.1144060  52.6763830
  47.5757750  31.9286290  49.7735710  47.1160720  32.6802100  49.3993730
  46.9470210  31.2092760  49.7150510  34.4008370  28.0229530  52.1634430
  33.6742430  27.4034820  52.0960380  34.4617520  28.4170140  51.2932510
  38.0053470  30.2374530  48.9483840  38.5218490  29.6261890  48.4232100
  38.6550850  30.7403310  49.4394850  41.9625980  14.8673220  50.3549330
  41.1797770  15.3418720  50.6346090  41.6688910  13.9628050  50.2462510
  46.5147050  15.5696320  48.3998420  46.9555140  15.5141420  47.5520020
  46.2454640  16.4854330  48.4708600  48.3785620  15.2011560  46.4107240
  48.3174020  14.2572780  46.2638260  49.1577650  15.3091650  46.9560700
  33.3066390  15.1720700  42.8763050  34.0645750  15.2849580  42.3027080
  32.8443560  16.0089900  42.8306480  39.8480200  17.2859970  45.8665360
  39.0354710  16.9116860  45.5261240  40.3521840  16.5305050  46.1686550
  44.3505180  13.9502420  47.1048430  44.9534550  14.5222630  47.5796950
  43.6098170  14.5141860  46.8822330  47.4939780  14.3523980  42.3788710
  47.6890410  15.2507430  42.6456140  46.7069650  14.1211060  42.8721660
  35.6791540  15.6984750  41.4165020  36.2084300  14.9114550  41.2872970
  36.3119860  16.3775940  41.6500550  37.8729380  15.4359890  44.4710410
  37.2432120  14.7347200  44.6380540  37.3334520  16.1964020  44.2543570
  40.8121330  32.0499120  57.1421020  41.7388640  31.8143390  57.1856980
  40.7971760  32.8771120  56.6607050  49.0466390  31.5924690  44.1395270
  49.2218580  30.9062430  43.4956190  48.3487960  32.1171740  43.7471940
  37.9984940  14.7143870  56.9062900  37.7169210  15.2177470  56.1423720
  38.3804640  13.9165620  56.5405030  45.8914870  16.9046950  26.8954810
  46.7124490  16.4143520  26.9380290  45.9248950  17.4944610  27.6486650
  50.1814420  18.9213700  33.4598440  49.4766590  19.3095410  32.9413550
  50.4472340  19.6163990  34.0619370  46.1276350  18.8447330  29.6682350
  45.4231920  19.1332220  30.2485460  46.4888510  19.6547440  29.3081910
  47.7439130  28.4622460  31.9309830  47.0602650  29.1321570  31.9226500
  48.2833420  28.6603110  31.1654690  49.1963270  18.2902120  30.0591560
  48.2488180  18.3241100  30.1906990  49.5213260  19.1041070  30.4440920
  39.7282810  14.5899300  28.3547550  40.0357790  14.0346190  27.6383050
  38.7983510  14.7243760  28.1720540  42.1032650  18.9265130  22.0874830
  41.1636320  19.0879090  22.1727290  42.4215910  19.6450810  21.5410820
  48.6245410  23.6083650  32.0653860  47.7964040  23.6776740  31.5903990
  49.2195890  24.1937960  31.5969690  45.5887420  20.3952970  33.0108730
  45.1758600  21.2206680  33.2648720  44.8563370  19.8098010  32.8185090
  47.9042700  14.7098050  20.9156710  47.5915360  14.8024880  21.8155780
  48.6655170  15.2879080  20.8654140  49.8586730  30.2024240  38.7681100
  50.3346450  30.6807130  39.4470180  50.4793890  30.1341730  38.0426600
  49.2619980  27.3937090  35.9281110  49.3883040  27.1548970  35.0098290
  49.3041360  26.5621630  36.4003190  49.1143990  19.4469550  36.8930850
  48.4988260  19.9549220  36.3646310  48.7940410  18.5467880  36.8356790
  46.1762820  19.5070390  35.4889700  45.3256410  19.2076140  35.8098770
  46.0164610  19.7512400  34.5773520  43.2712530  21.0072140  37.5888490
  43.5965940  20.1735890  37.2490720  44.0592860  21.5300660  37.7366820
  40.0047320  15.0403620  23.6363550  39.3801500  15.0363490  24.3616860
  39.9177440  14.1734580  23.2399520  43.9100480  20.5489860  25.0829620
  43.3109370  21.2725660  24.8993240  44.4580090  20.4866640  24.3006070
  42.5165350  19.1853400  27.1132900  42.9094920  19.5025600  26.3001590
  42.8782200  18.3065280  27.2277420  40.8257520  17.9360710  38.3729760
  40.1355840  17.7432910  39.0075850  41.5689820  18.2195350  38.9054060
  31.7399750  19.7174320  20.5465820  31.6574420  20.6605080  20.6880810
  31.3882810  19.5749230  19.6678170  39.6018030  19.4525430  22.6042930
  39.7230850  19.4111910  23.5528750  39.2166540  20.3149580  22.4489660
  43.5646400  17.2292830  30.6206620  43.5819140  17.6801480  31.4648470
  43.3161980  16.3298470  30.8340060  46.9917150  14.6425010  36.4593000
  47.3162920  13.9114670  36.9850980  47.0273660  14.3238650  35.5573990
  42.3784930  16.1488080  24.2108420  41.5649540  15.6501250  24.1353730
  42.1846880  16.9886330  23.7944770  45.0933320  20.5207730  22.5070580
  45.9812940  20.8324960  22.3321920  45.0638410  19.6479980  22.1151160
  47.3647590  21.8319570  21.9750440  47.2811310  22.2633790  21.1246880
  48.0841780  22.2917920  22.4077260  48.4421730  24.2887090  35.0520410
  47.7169920  24.8815870  34.8549800  48.9697190  24.2810630  34.2533780
  32.2617520  15.8819750  35.5029250  31.5476040  16.0816670  36.1081860
  32.6812560  15.1059320  35.8744050  43.7556300  18.3742060  33.2530700
  44.1237120  17.5537270  33.5810270  42.8954500  18.4343950  33.6686350
  47.1218330  17.3299000  24.0618260  46.4931490  17.4344670  23.3476490
  46.6270250  17.5495780  24.8512140  43.1217790  16.3335610  26.9171930
  42.9985570  16.3521740  25.9681440  44.0702350  16.3814550  27.0370330
  47.9225150  17.2449610  34.3197060  47.4198750  17.9855010  34.6590870
  48.7381810  17.6333610  34.0033850  48.2172740  29.6591640  29.4412680
  48.3420160  30.4822810  29.9136490  49.0838300  29.4482370  29.0936830
  46.6107650  26.5618700  37.3361980  47.3517120  26.8994460  36.8329440
  45.8480330  26.7310760  36.7831750  45.2853310  24.6133530  35.8717190
  45.6994330  24.7678610  36.7207610  44.3504310  24.7388750  36.0342970
  45.7575480  21.9529690  37.8756340  46.3396250  21.1982010  37.7876820
  45.9337250  22.4837130  37.0987820  42.3832440  22.2970190  35.2250960
  42.5028650  21.7011330  35.9645800  43.2426440  22.3339880  34.8052260
  44.7220340  22.8507380  33.8013470  44.1955560  23.3750000  33.1978610
  45.0651680  23.4834770  34.4323200  37.1206730  20.2400750  20.2463180
  36.9195790  19.3768110  20.6076520  36.9498780  20.1534110  19.3084780
  43.9694640  18.4557350  36.7159800  43.2810160  17.7938890  36.6509790
  44.6900660  18.0095620  37.1608260  44.5995040  15.0508980  22.7750060
  44.8797330  14.2076880  23.1309480  43.8260770  15.2832090  23.2888810
  35.9189530  17.3401370  20.2341060  36.2215430  17.3468800  19.3260210
  36.6584120  16.9899230  20.7308720  39.1374460  16.2835990  21.2197260
  38.7896460  15.6059980  20.6399710  39.3387230  15.8225500  22.0340650
  34.9419660  26.6443790  21.0670860  35.3794530  27.1873460  21.7228440
  35.4267390  25.8190740  21.0767200  48.2817850  29.8020410  35.5450060
  47.6819840  29.8612970  34.8013980  48.4111750  28.8625390  35.6746910
  49.5219300  27.5438230  20.8819770  48.6912260  27.6114880  21.3527000
  49.6991130  28.4342350  20.5786630  48.9775760  24.2885710  23.3853970
  49.7394670  24.8582360  23.4913660  48.9930130  23.7212910  24.1562280
  49.9835730  25.1435810  28.2295900  50.3544560  24.3603130  27.8231870
  50.6237660  25.8324910  28.0513200  46.9669490  26.5272390  33.6426220
  46.1529330  26.9569550  33.9052010  47.3743690  27.1390800  33.0295270
  49.0294930  24.5820080  20.5426490  49.3043770  25.4898960  20.4145710
  48.8405670  24.5182610  21.4788480  45.4270540  17.6064930  21.8380120
  45.8455420  17.4195910  20.9976780  45.1206600  16.7543980  22.1483050
  48.3159890  21.6660590  35.1695440  48.0845980  21.4373340  34.2693390
  48.5764440  22.5860140  35.1240330  46.7547960  16.8917020  37.9475140
  47.6318140  16.9000420  38.3309140  46.7668800  16.1547860  37.3367490
  48.2011230  20.7446560  28.8363160  48.7248710  20.2509210  28.2053330
  48.7870650  20.8796920  29.5810730  48.3800950  20.8286430  32.3582710
  47.4303660  20.7949970  32.4727700  48.5613960  21.7386540  32.1232480
  34.2345390  19.0788110  21.4681340  34.9437090  18.6571330  20.9828620
  33.5185330  19.1463340  20.8364690  47.6911200  20.0019910  24.7755570
  48.1870320  19.7690780  25.5604450  47.4927270  19.1631750  24.3593210
  49.1198360  18.6380860  27.3093250  49.0097640  18.4836900  28.2475520
  49.8805950  18.1101800  27.0668660  47.4664080  14.5774990  33.7676250
  48.1036300  15.1909130  34.1335440  47.6138970  14.6135650  32.8225480
  50.0088630  16.4688780  20.5499390  50.9337940  16.3369960  20.3417680
  49.9864420  16.5481600  21.5035840  50.0827120  17.2399440  23.1756100
  49.2878620  17.1744560  23.7049010  50.2870400  18.1750080  23.1641450
  47.0245540  31.2790990  27.1694490  47.6204610  30.9575560  26.4928910
  47.2823690  30.8062810  27.9607760  40.8368560  15.7301180  36.6751350
  40.7757450  16.3223010  37.4246760  41.7768940  15.6227140  36.5301610
  43.4743120  15.3871240  36.3143640  44.0883530  15.7050530  35.6524720
  44.0192680  14.9019830  36.9339500  49.8918300  31.2862870  33.7205480
  49.3976580  31.6831740  33.0032610  49.2831590  30.6612080  34.1142760
  33.9964380  14.0665500  36.4282700  34.5447370  13.8853550  35.6648810
  34.0619690  13.2759610  36.9639010  44.2151160  13.9503380  32.6412930
  43.3411000  14.2838490  32.4385860  44.1061910  13.4776560  33.4664800
  45.1223140  16.1574250  34.0254650  44.7936500  15.3426010  33.6456380
  46.0705440  16.1144060  33.9020340  47.5757750  31.9286290  30.9992220
  47.1160720  32.6802100  30.6250240  46.9470210  31.2092760  30.9407020
  41.9625980  14.8673220  31.5805840  41.1797770  15.3418720  31.8602600
  41.6688910  13.9628050  31.4719020  46.5147050  15.5696320  29.6254930
  46.9555140  15.5141420  28.7776530  46.2454640  16.4854330  29.6965110
  48.3785620  15.2011560  27.6363750  48.3174020  14.2572780  27.4894770
  49.1577650  15.3091650  28.1817210  44.3505180  13.9502420  28.3304940
  44.9534550  14.5222630  28.8053460  43.6098170  14.5141860  28.1078840
  47.4939780  14.3523980  23.6045220  47.6890410  15.2507430  23.8712650
  46.7069650  14.1211060  24.0978170  49.0466390  31.5924690  25.3651780
  49.2218580  30.9062430  24.7212700  48.3487960  32.1171740  24.9728450
  37.9984940  14.7143870  38.1319410  37.7169210  15.2177470  37.3680230
  38.3804640  13.9165620  37.7661540  44.6000400  14.1297450  38.7099880
  44.4865850  14.4492060  39.6051400  45.4170140  14.5309960  38.4137160
  43.5058550  22.1489920   9.0734620  43.4252600  21.2344530   8.8026330
  43.0922970  22.6456990   8.3674330  41.6376590  23.9268940  10.9543890
  40.8618690  23.4469380  11.2442460  42.2889520  23.2474590  10.7800050
  35.6542420  24.2388750  11.8319650  34.8227300  23.9837460  12.2316160
  36.2623400  24.3099520  12.5677570  45.6584020  28.3329130   9.7343020
  45.1965550  27.5616370  10.0630190  46.4709570  28.3595200  10.2395470
  35.6343680  28.2728840  12.0277670  35.9371720  27.3826580  11.8487890
  36.3787270  28.8299060  11.7999920  34.0634370  19.1990640   5.6162040
  33.1751070  19.5406610   5.5141920  34.3475560  18.9990960   4.7242870
  32.0267380  21.7996290  11.5001740  32.5983490  21.0318490  11.5005380
  32.0268920  22.0985050  10.5908350  41.8847330  30.6187140   9.3547010
  41.2658770  31.0744640   8.7841450  42.7399110  30.7738600   8.9536710
  41.0785580  26.6026130  10.9614050  41.0093860  25.6616070  10.8003180
  41.8405440  26.6927540  11.5336620  33.2692250  17.2080650  13.2870670
  33.0895090  16.3106400  13.5673430  32.8672330  17.7552520  13.9617620
  42.1090750  19.4096510  11.1882980  42.4855570  18.5368390  11.0756650
  42.0110260  19.7455210  10.2973420  36.2395760  17.7822140   6.6500420
  36.3462510  18.6825870   6.9569180  35.3288120  17.7340110   6.3595070
  45.8914870  16.9046950   8.1211320  46.7124490  16.4143520   8.1636800
  45.9248950  17.4944610   8.8743160  33.8878920  19.7041150  11.8953010
  34.5689030  19.9679520  12.5140410  33.5726970  18.8642020  12.2291020
  38.0803490  20.7508510  10.9825600  38.5881710  21.2489480  11.6230620
  38.6116730  19.9743710  10.8064960  50.1814420  18.9213700  14.6854950
  49.4766590  19.3095410  14.1670060  50.4472340  19.6163990  15.2875880
  36.3639590  15.3907070  15.2489020  36.3658030  15.9079460  14.4434920
  35.5343900  14.9137250  15.2258950  42.7510680  25.5026380   6.7478920
  42.1327950  25.9675830   6.1841640  43.2633930  26.1953860   7.1648430
  37.6142440  25.0302250  13.4262520  37.2811820  25.6571170  14.0683590
  37.7909120  25.5564130  12.6464190  46.1276350  18.8447330  10.8938860
  45.4231920  19.1332220  11.4741970  46.4888510  19.6547440  10.5338420
  36.0454920  17.1017030  13.2559470  36.3871730  17.9459080  12.9613340
  35.1070730  17.2500770  13.3724810  36.8261540  26.9983050  15.2411700
  37.4435540  27.6734130  14.9596150  35.9654660  27.4071030  15.1499200
  32.1193880  26.1882910   4.1218550  31.7421860  26.6770010   3.3903450
  32.3766950  26.8608190   4.7525080  47.7439130  28.4622460  13.1566340
  47.0602650  29.1321570  13.1483010  48.2833420  28.6603110  12.3911200
  49.1963270  18.2902120  11.2848070  48.2488180  18.3241100  11.4163500
  49.5213260  19.1041070  11.6697430  39.7282810  14.5899300   9.5804060
  40.0357790  14.0346190   8.8639560  38.7983510  14.7243760   9.3977050
  45.2797870  30.3066590  11.8711520  45.2925030  29.9028880  11.0033780
  44.7273090  31.0813880  11.7672950  46.5743290  27.0282810   6.9601690
  46.4639620  26.0857140   7.0851110  46.5711540  27.3898450   7.8464450
  44.6783310  25.2096430  13.1994130  45.0952100  24.9956540  12.3647590
  45.4023130  25.4669220  13.7702750  42.1163570  22.6548130   6.3164180
  41.1892850  22.5885510   6.5452650  42.2688390  23.5928260   6.2019420
  42.1032650  18.9265130   3.3131340  41.1636320  19.0879090   3.3983800
  42.4215910  19.6450810   2.7667330  48.6245410  23.6083650  13.2910370
  47.7964040  23.6776740  12.8160500  49.2195890  24.1937960  12.8226200
  46.1460860  24.2168430   6.8199430  45.5273280  23.8787980   6.1725730
  46.1285310  23.5728190   7.5278620  45.5887420  20.3952970  14.2365240
  45.1758600  21.2206680  14.4905230  44.8563370  19.8098010  14.0441600
  37.7220210  23.1812870   9.0983910  37.3177210  22.4690120   8.6029810
  37.8083330  22.8366110   9.9871950  38.1901910  26.8680430  11.2623120
  37.8930200  26.2625900  10.5830900  39.1401730  26.9057740  11.1512480
  36.4348830  19.9556080  12.8782950  36.9863420  20.0651420  12.1036200
  36.9492340  20.3293680  13.5938180  46.2787520  30.4412300  14.9246220
  45.8018080  31.2484490  14.7318830  45.5949310  29.7890630  15.0772430
  37.2820340  26.6062120  17.9130920  36.3848870  26.8302090  18.1604320
  37.3073210  26.7297060  16.9642320  44.3225560  23.4555240   3.8272180
  44.7618840  22.6177670   3.6810000  45.0353980  24.0884640   3.9136320
  36.1091560  23.4775440  16.4888290  35.9699330  24.3498240  16.8575690
  35.2272920  23.1348250  16.3436230  42.4320940  28.3951310   7.7953420
  42.8716850  29.1375640   7.3808810  42.3707830  28.6377880   8.7192380
  47.9042700  14.7098050   2.1413220  47.5915360  14.8024880   3.0412290
  48.6655170  15.2879080   2.0910650  34.4224840  22.0757850   6.5990560
  34.3022440  22.8019940   5.9871830  34.1125730  21.3060760   6.1218470
  49.8586730  30.2024240  19.9937610  50.3346450  30.6807130  20.6726690
  50.4793890  30.1341730  19.2683110  32.0610210  25.2472990  12.4059200
  32.1390630  25.3821760  11.4614920  32.6751890  24.5388880  12.5987320
  33.3057840  26.9473180   8.8165380  32.8985920  27.0887770   7.9618980
  34.1970850  26.6633340   8.6136590  49.2619980  27.3937090  17.1537620
  49.3883040  27.1548970  16.2354800  49.3041360  26.5621630  17.6259700
  45.0991120  31.3820430   5.1516430  44.9392260  31.0923370   6.0498260
  44.9337830  30.6060560   4.6161660  37.5779500  31.1618960   6.9288050
  37.4021980  30.2454500   6.7155850  36.7235240  31.5206250   7.1685850
  44.8017250  28.8907990   3.7114430  44.1082410  28.8885280   3.0516710
  45.5440110  28.4667310   3.2808600  44.3667180  30.5170700   7.7862920
  44.8224130  29.7360080   8.1001540  44.7059700  31.2277520   8.3304100
  49.1143990  19.4469550  18.1187360  48.4988260  19.9549220  17.5902820
  48.7940410  18.5467880  18.0613300  32.1169730  26.2887160  14.9453660
  32.2800770  25.8192520  14.1273030  32.5822180  25.7810720  15.6102500
  36.8888500  15.4192920   9.9814230  36.4456650  16.2002460   9.6498750
  37.4473490  15.7422810  10.6885170  41.1758310  18.2861440  15.5849550
  40.7137680  18.4944460  16.3969490  40.7736420  17.4720790  15.2820220
  46.1762820  19.5070390  16.7146210  45.3256410  19.2076140  17.0355280
  46.0164610  19.7512400  15.8030030  40.0047320  15.0403620   4.8620060
  39.3801500  15.0363490   5.5873370  39.9177440  14.1734580   4.4656030
  38.9264400  15.9640250  11.8403830  39.2236730  16.8703080  11.7595850
  39.4749960  15.4759030  11.2263400  36.6802720  20.5426490   7.7095480
  36.4543640  20.3263660   8.6142100  35.8995250  20.9754950   7.3641450
  43.9100480  20.5489860   6.3086130  43.3109370  21.2725660   6.1249750
  44.4580090  20.4866640   5.5262580  39.1201930  21.4412070  18.3755750
  39.0245530  20.5006800  18.2256150  39.9633910  21.6627140  17.9803820
  42.5165350  19.1853400   8.3389410  42.9094920  19.5025600   7.5258100
  42.8782200  18.3065280   8.4533930  34.2512470  17.8525740  16.5289530
  33.8575860  18.7000950  16.7362310  33.5630870  17.2152110  16.7198170
  40.8257520  17.9360710  19.5986270  40.1355840  17.7432910  20.2332360
  41.5689820  18.2195350  20.1310570  31.5529520  15.7754200  10.5619610
  31.2642570  16.3457060  11.2744590  32.2975280  15.2958650  10.9250840
  43.1020490  21.7759150  12.4340190  42.3701610  22.2845960  12.7830290
  42.7044830  20.9589130  12.1328970  39.5397880  18.4513350  10.8392680
  39.5433940  18.0103300   9.9897220  40.4349000  18.7730680  10.9464500
  35.3900260  18.3339840   9.7986890  35.0500310  18.8115070  10.5553940
  34.6277580  17.8804960   9.4387990  39.6018030  19.4525430   3.8299440
  39.7230850  19.4111910   4.7785260  39.2166540  20.3149580   3.6746170
  43.5646400  17.2292830  11.8463130  43.5819140  17.6801480  12.6904980
  43.3161980  16.3298470  12.0596570  38.6139530  21.7626570   3.2282740
  38.0456430  21.3144820   2.6018650  39.3228530  22.1219350   2.6947890
  46.9917150  14.6425010  17.6849510  47.3162920  13.9114670  18.2107490
  47.0273660  14.3238650  16.7830500  39.8405850  22.5115130  12.5858090
  40.2075980  22.0373700  13.3319430  39.6510910  23.3856700  12.9266430
  32.7046340  17.2558820   8.7151560  32.4193260  16.8914490   9.5530180
  32.6425200  16.5239280   8.1014700  37.6305220  21.5523770  14.9042300
  37.3262290  22.4315750  15.1292660  38.5851680  21.6123560  14.9399740
  36.1587010  25.7584760   5.5009150  35.3849270  25.2182380   5.3407870
  36.8881640  25.2391370   5.1626910  46.9174990  24.7550120  11.2935540
  47.6374110  25.2505410  10.9031650  46.7156810  24.0768010  10.6489410
  42.3784930  16.1488080   5.4364930  41.5649540  15.6501250   5.3610240
  42.1846880  16.9886330   5.0201280  42.2993790  24.8259180  17.1804540
  42.2331100  23.9054850  16.9262130  41.6698930  24.9234620  17.8949180
  45.0933320  20.5207730   3.7327090  45.9812940  20.8324960   3.5578430
  45.0638410  19.6479980   3.3407670  36.2024410  25.4265140   9.1387960
  36.7203080  24.6233400   9.0844850  35.7508430  25.3644280   9.9804790
  41.0893910  26.6931420   4.4115260  41.4309610  27.4373650   3.9158580
  40.2606620  27.0062540   4.7740090  33.6868950  22.3926510  16.0513660
  33.3283890  23.0580360  16.6387000  33.3923510  21.5610060  16.4226280
  36.8882070  22.8510750  18.9353210  36.5882210  22.9967930  18.0381030
  37.6593310  22.2916040  18.8426600  42.2310520  27.6479750  16.9308340
  42.2455060  26.7160710  16.7127250  41.5235620  27.7339510  17.5698110
  47.3647590  21.8319570   3.2006950  47.2811310  22.2633790   2.3503390
  48.0841780  22.2917920   3.6333770  48.4421730  24.2887090  16.2776920
  47.7169920  24.8815870  16.0806310  48.9697190  24.2810630  15.4790290
  48.3934840  28.6861830   5.9289080  47.7511000  28.0317450   6.2032800
  48.0065500  29.0916920   5.1529750  43.9721320  26.0147260   9.7760770
  44.3245140  25.4175390   9.1162140  43.0883650  25.6891490   9.9469020
  40.0584600  26.7744950   7.1831180  40.7455730  27.3214160   7.5638770
  39.2717020  27.3185680   7.2180790  32.1977000  22.3917770   2.6748260
  33.0671850  22.6742570   2.9584180  31.7067320  23.2053640   2.5597070
  39.3611810  23.7790980   6.7956540  39.8174590  24.5896230   7.0216730
  39.0100020  23.4614120   7.6275030  41.6644420  29.2897320  14.0248840
  42.3086640  29.4956700  14.7022260  42.0273860  28.5285720  13.5719690
  35.2623590  14.1228630   7.2679060  35.1338220  14.1146530   8.2163980
  34.4385610  14.4611720   6.9170070  42.9376500  27.2929670  12.7426290
  43.5798730  26.5922830  12.8558460  43.4625850  28.0728110  12.5623180
  46.7832220  27.5778290   2.4665430  46.5569800  26.8608730   3.0590070
  46.3928420  27.3290730   1.6287180  44.7114120  28.0924570  15.9462350
  45.0470360  28.6791260  16.6240270  43.7914460  27.9617280  16.1760140
  32.5648250  31.6045150   3.2409890  32.9245890  32.2034490   2.5867160
  32.4240590  32.1505040   4.0144920  32.2617520  15.8819750  16.7285760
  31.5476040  16.0816670  17.3338370  32.6812560  15.1059320  17.1000560
  46.3648470  25.4950230   4.1279590  46.0770170  25.9562920   4.9157470
  47.1600640  25.0348000   4.3963810  32.5490110  29.8700010  17.7152290
  32.6581230  28.9294750  17.5747680  31.8970670  30.1354760  17.0666020
  38.5816870  28.9876350   4.0583560  38.5726970  29.7206040   3.4428070
  37.6615230  28.7407930   4.1510520  34.1823510  24.2091240   4.8030320
  33.5751460  24.9490140   4.8125620  34.6572860  24.2990600   3.9768520
  43.7556300  18.3742060  14.4787210  44.1237120  17.5537270  14.8066780
  42.8954500  18.4343950  14.8942860  47.1218330  17.3299000   5.2874770
  46.4931490  17.4344670   4.5733000  46.6270250  17.5495780   6.0768650
  41.5676470  29.0504590   2.7208750  41.6688450  28.8468580   1.7910730
  40.6678210  28.7962870   2.9256530  39.0902360  19.6084950   6.7032650
  38.3818510  20.0771290   7.1446260  39.3746840  18.9506960   7.3377840
  40.7158290  21.0281650  14.7025180  41.2143540  21.5027470  15.3677030
  40.8581240  20.1045170  14.9095210  43.1217790  16.3335610   8.1428440
  42.9985570  16.3521740   7.1937950  44.0702350  16.3814550   8.2626840
  40.2094580  31.5690910   7.4156420  40.4636080  31.5312300   6.4935790
  39.2607060  31.4424240   7.4084670  37.2937380  17.9170030   4.0783360
  38.1427910  18.3540180   4.0123550  36.9268650  18.2290290   4.9055420
  47.9225150  17.2449610  15.5453570  47.4198750  17.9855010  15.8847380
  48.7381810  17.6333610  15.2290360  46.2147160  22.4882790   8.9914930
  45.2737300  22.5033020   9.1662620  46.5291230  21.7018750   9.4375230
  36.1928800  24.1702390   2.5518890  36.9592070  24.0583750   3.1144320
  36.2703490  23.4740360   1.8995660  34.8875560  21.6027460   3.2351780
  34.9679150  20.6554970   3.3469180  35.7795310  21.9334340   3.3412440
  48.2172740  29.6591640  10.6669190  48.3420160  30.4822810  11.1393000
  49.0838300  29.4482370  10.3193340  35.6890270  31.7522850  10.3386320
  36.4252750  31.2038310  10.6094890  36.0731190  32.6178860  10.1992310
  32.5735750  27.8196420   6.2127830  31.6475530  28.0617560   6.2033240
  33.0392180  28.6470680   6.0912580  47.8522750  30.1523290   3.5848630
  47.5664260  29.7388430   2.7702810  47.6542300  31.0811000   3.4649150
  32.4146360  23.4242380  18.4707950  32.9185380  22.8449660  19.0424180
  31.6753780  23.7082610  19.0084320  42.5572710  25.2076600   2.6296230
  42.0082810  25.6545900   3.2738970  43.1791970  24.7025850   3.1533900
  46.6107650  26.5618700  18.5618490  47.3517120  26.8994460  18.0585950
  45.8480330  26.7310760  18.0088260  34.4469440  21.5671970  19.3658020
  34.4874780  21.2685840  20.2743250  35.3014940  21.9679580  19.2065540
  38.2247830  24.1667520   4.5261530  38.6464250  24.0007390   5.3692920
  38.3498670  23.3567750   4.0316670  36.3875250  20.1464070  17.3332510
  35.8571710  19.6555020  16.7055850  37.0563320  20.5748270  16.7990440
  45.2853310  24.6133530  17.0973700  45.6994330  24.7678610  17.9464120
  44.3504310  24.7388750  17.2599480  45.7575480  21.9529690  19.1012850
  46.3396250  21.1982010  19.0133330  45.9337250  22.4837130  18.3244330
  36.8747550  17.1126440  17.4129800  36.7804420  16.4947190  16.6880670
  36.2944940  17.8392730  17.1859710  39.6408990  15.6699680  14.4457190
  39.1926290  15.6923940  13.6002740  39.0074190  15.2718700  15.0427490
  40.0468540  24.5654010  15.0669630  40.4656650  25.4086740  14.8945870
  39.1277170  24.7026050  14.8376410  42.3832440  22.2970190  16.4507470
  42.5028650  21.7011330  17.1902310  43.2426440  22.3339880  16.0308770
  44.7220340  22.8507380  15.0269980  44.1955560  23.3750000  14.4235120
  45.0651680  23.4834770  15.6579710  37.8975960  30.8707020  16.1827360
  37.3597050  31.5953080  15.8636060  38.1509920  30.3937360  15.3924700
  39.1501210  18.8391540  17.7083290  39.7400900  18.5307390  18.3961110
  38.3321450  18.3671290  17.8643190  43.9694640  18.4557350  17.9416310
  43.2810160  17.7938890  17.8766300  44.6900660  18.0095620  18.3864770
  44.5995040  15.0508980   4.0006570  44.8797330  14.2076880   4.3565990
  43.8260770  15.2832090   4.5145320  39.1374460  16.2835990   2.4453770
  38.7896460  15.6059980   1.8656220  39.3387230  15.8225500   3.2597160
  41.3023500  31.2716740   4.0640370  42.1974290  31.6101710   4.0859130
  41.3341130  30.5496150   3.4364650  34.9419660  26.6443790   2.2927370
  35.3794530  27.1873460   2.9484950  35.4267390  25.8190740   2.3023710
  32.1565460  29.4332820   9.7447630  32.4868470  28.5653880   9.5126270
  32.5856460  29.6391340  10.5752590  36.7527380  27.7641830   7.4049600
  36.4522920  27.6406800   8.3053510  36.6464870  26.9050420   6.9965330
  32.6455670  30.3003410  12.4829260  32.2086660  30.4804210  13.3153410
  33.2133350  31.0578030  12.3410980  48.2817850  29.8020410  16.7706570
  47.6819840  29.8612970  16.0270490  48.4111750  28.8625390  16.9003420
  49.5219300  27.5438230   2.1076280  48.6912260  27.6114880   2.5783510
  49.6991130  28.4342350   1.8043140  48.9775760  24.2885710   4.6110480
  49.7394670  24.8582360   4.7170170  48.9930130  23.7212910   5.3818790
  32.4780100  22.8123640   8.8418140  31.8228940  22.5435280   8.1977840
  33.3158050  22.7028120   8.3920120  49.9835730  25.1435810   9.4552410
  50.3544560  24.3603130   9.0488380  50.6237660  25.8324910   9.2769710
  46.9669490  26.5272390  14.8682730  46.1529330  26.9569550  15.1308520
  47.3743690  27.1390800  14.2551780  49.0294930  24.5820080   1.7683000
  49.3043770  25.4898960   1.6402220  48.8405670  24.5182610   2.7044990
  45.4270540  17.6064930   3.0636630  45.8455420  17.4195910   2.2233290
  45.1206600  16.7543980   3.3739560  48.9260270  22.5189070   6.7612430
  48.5503870  21.7517000   6.3293720  48.1963390  22.9011770   7.2487360
  33.5156030  23.1976210  13.3821480  33.8829070  23.1103610  14.2617500
  32.9466850  22.4342760  13.2828340  48.3159890  21.6660590  16.3951950
  48.0845980  21.4373340  15.4949900  48.5764440  22.5860140  16.3496840
  33.0672030  20.1085300  17.2879900  32.1728080  20.0752060  17.6273610
  33.6069580  20.3072090  18.0531150  46.7547960  16.8917020  19.1731650
  47.6318140  16.9000420  19.5565650  46.7668800  16.1547860  18.5624000
  31.6918180  20.0222570   4.7843470  30.7882260  20.2852770   4.6095130
  32.1758800  20.2933740   4.0043430  48.2011230  20.7446560  10.0619670
  48.7248710  20.2509210   9.4309840  48.7870650  20.8796920  10.8067240
  48.3800950  20.8286430  13.5839220  47.4303660  20.7949970  13.6984210
  48.5613960  21.7386540  13.3488990  34.2345390  19.0788110   2.6937850
  34.9437090  18.6571330   2.2085130  33.5185330  19.1463340   2.0621200
  47.6911200  20.0019910   6.0012080  48.1870320  19.7690780   6.7860960
  47.4927270  19.1631750   5.5849720  33.5711740  14.3833630  11.6363120
  34.2187930  13.8331010  11.1958280  33.9913580  14.6376780  12.4578930
  49.1198360  18.6380860   8.5349760  49.0097640  18.4836900   9.4732030
  49.8805950  18.1101800   8.2925170  47.4664080  14.5774990  14.9932760
  48.1036300  15.1909130  15.3591950  47.6138970  14.6135650  14.0481990
  50.0088630  16.4688780   1.7755900  50.9337940  16.3369960   1.5674190
  49.9864420  16.5481600   2.7292350  50.0827120  17.2399440   4.4012610
  49.2878620  17.1744560   4.9305520  50.2870400  18.1750080   4.3897960
  47.0245540  31.2790990   8.3951000  47.6204610  30.9575560   7.7185420
  47.2823690  30.8062810   9.1864270  33.3243740  14.5389300  14.3788440
  32.9758560  14.9953120  15.1446620  32.9931440  13.6446430  14.4610870
  34.9308110  27.7108900  18.5441630  34.8877740  27.3401810  19.4256090
  35.0619120  28.6486470  18.6843450  38.6314140  29.2668490  14.1451350
  38.3905500  29.5343050  13.2581870  39.5716780  29.4374220  14.2002210
  40.8368560  15.7301180  17.9007860  40.7757450  16.3223010  18.6503270
  41.7768940  15.6227140  17.7558120  43.4743120  15.3871240  17.5400150
  44.0883530  15.7050530  16.8781230  44.0192680  14.9019830  18.1596010
  49.8918300  31.2862870  14.9461990  49.3976580  31.6831740  14.2289120
  49.2831590  30.6612080  15.3399270  33.9964380  14.0665500  17.6539210
  34.5447370  13.8853550  16.8905320  34.0619690  13.2759610  18.1895520
  34.7696140  30.6571150  15.6639410  34.1756460  30.5255850  16.4029450
  34.7619980  29.8209290  15.1981510  44.2151160  13.9503380  13.8669440
  43.3411000  14.2838490  13.6642370  44.1061910  13.4776560  14.6921310
  45.1223140  16.1574250  15.2511160  44.7936500  15.3426010  14.8712890
  46.0705440  16.1144060  15.1276850  47.5757750  31.9286290  12.2248730
  47.1160720  32.6802100  11.8506750  46.9470210  31.2092760  12.1663530
  34.4008370  28.0229530  14.6147450  33.6742430  27.4034820  14.5473400
  34.4617520  28.4170140  13.7445530  38.0053470  30.2374530  11.3996860
  38.5218490  29.6261890  10.8745120  38.6550850  30.7403310  11.8907870
  40.7448970  31.1283020  12.2265840  41.0326780  30.8737320  11.3498850
  41.2572190  30.5760380  12.8171410  41.9625980  14.8673220  12.8062350
  41.1797770  15.3418720  13.0859110  41.6688910  13.9628050  12.6975530
  46.5147050  15.5696320  10.8511440  46.9555140  15.5141420  10.0033040
  46.2454640  16.4854330  10.9221620  48.3785620  15.2011560   8.8620260
  48.3174020  14.2572780   8.7151280  49.1577650  15.3091650   9.4073720
  32.6838370  31.3403920   7.8244210  32.5160410  30.7074600   8.5226100
  31.8172880  31.5463320   7.4738400  33.3066390  15.1720700   5.3276070
  34.0645750  15.2849580   4.7540100  32.8443560  16.0089900   5.2819500
  39.8480200  17.2859970   8.3178380  39.0354710  16.9116860   7.9774260
  40.3521840  16.5305050   8.6199570  44.3505180  13.9502420   9.5561450
  44.9534550  14.5222630  10.0309970  43.6098170  14.5141860   9.3335350
  47.4939780  14.3523980   4.8301730  47.6890410  15.2507430   5.0969160
  46.7069650  14.1211060   5.3234680  34.2901070  30.0337150   5.2694350
  33.7648690  30.4145180   4.5656310  34.2145650  30.6587920   5.9904060
  35.6791540  15.6984750   3.8678040  36.2084300  14.9114550   3.7385990
  36.3119860  16.3775940   4.1013570  37.8729380  15.4359890   6.9223430
  37.2432120  14.7347200   7.0893560  37.3334520  16.1964020   6.7056590
  49.0466390  31.5924690   6.5908290  49.2218580  30.9062430   5.9469210
  48.3487960  32.1171740   6.1984960  37.9984940  14.7143870  19.3575920
  37.7169210  15.2177470  18.5936740  38.3804640  13.9165620  18.9918050
  36.8894040  31.9819530   4.1443600  37.6212860  31.6978810   3.5967490
  37.1487710  31.7432810   5.0342980  36.0508830  28.0984260   4.1489930
  35.4217710  28.5669360   4.6975760  36.1656660  27.2533480   4.5836120
  44.6000400  14.1297450  19.9356390  44.4865850  14.4492060  20.8307910
  45.4170140  14.5309960  19.6393670  47.3798890  31.2768980  19.4175080
  48.1724210  30.7818210  19.2101040  47.6732040  31.9559120  20.0250690
  43.5058550   3.3746430  46.6221600  43.4252600   2.4601040  46.3513310
  43.0922970   3.8713500  45.9161310  41.6376590   5.1525450  48.5030870
  40.8618690   4.6725890  48.7929440  42.2889520   4.4731100  48.3287030
  35.6542420   5.4645260  49.3806630  34.8227300   5.2093970  49.7803140
  36.2623400   5.5356030  50.1164550  45.6584020   9.5585640  47.2830000
  45.1965550   8.7872880  47.6117170  46.4709570   9.5851710  47.7882450
  35.6343680   9.4985350  49.5764650  35.9371720   8.6083090  49.3974870
  36.3787270  10.0555570  49.3486900  32.0267380   3.0252800  49.0488720
  32.5983490   2.2575000  49.0492360  32.0268920   3.3241560  48.1395330
  41.8847330  11.8443650  46.9033990  41.2658770  12.3001150  46.3328430
  42.7399110  11.9995110  46.5023690  41.0785580   7.8282640  48.5101030
  41.0093860   6.8872580  48.3490160  41.8405440   7.9184050  49.0823600
  42.7510680   6.7282890  44.2965900  42.1327950   7.1932340  43.7328620
  43.2633930   7.4210370  44.7135410  37.6142440   6.2558760  50.9749500
  37.2811820   6.8827680  51.6170570  37.7909120   6.7820640  50.1951170
  36.8261540   8.2239560  52.7898680  37.4435540   8.8990640  52.5083130
  35.9654660   8.6327540  52.6986180  32.1193880   7.4139420  41.6705530
  31.7421860   7.9026520  40.9390430  32.3766950   8.0864700  42.3012060
  47.7439130   9.6878970  50.7053320  47.0602650  10.3578080  50.6969990
  48.2833420   9.8859620  49.9398180  45.2797870  11.5323100  49.4198500
  45.2925030  11.1285390  48.5520760  44.7273090  12.3070390  49.3159930
  46.5743290   8.2539320  44.5088670  46.4639620   7.3113650  44.6338090
  46.5711540   8.6154960  45.3951430  44.6783310   6.4352940  50.7481110
  45.0952100   6.2213050  49.9134570  45.4023130   6.6925730  51.3189730
  42.1163570   3.8804640  43.8651160  41.1892850   3.8142020  44.0939630
  42.2688390   4.8184770  43.7506400  48.6245410   4.8340160  50.8397350
  47.7964040   4.9033250  50.3647480  49.2195890   5.4194470  50.3713180
  46.1460860   5.4424940  44.3686410  45.5273280   5.1044490  43.7212710
  46.1285310   4.7984700  45.0765600  37.7220210   4.4069380  46.6470890
  37.3177210   3.6946630  46.1516790  37.8083330   4.0622620  47.5358930
  38.1901910   8.0936940  48.8110100  37.8930200   7.4882410  48.1317880
  39.1401730   8.1314250  48.6999460  46.2787520  11.6668810  52.4733200
  45.8018080  12.4741000  52.2805810  45.5949310  11.0147140  52.6259410
  37.2820340   7.8318630  55.4617900  36.3848870   8.0558600  55.7091300
  37.3073210   7.9553570  54.5129300  44.3225560   4.6811750  41.3759160
  44.7618840   3.8434180  41.2296980  45.0353980   5.3141150  41.4623300
  36.1091560   4.7031950  54.0375270  35.9699330   5.5754750  54.4062670
  35.2272920   4.3604760  53.8923210  42.4320940   9.6207820  45.3440400
  42.8716850  10.3632150  44.9295790  42.3707830   9.8634390  46.2679360
  37.9071910  10.6453650  56.2460420  37.8787340  11.0496600  55.3788850
  37.7436880   9.7164010  56.0832020  34.4224840   3.3014360  44.1477540
  34.3022440   4.0276450  43.5358810  34.1125730   2.5317270  43.6705450
  32.0610210   6.4729500  49.9546180  32.1390630   6.6078270  49.0101900
  32.6751890   5.7645390  50.1474300  33.3057840   8.1729690  46.3652360
  32.8985920   8.3144280  45.5105960  34.1970850   7.8889850  46.1623570
  49.2619980   8.6193600  54.7024600  49.3883040   8.3805480  53.7841780
  49.3041360   7.7878140  55.1746680  43.1236720  12.3221600  53.2719410
  43.6381390  12.2329610  54.0741840  42.2805800  12.6681300  53.5647320
  45.0991120  12.6076940  42.7003410  44.9392260  12.3179880  43.5985240
  44.9337830  11.8317070  42.1648640  37.5779500  12.3875470  44.4775030
  37.4021980  11.4711010  44.2642830  36.7235240  12.7462760  44.7172830
  44.8017250  10.1164500  41.2601410  44.1082410  10.1141790  40.6003690
  45.5440110   9.6923820  40.8295580  44.3667180  11.7427210  45.3349900
  44.8224130  10.9616590  45.6488520  44.7059700  12.4534030  45.8791080
  32.1169730   7.5143670  52.4940640  32.2800770   7.0449030  51.6760010
  32.5822180   7.0067230  53.1589480  43.2712530   2.2328650  56.3631980
  43.5965940   1.3992400  56.0234210  44.0592860   2.7557170  56.5110310
  36.6802720   1.7683000  45.2582460  36.4543640   1.5520170  46.1629080
  35.8995250   2.2011460  44.9128430  43.9100480   1.7746370  43.8573110
  43.3109370   2.4982170  43.6736730  44.4580090   1.7123150  43.0749560
  39.1201930   2.6668580  55.9242730  39.0245530   1.7263310  55.7743130
  39.9633910   2.8883650  55.5290800  43.1020490   3.0015660  49.9827170
  42.3701610   3.5102470  50.3317270  42.7044830   2.1845640  49.6815950
  38.6139530   2.9883080  40.7769720  38.0456430   2.5401330  40.1505630
  39.3228530   3.3475860  40.2434870  33.6908710   6.8895100  54.6536450
  33.3063500   6.2488770  55.2519410  34.0020900   7.5931220  55.2231180
  39.8405850   3.7371640  50.1345070  40.2075980   3.2630210  50.8806410
  39.6510910   4.6113210  50.4753410  37.6305220   2.7780280  52.4529280
  37.3262290   3.6572260  52.6779640  38.5851680   2.8380070  52.4886720
  36.1587010   6.9841270  43.0496130  35.3849270   6.4438890  42.8894850
  36.8881640   6.4647880  42.7113890  46.9174990   5.9806630  48.8422520
  47.6374110   6.4761920  48.4518630  46.7156810   5.3024520  48.1976390
  42.2993790   6.0515690  54.7291520  42.2331100   5.1311360  54.4749110
  41.6698930   6.1491130  55.4436160  36.2024410   6.6521650  46.6874940
  36.7203080   5.8489910  46.6331830  35.7508430   6.5900790  47.5291770
  41.0893910   7.9187930  41.9602240  41.4309610   8.6630160  41.4645560
  40.2606620   8.2319050  42.3227070  33.6868950   3.6183020  53.6000640
  33.3283890   4.2836870  54.1873980  33.3923510   2.7866570  53.9713260
  36.8882070   4.0767260  56.4840190  36.5882210   4.2224440  55.5868010
  37.6593310   3.5172550  56.3913580  42.2310520   8.8736260  54.4795320
  42.2455060   7.9417220  54.2614230  41.5235620   8.9596020  55.1185090
  47.3647590   3.0576080  40.7493930  47.2811310   3.4890300  39.8990370
  48.0841780   3.5174430  41.1820750  48.4421730   5.5143600  53.8263900
  47.7169920   6.1072380  53.6293290  48.9697190   5.5067140  53.0277270
  48.3934840   9.9118340  43.4776060  47.7511000   9.2573960  43.7519780
  48.0065500  10.3173430  42.7016730  43.9721320   7.2403770  47.3247750
  44.3245140   6.6431900  46.6649120  43.0883650   6.9148000  47.4956000
  40.0584600   8.0001460  44.7318160  40.7455730   8.5470670  45.1125750
  39.2717020   8.5442190  44.7667770  32.1977000   3.6174280  40.2235240
  33.0671850   3.8999080  40.5071160  31.7067320   4.4310150  40.1084050
  39.3611810   5.0047490  44.3443520  39.8174590   5.8152740  44.5703710
  39.0100020   4.6870630  45.1762010  41.6644420  10.5153830  51.5735820
  42.3086640  10.7213210  52.2509240  42.0273860   9.7542230  51.1206670
  42.9376500   8.5186180  50.2913270  43.5798730   7.8179340  50.4045440
  43.4625850   9.2984620  50.1110160  46.7832220   8.8034800  40.0152410
  46.5569800   8.0865240  40.6077050  46.3928420   8.5547240  39.1774160
  44.7114120   9.3181080  53.4949330  45.0470360   9.9047770  54.1727250
  43.7914460   9.1873790  53.7247120  32.5648250  12.8301660  40.7896870
  32.9245890  13.4291000  40.1354140  32.4240590  13.3761550  41.5631900
  46.3648470   6.7206740  41.6766570  46.0770170   7.1819430  42.4644450
  47.1600640   6.2604510  41.9450790  32.5490110  11.0956520  55.2639270
  32.6581230  10.1551260  55.1234660  31.8970670  11.3611270  54.6153000
  40.5402700   9.3672410  56.6637390  40.2199570   8.6481650  57.2083080
  39.8661060  10.0427480  56.7373450  38.5816870  10.2132860  41.6070540
  38.5726970  10.9462550  40.9915050  37.6615230   9.9664440  41.6997500
  34.1823510   5.4347750  42.3517300  33.5751460   6.1746650  42.3612600
  34.6572860   5.5247110  41.5255500  41.5676470  10.2761100  40.2695730
  41.6688450  10.0725090  39.3397710  40.6678210  10.0219380  40.4743510
  40.7158290   2.2538160  52.2512160  41.2143540   2.7283980  52.9164010
  40.8581240   1.3301680  52.4582190  40.2094580  12.7947420  44.9643400
  40.4636080  12.7568810  44.0422770  39.2607060  12.6680750  44.9571650
  46.2147160   3.7139300  46.5401910  45.2737300   3.7289530  46.7149600
  46.5291230   2.9275260  46.9862210  36.1928800   5.3958900  40.1005870
  36.9592070   5.2840260  40.6631300  36.2703490   4.6996870  39.4482640
  34.8875560   2.8283970  40.7838760  34.9679150   1.8811480  40.8956160
  35.7795310   3.1590850  40.8899420  48.2172740  10.8848150  48.2156170
  48.3420160  11.7079320  48.6879980  49.0838300  10.6738880  47.8680320
  35.6890270  12.9779360  47.8873300  36.4252750  12.4294820  48.1581870
  36.0731190  13.8435370  47.7479290  32.5735750   9.0452930  43.7614810
  31.6475530   9.2874070  43.7520220  33.0392180   9.8727190  43.6399560
  38.7992580  12.1509670  39.7098870  39.5921190  12.4398500  39.2580660
  38.2796930  11.7201840  39.0311350  44.9613550  11.9985590  55.6343700
  45.9135300  11.9143610  55.5843940  44.8141770  12.6627300  56.3077490
  47.8522750  11.3779800  41.1335610  47.5664260  10.9644940  40.3189790
  47.6542300  12.3067510  41.0136130  32.4146360   4.6498890  56.0194930
  32.9185380   4.0706170  56.5911160  31.6753780   4.9339120  56.5571300
  39.3169980   7.3713080  39.5741220  39.2120620   6.7565430  40.3002600
  39.1494200   6.8478970  38.7904230  39.4684300   6.0569880  55.5530450
  38.7029970   6.6254880  55.4685120  39.6500260   5.7646090  54.6598680
  42.5572710   6.4333110  40.1783210  42.0082810   6.8802410  40.8225950
  43.1791970   5.9282360  40.7020880  46.6107650   7.7875210  56.1105470
  47.3517120   8.1250970  55.6072930  45.8480330   7.9567270  55.5575240
  38.2247830   5.3924030  42.0748510  38.6464250   5.2263900  42.9179900
  38.3498670   4.5824260  41.5803650  40.7375470   4.4161640  39.3225610
  41.2581130   3.7010660  38.9566760  41.3843870   5.0547510  39.6226120
  45.2853310   5.8390040  54.6460680  45.6994330   5.9935120  55.4951100
  44.3504310   5.9645260  54.8086460  45.7575480   3.1786200  56.6499830
  46.3396250   2.4238520  56.5620310  45.9337250   3.7093640  55.8731310
  40.0468540   5.7910520  52.6156610  40.4656650   6.6343250  52.4432850
  39.1277170   5.9282560  52.3863390  42.3832440   3.5226700  53.9994450
  42.5028650   2.9267840  54.7389290  43.2426440   3.5596390  53.5795750
  44.7220340   4.0763890  52.5756960  44.1955560   4.6006510  51.9722100
  45.0651680   4.7091280  53.2066690  37.8975960  12.0963530  53.7314340
  37.3597050  12.8209590  53.4123040  38.1509920  11.6193870  52.9411680
  40.7538170  13.3314740  53.9900990  40.6796870  14.2349880  54.2973360
  39.8517010  13.0126640  53.9623060  41.3023500  12.4973250  41.6127350
  42.1974290  12.8358220  41.6346110  41.3341130  11.7752660  40.9851630
  34.9419660   7.8700300  39.8414350  35.3794530   8.4129970  40.4971930
  35.4267390   7.0447250  39.8510690  32.1565460  10.6589330  47.2934610
  32.4868470   9.7910390  47.0613250  32.5856460  10.8647850  48.1239570
  36.7527380   8.9898340  44.9536580  36.4522920   8.8663310  45.8540490
  36.6464870   8.1306930  44.5452310  32.6455670  11.5259920  50.0316240
  32.2086660  11.7060720  50.8640390  33.2133350  12.2834540  49.8897960
  48.2817850  11.0276920  54.3193550  47.6819840  11.0869480  53.5757470
  48.4111750  10.0881900  54.4490400  49.5219300   8.7694740  39.6563260
  48.6912260   8.8371390  40.1270490  49.6991130   9.6598860  39.3530120
  48.9775760   5.5142220  42.1597460  49.7394670   6.0838870  42.2657150
  48.9930130   4.9469420  42.9305770  32.4780100   4.0380150  46.3905120
  31.8228940   3.7691790  45.7464820  33.3158050   3.9284630  45.9407100
  49.9835730   6.3692320  47.0039390  50.3544560   5.5859640  46.5975360
  50.6237660   7.0581420  46.8256690  46.9669490   7.7528900  52.4169710
  46.1529330   8.1826060  52.6795500  47.3743690   8.3647310  51.8038760
  49.0294930   5.8076590  39.3169980  49.3043770   6.7155470  39.1889200
  48.8405670   5.7439120  40.2531970  48.9260270   3.7445580  44.3099410
  48.5503870   2.9773510  43.8780700  48.1963390   4.1268280  44.7974340
  33.5156030   4.4232720  50.9308460  33.8829070   4.3360120  51.8104480
  32.9466850   3.6599270  50.8315320  48.3159890   2.8917100  53.9438930
  48.0845980   2.6629850  53.0436880  48.5764440   3.8116650  53.8983820
  48.2011230   1.9703070  47.6106650  48.7248710   1.4765720  46.9796820
  48.7870650   2.1053430  48.3554220  48.3800950   2.0542940  51.1326200
  47.4303660   2.0206480  51.2471190  48.5613960   2.9643050  50.8975970
  47.0245540  12.5047500  45.9437980  47.6204610  12.1832070  45.2672400
  47.2823690  12.0319320  46.7351250  34.9308110   8.9365410  56.0928610
  34.8877740   8.5658320  56.9743070  35.0619120   9.8742980  56.2330430
  38.6314140  10.4925000  51.6938330  38.3905500  10.7599560  50.8068850
  39.5716780  10.6630730  51.7489190  49.8918300  12.5119380  52.4948970
  49.3976580  12.9088250  51.7776100  49.2831590  11.8868590  52.8886250
  34.7696140  11.8827660  53.2126390  34.1756460  11.7512360  53.9516430
  34.7619980  11.0465800  52.7468490  47.5757750  13.1542800  49.7735710
  47.1160720  13.9058610  49.3993730  46.9470210  12.4349270  49.7150510
  34.4008370   9.2486040  52.1634430  33.6742430   8.6291330  52.0960380
  34.4617520   9.6426650  51.2932510  38.0053470  11.4631040  48.9483840
  38.5218490  10.8518400  48.4232100  38.6550850  11.9659820  49.4394850
  40.7448970  12.3539530  49.7752820  41.0326780  12.0993830  48.8985830
  41.2572190  11.8016890  50.3658390  32.6838370  12.5660430  45.3731190
  32.5160410  11.9331110  46.0713080  31.8172880  12.7719830  45.0225380
  34.2901070  11.2593660  42.8181330  33.7648690  11.6401690  42.1143290
  34.2145650  11.8844430  43.5391040  40.8121330  13.2755630  57.1421020
  41.7388640  13.0399900  57.1856980  40.7971760  14.1027630  56.6607050
  49.0466390  12.8181200  44.1395270  49.2218580  12.1318940  43.4956190
  48.3487960  13.3428250  43.7471940  36.8894040  13.2076040  41.6930580
  37.6212860  12.9235320  41.1454470  37.1487710  12.9689320  42.5829960
  36.0508830   9.3240770  41.6976910  35.4217710   9.7925870  42.2462740
  36.1656660   8.4789990  42.1323100  43.5058550   3.3746430  27.8478110
  43.4252600   2.4601040  27.5769820  43.0922970   3.8713500  27.1417820
  41.6376590   5.1525450  29.7287380  40.8618690   4.6725890  30.0185950
  42.2889520   4.4731100  29.5543540  35.6542420   5.4645260  30.6063140
  34.8227300   5.2093970  31.0059650  36.2623400   5.5356030  31.3421060
  45.6584020   9.5585640  28.5086510  45.1965550   8.7872880  28.8373680
  46.4709570   9.5851710  29.0138960  35.6343680   9.4985350  30.8021160
  35.9371720   8.6083090  30.6231380  36.3787270  10.0555570  30.5743410
  32.0267380   3.0252800  30.2745230  32.5983490   2.2575000  30.2748870
  32.0268920   3.3241560  29.3651840  41.8847330  11.8443650  28.1290500
  41.2658770  12.3001150  27.5584940  42.7399110  11.9995110  27.7280200
  41.0785580   7.8282640  29.7357540  41.0093860   6.8872580  29.5746670
  41.8405440   7.9184050  30.3080110  42.7510680   6.7282890  25.5222410
  42.1327950   7.1932340  24.9585130  43.2633930   7.4210370  25.9391920
  37.6142440   6.2558760  32.2006010  37.2811820   6.8827680  32.8427080
  37.7909120   6.7820640  31.4207680  36.8261540   8.2239560  34.0155190
  37.4435540   8.8990640  33.7339640  35.9654660   8.6327540  33.9242690
  32.1193880   7.4139420  22.8962040  31.7421860   7.9026520  22.1646940
  32.3766950   8.0864700  23.5268570  47.7439130   9.6878970  31.9309830
  47.0602650  10.3578080  31.9226500  48.2833420   9.8859620  31.1654690
  45.2797870  11.5323100  30.6455010  45.2925030  11.1285390  29.7777270
  44.7273090  12.3070390  30.5416440  46.5743290   8.2539320  25.7345180
  46.4639620   7.3113650  25.8594600  46.5711540   8.6154960  26.6207940
  44.6783310   6.4352940  31.9737620  45.0952100   6.2213050  31.1391080
  45.4023130   6.6925730  32.5446240  42.1163570   3.8804640  25.0907670
  41.1892850   3.8142020  25.3196140  42.2688390   4.8184770  24.9762910
  48.6245410   4.8340160  32.0653860  47.7964040   4.9033250  31.5903990
  49.2195890   5.4194470  31.5969690  46.1460860   5.4424940  25.5942920
  45.5273280   5.1044490  24.9469220  46.1285310   4.7984700  26.3022110
  37.7220210   4.4069380  27.8727400  37.3177210   3.6946630  27.3773300
  37.8083330   4.0622620  28.7615440  38.1901910   8.0936940  30.0366610
  37.8930200   7.4882410  29.3574390  39.1401730   8.1314250  29.9255970
  46.2787520  11.6668810  33.6989710  45.8018080  12.4741000  33.5062320
  45.5949310  11.0147140  33.8515920  37.2820340   7.8318630  36.6874410
  36.3848870   8.0558600  36.9347810  37.3073210   7.9553570  35.7385810
  44.3225560   4.6811750  22.6015670  44.7618840   3.8434180  22.4553490
  45.0353980   5.3141150  22.6879810  36.1091560   4.7031950  35.2631780
  35.9699330   5.5754750  35.6319180  35.2272920   4.3604760  35.1179720
  42.4320940   9.6207820  26.5696910  42.8716850  10.3632150  26.1552300
  42.3707830   9.8634390  27.4935870  37.9071910  10.6453650  37.4716930
  37.8787340  11.0496600  36.6045360  37.7436880   9.7164010  37.3088530
  34.4224840   3.3014360  25.3734050  34.3022440   4.0276450  24.7615320
  34.1125730   2.5317270  24.8961960  49.8586730  11.4280750  38.7681100
  50.3346450  11.9063640  39.4470180  50.4793890  11.3598240  38.0426600
  32.0610210   6.4729500  31.1802690  32.1390630   6.6078270  30.2358410
  32.6751890   5.7645390  31.3730810  33.3057840   8.1729690  27.5908870
  32.8985920   8.3144280  26.7362470  34.1970850   7.8889850  27.3880080
  49.2619980   8.6193600  35.9281110  49.3883040   8.3805480  35.0098290
  49.3041360   7.7878140  36.4003190  43.1236720  12.3221600  34.4975920
  43.6381390  12.2329610  35.2998350  42.2805800  12.6681300  34.7903830
  45.0991120  12.6076940  23.9259920  44.9392260  12.3179880  24.8241750
  44.9337830  11.8317070  23.3905150  37.5779500  12.3875470  25.7031540
  37.4021980  11.4711010  25.4899340  36.7235240  12.7462760  25.9429340
  44.8017250  10.1164500  22.4857920  44.1082410  10.1141790  21.8260200
  45.5440110   9.6923820  22.0552090  44.3667180  11.7427210  26.5606410
  44.8224130  10.9616590  26.8745030  44.7059700  12.4534030  27.1047590
  32.1169730   7.5143670  33.7197150  32.2800770   7.0449030  32.9016520
  32.5822180   7.0067230  34.3845990  43.2712530   2.2328650  37.5888490
  43.5965940   1.3992400  37.2490720  44.0592860   2.7557170  37.7366820
  36.6802720   1.7683000  26.4838970  36.4543640   1.5520170  27.3885590
  35.8995250   2.2011460  26.1384940  43.9100480   1.7746370  25.0829620
  43.3109370   2.4982170  24.8993240  44.4580090   1.7123150  24.3006070
  39.1201930   2.6668580  37.1499240  39.0245530   1.7263310  36.9999640
  39.9633910   2.8883650  36.7547310  43.1020490   3.0015660  31.2083680
  42.3701610   3.5102470  31.5573780  42.7044830   2.1845640  30.9072460
  38.6139530   2.9883080  22.0026230  38.0456430   2.5401330  21.3762140
  39.3228530   3.3475860  21.4691380  33.6908710   6.8895100  35.8792960
  33.3063500   6.2488770  36.4775920  34.0020900   7.5931220  36.4487690
  39.8405850   3.7371640  31.3601580  40.2075980   3.2630210  32.1062920
  39.6510910   4.6113210  31.7009920  37.6305220   2.7780280  33.6785790
  37.3262290   3.6572260  33.9036150  38.5851680   2.8380070  33.7143230
  36.1587010   6.9841270  24.2752640  35.3849270   6.4438890  24.1151360
  36.8881640   6.4647880  23.9370400  46.9174990   5.9806630  30.0679030
  47.6374110   6.4761920  29.6775140  46.7156810   5.3024520  29.4232900
  42.2993790   6.0515690  35.9548030  42.2331100   5.1311360  35.7005620
  41.6698930   6.1491130  36.6692670  36.2024410   6.6521650  27.9131450
  36.7203080   5.8489910  27.8588340  35.7508430   6.5900790  28.7548280
  41.0893910   7.9187930  23.1858750  41.4309610   8.6630160  22.6902070
  40.2606620   8.2319050  23.5483580  33.6868950   3.6183020  34.8257150
  33.3283890   4.2836870  35.4130490  33.3923510   2.7866570  35.1969770
  36.8882070   4.0767260  37.7096700  36.5882210   4.2224440  36.8124520
  37.6593310   3.5172550  37.6170090  42.2310520   8.8736260  35.7051830
  42.2455060   7.9417220  35.4870740  41.5235620   8.9596020  36.3441600
  47.3647590   3.0576080  21.9750440  47.2811310   3.4890300  21.1246880
  48.0841780   3.5174430  22.4077260  48.4421730   5.5143600  35.0520410
  47.7169920   6.1072380  34.8549800  48.9697190   5.5067140  34.2533780
  48.3934840   9.9118340  24.7032570  47.7511000   9.2573960  24.9776290
  48.0065500  10.3173430  23.9273240  43.9721320   7.2403770  28.5504260
  44.3245140   6.6431900  27.8905630  43.0883650   6.9148000  28.7212510
  32.1977000   3.6174280  21.4491750  33.0671850   3.8999080  21.7327670
  31.7067320   4.4310150  21.3340560  39.3611810   5.0047490  25.5700030
  39.8174590   5.8152740  25.7960220  39.0100020   4.6870630  26.4018520
  41.6644420  10.5153830  32.7992330  42.3086640  10.7213210  33.4765750
  42.0273860   9.7542230  32.3463180  42.9376500   8.5186180  31.5169780
  43.5798730   7.8179340  31.6301950  43.4625850   9.2984620  31.3366670
  46.7832220   8.8034800  21.2408920  46.5569800   8.0865240  21.8333560
  46.3928420   8.5547240  20.4030670  44.7114120   9.3181080  34.7205840
  45.0470360   9.9047770  35.3983760  43.7914460   9.1873790  34.9503630
  46.3648470   6.7206740  22.9023080  46.0770170   7.1819430  23.6900960
  47.1600640   6.2604510  23.1707300  32.5490110  11.0956520  36.4895780
  32.6581230  10.1551260  36.3491170  31.8970670  11.3611270  35.8409510
  40.5402700   9.3672410  37.8893900  40.2199570   8.6481650  38.4339590
  39.8661060  10.0427480  37.9629960  38.5816870  10.2132860  22.8327050
  38.5726970  10.9462550  22.2171560  37.6615230   9.9664440  22.9254010
  34.1823510   5.4347750  23.5773810  33.5751460   6.1746650  23.5869110
  34.6572860   5.5247110  22.7512010  41.5676470  10.2761100  21.4952240
  41.6688450  10.0725090  20.5654220  40.6678210  10.0219380  21.7000020
  40.7158290   2.2538160  33.4768670  41.2143540   2.7283980  34.1420520
  40.8581240   1.3301680  33.6838700  40.2094580  12.7947420  26.1899910
  40.4636080  12.7568810  25.2679280  39.2607060  12.6680750  26.1828160
  46.2147160   3.7139300  27.7658420  45.2737300   3.7289530  27.9406110
  46.5291230   2.9275260  28.2118720  36.1928800   5.3958900  21.3262380
  36.9592070   5.2840260  21.8887810  36.2703490   4.6996870  20.6739150
  34.8875560   2.8283970  22.0095270  34.9679150   1.8811480  22.1212670
  35.7795310   3.1590850  22.1155930  48.2172740  10.8848150  29.4412680
  48.3420160  11.7079320  29.9136490  49.0838300  10.6738880  29.0936830
  32.5735750   9.0452930  24.9871320  31.6475530   9.2874070  24.9776730
  33.0392180   9.8727190  24.8656070  34.6948550  12.1625430  38.3015390
  35.4961280  12.4837480  38.7150790  34.1800370  11.8021010  39.0235300
  38.7992580  12.1509670  20.9355380  39.5921190  12.4398500  20.4837170
  38.2796930  11.7201840  20.2567860  43.5313180   8.2705300  38.2490800
  42.9251340   8.2936900  37.5086550  43.2267290   7.5388340  38.7858050
  44.9613550  11.9985590  36.8600210  45.9135300  11.9143610  36.8100450
  44.8141770  12.6627300  37.5334000  47.8522750  11.3779800  22.3592120
  47.5664260  10.9644940  21.5446300  47.6542300  12.3067510  22.2392640
  32.4146360   4.6498890  37.2451440  32.9185380   4.0706170  37.8167670
  31.6753780   4.9339120  37.7827810  39.3169980   7.3713080  20.7997730
  39.2120620   6.7565430  21.5259110  39.1494200   6.8478970  20.0160740
  39.4684300   6.0569880  36.7786960  38.7029970   6.6254880  36.6941630
  39.6500260   5.7646090  35.8855190  42.5572710   6.4333110  21.4039720
  42.0082810   6.8802410  22.0482460  43.1791970   5.9282360  21.9277390
  46.6107650   7.7875210  37.3361980  47.3517120   8.1250970  36.8329440
  45.8480330   7.9567270  36.7831750  34.4469440   2.7928480  38.1401510
  34.4874780   2.4942350  39.0486740  35.3014940   3.1936090  37.9809030
  38.2247830   5.3924030  23.3005020  38.6464250   5.2263900  24.1436410
  38.3498670   4.5824260  22.8060160  40.7375470   4.4161640  20.5482120
  41.2581130   3.7010660  20.1823270  41.3843870   5.0547510  20.8482630
  45.2853310   5.8390040  35.8717190  45.6994330   5.9935120  36.7207610
  44.3504310   5.9645260  36.0342970  45.7575480   3.1786200  37.8756340
  46.3396250   2.4238520  37.7876820  45.9337250   3.7093640  37.0987820
  40.0468540   5.7910520  33.8413120  40.4656650   6.6343250  33.6689360
  39.1277170   5.9282560  33.6119900  42.3832440   3.5226700  35.2250960
  42.5028650   2.9267840  35.9645800  43.2426440   3.5596390  34.8052260
  44.7220340   4.0763890  33.8013470  44.1955560   4.6006510  33.1978610
  45.0651680   4.7091280  34.4323200  37.8975960  12.0963530  34.9570850
  37.3597050  12.8209590  34.6379550  38.1509920  11.6193870  34.1668190
  40.7538170  13.3314740  35.2157500  40.6796870  14.2349880  35.5229870
  39.8517010  13.0126640  35.1879570  41.3023500  12.4973250  22.8383860
  42.1974290  12.8358220  22.8602620  41.3341130  11.7752660  22.2108140
  34.9419660   7.8700300  21.0670860  35.3794530   8.4129970  21.7228440
  35.4267390   7.0447250  21.0767200  32.1565460  10.6589330  28.5191120
  32.4868470   9.7910390  28.2869760  32.5856460  10.8647850  29.3496080
  36.7527380   8.9898340  26.1793090  36.4522920   8.8663310  27.0797000
  36.6464870   8.1306930  25.7708820  32.6455670  11.5259920  31.2572750
  32.2086660  11.7060720  32.0896900  33.2133350  12.2834540  31.1154470
  48.2817850  11.0276920  35.5450060  47.6819840  11.0869480  34.8013980
  48.4111750  10.0881900  35.6746910  49.5219300   8.7694740  20.8819770
  48.6912260   8.8371390  21.3527000  49.6991130   9.6598860  20.5786630
  48.9775760   5.5142220  23.3853970  49.7394670   6.0838870  23.4913660
  48.9930130   4.9469420  24.1562280  32.4780100   4.0380150  27.6161630
  31.8228940   3.7691790  26.9721330  33.3158050   3.9284630  27.1663610
  49.9835730   6.3692320  28.2295900  50.3544560   5.5859640  27.8231870
  50.6237660   7.0581420  28.0513200  46.9669490   7.7528900  33.6426220
  46.1529330   8.1826060  33.9052010  47.3743690   8.3647310  33.0295270
  49.0294930   5.8076590  20.5426490  49.3043770   6.7155470  20.4145710
  48.8405670   5.7439120  21.4788480  48.9260270   3.7445580  25.5355920
  48.5503870   2.9773510  25.1037210  48.1963390   4.1268280  26.0230850
  33.5156030   4.4232720  32.1564970  33.8829070   4.3360120  33.0360990
  32.9466850   3.6599270  32.0571830  48.3159890   2.8917100  35.1695440
  48.0845980   2.6629850  34.2693390  48.5764440   3.8116650  35.1240330
  48.2011230   1.9703070  28.8363160  48.7248710   1.4765720  28.2053330
  48.7870650   2.1053430  29.5810730  48.3800950   2.0542940  32.3582710
  47.4303660   2.0206480  32.4727700  48.5613960   2.9643050  32.1232480
  47.0245540  12.5047500  27.1694490  47.6204610  12.1832070  26.4928910
  47.2823690  12.0319320  27.9607760  34.9308110   8.9365410  37.3185120
  34.8877740   8.5658320  38.1999580  35.0619120   9.8742980  37.4586940
  38.6314140  10.4925000  32.9194840  38.3905500  10.7599560  32.0325360
  39.5716780  10.6630730  32.9745700  49.8918300  12.5119380  33.7205480
  49.3976580  12.9088250  33.0032610  49.2831590  11.8868590  34.1142760
  34.7696140  11.8827660  34.4382900  34.1756460  11.7512360  35.1772940
  34.7619980  11.0465800  33.9725000  47.5757750  13.1542800  30.9992220
  47.1160720  13.9058610  30.6250240  46.9470210  12.4349270  30.9407020
  34.4008370   9.2486040  33.3890940  33.6742430   8.6291330  33.3216890
  34.4617520   9.6426650  32.5189020  38.0053470  11.4631040  30.1740350
  38.5218490  10.8518400  29.6488610  38.6550850  11.9659820  30.6651360
  40.7448970  12.3539530  31.0009330  41.0326780  12.0993830  30.1242340
  41.2572190  11.8016890  31.5914900  34.2901070  11.2593660  24.0437840
  33.7648690  11.6401690  23.3399800  34.2145650  11.8844430  24.7647550
  49.0466390  12.8181200  25.3651780  49.2218580  12.1318940  24.7212700
  48.3487960  13.3428250  24.9728450  36.8894040  13.2076040  22.9187090
  37.6212860  12.9235320  22.3710980  37.1487710  12.9689320  23.8086470
  36.0508830   9.3240770  22.9233420  35.4217710   9.7925870  23.4719250
  36.1656660   8.4789990  23.3579610  47.3798890  12.5025490  38.1918570
  48.1724210  12.0074720  37.9844530  47.6732040  13.1815630  38.7994180
  43.5058550   3.3746430   9.0734620  43.4252600   2.4601040   8.8026330
  43.0922970   3.8713500   8.3674330  41.6376590   5.1525450  10.9543890
  40.8618690   4.6725890  11.2442460  42.2889520   4.4731100  10.7800050
  35.6542420   5.4645260  11.8319650  34.8227300   5.2093970  12.2316160
  36.2623400   5.5356030  12.5677570  45.6584020   9.5585640   9.7343020
  45.1965550   8.7872880  10.0630190  46.4709570   9.5851710  10.2395470
  35.6343680   9.4985350  12.0277670  35.9371720   8.6083090  11.8487890
  36.3787270  10.0555570  11.7999920  32.0267380   3.0252800  11.5001740
  32.5983490   2.2575000  11.5005380  32.0268920   3.3241560  10.5908350
  41.8847330  11.8443650   9.3547010  41.2658770  12.3001150   8.7841450
  42.7399110  11.9995110   8.9536710  41.0785580   7.8282640  10.9614050
  41.0093860   6.8872580  10.8003180  41.8405440   7.9184050  11.5336620
  42.7510680   6.7282890   6.7478920  42.1327950   7.1932340   6.1841640
  43.2633930   7.4210370   7.1648430  37.6142440   6.2558760  13.4262520
  37.2811820   6.8827680  14.0683590  37.7909120   6.7820640  12.6464190
  36.8261540   8.2239560  15.2411700  37.4435540   8.8990640  14.9596150
  35.9654660   8.6327540  15.1499200  32.1193880   7.4139420   4.1218550
  31.7421860   7.9026520   3.3903450  32.3766950   8.0864700   4.7525080
  47.7439130   9.6878970  13.1566340  47.0602650  10.3578080  13.1483010
  48.2833420   9.8859620  12.3911200  45.2797870  11.5323100  11.8711520
  45.2925030  11.1285390  11.0033780  44.7273090  12.3070390  11.7672950
  46.5743290   8.2539320   6.9601690  46.4639620   7.3113650   7.0851110
  46.5711540   8.6154960   7.8464450  44.6783310   6.4352940  13.1994130
  45.0952100   6.2213050  12.3647590  45.4023130   6.6925730  13.7702750
  42.1163570   3.8804640   6.3164180  41.1892850   3.8142020   6.5452650
  42.2688390   4.8184770   6.2019420  48.6245410   4.8340160  13.2910370
  47.7964040   4.9033250  12.8160500  49.2195890   5.4194470  12.8226200
  46.1460860   5.4424940   6.8199430  45.5273280   5.1044490   6.1725730
  46.1285310   4.7984700   7.5278620  37.7220210   4.4069380   9.0983910
  37.3177210   3.6946630   8.6029810  37.8083330   4.0622620   9.9871950
  38.1901910   8.0936940  11.2623120  37.8930200   7.4882410  10.5830900
  39.1401730   8.1314250  11.1512480  46.2787520  11.6668810  14.9246220
  45.8018080  12.4741000  14.7318830  45.5949310  11.0147140  15.0772430
  37.2820340   7.8318630  17.9130920  36.3848870   8.0558600  18.1604320
  37.3073210   7.9553570  16.9642320  44.3225560   4.6811750   3.8272180
  44.7618840   3.8434180   3.6810000  45.0353980   5.3141150   3.9136320
  36.1091560   4.7031950  16.4888290  35.9699330   5.5754750  16.8575690
  35.2272920   4.3604760  16.3436230  42.4320940   9.6207820   7.7953420
  42.8716850  10.3632150   7.3808810  42.3707830   9.8634390   8.7192380
  37.9071910  10.6453650  18.6973440  37.8787340  11.0496600  17.8301870
  37.7436880   9.7164010  18.5345040  34.4224840   3.3014360   6.5990560
  34.3022440   4.0276450   5.9871830  34.1125730   2.5317270   6.1218470
  49.8586730  11.4280750  19.9937610  50.3346450  11.9063640  20.6726690
  50.4793890  11.3598240  19.2683110  32.0610210   6.4729500  12.4059200
  32.1390630   6.6078270  11.4614920  32.6751890   5.7645390  12.5987320
  33.3057840   8.1729690   8.8165380  32.8985920   8.3144280   7.9618980
  34.1970850   7.8889850   8.6136590  49.2619980   8.6193600  17.1537620
  49.3883040   8.3805480  16.2354800  49.3041360   7.7878140  17.6259700
  43.1236720  12.3221600  15.7232430  43.6381390  12.2329610  16.5254860
  42.2805800  12.6681300  16.0160340  45.0991120  12.6076940   5.1516430
  44.9392260  12.3179880   6.0498260  44.9337830  11.8317070   4.6161660
  37.5779500  12.3875470   6.9288050  37.4021980  11.4711010   6.7155850
  36.7235240  12.7462760   7.1685850  44.8017250  10.1164500   3.7114430
  44.1082410  10.1141790   3.0516710  45.5440110   9.6923820   3.2808600
  44.3667180  11.7427210   7.7862920  44.8224130  10.9616590   8.1001540
  44.7059700  12.4534030   8.3304100  32.1169730   7.5143670  14.9453660
  32.2800770   7.0449030  14.1273030  32.5822180   7.0067230  15.6102500
  43.2712530   2.2328650  18.8145000  43.5965940   1.3992400  18.4747230
  44.0592860   2.7557170  18.9623330  36.6802720   1.7683000   7.7095480
  36.4543640   1.5520170   8.6142100  35.8995250   2.2011460   7.3641450
  43.9100480   1.7746370   6.3086130  43.3109370   2.4982170   6.1249750
  44.4580090   1.7123150   5.5262580  39.1201930   2.6668580  18.3755750
  39.0245530   1.7263310  18.2256150  39.9633910   2.8883650  17.9803820
  43.1020490   3.0015660  12.4340190  42.3701610   3.5102470  12.7830290
  42.7044830   2.1845640  12.1328970  38.6139530   2.9883080   3.2282740
  38.0456430   2.5401330   2.6018650  39.3228530   3.3475860   2.6947890
  33.6908710   6.8895100  17.1049470  33.3063500   6.2488770  17.7032430
  34.0020900   7.5931220  17.6744200  39.8405850   3.7371640  12.5858090
  40.2075980   3.2630210  13.3319430  39.6510910   4.6113210  12.9266430
  37.6305220   2.7780280  14.9042300  37.3262290   3.6572260  15.1292660
  38.5851680   2.8380070  14.9399740  36.1587010   6.9841270   5.5009150
  35.3849270   6.4438890   5.3407870  36.8881640   6.4647880   5.1626910
  46.9174990   5.9806630  11.2935540  47.6374110   6.4761920  10.9031650
  46.7156810   5.3024520  10.6489410  42.2993790   6.0515690  17.1804540
  42.2331100   5.1311360  16.9262130  41.6698930   6.1491130  17.8949180
  36.2024410   6.6521650   9.1387960  36.7203080   5.8489910   9.0844850
  35.7508430   6.5900790   9.9804790  41.0893910   7.9187930   4.4115260
  41.4309610   8.6630160   3.9158580  40.2606620   8.2319050   4.7740090
  33.6868950   3.6183020  16.0513660  33.3283890   4.2836870  16.6387000
  33.3923510   2.7866570  16.4226280  36.8882070   4.0767260  18.9353210
  36.5882210   4.2224440  18.0381030  37.6593310   3.5172550  18.8426600
  42.2310520   8.8736260  16.9308340  42.2455060   7.9417220  16.7127250
  41.5235620   8.9596020  17.5698110  47.3647590   3.0576080   3.2006950
  47.2811310   3.4890300   2.3503390  48.0841780   3.5174430   3.6333770
  48.4421730   5.5143600  16.2776920  47.7169920   6.1072380  16.0806310
  48.9697190   5.5067140  15.4790290  48.3934840   9.9118340   5.9289080
  47.7511000   9.2573960   6.2032800  48.0065500  10.3173430   5.1529750
  43.9721320   7.2403770   9.7760770  44.3245140   6.6431900   9.1162140
  43.0883650   6.9148000   9.9469020  40.0584600   8.0001460   7.1831180
  40.7455730   8.5470670   7.5638770  39.2717020   8.5442190   7.2180790
  32.1977000   3.6174280   2.6748260  33.0671850   3.8999080   2.9584180
  31.7067320   4.4310150   2.5597070  39.3611810   5.0047490   6.7956540
  39.8174590   5.8152740   7.0216730  39.0100020   4.6870630   7.6275030
  41.6644420  10.5153830  14.0248840  42.3086640  10.7213210  14.7022260
  42.0273860   9.7542230  13.5719690  42.9376500   8.5186180  12.7426290
  43.5798730   7.8179340  12.8558460  43.4625850   9.2984620  12.5623180
  46.7832220   8.8034800   2.4665430  46.5569800   8.0865240   3.0590070
  46.3928420   8.5547240   1.6287180  44.7114120   9.3181080  15.9462350
  45.0470360   9.9047770  16.6240270  43.7914460   9.1873790  16.1760140
  32.5648250  12.8301660   3.2409890  32.9245890  13.4291000   2.5867160
  32.4240590  13.3761550   4.0144920  46.3648470   6.7206740   4.1279590
  46.0770170   7.1819430   4.9157470  47.1600640   6.2604510   4.3963810
  32.5490110  11.0956520  17.7152290  32.6581230  10.1551260  17.5747680
  31.8970670  11.3611270  17.0666020  40.5402700   9.3672410  19.1150410
  40.2199570   8.6481650  19.6596100  39.8661060  10.0427480  19.1886470
  38.5816870  10.2132860   4.0583560  38.5726970  10.9462550   3.4428070
  37.6615230   9.9664440   4.1510520  34.1823510   5.4347750   4.8030320
  33.5751460   6.1746650   4.8125620  34.6572860   5.5247110   3.9768520
  41.5676470  10.2761100   2.7208750  41.6688450  10.0725090   1.7910730
  40.6678210  10.0219380   2.9256530  40.7158290   2.2538160  14.7025180
  41.2143540   2.7283980  15.3677030  40.8581240   1.3301680  14.9095210
  40.2094580  12.7947420   7.4156420  40.4636080  12.7568810   6.4935790
  39.2607060  12.6680750   7.4084670  46.2147160   3.7139300   8.9914930
  45.2737300   3.7289530   9.1662620  46.5291230   2.9275260   9.4375230
  36.1928800   5.3958900   2.5518890  36.9592070   5.2840260   3.1144320
  36.2703490   4.6996870   1.8995660  34.8875560   2.8283970   3.2351780
  34.9679150   1.8811480   3.3469180  35.7795310   3.1590850   3.3412440
  48.2172740  10.8848150  10.6669190  48.3420160  11.7079320  11.1393000
  49.0838300  10.6738880  10.3193340  35.6890270  12.9779360  10.3386320
  36.4252750  12.4294820  10.6094890  36.0731190  13.8435370  10.1992310
  32.5735750   9.0452930   6.2127830  31.6475530   9.2874070   6.2033240
  33.0392180   9.8727190   6.0912580  43.5313180   8.2705300  19.4747310
  42.9251340   8.2936900  18.7343060  43.2267290   7.5388340  20.0114560
  44.9613550  11.9985590  18.0856720  45.9135300  11.9143610  18.0356960
  44.8141770  12.6627300  18.7590510  47.8522750  11.3779800   3.5848630
  47.5664260  10.9644940   2.7702810  47.6542300  12.3067510   3.4649150
  32.4146360   4.6498890  18.4707950  32.9185380   4.0706170  19.0424180
  31.6753780   4.9339120  19.0084320  39.4684300   6.0569880  18.0043470
  38.7029970   6.6254880  17.9198140  39.6500260   5.7646090  17.1111700
  42.5572710   6.4333110   2.6296230  42.0082810   6.8802410   3.2738970
  43.1791970   5.9282360   3.1533900  46.6107650   7.7875210  18.5618490
  47.3517120   8.1250970  18.0585950  45.8480330   7.9567270  18.0088260
  34.4469440   2.7928480  19.3658020  34.4874780   2.4942350  20.2743250
  35.3014940   3.1936090  19.2065540  38.2247830   5.3924030   4.5261530
  38.6464250   5.2263900   5.3692920  38.3498670   4.5824260   4.0316670
  45.2853310   5.8390040  17.0973700  45.6994330   5.9935120  17.9464120
  44.3504310   5.9645260  17.2599480  45.7575480   3.1786200  19.1012850
  46.3396250   2.4238520  19.0133330  45.9337250   3.7093640  18.3244330
  40.0468540   5.7910520  15.0669630  40.4656650   6.6343250  14.8945870
  39.1277170   5.9282560  14.8376410  42.3832440   3.5226700  16.4507470
  42.5028650   2.9267840  17.1902310  43.2426440   3.5596390  16.0308770
  44.7220340   4.0763890  15.0269980  44.1955560   4.6006510  14.4235120
  45.0651680   4.7091280  15.6579710  37.8975960  12.0963530  16.1827360
  37.3597050  12.8209590  15.8636060  38.1509920  11.6193870  15.3924700
  40.7538170  13.3314740  16.4414010  40.6796870  14.2349880  16.7486380
  39.8517010  13.0126640  16.4136080  41.3023500  12.4973250   4.0640370
  42.1974290  12.8358220   4.0859130  41.3341130  11.7752660   3.4364650
  34.9419660   7.8700300   2.2927370  35.3794530   8.4129970   2.9484950
  35.4267390   7.0447250   2.3023710  32.1565460  10.6589330   9.7447630
  32.4868470   9.7910390   9.5126270  32.5856460  10.8647850  10.5752590
  36.7527380   8.9898340   7.4049600  36.4522920   8.8663310   8.3053510
  36.6464870   8.1306930   6.9965330  32.6455670  11.5259920  12.4829260
  32.2086660  11.7060720  13.3153410  33.2133350  12.2834540  12.3410980
  48.2817850  11.0276920  16.7706570  47.6819840  11.0869480  16.0270490
  48.4111750  10.0881900  16.9003420  49.5219300   8.7694740   2.1076280
  48.6912260   8.8371390   2.5783510  49.6991130   9.6598860   1.8043140
  48.9775760   5.5142220   4.6110480  49.7394670   6.0838870   4.7170170
  48.9930130   4.9469420   5.3818790  32.4780100   4.0380150   8.8418140
  31.8228940   3.7691790   8.1977840  33.3158050   3.9284630   8.3920120
  49.9835730   6.3692320   9.4552410  50.3544560   5.5859640   9.0488380
  50.6237660   7.0581420   9.2769710  46.9669490   7.7528900  14.8682730
  46.1529330   8.1826060  15.1308520  47.3743690   8.3647310  14.2551780
  49.0294930   5.8076590   1.7683000  49.3043770   6.7155470   1.6402220
  48.8405670   5.7439120   2.7044990  48.9260270   3.7445580   6.7612430
  48.5503870   2.9773510   6.3293720  48.1963390   4.1268280   7.2487360
  33.5156030   4.4232720  13.3821480  33.8829070   4.3360120  14.2617500
  32.9466850   3.6599270  13.2828340  48.3159890   2.8917100  16.3951950
  48.0845980   2.6629850  15.4949900  48.5764440   3.8116650  16.3496840
  48.2011230   1.9703070  10.0619670  48.7248710   1.4765720   9.4309840
  48.7870650   2.1053430  10.8067240  48.3800950   2.0542940  13.5839220
  47.4303660   2.0206480  13.6984210  48.5613960   2.9643050  13.3488990
  47.0245540  12.5047500   8.3951000  47.6204610  12.1832070   7.7185420
  47.2823690  12.0319320   9.1864270  34.9308110   8.9365410  18.5441630
  34.8877740   8.5658320  19.4256090  35.0619120   9.8742980  18.6843450
  38.6314140  10.4925000  14.1451350  38.3905500  10.7599560  13.2581870
  39.5716780  10.6630730  14.2002210  49.8918300  12.5119380  14.9461990
  49.3976580  12.9088250  14.2289120  49.2831590  11.8868590  15.3399270
  34.7696140  11.8827660  15.6639410  34.1756460  11.7512360  16.4029450
  34.7619980  11.0465800  15.1981510  47.5757750  13.1542800  12.2248730
  47.1160720  13.9058610  11.8506750  46.9470210  12.4349270  12.1663530
  34.4008370   9.2486040  14.6147450  33.6742430   8.6291330  14.5473400
  34.4617520   9.6426650  13.7445530  38.0053470  11.4631040  11.3996860
  38.5218490  10.8518400  10.8745120  38.6550850  11.9659820  11.8907870
  40.7448970  12.3539530  12.2265840  41.0326780  12.0993830  11.3498850
  41.2572190  11.8016890  12.8171410  32.6838370  12.5660430   7.8244210
  32.5160410  11.9331110   8.5226100  31.8172880  12.7719830   7.4738400
  34.2901070  11.2593660   5.2694350  33.7648690  11.6401690   4.5656310
  34.2145650  11.8844430   5.9904060  40.8121330  13.2755630  19.5934040
  41.7388640  13.0399900  19.6370000  40.7971760  14.1027630  19.1120070
  49.0466390  12.8181200   6.5908290  49.2218580  12.1318940   5.9469210
  48.3487960  13.3428250   6.1984960  36.8894040  13.2076040   4.1443600
  37.6212860  12.9235320   3.5967490  37.1487710  12.9689320   5.0342980
  36.0508830   9.3240770   4.1489930  35.4217710   9.7925870   4.6975760
  36.1656660   8.4789990   4.5836120  47.3798890  12.5025490  19.4175080
  48.1724210  12.0074720  19.2101040  47.6732040  13.1815630  20.0250690
  24.7315060  59.6976900  46.6221600  24.6509110  58.7831510  46.3513310
  24.3179480  60.1943970  45.9161310  22.8633100  61.4755920  48.5030870
  22.0875200  60.9956360  48.7929440  23.5146030  60.7961570  48.3287030
  16.8798930  61.7875730  49.3806630  16.0483810  61.5324440  49.7803140
  17.4879910  61.8586500  50.1164550  15.2890880  56.7477620  43.1649020
  14.4007580  57.0893590  43.0628900  15.5732070  56.5477940  42.2729850
  13.2523890  59.3483270  49.0488720  13.8240000  58.5805470  49.0492360
  13.2525430  59.6472030  48.1395330  14.4948760  54.7567630  50.8357650
  14.3151600  53.8593380  51.1160410  14.0928840  55.3039500  51.5104600
  23.3347260  56.9583490  48.7369960  23.7112080  56.0855370  48.6243630
  23.2366770  57.2942190  47.8460400  17.4652270  55.3309120  44.1987400
  17.5719020  56.2312850  44.5056160  16.5544630  55.2827090  43.9082050
  27.1171380  54.4533930  45.6698300  27.9381000  53.9630500  45.7123780
  27.1505460  55.0431590  46.4230140  15.1135430  57.2528130  49.4439990
  15.7945540  57.5166500  50.0627390  14.7983480  56.4129000  49.7778000
  19.3060000  58.2995490  48.5312580  19.8138220  58.7976460  49.1717600
  19.8373240  57.5230690  48.3551940  31.4070930  56.4700680  52.2341930
  30.7023100  56.8582390  51.7157040  31.6728850  57.1650970  52.8362860
  17.5896100  52.9394050  52.7976000  17.5914540  53.4566440  51.9921900
  16.7600410  52.4624230  52.7745930  18.8398950  62.5789230  50.9749500
  18.5068330  63.2058150  51.6170570  19.0165630  63.1051110  50.1951170
  27.3532860  56.3934310  48.4425840  26.6488430  56.6819200  49.0228950
  27.7145020  57.2034420  48.0825400  17.2711430  54.6504010  50.8046450
  17.6128240  55.4946060  50.5100320  16.3327240  54.7987750  50.9211790
  30.4219780  55.8389100  48.8335050  29.4744690  55.8728080  48.9650480
  30.7469770  56.6528050  49.2184410  20.9539320  52.1386280  47.1291040
  21.2614300  51.5833170  46.4126540  20.0240020  52.2730740  46.9464030
  25.9039820  62.7583410  50.7481110  26.3208610  62.5443520  49.9134570
  26.6279640  63.0156200  51.3189730  23.3420080  60.2035110  43.8651160
  22.4149360  60.1372490  44.0939630  23.4944900  61.1415240  43.7506400
  23.3289160  56.4752110  40.8618320  22.3892830  56.6366070  40.9470780
  23.6472420  57.1937790  40.3154310  29.8501920  61.1570630  50.8397350
  29.0220550  61.2263720  50.3647480  30.4452400  61.7424940  50.3713180
  27.3717370  61.7655410  44.3686410  26.7529790  61.4274960  43.7212710
  27.3541820  61.1215170  45.0765600  26.8143930  57.9439950  51.7852220
  26.4015110  58.7693660  52.0392210  26.0819880  57.3584990  51.5928580
  18.9476720  60.7299850  46.6470890  18.5433720  60.0177100  46.1516790
  19.0339840  60.3853090  47.5358930  17.6605340  57.5043060  50.4269930
  18.2119930  57.6138400  49.6523180  18.1748850  57.8780660  51.1425160
  25.5482070  61.0042220  41.3759160  25.9875350  60.1664650  41.2296980
  26.2610490  61.6371620  41.4623300  17.3348070  61.0262420  54.0375270
  17.1955840  61.8985220  54.4062670  16.4529430  60.6835230  53.8923210
  29.1299210  52.2585030  39.6900200  28.8171870  52.3511860  40.5899270
  29.8911680  52.8366060  39.6397630  15.6481350  59.6244830  44.1477540
  15.5278950  60.3506920  43.5358810  15.3382240  58.8547740  43.6705450
  13.2866720  62.7959970  49.9546180  13.3647140  62.9308740  49.0101900
  13.9008400  62.0875860  50.1474300  30.3400500  56.9956530  55.6674340
  29.7244770  57.5036200  55.1389800  30.0196920  56.0954860  55.6100280
  18.1145010  52.9679900  47.5301210  17.6713160  53.7489440  47.1985730
  18.6730000  53.2909790  48.2372150  22.4014820  55.8348420  53.1336530
  21.9394190  56.0431440  53.9456470  21.9992930  55.0207770  52.8307200
  27.4019330  57.0557370  54.2633190  26.5512920  56.7563120  54.5842260
  27.2421120  57.2999380  53.3517010  24.4969040  58.5559120  56.3631980
  24.8222450  57.7222870  56.0234210  25.2849370  59.0787640  56.5110310
  21.2303830  52.5890600  42.4107040  20.6058010  52.5850470  43.1360350
  21.1433950  51.7221560  42.0143010  20.1520910  53.5127230  49.3890810
  20.4493240  54.4190060  49.3082830  20.7006470  53.0246010  48.7750380
  17.9059230  58.0913470  45.2582460  17.6800150  57.8750640  46.1629080
  17.1251760  58.5241930  44.9128430  25.1356990  58.0976840  43.8573110
  24.5365880  58.8212640  43.6736730  25.6836600  58.0353620  43.0749560
  20.3458440  58.9899050  55.9242730  20.2502040  58.0493780  55.7743130
  21.1890420  59.2114120  55.5290800  23.7421860  56.7340380  45.8876390
  24.1351430  57.0512580  45.0745080  24.1038710  55.8552260  46.0020910
  15.4768980  55.4012720  54.0776510  15.0832370  56.2487930  54.2849290
  14.7887380  54.7639090  54.2685150  12.7786030  53.3241180  48.1106590
  12.4899080  53.8944040  48.8231570  13.5231790  52.8445630  48.4737820
  12.9656260  57.2661300  39.3209310  12.8830930  58.2092060  39.4624300
  12.6139320  57.1236210  38.4421660  24.3277000  59.3246130  49.9827170
  23.5958120  59.8332940  50.3317270  23.9301340  58.5076110  49.6815950
  20.7654390  56.0000330  48.3879660  20.7690450  55.5590280  47.5384200
  21.6605510  56.3217660  48.4951480  16.6156770  55.8826820  47.3473870
  16.2756820  56.3602050  48.1040920  15.8534090  55.4291940  46.9874970
  20.8274540  57.0012410  41.3786420  20.9487360  56.9598890  42.3272240
  20.4423050  57.8636560  41.2233150  24.7902910  54.7779810  49.3950110
  24.8075650  55.2288460  50.2391960  24.5418490  53.8785450  49.6083550
  19.8396040  59.3113550  40.7769720  19.2712940  58.8631800  40.1505630
  20.5485040  59.6706330  40.2434870  28.2173660  52.1911990  55.2336490
  28.5419430  51.4601650  55.7594470  28.2530170  51.8725630  54.3317480
  21.0662360  60.0602110  50.1345070  21.4332490  59.5860680  50.8806410
  20.8767420  60.9343680  50.4753410  13.9302850  54.8045800  46.2638540
  13.6449770  54.4401470  47.1017160  13.8681710  54.0726260  45.6501680
  18.8561730  59.1010750  52.4529280  18.5518800  59.9802730  52.6779640
  19.8108190  59.1610540  52.4886720  17.3843520  63.3071740  43.0496130
  16.6105780  62.7669360  42.8894850  18.1138150  62.7878350  42.7113890
  28.1431500  62.3037100  48.8422520  28.8630620  62.7992390  48.4518630
  27.9413320  61.6254990  48.1976390  23.6041440  53.6975060  42.9851910
  22.7906050  53.1988230  42.9097220  23.4103390  54.5373310  42.5688260
  23.5250300  62.3746160  54.7291520  23.4587610  61.4541830  54.4749110
  22.8955440  62.4721600  55.4436160  26.3189830  58.0694710  41.2814070
  27.2069450  58.3811940  41.1065410  26.2894920  57.1966960  40.8894650
  17.4280920  62.9752120  46.6874940  17.9459590  62.1720380  46.6331830
  16.9764940  62.9131260  47.5291770  14.9125460  59.9413490  53.6000640
  14.5540400  60.6067340  54.1873980  14.6180020  59.1097040  53.9713260
  18.1138580  60.3997730  56.4840190  17.8138720  60.5454910  55.5868010
  18.8849820  59.8403020  56.3913580  28.5904100  59.3806550  40.7493930
  28.5067820  59.8120770  39.8990370  29.3098290  59.8404900  41.1820750
  29.6678240  61.8374070  53.8263900  28.9426430  62.4302850  53.6293290
  30.1953700  61.8297610  53.0277270  13.4233510  59.9404750  40.2235240
  14.2928360  60.2229550  40.5071160  12.9323830  60.7540620  40.1084050
  20.5868320  61.3277960  44.3443520  21.0431100  62.1383210  44.5703710
  20.2356530  61.0101100  45.1762010  16.4880100  51.6715610  44.8166040
  16.3594730  51.6633510  45.7650960  15.6642120  52.0098700  44.4657050
  13.4874030  53.4306730  54.2772740  12.7732550  53.6303650  54.8825350
  13.9069070  52.6546300  54.6487540  15.4080020  61.7578220  42.3517300
  14.8007970  62.4977120  42.3612600  15.8829370  61.8477580  41.5255500
  24.9812810  55.9229040  52.0274190  25.3493630  55.1024250  52.3553760
  24.1211010  55.9830930  52.4429840  28.3474840  54.8785980  42.8361750
  27.7188000  54.9831650  42.1219980  27.8526760  55.0982760  43.6255630
  20.3158870  57.1571930  44.2519630  19.6075020  57.6258270  44.6933240
  20.6003350  56.4993940  44.8864820  21.9414800  58.5768630  52.2512160
  22.4400050  59.0514450  52.9164010  22.0837750  57.6532150  52.4582190
  24.3474300  53.8822590  45.6915420  24.2242080  53.9008720  44.7424930
  25.2958860  53.9301530  45.8113820  18.5193890  55.4657010  41.6270340
  19.3684420  55.9027160  41.5610530  18.1525160  55.7777270  42.4542400
  29.1481660  54.7936590  53.0940550  28.6455260  55.5341990  53.4334360
  29.9638320  55.1820590  52.7777340  27.4403670  60.0369770  46.5401910
  26.4993810  60.0520000  46.7149600  27.7547740  59.2505730  46.9862210
  17.4185310  61.7189370  40.1005870  18.1848580  61.6070730  40.6631300
  17.4960000  61.0227340  39.4482640  16.1132070  59.1514440  40.7838760
  16.1935660  58.2041950  40.8956160  17.0051820  59.4821320  40.8899420
  13.6402870  60.9729360  56.0194930  14.1441890  60.3936640  56.5911160
  12.9010290  61.2569590  56.5571300  20.6940810  62.3800350  55.5530450
  19.9286480  62.9485350  55.4685120  20.8756770  62.0876560  54.6598680
  23.7829220  62.7563580  40.1783210  23.2339320  63.2032880  40.8225950
  24.4048480  62.2512830  40.7020880  19.4504340  61.7154500  42.0748510
  19.8720760  61.5494370  42.9179900  19.5755180  60.9054730  41.5803650
  17.6131760  57.6951050  54.8819490  17.0828220  57.2042000  54.2542830
  18.2819830  58.1235250  54.3477420  21.9631980  60.7392110  39.3225610
  22.4837640  60.0241130  38.9566760  22.6100380  61.3777980  39.6226120
  26.5109820  62.1620510  54.6460680  26.9250840  62.3165590  55.4951100
  25.5760820  62.2875730  54.8086460  26.9831990  59.5016670  56.6499830
  27.5652760  58.7468990  56.5620310  27.1593760  60.0324110  55.8731310
  18.1004060  54.6613420  54.9616780  18.0060930  54.0434170  54.2367650
  17.5201450  55.3879710  54.7346690  20.8665500  53.2186660  51.9944170
  20.4182800  53.2410920  51.1489720  20.2330700  52.8205680  52.5914470
  21.2725050  62.1140990  52.6156610  21.6913160  62.9573720  52.4432850
  20.3533680  62.2513030  52.3863390  23.6088950  59.8457170  53.9994450
  23.7285160  59.2498310  54.7389290  24.4682950  59.8826860  53.5795750
  25.9476850  60.3994360  52.5756960  25.4212070  60.9236980  51.9722100
  26.2908190  61.0321750  53.2066690  18.3463240  57.7887730  39.0206670
  18.1452300  56.9255090  39.3820010  18.1755290  57.7021090  38.0828270
  20.3757720  56.3878520  55.2570270  20.9657410  56.0794370  55.9448090
  19.5577960  55.9158270  55.4130170  25.1951150  56.0044330  55.4903290
  24.5066670  55.3425870  55.4253280  25.9157170  55.5582600  55.9351750
  25.8251550  52.5995960  41.5493550  26.1053840  51.7563860  41.9052970
  25.0517280  52.8319070  42.0632300  17.1446040  54.8888350  39.0084550
  17.4471940  54.8955780  38.1003700  17.8840630  54.5386210  39.5052210
  20.3630970  53.8322970  39.9940750  20.0152970  53.1546960  39.4143200
  20.5643740  53.3712480  40.8084140  30.2032270  61.8372690  42.1597460
  30.9651180  62.4069340  42.2657150  30.2186640  61.2699890  42.9305770
  13.7036610  60.3610620  46.3905120  13.0485450  60.0922260  45.7464820
  14.5414560  60.2515100  45.9407100  30.2551440  62.1307060  39.3169980
  30.5300280  63.0385940  39.1889200  30.0662180  62.0669590  40.2531970
  26.6527050  55.1551910  40.6123610  27.0711930  54.9682890  39.7720270
  26.3463110  54.3030960  40.9226540  30.1516780  60.0676050  44.3099410
  29.7760380  59.3003980  43.8780700  29.4219900  60.4498750  44.7974340
  14.7412540  60.7463190  50.9308460  15.1085580  60.6590590  51.8104480
  14.1723360  59.9829740  50.8315320  29.5416400  59.2147570  53.9438930
  29.3102490  58.9860320  53.0436880  29.8020950  60.1347120  53.8983820
  14.2928540  57.6572280  54.8366880  13.3984590  57.6239040  55.1760590
  14.8326090  57.8559070  55.6018130  27.9804470  54.4404000  56.7218630
  28.8574650  54.4487400  57.1052630  27.9925310  53.7034840  56.1110980
  12.9174690  57.5709550  42.3330450  12.0138770  57.8339750  42.1582110
  13.4015310  57.8420720  41.5530410  29.4267740  58.2933540  47.6106650
  29.9505220  57.7996190  46.9796820  30.0127160  58.4283900  48.3554220
  29.6057460  58.3773410  51.1326200  28.6560170  58.3436950  51.2471190
  29.7870470  59.2873520  50.8975970  15.4601900  56.6275090  40.2424830
  16.1693600  56.2058310  39.7572110  14.7441840  56.6950320  39.6108180
  15.1076060  52.6814420  39.2827480  15.8304190  53.2223360  39.6008700
  15.3800580  52.4077840  38.4069020  28.9167710  57.5506890  43.5499060
  29.4126830  57.3177760  44.3347940  28.7183780  56.7118730  43.1336700
  14.7968250  51.9320610  49.1850100  15.4444440  51.3817990  48.7445260
  15.2170090  52.1863760  50.0065910  30.3454870  56.1867840  46.0836740
  30.2354150  56.0323880  47.0219010  31.1062460  55.6588780  45.8412150
  28.6920590  52.1261970  52.5419740  29.3292810  52.7396110  52.9078930
  28.8395480  52.1622630  51.5968970  31.2345140  54.0175760  39.3242880
  32.1594450  53.8856940  39.1161170  31.2120930  54.0968580  40.2779330
  31.3083630  54.7886420  41.9499590  30.5135130  54.7231540  42.4792500
  31.5126910  55.7237060  41.9384940  14.5500250  52.0876280  51.9275420
  14.2015070  52.5440100  52.6933600  14.2187950  51.1933410  52.0097850
  22.0625070  53.2788160  55.4494840  22.0013960  53.8709990  56.1990250
  23.0025450  53.1714120  55.3045100  24.6999630  52.9358220  55.0887130
  25.3140040  53.2537510  54.4268210  25.2449190  52.4506810  55.7082990
  15.2220890  51.6152480  55.2026190  15.7703880  51.4340530  54.4392300
  15.2876200  50.8246590  55.7382500  25.4407670  51.4990360  51.4156420
  24.5667510  51.8325470  51.2129350  25.3318420  51.0263540  52.2408290
  26.3479650  53.7061230  52.7998140  26.0193010  52.8912990  52.4199870
  27.2961950  53.6631040  52.6763830  23.1882490  52.4160200  50.3549330
  22.4054280  52.8905700  50.6346090  22.8945420  51.5115030  50.2462510
  27.7403560  53.1183300  48.3998420  28.1811650  53.0628400  47.5520020
  27.4711150  54.0341310  48.4708600  29.6042130  52.7498540  46.4107240
  29.5430530  51.8059760  46.2638260  30.3834160  52.8578630  46.9560700
  14.5322900  52.7207680  42.8763050  15.2902260  52.8336560  42.3027080
  14.0700070  53.5576880  42.8306480  21.0736710  54.8346950  45.8665360
  20.2611220  54.4603840  45.5261240  21.5778350  54.0792030  46.1686550
  25.5761690  51.4989400  47.1048430  26.1791060  52.0709610  47.5796950
  24.8354680  52.0628840  46.8822330  28.7196290  51.9010960  42.3788710
  28.9146920  52.7994410  42.6456140  27.9326160  51.6698040  42.8721660
  16.9048050  53.2471730  41.4165020  17.4340810  52.4601530  41.2872970
  17.5376370  53.9262920  41.6500550  19.0985890  52.9846870  44.4710410
  18.4688630  52.2834180  44.6380540  18.5591030  53.7451000  44.2543570
  19.2241450  52.2630850  56.9062900  18.9425720  52.7664450  56.1423720
  19.6061150  51.4652600  56.5405030  24.7315060  59.6976900  27.8478110
  24.6509110  58.7831510  27.5769820  24.3179480  60.1943970  27.1417820
  22.8633100  61.4755920  29.7287380  22.0875200  60.9956360  30.0185950
  23.5146030  60.7961570  29.5543540  16.8798930  61.7875730  30.6063140
  16.0483810  61.5324440  31.0059650  17.4879910  61.8586500  31.3421060
  15.2890880  56.7477620  24.3905530  14.4007580  57.0893590  24.2885410
  15.5732070  56.5477940  23.4986360  13.2523890  59.3483270  30.2745230
  13.8240000  58.5805470  30.2748870  13.2525430  59.6472030  29.3651840
  14.4948760  54.7567630  32.0614160  14.3151600  53.8593380  32.3416920
  14.0928840  55.3039500  32.7361110  23.3347260  56.9583490  29.9626470
  23.7112080  56.0855370  29.8500140  23.2366770  57.2942190  29.0716910
  17.4652270  55.3309120  25.4243910  17.5719020  56.2312850  25.7312670
  16.5544630  55.2827090  25.1338560  27.1171380  54.4533930  26.8954810
  27.9381000  53.9630500  26.9380290  27.1505460  55.0431590  27.6486650
  15.1135430  57.2528130  30.6696500  15.7945540  57.5166500  31.2883900
  14.7983480  56.4129000  31.0034510  19.3060000  58.2995490  29.7569090
  19.8138220  58.7976460  30.3974110  19.8373240  57.5230690  29.5808450
  31.4070930  56.4700680  33.4598440  30.7023100  56.8582390  32.9413550
  31.6728850  57.1650970  34.0619370  17.5896100  52.9394050  34.0232510
  17.5914540  53.4566440  33.2178410  16.7600410  52.4624230  34.0002440
  18.8398950  62.5789230  32.2006010  18.5068330  63.2058150  32.8427080
  19.0165630  63.1051110  31.4207680  27.3532860  56.3934310  29.6682350
  26.6488430  56.6819200  30.2485460  27.7145020  57.2034420  29.3081910
  17.2711430  54.6504010  32.0302960  17.6128240  55.4946060  31.7356830
  16.3327240  54.7987750  32.1468300  30.4219780  55.8389100  30.0591560
  29.4744690  55.8728080  30.1906990  30.7469770  56.6528050  30.4440920
  20.9539320  52.1386280  28.3547550  21.2614300  51.5833170  27.6383050
  20.0240020  52.2730740  28.1720540  25.9039820  62.7583410  31.9737620
  26.3208610  62.5443520  31.1391080  26.6279640  63.0156200  32.5446240
  23.3420080  60.2035110  25.0907670  22.4149360  60.1372490  25.3196140
  23.4944900  61.1415240  24.9762910  23.3289160  56.4752110  22.0874830
  22.3892830  56.6366070  22.1727290  23.6472420  57.1937790  21.5410820
  29.8501920  61.1570630  32.0653860  29.0220550  61.2263720  31.5903990
  30.4452400  61.7424940  31.5969690  27.3717370  61.7655410  25.5942920
  26.7529790  61.4274960  24.9469220  27.3541820  61.1215170  26.3022110
  26.8143930  57.9439950  33.0108730  26.4015110  58.7693660  33.2648720
  26.0819880  57.3584990  32.8185090  18.9476720  60.7299850  27.8727400
  18.5433720  60.0177100  27.3773300  19.0339840  60.3853090  28.7615440
  17.6605340  57.5043060  31.6526440  18.2119930  57.6138400  30.8779690
  18.1748850  57.8780660  32.3681670  25.5482070  61.0042220  22.6015670
  25.9875350  60.1664650  22.4553490  26.2610490  61.6371620  22.6879810
  17.3348070  61.0262420  35.2631780  17.1955840  61.8985220  35.6319180
  16.4529430  60.6835230  35.1179720  29.1299210  52.2585030  20.9156710
  28.8171870  52.3511860  21.8155780  29.8911680  52.8366060  20.8654140
  15.6481350  59.6244830  25.3734050  15.5278950  60.3506920  24.7615320
  15.3382240  58.8547740  24.8961960  13.2866720  62.7959970  31.1802690
  13.3647140  62.9308740  30.2358410  13.9008400  62.0875860  31.3730810
  30.3400500  56.9956530  36.8930850  29.7244770  57.5036200  36.3646310
  30.0196920  56.0954860  36.8356790  18.1145010  52.9679900  28.7557720
  17.6713160  53.7489440  28.4242240  18.6730000  53.2909790  29.4628660
  22.4014820  55.8348420  34.3593040  21.9394190  56.0431440  35.1712980
  21.9992930  55.0207770  34.0563710  27.4019330  57.0557370  35.4889700
  26.5512920  56.7563120  35.8098770  27.2421120  57.2999380  34.5773520
  24.4969040  58.5559120  37.5888490  24.8222450  57.7222870  37.2490720
  25.2849370  59.0787640  37.7366820  21.2303830  52.5890600  23.6363550
  20.6058010  52.5850470  24.3616860  21.1433950  51.7221560  23.2399520
  20.1520910  53.5127230  30.6147320  20.4493240  54.4190060  30.5339340
  20.7006470  53.0246010  30.0006890  17.9059230  58.0913470  26.4838970
  17.6800150  57.8750640  27.3885590  17.1251760  58.5241930  26.1384940
  25.1356990  58.0976840  25.0829620  24.5365880  58.8212640  24.8993240
  25.6836600  58.0353620  24.3006070  20.3458440  58.9899050  37.1499240
  20.2502040  58.0493780  36.9999640  21.1890420  59.2114120  36.7547310
  23.7421860  56.7340380  27.1132900  24.1351430  57.0512580  26.3001590
  24.1038710  55.8552260  27.2277420  15.4768980  55.4012720  35.3033020
  15.0832370  56.2487930  35.5105800  14.7887380  54.7639090  35.4941660
  22.0514030  55.4847690  38.3729760  21.3612350  55.2919890  39.0075850
  22.7946330  55.7682330  38.9054060  12.7786030  53.3241180  29.3363100
  12.4899080  53.8944040  30.0488080  13.5231790  52.8445630  29.6994330
  12.9656260  57.2661300  20.5465820  12.8830930  58.2092060  20.6880810
  12.6139320  57.1236210  19.6678170  24.3277000  59.3246130  31.2083680
  23.5958120  59.8332940  31.5573780  23.9301340  58.5076110  30.9072460
  20.7654390  56.0000330  29.6136170  20.7690450  55.5590280  28.7640710
  21.6605510  56.3217660  29.7207990  16.6156770  55.8826820  28.5730380
  16.2756820  56.3602050  29.3297430  15.8534090  55.4291940  28.2131480
  20.8274540  57.0012410  22.6042930  20.9487360  56.9598890  23.5528750
  20.4423050  57.8636560  22.4489660  24.7902910  54.7779810  30.6206620
  24.8075650  55.2288460  31.4648470  24.5418490  53.8785450  30.8340060
  19.8396040  59.3113550  22.0026230  19.2712940  58.8631800  21.3762140
  20.5485040  59.6706330  21.4691380  21.0662360  60.0602110  31.3601580
  21.4332490  59.5860680  32.1062920  20.8767420  60.9343680  31.7009920
  13.9302850  54.8045800  27.4895050  13.6449770  54.4401470  28.3273670
  13.8681710  54.0726260  26.8758190  18.8561730  59.1010750  33.6785790
  18.5518800  59.9802730  33.9036150  19.8108190  59.1610540  33.7143230
  17.3843520  63.3071740  24.2752640  16.6105780  62.7669360  24.1151360
  18.1138150  62.7878350  23.9370400  28.1431500  62.3037100  30.0679030
  28.8630620  62.7992390  29.6775140  27.9413320  61.6254990  29.4232900
  23.6041440  53.6975060  24.2108420  22.7906050  53.1988230  24.1353730
  23.4103390  54.5373310  23.7944770  23.5250300  62.3746160  35.9548030
  23.4587610  61.4541830  35.7005620  22.8955440  62.4721600  36.6692670
  26.3189830  58.0694710  22.5070580  27.2069450  58.3811940  22.3321920
  26.2894920  57.1966960  22.1151160  17.4280920  62.9752120  27.9131450
  17.9459590  62.1720380  27.8588340  16.9764940  62.9131260  28.7548280
  14.9125460  59.9413490  34.8257150  14.5540400  60.6067340  35.4130490
  14.6180020  59.1097040  35.1969770  18.1138580  60.3997730  37.7096700
  17.8138720  60.5454910  36.8124520  18.8849820  59.8403020  37.6170090
  28.5904100  59.3806550  21.9750440  28.5067820  59.8120770  21.1246880
  29.3098290  59.8404900  22.4077260  29.6678240  61.8374070  35.0520410
  28.9426430  62.4302850  34.8549800  30.1953700  61.8297610  34.2533780
  13.4233510  59.9404750  21.4491750  14.2928360  60.2229550  21.7327670
  12.9323830  60.7540620  21.3340560  20.5868320  61.3277960  25.5700030
  21.0431100  62.1383210  25.7960220  20.2356530  61.0101100  26.4018520
  16.4880100  51.6715610  26.0422550  16.3594730  51.6633510  26.9907470
  15.6642120  52.0098700  25.6913560  13.4874030  53.4306730  35.5029250
  12.7732550  53.6303650  36.1081860  13.9069070  52.6546300  35.8744050
  15.4080020  61.7578220  23.5773810  14.8007970  62.4977120  23.5869110
  15.8829370  61.8477580  22.7512010  24.9812810  55.9229040  33.2530700
  25.3493630  55.1024250  33.5810270  24.1211010  55.9830930  33.6686350
  28.3474840  54.8785980  24.0618260  27.7188000  54.9831650  23.3476490
  27.8526760  55.0982760  24.8512140  20.3158870  57.1571930  25.4776140
  19.6075020  57.6258270  25.9189750  20.6003350  56.4993940  26.1121330
  21.9414800  58.5768630  33.4768670  22.4400050  59.0514450  34.1420520
  22.0837750  57.6532150  33.6838700  24.3474300  53.8822590  26.9171930
  24.2242080  53.9008720  25.9681440  25.2958860  53.9301530  27.0370330
  18.5193890  55.4657010  22.8526850  19.3684420  55.9027160  22.7867040
  18.1525160  55.7777270  23.6798910  29.1481660  54.7936590  34.3197060
  28.6455260  55.5341990  34.6590870  29.9638320  55.1820590  34.0033850
  27.4403670  60.0369770  27.7658420  26.4993810  60.0520000  27.9406110
  27.7547740  59.2505730  28.2118720  17.4185310  61.7189370  21.3262380
  18.1848580  61.6070730  21.8887810  17.4960000  61.0227340  20.6739150
  16.1132070  59.1514440  22.0095270  16.1935660  58.2041950  22.1212670
  17.0051820  59.4821320  22.1155930  13.6402870  60.9729360  37.2451440
  14.1441890  60.3936640  37.8167670  12.9010290  61.2569590  37.7827810
  20.6940810  62.3800350  36.7786960  19.9286480  62.9485350  36.6941630
  20.8756770  62.0876560  35.8855190  23.7829220  62.7563580  21.4039720
  23.2339320  63.2032880  22.0482460  24.4048480  62.2512830  21.9277390
  15.6725950  59.1158950  38.1401510  15.7131290  58.8172820  39.0486740
  16.5271450  59.5166560  37.9809030  19.4504340  61.7154500  23.3005020
  19.8720760  61.5494370  24.1436410  19.5755180  60.9054730  22.8060160
  17.6131760  57.6951050  36.1076000  17.0828220  57.2042000  35.4799340
  18.2819830  58.1235250  35.5733930  21.9631980  60.7392110  20.5482120
  22.4837640  60.0241130  20.1823270  22.6100380  61.3777980  20.8482630
  26.5109820  62.1620510  35.8717190  26.9250840  62.3165590  36.7207610
  25.5760820  62.2875730  36.0342970  26.9831990  59.5016670  37.8756340
  27.5652760  58.7468990  37.7876820  27.1593760  60.0324110  37.0987820
  18.1004060  54.6613420  36.1873290  18.0060930  54.0434170  35.4624160
  17.5201450  55.3879710  35.9603200  20.8665500  53.2186660  33.2200680
  20.4182800  53.2410920  32.3746230  20.2330700  52.8205680  33.8170980
  21.2725050  62.1140990  33.8413120  21.6913160  62.9573720  33.6689360
  20.3533680  62.2513030  33.6119900  23.6088950  59.8457170  35.2250960
  23.7285160  59.2498310  35.9645800  24.4682950  59.8826860  34.8052260
  25.9476850  60.3994360  33.8013470  25.4212070  60.9236980  33.1978610
  26.2908190  61.0321750  34.4323200  18.3463240  57.7887730  20.2463180
  18.1452300  56.9255090  20.6076520  18.1755290  57.7021090  19.3084780
  20.3757720  56.3878520  36.4826780  20.9657410  56.0794370  37.1704600
  19.5577960  55.9158270  36.6386680  25.1951150  56.0044330  36.7159800
  24.5066670  55.3425870  36.6509790  25.9157170  55.5582600  37.1608260
  25.8251550  52.5995960  22.7750060  26.1053840  51.7563860  23.1309480
  25.0517280  52.8319070  23.2888810  17.1446040  54.8888350  20.2341060
  17.4471940  54.8955780  19.3260210  17.8840630  54.5386210  20.7308720
  20.3630970  53.8322970  21.2197260  20.0152970  53.1546960  20.6399710
  20.5643740  53.3712480  22.0340650  30.2032270  61.8372690  23.3853970
  30.9651180  62.4069340  23.4913660  30.2186640  61.2699890  24.1562280
  13.7036610  60.3610620  27.6161630  13.0485450  60.0922260  26.9721330
  14.5414560  60.2515100  27.1663610  30.2551440  62.1307060  20.5426490
  30.5300280  63.0385940  20.4145710  30.0662180  62.0669590  21.4788480
  26.6527050  55.1551910  21.8380120  27.0711930  54.9682890  20.9976780
  26.3463110  54.3030960  22.1483050  30.1516780  60.0676050  25.5355920
  29.7760380  59.3003980  25.1037210  29.4219900  60.4498750  26.0230850
  14.7412540  60.7463190  32.1564970  15.1085580  60.6590590  33.0360990
  14.1723360  59.9829740  32.0571830  29.5416400  59.2147570  35.1695440
  29.3102490  58.9860320  34.2693390  29.8020950  60.1347120  35.1240330
  14.2928540  57.6572280  36.0623390  13.3984590  57.6239040  36.4017100
  14.8326090  57.8559070  36.8274640  27.9804470  54.4404000  37.9475140
  28.8574650  54.4487400  38.3309140  27.9925310  53.7034840  37.3367490
  12.9174690  57.5709550  23.5586960  12.0138770  57.8339750  23.3838620
  13.4015310  57.8420720  22.7786920  29.4267740  58.2933540  28.8363160
  29.9505220  57.7996190  28.2053330  30.0127160  58.4283900  29.5810730
  29.6057460  58.3773410  32.3582710  28.6560170  58.3436950  32.4727700
  29.7870470  59.2873520  32.1232480  15.4601900  56.6275090  21.4681340
  16.1693600  56.2058310  20.9828620  14.7441840  56.6950320  20.8364690
  15.1076060  52.6814420  20.5083990  15.8304190  53.2223360  20.8265210
  15.3800580  52.4077840  19.6325530  28.9167710  57.5506890  24.7755570
  29.4126830  57.3177760  25.5604450  28.7183780  56.7118730  24.3593210
  14.7968250  51.9320610  30.4106610  15.4444440  51.3817990  29.9701770
  15.2170090  52.1863760  31.2322420  30.3454870  56.1867840  27.3093250
  30.2354150  56.0323880  28.2475520  31.1062460  55.6588780  27.0668660
  28.6920590  52.1261970  33.7676250  29.3292810  52.7396110  34.1335440
  28.8395480  52.1622630  32.8225480  31.2345140  54.0175760  20.5499390
  32.1594450  53.8856940  20.3417680  31.2120930  54.0968580  21.5035840
  31.3083630  54.7886420  23.1756100  30.5135130  54.7231540  23.7049010
  31.5126910  55.7237060  23.1641450  14.5500250  52.0876280  33.1531930
  14.2015070  52.5440100  33.9190110  14.2187950  51.1933410  33.2354360
  22.0625070  53.2788160  36.6751350  22.0013960  53.8709990  37.4246760
  23.0025450  53.1714120  36.5301610  24.6999630  52.9358220  36.3143640
  25.3140040  53.2537510  35.6524720  25.2449190  52.4506810  36.9339500
  15.2220890  51.6152480  36.4282700  15.7703880  51.4340530  35.6648810
  15.2876200  50.8246590  36.9639010  25.4407670  51.4990360  32.6412930
  24.5667510  51.8325470  32.4385860  25.3318420  51.0263540  33.4664800
  26.3479650  53.7061230  34.0254650  26.0193010  52.8912990  33.6456380
  27.2961950  53.6631040  33.9020340  23.1882490  52.4160200  31.5805840
  22.4054280  52.8905700  31.8602600  22.8945420  51.5115030  31.4719020
  27.7403560  53.1183300  29.6254930  28.1811650  53.0628400  28.7776530
  27.4711150  54.0341310  29.6965110  29.6042130  52.7498540  27.6363750
  29.5430530  51.8059760  27.4894770  30.3834160  52.8578630  28.1817210
  14.5322900  52.7207680  24.1019560  15.2902260  52.8336560  23.5283590
  14.0700070  53.5576880  24.0562990  21.0736710  54.8346950  27.0921870
  20.2611220  54.4603840  26.7517750  21.5778350  54.0792030  27.3943060
  25.5761690  51.4989400  28.3304940  26.1791060  52.0709610  28.8053460
  24.8354680  52.0628840  28.1078840  28.7196290  51.9010960  23.6045220
  28.9146920  52.7994410  23.8712650  27.9326160  51.6698040  24.0978170
  16.9048050  53.2471730  22.6421530  17.4340810  52.4601530  22.5129480
  17.5376370  53.9262920  22.8757060  19.0985890  52.9846870  25.6966920
  18.4688630  52.2834180  25.8637050  18.5591030  53.7451000  25.4800080
  19.2241450  52.2630850  38.1319410  18.9425720  52.7664450  37.3680230
  19.6061150  51.4652600  37.7661540  25.8256910  51.6784430  38.7099880
  25.7122360  51.9979040  39.6051400  26.6426650  52.0796940  38.4137160
  24.7315060  59.6976900   9.0734620  24.6509110  58.7831510   8.8026330
  24.3179480  60.1943970   8.3674330  22.8633100  61.4755920  10.9543890
  22.0875200  60.9956360  11.2442460  23.5146030  60.7961570  10.7800050
  16.8798930  61.7875730  11.8319650  16.0483810  61.5324440  12.2316160
  17.4879910  61.8586500  12.5677570  15.2890880  56.7477620   5.6162040
  14.4007580  57.0893590   5.5141920  15.5732070  56.5477940   4.7242870
  13.2523890  59.3483270  11.5001740  13.8240000  58.5805470  11.5005380
  13.2525430  59.6472030  10.5908350  14.4948760  54.7567630  13.2870670
  14.3151600  53.8593380  13.5673430  14.0928840  55.3039500  13.9617620
  23.3347260  56.9583490  11.1882980  23.7112080  56.0855370  11.0756650
  23.2366770  57.2942190  10.2973420  17.4652270  55.3309120   6.6500420
  17.5719020  56.2312850   6.9569180  16.5544630  55.2827090   6.3595070
  27.1171380  54.4533930   8.1211320  27.9381000  53.9630500   8.1636800
  27.1505460  55.0431590   8.8743160  15.1135430  57.2528130  11.8953010
  15.7945540  57.5166500  12.5140410  14.7983480  56.4129000  12.2291020
  19.3060000  58.2995490  10.9825600  19.8138220  58.7976460  11.6230620
  19.8373240  57.5230690  10.8064960  31.4070930  56.4700680  14.6854950
  30.7023100  56.8582390  14.1670060  31.6728850  57.1650970  15.2875880
  17.5896100  52.9394050  15.2489020  17.5914540  53.4566440  14.4434920
  16.7600410  52.4624230  15.2258950  18.8398950  62.5789230  13.4262520
  18.5068330  63.2058150  14.0683590  19.0165630  63.1051110  12.6464190
  27.3532860  56.3934310  10.8938860  26.6488430  56.6819200  11.4741970
  27.7145020  57.2034420  10.5338420  17.2711430  54.6504010  13.2559470
  17.6128240  55.4946060  12.9613340  16.3327240  54.7987750  13.3724810
  30.4219780  55.8389100  11.2848070  29.4744690  55.8728080  11.4163500
  30.7469770  56.6528050  11.6697430  20.9539320  52.1386280   9.5804060
  21.2614300  51.5833170   8.8639560  20.0240020  52.2730740   9.3977050
  25.9039820  62.7583410  13.1994130  26.3208610  62.5443520  12.3647590
  26.6279640  63.0156200  13.7702750  23.3420080  60.2035110   6.3164180
  22.4149360  60.1372490   6.5452650  23.4944900  61.1415240   6.2019420
  23.3289160  56.4752110   3.3131340  22.3892830  56.6366070   3.3983800
  23.6472420  57.1937790   2.7667330  29.8501920  61.1570630  13.2910370
  29.0220550  61.2263720  12.8160500  30.4452400  61.7424940  12.8226200
  27.3717370  61.7655410   6.8199430  26.7529790  61.4274960   6.1725730
  27.3541820  61.1215170   7.5278620  26.8143930  57.9439950  14.2365240
  26.4015110  58.7693660  14.4905230  26.0819880  57.3584990  14.0441600
  18.9476720  60.7299850   9.0983910  18.5433720  60.0177100   8.6029810
  19.0339840  60.3853090   9.9871950  17.6605340  57.5043060  12.8782950
  18.2119930  57.6138400  12.1036200  18.1748850  57.8780660  13.5938180
  25.5482070  61.0042220   3.8272180  25.9875350  60.1664650   3.6810000
  26.2610490  61.6371620   3.9136320  17.3348070  61.0262420  16.4888290
  17.1955840  61.8985220  16.8575690  16.4529430  60.6835230  16.3436230
  29.1299210  52.2585030   2.1413220  28.8171870  52.3511860   3.0412290
  29.8911680  52.8366060   2.0910650  15.6481350  59.6244830   6.5990560
  15.5278950  60.3506920   5.9871830  15.3382240  58.8547740   6.1218470
  13.2866720  62.7959970  12.4059200  13.3647140  62.9308740  11.4614920
  13.9008400  62.0875860  12.5987320  30.3400500  56.9956530  18.1187360
  29.7244770  57.5036200  17.5902820  30.0196920  56.0954860  18.0613300
  18.1145010  52.9679900   9.9814230  17.6713160  53.7489440   9.6498750
  18.6730000  53.2909790  10.6885170  22.4014820  55.8348420  15.5849550
  21.9394190  56.0431440  16.3969490  21.9992930  55.0207770  15.2820220
[truncated: 278,642 more chars]
