# Supplementary material for: SenseNet, a tool for analysis of protein structure networks obtained from molecular dynamics simulations
Source: PLoS One. 2022 Mar 17;17(3):e0265194. doi: 10.1371/journal.pone.0265194 (PMC8929561; doi:10.1371/journal.pone.0265194)
Supplement: S1 File — (ZIP) [file pone.0265194.s007.zip › md-inputs/em/em.in]

Restrained Energy Minimization
&cntrl
!! method
  imin=1, ! Energy minimization
  ntmin = 3, ! XMIN method
  maxcyc=20000, ! Max steps
  drms=0.01, ! Convergence criterion in kcal/(mol*Angstrom)
  cut=12.0, ! Cutoff in Angstrom
  ntxo=1, ! ASCII formatted restrt file
/
