# Supplementary material for: SenseNet, a tool for analysis of protein structure networks obtained from molecular dynamics simulations
Source: PLoS One. 2022 Mar 17;17(3):e0265194. doi: 10.1371/journal.pone.0265194 (PMC8929561; doi:10.1371/journal.pone.0265194)
Supplement: S2 File — (ZIP) [file pone.0265194.s008.zip]

Archive with 4 entries (4 files):
- aifgen.md.example.sh
- aifgen.pdb.example.sh
- aifgen.README.txt
- network.example.aif
