# Supplementary material for: SenseNet, a tool for analysis of protein structure networks obtained from molecular dynamics simulations
Source: PLoS One. 2022 Mar 17;17(3):e0265194. doi: 10.1371/journal.pone.0265194 (PMC8929561; doi:10.1371/journal.pone.0265194)
Supplement: S2 File — (ZIP) [file pone.0265194.s008.zip › aifgen.md.example.sh]

#!/bin/bash

# Requires Java JRE 8 or later to be installed
# Invoke java -jar aifgen.jar -h or java -jar aifgen.jar <MODE> -h for full list of command line options
# import_cpptraj_hbonds
## hbonds.out: Path to cpptraj hbond 'avgout' file
## hbonds.series: Path to cpptraj hbond 'series uuseries' file
# import_cpptraj_contacts
## contacts.out: Path to cpptraj nativecontacts 'writecontacts' file
## contacts.native.series: Path to cpptraj nativecontacts 'series seriesout' file
## contacts.nonnative.series: Path to cpptraj nativecontacts 'savenonnative seriesnnout' file
## contacts.pdb: Path to cpptraj nativecontacts 'contactpdb' file
## --ignoreIntraResidue: Ignore interactions within the same residue
# network.md.zaif: Output zipped .aif file

java -jar aifgen.jar import_cpptraj_hbonds --out hbonds.out --series hbonds.series import_cpptraj_contacts --out contacts.out --nativeSeries contacts.native.series --nonNativeSeries contacts.nonnative.series --pdb contacts.pdb --ignoreIntraResidue export_zaif -o network.md.zaif
