# Supplementary material for: SenseNet, a tool for analysis of protein structure networks obtained from molecular dynamics simulations
Source: PLoS One. 2022 Mar 17;17(3):e0265194. doi: 10.1371/journal.pone.0265194 (PMC8929561; doi:10.1371/journal.pone.0265194)
Supplement: S2 File — (ZIP) [file pone.0265194.s008.zip › aifgen.pdb.example.sh]

#!/bin/bash

# Requires Java JRE 8 or later to be installed
# Invoke java -jar aifgen.jar -h or java -jar aifgen.jar <MODE> -h for full list of command line options
# protein.pdb: Input pdb file
# import_pdb_hbonds
## --acceptorPattern: Java regular expression for selecting atom names of hbond acceptors
## --donorPattern: Java regular expression for selecting atom names of hbond donors
## --distance: maximum donor-acceptor distance for hydrogen bond in Angstrom
## --angle: minimum donor-hydrogen-acceptor angle for hydrogen bond in degrees
# import_pdb_contacts
## --distance: maximum distance for contact in Angstrom
## --atomPattern: Java regular expression for selecting atom names of potential contacts
## --ignoreIntraResidue: Ignore interaction within the same residue
# network.pdb.zaif: Output zipped .aif file

java -jar aifgen.jar import_pdb_hbonds --pdb protein.pdb --acceptorPattern 'F.*|O.*|N.*' --donorPattern 'F.*|O.*|N.*' --distance 3.5 --angle 135 import_pdb_contacts --pdb protein.pdb --distance 4 --atomPattern 'C.*' --ignoreIntraResidue export_zaif -o network.pdb.zaif
