# Supplementary material for: SenseNet, a tool for analysis of protein structure networks obtained from molecular dynamics simulations
Source: PLoS One. 2022 Mar 17;17(3):e0265194. doi: 10.1371/journal.pone.0265194 (PMC8929561; doi:10.1371/journal.pone.0265194)
Supplement: S2 File — (ZIP) [file pone.0265194.s008.zip › aifgen.README.txt]

# Purpose of this tool

AIFGen is a stand-alone utility for creating AIF files for the Cytoscape plugin SenseNet.

# Requirements

You need to have a JRE (Java Runtime Environment) version 8 or above installed. 

# Usage

java -jar aifgen-<VERSION>.jar <IMPORT_ACTION> <IMPORT_ACTION_ARGS> ... <EXPORT_ACTION> <EXPORT_ACTION_ARGS>

Any call to AIFGen combines one or more import actions with one or more export actions. To find a list of all supported actions call the program without any arguments. Each action has a list of required and optional arguments. To find out which arguments are supported by an action, call

java -jar aifgen-<VERSION>.jar <ACTION> -h

## Example: Import CPPTRAJ hbond and nativecontacts output

java -jar aifgen-1.0.jar \
     import_cpptraj_hbonds \
     --out hbonds.out \
     --series hbonds.series \
     import_cpptraj_contacts \
     --out contacts.out \
     --nativeSeries contacts.native.series \
     --nonNativeSeries contacts.nonnative.series \
     --pdb contacts.pdb \
     --ignoreIntraResidue \
     export_aif \
     -o network.aif

# Legal

Copyright (C) 2019 Markus Schneider

This program is free software: you can redistribute it and/or modify
it under the terms of the GNU Lesser General Public License as published by
the Free Software Foundation, either version 3 of the License, or
(at your option) any later version.

This program is distributed in the hope that it will be useful,
but WITHOUT ANY WARRANTY; without even the implied warranty of
MERCHANTABILITY or FITNESS FOR A PARTICULAR PURPOSE.  See the
GNU Lesser General Public License for more details.

You should have received a copy of the GNU Lesser General Public License
along with this program.  If not, see http://www.gnu.org/licenses.
